# Supplementary material for: “I Know that You Know that I Know”: Neural Substrates Associated with Social Cognition Deficits in DM1 Patients
Source: PLoS One. 2016 Jun 3;11(6):e0156901. doi: 10.1371/journal.pone.0156901 (PMC4892543; doi:10.1371/journal.pone.0156901)
Supplement: S2 File — Adjacency matrices obtained by graph theory bases analysis illustrating the intra-nodal correlations in individual subjects (DM1 patients and controls) (ZIP) [file pone.0156901.s002.zip]

Archive with 39 entries (38 files):
- Adjacency_matrices/
- Adjacency_matrices/Sub_01.txt
- Adjacency_matrices/Sub_02.txt
- Adjacency_matrices/Sub_03.txt
- Adjacency_matrices/Sub_04.txt
- Adjacency_matrices/Sub_05.txt
- Adjacency_matrices/Sub_06.txt
- Adjacency_matrices/Sub_07.txt
- Adjacency_matrices/Sub_08.txt
- Adjacency_matrices/Sub_09.txt
- Adjacency_matrices/Sub_10.txt
- Adjacency_matrices/Sub_11.txt
- Adjacency_matrices/Sub_12.txt
- Adjacency_matrices/Sub_13.txt
- Adjacency_matrices/Sub_14.txt
- Adjacency_matrices/Sub_15.txt
- Adjacency_matrices/Sub_16.txt
- Adjacency_matrices/Sub_17.txt
- Adjacency_matrices/Sub_18.txt
- Adjacency_matrices/Sub_19.txt
- Adjacency_matrices/Sub_20.txt
- Adjacency_matrices/Sub_21.txt
- Adjacency_matrices/Sub_22.txt
- Adjacency_matrices/Sub_23.txt
- Adjacency_matrices/Sub_24.txt
- Adjacency_matrices/Sub_25.txt
- Adjacency_matrices/Sub_26.txt
- Adjacency_matrices/Sub_27.txt
- Adjacency_matrices/Sub_28.txt
- Adjacency_matrices/Sub_29.txt
- Adjacency_matrices/Sub_30.txt
- Adjacency_matrices/sub_31.txt
- Adjacency_matrices/Sub_32.txt
- Adjacency_matrices/Sub_33.txt
- Adjacency_matrices/Sub_34.txt
- Adjacency_matrices/Sub_35.txt
- Adjacency_matrices/Sub_36.txt
- Adjacency_matrices/Sub_37.txt
- Adjacency_matrices/Sub_38.txt
