# Supplementary material for: “I Know that You Know that I Know”: Neural Substrates Associated with Social Cognition Deficits in DM1 Patients
Source: PLoS One. 2016 Jun 3;11(6):e0156901. doi: 10.1371/journal.pone.0156901 (PMC4892543; doi:10.1371/journal.pone.0156901)
Supplement: S2 File — Adjacency matrices obtained by graph theory bases analysis illustrating the intra-nodal correlations in individual subjects (DM1 patients and controls) (ZIP) [file pone.0156901.s002.zip › Adjacency_matrices/Sub_01.txt]

   1.0000000e+00   8.3791771e-01   1.0240158e-01  -2.4739866e-01   7.3808009e-02  -1.7921293e-02  -3.0398208e-01  -3.8622384e-01  -1.1409460e-01  -7.3791340e-02   2.3659088e-01  -2.2366245e-01  -1.5732852e-02  -2.3536785e-01  -4.2383299e-02  -8.1557855e-02   6.4226485e-01   5.8870140e-01   2.7092307e-01   4.3719228e-01   1.8113163e-01   2.8956383e-01  -3.5887453e-01  -3.3781186e-01   1.8448901e-02  -3.2617499e-02   4.4187916e-01   4.0967762e-01  -5.4952468e-02   7.2259579e-02  -5.5722899e-01  -4.9376769e-01  -2.5413171e-01  -2.6265703e-01   2.1925764e-01   1.4194483e-01  -3.4532871e-01  -4.7747962e-01  -3.6305650e-01  -2.5107339e-01  -2.2178281e-01  -6.9318037e-02   4.5624657e-01   4.9519187e-01   3.7544205e-01   3.9948526e-01   2.4904836e-01   2.9017484e-01   3.1659314e-01   1.9365631e-01   2.3324110e-01   1.1344598e-01   3.9457951e-02   5.7329684e-02  -2.4811022e-01  -7.0135944e-02   8.3353383e-01   8.1536055e-01  -6.0107038e-02  -1.4585631e-01  -2.4155924e-01  -3.4078603e-01  -2.8666332e-03  -6.1122744e-02  -9.4138185e-02  -2.9956304e-02   3.5952744e-03   1.4789146e-02   7.4643666e-01   5.2511152e-01  -2.6725198e-01  -5.4193646e-01   2.9734044e-02  -2.1004060e-02  -2.8071239e-01  -3.2748371e-01  -3.5182237e-01  -3.1535016e-01   3.7556356e-01   3.7952298e-01   4.8262398e-01   4.5403821e-01  -2.6876579e-01  -1.8590615e-01   2.4389450e-01   2.0744101e-01  -3.3148010e-01  -1.0464083e-01  -2.5060533e-01  -1.2983494e-01  -7.7023375e-01  -6.2895643e-01  -6.4397532e-01  -4.1415183e-01   4.1535340e-02  -1.3046339e-01  -1.6380153e-01  -9.3643597e-02  -9.3717462e-02  -1.6463188e-01  -2.3021529e-01  -5.1302312e-01  -1.2955436e-01  -4.0474159e-01  -2.6844182e-01  -3.1481028e-01  -3.0442916e-01  -3.8593260e-01   2.0155925e-03   8.4694281e-02  -4.0710682e-01  -4.4366958e-01  -5.4098850e-01  -2.2159409e-01  -3.2723329e-01  -3.6109582e-01
   8.3791771e-01   1.0000000e+00   8.4421208e-02  -2.6601148e-01   8.9594313e-02  -1.4877315e-02  -4.2183314e-01  -4.5730104e-01  -9.6584651e-02  -6.5174730e-02   9.3485312e-02  -2.2082669e-01  -1.9811755e-01  -3.2173601e-01  -9.7459969e-02  -1.0896418e-01   5.5677686e-01   6.0606226e-01   2.3855573e-01   4.9212320e-01   2.0675948e-01   2.9467111e-01  -4.9109513e-01  -3.9605790e-01   1.0903470e-02   1.1045066e-02   3.9863346e-01   3.7671630e-01  -1.1637003e-01   1.7588261e-02  -5.3428453e-01  -5.7461320e-01  -1.2481665e-01  -1.5194053e-01   2.3766289e-01   1.8903454e-01  -1.3893229e-01  -3.2401133e-01  -3.1963296e-01  -4.7378310e-02   1.0476224e-02   1.5564442e-01   4.0883869e-01   4.3126808e-01   3.1815802e-01   3.0060859e-01   2.9080865e-01   3.1813697e-01   1.8315548e-01   1.1864244e-01   2.0154553e-01   4.2490188e-02   6.1162377e-02   1.3956624e-01  -3.5895529e-02   5.1684136e-02   8.1595602e-01   8.7897702e-01  -8.2524885e-02  -3.7119143e-02  -3.0731902e-01  -2.5032317e-01  -5.7342796e-02   3.5149691e-02  -2.2845608e-01  -6.7821850e-02   5.6151304e-02   7.2462656e-02   7.6094886e-01   6.2832087e-01  -1.5363494e-01  -4.2577791e-01  -2.4692245e-02   3.9263736e-03  -2.8321382e-01  -3.1015370e-01  -2.6234998e-01  -2.0064494e-01   2.7532766e-01   3.1257646e-01   4.8009161e-01   3.3520053e-01  -8.6975121e-02  -1.7404783e-02   1.7336404e-01   6.5090754e-02  -2.7878139e-01  -1.4547728e-02  -7.9646167e-02   8.0270132e-02  -6.7516074e-01  -6.3968063e-01  -6.0294988e-01  -4.7281195e-01  -9.4174507e-02  -1.6044885e-01  -1.5850848e-01  -6.0035385e-02   3.0531318e-02  -1.1988611e-01  -2.2196045e-01  -4.4181041e-01  -1.0998934e-01  -3.0045987e-01  -1.6706914e-01  -2.2045603e-01  -1.8876739e-01  -3.6660357e-01  -8.3788320e-02  -5.6300601e-02  -3.3568152e-01  -4.2690332e-01  -4.6616611e-01  -1.5594194e-01  -2.9039775e-01  -2.8619895e-01
   1.0240158e-01   8.4421208e-02   1.0000000e+00   4.5887914e-01   1.2432941e-01   6.1001588e-02   4.0351877e-01   1.2387287e-01   1.2001550e-01  -2.7656153e-01  -5.1599709e-02  -2.8649076e-01   1.2099989e-01  -2.8507537e-01   2.1835978e-01  -1.2732176e-01  -1.4932926e-01  -1.7304054e-01   4.0022396e-01   2.9309591e-01  -9.9145004e-02  -3.0180691e-01   5.8219861e-01   3.9317035e-01   4.9474974e-01   3.1968225e-01  -2.1477920e-02  -1.0421318e-01   2.9707619e-02  -1.9446074e-01   7.8951428e-02  -1.5166478e-01   4.8283213e-02   2.5809515e-02   5.5357806e-01   3.0656336e-01   2.0351139e-01  -6.0332936e-02  -2.1508385e-01  -1.8731654e-01   2.7425253e-01   7.9368545e-02   1.5294658e-02  -6.1706006e-02  -1.0356551e-01  -1.0862351e-01  -1.0711026e-01  -1.6942323e-01  -1.7785754e-01  -1.5040781e-01  -1.3069905e-01  -2.4171676e-01   3.5030410e-02   2.0199640e-02  -2.1831557e-02  -2.6983326e-01  -1.2842103e-01  -4.0745360e-02   1.4008348e-02  -1.7015317e-01  -4.4886844e-02  -2.1510842e-01  -3.2639447e-01  -2.9697318e-01   4.2587800e-01   6.3151155e-02   2.8053513e-01   1.5637988e-01   1.0200716e-01   6.0509028e-02   8.1392729e-02   1.0465147e-02  -3.8989696e-02   2.0486395e-02   5.7063353e-03  -2.3965806e-02   2.5062387e-01   1.7957586e-01  -1.5172015e-01  -4.2967632e-02   5.5775204e-02  -1.3380134e-02   2.3107544e-01   1.5584629e-01   4.7364967e-01   8.5054422e-02   3.4327941e-02  -1.7463529e-01   2.9379181e-01   6.9548118e-02  -1.9823347e-01   2.8074690e-02   5.2139140e-02   2.5200248e-01  -3.4982411e-01  -3.4273579e-01  -4.4127850e-01  -3.4246854e-01  -2.2226792e-01  -3.4474263e-01   1.7541500e-01   1.2094593e-01   2.1684933e-01   1.4050356e-01   9.5110276e-02   9.9892962e-02   3.3399711e-01  -1.0516208e-01  -2.1519170e-01  -4.0549352e-01  -2.9307245e-01  -4.1616693e-01  -1.5306382e-01  -2.0039980e-02  -1.4149491e-01   8.0647334e-02
  -2.4739866e-01  -2.6601148e-01   4.5887914e-01   1.0000000e+00  -1.4386132e-01  -6.4421647e-02   4.7634866e-01   6.8874462e-01   1.3653853e-01  -1.3750331e-01   1.0872631e-02   3.3020107e-01   1.8525818e-01   2.4620410e-01   1.6384050e-01  -1.6514840e-02  -3.4205388e-01  -3.7024006e-01   2.2992948e-01   2.2224611e-01  -3.2426609e-01  -4.4189316e-01   4.6216772e-01   5.4791576e-01   1.1644182e-01   4.7869367e-02  -4.5458735e-01  -4.9939919e-01   1.2234248e-01  -1.2688596e-01   8.1060588e-02   9.6070381e-02   1.1636137e-02   7.1580999e-02   1.2892237e-01   4.6106552e-02   1.6065362e-01   1.7585294e-01  -5.8394054e-02  -6.0821258e-02   2.2863111e-01   1.7325155e-01  -3.7740260e-03   3.0307119e-03  -1.6732223e-01  -1.7946896e-01  -1.4029456e-01  -9.9381002e-02  -2.2797647e-01  -3.1545047e-01  -2.5167423e-01  -2.9568488e-01  -8.6135215e-02   3.0500161e-04  -7.7608132e-02  -3.5015975e-02  -4.8620200e-01  -4.2523525e-01  -1.1929762e-01  -9.3844248e-02  -1.4137827e-02   1.6475870e-01  -3.3856625e-02   1.0872031e-01   2.4042907e-01   3.3984700e-01  -8.8452513e-03   2.6138735e-02  -3.3215971e-01  -2.4934734e-01   2.6145982e-02   1.4946522e-01   1.2063145e-01   2.3828813e-01   2.4239278e-01   2.1767999e-01   2.8297545e-01   1.9396533e-01  -2.1349144e-01  -2.3173120e-01  -4.6925433e-02  -1.7209322e-01   1.9182715e-01   1.7033586e-01   2.7651631e-01   2.1497566e-01   3.5389118e-01   1.0386039e-01   3.1117401e-01   1.1778724e-01   8.7617644e-02   1.2473436e-01   2.1902717e-01   2.3082298e-01  -1.2021002e-01  -8.8487735e-02  -2.3170032e-01  -1.0436503e-01  -3.9606962e-01   2.6292339e-02   4.1114856e-01   3.9284024e-01   1.9163526e-01   3.0235472e-01  -1.0651434e-02  -1.1748304e-02   2.7147038e-01   2.9248544e-01  -9.9048612e-03  -1.7213613e-01  -2.7167058e-02  -2.1325115e-01  -5.4628412e-02   8.4675725e-03  -1.3834298e-01   3.8105367e-02
   7.3808009e-02   8.9594313e-02   1.2432941e-01  -1.4386132e-01   1.0000000e+00   7.9691278e-01  -3.1996190e-01  -1.3986401e-01   6.5113047e-01   5.6272799e-01   1.7836409e-02  -1.8274337e-01  -1.4099165e-01  -3.6154140e-02   4.1963473e-01   7.1622007e-01   1.7537818e-01   1.9962455e-01  -2.3638307e-01  -2.0576626e-01   2.5568159e-01   3.5615423e-01   5.7363091e-02   2.7695972e-01   5.0364573e-01   5.9260386e-01   5.6343677e-01   5.3345394e-01  -1.8902570e-01   2.5686366e-01  -4.1933814e-02  -5.1892330e-02  -2.5760041e-01  -1.7327837e-01   3.0103724e-02  -1.5437973e-02  -8.9560358e-02  -5.8367561e-02   2.3714657e-02  -6.8842243e-03  -2.0297741e-01  -5.7528040e-02  -3.1583389e-01  -2.3576893e-01  -2.8814290e-01  -3.6408681e-01  -3.5574179e-01  -3.2473079e-01  -2.6558443e-01  -2.6069496e-01  -1.4362237e-01  -1.4268486e-01  -1.8593579e-01  -2.7875309e-01  -1.5890140e-01  -3.4446874e-01   1.7785848e-01   1.5339490e-01  -1.7027282e-01  -3.1669622e-01  -3.3352836e-02  -9.2058706e-02  -1.1690231e-01  -4.3374840e-02   6.1824023e-02  -1.6493670e-01  -3.2197519e-01  -2.5514326e-01   1.6418085e-01   1.2335726e-01   9.7147883e-02   3.2423704e-02  -1.4782677e-01  -1.3380512e-01  -3.3670556e-01  -2.7144469e-01  -1.8407670e-01  -1.8025559e-01   1.6189060e-01   1.7831678e-01   3.6248008e-02   2.6770373e-01  -2.2270053e-01   9.8319391e-02  -2.7014526e-02   1.6492159e-02  -4.3571909e-01  -2.1472830e-01   1.1803109e-01   2.4784188e-01  -2.0443570e-01  -1.1247365e-01  -3.6124361e-02  -4.5600937e-02   5.3407744e-02   1.0389355e-02   1.6929908e-02  -1.4530711e-01   2.1625587e-01  -4.1735413e-01  -4.5399778e-02  -1.1795820e-01   2.3345985e-02  -4.2419665e-02   1.3512027e-02   6.0495526e-03   2.9053691e-02  -1.1762895e-02   6.3646104e-02   1.3584086e-01  -2.2875001e-01  -5.6246191e-02  -5.5639044e-02  -3.2488182e-02  -2.5376969e-02   1.2315018e-03
  -1.7921293e-02  -1.4877315e-02   6.1001588e-02  -6.4421647e-02   7.9691278e-01   1.0000000e+00  -1.8192530e-01   3.1409497e-02   7.0081799e-01   7.8967521e-01   8.8574694e-03  -1.6076150e-01  -8.3089261e-02   3.2297417e-03   3.4687717e-01   6.9258433e-01   1.1515429e-01   1.9678205e-01  -1.8079281e-01  -2.0441284e-01   3.4069533e-02   2.2674119e-01   8.4058465e-02   3.3131710e-01   3.6905559e-01   5.8604546e-01   3.4831119e-01   3.7509362e-01  -2.3319351e-01   1.2980256e-01  -3.4589242e-02  -5.6532702e-02  -2.5451048e-01  -1.4399394e-01   6.6629517e-02  -9.6160753e-03   3.4332515e-02   8.6746073e-02   1.7516842e-01   1.3432743e-01  -1.5150289e-01  -6.3759693e-02  -2.7084267e-01  -2.0158017e-01  -3.1257755e-01  -3.4067150e-01  -2.3528212e-01  -2.1293626e-01  -3.0049636e-01  -2.8731756e-01  -1.3859040e-01  -1.6361394e-01  -5.4055558e-02  -1.7403078e-01   8.3195896e-03  -1.8379457e-01   1.0852735e-01   6.2260365e-02  -2.7650649e-01  -3.7810377e-01   7.7845846e-02   1.2082963e-01  -1.2522715e-01   5.5532952e-02   1.0142631e-01  -2.0438393e-01  -4.3082028e-01  -3.3888169e-01   3.2877742e-03  -6.7078123e-02   1.3157476e-01   5.3519555e-02  -9.8049092e-02  -7.6214335e-02  -1.5610036e-01  -1.6990881e-01  -3.9734710e-03  -2.5041591e-02   6.9639657e-03   4.6782378e-03  -1.2916921e-01   1.9463299e-02  -1.5928085e-01  -2.4782670e-02  -1.1637429e-01  -1.4613572e-01  -2.6633329e-01  -1.4044258e-01   1.8522644e-01   3.2949888e-01  -4.2923199e-04  -5.6243024e-02   5.1875613e-02  -4.2871961e-02   5.0529165e-02   8.6554053e-02   1.2017924e-01  -3.8993812e-02   3.0279674e-01  -3.2624866e-01   4.1334843e-03  -1.1607717e-01   9.4858907e-02   8.6375036e-03  -6.7465026e-03   1.3586737e-02  -1.1539813e-02   1.2870733e-02  -3.2297944e-02   1.0136650e-01  -8.0953246e-02   3.5788651e-02   8.0484480e-03  -5.8802980e-02  -1.0293028e-02  -1.9519996e-03
  -3.0398208e-01  -4.2183314e-01   4.0351877e-01   4.7634866e-01  -3.1996190e-01  -1.8192530e-01   1.0000000e+00   6.0928258e-01   1.6023875e-01  -1.5424232e-01   3.8099586e-01   3.7706769e-01   6.2997049e-01   3.2498592e-01   1.9407787e-01  -1.3370790e-01  -4.1851314e-01  -3.7248425e-01   4.7595753e-01   2.2349865e-01  -3.6096196e-01  -4.0761790e-01   5.1941992e-01   2.4756089e-01  -1.6214646e-01  -2.1422885e-01  -4.8467890e-01  -5.0834483e-01   2.9592703e-01  -1.4325920e-01   3.2236909e-01   3.0374811e-01   1.6548240e-01   1.8210829e-01   2.2969910e-02  -1.3818001e-01   3.7552512e-02   6.9349064e-02  -7.5663482e-02  -1.3942024e-01   9.8665395e-02   1.6971066e-01  -1.4075061e-01  -2.0096279e-01  -2.4629777e-01  -2.2624182e-01  -1.4630402e-01  -2.3566153e-01  -1.6389556e-01  -2.4596916e-01  -2.9818310e-01  -2.9594888e-01  -1.7752099e-01  -1.8953014e-01  -1.0016301e-01  -1.7911615e-01  -5.7659332e-01  -5.6432863e-01   2.2528400e-01   3.4890812e-02   3.7581987e-01   2.0302733e-01   8.5583195e-02   1.3192428e-01   3.8409220e-01  -1.1630898e-01   4.6434730e-02  -1.0936705e-01  -4.4313791e-01  -5.0336866e-01   8.5161371e-02   2.2013038e-01   4.1482741e-01   3.8226121e-01   5.1985031e-01   4.8414643e-01   3.7476044e-01   2.5228455e-01  -2.7979537e-01  -2.0361631e-01  -3.2727180e-01  -3.1307676e-01   1.1832563e-01  -4.3113306e-02   4.7674086e-02  -1.7558770e-01   3.2283928e-01  -1.1058294e-01   2.0272048e-01  -2.7292543e-01   2.3443343e-01   2.9973809e-01   2.9107290e-01   3.5639335e-01  -1.5184323e-02  -2.1171367e-02  -5.5644961e-02  -9.5747784e-02  -2.2926379e-01   2.1354238e-02   1.5045017e-01   2.8237096e-01   2.9402892e-02   1.8934093e-01  -1.1228558e-01  -3.8338184e-02   3.4452976e-02   1.4598351e-01  -2.0827687e-02  -9.5950541e-02   7.3504061e-02   1.0332965e-01   1.7932885e-01   6.9006927e-02   3.0475635e-02  -1.8333844e-02
  -3.8622384e-01  -4.5730104e-01   1.2387287e-01   6.8874462e-01  -1.3986401e-01   3.1409497e-02   6.0928258e-01   1.0000000e+00   2.3105532e-01   1.4759653e-01   1.0205746e-01   4.4453425e-01   2.4307573e-01   4.8328176e-01  -2.0685170e-02   6.5729345e-02  -3.2044522e-01  -2.5256338e-01   1.0344413e-01   7.8911792e-02  -3.8896572e-01  -4.4633155e-01   3.2820599e-01   4.5147179e-01  -6.2340384e-02   6.1337217e-03  -5.4526443e-01  -5.6211085e-01   9.7086274e-02  -2.0333535e-02   1.3623058e-01   3.2234849e-01   7.1245344e-02   1.7867149e-01  -1.9217832e-02  -5.2213025e-02   1.5231426e-01   2.0144773e-01   1.0931735e-01   3.2872921e-02   1.9782414e-01   1.6390807e-01  -1.2828029e-01  -9.3749693e-02  -3.0255221e-01  -2.5276658e-01  -1.7881573e-01  -1.3684487e-01  -2.9922768e-01  -3.6592467e-01  -3.5492878e-01  -3.2187574e-01  -1.0001240e-01  -1.5721745e-01  -9.7343748e-02  -4.4067698e-02  -5.1252711e-01  -5.2644276e-01   1.4059781e-01   9.2732023e-02   3.7093573e-01   5.6238401e-01   1.2483676e-01   2.8119240e-01   2.1218322e-01   1.7640785e-01  -8.8597346e-02  -4.1882147e-02  -4.9205918e-01  -4.3711931e-01  -5.8155722e-02   1.3039703e-01   1.5275221e-01   3.0511337e-01   2.9127825e-01   2.9869237e-01   3.3841528e-01   2.8013731e-01  -1.8252237e-01  -1.2513194e-01  -1.9467476e-01  -2.4881102e-01   7.2625689e-02  -3.1159639e-02  -5.8309242e-02  -1.4473377e-03   2.9219950e-01   3.0676639e-02   2.6644608e-01   1.2834156e-02   2.7121745e-01   2.3190492e-01   3.4348946e-01   2.4974651e-01  -5.8521090e-02  -3.6221064e-02  -1.0966539e-01  -7.2837795e-02  -3.7574440e-01   1.0450959e-01   3.7607474e-01   2.6731174e-01   1.4522616e-01   2.1667294e-01  -8.2458897e-02  -5.2061125e-02   1.6466126e-01   3.5300793e-01  -4.4949958e-02  -9.2191790e-02   9.9529186e-02  -4.2865025e-02   9.4475853e-02   2.7663821e-02  -1.3815734e-02   1.3877148e-02
  -1.1409460e-01  -9.6584651e-02   1.2001550e-01   1.3653853e-01   6.5113047e-01   7.0081799e-01   1.6023875e-01   2.3105532e-01   1.0000000e+00   6.7681071e-01   2.2907038e-01   1.8067430e-01   2.5901381e-01   2.6831294e-01   6.6938622e-01   6.7409492e-01  -1.1311382e-01  -2.0460820e-02   1.7968048e-02  -7.1686647e-02  -2.0272012e-01  -1.0121918e-01   1.8165437e-01   2.9027261e-01   7.3736220e-02   2.2066023e-01   3.0200748e-02   6.1868832e-03  -7.0784861e-02  -5.8702602e-03  -1.0913429e-01  -1.1460972e-01  -1.8475102e-01  -1.2033359e-01  -1.1824632e-01  -1.9248538e-01  -7.2880094e-03   2.6544631e-02   5.9837188e-02  -5.5839308e-02  -8.7738351e-02   4.4086650e-02  -2.4228315e-01  -1.9828462e-01  -3.8504737e-01  -4.2006890e-01  -2.6916991e-01  -1.9211561e-01  -3.7460322e-01  -4.0786982e-01  -2.9896169e-01  -3.5937743e-01  -3.1268367e-01  -3.5154071e-01  -1.9681870e-01  -1.8613433e-01  -1.8744782e-01  -1.8152409e-01  -1.5552254e-01  -3.3379999e-01   2.4000076e-01   1.1256048e-01   2.3278619e-02   1.3613612e-01   1.9991934e-01  -2.6104860e-01  -4.7527748e-01  -4.4310955e-01  -1.1645827e-01  -2.0030700e-01   2.5418789e-01   2.1721508e-01   1.1655308e-01   1.3937647e-01  -6.6440114e-03   2.2390076e-04   9.9923014e-02   2.5569074e-02  -1.3622410e-01  -1.4153108e-01  -2.6689224e-01  -7.4399293e-02  -4.8535373e-02   8.2063324e-02  -6.2325737e-02  -1.8241098e-01  -4.9599522e-02  -1.8626810e-01   3.1594462e-01   1.8364633e-01  -2.0629744e-02   1.5540138e-02   2.6243879e-02   9.2290472e-02  -6.3535576e-03   2.3661151e-02   3.5729516e-02  -4.9122398e-02   4.8254904e-02  -6.6949177e-02   1.6316360e-01   5.1332174e-02   1.0416281e-01   9.9558118e-02  -8.1323876e-02  -6.9486969e-02   8.6532082e-02   3.0834264e-01  -7.9324395e-03   7.3794387e-02  -3.7444129e-02  -6.2765008e-03   4.4629527e-02  -2.1500338e-02  -2.7938770e-02  -1.1725209e-02
  -7.3791340e-02  -6.5174730e-02  -2.7656153e-01  -1.3750331e-01   5.6272799e-01   7.8967521e-01  -1.5424232e-01   1.4759653e-01   6.7681071e-01   1.0000000e+00   7.5672640e-02   7.3704837e-02  -6.0070597e-02   1.5750309e-01   2.9366769e-01   5.8719504e-01   8.6651044e-02   2.3160328e-01  -1.3862422e-01  -1.7946612e-01  -6.8004241e-02   1.6064560e-01  -1.9147152e-01  -3.5742141e-02  -1.7023601e-02   2.0914344e-01   1.2673342e-01   2.0017893e-01  -1.7583307e-01   1.3460176e-01  -9.2402857e-03   2.6782835e-02  -5.2945971e-02   2.1058075e-02  -1.9459380e-01  -1.5782713e-01  -7.7292181e-02   1.3873423e-02   1.8447775e-01   1.0240043e-01  -1.7555034e-01  -5.7883114e-02  -2.6615819e-01  -1.7231978e-01  -3.1100954e-01  -2.8600108e-01  -1.9327329e-01  -7.6805948e-02  -2.9423032e-01  -2.3805360e-01  -1.6942508e-01  -9.8514747e-02  -1.8445243e-01  -2.3006092e-01  -2.2436219e-02   3.5156241e-02   8.6596938e-02   4.5214151e-02  -2.9327308e-01  -2.4509438e-01   1.5468272e-01   2.0915330e-01   1.6087025e-01   3.0334008e-01  -8.6859005e-02  -2.9970259e-01  -4.7852641e-01  -3.1931204e-01  -5.7837166e-02  -6.5153602e-02   2.0184855e-01   1.3471582e-01   2.5073087e-02   3.5024483e-02  -5.5169860e-02  -9.8042073e-02  -1.2954193e-02  -8.4463620e-03  -8.1614796e-02  -6.3972428e-02  -1.9939873e-01  -4.2817984e-02  -1.0268326e-01  -6.0521666e-02  -2.8593470e-01  -2.0679840e-01  -9.3619610e-02  -5.1382354e-02   1.3659220e-01   3.2155173e-01   2.3611201e-04  -2.3582653e-02  -1.2277732e-01  -1.6898879e-01   7.6641950e-02   9.5410824e-02   1.6313800e-01   1.1279592e-01   2.8861819e-01   5.8056305e-02  -6.1927562e-02  -2.3284536e-01   8.6974331e-03  -1.2640155e-01  -1.3565630e-01  -1.4290849e-01  -9.3071886e-02   1.6737660e-01  -3.3912525e-02   1.3807042e-01   5.0243062e-02   8.8798545e-02  -3.5286989e-02  -1.3683896e-01  -4.5974719e-02  -6.2005447e-02
   2.3659088e-01   9.3485312e-02  -5.1599709e-02   1.0872631e-02   1.7836409e-02   8.8574694e-03   3.8099586e-01   1.0205746e-01   2.2907038e-01   7.5672640e-02   1.0000000e+00   5.2513376e-01   7.9411135e-01   4.7047492e-01   3.6099747e-01   1.6175483e-01   2.4244315e-01   2.0984333e-01   4.1853797e-01   2.9237973e-01  -1.1664257e-01   1.1865650e-01   9.9309929e-03  -5.5678619e-02  -3.2940685e-01  -2.6564726e-01  -1.0997946e-01  -1.3639597e-01   4.9451773e-01   2.7561256e-01  -3.5340806e-02   4.4401140e-02  -1.6518725e-01  -1.5473891e-01  -3.5362120e-01  -4.9353986e-01  -3.6922763e-01  -1.5075624e-01  -9.1427251e-02  -1.8652706e-01  -3.9577990e-01   2.5190689e-01  -1.5516334e-01  -1.4601183e-01  -1.8860640e-01  -1.9917279e-01  -1.7236872e-01  -2.2808904e-01  -2.9023142e-02  -2.4673243e-01  -2.3213168e-01  -3.0397012e-01  -3.2906073e-01  -4.3538575e-01  -3.3745649e-01  -2.0368249e-01   5.2786025e-02  -4.7972591e-02   9.0721088e-02  -1.7649217e-01   3.0199380e-01  -1.6679613e-01   5.3147479e-01   3.8278751e-01  -1.4881178e-02  -3.7785878e-01  -4.5865695e-01  -5.6390416e-01  -3.4636370e-02  -3.1621998e-01  -6.1769895e-02   1.1774231e-02   6.6836715e-01   5.7600297e-01   4.8304821e-01   4.2221672e-01  -9.6267262e-02  -1.9500685e-01   1.4362632e-01   9.5991836e-02  -3.3250729e-02   1.8694904e-01  -1.7978647e-01  -1.0905389e-01  -6.6338601e-02  -1.3813316e-01   2.0850736e-02  -9.3322058e-02   2.7320996e-02  -3.2998763e-01  -1.3120082e-01  -6.3511918e-02  -7.2108749e-02   1.6284655e-02   4.6103449e-01   4.2606718e-01   3.3639652e-01   2.0878330e-01   1.6543789e-02   8.6656681e-02  -2.8386958e-02   1.9868413e-02  -8.3853590e-02  -6.5252363e-02  -3.8783113e-01  -3.7570787e-01  -4.4612326e-01   9.3416435e-02   2.6208277e-01   5.3827318e-01   7.4122622e-02   2.4958700e-01   1.4189682e-03  -2.7133662e-02  -1.3859174e-01  -4.1713317e-01
  -2.2366245e-01  -2.2082669e-01  -2.8649076e-01   3.3020107e-01  -1.8274337e-01  -1.6076150e-01   3.7706769e-01   4.4453425e-01   1.8067430e-01   7.3704837e-02   5.2513376e-01   1.0000000e+00   4.9767803e-01   7.9072430e-01   1.2151976e-01   7.6409607e-02  -2.3548147e-01  -1.2244732e-01   1.7808501e-01   7.8335825e-02  -2.3680661e-01  -1.5874502e-01  -3.0610199e-02  -4.9422057e-02  -5.0248749e-01  -4.1380398e-01  -3.9453581e-01  -3.9891787e-01   2.0769848e-01   4.2464320e-02   8.7441554e-02   1.8318225e-01   1.8576538e-01   2.3671939e-01  -5.5676788e-01  -4.5888185e-01  -9.6801795e-02   1.9362183e-01  -2.4602281e-03   1.0924276e-01  -8.4804967e-02   4.0539734e-01  -1.9683552e-01  -1.0599113e-01  -2.1728575e-01  -2.2758796e-01  -1.4888137e-01  -4.0758964e-02  -9.4744013e-02  -1.4937156e-01  -2.9261893e-01  -1.4855091e-01  -2.6285213e-01  -1.9715788e-01  -8.8830861e-02   2.0560941e-01  -3.3848993e-01  -4.3283324e-01   1.5536381e-01   2.0840191e-01   3.2449636e-01   2.2166073e-01   5.4548394e-01   6.7761020e-01  -2.6914512e-01  -6.8554949e-02  -3.5638005e-01  -3.1286622e-01  -4.2464048e-01  -4.6741342e-01   1.1958842e-01   2.1993205e-01   5.1553615e-01   5.9154700e-01   4.5468964e-01   5.3269052e-01   1.1956313e-01   6.1600157e-02  -2.2495307e-01  -3.0365620e-01  -2.9056838e-01  -1.5561637e-01   7.9402006e-02   1.4484486e-01  -2.4926577e-01  -9.3630271e-02   4.1789281e-01   2.2102921e-01   8.3041412e-02  -6.9264712e-02   1.8462736e-01   1.3008161e-01   1.0341237e-01   5.7280176e-02   1.3740181e-01   4.0884701e-01   3.2068642e-01   3.6703673e-01  -4.4777584e-02   4.3688444e-01   1.1071892e-01   2.6673411e-01  -1.9280588e-01   4.6055556e-02  -3.2104421e-01  -3.3062763e-01  -1.5586408e-01   2.8380657e-01   2.4792252e-02   2.8226200e-01   3.5673320e-01   3.9723022e-01   1.6770890e-01  -6.5062971e-02  -1.6604727e-01  -3.0182917e-01
  -1.5732852e-02  -1.9811755e-01   1.2099989e-01   1.8525818e-01  -1.4099165e-01  -8.3089261e-02   6.2997049e-01   2.4307573e-01   2.5901381e-01  -6.0070597e-02   7.9411135e-01   4.9767803e-01   1.0000000e+00   4.8119044e-01   5.3848477e-01   1.0135077e-01  -9.0774329e-02  -1.6938937e-01   4.7590484e-01   2.2288683e-01  -3.1170512e-01  -1.9555910e-01   3.7674296e-01   1.1893213e-01  -3.5720407e-01  -4.0456272e-01  -2.9045220e-01  -3.5510861e-01   5.3627475e-01   8.3377442e-02   5.6713872e-02   5.1402544e-02  -1.0789816e-01  -1.3311589e-01  -2.0175696e-01  -4.1165577e-01  -2.1539698e-01  -1.1989139e-01  -3.0182957e-02  -2.4545317e-01  -2.6290880e-01   1.4830877e-01  -1.0290405e-01  -1.2828273e-01  -1.7997710e-01  -1.6838712e-01  -1.8930636e-01  -1.9680929e-01  -5.5918200e-02  -2.7105361e-01  -2.7973439e-01  -3.5301572e-01  -3.2363525e-01  -4.3231976e-01  -3.0889495e-01  -2.1836312e-01  -2.9915506e-01  -3.2712572e-01  -3.4311303e-03  -2.2837837e-01   3.4039463e-01  -7.7990695e-02   3.8435732e-01   2.3119170e-01   1.6287932e-01  -3.4547271e-01  -3.9452034e-01  -5.4317962e-01  -2.4655805e-01  -5.4447916e-01   1.4314316e-02   1.2462883e-01   6.3852354e-01   5.2724562e-01   5.4949347e-01   5.0586212e-01   1.4030938e-01   3.4218590e-04  -1.3968918e-02  -7.9671046e-02  -1.6251956e-01  -1.0614701e-02   6.0333066e-03  -2.5846654e-03   1.0798360e-01  -1.4712157e-01   2.7632689e-01  -1.4933505e-02   9.4031873e-02  -3.7575585e-01   4.3019887e-02   1.7351128e-01   1.0491473e-01   2.9622583e-01   3.4438481e-01   3.6756125e-01   2.4204584e-01   1.4070903e-01  -8.4772046e-02   1.4507764e-01   1.5938846e-01   1.9277061e-01   3.9121118e-02   4.1795211e-02  -2.7354175e-01  -2.3506879e-01  -2.3934340e-01   2.6110943e-01   1.8567938e-01   3.6546221e-01   1.5938951e-01   2.1513146e-01   1.2678151e-01  -1.8651808e-02  -5.1813792e-02  -2.0909235e-01
  -2.3536785e-01  -3.2173601e-01  -2.8507537e-01   2.4620410e-01  -3.6154140e-02   3.2297417e-03   3.2498592e-01   4.8328176e-01   2.6831294e-01   1.5750309e-01   4.7047492e-01   7.9072430e-01   4.8119044e-01   1.0000000e+00   1.4742585e-01   3.0349399e-01  -1.3905708e-01  -9.4110652e-02  -5.3408515e-02  -1.2193391e-01  -1.3302950e-01  -8.9757078e-02  -2.1609869e-02   1.4752322e-01  -2.8504603e-01  -1.7522835e-01  -2.9683465e-01  -2.8559474e-01   5.6295972e-02   5.6590202e-02   5.4087253e-02   2.7630740e-01   7.6879247e-02   1.4981915e-01  -4.1257857e-01  -2.5863258e-01  -6.6412955e-03   2.8073991e-01   1.3526910e-01   1.7340585e-01  -3.5970516e-02   3.5006480e-01  -1.9702752e-01  -1.3453226e-01  -2.4336715e-01  -3.1503935e-01  -1.6420880e-01  -7.6882443e-02  -2.2494318e-01  -3.1353531e-01  -4.2906144e-01  -2.9151628e-01  -2.8967983e-01  -3.5383018e-01  -1.5206472e-01   2.3667781e-02  -3.1823388e-01  -4.2979169e-01   1.6250822e-01   6.6501946e-02   3.3969287e-01   1.9470881e-01   3.9606543e-01   4.4242317e-01  -9.2367044e-02   1.5249475e-01  -3.4094232e-01  -2.3686503e-01  -4.3561767e-01  -4.5722565e-01   5.0803582e-02   1.7424187e-01   3.7468972e-01   4.5174425e-01   3.1487997e-01   4.4502113e-01   1.7811165e-01   1.6046684e-01  -1.3607605e-01  -1.7745116e-01  -2.6433275e-01  -3.2732888e-02   2.9411977e-02   1.4159568e-01  -1.8741014e-01   6.7253131e-02   2.6206011e-01   1.6567390e-01   1.9857140e-01  -1.3930346e-04   1.9002134e-01   1.7235167e-01   1.9727720e-01   1.3634430e-01   1.2456084e-01   3.8633055e-01   2.9435800e-01   2.5734462e-01  -1.3838772e-01   2.3487965e-01   2.0565274e-01   1.2903006e-01  -1.3212866e-01  -4.4347201e-03  -2.9858330e-01  -2.7146917e-01  -1.2103875e-01   2.6662641e-01  -5.7291964e-03   2.8505382e-01   3.6713161e-01   2.9370629e-01   1.2126286e-01  -1.5300500e-01  -1.2332511e-01  -2.6433492e-01
  -4.2383299e-02  -9.7459969e-02   2.1835978e-01   1.6384050e-01   4.1963473e-01   3.4687717e-01   1.9407787e-01  -2.0685170e-02   6.6938622e-01   2.9366769e-01   3.6099747e-01   1.2151976e-01   5.3848477e-01   1.4742585e-01   1.0000000e+00   5.6884376e-01  -1.4492819e-01  -2.4207143e-01   3.2879526e-01   1.2759744e-01  -6.2871606e-02  -1.0143792e-02   3.7638344e-01   1.7790097e-01  -4.9511519e-02  -1.1237477e-01   1.6125512e-01   7.6299466e-02   3.2809383e-01   7.8557291e-02  -2.5075844e-03  -8.6948654e-02  -1.4217269e-01  -1.9830772e-01  -3.7496480e-02  -1.7743678e-01  -1.3402449e-01  -1.3220490e-01  -1.1356782e-01  -3.2806469e-01  -1.4509881e-01  -9.8157655e-03  -2.4156770e-01  -2.6092505e-01  -3.1415878e-01  -3.5911266e-01  -3.7405474e-01  -3.2437478e-01  -2.6772505e-01  -3.3971576e-01  -2.4896743e-01  -3.3244166e-01  -3.1561632e-01  -4.0903598e-01  -3.1358489e-01  -2.7273463e-01  -2.4875341e-01  -1.5464097e-01  -3.6423524e-01  -4.5756957e-01   6.7424140e-03  -2.1273540e-01   5.7096510e-02  -2.9076617e-02   1.8733070e-01  -3.1579220e-01  -4.1067843e-01  -4.5929475e-01   2.3021612e-02  -1.4532126e-01   2.2636793e-01   2.1095153e-01   2.7881334e-01   1.5885942e-01   7.7866755e-02   7.1271139e-02   4.8710180e-02  -6.0401964e-02  -4.0927088e-02  -1.1197821e-01  -1.1027939e-01   6.3674844e-03   8.6457718e-02   2.7896279e-01   2.8217575e-01   2.2195511e-02   3.6937099e-02  -1.0520024e-01   2.6837554e-01   2.2348521e-02  -1.2592671e-01   1.4612638e-01  -1.2159601e-05   2.9432890e-01   1.0434260e-01   2.4162553e-02  -2.1098636e-02  -6.9738835e-02   1.4448470e-02   1.4094361e-02   1.1557077e-01   1.6170480e-01   1.4141002e-01   7.7379529e-02  -5.8123227e-03  -2.8507413e-02   6.3204251e-02   2.4817875e-01   1.4390443e-01   1.0759100e-01  -1.0380147e-01   1.1501834e-02   8.0591389e-02   6.6666901e-02   2.6067903e-02   9.1759018e-02
  -8.1557855e-02  -1.0896418e-01  -1.2732176e-01  -1.6514840e-02   7.1622007e-01   6.9258433e-01  -1.3370790e-01   6.5729345e-02   6.7409492e-01   5.8719504e-01   1.6175483e-01   7.6409607e-02   1.0135077e-01   3.0349399e-01   5.6884376e-01   1.0000000e+00   1.5242745e-01   7.0817387e-02  -2.0964622e-01  -2.0218853e-01   1.4751734e-01   3.5265392e-01   8.2187206e-02   3.4153096e-01   1.9836086e-01   3.7604549e-01   4.1257990e-01   4.1775527e-01   1.9192624e-02   3.3773200e-01  -7.3607151e-02   1.3513723e-01  -3.3383318e-01  -2.4149188e-01  -1.3301327e-01  -1.5183349e-01  -1.2566597e-01   5.9165535e-03   8.8733664e-02  -7.2451564e-02  -1.9503069e-01  -4.9945033e-03  -2.8282539e-01  -2.1500184e-01  -2.7504459e-01  -3.6992274e-01  -3.2730302e-01  -3.0038998e-01  -2.3876214e-01  -2.8190814e-01  -1.7917628e-01  -1.3172161e-01  -2.2608735e-01  -2.7879028e-01  -2.7258552e-01  -3.2247558e-01  -2.3347596e-02  -1.1630535e-02  -2.6755690e-01  -4.0887450e-01  -2.1414306e-02   7.7982104e-02  -1.1737658e-01  -1.1389937e-02   6.3312644e-02  -2.2375297e-02  -4.5400614e-01  -3.9001727e-01   1.2806848e-02  -1.9524427e-02  -5.5158677e-02  -2.7797950e-02   6.3560833e-02  -1.6009724e-02  -1.5011300e-01  -8.9656417e-02  -1.4524769e-01  -1.5371748e-01   1.9096164e-01   1.1103929e-01   9.2636977e-03   2.0063313e-01  -2.7693487e-01   1.2356885e-01  -5.3809137e-03   2.0721603e-01  -3.3599439e-01  -1.6051277e-01   1.4129078e-01   1.9520183e-01  -7.1483163e-02  -3.7891160e-02   5.0773621e-02  -2.2276024e-03   1.6465320e-01   5.1534892e-02   6.4180334e-02  -1.7654157e-01   1.1823178e-01  -2.7609618e-01  -1.1989891e-01  -1.2019096e-01  -8.5048389e-02  -9.2693980e-02  -2.8673369e-02  -4.0676804e-03  -1.2072353e-01   3.7401623e-02   1.6742944e-01   2.3049843e-01  -1.4442204e-01   8.1687719e-02   8.6136416e-03  -1.7215616e-02   5.0303276e-03   3.4068205e-02
   6.4226485e-01   5.5677686e-01  -1.4932926e-01  -3.4205388e-01   1.7537818e-01   1.1515429e-01  -4.1851314e-01  -3.2044522e-01  -1.1311382e-01   8.6651044e-02   2.4244315e-01  -2.3548147e-01  -9.0774329e-02  -1.3905708e-01  -1.4492819e-01   1.5242745e-01   1.0000000e+00   8.1948265e-01  -7.7313704e-02   1.7566462e-01   8.4224947e-02   3.8800166e-01  -3.1853580e-01  -1.6079362e-01   7.7577105e-02   1.4694314e-01   3.9098314e-01   4.0113032e-01   2.5910303e-01   5.5304679e-01  -3.5813323e-01  -1.7204742e-01  -3.5789334e-01  -3.4812424e-01  -2.4907380e-02  -1.6545868e-01  -4.4014981e-01  -4.2834960e-01  -3.3477411e-02  -1.5400010e-01  -3.6627756e-01  -7.2334344e-02   3.1016328e-01   3.3648205e-01   3.7455629e-01   3.4363402e-01   1.3116182e-01   1.5686164e-01   2.8937298e-01   7.7581295e-02   2.8270325e-01   1.6842859e-01   1.1877669e-01   5.7317005e-02  -2.6803314e-01  -1.4703859e-01   7.1458406e-01   6.9179584e-01  -1.7265154e-01  -3.3897330e-01  -2.7701464e-01  -3.6450678e-01   5.4873991e-02  -9.3861337e-02   1.7932314e-03  -2.2720607e-02  -7.7551552e-02  -1.1511739e-01   6.0242676e-01   4.1697251e-01  -4.9133622e-01  -6.2696856e-01   1.0781771e-01  -1.7916329e-02  -1.8783161e-01  -2.7551564e-01  -5.5977935e-01  -5.2952496e-01   7.2028725e-01   6.8834447e-01   5.3354799e-01   6.1825591e-01  -5.0712986e-01  -2.7371226e-01   4.7693402e-02   1.9350285e-01  -5.2572866e-01  -2.6610161e-01  -4.3239635e-01  -2.1951832e-01  -5.0254650e-01  -5.1637089e-01  -4.0650645e-01  -4.0600662e-01   4.0014441e-01   1.1799404e-01   7.8017778e-02  -8.3665720e-03  -3.0123290e-02  -2.6137204e-01  -3.2118596e-01  -5.2768591e-01  -2.2176619e-01  -3.8518882e-01  -2.2956349e-01  -2.3894805e-01  -5.2254523e-01  -2.6311687e-01   2.6647996e-01   4.1128532e-01  -3.3095555e-01  -2.3661948e-01  -4.1191127e-01  -1.4750716e-01  -1.4120883e-01  -2.9691128e-01
   5.8870140e-01   6.0606226e-01  -1.7304054e-01  -3.7024006e-01   1.9962455e-01   1.9678205e-01  -3.7248425e-01  -2.5256338e-01  -2.0460820e-02   2.3160328e-01   2.0984333e-01  -1.2244732e-01  -1.6938937e-01  -9.4110652e-02  -2.4207143e-01   7.0817387e-02   8.1948265e-01   1.0000000e+00  -3.9379933e-02   2.3136389e-01   6.2912516e-02   3.1708769e-01  -4.0782535e-01  -2.8749316e-01   1.2032285e-02   1.4169648e-01   3.0885014e-01   3.3256158e-01   3.3142837e-02   3.6187741e-01  -3.4962630e-01  -2.3709614e-01  -1.0178723e-01  -7.4976053e-02   4.6672265e-03  -6.8040021e-02  -2.9086481e-01  -3.1320252e-01  -1.0118085e-01   5.1789526e-02  -1.5343410e-01   1.2960091e-01   1.8459405e-01   2.4181671e-01   1.8182603e-01   2.4017484e-01   6.9814001e-02   1.6574324e-01   1.0881357e-01   3.3697833e-02   1.4505747e-01   6.5702503e-02   1.6510520e-01   7.2926072e-02  -1.0798711e-01  -3.5512653e-02   7.3642212e-01   6.7624054e-01  -1.0344420e-01  -2.3993503e-01  -1.3401164e-01  -1.8216875e-01   1.1312419e-01   1.5356625e-01  -1.8015384e-01  -1.5412652e-01  -9.4286830e-02  -3.2153789e-02   5.3647139e-01   4.1046847e-01  -3.2393152e-01  -5.2554447e-01   9.6869005e-02   1.1784300e-01  -1.2931661e-01  -1.4798420e-01  -3.0767144e-01  -2.5746632e-01   4.0941179e-01   5.7717034e-01   2.8145202e-01   4.2760534e-01  -2.9618452e-01  -1.7937401e-01  -1.9578879e-01  -7.9166785e-02  -3.6655345e-01  -1.4107245e-01  -2.6735337e-01  -2.1342026e-02  -4.3024549e-01  -4.8076168e-01  -4.6530286e-01  -4.7580619e-01   1.7006495e-01   4.9998385e-02   3.8450250e-02   3.7975409e-02   8.6199617e-02  -1.8570321e-01  -3.6366540e-01  -5.7743275e-01  -3.0322011e-01  -4.5526727e-01  -2.8820414e-01  -3.2746979e-01  -4.2652430e-01  -2.8368761e-01   3.2441267e-02   2.3271633e-01  -2.2345521e-01  -2.3551183e-01  -4.0018349e-01  -2.4244721e-01  -2.3536760e-01  -3.7643690e-01
   2.7092307e-01   2.3855573e-01   4.0022396e-01   2.2992948e-01  -2.3638307e-01  -1.8079281e-01   4.7595753e-01   1.0344413e-01   1.7968048e-02  -1.3862422e-01   4.1853797e-01   1.7808501e-01   4.7590484e-01  -5.3408515e-02   3.2879526e-01  -2.0964622e-01  -7.7313704e-02  -3.9379933e-02   1.0000000e+00   8.3493176e-01  -1.2453350e-01  -1.5325413e-01   2.8085880e-01  -1.9892658e-01  -2.8573452e-01  -4.2802994e-01  -1.2941828e-01  -1.7577725e-01   4.8884248e-01   3.2381302e-02   1.2788263e-01  -7.7389274e-02   2.5964425e-01   1.9122919e-01   8.0774349e-02  -8.9790723e-02  -1.3342755e-01  -2.2716169e-01  -3.2067893e-01  -3.2336703e-01   1.3755162e-01   2.3868375e-01  -2.6496720e-02  -1.0815134e-01  -1.7566596e-01  -1.4685711e-01  -1.2249987e-01  -1.3498492e-01  -2.0904127e-01  -1.8624720e-01  -3.0130688e-01  -3.2449128e-01  -1.1088378e-01  -5.3617844e-02  -1.7199078e-01  -1.4420743e-01  -1.0025945e-02   7.7905136e-02  -8.8302583e-02   4.0035532e-02  -6.8930762e-03  -6.4099597e-02   2.4055376e-01   2.0587750e-01  -4.7853361e-02  -4.5919206e-01  -7.0608595e-02  -2.0329959e-01   2.7516250e-01   6.3215712e-02   1.0845451e-01   5.7380008e-02   4.2679623e-01   3.6805536e-01   3.5322857e-01   2.5652533e-01   1.8105798e-01   6.9783365e-02  -9.5419820e-02  -2.8317240e-02   2.1849277e-02  -1.2413102e-01   2.2064684e-01   1.2396896e-01   1.8718713e-01  -2.1476100e-01   1.9898681e-01  -1.1840934e-01   9.3639450e-02  -1.2807285e-01  -2.1010135e-01   3.1201903e-02  -1.7862668e-01   7.3440754e-02  -3.7099142e-02  -1.4260589e-01  -1.8694349e-01  -1.2952092e-01  -3.5294817e-03   1.5963171e-01  -1.7279821e-02  -2.1211916e-02   5.8071139e-02   2.7217230e-02  -9.2946941e-02  -1.0391616e-01   3.4630944e-03  -9.3640618e-02   1.6732524e-02  -1.3468618e-01  -1.2840312e-01  -7.1896631e-02  -9.1074169e-02   8.5461980e-02  -3.9183400e-02  -5.9777315e-02
   4.3719228e-01   4.9212320e-01   2.9309591e-01   2.2224611e-01  -2.0576626e-01  -2.0441284e-01   2.2349865e-01   7.8911792e-02  -7.1686647e-02  -1.7946612e-01   2.9237973e-01   7.8335825e-02   2.2288683e-01  -1.2193391e-01   1.2759744e-01  -2.0218853e-01   1.7566462e-01   2.3136389e-01   8.3493176e-01   1.0000000e+00  -4.6687386e-02  -4.7709508e-02   4.0911839e-02  -2.2003476e-01  -1.9192469e-01  -3.0204006e-01  -5.2265776e-02  -8.1887225e-02   4.0144140e-01   1.3222117e-01  -1.7189977e-01  -2.5674564e-01   1.1833457e-01   8.9861461e-02   1.2888819e-01  -4.6136128e-02  -1.3597362e-01  -2.8865497e-01  -2.8738845e-01  -2.5044030e-01   2.1301224e-01   2.8776396e-01   1.2774823e-01   3.0997840e-02  -4.8370931e-02  -5.4491379e-02  -4.5054048e-02  -5.4805821e-02  -1.8613657e-01  -2.2989683e-01  -2.4005950e-01  -3.4334986e-01  -7.6451589e-02   3.5088806e-02  -2.2583502e-01  -1.4414463e-01   1.9376170e-01   3.4487393e-01  -1.4898795e-01   6.7010261e-02  -2.4533455e-01  -4.6710135e-02   1.2135883e-01   1.8520526e-01  -1.1355306e-01  -3.2146904e-01  -6.7359116e-02  -1.6145911e-01   5.1700664e-01   3.2678377e-01  -1.6972062e-01  -2.4553429e-01   2.7676797e-01   2.7677731e-01   1.5574470e-01   6.9591206e-02   2.2343078e-02  -2.6738031e-02   1.4581841e-01   1.9880779e-01   2.8642384e-01   3.9276488e-02   9.7072995e-02   1.0597055e-01   2.0638840e-01  -1.1447404e-01   5.1199785e-02  -8.9799179e-02  -8.6078471e-04  -2.7247786e-02  -3.5308193e-01  -2.0781318e-01  -2.8585183e-01  -1.1924168e-01   2.3453989e-02  -1.7704245e-01  -2.3995926e-01  -1.8705452e-01  -5.8131840e-02   8.1268899e-02  -3.4937734e-02  -1.9369246e-01   4.1104840e-02  -1.1689780e-02  -4.8451918e-02  -6.6432711e-02  -1.3370936e-02  -1.2487985e-01   1.3690122e-01  -1.1441035e-01  -2.9741570e-01  -2.4434957e-01  -1.9876736e-01   1.1733447e-01  -3.9348958e-02  -4.3581937e-02
   1.8113163e-01   2.0675948e-01  -9.9145004e-02  -3.2426609e-01   2.5568159e-01   3.4069533e-02  -3.6096196e-01  -3.8896572e-01  -2.0272012e-01  -6.8004241e-02  -1.1664257e-01  -2.3680661e-01  -3.1170512e-01  -1.3302950e-01  -6.2871606e-02   1.4751734e-01   8.4224947e-02   6.2912516e-02  -1.2453350e-01  -4.6687386e-02   1.0000000e+00   7.5397272e-01  -2.6849061e-01  -1.4435424e-01   2.4643900e-01   2.9672070e-01   6.7409816e-01   6.6645668e-01  -1.4830568e-01   1.6390203e-01   3.4922133e-02   7.8101406e-02   6.6543415e-02   4.5360850e-02   7.2739574e-02   2.5961815e-01   4.8426014e-02   1.4657231e-01   3.7831513e-02   2.0827501e-01   1.9204177e-02   7.3855113e-02  -1.8971549e-01  -1.5405814e-01  -8.3060336e-02  -8.6849248e-02  -4.7795267e-02  -1.4837828e-01  -2.5343643e-03   1.3102508e-01   1.0443038e-01   1.7213903e-01  -1.2864728e-01  -9.0150599e-02   4.3149600e-02  -1.1343742e-01   2.7483368e-01   2.7385365e-01   6.6368599e-02   1.3654980e-01  -2.8021471e-01  -8.3369288e-02  -2.2750770e-01  -1.1632653e-01  -1.9631506e-01   1.8426783e-01   1.2492789e-01   2.3861300e-01   2.1711640e-01   3.7784936e-01   6.2919750e-02  -6.1136290e-02  -2.1920751e-01  -2.1954101e-01  -3.6703834e-01  -1.9973773e-01  -1.8910104e-01  -1.4361533e-01   2.1856174e-01   2.5651140e-01   2.0222435e-01   3.0080629e-01   5.7884697e-02   2.4617063e-01   7.0126667e-02   2.7831832e-01  -2.6077076e-01   1.4390604e-01  -4.0250878e-02   7.4381974e-02  -3.3587772e-01  -1.9789483e-01  -2.1937223e-01  -2.0074742e-01  -5.2506985e-02  -1.4895855e-01  -2.9257716e-02  -1.6152381e-01   1.3714922e-01  -3.0601618e-01  -3.1482518e-01  -1.1859497e-01  -1.1529696e-01  -7.4335547e-02   1.2225055e-01   1.5507091e-01  -1.2112124e-01  -4.0879482e-01  -1.3862114e-03  -3.0326900e-02  -1.6901068e-01   6.0327379e-03  -6.7890321e-02   3.5358557e-02   3.0864856e-02   5.5723250e-02
   2.8956383e-01   2.9467111e-01  -3.0180691e-01  -4.4189316e-01   3.5615423e-01   2.2674119e-01  -4.0761790e-01  -4.4633155e-01  -1.0121918e-01   1.6064560e-01   1.1865650e-01  -1.5874502e-01  -1.9555910e-01  -8.9757078e-02  -1.0143792e-02   3.5265392e-01   3.8800166e-01   3.1708769e-01  -1.5325413e-01  -4.7709508e-02   7.5397272e-01   1.0000000e+00  -3.9904701e-01  -2.3448166e-01   5.9280717e-02   2.4020707e-01   7.1124454e-01   7.9721545e-01  -5.9552286e-02   3.1881197e-01   6.2259985e-02   1.7862591e-01  -7.5197390e-02  -3.6110599e-02  -5.9123390e-02   4.1266897e-02  -2.0363520e-01   1.2125050e-02   2.3513699e-02   1.8647761e-01  -3.3033395e-01  -4.7106279e-04  -1.2424960e-01  -8.5345299e-02   5.8337295e-02  -3.0487718e-02   3.3029254e-02  -8.4368311e-02   1.8001955e-01   1.5267758e-01   2.5957349e-01   2.9805948e-01  -7.4569969e-02  -3.4457611e-02  -1.1615875e-02  -5.8632016e-02   4.7176552e-01   4.4639125e-01   2.1779972e-03  -3.2668663e-03  -2.2535468e-01  -9.1080170e-02  -5.0419564e-02   3.8085162e-02  -2.2242908e-01  -7.5400734e-03  -4.4776087e-02  -8.3424011e-03   3.6517345e-01   3.7886332e-01  -5.6186589e-02  -1.5937039e-01   4.1271099e-02  -6.0255108e-02  -2.0343729e-01  -1.5149722e-01  -3.5545090e-01  -3.1871041e-01   3.4645204e-01   2.8165608e-01   1.8512533e-01   2.9549148e-01  -2.9917718e-01  -7.1748995e-02  -1.5960323e-01   9.6172957e-02  -4.4135722e-01  -1.9367004e-02  -2.1006091e-01   2.7522930e-02  -2.7548545e-01  -2.4395721e-01  -2.1264023e-01  -2.8438325e-01   2.5440598e-01   1.3774816e-01   3.1337243e-01   5.6726462e-02   3.9142150e-01  -2.9262114e-01  -4.4829632e-01  -3.1237774e-01  -2.4234006e-01  -2.7149245e-01  -1.1141032e-01  -7.4309380e-02  -4.2560659e-01  -4.3964735e-01   1.1935705e-01   3.2926999e-01  -7.6935317e-02   1.9999464e-01  -6.8249365e-02  -5.2689410e-02  -1.9509065e-02  -2.2702157e-01
  -3.5887453e-01  -4.9109513e-01   5.8219861e-01   4.6216772e-01   5.7363091e-02   8.4058465e-02   5.1941992e-01   3.2820599e-01   1.8165437e-01  -1.9147152e-01   9.9309929e-03  -3.0610199e-02   3.7674296e-01  -2.1609869e-02   3.7638344e-01   8.2187206e-02  -3.1853580e-01  -4.0782535e-01   2.8085880e-01   4.0911839e-02  -2.6849061e-01  -3.9904701e-01   1.0000000e+00   6.8122204e-01   2.4933215e-01   1.1399874e-01  -2.1108208e-01  -2.8932963e-01   3.6138562e-01   3.5627688e-03   3.4783399e-01   2.4939944e-01  -7.3306557e-05  -8.9204250e-03   1.9448829e-01  -3.7313334e-02   9.3382918e-02   4.6861034e-02   2.8212069e-02  -2.3248915e-01   1.0404851e-01  -3.0846399e-02  -2.8485042e-01  -3.2251472e-01  -3.3726060e-01  -2.8359359e-01  -3.8902350e-01  -3.9571234e-01  -2.9142225e-01  -2.8535694e-01  -2.8481299e-01  -3.2150555e-01   9.2187130e-03  -1.2056438e-01  -1.7060818e-01  -4.3265401e-01  -5.4894884e-01  -5.1921557e-01  -8.5296076e-02  -2.6142112e-01   1.4226098e-01   4.2964465e-02  -1.7942266e-01  -2.7465390e-01   3.8680233e-01  -9.8038861e-02  -2.2212616e-02  -1.5970543e-01  -2.7484977e-01  -3.6313981e-01   3.3660785e-02   1.6773147e-01   1.0004220e-01   9.4928641e-02   2.7190171e-01   2.7289466e-01   2.9520823e-01   1.6264727e-01  -1.2677113e-01  -1.9393849e-02  -2.3734830e-01  -1.5378169e-01   1.0406106e-01   9.2824376e-02   2.0899083e-01  -5.1264429e-02   1.3723637e-01  -2.0666571e-01   1.2453828e-01  -1.9004945e-01   2.4821214e-01   4.5153059e-01   4.3227606e-01   5.8038461e-01  -4.5326913e-02  -6.9376667e-02  -1.9831641e-01  -2.7182045e-01  -2.2926608e-01  -3.0193338e-01   1.5980238e-01   3.9055169e-01   1.3334181e-01   2.5462221e-01   1.4031214e-01   1.8782452e-01   2.1494527e-01   9.5159858e-02   2.8308516e-02  -1.2124841e-01  -3.7796895e-02   1.9972491e-02   1.8762429e-01   1.4024050e-01   1.2670296e-01   2.1363639e-01
  -3.3781186e-01  -3.9605790e-01   3.9317035e-01   5.4791576e-01   2.7695972e-01   3.3131710e-01   2.4756089e-01   4.5147179e-01   2.9027261e-01  -3.5742141e-02  -5.5678619e-02  -4.9422057e-02   1.1893213e-01   1.4752322e-01   1.7790097e-01   3.4153096e-01  -1.6079362e-01  -2.8749316e-01  -1.9892658e-01  -2.2003476e-01  -1.4435424e-01  -2.3448166e-01   6.8122204e-01   1.0000000e+00   5.3732760e-01   5.7624140e-01  -1.7496004e-01  -2.2310187e-01   6.1198619e-02   6.2976337e-02   1.9427436e-02   1.6824071e-01  -4.1258850e-01  -3.1751504e-01   1.5180023e-01   3.1672044e-02   1.8605287e-01   2.4152291e-01   2.3104461e-01   1.0325119e-02   6.4825800e-02   6.9279256e-03  -1.5770869e-01  -1.5475387e-01  -2.6702167e-01  -2.8804912e-01  -2.5333977e-01  -3.2967019e-01  -2.7692972e-01  -3.8018813e-01  -2.3371340e-01  -3.3580478e-01  -3.8568288e-02  -1.4979659e-01  -1.7591813e-01  -4.2605771e-01  -4.3204731e-01  -4.3523510e-01  -2.5062447e-02  -3.1815393e-01   1.0191234e-01   2.1090491e-01  -3.4822199e-01  -3.0440182e-01   3.9796484e-01   2.8257228e-01  -1.7016202e-01  -1.9621527e-01  -3.9064078e-01  -3.7796630e-01  -1.4906593e-01   2.8053864e-02  -1.2843272e-01  -6.4591747e-02   2.3064994e-02   6.2989084e-02   1.1460147e-01   4.1381442e-02   5.4262472e-02   3.8974507e-02  -5.6611166e-02   3.6721930e-02  -1.3727150e-01  -1.5615982e-02   1.5762290e-01   1.8368068e-01  -9.7136187e-02  -1.9151706e-01   2.1584235e-01   4.9070063e-03   2.6678293e-01   2.3259138e-01   5.1359817e-01   4.2194557e-01   8.3100203e-02   3.9680165e-02  -7.9218218e-02  -2.6228619e-01  -2.9557536e-01  -4.5528665e-01   3.2497845e-01   4.2750470e-01   2.2917792e-01   3.8556317e-01   2.2372823e-01   3.0579052e-01   1.8871299e-01   2.2109338e-01   1.7110166e-01   4.0847229e-02  -7.8755492e-02  -2.5147533e-02   1.7514657e-01   2.0458040e-01   1.8246021e-01   2.2209482e-01
   1.8448901e-02   1.0903470e-02   4.9474974e-01   1.1644182e-01   5.0364573e-01   3.6905559e-01  -1.6214646e-01  -6.2340384e-02   7.3736220e-02  -1.7023601e-02  -3.2940685e-01  -5.0248749e-01  -3.5720407e-01  -2.8504603e-01  -4.9511519e-02   1.9836086e-01   7.7577105e-02   1.2032285e-02  -2.8573452e-01  -1.9192469e-01   2.4643900e-01   5.9280717e-02   2.4933215e-01   5.3732760e-01   1.0000000e+00   8.5083039e-01   2.8169120e-01   2.2275387e-01  -2.3134241e-01   7.6545547e-02  -3.1613304e-02  -3.8726421e-02  -3.0079372e-01  -2.4255301e-01   3.8465253e-01   3.2520563e-01   1.5088858e-01   1.2251581e-02   1.9559609e-02   1.1323430e-04   1.4812765e-01  -6.6401549e-02   1.3597719e-02   4.4077097e-03  -1.0848807e-02  -3.9628932e-02  -3.1858689e-02  -1.5936047e-01  -1.2162883e-01  -4.4353795e-02   3.2531764e-02  -5.6403765e-02   6.5023135e-02   1.8512173e-02   3.1664159e-02  -3.6423203e-01   4.4597189e-02   5.8957435e-02   5.6448740e-02  -1.6026697e-01  -1.8624018e-01  -1.7304286e-01  -5.5719039e-01  -5.0567446e-01   3.3029545e-01   2.8516172e-01   2.2087254e-01   2.0481133e-01   9.3070930e-02   2.0184701e-01  -5.9557962e-02  -1.0526528e-01  -4.5506910e-01  -4.1820005e-01  -3.9649943e-01  -3.4262774e-01  -9.6692786e-02  -6.0961220e-02   1.6710997e-01   2.0532187e-01   2.1364268e-01   2.4781917e-01  -7.3587638e-02   1.1560606e-01   2.6679906e-01   2.3025677e-01  -3.9158119e-01  -1.7428192e-01   4.2617255e-02   2.3992759e-01  -1.4035423e-01  -1.6626219e-01   3.6380317e-02  -6.9606327e-02  -1.6272828e-01  -2.5661332e-01  -2.9748004e-01  -3.7174184e-01  -1.0110734e-01  -5.7874261e-01  -1.2585398e-02  -1.3879275e-03   6.8104975e-02   9.9674360e-02   2.2919638e-01   2.5594754e-01   2.3712233e-01  -5.8388709e-02  -6.5031163e-03  -2.3910546e-01  -4.0696677e-01  -3.0333553e-01  -1.9481887e-01  -2.0344300e-02  -1.2611026e-02   2.2667410e-01
  -3.2617499e-02   1.1045066e-02   3.1968225e-01   4.7869367e-02   5.9260386e-01   5.8604546e-01  -2.1422885e-01   6.1337217e-03   2.2066023e-01   2.0914344e-01  -2.6564726e-01  -4.1380398e-01  -4.0456272e-01  -1.7522835e-01  -1.1237477e-01   3.7604549e-01   1.4694314e-01   1.4169648e-01  -4.2802994e-01  -3.0204006e-01   2.9672070e-01   2.4020707e-01   1.1399874e-01   5.7624140e-01   8.5083039e-01   1.0000000e+00   3.2211952e-01   3.1037665e-01  -3.2135312e-01   1.2697625e-01  -5.1875634e-02   3.4732989e-02  -3.3027707e-01  -2.3202505e-01   2.9199820e-01   2.5892241e-01   1.3356068e-01   1.2993449e-01   1.3745994e-01   1.7249673e-01   6.8266367e-03  -3.9510391e-02  -7.4904850e-02  -4.0633545e-02  -8.2682491e-02  -1.3775872e-01  -4.5137362e-02  -1.8175812e-01  -1.5567172e-01  -1.3495477e-01   2.1079203e-02  -4.3811289e-02   2.2885821e-02   1.0873216e-02   6.9851740e-03  -2.9759289e-01   9.1893285e-02   6.5114475e-02   6.4390320e-02  -1.5966955e-01  -1.0891575e-01   4.7988062e-02  -5.1272468e-01  -3.3401426e-01   2.2644208e-01   2.7480127e-01   8.3972576e-02   9.9942606e-02   5.1798991e-03   1.2669672e-01  -6.6912622e-02  -1.1790329e-01  -3.9249521e-01  -3.0627016e-01  -3.6607179e-01  -3.0150702e-01  -1.4775007e-01  -1.0723489e-01   1.7933640e-01   1.8019191e-01   1.2691038e-01   2.2335423e-01  -2.1259120e-01  -2.2834539e-02   4.9629607e-02   1.3832527e-01  -4.6434701e-01  -2.1598696e-01   7.3295255e-02   2.4252423e-01  -7.1503729e-02  -2.2361878e-01   1.0022494e-01  -1.1836309e-01  -8.8763976e-02  -1.5258072e-01  -1.3413651e-01  -2.8711023e-01  -4.1876528e-02  -6.5820136e-01  -4.3660147e-02   7.4443909e-03   4.9664913e-02   1.1937879e-01   1.8542857e-01   2.4165586e-01   8.6962179e-02  -1.0290344e-01  -2.5781236e-02  -1.0624829e-01  -3.1323126e-01  -1.7581852e-01  -9.9296302e-02  -1.4858922e-02  -8.9968286e-03   1.2097776e-01
   4.4187916e-01   3.9863346e-01  -2.1477920e-02  -4.5458735e-01   5.6343677e-01   3.4831119e-01  -4.8467890e-01  -5.4526443e-01   3.0200748e-02   1.2673342e-01  -1.0997946e-01  -3.9453581e-01  -2.9045220e-01  -2.9683465e-01   1.6125512e-01   4.1257990e-01   3.9098314e-01   3.0885014e-01  -1.2941828e-01  -5.2265776e-02   6.7409816e-01   7.1124454e-01  -2.1108208e-01  -1.7496004e-01   2.8169120e-01   3.2211952e-01   1.0000000e+00   9.4804341e-01  -1.3421785e-01   2.8952429e-01  -1.0715523e-01  -7.0802195e-02  -1.2686739e-01  -1.3590988e-01   1.8295580e-01   1.9917556e-01  -2.2222680e-01  -2.3481360e-01  -1.2189057e-01  -7.1458741e-02  -2.2492565e-01  -1.5858698e-01  -2.9895996e-02   3.0221944e-02   1.2204080e-01   7.1658306e-02  -9.2921766e-02  -1.1109774e-01   1.7714900e-01   1.8200138e-01   2.7794324e-01   2.8139397e-01   3.0068218e-02   1.4805077e-02  -1.0273153e-01  -2.1491081e-01   5.1285108e-01   5.4147953e-01  -1.4790490e-01  -1.6076468e-01  -3.7852663e-01  -3.0018985e-01  -2.5325857e-01  -2.1473733e-01  -7.9526353e-02   2.2347680e-02   4.0044434e-02   8.0123980e-02   4.9399405e-01   4.8248927e-01  -9.7871479e-02  -3.2410961e-01  -1.8563566e-01  -2.9538909e-01  -5.2212668e-01  -4.3826540e-01  -4.3113121e-01  -3.7845572e-01   4.0358245e-01   3.7094512e-01   3.4507922e-01   4.4517299e-01  -2.4503263e-01   1.1408547e-01   1.8566555e-01   3.1068651e-01  -5.3758788e-01  -9.3969389e-02  -2.6645246e-01  -2.3090870e-02  -5.2621193e-01  -3.9207513e-01  -3.7317071e-01  -2.8742126e-01   3.6708806e-02  -1.8661785e-01  -1.2105964e-01  -2.6213073e-01   1.4856992e-01  -4.6605053e-01  -4.4417533e-01  -3.8043503e-01  -2.2996795e-01  -2.9400569e-01   2.9097732e-02  -2.5083302e-03  -2.4768857e-01  -5.0032968e-01   6.8480234e-02   6.7328542e-02  -4.0740201e-01  -1.6093849e-01  -2.1609056e-01  -4.7510071e-02  -5.7996148e-02  -3.1780543e-02
   4.0967762e-01   3.7671630e-01  -1.0421318e-01  -4.9939919e-01   5.3345394e-01   3.7509362e-01  -5.0834483e-01  -5.6211085e-01   6.1868832e-03   2.0017893e-01  -1.3639597e-01  -3.9891787e-01  -3.5510861e-01  -2.8559474e-01   7.6299466e-02   4.1775527e-01   4.0113032e-01   3.3256158e-01  -1.7577725e-01  -8.1887225e-02   6.6645668e-01   7.9721545e-01  -2.8932963e-01  -2.2310187e-01   2.2275387e-01   3.1037665e-01   9.4804341e-01   1.0000000e+00  -2.0990007e-01   2.4719453e-01  -6.2601232e-02  -1.2053368e-02  -9.0484114e-02  -7.0683542e-02   1.3923555e-01   1.9764826e-01  -1.8718974e-01  -1.5872618e-01  -8.9430882e-02   2.7077799e-03  -2.1630648e-01  -1.8118676e-01  -5.2988722e-02  -1.5690866e-02   1.1327862e-01   3.9363609e-02  -5.9169594e-02  -9.2413581e-02   1.8432878e-01   1.9104708e-01   2.8300938e-01   3.2721665e-01   4.3434488e-02   7.0931232e-02  -5.7638451e-02  -1.7975894e-01   5.3495034e-01   5.6341574e-01  -1.6207351e-01  -1.3932397e-01  -3.8625971e-01  -2.3080343e-01  -2.5553270e-01  -1.9530658e-01  -1.3087202e-01   2.4490092e-02   1.2227741e-02   8.4403514e-02   4.9235195e-01   4.9906710e-01  -6.5049559e-02  -2.7517184e-01  -1.9276109e-01  -3.1275086e-01  -4.9051714e-01  -4.4015065e-01  -4.0401679e-01  -3.4499367e-01   3.4496498e-01   3.1610635e-01   2.8967650e-01   3.7441229e-01  -2.8635518e-01   9.9531558e-03   5.9588177e-02   2.5425357e-01  -5.6220316e-01  -1.2132202e-01  -2.4974068e-01   4.3739253e-02  -4.2749870e-01  -3.2781887e-01  -3.1328110e-01  -2.8191845e-01   2.8414289e-02  -1.5551385e-01  -5.1195150e-02  -2.1749393e-01   2.8722449e-01  -4.4398240e-01  -4.5061377e-01  -4.4733622e-01  -2.2056282e-01  -3.3331235e-01   4.9778692e-02   3.1416627e-02  -2.3725931e-01  -5.6075533e-01   3.7510493e-02   7.4058125e-02  -3.2276531e-01  -7.0080498e-02  -1.5298429e-01  -7.9644926e-02  -1.6369845e-02  -4.0570824e-02
  -5.4952468e-02  -1.1637003e-01   2.9707619e-02   1.2234248e-01  -1.8902570e-01  -2.3319351e-01   2.9592703e-01   9.7086274e-02  -7.0784861e-02  -1.7583307e-01   4.9451773e-01   2.0769848e-01   5.3627475e-01   5.6295972e-02   3.2809383e-01   1.9192624e-02   2.5910303e-01   3.3142837e-02   4.8884248e-01   4.0144140e-01  -1.4830568e-01  -5.9552286e-02   3.6138562e-01   6.1198619e-02  -2.3134241e-01  -3.2135312e-01  -1.3421785e-01  -2.0990007e-01   1.0000000e+00   6.3364859e-01   2.1887223e-01   2.1970589e-01  -3.6994728e-02  -9.0393927e-02  -2.4833013e-01  -4.6464029e-01  -3.1303392e-01  -2.1445433e-01  -1.3757101e-02  -3.4944800e-01  -1.4611553e-01   1.4816040e-01  -7.7358137e-02  -1.5565656e-01  -5.4830660e-02  -6.2231883e-02  -2.0982069e-01  -2.5566644e-01  -5.9288109e-02  -2.2052651e-01  -1.5565598e-01  -2.1910319e-01  -7.5390260e-02  -1.8907303e-01  -3.6233029e-01  -2.7631883e-01  -1.6612751e-01  -1.0522113e-01  -1.8205715e-01  -2.0822206e-01  -5.0690994e-02  -2.0091855e-01   3.0895900e-01   6.9477824e-02   2.0503775e-02  -3.7224159e-01  -1.6180519e-01  -3.7523559e-01   2.2797274e-02  -1.7251319e-01  -2.5268069e-01  -1.2524345e-01   4.7878458e-01   3.0059880e-01   3.6148380e-01   2.5030734e-01  -2.3040421e-01  -3.4635128e-01   3.9561600e-01   3.0733230e-01   2.2973470e-01   2.3718262e-01  -5.1305721e-02   1.2222203e-01   1.2931797e-01  -1.3553615e-02  -2.7657697e-02  -2.4395781e-01  -2.5046380e-01  -4.3711659e-01   2.9494475e-02   1.1544675e-01   1.1499896e-01   1.9646301e-01   4.4950102e-01   1.3715886e-01   4.5540781e-02  -7.8519466e-02  -1.2637136e-01   7.9081994e-02  -3.9833202e-02   1.3837980e-01   4.2065345e-02   1.2816804e-01   2.4963130e-02   5.2604886e-02  -2.4645382e-01   1.3144931e-01   4.5742271e-01   3.0301843e-01  -1.1315015e-01   1.4668251e-01   1.2752444e-01   2.9040752e-01   2.0007163e-01   1.0891494e-01
   7.2259579e-02   1.7588261e-02  -1.9446074e-01  -1.2688596e-01   2.5686366e-01   1.2980256e-01  -1.4325920e-01  -2.0333535e-02  -5.8702602e-03   1.3460176e-01   2.7561256e-01   4.2464320e-02   8.3377442e-02   5.6590202e-02   7.8557291e-02   3.3773200e-01   5.5304679e-01   3.6187741e-01   3.2381302e-02   1.3222117e-01   1.6390203e-01   3.1881197e-01   3.5627688e-03   6.2976337e-02   7.6545547e-02   1.2697625e-01   2.8952429e-01   2.4719453e-01   6.3364859e-01   1.0000000e+00   5.5608904e-02   2.4435871e-01  -2.8895037e-01  -2.7077284e-01  -3.5269871e-01  -4.6994727e-01  -4.5218172e-01  -2.8787922e-01   3.6669339e-02  -2.4528211e-01  -3.1540568e-01   3.4340436e-02  -4.0324585e-02  -5.9235913e-02   5.0897765e-02  -2.5465594e-02  -1.9813004e-01  -2.3380234e-01   2.4962738e-02  -7.5454154e-02   1.0549402e-02   3.2278633e-02  -1.2872995e-02  -6.2962926e-02  -3.7812641e-01  -2.7230980e-01   1.4182240e-01   1.6250954e-01  -1.6390744e-01  -2.0244819e-01  -1.8992308e-01  -1.9528542e-01   1.7329831e-01   7.3005831e-02  -9.5455834e-02  -2.4297081e-01  -2.5720389e-01  -3.6535622e-01   1.7189715e-01   1.0351190e-01  -4.3720317e-01  -3.5727933e-01   1.4819377e-01  -4.9045407e-03  -1.0403767e-01  -1.5136792e-01  -5.9954878e-01  -6.1929689e-01   7.2477749e-01   6.0234724e-01   4.6359972e-01   6.2797111e-01  -3.8405947e-01   6.2508411e-02  -4.1918521e-03   1.7879163e-01  -4.6316525e-01  -3.3642447e-01  -3.9604204e-01  -2.4562103e-01  -1.4674989e-01  -1.5481190e-01  -1.3488039e-02  -8.1624147e-02   5.1920737e-01   9.6040634e-02   5.8064640e-02  -1.9989002e-01  -4.5588073e-02  -1.4846858e-01  -1.2716708e-01  -7.1788555e-02  -9.6604103e-04   6.0947154e-02   9.2966067e-02   1.1533733e-01  -3.2939370e-01   4.8205871e-03   5.5434668e-01   4.2518986e-01  -3.5853460e-01   7.0376739e-02  -1.2807994e-02   2.8993284e-01   1.9952859e-01   8.7726243e-02
  -5.5722899e-01  -5.3428453e-01   7.8951428e-02   8.1060588e-02  -4.1933814e-02  -3.4589242e-02   3.2236909e-01   1.3623058e-01  -1.0913429e-01  -9.2402857e-03  -3.5340806e-02   8.7441554e-02   5.6713872e-02   5.4087253e-02  -2.5075844e-03  -7.3607151e-02  -3.5813323e-01  -3.4962630e-01   1.2788263e-01  -1.7189977e-01   3.4922133e-02   6.2259985e-02   3.4783399e-01   1.9427436e-02  -3.1613304e-02  -5.1875634e-02  -1.0715523e-01  -6.2601232e-02   2.1887223e-01   5.5608904e-02   1.0000000e+00   7.9349148e-01   6.1425858e-01   6.1625208e-01  -8.1036783e-02  -3.8145893e-02   8.0394195e-02   2.8103871e-01   6.3253290e-02   1.0764901e-01   3.0066039e-02   3.7378901e-02  -4.7466949e-01  -4.9800851e-01  -2.4854695e-01  -3.0875560e-01  -1.9765847e-01  -2.8926041e-01  -1.5353240e-01  -5.6283198e-02  -1.4516438e-01   3.7584682e-02   9.2506664e-02  -4.8177231e-03   2.1422684e-01  -4.0928185e-02  -4.0386633e-01  -4.4274858e-01   9.3627987e-02   1.6494994e-01   1.0236547e-01   2.8098695e-02   1.2149424e-01   5.9703426e-02  -5.4144237e-02  -1.4402741e-01   2.8910565e-01   2.1932228e-01  -3.4435772e-01  -2.1443742e-01   4.5163322e-01   5.4095958e-01   2.2426386e-01   1.9669913e-01   4.1888489e-01   3.8974788e-01   2.9139876e-01   2.5092997e-01  -3.0499988e-01  -2.3731239e-01  -4.8278854e-01  -4.0398798e-01   2.2527170e-01   6.3814664e-02  -3.3843849e-01  -3.3664229e-01   1.8065464e-01  -1.9428311e-02   1.0774016e-02  -4.4179065e-02   4.2151314e-01   4.6585782e-01   3.5379180e-01   2.0025756e-01  -1.0553733e-01   3.2360477e-02   1.3970463e-01   6.5044083e-02   2.0043683e-01  -5.1347954e-02  -1.2708142e-01   1.6808215e-01  -1.2906993e-01  -3.5019986e-03  -1.0864325e-01  -7.4010650e-02   2.8527159e-02  -1.1166754e-01  -2.0415080e-01  -8.6919894e-02   3.1246780e-01   3.8304162e-01   2.3509109e-01  -9.8667619e-02  -4.0700996e-03  -3.8054303e-02
  -4.9376769e-01  -5.7461320e-01  -1.5166478e-01   9.6070381e-02  -5.1892330e-02  -5.6532702e-02   3.0374811e-01   3.2234849e-01  -1.1460972e-01   2.6782835e-02   4.4401140e-02   1.8318225e-01   5.1402544e-02   2.7630740e-01  -8.6948654e-02   1.3513723e-01  -1.7204742e-01  -2.3709614e-01  -7.7389274e-02  -2.5674564e-01   7.8101406e-02   1.7862591e-01   2.4939944e-01   1.6824071e-01  -3.8726421e-02   3.4732989e-02  -7.0802195e-02  -1.2053368e-02   2.1970589e-01   2.4435871e-01   7.9349148e-01   1.0000000e+00   3.6056507e-01   4.3904875e-01  -2.2662214e-01  -1.3086178e-01  -1.3863175e-01   2.1232707e-01   1.1657144e-01   4.3323178e-02  -1.3861167e-01  -4.3077705e-02  -3.8606145e-01  -3.8744321e-01  -1.5792640e-01  -2.5018179e-01  -2.0454579e-01  -3.2114118e-01  -3.8522729e-02  -7.8415333e-02  -9.1381968e-02   3.9398628e-02   1.7969899e-02  -8.2561764e-02  -3.1474117e-02  -1.4334147e-01  -3.7259767e-01  -4.2132229e-01   1.6610541e-01   1.2474474e-01   8.4811061e-02   1.6331613e-01   2.1419610e-02   1.2080288e-02  -1.0250467e-03   8.6464844e-02   1.7111693e-01   1.4263787e-01  -3.5555100e-01  -2.2245921e-01   1.1878782e-01   2.7682648e-01   2.5372491e-01   1.9210852e-01   3.6472546e-01   3.6433916e-01   7.1412587e-02   6.3650306e-02  -1.3606218e-02  -8.4521923e-03  -3.9041903e-01  -2.2699503e-01  -1.2075790e-01  -1.4444532e-01  -4.3334883e-01  -1.1767296e-01  -4.8871029e-02  -1.2008092e-01  -1.6474436e-01  -1.6525150e-01   3.4855129e-01   3.3572353e-01   3.6109279e-01   1.2398607e-01   1.0422350e-01   9.0233865e-02   1.6871140e-01  -2.5611597e-02  -2.0318224e-02  -1.4366672e-01  -2.0787897e-01   8.7429378e-02  -2.1845574e-01  -8.1948636e-02  -1.1600832e-01  -8.9627734e-02  -1.8420581e-01  -1.3650068e-01   3.0030635e-03   1.4092985e-01   1.7469987e-01   3.8373390e-01   1.9678331e-01  -2.1851383e-02   6.8706257e-02  -1.0757777e-01
  -2.5413171e-01  -1.2481665e-01   4.8283213e-02   1.1636137e-02  -2.5760041e-01  -2.5451048e-01   1.6548240e-01   7.1245344e-02  -1.8475102e-01  -5.2945971e-02  -1.6518725e-01   1.8576538e-01  -1.0789816e-01   7.6879247e-02  -1.4217269e-01  -3.3383318e-01  -3.5789334e-01  -1.0178723e-01   2.5964425e-01   1.1833457e-01   6.6543415e-02  -7.5197390e-02  -7.3306557e-05  -4.1258850e-01  -3.0079372e-01  -3.3027707e-01  -1.2686739e-01  -9.0484114e-02  -3.6994728e-02  -2.8895037e-01   6.1425858e-01   3.6056507e-01   1.0000000e+00   9.2346586e-01   1.3156755e-01   3.0118489e-01   3.1877868e-01   3.0348724e-01   6.5842328e-04   2.7012960e-01   4.1955189e-01   2.4004400e-01  -3.1387949e-01  -3.1329320e-01  -2.0153521e-01  -1.5196459e-01  -8.7963033e-02   5.2559184e-03  -2.4175544e-01  -1.5541343e-02  -2.2467224e-01  -4.4744424e-02   5.7962836e-02   4.7923703e-02   3.5531040e-01   2.2119909e-01  -1.2701007e-01  -1.4461657e-01   7.1045292e-02   3.4984079e-01   7.9951598e-02   9.3075091e-02   2.3485179e-01   2.6390679e-01  -2.5327781e-01  -2.3680630e-02   4.4201721e-01   5.3963608e-01  -8.4005607e-02   5.7012392e-02   5.1787415e-01   3.9087334e-01   1.8861233e-01   2.7647312e-01   3.0036035e-01   3.5386517e-01   5.0617166e-01   5.3595580e-01  -5.1138051e-01  -3.0133675e-01  -4.1933241e-01  -4.7050933e-01   5.8171615e-01   2.9620290e-01  -2.5352290e-01  -2.8930609e-01   4.6084086e-01   2.8389332e-01   1.6257227e-01   1.3810369e-01   1.3801805e-01   2.4718732e-01   1.1681041e-02  -4.2142232e-04  -4.8295982e-01  -1.4105328e-01  -8.4669103e-02   1.4392164e-01   1.5151786e-01   2.2175927e-01  -1.0572961e-01  -7.6788606e-02  -1.9221888e-01  -2.0131892e-01  -1.9207203e-01  -2.3987025e-01   1.6601868e-01  -2.1957074e-01  -5.4107047e-01  -3.9775381e-01   3.5827969e-01   9.8336526e-02  -5.1424347e-04  -2.6958726e-01  -2.2930743e-01  -1.5119589e-01
  -2.6265703e-01  -1.5194053e-01   2.5809515e-02   7.1580999e-02  -1.7327837e-01  -1.4399394e-01   1.8210829e-01   1.7867149e-01  -1.2033359e-01   2.1058075e-02  -1.5473891e-01   2.3671939e-01  -1.3311589e-01   1.4981915e-01  -1.9830772e-01  -2.4149188e-01  -3.4812424e-01  -7.4976053e-02   1.9122919e-01   8.9861461e-02   4.5360850e-02  -3.6110599e-02  -8.9204250e-03  -3.1751504e-01  -2.4255301e-01  -2.3202505e-01  -1.3590988e-01  -7.0683542e-02  -9.0393927e-02  -2.7077284e-01   6.1625208e-01   4.3904875e-01   9.2346586e-01   1.0000000e+00   1.0260810e-01   2.8323173e-01   3.0740348e-01   3.9520274e-01  -3.7524698e-02   3.3316253e-01   3.9060226e-01   3.1269360e-01  -3.3864687e-01  -3.2777245e-01  -2.4452221e-01  -2.0954217e-01  -7.1457605e-02  -1.6835841e-02  -2.5337139e-01  -4.8524713e-02  -2.5402013e-01  -7.9959138e-02   1.3445748e-01   3.6564738e-02   3.5326503e-01   1.8280653e-01  -1.0387772e-01  -1.6253867e-01   1.2884401e-01   3.8712896e-01   1.4156526e-01   2.0680854e-01   2.0471678e-01   3.6948857e-01  -2.3880445e-01   3.2743496e-02   3.6411470e-01   4.8634834e-01  -1.1666559e-01  -1.1347224e-02   4.7067249e-01   3.8160145e-01   2.4729993e-01   3.9018556e-01   3.6461586e-01   4.4197545e-01   5.2413933e-01   5.5724974e-01  -5.2957545e-01  -3.2138328e-01  -4.7325455e-01  -5.1319629e-01   5.2106411e-01   2.2143453e-01  -3.8599681e-01  -3.2754200e-01   4.0908396e-01   2.6935240e-01   1.3643328e-01   1.9724833e-01   2.2574102e-01   2.6551615e-01   9.5417238e-02  -1.9491762e-02  -4.8813287e-01  -7.8704748e-02  -1.4818424e-02   1.6126438e-01   1.7659323e-01   1.7219455e-01  -1.0669284e-01  -1.2803989e-01  -1.8974083e-01  -2.3911121e-01  -2.1544775e-01  -2.5286636e-01   1.6586550e-01  -2.7341623e-01  -5.8027155e-01  -3.6759245e-01   4.2019000e-01   1.4824854e-01   2.2307675e-02  -3.0015211e-01  -2.2926141e-01  -2.1423063e-01
   2.1925764e-01   2.3766289e-01   5.5357806e-01   1.2892237e-01   3.0103724e-02   6.6629517e-02   2.2969910e-02  -1.9217832e-02  -1.1824632e-01  -1.9459380e-01  -3.5362120e-01  -5.5676788e-01  -2.0175696e-01  -4.1257857e-01  -3.7496480e-02  -1.3301327e-01  -2.4907380e-02   4.6672265e-03   8.0774349e-02   1.2888819e-01   7.2739574e-02  -5.9123390e-02   1.9448829e-01   1.5180023e-01   3.8465253e-01   2.9199820e-01   1.8295580e-01   1.3923555e-01  -2.4833013e-01  -3.5269871e-01  -8.1036783e-02  -2.2662214e-01   1.3156755e-01   1.0260810e-01   1.0000000e+00   8.1431465e-01   4.4100429e-01   1.0984665e-02  -5.6576871e-02   8.6260675e-02   3.8558987e-01  -3.5998947e-02   1.8367605e-01   1.3830770e-01   5.7093592e-02   1.2754719e-01   9.0557257e-02   6.2380624e-02  -1.5358514e-01  -1.1512848e-01  -3.4630269e-02  -1.5488748e-01   1.2286516e-01   5.9569142e-02   1.5091083e-01  -1.3099934e-01   1.8991877e-01   2.5392167e-01  -1.0183640e-01  -7.8673372e-02  -9.8061975e-02   4.3875473e-02  -3.1071925e-01  -3.5804165e-01   3.9874072e-01   3.0291737e-01   5.0552978e-01   5.1354378e-01   2.5461235e-01   2.7488751e-01   6.6958833e-02  -1.2119914e-01  -2.8180710e-01  -1.8347974e-01  -2.2892626e-01  -1.9740545e-01   3.0714722e-01   3.2827764e-01  -1.1857791e-01  -1.9376633e-02   1.9875221e-01  -5.7400288e-02   2.5935612e-01   1.6806449e-01   5.1550264e-01   2.0614900e-01   8.5968204e-02   1.8464579e-01   3.1315855e-01   2.1368869e-01  -2.3759858e-01  -1.5079774e-01  -7.0731833e-02   6.2820152e-02  -4.7973564e-01  -3.9450076e-01  -4.1481761e-01  -2.7894442e-01  -7.5590453e-02  -3.8545126e-01   7.9294481e-02  -1.0960211e-01   7.5665809e-02  -6.7028248e-02   2.1960315e-02   1.8638179e-02   2.9799945e-01  -2.6063743e-01  -4.4638834e-01  -5.3382260e-01  -1.9283663e-01  -5.3357010e-01  -3.5698708e-01  -2.0791646e-01  -1.9691091e-01   1.9877596e-02
   1.4194483e-01   1.8903454e-01   3.0656336e-01   4.6106552e-02  -1.5437973e-02  -9.6160753e-03  -1.3818001e-01  -5.2213025e-02  -1.9248538e-01  -1.5782713e-01  -4.9353986e-01  -4.5888185e-01  -4.1165577e-01  -2.5863258e-01  -1.7743678e-01  -1.5183349e-01  -1.6545868e-01  -6.8040021e-02  -8.9790723e-02  -4.6136128e-02   2.5961815e-01   4.1266897e-02  -3.7313334e-02   3.1672044e-02   3.2520563e-01   2.5892241e-01   1.9917556e-01   1.9764826e-01  -4.6464029e-01  -4.6994727e-01  -3.8145893e-02  -1.3086178e-01   3.0118489e-01   2.8323173e-01   8.1431465e-01   1.0000000e+00   5.9790615e-01   2.8615648e-01  -3.3112689e-02   3.1867697e-01   5.5430748e-01   7.4881154e-02   1.2127189e-01   1.0084951e-01  -7.8803101e-03   7.8710591e-02   1.6067314e-01   1.7582941e-01  -1.6783322e-01   1.5139418e-02  -4.4944501e-02  -2.7139071e-02   1.9123215e-01   9.4699197e-02   3.0662630e-01   2.4459699e-02   1.9237947e-01   2.1109334e-01   4.6477059e-02   1.2272291e-01  -8.1804522e-02   1.2576704e-01  -3.4952697e-01  -3.2610323e-01   1.0746733e-01   4.4693142e-01   5.3609221e-01   7.0571872e-01   1.7218022e-01   3.1112007e-01   2.0177238e-01   4.2029902e-02  -4.0401692e-01  -2.5831573e-01  -3.3229387e-01  -1.9615872e-01   3.8635370e-01   4.8916987e-01  -2.8394644e-01  -1.0997119e-01   9.4502180e-02  -1.2355293e-01   3.8660445e-01   2.7941303e-01   3.3001330e-01   2.4116625e-01   1.1899709e-01   2.7242697e-01   3.5868131e-01   3.7452218e-01  -1.4762491e-01  -4.3913161e-02  -4.1383606e-02   3.2850707e-02  -6.2608143e-01  -3.8601725e-01  -3.8975872e-01  -1.8582332e-01  -3.8488690e-02  -2.3616727e-01   9.8917371e-02  -1.3218401e-01   6.5047263e-02  -9.0923136e-02   7.5710353e-02   5.7863879e-02   4.0576740e-01  -2.5364356e-01  -5.5183722e-01  -6.1900589e-01  -5.1556646e-03  -4.1912230e-01  -2.6846678e-01  -2.0788699e-01  -1.7749436e-01   5.6016929e-02
  -3.4532871e-01  -1.3893229e-01   2.0351139e-01   1.6065362e-01  -8.9560358e-02   3.4332515e-02   3.7552512e-02   1.5231426e-01  -7.2880094e-03  -7.7292181e-02  -3.6922763e-01  -9.6801795e-02  -2.1539698e-01  -6.6412955e-03  -1.3402449e-01  -1.2566597e-01  -4.4014981e-01  -2.9086481e-01  -1.3342755e-01  -1.3597362e-01   4.8426014e-02  -2.0363520e-01   9.3382918e-02   1.8605287e-01   1.5088858e-01   1.3356068e-01  -2.2222680e-01  -1.8718974e-01  -3.1303392e-01  -4.5218172e-01   8.0394195e-02  -1.3863175e-01   3.1877868e-01   3.0740348e-01   4.4100429e-01   5.9790615e-01   1.0000000e+00   7.4351085e-01   3.8425294e-01   6.7255993e-01   7.8865465e-01   4.6196055e-01  -8.7616994e-02  -1.2407789e-01  -2.2628937e-01  -1.6829123e-01   1.9801639e-01   1.8641372e-01  -3.1553955e-01  -8.3482846e-02  -1.9112580e-01  -9.1127375e-02   1.7205489e-01   7.3354627e-02   6.1125093e-01   2.7493073e-01  -2.2685110e-01  -2.3269549e-01   9.6597150e-02   1.6847649e-01   2.0125521e-01   2.9895715e-01  -1.2376081e-01  -3.6598936e-02   9.7788638e-03   2.4936727e-01   2.5840278e-01   3.8821299e-01  -2.9971142e-01  -1.3814023e-01   3.5749091e-01   3.3447727e-01  -2.1376446e-01  -2.4960477e-02   1.1901244e-02   1.3121094e-01   6.6623741e-01   6.7357074e-01  -5.3730399e-01  -4.0065661e-01  -1.5984181e-01  -3.5615238e-01   6.6814664e-01   4.6150684e-01   1.3879406e-01  -5.1490696e-03   4.9996757e-01   4.6326922e-01   5.5154452e-01   4.5800465e-01   3.6917271e-01   3.1871794e-01   3.3924844e-01   2.7097888e-01  -5.3107201e-01  -2.5613004e-02  -2.3288551e-02   1.4151945e-01   2.2188384e-01   9.7874151e-02   3.0196182e-01   2.2475743e-01   1.3632394e-01   1.4132784e-01   7.2086576e-02   1.1765952e-01   4.6021100e-01  -3.3000656e-03  -4.9751282e-01  -4.7249928e-01   4.3066970e-01   3.1722148e-02   1.7801238e-01  -4.6338371e-02  -5.3065454e-02   1.3690457e-01
  -4.7747962e-01  -3.2401133e-01  -6.0332936e-02   1.7585294e-01  -5.8367561e-02   8.6746073e-02   6.9349064e-02   2.0144773e-01   2.6544631e-02   1.3873423e-02  -1.5075624e-01   1.9362183e-01  -1.1989139e-01   2.8073991e-01  -1.3220490e-01   5.9165535e-03  -4.2834960e-01  -3.1320252e-01  -2.2716169e-01  -2.8865497e-01   1.4657231e-01   1.2125050e-02   4.6861034e-02   2.4152291e-01   1.2251581e-02   1.2993449e-01  -2.3481360e-01  -1.5872618e-01  -2.1445433e-01  -2.8787922e-01   2.8103871e-01   2.1232707e-01   3.0348724e-01   3.9520274e-01   1.0984665e-02   2.8615648e-01   7.4351085e-01   1.0000000e+00   3.3154493e-01   7.7556536e-01   4.6823778e-01   5.0285091e-01  -3.1459336e-01  -3.0799502e-01  -3.2696911e-01  -3.4788660e-01   8.3411168e-02   3.5058114e-02  -2.9639795e-01  -1.3771336e-01  -2.3074992e-01  -7.9360209e-02   1.4220697e-01   3.9261157e-02   5.3543686e-01   2.9148557e-01  -2.9528129e-01  -3.8787742e-01   1.5012960e-01   1.7847515e-01   2.6752677e-01   3.6431471e-01   2.6863442e-03   1.5681153e-01  -8.3103315e-02   2.7989181e-01   1.7593262e-02   1.9524250e-01  -4.8360430e-01  -3.5433696e-01   4.0719841e-01   4.4080935e-01   6.9885314e-02   2.1406029e-01   2.6203166e-01   3.8732791e-01   5.5376793e-01   5.5822745e-01  -5.0145913e-01  -4.1912274e-01  -4.0025601e-01  -4.4110848e-01   4.8995150e-01   2.7172610e-01  -2.1652083e-01  -7.8755928e-02   4.1677114e-01   4.0864574e-01   4.1539630e-01   3.5346180e-01   5.7101934e-01   4.4658877e-01   5.2733024e-01   3.2360754e-01  -3.0418487e-01   2.8557258e-01   3.3115899e-01   3.9714052e-01   2.6543562e-01   1.3488858e-01   2.4353140e-01   3.7969001e-01   8.6808983e-02   1.5993057e-01  -2.9176480e-02   5.0507125e-02   2.6980792e-01  -1.2183427e-02  -3.9729689e-01  -1.3061103e-01   6.4825470e-01   4.4044905e-01   4.2294386e-01   2.0775537e-02   1.2593871e-02  -5.0203741e-02
  -3.6305650e-01  -3.1963296e-01  -2.1508385e-01  -5.8394054e-02   2.3714657e-02   1.7516842e-01  -7.5663482e-02   1.0931735e-01   5.9837188e-02   1.8447775e-01  -9.1427251e-02  -2.4602281e-03  -3.0182957e-02   1.3526910e-01  -1.1356782e-01   8.8733664e-02  -3.3477411e-02  -1.0118085e-01  -3.2067893e-01  -2.8738845e-01   3.7831513e-02   2.3513699e-02   2.8212069e-02   2.3104461e-01   1.9559609e-02   1.3745994e-01  -1.2189057e-01  -8.9430882e-02  -1.3757101e-02   3.6669339e-02   6.3253290e-02   1.1657144e-01   6.5842328e-04  -3.7524698e-02  -5.6576871e-02  -3.3112689e-02   3.8425294e-01   3.3154493e-01   1.0000000e+00   5.1282946e-01   1.3372960e-01   1.1136549e-01  -1.4740148e-01  -1.3996007e-01  -7.1390642e-02  -8.6514044e-02   1.0459934e-02  -2.2151077e-02  -1.4404735e-01  -1.5746480e-01  -6.9337379e-02  -7.2551340e-02  -2.1574970e-01  -1.7952216e-01   2.6465265e-01   1.3921443e-01  -2.7353593e-01  -2.9792267e-01   8.0135498e-03   2.5609668e-02   1.3545219e-01   1.4514987e-01   9.6898227e-02  -3.0691700e-02   1.1900418e-01   1.3454636e-01  -5.5246919e-02  -2.5537682e-02  -3.5856715e-01  -3.1589950e-01  -1.4153945e-02   4.6373126e-02   2.0997785e-02  -3.3767233e-02   1.4065311e-01   1.4008631e-01   1.1837323e-01   6.3751112e-02   4.3187219e-02  -6.6623452e-03  -1.3691896e-01  -2.0159254e-02  -1.1423951e-03  -2.9804340e-03  -1.1797092e-01  -5.0324291e-02   2.5074432e-01   2.4458023e-01   4.9574964e-02   6.5157847e-02   3.1050805e-01   1.2665066e-01   2.0977015e-01   5.5820539e-02   3.3496529e-01   4.5637278e-01   4.3576255e-01   2.7375139e-01   2.5867486e-01   4.3098158e-02   5.1441780e-02   6.8169642e-02  -3.6207015e-02   1.3099219e-01  -2.8501411e-04   8.2525750e-02  -1.6100611e-01   1.2666761e-01   1.9460934e-01   3.3713576e-01   3.0581738e-01   2.6900049e-01   1.8721636e-01   8.3739629e-02   2.0656917e-01   4.6253679e-02
  -2.5107339e-01  -4.7378310e-02  -1.8731654e-01  -6.0821258e-02  -6.8842243e-03   1.3432743e-01  -1.3942024e-01   3.2872921e-02  -5.5839308e-02   1.0240043e-01  -1.8652706e-01   1.0924276e-01  -2.4545317e-01   1.7340585e-01  -3.2806469e-01  -7.2451564e-02  -1.5400010e-01   5.1789526e-02  -3.2336703e-01  -2.5044030e-01   2.0827501e-01   1.8647761e-01  -2.3248915e-01   1.0325119e-02   1.1323430e-04   1.7249673e-01  -7.1458741e-02   2.7077799e-03  -3.4944800e-01  -2.4528211e-01   1.0764901e-01   4.3323178e-02   2.7012960e-01   3.3316253e-01   8.6260675e-02   3.1867697e-01   6.7255993e-01   7.7556536e-01   5.1282946e-01   1.0000000e+00   3.8528411e-01   5.4812213e-01  -1.4776354e-01  -9.9899101e-02  -1.6299261e-01  -1.6778022e-01   1.9463489e-01   1.8341044e-01  -2.0358196e-01  -7.1043232e-02  -1.0743632e-01   3.1528410e-02   1.0022307e-01   1.8041173e-02   6.1627484e-01   4.9222333e-01  -1.7734630e-02  -1.1131008e-01   1.5746115e-01   2.5953462e-01   1.6959357e-01   2.8388463e-01   6.3710358e-02   2.4515964e-01  -1.9217273e-01   2.1732788e-01   7.4685870e-02   2.6669970e-01  -3.0374239e-01  -1.8143413e-01   2.5819466e-01   2.1148653e-01   2.5877851e-02   1.8570164e-01   1.5749841e-01   2.9978346e-01   4.2657090e-01   4.4332683e-01  -3.2053026e-01  -2.0861134e-01  -2.8993539e-01  -2.7619248e-01   3.5171870e-01   2.1547261e-01  -2.9087567e-01  -1.9352232e-01   4.1737265e-01   5.3866656e-01   2.6921672e-01   4.1130124e-01   3.4340434e-01   1.5038000e-01   2.2432968e-01   5.4505467e-02  -1.7531089e-01   4.1742857e-01   4.6755074e-01   5.3599328e-01   4.0961670e-01   1.0199268e-01   2.9227067e-02   1.2338224e-01  -1.1905364e-01  -9.5101017e-03  -1.6997811e-01  -1.0163340e-01   7.2144740e-02  -7.0809688e-02  -3.7753251e-01  -5.1932694e-03   5.6543124e-01   3.3651398e-01   2.2952544e-01  -1.0324386e-01  -6.3689792e-02  -2.0244546e-01
  -2.2178281e-01   1.0476224e-02   2.7425253e-01   2.2863111e-01  -2.0297741e-01  -1.5150289e-01   9.8665395e-02   1.9782414e-01  -8.7738351e-02  -1.7555034e-01  -3.9577990e-01  -8.4804967e-02  -2.6290880e-01  -3.5970516e-02  -1.4509881e-01  -1.9503069e-01  -3.6627756e-01  -1.5343410e-01   1.3755162e-01   2.1301224e-01   1.9204177e-02  -3.3033395e-01   1.0404851e-01   6.4825800e-02   1.4812765e-01   6.8266367e-03  -2.2492565e-01  -2.1630648e-01  -1.4611553e-01  -3.1540568e-01   3.0066039e-02  -1.3861167e-01   4.1955189e-01   3.9060226e-01   3.8558987e-01   5.5430748e-01   7.8865465e-01   4.6823778e-01   1.3372960e-01   3.8528411e-01   1.0000000e+00   5.1625147e-01  -1.6150245e-02  -8.5903224e-02  -2.0704928e-01  -1.2528834e-01   1.0282744e-01   1.3873684e-01  -3.7620697e-01  -8.1986995e-02  -2.7969611e-01  -2.1401025e-01   2.0651323e-01   1.2572223e-01   4.6019033e-01   9.9603377e-02  -1.7698055e-01  -1.0608655e-01   8.6984931e-02   2.3669908e-01   2.1644233e-02   2.2382308e-01  -1.7249925e-01  -7.6544904e-02  -9.8948688e-02   1.8005274e-01   3.2416837e-01   4.3793849e-01  -6.6422997e-02   9.6522937e-02   2.1756085e-01   1.5896310e-01  -2.3102153e-01  -4.1715017e-02  -6.9954116e-02   5.8978915e-02   5.7291469e-01   6.1638677e-01  -4.5561021e-01  -2.1548149e-01  -2.1067685e-02  -2.8991275e-01   7.0250774e-01   5.7579301e-01   1.6939392e-01   1.6206461e-02   3.6669993e-01   2.8259622e-01   4.3941954e-01   4.3498400e-01   1.8563947e-01   2.0059596e-01   1.3759954e-01   1.1665173e-01  -6.3715822e-01  -3.7280246e-01  -3.8316439e-01  -1.9394237e-01   2.4108754e-02   1.0526318e-01   1.5351790e-01   1.1536744e-02   6.1296509e-02   8.0671130e-02   2.0462497e-01   1.9721885e-01   5.3941491e-01  -7.2978375e-02  -4.1835240e-01  -6.8867863e-01   1.2526203e-01  -2.0497475e-01   3.6690539e-02   1.0977572e-02  -1.5655866e-02   2.9188598e-01
  -6.9318037e-02   1.5564442e-01   7.9368545e-02   1.7325155e-01  -5.7528040e-02  -6.3759693e-02   1.6971066e-01   1.6390807e-01   4.4086650e-02  -5.7883114e-02   2.5190689e-01   4.0539734e-01   1.4830877e-01   3.5006480e-01  -9.8157655e-03  -4.9945033e-03  -7.2334344e-02   1.2960091e-01   2.3868375e-01   2.8776396e-01   7.3855113e-02  -4.7106279e-04  -3.0846399e-02   6.9279256e-03  -6.6401549e-02  -3.9510391e-02  -1.5858698e-01  -1.8118676e-01   1.4816040e-01   3.4340436e-02   3.7378901e-02  -4.3077705e-02   2.4004400e-01   3.1269360e-01  -3.5998947e-02   7.4881154e-02   4.6196055e-01   5.0285091e-01   1.1136549e-01   5.4812213e-01   5.1625147e-01   1.0000000e+00  -1.1845627e-01  -7.7071583e-02  -2.2395264e-01  -2.1930430e-01   5.4676456e-02   8.1546691e-02  -3.5730468e-01  -2.2832100e-01  -4.0401199e-01  -2.5040680e-01  -3.6181002e-02  -7.8822159e-02   3.0261091e-01   1.7838425e-01  -5.0543119e-02  -9.0496182e-02   1.0645011e-01   1.4067119e-01   1.3036987e-01   7.6133518e-02   2.5246234e-01   4.1228434e-01  -2.5279965e-01  -3.1668729e-02  -6.1841284e-02  -1.0828579e-02  -1.1429661e-01  -1.5222049e-01   1.3945325e-01   1.1653843e-01   3.8979567e-01   5.6550166e-01   3.5571698e-01   5.1829431e-01   3.5624750e-01   3.2519208e-01  -2.9056780e-01  -8.5330587e-02  -4.5167513e-02  -4.4303568e-02   4.5518063e-01   5.1055032e-01  -8.7360057e-02  -1.0437555e-01   3.7966417e-01   3.5668929e-01   2.6725893e-01   2.3125459e-01   1.1154174e-01   5.0373993e-02   2.5508403e-02  -9.5240694e-03  -1.6236459e-01   2.5263102e-01   2.0643651e-01   2.7660439e-01   1.7331794e-01   1.4055160e-01  -4.5292906e-02   6.0588524e-02  -2.6860614e-01  -1.0597465e-01  -3.1933104e-01  -2.6294166e-01  -4.1038133e-02  -1.1518096e-01  -2.3967646e-01  -4.0597470e-02   3.5088180e-01   1.5351989e-01   3.9340042e-02  -1.0759227e-01  -2.5944768e-01  -2.9269428e-01
   4.5624657e-01   4.0883869e-01   1.5294658e-02  -3.7740260e-03  -3.1583389e-01  -2.7084267e-01  -1.4075061e-01  -1.2828029e-01  -2.4228315e-01  -2.6615819e-01  -1.5516334e-01  -1.9683552e-01  -1.0290405e-01  -1.9702752e-01  -2.4156770e-01  -2.8282539e-01   3.1016328e-01   1.8459405e-01  -2.6496720e-02   1.2774823e-01  -1.8971549e-01  -1.2424960e-01  -2.8485042e-01  -1.5770869e-01   1.3597719e-02  -7.4904850e-02  -2.9895996e-02  -5.2988722e-02  -7.7358137e-02  -4.0324585e-02  -4.7466949e-01  -3.8606145e-01  -3.1387949e-01  -3.3864687e-01   1.8367605e-01   1.2127189e-01  -8.7616994e-02  -3.1459336e-01  -1.4740148e-01  -1.4776354e-01  -1.6150245e-02  -1.1845627e-01   1.0000000e+00   9.3828912e-01   8.6323731e-01   8.2754558e-01   7.7754592e-01   7.8338477e-01   6.2717597e-01   4.4580290e-01   5.0069963e-01   3.7252734e-01   2.0290597e-01   4.1914020e-01   5.1123433e-02   2.4087065e-01   3.3897782e-01   3.8645724e-01   1.4384166e-02  -8.2401685e-02  -1.7981236e-01  -1.7301425e-01  -1.6397447e-01  -1.6690335e-01   2.8846001e-02   2.0135101e-01   3.1092899e-01   1.9662704e-01   2.8647622e-01   2.5631880e-01  -3.0899745e-01  -3.8533790e-01  -1.7896104e-01  -2.2479626e-01  -2.7774048e-01  -3.6006397e-01  -2.6911669e-01  -2.5974416e-01   2.9410234e-01   1.2840708e-01   5.4775345e-01   2.9302041e-01  -1.6128974e-01  -1.0458901e-01   2.8050650e-01   2.3426529e-01  -1.3989196e-01  -3.1467759e-02  -3.7285228e-01  -1.8854109e-01  -2.8298108e-01  -5.1469334e-01  -4.0746984e-01  -3.7684528e-01   1.7216588e-02  -1.4559005e-01  -1.3637587e-01  -6.2973008e-02  -2.0197605e-01   6.2619597e-02  -9.6581492e-03  -2.3905693e-01  -3.9499563e-02  -1.5505360e-01  -4.8545714e-02  -8.0134883e-02  -1.2146352e-01  -2.5486285e-02   8.3872866e-02  -6.7009955e-02  -2.6226484e-01  -4.4898423e-01  -4.1338360e-01  -1.5029702e-01  -1.3963539e-01  -5.7404548e-02
   4.9519187e-01   4.3126808e-01  -6.1706006e-02   3.0307119e-03  -2.3576893e-01  -2.0158017e-01  -2.0096279e-01  -9.3749693e-02  -1.9828462e-01  -1.7231978e-01  -1.4601183e-01  -1.0599113e-01  -1.2828273e-01  -1.3453226e-01  -2.6092505e-01  -2.1500184e-01   3.3648205e-01   2.4181671e-01  -1.0815134e-01   3.0997840e-02  -1.5405814e-01  -8.5345299e-02  -3.2251472e-01  -1.5475387e-01   4.4077097e-03  -4.0633545e-02   3.0221944e-02  -1.5690866e-02  -1.5565656e-01  -5.9235913e-02  -4.9800851e-01  -3.8744321e-01  -3.1329320e-01  -3.2777245e-01   1.3830770e-01   1.0084951e-01  -1.2407789e-01  -3.0799502e-01  -1.3996007e-01  -9.9899101e-02  -8.5903224e-02  -7.7071583e-02   9.3828912e-01   1.0000000e+00   8.4805599e-01   8.5995447e-01   7.3208480e-01   8.2830625e-01   6.2909962e-01   4.5657678e-01   4.9075379e-01   4.3415951e-01   1.3106500e-01   3.7100344e-01   8.0549177e-02   2.6411362e-01   4.0111740e-01   3.7917906e-01  -1.2934900e-03  -1.1799018e-01  -1.3716498e-01  -1.4443738e-01  -1.1381271e-01  -9.8982978e-02  -1.9574246e-02   2.4678836e-01   2.6618460e-01   2.1203929e-01   2.5570738e-01   2.2279368e-01  -2.8364385e-01  -4.0271797e-01  -1.2685635e-01  -1.5508980e-01  -2.7055895e-01  -3.1673580e-01  -2.6581790e-01  -2.5589014e-01   2.5619124e-01   1.4952003e-01   4.9671201e-01   3.2550790e-01  -1.8607719e-01  -1.0187007e-01   2.1005347e-01   2.6501438e-01  -1.1325429e-01   4.5632713e-02  -3.9481599e-01  -2.0795438e-01  -3.6388143e-01  -5.9013323e-01  -5.0043562e-01  -4.7226053e-01   1.6900614e-02  -9.7028652e-02  -7.6003648e-02   2.6990041e-02  -2.0591246e-01   3.3598329e-02  -9.6488494e-02  -2.7144191e-01  -1.9850746e-01  -2.9807740e-01  -2.2611122e-01  -2.5444020e-01  -2.4547792e-01  -8.0308986e-02   6.3526171e-03  -4.0576860e-03  -2.0326851e-01  -4.4161578e-01  -4.8787445e-01  -2.9253675e-01  -3.1301941e-01  -2.0522946e-01
   3.7544205e-01   3.1815802e-01  -1.0356551e-01  -1.6732223e-01  -2.8814290e-01  -3.1257755e-01  -2.4629777e-01  -3.0255221e-01  -3.8504737e-01  -3.1100954e-01  -1.8860640e-01  -2.1728575e-01  -1.7997710e-01  -2.4336715e-01  -3.1415878e-01  -2.7504459e-01   3.7455629e-01   1.8182603e-01  -1.7566596e-01  -4.8370931e-02  -8.3060336e-02   5.8337295e-02  -3.3726060e-01  -2.6702167e-01  -1.0848807e-02  -8.2682491e-02   1.2204080e-01   1.1327862e-01  -5.4830660e-02   5.0897765e-02  -2.4854695e-01  -1.5792640e-01  -2.0153521e-01  -2.4452221e-01   5.7093592e-02  -7.8803101e-03  -2.2628937e-01  -3.2696911e-01  -7.1390642e-02  -1.6299261e-01  -2.0704928e-01  -2.2395264e-01   8.6323731e-01   8.4805599e-01   1.0000000e+00   9.0302349e-01   7.2420147e-01   7.2474536e-01   7.9534031e-01   5.8428740e-01   6.5620442e-01   5.8118564e-01   2.2932910e-01   4.9750092e-01   1.2297616e-01   2.6687887e-01   3.5520034e-01   3.8234585e-01   2.0991441e-03  -7.7107954e-02  -2.9361308e-01  -3.2619349e-01  -1.4598873e-01  -2.4144277e-01   4.0739701e-03   2.3797958e-01   4.2797467e-01   2.7170727e-01   2.8640211e-01   2.7927139e-01  -3.0029571e-01  -4.0494624e-01  -9.8832140e-02  -2.3852254e-01  -2.1900087e-01  -3.3191320e-01  -3.8552296e-01  -3.6618502e-01   3.4768724e-01   1.6051683e-01   4.8388058e-01   3.1275834e-01  -2.6317990e-01  -1.8105520e-01   1.4299725e-01   2.5551163e-01  -2.1714093e-01  -3.0308479e-02  -5.7676009e-01  -2.6429138e-01  -2.5045589e-01  -4.9913631e-01  -4.0937394e-01  -4.6544041e-01   1.4289585e-01  -3.2206853e-02   3.0596247e-02   4.9799297e-02  -6.7975148e-02   3.1116910e-02  -2.0948657e-01  -3.1274337e-01  -2.5193057e-01  -3.4136017e-01  -1.6735435e-01  -2.0215058e-01  -3.3455972e-01  -1.9829835e-01   1.2147647e-01   1.0695255e-01  -2.0308062e-01  -2.6845450e-01  -3.3169688e-01  -2.2297766e-01  -2.0657878e-01  -1.7641603e-01
   3.9948526e-01   3.0060859e-01  -1.0862351e-01  -1.7946896e-01  -3.6408681e-01  -3.4067150e-01  -2.2624182e-01  -2.5276658e-01  -4.2006890e-01  -2.8600108e-01  -1.9917279e-01  -2.2758796e-01  -1.6838712e-01  -3.1503935e-01  -3.5911266e-01  -3.6992274e-01   3.4363402e-01   2.4017484e-01  -1.4685711e-01  -5.4491379e-02  -8.6849248e-02  -3.0487718e-02  -2.8359359e-01  -2.8804912e-01  -3.9628932e-02  -1.3775872e-01   7.1658306e-02   3.9363609e-02  -6.2231883e-02  -2.5465594e-02  -3.0875560e-01  -2.5018179e-01  -1.5196459e-01  -2.0954217e-01   1.2754719e-01   7.8710591e-02  -1.6829123e-01  -3.4788660e-01  -8.6514044e-02  -1.6778022e-01  -1.2528834e-01  -2.1930430e-01   8.2754558e-01   8.5995447e-01   9.0302349e-01   1.0000000e+00   6.8677778e-01   7.6909461e-01   7.6143161e-01   6.7891464e-01   6.4876401e-01   5.9762675e-01   2.7228097e-01   4.7262104e-01   1.7111792e-01   2.5346819e-01   3.7375070e-01   3.5066185e-01   7.1769110e-03  -9.3291821e-02  -1.8044969e-01  -2.5518214e-01  -1.1006027e-01  -2.2675670e-01  -9.5437249e-03   2.0212549e-01   4.2363399e-01   3.2179304e-01   2.4668799e-01   2.2272645e-01  -3.0017076e-01  -4.3133154e-01  -1.3229722e-01  -2.4646853e-01  -2.1740758e-01  -3.0980915e-01  -2.8924802e-01  -2.6625315e-01   2.7313579e-01   2.0921508e-01   4.3755513e-01   2.9833467e-01  -1.5850132e-01  -1.3832302e-01   1.5194625e-01   2.2965175e-01  -1.0071123e-01   4.5861594e-02  -5.4923525e-01  -2.8044119e-01  -2.7046379e-01  -4.6207713e-01  -4.8288256e-01  -4.7333547e-01   6.1307325e-02  -1.1147304e-01  -6.1722128e-02   2.7746606e-02  -1.1786052e-01   6.3822396e-02  -2.2491129e-01  -3.4438780e-01  -2.6357875e-01  -4.0821006e-01  -1.7019698e-01  -2.1578466e-01  -2.8915872e-01  -1.6932755e-01   3.6629128e-02   2.2853928e-02  -1.8055097e-01  -3.3941336e-01  -4.0896395e-01  -2.6963988e-01  -2.4405508e-01  -1.4734665e-01
   2.4904836e-01   2.9080865e-01  -1.0711026e-01  -1.4029456e-01  -3.5574179e-01  -2.3528212e-01  -1.4630402e-01  -1.7881573e-01  -2.6916991e-01  -1.9327329e-01  -1.7236872e-01  -1.4888137e-01  -1.8930636e-01  -1.6420880e-01  -3.7405474e-01  -3.2730302e-01   1.3116182e-01   6.9814001e-02  -1.2249987e-01  -4.5054048e-02  -4.7795267e-02   3.3029254e-02  -3.8902350e-01  -2.5333977e-01  -3.1858689e-02  -4.5137362e-02  -9.2921766e-02  -5.9169594e-02  -2.0982069e-01  -1.9813004e-01  -1.9765847e-01  -2.0454579e-01  -8.7963033e-02  -7.1457605e-02   9.0557257e-02   1.6067314e-01   1.9801639e-01   8.3411168e-02   1.0459934e-02   1.9463489e-01   1.0282744e-01   5.4676456e-02   7.7754592e-01   7.3208480e-01   7.2420147e-01   6.8677778e-01   1.0000000e+00   8.7957274e-01   6.3365868e-01   5.9672277e-01   5.7063181e-01   5.0386103e-01   3.4443549e-01   4.7949678e-01   4.6356730e-01   4.9813191e-01   3.0881462e-01   2.8170258e-01   2.7962175e-01   1.7841419e-01   4.5839983e-02  -1.9253294e-02  -1.0579119e-01  -1.3761103e-02  -1.2286820e-01   1.6990487e-01   3.7703333e-01   2.7147356e-01   1.5553845e-01   1.8381652e-01  -7.7646111e-03  -9.2611849e-02  -9.6474075e-02  -9.5575962e-02  -1.0339186e-01  -1.3225419e-01  -7.3471670e-03   1.4584346e-02   1.5394660e-03  -1.2436819e-01   2.5413869e-01  -2.6529710e-02   9.1312979e-02  -6.5587250e-02  -5.0646365e-04  -2.5520214e-02   3.7471022e-03   1.0677311e-01  -3.0088969e-01  -7.4101001e-03  -4.8967961e-02  -3.0888588e-01  -2.8235904e-01  -3.9806220e-01  -1.2211542e-01   7.0231963e-04   1.3669819e-01   2.2451715e-01   7.1620196e-02   2.0003789e-01  -9.1477165e-02  -1.9251049e-01  -1.0350721e-01  -2.1407294e-01  -1.7390852e-01  -1.6500533e-01  -1.5840292e-01  -1.3220194e-01  -1.6866915e-01  -1.0647839e-01   1.2022615e-01  -1.0845761e-01  -2.3571141e-01  -2.4173966e-01  -2.0168022e-01  -1.6756725e-01
   2.9017484e-01   3.1813697e-01  -1.6942323e-01  -9.9381002e-02  -3.2473079e-01  -2.1293626e-01  -2.3566153e-01  -1.3684487e-01  -1.9211561e-01  -7.6805948e-02  -2.2808904e-01  -4.0758964e-02  -1.9680929e-01  -7.6882443e-02  -3.2437478e-01  -3.0038998e-01   1.5686164e-01   1.6574324e-01  -1.3498492e-01  -5.4805821e-02  -1.4837828e-01  -8.4368311e-02  -3.9571234e-01  -3.2967019e-01  -1.5936047e-01  -1.8175812e-01  -1.1109774e-01  -9.2413581e-02  -2.5566644e-01  -2.3380234e-01  -2.8926041e-01  -3.2114118e-01   5.2559184e-03  -1.6835841e-02   6.2380624e-02   1.7582941e-01   1.8641372e-01   3.5058114e-02  -2.2151077e-02   1.8341044e-01   1.3873684e-01   8.1546691e-02   7.8338477e-01   8.2830625e-01   7.2474536e-01   7.6909461e-01   8.7957274e-01   1.0000000e+00   5.7345402e-01   5.6832576e-01   4.7733412e-01   5.0494685e-01   2.6807421e-01   4.5338088e-01   4.2842681e-01   5.3774330e-01   3.4143821e-01   2.9040441e-01   1.0358902e-01   5.7070353e-02   3.0364789e-02  -3.8968371e-02  -3.8949271e-04   4.1625634e-02  -2.0360518e-01   1.6318379e-01   3.0118711e-01   2.9530247e-01   1.7224051e-01   1.7489087e-01  -1.0261219e-02  -1.2914045e-01  -9.0026593e-02  -5.4483162e-02  -1.3773158e-01  -1.5275071e-01   3.8084999e-02   7.1407852e-02  -5.1955307e-02  -7.4818462e-02   2.4539372e-01   3.5182440e-02   1.4679639e-01   3.3971876e-02   1.0651744e-02   3.2795297e-02   1.2537671e-01   2.0400237e-01  -2.6782061e-01   2.3939850e-02  -1.3608812e-01  -3.1946649e-01  -4.0248142e-01  -4.1699843e-01  -1.7315134e-01  -3.6954888e-03   8.8551538e-02   2.8602594e-01   3.9923743e-02   2.9739801e-01  -5.1618908e-02  -2.8439822e-01  -1.7617412e-01  -3.7534166e-01  -2.9076440e-01  -3.1874710e-01  -1.3778145e-01  -8.0405531e-02  -2.5326366e-01  -1.0799860e-01   1.7459118e-01  -2.2507568e-01  -3.2782530e-01  -3.8200228e-01  -3.4971242e-01  -2.3810366e-01
   3.1659314e-01   1.8315548e-01  -1.7785754e-01  -2.2797647e-01  -2.6558443e-01  -3.0049636e-01  -1.6389556e-01  -2.9922768e-01  -3.7460322e-01  -2.9423032e-01  -2.9023142e-02  -9.4744013e-02  -5.5918200e-02  -2.2494318e-01  -2.6772505e-01  -2.3876214e-01   2.8937298e-01   1.0881357e-01  -2.0904127e-01  -1.8613657e-01  -2.5343643e-03   1.8001955e-01  -2.9142225e-01  -2.7692972e-01  -1.2162883e-01  -1.5567172e-01   1.7714900e-01   1.8432878e-01  -5.9288109e-02   2.4962738e-02  -1.5353240e-01  -3.8522729e-02  -2.4175544e-01  -2.5337139e-01  -1.5358514e-01  -1.6783322e-01  -3.1553955e-01  -2.9639795e-01  -1.4404735e-01  -2.0358196e-01  -3.7620697e-01  -3.5730468e-01   6.2717597e-01   6.2909962e-01   7.9534031e-01   7.6143161e-01   6.3365868e-01   5.7345402e-01   1.0000000e+00   7.9134598e-01   8.6447395e-01   7.6121387e-01   3.2316214e-01   4.3824485e-01   1.1630773e-01   2.8982263e-01   3.1599075e-01   2.7816605e-01   2.3924902e-01   2.0325786e-02  -6.4627440e-02  -2.1083963e-01  -1.3118090e-01  -1.1631140e-01  -7.3407849e-02   1.1082080e-01   2.5687920e-01   1.0290717e-01   1.5065700e-01   1.2714614e-01  -2.2185292e-01  -2.6907030e-01  -2.2939317e-02  -1.4216483e-01  -1.4549721e-01  -2.3305377e-01  -3.5800745e-01  -3.4428575e-01   2.9619758e-01   8.8860093e-02   2.7047860e-01   1.7951009e-01  -3.1145755e-01  -3.4543988e-01  -1.9219785e-02   1.2535424e-01  -2.4575895e-01  -8.4792345e-02  -6.1995695e-01  -3.7242830e-01  -1.9179230e-01  -3.1545189e-01  -2.8476159e-01  -3.5058615e-01   2.0477151e-01   4.1590834e-02   1.2623319e-01   1.0359247e-01  -3.4889383e-02   5.1505271e-02  -2.6193023e-01  -2.1330537e-01  -2.0790227e-01  -3.2852383e-01  -1.2588615e-01  -1.8271458e-01  -3.9051530e-01  -2.0019336e-01   1.3520859e-01   2.0930879e-01  -1.1005860e-01  -4.9715478e-02  -1.4167598e-01  -1.5907608e-01  -1.3164353e-01  -1.7933966e-01
   1.9365631e-01   1.1864244e-01  -1.5040781e-01  -3.1545047e-01  -2.6069496e-01  -2.8731756e-01  -2.4596916e-01  -3.6592467e-01  -4.0786982e-01  -2.3805360e-01  -2.4673243e-01  -1.4937156e-01  -2.7105361e-01  -3.1353531e-01  -3.3971576e-01  -2.8190814e-01   7.7581295e-02   3.3697833e-02  -1.8624720e-01  -2.2989683e-01   1.3102508e-01   1.5267758e-01  -2.8535694e-01  -3.8018813e-01  -4.4353795e-02  -1.3495477e-01   1.8200138e-01   1.9104708e-01  -2.2052651e-01  -7.5454154e-02  -5.6283198e-02  -7.8415333e-02  -1.5541343e-02  -4.8524713e-02  -1.1512848e-01   1.5139418e-02  -8.3482846e-02  -1.3771336e-01  -1.5746480e-01  -7.1043232e-02  -8.1986995e-02  -2.2832100e-01   4.4580290e-01   4.5657678e-01   5.8428740e-01   6.7891464e-01   5.9672277e-01   5.6832576e-01   7.9134598e-01   1.0000000e+00   7.7381679e-01   8.4162402e-01   4.8660123e-01   5.6794171e-01   3.7033957e-01   4.2508767e-01   2.8844717e-01   2.1681260e-01   3.1852366e-01   2.5298603e-01   1.2143577e-02  -1.1859923e-01  -1.4315801e-01  -9.6072681e-02  -2.2454001e-01   6.7784388e-02   3.4154307e-01   2.5744295e-01   1.4965077e-01   2.0349366e-01  -3.6461264e-02  -1.3038240e-01  -2.0872110e-01  -2.6703043e-01  -2.2907245e-01  -2.4779497e-01  -1.6529378e-01  -1.0423964e-01   2.4030576e-02  -1.9052602e-02   1.3766385e-01   5.6852517e-02  -1.8589969e-02  -1.0629780e-01  -5.8933201e-02   7.2940734e-02  -9.6363874e-02   5.7497803e-03  -4.4353335e-01  -5.7926464e-02  -9.3155246e-02  -1.4231979e-01  -3.0709054e-01  -3.4215031e-01  -9.6479905e-02  -1.2332616e-01   6.9248738e-03   5.5696624e-02   6.3540567e-02   1.9201511e-01  -3.0180941e-01  -2.3856314e-01  -2.0092350e-01  -3.1249333e-01  -1.5822727e-02  -6.8524346e-02  -1.1393349e-01  -1.9538673e-01  -7.5010374e-02  -7.1830341e-02  -4.4905499e-02  -2.5932911e-02  -1.5938899e-01  -1.3528967e-01  -1.1288535e-01  -2.5398063e-02
   2.3324110e-01   2.0154553e-01  -1.3069905e-01  -2.5167423e-01  -1.4362237e-01  -1.3859040e-01  -2.9818310e-01  -3.5492878e-01  -2.9896169e-01  -1.6942508e-01  -2.3213168e-01  -2.9261893e-01  -2.7973439e-01  -4.2906144e-01  -2.4896743e-01  -1.7917628e-01   2.8270325e-01   1.4505747e-01  -3.0130688e-01  -2.4005950e-01   1.0443038e-01   2.5957349e-01  -2.8481299e-01  -2.3371340e-01   3.2531764e-02   2.1079203e-02   2.7794324e-01   2.8300938e-01  -1.5565598e-01   1.0549402e-02  -1.4516438e-01  -9.1381968e-02  -2.2467224e-01  -2.5402013e-01  -3.4630269e-02  -4.4944501e-02  -1.9112580e-01  -2.3074992e-01  -6.9337379e-02  -1.0743632e-01  -2.7969611e-01  -4.0401199e-01   5.0069963e-01   4.9075379e-01   6.5620442e-01   6.4876401e-01   5.7063181e-01   4.7733412e-01   8.6447395e-01   7.7381679e-01   1.0000000e+00   7.9786165e-01   4.4891646e-01   5.5656560e-01   2.6000704e-01   3.1588396e-01   3.3220156e-01   3.4289862e-01   1.5033188e-01  -4.7176369e-03  -1.2443984e-01  -1.9654682e-01  -2.5165338e-01  -1.9181866e-01   4.3442071e-02   1.3716467e-01   2.9642948e-01   1.8304029e-01   1.9769513e-01   2.8053347e-01  -9.7589079e-02  -2.1458493e-01  -1.7640311e-01  -2.7553315e-01  -2.4611391e-01  -3.3946512e-01  -3.4411369e-01  -3.2860835e-01   2.6248374e-01   7.2553495e-02   2.3036377e-01   1.1661869e-01  -2.4861664e-01  -2.9066324e-01   4.7768858e-02   1.0774048e-01  -2.8156575e-01  -3.8771429e-02  -5.2274039e-01  -1.8906941e-01  -1.6468256e-01  -3.0655406e-01  -2.8036237e-01  -3.6486572e-01   1.1432638e-01  -4.1572766e-02   7.4657351e-02   4.9003082e-02   5.6787171e-02   4.8963199e-03  -2.9770582e-01  -1.7498483e-01  -1.4071778e-01  -2.1428002e-01  -4.8580406e-03  -6.4844453e-02  -3.1246612e-01  -1.4976958e-01   8.0181176e-02   1.1303228e-01  -1.5379844e-01  -5.3627485e-02  -1.3234405e-01  -9.3418711e-02  -7.6489451e-02  -8.9651057e-02
   1.1344598e-01   4.2490188e-02  -2.4171676e-01  -2.9568488e-01  -1.4268486e-01  -1.6361394e-01  -2.9594888e-01  -3.2187574e-01  -3.5937743e-01  -9.8514747e-02  -3.0397012e-01  -1.4855091e-01  -3.5301572e-01  -2.9151628e-01  -3.3244166e-01  -1.3172161e-01   1.6842859e-01   6.5702503e-02  -3.2449128e-01  -3.4334986e-01   1.7213903e-01   2.9805948e-01  -3.2150555e-01  -3.3580478e-01  -5.6403765e-02  -4.3811289e-02   2.8139397e-01   3.2721665e-01  -2.1910319e-01   3.2278633e-02   3.7584682e-02   3.9398628e-02  -4.4744424e-02  -7.9959138e-02  -1.5488748e-01  -2.7139071e-02  -9.1127375e-02  -7.9360209e-02  -7.2551340e-02   3.1528410e-02  -2.1401025e-01  -2.5040680e-01   3.7252734e-01   4.3415951e-01   5.8118564e-01   5.9762675e-01   5.0386103e-01   5.0494685e-01   7.6121387e-01   8.4162402e-01   7.9786165e-01   1.0000000e+00   4.3620024e-01   5.9097003e-01   3.3063266e-01   4.4619230e-01   2.5415741e-01   2.0747413e-01   1.1328992e-01   1.0040685e-01  -1.2749456e-01  -1.2106065e-01  -1.4882518e-01  -8.5192976e-02  -2.0838242e-01   1.0481260e-01   2.8482816e-01   2.5367025e-01   6.8461686e-02   1.9011504e-01  -2.8214239e-02  -9.6930042e-02  -1.9316303e-01  -2.7802957e-01  -2.7060520e-01  -2.8881269e-01  -2.4419134e-01  -2.0654793e-01   1.0218023e-01   1.2768603e-02   1.7019630e-01   1.3255945e-01  -1.7736673e-01  -1.7401998e-01  -8.7731244e-02   1.6427500e-01  -1.5725360e-01   2.0606043e-02  -4.8677346e-01  -1.0080593e-01  -4.9978325e-02  -1.2628163e-01  -2.2626561e-01  -3.0501323e-01   1.4001963e-02  -2.1539802e-02   1.2559606e-01   1.5895819e-01   1.8301847e-01   1.1525041e-01  -3.3074721e-01  -1.7385589e-01  -2.9157782e-01  -3.4246082e-01  -1.0530100e-01  -1.1956720e-01  -2.5022456e-01  -1.9249071e-01  -2.9729879e-02   6.7484826e-02   3.9202510e-03   1.0478397e-01  -4.9473958e-02  -1.6707979e-01  -1.4290015e-01  -9.4148366e-02
   3.9457951e-02   6.1162377e-02   3.5030410e-02  -8.6135215e-02  -1.8593579e-01  -5.4055558e-02  -1.7752099e-01  -1.0001240e-01  -3.1268367e-01  -1.8445243e-01  -3.2906073e-01  -2.6285213e-01  -3.2363525e-01  -2.8967983e-01  -3.1561632e-01  -2.2608735e-01   1.1877669e-01   1.6510520e-01  -1.1088378e-01  -7.6451589e-02  -1.2864728e-01  -7.4569969e-02   9.2187130e-03  -3.8568288e-02   6.5023135e-02   2.2885821e-02   3.0068218e-02   4.3434488e-02  -7.5390260e-02  -1.2872995e-02   9.2506664e-02   1.7969899e-02   5.7962836e-02   1.3445748e-01   1.2286516e-01   1.9123215e-01   1.7205489e-01   1.4220697e-01  -2.1574970e-01   1.0022307e-01   2.0651323e-01  -3.6181002e-02   2.0290597e-01   1.3106500e-01   2.2932910e-01   2.7228097e-01   3.4443549e-01   2.6807421e-01   3.2316214e-01   4.8660123e-01   4.4891646e-01   4.3620024e-01   1.0000000e+00   6.2022273e-01   4.3876129e-01   3.0440282e-01   2.4054445e-01   2.1442710e-01   8.3649058e-02   7.7681050e-02  -4.6822384e-02  -5.4399504e-03  -2.3486560e-01  -9.1130461e-02  -1.8991017e-01   3.3785908e-02   2.4426525e-01   2.4851755e-01   1.1022332e-01   1.7847535e-01  -6.2089895e-02  -1.1662109e-01  -2.7723230e-01  -1.7880825e-01  -1.5538786e-01  -1.5660812e-01   1.1268467e-01   1.6802037e-01  -8.5652181e-02  -2.7223321e-02   5.0178378e-02  -1.2195146e-01   1.7005805e-01  -1.3966170e-03  -5.6937090e-02  -4.7685139e-02  -5.0852254e-02  -4.6613922e-02  -1.4494059e-01   2.2152786e-01   2.4238319e-01   1.8817617e-01   1.2967314e-01   3.8533489e-02  -2.9101297e-01  -1.3332199e-01  -1.4185963e-01  -1.9752007e-02  -3.3909232e-03   8.0252508e-02  -2.5040478e-02  -8.5941251e-02   5.5156358e-02  -8.1813183e-02   1.3336732e-01   8.1439885e-02   1.9110501e-01  -1.0497305e-01  -2.2438716e-01  -2.8380640e-01   3.2649589e-02  -1.9715805e-02   7.7507374e-02   2.3845670e-02   2.0735630e-02   1.0340685e-01
   5.7329684e-02   1.3956624e-01   2.0199640e-02   3.0500161e-04  -2.7875309e-01  -1.7403078e-01  -1.8953014e-01  -1.5721745e-01  -3.5154071e-01  -2.3006092e-01  -4.3538575e-01  -1.9715788e-01  -4.3231976e-01  -3.5383018e-01  -4.0903598e-01  -2.7879028e-01   5.7317005e-02   7.2926072e-02  -5.3617844e-02   3.5088806e-02  -9.0150599e-02  -3.4457611e-02  -1.2056438e-01  -1.4979659e-01   1.8512173e-02   1.0873216e-02   1.4805077e-02   7.0931232e-02  -1.8907303e-01  -6.2962926e-02  -4.8177231e-03  -8.2561764e-02   4.7923703e-02   3.6564738e-02   5.9569142e-02   9.4699197e-02   7.3354627e-02   3.9261157e-02  -1.7952216e-01   1.8041173e-02   1.2572223e-01  -7.8822159e-02   4.1914020e-01   3.7100344e-01   4.9750092e-01   4.7262104e-01   4.7949678e-01   4.5338088e-01   4.3824485e-01   5.6794171e-01   5.5656560e-01   5.9097003e-01   6.2022273e-01   1.0000000e+00   3.5781420e-01   3.9078302e-01   1.6007786e-01   2.2304898e-01  -3.9645259e-02   1.0084213e-01  -2.6807499e-01   1.9554607e-02  -2.6253809e-01  -1.2361328e-01  -1.2623902e-01   1.1710704e-01   3.0772631e-01   2.5823714e-01   1.4861251e-01   2.6835188e-01   3.4345879e-02  -1.1114959e-01  -2.2394686e-01  -2.2685477e-01  -1.4391344e-01  -2.1516983e-01  -8.3013125e-02  -5.6288373e-02  -8.2169080e-02  -1.1507646e-01   1.7232966e-01  -9.0945672e-02  -4.5898513e-02  -1.1923919e-01   2.4358753e-02   8.1263412e-02  -9.1433490e-02  -5.4913535e-02  -3.3936332e-01   1.0192487e-01   9.1695291e-02  -1.0961747e-01  -1.5266961e-01  -2.4335184e-01  -2.0006150e-01  -1.5458805e-01  -1.2113504e-01  -9.2281507e-03   6.7148841e-02   1.3073223e-01  -1.5599340e-01  -9.9536377e-02  -1.3220741e-01  -9.8358413e-02   2.0160661e-02   3.4715904e-02  -4.2975287e-03  -1.5139113e-01  -8.5397952e-02  -1.9093297e-01  -5.2521796e-02  -2.0678681e-02  -5.5501057e-02  -7.4150080e-02  -8.9681895e-02  -1.3379872e-04
  -2.4811022e-01  -3.5895529e-02  -2.1831557e-02  -7.7608132e-02  -1.5890140e-01   8.3195896e-03  -1.0016301e-01  -9.7343748e-02  -1.9681870e-01  -2.2436219e-02  -3.3745649e-01  -8.8830861e-02  -3.0889495e-01  -1.5206472e-01  -3.1358489e-01  -2.7258552e-01  -2.6803314e-01  -1.0798711e-01  -1.7199078e-01  -2.2583502e-01   4.3149600e-02  -1.1615875e-02  -1.7060818e-01  -1.7591813e-01   3.1664159e-02   6.9851740e-03  -1.0273153e-01  -5.7638451e-02  -3.6233029e-01  -3.7812641e-01   2.1422684e-01  -3.1474117e-02   3.5531040e-01   3.5326503e-01   1.5091083e-01   3.0662630e-01   6.1125093e-01   5.3543686e-01   2.6465265e-01   6.1627484e-01   4.6019033e-01   3.0261091e-01   5.1123433e-02   8.0549177e-02   1.2297616e-01   1.7111792e-01   4.6356730e-01   4.2842681e-01   1.1630773e-01   3.7033957e-01   2.6000704e-01   3.3063266e-01   4.3876129e-01   3.5781420e-01   1.0000000e+00   5.7252839e-01   1.4773463e-02  -6.9345742e-02   1.6695045e-01   2.4299239e-01   1.9329240e-01   6.7425964e-02  -6.5765978e-03   1.2865128e-01  -1.2245291e-01   1.1513911e-01   3.2954448e-01   4.0407944e-01  -1.5424193e-01   9.6496551e-03   3.3589687e-01   2.7097217e-01  -8.1272114e-02  -1.0908973e-02   1.0366567e-01   1.4952287e-01   5.2362877e-01   5.4103744e-01  -4.6123389e-01  -3.2201321e-01  -2.0987905e-01  -4.0635409e-01   5.6550597e-01   2.6709704e-01  -1.6306433e-01  -1.9732473e-01   3.8912167e-01   4.6006210e-01   1.7722761e-01   4.0754457e-01   3.4389501e-01   1.8212599e-01   7.1144789e-02  -1.0476451e-01  -3.5462992e-01   1.4476746e-01   2.5080369e-01   4.1219167e-01   4.8387812e-01   2.7861587e-01  -2.1206498e-02   9.4056271e-03  -1.0333679e-01  -1.1901819e-01  -1.1620631e-01  -1.2244851e-01   1.3912741e-01  -1.2530471e-01  -4.6768077e-01  -2.7993256e-01   4.6384372e-01   1.9248400e-01   8.3035043e-02  -1.9911235e-01  -1.7698958e-01  -7.7111924e-02
  -7.0135944e-02   5.1684136e-02  -2.6983326e-01  -3.5015975e-02  -3.4446874e-01  -1.8379457e-01  -1.7911615e-01  -4.4067698e-02  -1.8613433e-01   3.5156241e-02  -2.0368249e-01   2.0560941e-01  -2.1836312e-01   2.3667781e-02  -2.7273463e-01  -3.2247558e-01  -1.4703859e-01  -3.5512653e-02  -1.4420743e-01  -1.4414463e-01  -1.1343742e-01  -5.8632016e-02  -4.3265401e-01  -4.2605771e-01  -3.6423203e-01  -2.9759289e-01  -2.1491081e-01  -1.7975894e-01  -2.7631883e-01  -2.7230980e-01  -4.0928185e-02  -1.4334147e-01   2.2119909e-01   1.8280653e-01  -1.3099934e-01   2.4459699e-02   2.7493073e-01   2.9148557e-01   1.3921443e-01   4.9222333e-01   9.9603377e-02   1.7838425e-01   2.4087065e-01   2.6411362e-01   2.6687887e-01   2.5346819e-01   4.9813191e-01   5.3774330e-01   2.8982263e-01   4.2508767e-01   3.1588396e-01   4.4619230e-01   3.0440282e-01   3.9078302e-01   5.7252839e-01   1.0000000e+00   5.0195549e-02   2.9690313e-02   1.4092713e-01   3.9333017e-01   1.0209457e-01   9.9201146e-02   1.9228677e-01   3.6658768e-01  -2.9763799e-01   5.0583873e-02   1.4701873e-01   2.1227657e-01  -1.2658019e-01  -9.7107862e-03   1.8632187e-01   1.4637370e-01  -2.9181332e-02   1.0396783e-01   6.7948929e-02   8.2721958e-02   2.1253006e-01   2.2709672e-01  -3.0037885e-01  -3.6293615e-01  -1.3170960e-01  -3.0390338e-01   2.9322632e-01   5.2253789e-02  -1.5501837e-01  -1.4067225e-01   4.4158061e-01   4.1427476e-01   4.4547316e-03   3.5224625e-01   1.5300483e-01   5.3197909e-02  -9.4961646e-02  -9.4636452e-02  -1.7900901e-01   2.5066253e-01   3.1685291e-01   6.2171921e-01   2.3743925e-01   6.6355239e-01   7.5244781e-02   7.8877408e-02  -5.0478345e-02  -7.6671014e-02  -2.1419397e-01  -2.3344984e-01   4.1131001e-02   1.2552942e-01  -3.0608552e-01  -4.7052894e-02   3.9428862e-01   1.8946992e-01   9.1629566e-02  -1.2897150e-01  -1.8365022e-01  -1.9197579e-01
   8.3353383e-01   8.1595602e-01  -1.2842103e-01  -4.8620200e-01   1.7785848e-01   1.0852735e-01  -5.7659332e-01  -5.1252711e-01  -1.8744782e-01   8.6596938e-02   5.2786025e-02  -3.3848993e-01  -2.9915506e-01  -3.1823388e-01  -2.4875341e-01  -2.3347596e-02   7.1458406e-01   7.3642212e-01  -1.0025945e-02   1.9376170e-01   2.7483368e-01   4.7176552e-01  -5.4894884e-01  -4.3204731e-01   4.4597189e-02   9.1893285e-02   5.1285108e-01   5.3495034e-01  -1.6612751e-01   1.4182240e-01  -4.0386633e-01  -3.7259767e-01  -1.2701007e-01  -1.0387772e-01   1.8991877e-01   1.9237947e-01  -2.2685110e-01  -2.9528129e-01  -2.7353593e-01  -1.7734630e-02  -1.7698055e-01  -5.0543119e-02   3.3897782e-01   4.0111740e-01   3.5520034e-01   3.7375070e-01   3.0881462e-01   3.4143821e-01   3.1599075e-01   2.8844717e-01   3.3220156e-01   2.5415741e-01   2.4054445e-01   1.6007786e-01   1.4773463e-02   5.0195549e-02   1.0000000e+00   9.1777786e-01  -1.2166975e-02  -6.1888853e-02  -1.4801647e-01  -2.2021716e-01   1.4559354e-02   3.4854051e-02  -2.4983950e-01  -3.8457528e-02   6.4598231e-02   1.2688474e-01   7.2859519e-01   5.8984377e-01  -1.9124643e-01  -4.5138521e-01  -6.2647327e-02  -6.3655655e-02  -3.2292117e-01  -3.3639688e-01  -3.1054321e-01  -2.1444154e-01   3.4706018e-01   3.9551271e-01   4.4338994e-01   3.9423584e-01  -1.8897386e-01  -1.7174058e-01  -1.5908556e-02   8.5758693e-02  -4.0497127e-01  -5.0351490e-02  -2.5983063e-01   3.4802741e-02  -5.8280689e-01  -5.6015962e-01  -5.5119178e-01  -5.0620427e-01  -1.6428407e-02  -7.4186867e-02  -3.3015916e-02   8.3439389e-03   1.2088977e-01  -1.6452689e-01  -3.3623832e-01  -6.1237624e-01  -1.6352833e-01  -4.6783355e-01  -2.4334021e-01  -2.9648935e-01  -3.0255533e-01  -4.6168007e-01  -1.3368793e-01   5.5377686e-02  -2.3296504e-01  -3.2078570e-01  -4.8456331e-01  -2.6944643e-01  -3.0570455e-01  -3.5447765e-01
   8.1536055e-01   8.7897702e-01  -4.0745360e-02  -4.2523525e-01   1.5339490e-01   6.2260365e-02  -5.6432863e-01  -5.2644276e-01  -1.8152409e-01   4.5214151e-02  -4.7972591e-02  -4.3283324e-01  -3.2712572e-01  -4.2979169e-01  -1.5464097e-01  -1.1630535e-02   6.9179584e-01   6.7624054e-01   7.7905136e-02   3.4487393e-01   2.7385365e-01   4.4639125e-01  -5.1921557e-01  -4.3523510e-01   5.8957435e-02   6.5114475e-02   5.4147953e-01   5.6341574e-01  -1.0522113e-01   1.6250954e-01  -4.4274858e-01  -4.2132229e-01  -1.4461657e-01  -1.6253867e-01   2.5392167e-01   2.1109334e-01  -2.3269549e-01  -3.8787742e-01  -2.9792267e-01  -1.1131008e-01  -1.0608655e-01  -9.0496182e-02   3.8645724e-01   3.7917906e-01   3.8234585e-01   3.5066185e-01   2.8170258e-01   2.9040441e-01   2.7816605e-01   2.1681260e-01   3.4289862e-01   2.0747413e-01   2.1442710e-01   2.2304898e-01  -6.9345742e-02   2.9690313e-02   9.1777786e-01   1.0000000e+00  -1.6290608e-01  -9.8799961e-02  -3.7759033e-01  -2.4480089e-01  -1.1935331e-01  -7.9228440e-02  -2.3005037e-01  -4.4904575e-02   9.1292757e-02   1.1736813e-01   8.2248995e-01   7.1718735e-01  -2.4635158e-01  -5.1420625e-01  -1.4266153e-01  -1.6972958e-01  -3.9487754e-01  -4.5294454e-01  -3.7333187e-01  -2.7576127e-01   4.1394581e-01   4.1939822e-01   5.5278263e-01   3.8902270e-01  -1.9782096e-01  -1.2832343e-01   1.4599715e-01   1.4350794e-01  -4.3325500e-01  -7.9836334e-02  -2.4001644e-01   1.0768328e-01  -6.4349047e-01  -5.7155023e-01  -5.7953014e-01  -4.7725888e-01  -2.6057816e-02  -2.0059331e-01  -1.7665794e-01  -1.2419287e-01   8.4880171e-02  -1.5653166e-01  -3.0610119e-01  -6.0051298e-01  -8.5898331e-02  -4.0226332e-01  -1.0672404e-01  -1.6372046e-01  -2.2411286e-01  -4.0540008e-01  -3.2444864e-02  -1.8261744e-02  -3.9247947e-01  -4.2059909e-01  -4.4259431e-01  -1.7033311e-01  -2.0968353e-01  -2.0119515e-01
  -6.0107038e-02  -8.2524885e-02   1.4008348e-02  -1.1929762e-01  -1.7027282e-01  -2.7650649e-01   2.2528400e-01   1.4059781e-01  -1.5552254e-01  -2.9327308e-01   9.0721088e-02   1.5536381e-01  -3.4311303e-03   1.6250822e-01  -3.6423524e-01  -2.6755690e-01  -1.7265154e-01  -1.0344420e-01  -8.8302583e-02  -1.4898795e-01   6.6368599e-02   2.1779972e-03  -8.5296076e-02  -2.5062447e-02   5.6448740e-02   6.4390320e-02  -1.4790490e-01  -1.6207351e-01  -1.8205715e-01  -1.6390744e-01   9.3627987e-02   1.6610541e-01   7.1045292e-02   1.2884401e-01  -1.0183640e-01   4.6477059e-02   9.6597150e-02   1.5012960e-01   8.0135498e-03   1.5746115e-01   8.6984931e-02   1.0645011e-01   1.4384166e-02  -1.2934900e-03   2.0991441e-03   7.1769110e-03   2.7962175e-01   1.0358902e-01   2.3924902e-01   3.1852366e-01   1.5033188e-01   1.1328992e-01   8.3649058e-02  -3.9645259e-02   1.6695045e-01   1.4092713e-01  -1.2166975e-02  -1.6290608e-01   1.0000000e+00   6.7440266e-01   6.1076574e-01   2.8116054e-01   1.5854372e-02   1.1541011e-01   3.9499957e-02   1.1317543e-01   3.1706991e-01   1.8282717e-01  -1.0261511e-01  -8.7209253e-02   4.1188146e-02   1.6160388e-01   4.3645664e-03   1.6606763e-01   4.5829171e-02   1.9736548e-01   1.4585089e-01   1.8103526e-01  -1.0747650e-01  -6.0520865e-02  -1.6927189e-01  -1.6289898e-01   2.7846755e-02  -1.3450210e-01  -2.6293472e-01  -2.3828232e-01  -5.6347833e-02  -9.1347944e-02  -5.9792424e-02  -1.1717569e-01   1.2942975e-01   4.0673018e-02   1.6018928e-01   1.1038316e-02  -1.4498959e-01  -5.0168968e-03   9.8738380e-02   6.2043795e-02  -1.0246100e-01   3.0506469e-02  -2.2433036e-02   5.8143250e-02  -3.5834079e-02   7.8288065e-02  -1.3909537e-02  -9.6071719e-03   6.1703044e-02  -8.4931933e-02  -2.0821445e-01  -1.0773817e-01   1.5760909e-01   1.4266092e-01   8.4758366e-02   7.0329368e-03   4.0741248e-04  -1.1123658e-01
  -1.4585631e-01  -3.7119143e-02  -1.7015317e-01  -9.3844248e-02  -3.1669622e-01  -3.7810377e-01   3.4890812e-02   9.2732023e-02  -3.3379999e-01  -2.4509438e-01  -1.7649217e-01   2.0840191e-01  -2.2837837e-01   6.6501946e-02  -4.5756957e-01  -4.0887450e-01  -3.3897330e-01  -2.3993503e-01   4.0035532e-02   6.7010261e-02   1.3654980e-01  -3.2668663e-03  -2.6142112e-01  -3.1815393e-01  -1.6026697e-01  -1.5966955e-01  -1.6076468e-01  -1.3932397e-01  -2.0822206e-01  -2.0244819e-01   1.6494994e-01   1.2474474e-01   3.4984079e-01   3.8712896e-01  -7.8673372e-02   1.2272291e-01   1.6847649e-01   1.7847515e-01   2.5609668e-02   2.5953462e-01   2.3669908e-01   1.4067119e-01  -8.2401685e-02  -1.1799018e-01  -7.7107954e-02  -9.3291821e-02   1.7841419e-01   5.7070353e-02   2.0325786e-02   2.5298603e-01  -4.7176369e-03   1.0040685e-01   7.7681050e-02   1.0084213e-01   2.4299239e-01   3.9333017e-01  -6.1888853e-02  -9.8799961e-02   6.7440266e-01   1.0000000e+00   2.5476291e-01   3.8326842e-01   1.6382960e-01   2.8967330e-01  -2.5546079e-01   4.0716648e-02   2.9385863e-01   2.4911969e-01  -2.7952353e-02   5.5606184e-02   1.5393044e-01   2.5102304e-01  -1.2409231e-01   9.6514397e-02  -9.5751155e-03   1.2801319e-01   1.4791946e-01   2.3117891e-01  -2.1403048e-01  -2.3690987e-01  -1.1576142e-01  -3.0747863e-01   2.1471461e-01   5.2584540e-02  -2.1988760e-01  -2.4741331e-01   1.9081359e-01   1.4909549e-01   4.0993468e-03   1.7539180e-01   1.5782181e-01   7.3629289e-02   8.7021709e-02  -5.5176243e-02  -2.7407250e-01  -6.3405193e-02   2.3921469e-02   1.0124787e-01   2.2613665e-02   3.0666907e-01   1.1410268e-02   8.0132777e-02   9.1356582e-04   1.8206417e-01   1.1101503e-01   9.3394969e-02   2.7435163e-01  -1.1782737e-02  -2.4755639e-01  -2.8609345e-01   1.5821792e-01   1.8115312e-01   1.4877942e-01   1.0721719e-01   8.1721003e-02   4.8204094e-02
  -2.4155924e-01  -3.0731902e-01  -4.4886844e-02  -1.4137827e-02  -3.3352836e-02   7.7845846e-02   3.7581987e-01   3.7093573e-01   2.4000076e-01   1.5468272e-01   3.0199380e-01   3.2449636e-01   3.4039463e-01   3.3969287e-01   6.7424140e-03  -2.1414306e-02  -2.7701464e-01  -1.3401164e-01  -6.8930762e-03  -2.4533455e-01  -2.8021471e-01  -2.2535468e-01   1.4226098e-01   1.0191234e-01  -1.8624018e-01  -1.0891575e-01  -3.7852663e-01  -3.8625971e-01  -5.0690994e-02  -1.8992308e-01   1.0236547e-01   8.4811061e-02   7.9951598e-02   1.4156526e-01  -9.8061975e-02  -8.1804522e-02   2.0125521e-01   2.6752677e-01   1.3545219e-01   1.6959357e-01   2.1644233e-02   1.3036987e-01  -1.7981236e-01  -1.3716498e-01  -2.9361308e-01  -1.8044969e-01   4.5839983e-02   3.0364789e-02  -6.4627440e-02   1.2143577e-02  -1.2443984e-01  -1.2749456e-01  -4.6822384e-02  -2.6807499e-01   1.9329240e-01   1.0209457e-01  -1.4801647e-01  -3.7759033e-01   6.1076574e-01   2.5476291e-01   1.0000000e+00   4.6220993e-01   3.6813923e-01   4.1625357e-01   1.8339078e-01  -1.3459667e-01  -8.9252869e-02  -1.3349579e-01  -3.6580708e-01  -4.7123834e-01   2.1690156e-01   3.6256108e-01   2.7688651e-01   4.0422853e-01   3.5027826e-01   4.5003252e-01   4.4599582e-01   3.9473394e-01  -3.3408976e-01  -2.3313142e-01  -3.9611719e-01  -3.1981668e-01   1.6893009e-01  -1.2795360e-01  -2.9789960e-01  -3.4231840e-01   2.2955405e-01   4.2234878e-02   2.3773094e-01  -9.6179297e-02   3.7035536e-01   3.4114423e-01   3.4731413e-01   3.1105937e-01  -3.4284645e-02   2.6286986e-01   3.1183734e-01   3.0587610e-01   1.0178474e-01   2.4622974e-01   2.3828352e-01   2.2454950e-01   1.5316376e-01   1.3390477e-01  -1.6758192e-01  -1.4623225e-01   5.6039867e-02   1.6117573e-01  -2.7431427e-01   5.2907831e-02   4.8006016e-01   2.8864116e-01   1.7959042e-01  -3.8363085e-02  -2.1148952e-02  -1.9054372e-01
  -3.4078603e-01  -2.5032317e-01  -2.1510842e-01   1.6475870e-01  -9.2058706e-02   1.2082963e-01   2.0302733e-01   5.6238401e-01   1.1256048e-01   2.0915330e-01  -1.6679613e-01   2.2166073e-01  -7.7990695e-02   1.9470881e-01  -2.1273540e-01   7.7982104e-02  -3.6450678e-01  -1.8216875e-01  -6.4099597e-02  -4.6710135e-02  -8.3369288e-02  -9.1080170e-02   4.2964465e-02   2.1090491e-01  -1.7304286e-01   4.7988062e-02  -3.0018985e-01  -2.3080343e-01  -2.0091855e-01  -1.9528542e-01   2.8098695e-02   1.6331613e-01   9.3075091e-02   2.0680854e-01   4.3875473e-02   1.2576704e-01   2.9895715e-01   3.6431471e-01   1.4514987e-01   2.8388463e-01   2.2382308e-01   7.6133518e-02  -1.7301425e-01  -1.4443738e-01  -3.2619349e-01  -2.5518214e-01  -1.9253294e-02  -3.8968371e-02  -2.1083963e-01  -1.1859923e-01  -1.9654682e-01  -1.2106065e-01  -5.4399504e-03   1.9554607e-02   6.7425964e-02   9.9201146e-02  -2.2021716e-01  -2.4480089e-01   2.8116054e-01   3.8326842e-01   4.6220993e-01   1.0000000e+00   1.2296197e-02   3.2238045e-01  -8.4598022e-02   7.6456919e-02  -1.2906256e-01  -4.6519276e-02  -2.8631186e-01  -2.5601569e-01   9.3892810e-02   1.8275570e-01  -4.5067588e-02   1.5446011e-01   1.0535666e-01   1.9706257e-01   3.6653459e-01   3.7276727e-01  -2.8775556e-01  -2.0729055e-01  -2.5822484e-01  -4.4595783e-01   7.8553705e-02  -1.6380349e-01  -3.1833715e-01  -2.1217543e-01   1.8022662e-01   9.8766052e-02   2.5079460e-01   1.8107235e-01   3.6161168e-01   2.4311741e-01   3.5733350e-01   1.7800520e-01  -1.7688869e-01  -3.6712620e-02   6.5149681e-02   2.0713184e-02   2.1631991e-02   9.6342701e-02   1.9918223e-01   2.1713120e-01   1.5047856e-01   2.0809385e-01   1.0953744e-01   1.6267748e-01   1.9917853e-01   1.3483737e-01  -2.1130507e-01  -1.7511318e-01   2.7516771e-01   1.7632159e-01   2.4568183e-01   1.0899306e-01   1.9118571e-01   1.0944710e-01
  -2.8666332e-03  -5.7342796e-02  -3.2639447e-01  -3.3856625e-02  -1.1690231e-01  -1.2522715e-01   8.5583195e-02   1.2483676e-01   2.3278619e-02   1.6087025e-01   5.3147479e-01   5.4548394e-01   3.8435732e-01   3.9606543e-01   5.7096510e-02  -1.1737658e-01   5.4873991e-02   1.1312419e-01   2.4055376e-01   1.2135883e-01  -2.2750770e-01  -5.0419564e-02  -1.7942266e-01  -3.4822199e-01  -5.5719039e-01  -5.1272468e-01  -2.5325857e-01  -2.5553270e-01   3.0895900e-01   1.7329831e-01   1.2149424e-01   2.1419610e-02   2.3485179e-01   2.0471678e-01  -3.1071925e-01  -3.4952697e-01  -1.2376081e-01   2.6863442e-03   9.6898227e-02   6.3710358e-02  -1.7249925e-01   2.5246234e-01  -1.6397447e-01  -1.1381271e-01  -1.4598873e-01  -1.1006027e-01  -1.0579119e-01  -3.8949271e-04  -1.3118090e-01  -1.4315801e-01  -2.5165338e-01  -1.4882518e-01  -2.3486560e-01  -2.6253809e-01  -6.5765978e-03   1.9228677e-01   1.4559354e-02  -1.1935331e-01   1.5854372e-02   1.6382960e-01   3.6813923e-01   1.2296197e-02   1.0000000e+00   6.6236675e-01  -1.9986948e-01  -2.8757982e-01  -2.7217424e-01  -2.7377373e-01  -1.3418044e-01  -2.8806458e-01   1.6218614e-01   2.0921207e-01   4.9094099e-01   4.9948294e-01   4.1194974e-01   3.7031354e-01   2.2780852e-02  -3.1057178e-02  -1.2473582e-01  -1.6978382e-01  -7.8648296e-02  -2.8262891e-03   1.2355837e-01   1.0215770e-01  -1.4015613e-01  -1.7189695e-01   3.9104179e-01   2.8607367e-01   6.1773438e-02  -9.2865020e-02   1.1643248e-01   1.2883438e-01  -4.1398095e-02   2.6771363e-02   2.7043259e-01   4.2740032e-01   4.3479634e-01   4.7543085e-01   2.4719953e-01   4.8989423e-01   1.1639896e-01   1.0444483e-01  -8.0064125e-02  -1.6106537e-02  -3.5153182e-01  -3.8451044e-01  -2.0076872e-01   2.4133301e-01   3.2347138e-02   3.8827846e-01   4.2124739e-01   3.2044929e-01   4.2651119e-02  -4.4270295e-02  -1.0194593e-01  -3.6301648e-01
  -6.1122744e-02   3.5149691e-02  -2.9697318e-01   1.0872031e-01  -4.3374840e-02   5.5532952e-02   1.3192428e-01   2.8119240e-01   1.3613612e-01   3.0334008e-01   3.8278751e-01   6.7761020e-01   2.3119170e-01   4.4242317e-01  -2.9076617e-02  -1.1389937e-02  -9.3861337e-02   1.5356625e-01   2.0587750e-01   1.8520526e-01  -1.1632653e-01   3.8085162e-02  -2.7465390e-01  -3.0440182e-01  -5.0567446e-01  -3.3401426e-01  -2.1473733e-01  -1.9530658e-01   6.9477824e-02   7.3005831e-02   5.9703426e-02   1.2080288e-02   2.6390679e-01   3.6948857e-01  -3.5804165e-01  -3.2610323e-01  -3.6598936e-02   1.5681153e-01  -3.0691700e-02   2.4515964e-01  -7.6544904e-02   4.1228434e-01  -1.6690335e-01  -9.8982978e-02  -2.4144277e-01  -2.2675670e-01  -1.3761103e-02   4.1625634e-02  -1.1631140e-01  -9.6072681e-02  -1.9181866e-01  -8.5192976e-02  -9.1130461e-02  -1.2361328e-01   1.2865128e-01   3.6658768e-01   3.4854051e-02  -7.9228440e-02   1.1541011e-01   2.8967330e-01   4.1625357e-01   3.2238045e-01   6.6236675e-01   1.0000000e+00  -3.6819764e-01  -2.6489708e-01  -3.5505758e-01  -2.8272312e-01  -1.7637043e-01  -2.4423006e-01   1.5612004e-01   2.2138947e-01   4.4789067e-01   6.2981609e-01   3.7894757e-01   4.4989018e-01   1.8244391e-01   1.5451950e-01  -2.4002250e-01  -2.3826863e-01  -1.9085103e-01  -1.8672764e-01   1.9657481e-01   9.1745724e-02  -3.5450039e-01  -3.1258646e-01   3.5659591e-01   2.8242808e-01   9.5252055e-02   8.9710493e-02   1.4637582e-01   8.4133341e-02   4.9688484e-03  -6.9761530e-02   9.2390417e-02   3.8924656e-01   3.8329719e-01   4.5732021e-01   2.4268104e-01   4.7069368e-01   7.8053829e-02   6.5715465e-02  -1.2865222e-02   2.5237981e-02  -2.8552562e-01  -3.0990058e-01  -1.3454115e-01   1.1916373e-01  -9.9469880e-02   1.9979945e-01   4.0890764e-01   2.9927901e-01   6.0277017e-02  -6.8101983e-02  -1.4612442e-01  -3.2655100e-01
  -9.4138185e-02  -2.2845608e-01   4.2587800e-01   2.4042907e-01   6.1824023e-02   1.0142631e-01   3.8409220e-01   2.1218322e-01   1.9991934e-01  -8.6859005e-02  -1.4881178e-02  -2.6914512e-01   1.6287932e-01  -9.2367044e-02   1.8733070e-01   6.3312644e-02   1.7932314e-03  -1.8015384e-01  -4.7853361e-02  -1.1355306e-01  -1.9631506e-01  -2.2242908e-01   3.8680233e-01   3.9796484e-01   3.3029545e-01   2.2644208e-01  -7.9526353e-02  -1.3087202e-01   2.0503775e-02  -9.5455834e-02  -5.4144237e-02  -1.0250467e-03  -2.5327781e-01  -2.3880445e-01   3.9874072e-01   1.0746733e-01   9.7788638e-03  -8.3103315e-02   1.1900418e-01  -1.9217273e-01  -9.8948688e-02  -2.5279965e-01   2.8846001e-02  -1.9574246e-02   4.0739701e-03  -9.5437249e-03  -1.2286820e-01  -2.0360518e-01  -7.3407849e-02  -2.2454001e-01   4.3442071e-02  -2.0838242e-01  -1.8991017e-01  -1.2623902e-01  -1.2245291e-01  -2.9763799e-01  -2.4983950e-01  -2.3005037e-01   3.9499957e-02  -2.5546079e-01   1.8339078e-01  -8.4598022e-02  -1.9986948e-01  -3.6819764e-01   1.0000000e+00   3.0032867e-01   1.9316901e-01   6.2925846e-02  -9.2507849e-02  -1.4295677e-01  -4.3707457e-02  -2.1789536e-02   7.8585510e-02  -4.1149639e-02   1.0494240e-01   3.4787395e-02   6.0723582e-02  -3.0808454e-02   1.3184598e-01   7.7946226e-02  -2.9206609e-02  -1.7211600e-02  -1.9082087e-01  -2.1623871e-01   3.9299150e-01   1.9809104e-01  -7.5653344e-02  -1.2923885e-01   1.1183303e-01  -2.2027002e-01   1.5770853e-02  -4.7789631e-03   1.8325623e-01   2.1780863e-01   8.8368113e-02  -3.1858145e-02  -4.2472322e-02  -1.2622971e-01  -1.7938781e-01  -2.5719947e-01   1.7015814e-01   1.3106146e-01   1.3648137e-01   1.7146293e-01   1.8062512e-02   6.8575390e-02   1.5968555e-02   4.9735386e-02   3.0636236e-02   2.3717342e-02  -1.1904603e-01  -1.3876961e-01  -8.7070514e-02   3.2990309e-02   6.8675843e-02  -1.6803842e-03
  -2.9956304e-02  -6.7821850e-02   6.3151155e-02   3.3984700e-01  -1.6493670e-01  -2.0438393e-01  -1.1630898e-01   1.7640785e-01  -2.6104860e-01  -2.9970259e-01  -3.7785878e-01  -6.8554949e-02  -3.4547271e-01   1.5249475e-01  -3.1579220e-01  -2.2375297e-02  -2.2720607e-02  -1.5412652e-01  -4.5919206e-01  -3.2146904e-01   1.8426783e-01  -7.5400734e-03  -9.8038861e-02   2.8257228e-01   2.8516172e-01   2.7480127e-01   2.2347680e-02   2.4490092e-02  -3.7224159e-01  -2.4297081e-01  -1.4402741e-01   8.6464844e-02  -2.3680630e-02   3.2743496e-02   3.0291737e-01   4.4693142e-01   2.4936727e-01   2.7989181e-01   1.3454636e-01   2.1732788e-01   1.8005274e-01  -3.1668729e-02   2.0135101e-01   2.4678836e-01   2.3797958e-01   2.0212549e-01   1.6990487e-01   1.6318379e-01   1.1082080e-01   6.7784388e-02   1.3716467e-01   1.0481260e-01   3.3785908e-02   1.1710704e-01   1.1513911e-01   5.0583873e-02  -3.8457528e-02  -4.4904575e-02   1.1317543e-01   4.0716648e-02  -1.3459667e-01   7.6456919e-02  -2.8757982e-01  -2.6489708e-01   3.0032867e-01   1.0000000e+00   4.1049365e-01   5.6447781e-01  -1.2319170e-01   1.1536783e-01  -7.9044959e-02  -1.3894819e-01  -1.9698417e-01  -1.5695910e-01  -1.6218113e-01  -7.5348591e-02   5.8323150e-02   1.1046500e-01   1.0888350e-02  -5.0922793e-02   1.3433778e-01   5.0650500e-02   4.4231323e-02   6.9930824e-02   2.9010140e-01   6.4660977e-01   9.5915700e-02   3.4493193e-01   9.3520502e-02   1.3739360e-01  -6.4402243e-02  -1.7676716e-01   2.6741331e-02  -9.6265621e-02  -2.2028739e-01  -1.1103778e-01  -1.4490506e-01  -5.4020587e-02  -3.1932457e-01  -1.7018402e-01   1.0878246e-01   3.7663210e-02  -7.6359850e-02  -4.6221829e-02  -1.9838497e-03  -1.7328411e-02   9.5596172e-02  -1.3113147e-01  -2.1496544e-01  -1.5904377e-01   2.9579690e-02  -2.4926597e-01  -2.3838896e-01  -2.0770298e-01  -1.8747185e-01  -5.9838325e-02
   3.5952744e-03   5.6151304e-02   2.8053513e-01  -8.8452513e-03  -3.2197519e-01  -4.3082028e-01   4.6434730e-02  -8.8597346e-02  -4.7527748e-01  -4.7852641e-01  -4.5865695e-01  -3.5638005e-01  -3.9452034e-01  -3.4094232e-01  -4.1067843e-01  -4.5400614e-01  -7.7551552e-02  -9.4286830e-02  -7.0608595e-02  -6.7359116e-02   1.2492789e-01  -4.4776087e-02  -2.2212616e-02  -1.7016202e-01   2.2087254e-01   8.3972576e-02   4.0044434e-02   1.2227741e-02  -1.6180519e-01  -2.5720389e-01   2.8910565e-01   1.7111693e-01   4.4201721e-01   3.6411470e-01   5.0552978e-01   5.3609221e-01   2.5840278e-01   1.7593262e-02  -5.5246919e-02   7.4685870e-02   3.2416837e-01  -6.1841284e-02   3.1092899e-01   2.6618460e-01   4.2797467e-01   4.2363399e-01   3.7703333e-01   3.0118711e-01   2.5687920e-01   3.4154307e-01   2.9642948e-01   2.8482816e-01   2.4426525e-01   3.0772631e-01   3.2954448e-01   1.4701873e-01   6.4598231e-02   9.1292757e-02   3.1706991e-01   2.9385863e-01  -8.9252869e-02  -1.2906256e-01  -2.7217424e-01  -3.5505758e-01   1.9316901e-01   4.1049365e-01   1.0000000e+00   8.8463588e-01   1.2736153e-01   3.6613645e-01   7.9630384e-02  -3.2226349e-02  -2.3583205e-01  -2.1466871e-01  -1.0260261e-01  -1.1158992e-01   1.5400359e-01   1.9967591e-01  -9.1259281e-02  -2.5471429e-02   9.5528430e-02  -1.0857496e-01   2.1967980e-01   1.1197395e-01   1.8101193e-01   1.3109095e-01   4.5376637e-02   1.0717473e-01  -1.1134011e-01  -3.0277993e-02  -7.9741278e-02  -1.4477122e-01  -1.0059980e-01  -1.5754007e-01  -4.4472663e-01  -4.2232739e-01  -3.2331684e-01  -1.6240252e-01  -1.4136059e-01  -1.5850582e-01  -1.9905543e-01  -1.4504401e-01  -2.2590017e-01  -2.0100701e-01  -4.9167632e-02  -6.6843802e-02   1.3856307e-01  -3.4902172e-01  -3.8621126e-01  -5.0660931e-01  -1.0183732e-01  -3.1996515e-01  -2.6756818e-01  -2.5919301e-01  -2.4418483e-01  -1.7355097e-02
   1.4789146e-02   7.2462656e-02   1.5637988e-01   2.6138735e-02  -2.5514326e-01  -3.3888169e-01  -1.0936705e-01  -4.1882147e-02  -4.4310955e-01  -3.1931204e-01  -5.6390416e-01  -3.1286622e-01  -5.4317962e-01  -2.3686503e-01  -4.5929475e-01  -3.9001727e-01  -1.1511739e-01  -3.2153789e-02  -2.0329959e-01  -1.6145911e-01   2.3861300e-01  -8.3424011e-03  -1.5970543e-01  -1.9621527e-01   2.0481133e-01   9.9942606e-02   8.0123980e-02   8.4403514e-02  -3.7523559e-01  -3.6535622e-01   2.1932228e-01   1.4263787e-01   5.3963608e-01   4.8634834e-01   5.1354378e-01   7.0571872e-01   3.8821299e-01   1.9524250e-01  -2.5537682e-02   2.6669970e-01   4.3793849e-01  -1.0828579e-02   1.9662704e-01   2.1203929e-01   2.7170727e-01   3.2179304e-01   2.7147356e-01   2.9530247e-01   1.0290717e-01   2.5744295e-01   1.8304029e-01   2.5367025e-01   2.4851755e-01   2.5823714e-01   4.0407944e-01   2.1227657e-01   1.2688474e-01   1.1736813e-01   1.8282717e-01   2.4911969e-01  -1.3349579e-01  -4.6519276e-02  -2.7377373e-01  -2.8272312e-01   6.2925846e-02   5.6447781e-01   8.8463588e-01   1.0000000e+00   7.0364459e-02   3.8663255e-01   1.8335143e-01   3.3369036e-02  -3.1945879e-01  -2.4101065e-01  -1.8146926e-01  -1.2054751e-01   2.8162918e-01   3.6510114e-01  -2.1508372e-01  -4.7133924e-02   2.1630362e-02  -1.2524907e-01   3.3824958e-01   1.9562924e-01   1.1996036e-01   2.2867248e-01   1.5417661e-01   2.9857529e-01   5.4172736e-02   1.6157317e-01  -1.0395139e-01  -1.2038640e-01  -1.3079139e-01  -1.7440382e-01  -5.8801878e-01  -4.1302951e-01  -3.5478790e-01  -9.1567778e-02  -1.1672393e-01  -1.1214762e-01  -1.3561791e-01  -1.7416179e-01  -2.0811346e-01  -2.4783746e-01  -6.7297991e-02  -1.0587765e-01   2.2999350e-01  -3.3578891e-01  -5.3810797e-01  -5.7099375e-01   9.7574650e-03  -3.4080650e-01  -3.1125285e-01  -3.4901486e-01  -3.1336211e-01  -4.9040394e-02
   7.4643666e-01   7.6094886e-01   1.0200716e-01  -3.3215971e-01   1.6418085e-01   3.2877742e-03  -4.4313791e-01  -4.9205918e-01  -1.1645827e-01  -5.7837166e-02  -3.4636370e-02  -4.2464048e-01  -2.4655805e-01  -4.3561767e-01   2.3021612e-02   1.2806848e-02   6.0242676e-01   5.3647139e-01   2.7516250e-01   5.1700664e-01   2.1711640e-01   3.6517345e-01  -2.7484977e-01  -3.9064078e-01   9.3070930e-02   5.1798991e-03   4.9399405e-01   4.9235195e-01   2.2797274e-02   1.7189715e-01  -3.4435772e-01  -3.5555100e-01  -8.4005607e-02  -1.1666559e-01   2.5461235e-01   1.7218022e-01  -2.9971142e-01  -4.8360430e-01  -3.5856715e-01  -3.0374239e-01  -6.6422997e-02  -1.1429661e-01   2.8647622e-01   2.5570738e-01   2.8640211e-01   2.4668799e-01   1.5553845e-01   1.7224051e-01   1.5065700e-01   1.4965077e-01   1.9769513e-01   6.8461686e-02   1.1022332e-01   1.4861251e-01  -1.5424193e-01  -1.2658019e-01   7.2859519e-01   8.2248995e-01  -1.0261511e-01  -2.7952353e-02  -3.6580708e-01  -2.8631186e-01  -1.3418044e-01  -1.7637043e-01  -9.2507849e-02  -1.2319170e-01   1.2736153e-01   7.0364459e-02   1.0000000e+00   8.2456205e-01  -2.5447793e-01  -4.7202854e-01  -7.2433953e-02  -1.2907758e-01  -3.5366115e-01  -3.9574040e-01  -3.1419602e-01  -2.4057359e-01   4.0138058e-01   4.6191289e-01   4.6391962e-01   3.1435069e-01  -1.7353923e-01  -7.7954383e-02   1.7610255e-01   7.9000435e-02  -4.5228737e-01  -2.2807097e-01  -2.1369758e-01   6.6738476e-02  -6.4487335e-01  -4.7574543e-01  -5.4416091e-01  -3.8347186e-01  -4.1700358e-02  -2.8699719e-01  -2.3239678e-01  -2.0228775e-01   7.3860805e-02  -1.6117681e-01  -2.9917961e-01  -5.7371299e-01  -1.0128813e-01  -3.6367842e-01  -7.4447420e-02  -1.3988010e-01  -1.3051504e-01  -4.1514150e-01  -1.7276831e-02  -8.4814872e-02  -4.5064386e-01  -4.2430922e-01  -4.7432892e-01  -1.3409868e-01  -1.8406937e-01  -1.4207278e-01
   5.2511152e-01   6.2832087e-01   6.0509028e-02  -2.4934734e-01   1.2335726e-01  -6.7078123e-02  -5.0336866e-01  -4.3711931e-01  -2.0030700e-01  -6.5153602e-02  -3.1621998e-01  -4.6741342e-01  -5.4447916e-01  -4.5722565e-01  -1.4532126e-01  -1.9524427e-02   4.1697251e-01   4.1046847e-01   6.3215712e-02   3.2678377e-01   3.7784936e-01   3.7886332e-01  -3.6313981e-01  -3.7796630e-01   2.0184701e-01   1.2669672e-01   4.8248927e-01   4.9906710e-01  -1.7251319e-01   1.0351190e-01  -2.1443742e-01  -2.2245921e-01   5.7012392e-02  -1.1347224e-02   2.7488751e-01   3.1112007e-01  -1.3814023e-01  -3.5433696e-01  -3.1589950e-01  -1.8143413e-01   9.6522937e-02  -1.5222049e-01   2.5631880e-01   2.2279368e-01   2.7927139e-01   2.2272645e-01   1.8381652e-01   1.7489087e-01   1.2714614e-01   2.0349366e-01   2.8053347e-01   1.9011504e-01   1.7847535e-01   2.6835188e-01   9.6496551e-03  -9.7107862e-03   5.8984377e-01   7.1718735e-01  -8.7209253e-02   5.5606184e-02  -4.7123834e-01  -2.5601569e-01  -2.8806458e-01  -2.4423006e-01  -1.4295677e-01   1.1536783e-01   3.6613645e-01   3.8663255e-01   8.2456205e-01   1.0000000e+00  -1.5491469e-01  -3.8073335e-01  -3.5445047e-01  -3.7218472e-01  -5.1885008e-01  -5.4899001e-01  -2.5613161e-01  -1.5940460e-01   2.9321659e-01   3.3469009e-01   4.2723742e-01   2.7286946e-01  -5.4929917e-02   6.8703678e-02   1.9902100e-01   2.4036085e-01  -4.1000951e-01  -1.0703574e-01  -1.1524611e-01   2.2527023e-01  -5.6133449e-01  -4.2911073e-01  -4.9929322e-01  -4.0422858e-01  -2.3250637e-01  -4.7717327e-01  -4.0269660e-01  -3.1204415e-01   4.0374770e-02  -1.5483840e-01  -2.9808403e-01  -4.4215429e-01  -1.2255819e-01  -2.5331407e-01   5.7904202e-02  -2.7194068e-02   1.7540360e-02  -3.8208101e-01  -9.2502814e-02  -3.0117356e-01  -4.8078485e-01  -4.6642536e-01  -4.5653549e-01  -1.1226200e-01  -1.8157161e-01   6.1463454e-03
  -2.6725198e-01  -1.5363494e-01   8.1392729e-02   2.6145982e-02   9.7147883e-02   1.3157476e-01   8.5161371e-02  -5.8155722e-02   2.5418789e-01   2.0184855e-01  -6.1769895e-02   1.1958842e-01   1.4314316e-02   5.0803582e-02   2.2636793e-01  -5.5158677e-02  -4.9133622e-01  -3.2393152e-01   1.0845451e-01  -1.6972062e-01   6.2919750e-02  -5.6186589e-02   3.3660785e-02  -1.4906593e-01  -5.9557962e-02  -6.6912622e-02  -9.7871479e-02  -6.5049559e-02  -2.5268069e-01  -4.3720317e-01   4.5163322e-01   1.1878782e-01   5.1787415e-01   4.7067249e-01   6.6958833e-02   2.0177238e-01   3.5749091e-01   4.0719841e-01  -1.4153945e-02   2.5819466e-01   2.1756085e-01   1.3945325e-01  -3.0899745e-01  -2.8364385e-01  -3.0029571e-01  -3.0017076e-01  -7.7646111e-03  -1.0261219e-02  -2.2185292e-01  -3.6461264e-02  -9.7589079e-02  -2.8214239e-02  -6.2089895e-02   3.4345879e-02   3.3589687e-01   1.8632187e-01  -1.9124643e-01  -2.4635158e-01   4.1188146e-02   1.5393044e-01   2.1690156e-01   9.3892810e-02   1.6218614e-01   1.5612004e-01  -4.3707457e-02  -7.9044959e-02   7.9630384e-02   1.8335143e-01  -2.5447793e-01  -1.5491469e-01   1.0000000e+00   7.9879989e-01   1.4889138e-01   2.5234661e-01   2.3953335e-01   3.1065623e-01   4.7278105e-01   4.2763556e-01  -6.7099985e-01  -6.3451724e-01  -5.3422920e-01  -5.4978760e-01   4.8587532e-01   2.0078535e-01  -1.3006360e-01  -3.3679128e-01   3.8295120e-01   2.7118429e-01   3.4176595e-01   2.2041487e-01   1.7202422e-01   2.0128871e-01   2.6575185e-02   2.7712092e-02  -4.7186411e-01  -6.7175920e-03   9.7796390e-02   2.5601329e-01   2.7000509e-01   1.6013388e-01   8.2112868e-02   2.2502397e-01  -3.8845314e-02   1.8511273e-02  -2.2259981e-01  -2.2375589e-01   2.0301009e-01   3.0731534e-02  -5.6538691e-01  -2.9266766e-01   4.4026241e-01   2.5284256e-01   3.4787461e-02  -3.3264332e-01  -2.7820933e-01  -2.1363585e-01
  -5.4193646e-01  -4.2577791e-01   1.0465147e-02   1.4946522e-01   3.2423704e-02   5.3519555e-02   2.2013038e-01   1.3039703e-01   2.1721508e-01   1.3471582e-01   1.1774231e-02   2.1993205e-01   1.2462883e-01   1.7424187e-01   2.1095153e-01  -2.7797950e-02  -6.2696856e-01  -5.2554447e-01   5.7380008e-02  -2.4553429e-01  -6.1136290e-02  -1.5937039e-01   1.6773147e-01   2.8053864e-02  -1.0526528e-01  -1.1790329e-01  -3.2410961e-01  -2.7517184e-01  -1.2524345e-01  -3.5727933e-01   5.4095958e-01   2.7682648e-01   3.9087334e-01   3.8160145e-01  -1.2119914e-01   4.2029902e-02   3.3447727e-01   4.4080935e-01   4.6373126e-02   2.1148653e-01   1.5896310e-01   1.1653843e-01  -3.8533790e-01  -4.0271797e-01  -4.0494624e-01  -4.3133154e-01  -9.2611849e-02  -1.2914045e-01  -2.6907030e-01  -1.3038240e-01  -2.1458493e-01  -9.6930042e-02  -1.1662109e-01  -1.1114959e-01   2.7097217e-01   1.4637370e-01  -4.5138521e-01  -5.1420625e-01   1.6160388e-01   2.5102304e-01   3.6256108e-01   1.8275570e-01   2.0921207e-01   2.2138947e-01  -2.1789536e-02  -1.3894819e-01  -3.2226349e-02   3.3369036e-02  -4.7202854e-01  -3.8073335e-01   7.9879989e-01   1.0000000e+00   1.1528807e-01   2.7122462e-01   3.4610368e-01   4.3521178e-01   5.2016530e-01   4.6268715e-01  -6.0544417e-01  -5.5457696e-01  -5.0847194e-01  -5.1080727e-01   4.1688796e-01   1.8314216e-01  -1.9420260e-01  -3.7559689e-01   3.9000193e-01   1.9474233e-01   4.1956650e-01   1.7580416e-01   4.5134470e-01   4.6316775e-01   3.3342536e-01   2.5657202e-01  -2.8709230e-01   1.2392642e-01   1.7463460e-01   2.5363521e-01   2.3511317e-01   2.3859064e-01   2.6028751e-01   4.0292823e-01   1.6125476e-01   2.5965024e-01  -3.0919233e-02  -2.7635649e-02   3.1463189e-01   2.4879935e-01  -3.4899793e-01  -1.9428728e-01   5.2525982e-01   3.8326854e-01   2.4951262e-01  -9.9622466e-02  -4.4388066e-02  -2.5323878e-02
   2.9734044e-02  -2.4692245e-02  -3.8989696e-02   1.2063145e-01  -1.4782677e-01  -9.8049092e-02   4.1482741e-01   1.5275221e-01   1.1655308e-01   2.5073087e-02   6.6836715e-01   5.1553615e-01   6.3852354e-01   3.7468972e-01   2.7881334e-01   6.3560833e-02   1.0781771e-01   9.6869005e-02   4.2679623e-01   2.7676797e-01  -2.1920751e-01   4.1271099e-02   1.0004220e-01  -1.2843272e-01  -4.5506910e-01  -3.9249521e-01  -1.8563566e-01  -1.9276109e-01   4.7878458e-01   1.4819377e-01   2.2426386e-01   2.5372491e-01   1.8861233e-01   2.4729993e-01  -2.8180710e-01  -4.0401692e-01  -2.1376446e-01   6.9885314e-02   2.0997785e-02   2.5877851e-02  -2.3102153e-01   3.8979567e-01  -1.7896104e-01  -1.2685635e-01  -9.8832140e-02  -1.3229722e-01  -9.6474075e-02  -9.0026593e-02  -2.2939317e-02  -2.0872110e-01  -1.7640311e-01  -1.9316303e-01  -2.7723230e-01  -2.2394686e-01  -8.1272114e-02  -2.9181332e-02  -6.2647327e-02  -1.4266153e-01   4.3645664e-03  -1.2409231e-01   2.7688651e-01  -4.5067588e-02   4.9094099e-01   4.4789067e-01   7.8585510e-02  -1.9698417e-01  -2.3583205e-01  -3.1945879e-01  -7.2433953e-02  -3.5445047e-01   1.4889138e-01   1.1528807e-01   1.0000000e+00   8.4205946e-01   8.0075080e-01   7.5748779e-01   1.4372874e-01   2.8166325e-02  -5.6473510e-02  -4.6937938e-02  -2.7955436e-01  -1.6534111e-01   1.8881525e-03  -1.0172991e-01  -2.4452789e-01  -2.4320542e-01   2.4443382e-01   8.8095815e-02  -1.0154378e-01  -3.5922829e-01   3.5877530e-02   2.4994329e-02  -5.5802996e-03  -3.3535535e-02   3.1169896e-01   4.9668122e-01   4.8284735e-01   4.3666343e-01   1.6440510e-01   1.8979858e-01  -1.6356028e-01  -3.7424092e-02  -2.6009296e-01  -2.8653613e-01  -5.5462167e-01  -5.3427973e-01  -5.2056267e-01  -1.4497380e-01   1.7202087e-04   4.6127021e-01   4.0121654e-01   4.0485648e-01   2.7379747e-02  -2.1591855e-01  -2.5974597e-01  -5.7150043e-01
  -2.1004060e-02   3.9263736e-03   2.0486395e-02   2.3828813e-01  -1.3380512e-01  -7.6214335e-02   3.8226121e-01   3.0511337e-01   1.3937647e-01   3.5024483e-02   5.7600297e-01   5.9154700e-01   5.2724562e-01   4.5174425e-01   1.5885942e-01  -1.6009724e-02  -1.7916329e-02   1.1784300e-01   3.6805536e-01   2.7677731e-01  -2.1954101e-01  -6.0255108e-02   9.4928641e-02  -6.4591747e-02  -4.1820005e-01  -3.0627016e-01  -2.9538909e-01  -3.1275086e-01   3.0059880e-01  -4.9045407e-03   1.9669913e-01   1.9210852e-01   2.7647312e-01   3.9018556e-01  -1.8347974e-01  -2.5831573e-01  -2.4960477e-02   2.1406029e-01  -3.3767233e-02   1.8570164e-01  -4.1715017e-02   5.6550166e-01  -2.2479626e-01  -1.5508980e-01  -2.3852254e-01  -2.4646853e-01  -9.5575962e-02  -5.4483162e-02  -1.4216483e-01  -2.6703043e-01  -2.7553315e-01  -2.7802957e-01  -1.7880825e-01  -2.2685477e-01  -1.0908973e-02   1.0396783e-01  -6.3655655e-02  -1.6972958e-01   1.6606763e-01   9.6514397e-02   4.0422853e-01   1.5446011e-01   4.9948294e-01   6.2981609e-01  -4.1149639e-02  -1.5695910e-01  -2.1466871e-01  -2.4101065e-01  -1.2907758e-01  -3.7218472e-01   2.5234661e-01   2.7122462e-01   8.4205946e-01   1.0000000e+00   7.5230778e-01   8.2822098e-01   3.4381294e-01   2.5795210e-01  -2.5224765e-01  -1.5714595e-01  -3.3203039e-01  -2.7292751e-01   1.9356160e-01   5.4866907e-03  -2.7699542e-01  -3.3977076e-01   3.7819321e-01   2.2354898e-01   7.9688563e-02  -1.5354571e-01   7.1962858e-02   6.6206344e-02   4.0301809e-02   4.5427943e-03   6.1625440e-02   4.3759669e-01   3.9524331e-01   4.4599191e-01   8.3434971e-02   2.0846426e-01  -4.3988572e-02   1.7888903e-02  -2.2332290e-01  -2.3373043e-01  -5.8547669e-01  -5.7696878e-01  -3.1781468e-01  -9.2080954e-02  -2.6066918e-01   2.4570528e-01   4.7252288e-01   2.8108888e-01  -7.9604316e-03  -3.2688948e-01  -4.0878293e-01  -6.2935671e-01
  -2.8071239e-01  -2.8321382e-01   5.7063353e-03   2.4239278e-01  -3.3670556e-01  -1.5610036e-01   5.1985031e-01   2.9127825e-01  -6.6440114e-03  -5.5169860e-02   4.8304821e-01   4.5468964e-01   5.4949347e-01   3.1487997e-01   7.7866755e-02  -1.5011300e-01  -1.8783161e-01  -1.2931661e-01   3.5322857e-01   1.5574470e-01  -3.6703834e-01  -2.0343729e-01   2.7190171e-01   2.3064994e-02  -3.9649943e-01  -3.6607179e-01  -5.2212668e-01  -4.9051714e-01   3.6148380e-01  -1.0403767e-01   4.1888489e-01   3.6472546e-01   3.0036035e-01   3.6461586e-01  -2.2892626e-01  -3.3229387e-01   1.1901244e-02   2.6203166e-01   1.4065311e-01   1.5749841e-01  -6.9954116e-02   3.5571698e-01  -2.7774048e-01  -2.7055895e-01  -2.1900087e-01  -2.1740758e-01  -1.0339186e-01  -1.3773158e-01  -1.4549721e-01  -2.2907245e-01  -2.4611391e-01  -2.7060520e-01  -1.5538786e-01  -1.4391344e-01   1.0366567e-01   6.7948929e-02  -3.2292117e-01  -3.9487754e-01   4.5829171e-02  -9.5751155e-03   3.5027826e-01   1.0535666e-01   4.1194974e-01   3.7894757e-01   1.0494240e-01  -1.6218113e-01  -1.0260261e-01  -1.8146926e-01  -3.5366115e-01  -5.1885008e-01   2.3953335e-01   3.4610368e-01   8.0075080e-01   7.5230778e-01   1.0000000e+00   8.8459662e-01   4.2668928e-01   3.0512498e-01  -3.2559477e-01  -2.4076529e-01  -5.1876633e-01  -4.6696322e-01   1.4342285e-01  -1.5527866e-01  -3.2105201e-01  -4.2232505e-01   4.9015217e-01   2.2494100e-01   7.2814500e-02  -2.0031596e-01   3.7689399e-01   2.9968001e-01   2.4617860e-01   1.3019044e-01   1.9851960e-01   5.1480448e-01   4.7449155e-01   4.5899496e-01   1.7822261e-01   2.3880703e-01  -4.8999807e-02   1.4273500e-01  -1.5609218e-01  -1.1638359e-01  -4.6080340e-01  -4.1534348e-01  -3.0644345e-01  -4.6202645e-03  -9.1160560e-02   3.1241246e-01   5.6959698e-01   4.6755048e-01   1.6306970e-01  -1.9139913e-01  -1.8884330e-01  -4.5170669e-01
  -3.2748371e-01  -3.1015370e-01  -2.3965806e-02   2.1767999e-01  -2.7144469e-01  -1.6990881e-01   4.8414643e-01   2.9869237e-01   2.2390076e-04  -9.8042073e-02   4.2221672e-01   5.3269052e-01   5.0586212e-01   4.4502113e-01   7.1271139e-02  -8.9656417e-02  -2.7551564e-01  -1.4798420e-01   2.5652533e-01   6.9591206e-02  -1.9973773e-01  -1.5149722e-01   2.7289466e-01   6.2989084e-02  -3.4262774e-01  -3.0150702e-01  -4.3826540e-01  -4.4015065e-01   2.5030734e-01  -1.5136792e-01   3.8974788e-01   3.6433916e-01   3.5386517e-01   4.4197545e-01  -1.9740545e-01  -1.9615872e-01   1.3121094e-01   3.8732791e-01   1.4008631e-01   2.9978346e-01   5.8978915e-02   5.1829431e-01  -3.6006397e-01  -3.1673580e-01  -3.3191320e-01  -3.0980915e-01  -1.3225419e-01  -1.5275071e-01  -2.3305377e-01  -2.4779497e-01  -3.3946512e-01  -2.8881269e-01  -1.5660812e-01  -2.1516983e-01   1.4952287e-01   8.2721958e-02  -3.3639688e-01  -4.5294454e-01   1.9736548e-01   1.2801319e-01   4.5003252e-01   1.9706257e-01   3.7031354e-01   4.4989018e-01   3.4787395e-02  -7.5348591e-02  -1.1158992e-01  -1.2054751e-01  -3.9574040e-01  -5.4899001e-01   3.1065623e-01   4.3521178e-01   7.5748779e-01   8.2822098e-01   8.8459662e-01   1.0000000e+00   5.3110348e-01   4.3707846e-01  -3.9743194e-01  -2.3172018e-01  -5.4218020e-01  -4.5117591e-01   2.6799223e-01   1.7315557e-02  -3.5537375e-01  -3.8963226e-01   5.2121137e-01   3.1338803e-01   1.2866475e-01  -1.3483532e-01   3.5384511e-01   3.2079725e-01   2.5273381e-01   1.6932153e-01   4.7341758e-02   5.1379766e-01   4.5916970e-01   4.8263687e-01   1.4630015e-01   2.0510267e-01  -6.1388233e-02   1.8802195e-01  -2.2186218e-01  -9.9181573e-02  -4.6262531e-01  -4.0606209e-01  -2.4224541e-01  -5.6868398e-02  -2.4937460e-01   2.0728504e-01   6.4270010e-01   4.9290137e-01   1.6924833e-01  -2.4035940e-01  -2.3743835e-01  -4.6642502e-01
  -3.5182237e-01  -2.6234998e-01   2.5062387e-01   2.8297545e-01  -1.8407670e-01  -3.9734710e-03   3.7476044e-01   3.3841528e-01   9.9923014e-02  -1.2954193e-02  -9.6267262e-02   1.1956313e-01   1.4030938e-01   1.7811165e-01   4.8710180e-02  -1.4524769e-01  -5.5977935e-01  -3.0767144e-01   1.8105798e-01   2.2343078e-02  -1.8910104e-01  -3.5545090e-01   2.9520823e-01   1.1460147e-01  -9.6692786e-02  -1.4775007e-01  -4.3113121e-01  -4.0401679e-01  -2.3040421e-01  -5.9954878e-01   2.9139876e-01   7.1412587e-02   5.0617166e-01   5.2413933e-01   3.0714722e-01   3.8635370e-01   6.6623741e-01   5.5376793e-01   1.1837323e-01   4.2657090e-01   5.7291469e-01   3.5624750e-01  -2.6911669e-01  -2.6581790e-01  -3.8552296e-01  -2.8924802e-01  -7.3471670e-03   3.8084999e-02  -3.5800745e-01  -1.6529378e-01  -3.4411369e-01  -2.4419134e-01   1.1268467e-01  -8.3013125e-02   5.2362877e-01   2.1253006e-01  -3.1054321e-01  -3.7333187e-01   1.4585089e-01   1.4791946e-01   4.4599582e-01   3.6653459e-01   2.2780852e-02   1.8244391e-01   6.0723582e-02   5.8323150e-02   1.5400359e-01   2.8162918e-01  -3.1419602e-01  -2.5613161e-01   4.7278105e-01   5.2016530e-01   1.4372874e-01   3.4381294e-01   4.2668928e-01   5.3110348e-01   1.0000000e+00   9.5726668e-01  -7.1870615e-01  -4.0782028e-01  -5.2894769e-01  -6.4841387e-01   6.8208496e-01   2.4809455e-01  -1.2661518e-01  -3.0690424e-01   6.4589929e-01   4.1741311e-01   5.5870668e-01   3.3985555e-01   3.6794189e-01   4.9156752e-01   3.2614299e-01   3.3106757e-01  -5.1741401e-01   5.4773534e-02   3.8709805e-02   2.6844138e-01   2.1037345e-01   2.1528940e-01   2.5633467e-01   1.5919142e-01   5.1350647e-02  -4.8388320e-02  -2.0631822e-01  -1.8991720e-01   3.6822523e-01   1.5942823e-02  -6.3251616e-01  -4.2772976e-01   5.7090726e-01   1.1923092e-01   1.2364861e-01  -2.7672661e-01  -2.3768661e-01  -1.1261771e-01
  -3.1535016e-01  -2.0064494e-01   1.7957586e-01   1.9396533e-01  -1.8025559e-01  -2.5041591e-02   2.5228455e-01   2.8013731e-01   2.5569074e-02  -8.4463620e-03  -1.9500685e-01   6.1600157e-02   3.4218590e-04   1.6046684e-01  -6.0401964e-02  -1.5371748e-01  -5.2952496e-01  -2.5746632e-01   6.9783365e-02  -2.6738031e-02  -1.4361533e-01  -3.1871041e-01   1.6264727e-01   4.1381442e-02  -6.0961220e-02  -1.0723489e-01  -3.7845572e-01  -3.4499367e-01  -3.4635128e-01  -6.1929689e-01   2.5092997e-01   6.3650306e-02   5.3595580e-01   5.5724974e-01   3.2827764e-01   4.8916987e-01   6.7357074e-01   5.5822745e-01   6.3751112e-02   4.4332683e-01   6.1638677e-01   3.2519208e-01  -2.5974416e-01  -2.5589014e-01  -3.6618502e-01  -2.6625315e-01   1.4584346e-02   7.1407852e-02  -3.4428575e-01  -1.0423964e-01  -3.2860835e-01  -2.0654793e-01   1.6802037e-01  -5.6288373e-02   5.4103744e-01   2.2709672e-01  -2.1444154e-01  -2.7576127e-01   1.8103526e-01   2.3117891e-01   3.9473394e-01   3.7276727e-01  -3.1057178e-02   1.5451950e-01  -3.0808454e-02   1.1046500e-01   1.9967591e-01   3.6510114e-01  -2.4057359e-01  -1.5940460e-01   4.2763556e-01   4.6268715e-01   2.8166325e-02   2.5795210e-01   3.0512498e-01   4.3707846e-01   9.5726668e-01   1.0000000e+00  -7.0683989e-01  -3.8252479e-01  -4.9147815e-01  -6.4060570e-01   6.7884827e-01   2.5032696e-01  -1.5348174e-01  -2.7716976e-01   5.7940986e-01   4.1621302e-01   5.6119035e-01   4.2144589e-01   3.3541203e-01   4.5540647e-01   2.9865277e-01   2.6373562e-01  -5.9357935e-01  -1.2031297e-02  -2.8591501e-02   2.2742436e-01   1.7776742e-01   2.0312899e-01   2.2498987e-01   6.4675388e-02   5.8832221e-02  -9.2723374e-02  -1.6700128e-01  -1.6663753e-01   4.3402061e-01  -1.1214199e-02  -6.7665197e-01  -5.0284563e-01   5.2911440e-01   6.0077494e-02   9.3424113e-02  -2.8773366e-01  -2.5026665e-01  -8.1329590e-02
   3.7556356e-01   2.7532766e-01  -1.5172015e-01  -2.1349144e-01   1.6189060e-01   6.9639657e-03  -2.7979537e-01  -1.8252237e-01  -1.3622410e-01  -8.1614796e-02   1.4362632e-01  -2.2495307e-01  -1.3968918e-02  -1.3607605e-01  -4.0927088e-02   1.9096164e-01   7.2028725e-01   4.0941179e-01  -9.5419820e-02   1.4581841e-01   2.1856174e-01   3.4645204e-01  -1.2677113e-01   5.4262472e-02   1.6710997e-01   1.7933640e-01   4.0358245e-01   3.4496498e-01   3.9561600e-01   7.2477749e-01  -3.0499988e-01  -1.3606218e-02  -5.1138051e-01  -5.2957545e-01  -1.1857791e-01  -2.8394644e-01  -5.3730399e-01  -5.0145913e-01   4.3187219e-02  -3.2053026e-01  -4.5561021e-01  -2.9056780e-01   2.9410234e-01   2.5619124e-01   3.4768724e-01   2.7313579e-01   1.5394660e-03  -5.1955307e-02   2.9619758e-01   2.4030576e-02   2.6248374e-01   1.0218023e-01  -8.5652181e-02  -8.2169080e-02  -4.6123389e-01  -3.0037885e-01   3.4706018e-01   4.1394581e-01  -1.0747650e-01  -2.1403048e-01  -3.3408976e-01  -2.8775556e-01  -1.2473582e-01  -2.4002250e-01   1.3184598e-01   1.0888350e-02  -9.1259281e-02  -2.1508372e-01   4.0138058e-01   2.9321659e-01  -6.7099985e-01  -6.0544417e-01  -5.6473510e-02  -2.5224765e-01  -3.2559477e-01  -3.9743194e-01  -7.1870615e-01  -7.0683989e-01   1.0000000e+00   7.8204923e-01   6.4605074e-01   7.1064387e-01  -5.9888936e-01  -2.0983418e-01   1.7678813e-01   3.2136350e-01  -5.9196619e-01  -3.4015419e-01  -5.1082571e-01  -3.8645604e-01  -4.2280452e-01  -4.5001781e-01  -1.9989291e-01  -2.2092283e-01   5.7790123e-01   3.1888105e-02  -2.6077137e-02  -2.6442320e-01  -2.3129857e-01  -3.2287659e-01  -1.3657890e-01  -2.1217308e-01   2.2489179e-02   6.7330252e-03   1.5048797e-01   1.4799402e-01  -3.6077185e-01  -5.4683387e-02   6.0177689e-01   4.2577581e-01  -5.6962222e-01  -2.1062175e-01  -2.0433609e-01   2.4355616e-01   2.2312160e-01   9.4833507e-02
   3.7952298e-01   3.1257646e-01  -4.2967632e-02  -2.3173120e-01   1.7831678e-01   4.6782378e-03  -2.0361631e-01  -1.2513194e-01  -1.4153108e-01  -6.3972428e-02   9.5991836e-02  -3.0365620e-01  -7.9671046e-02  -1.7745116e-01  -1.1197821e-01   1.1103929e-01   6.8834447e-01   5.7717034e-01  -2.8317240e-02   1.9880779e-01   2.5651140e-01   2.8165608e-01  -1.9393849e-02   3.8974507e-02   2.0532187e-01   1.8019191e-01   3.7094512e-01   3.1610635e-01   3.0733230e-01   6.0234724e-01  -2.3731239e-01  -8.4521923e-03  -3.0133675e-01  -3.2138328e-01  -1.9376633e-02  -1.0997119e-01  -4.0065661e-01  -4.1912274e-01  -6.6623452e-03  -2.0861134e-01  -2.1548149e-01  -8.5330587e-02   1.2840708e-01   1.4952003e-01   1.6051683e-01   2.0921508e-01  -1.2436819e-01  -7.4818462e-02   8.8860093e-02  -1.9052602e-02   7.2553495e-02   1.2768603e-02  -2.7223321e-02  -1.1507646e-01  -3.2201321e-01  -3.6293615e-01   3.9551271e-01   4.1939822e-01  -6.0520865e-02  -2.3690987e-01  -2.3313142e-01  -2.0729055e-01  -1.6978382e-01  -2.3826863e-01   7.7946226e-02  -5.0922793e-02  -2.5471429e-02  -4.7133924e-02   4.6191289e-01   3.3469009e-01  -6.3451724e-01  -5.5457696e-01  -4.6937938e-02  -1.5714595e-01  -2.4076529e-01  -2.3172018e-01  -4.0782028e-01  -3.8252479e-01   7.8204923e-01   1.0000000e+00   5.0471835e-01   6.7735911e-01  -4.0348994e-01  -1.2559029e-01   1.8710288e-02   1.7227816e-01  -5.0498621e-01  -3.0163672e-01  -3.5948690e-01  -2.9882763e-01  -4.4739316e-01  -3.5363161e-01  -2.5706024e-01  -2.0940580e-01   3.6758332e-01  -6.4955541e-02  -1.3394301e-01  -2.7491095e-01  -2.0715527e-01  -4.0694076e-01  -2.6081407e-01  -3.6987355e-01  -1.0151461e-01  -1.9505073e-01   3.9301990e-02   4.2296270e-02  -3.1808179e-01  -1.9651554e-01   3.8183237e-01   2.5786054e-01  -4.7640813e-01  -3.1164047e-01  -2.8459578e-01   7.8283141e-02   9.2411881e-02   2.2903070e-02
   4.8262398e-01   4.8009161e-01   5.5775204e-02  -4.6925433e-02   3.6248008e-02  -1.2916921e-01  -3.2727180e-01  -1.9467476e-01  -2.6689224e-01  -1.9939873e-01  -3.3250729e-02  -2.9056838e-01  -1.6251956e-01  -2.6433275e-01  -1.1027939e-01   9.2636977e-03   5.3354799e-01   2.8145202e-01   2.1849277e-02   2.8642384e-01   2.0222435e-01   1.8512533e-01  -2.3734830e-01  -5.6611166e-02   2.1364268e-01   1.2691038e-01   3.4507922e-01   2.8967650e-01   2.2973470e-01   4.6359972e-01  -4.8278854e-01  -3.9041903e-01  -4.1933241e-01  -4.7325455e-01   1.9875221e-01   9.4502180e-02  -1.5984181e-01  -4.0025601e-01  -1.3691896e-01  -2.8993539e-01  -2.1067685e-02  -4.5167513e-02   5.4775345e-01   4.9671201e-01   4.8388058e-01   4.3755513e-01   2.5413869e-01   2.4539372e-01   2.7047860e-01   1.3766385e-01   2.3036377e-01   1.7019630e-01   5.0178378e-02   1.7232966e-01  -2.0987905e-01  -1.3170960e-01   4.4338994e-01   5.5278263e-01  -1.6927189e-01  -1.1576142e-01  -3.9611719e-01  -2.5822484e-01  -7.8648296e-02  -1.9085103e-01  -2.9206609e-02   1.3433778e-01   9.5528430e-02   2.1630362e-02   4.6391962e-01   4.2723742e-01  -5.3422920e-01  -5.0847194e-01  -2.7955436e-01  -3.3203039e-01  -5.1876633e-01  -5.4218020e-01  -5.2894769e-01  -4.9147815e-01   6.4605074e-01   5.0471835e-01   1.0000000e+00   7.5601087e-01  -1.7810615e-01   1.8619111e-01   5.7084875e-01   5.8821331e-01  -3.7778249e-01  -9.9234886e-02  -2.6195143e-01  -1.0543131e-01  -4.9080372e-01  -5.1318720e-01  -3.5827399e-01  -2.8790044e-01   1.6929665e-01  -2.3666235e-01  -3.4042954e-01  -3.6336433e-01  -2.2011708e-01  -1.6804317e-01  -2.5893860e-03  -2.4417463e-01   7.7114397e-02   1.2912907e-02   1.8475147e-01   1.6059320e-01  -7.6757468e-02  -5.0992454e-02   3.4693527e-01  -1.7336305e-02  -5.6014807e-01  -5.0357079e-01  -3.6945153e-01   1.2567531e-01  -1.8782517e-04   1.9362559e-01
   4.5403821e-01   3.3520053e-01  -1.3380134e-02  -1.7209322e-01   2.6770373e-01   1.9463299e-02  -3.1307676e-01  -2.4881102e-01  -7.4399293e-02  -4.2817984e-02   1.8694904e-01  -1.5561637e-01  -1.0614701e-02  -3.2732888e-02   6.3674844e-03   2.0063313e-01   6.1825591e-01   4.2760534e-01  -1.2413102e-01   3.9276488e-02   3.0080629e-01   2.9549148e-01  -1.5378169e-01   3.6721930e-02   2.4781917e-01   2.2335423e-01   4.4517299e-01   3.7441229e-01   2.3718262e-01   6.2797111e-01  -4.0398798e-01  -2.2699503e-01  -4.7050933e-01  -5.1319629e-01  -5.7400288e-02  -1.2355293e-01  -3.5615238e-01  -4.4110848e-01  -2.0159254e-02  -2.7619248e-01  -2.8991275e-01  -4.4303568e-02   2.9302041e-01   3.2550790e-01   3.1275834e-01   2.9833467e-01  -2.6529710e-02   3.5182440e-02   1.7951009e-01   5.6852517e-02   1.1661869e-01   1.3255945e-01  -1.2195146e-01  -9.0945672e-02  -4.0635409e-01  -3.0390338e-01   3.9423584e-01   3.8902270e-01  -1.6289898e-01  -3.0747863e-01  -3.1981668e-01  -4.4595783e-01  -2.8262891e-03  -1.8672764e-01  -1.7211600e-02   5.0650500e-02  -1.0857496e-01  -1.2524907e-01   3.1435069e-01   2.7286946e-01  -5.4978760e-01  -5.1080727e-01  -1.6534111e-01  -2.7292751e-01  -4.6696322e-01  -4.5117591e-01  -6.4841387e-01  -6.4060570e-01   7.1064387e-01   6.7735911e-01   7.5601087e-01   1.0000000e+00  -3.7836831e-01   1.2631125e-01   3.4896995e-01   5.4398592e-01  -4.6409973e-01  -2.1144823e-01  -2.9268751e-01  -2.4141672e-01  -5.1226366e-01  -4.6715940e-01  -3.6934235e-01  -2.3769096e-01   3.7602652e-01  -4.4445480e-02  -1.7300165e-01  -3.1428653e-01  -2.4316327e-01  -3.1547470e-01  -1.2500054e-01  -2.3974588e-01  -7.2818822e-02  -7.4976933e-02   7.7803858e-02   6.3852842e-02  -2.8803375e-01  -4.6030737e-02   4.7121804e-01   3.0592085e-01  -5.2014162e-01  -3.5533591e-01  -3.3657579e-01   9.9978816e-02   6.2258114e-03   4.3015182e-02
  -2.6876579e-01  -8.6975121e-02   2.3107544e-01   1.9182715e-01  -2.2270053e-01  -1.5928085e-01   1.1832563e-01   7.2625689e-02  -4.8535373e-02  -1.0268326e-01  -1.7978647e-01   7.9402006e-02   6.0333066e-03   2.9411977e-02   8.6457718e-02  -2.7693487e-01  -5.0712986e-01  -2.9618452e-01   2.2064684e-01   9.7072995e-02   5.7884697e-02  -2.9917718e-01   1.0406106e-01  -1.3727150e-01  -7.3587638e-02  -2.1259120e-01  -2.4503263e-01  -2.8635518e-01  -5.1305721e-02  -3.8405947e-01   2.2527170e-01  -1.2075790e-01   5.8171615e-01   5.2106411e-01   2.5935612e-01   3.8660445e-01   6.6814664e-01   4.8995150e-01  -1.1423951e-03   3.5171870e-01   7.0250774e-01   4.5518063e-01  -1.6128974e-01  -1.8607719e-01  -2.6317990e-01  -1.5850132e-01   9.1312979e-02   1.4679639e-01  -3.1145755e-01  -1.8589969e-02  -2.4861664e-01  -1.7736673e-01   1.7005805e-01  -4.5898513e-02   5.6550597e-01   2.9322632e-01  -1.8897386e-01  -1.9782096e-01   2.7846755e-02   2.1471461e-01   1.6893009e-01   7.8553705e-02   1.2355837e-01   1.9657481e-01  -1.9082087e-01   4.4231323e-02   2.1967980e-01   3.3824958e-01  -1.7353923e-01  -5.4929917e-02   4.8587532e-01   4.1688796e-01   1.8881525e-03   1.9356160e-01   1.4342285e-01   2.6799223e-01   6.8208496e-01   6.7884827e-01  -5.9888936e-01  -4.0348994e-01  -1.7810615e-01  -3.7836831e-01   1.0000000e+00   6.9400019e-01   1.3813097e-01  -9.0470549e-02   6.6199458e-01   5.4099469e-01   4.7853673e-01   3.8479383e-01   1.6323350e-01   2.7322603e-01   5.8800512e-02   1.3324487e-01  -6.1943163e-01  -1.7726650e-01  -1.7792454e-01   1.1207590e-01   9.5202996e-02   3.1209331e-01   2.0640639e-01   1.6476449e-01   1.0674088e-01   4.2683042e-02   1.8539809e-02  -3.1630540e-02   4.6211005e-01   4.9927442e-02  -5.8555327e-01  -6.0164069e-01   3.5646225e-01  -7.5964339e-02   2.2585512e-02  -1.6377341e-01  -2.0417085e-01   1.3253845e-01
  -1.8590615e-01  -1.7404783e-02   1.5584629e-01   1.7033586e-01   9.8319391e-02  -2.4782670e-02  -4.3113306e-02  -3.1159639e-02   8.2063324e-02  -6.0521666e-02  -1.0905389e-01   1.4484486e-01  -2.5846654e-03   1.4159568e-01   2.7896279e-01   1.2356885e-01  -2.7371226e-01  -1.7937401e-01   1.2396896e-01   1.0597055e-01   2.4617063e-01  -7.1748995e-02   9.2824376e-02  -1.5615982e-02   1.1560606e-01  -2.2834539e-02   1.1408547e-01   9.9531558e-03   1.2222203e-01   6.2508411e-02   6.3814664e-02  -1.4444532e-01   2.9620290e-01   2.2143453e-01   1.6806449e-01   2.7941303e-01   4.6150684e-01   2.7172610e-01  -2.9804340e-03   2.1547261e-01   5.7579301e-01   5.1055032e-01  -1.0458901e-01  -1.0187007e-01  -1.8105520e-01  -1.3832302e-01  -6.5587250e-02   3.3971876e-02  -3.4543988e-01  -1.0629780e-01  -2.9066324e-01  -1.7401998e-01  -1.3966170e-03  -1.1923919e-01   2.6709704e-01   5.2253789e-02  -1.7174058e-01  -1.2832343e-01  -1.3450210e-01   5.2584540e-02  -1.2795360e-01  -1.6380349e-01   1.0215770e-01   9.1745724e-02  -2.1623871e-01   6.9930824e-02   1.1197395e-01   1.9562924e-01  -7.7954383e-02   6.8703678e-02   2.0078535e-01   1.8314216e-01  -1.0172991e-01   5.4866907e-03  -1.5527866e-01   1.7315557e-02   2.4809455e-01   2.5032696e-01  -2.0983418e-01  -1.2559029e-01   1.8619111e-01   1.2631125e-01   6.9400019e-01   1.0000000e+00   3.9120597e-01   2.4543021e-01   3.7217386e-01   4.4535908e-01   3.2599802e-01   3.5688885e-01  -3.3190795e-02   6.0918647e-02  -4.3938524e-02   6.0792401e-02  -3.8150039e-01  -1.7831724e-01  -2.5483504e-01  -1.0851244e-01   2.8763607e-02   1.0464252e-01   8.2334095e-02   1.4448285e-01  -2.5408362e-02   8.7907260e-02   1.2514119e-01   6.8963680e-02   3.5320226e-01   9.3837616e-02  -2.0480369e-01  -4.0580359e-01   2.2547578e-02  -1.2729452e-01  -3.7698897e-02   1.3038885e-02  -1.2746308e-01   2.4488366e-01
   2.4389450e-01   1.7336404e-01   4.7364967e-01   2.7651631e-01  -2.7014526e-02  -1.1637429e-01   4.7674086e-02  -5.8309242e-02  -6.2325737e-02  -2.8593470e-01  -6.6338601e-02  -2.4926577e-01   1.0798360e-01  -1.8741014e-01   2.8217575e-01  -5.3809137e-03   4.7693402e-02  -1.9578879e-01   1.8718713e-01   2.0638840e-01   7.0126667e-02  -1.5960323e-01   2.0899083e-01   1.5762290e-01   2.6679906e-01   4.9629607e-02   1.8566555e-01   5.9588177e-02   1.2931797e-01  -4.1918521e-03  -3.3843849e-01  -4.3334883e-01  -2.5352290e-01  -3.8599681e-01   5.1550264e-01   3.3001330e-01   1.3879406e-01  -2.1652083e-01  -1.1797092e-01  -2.9087567e-01   1.6939392e-01  -8.7360057e-02   2.8050650e-01   2.1005347e-01   1.4299725e-01   1.5194625e-01  -5.0646365e-04   1.0651744e-02  -1.9219785e-02  -5.8933201e-02   4.7768858e-02  -8.7731244e-02  -5.6937090e-02   2.4358753e-02  -1.6306433e-01  -1.5501837e-01  -1.5908556e-02   1.4599715e-01  -2.6293472e-01  -2.1988760e-01  -2.9789960e-01  -3.1833715e-01  -1.4015613e-01  -3.5450039e-01   3.9299150e-01   2.9010140e-01   1.8101193e-01   1.1996036e-01   1.7610255e-01   1.9902100e-01  -1.3006360e-01  -1.9420260e-01  -2.4452789e-01  -2.7699542e-01  -3.2105201e-01  -3.5537375e-01  -1.2661518e-01  -1.5348174e-01   1.7678813e-01   1.8710288e-02   5.7084875e-01   3.4896995e-01   1.3813097e-01   3.9120597e-01   1.0000000e+00   6.6060988e-01   6.8469063e-02   1.4290238e-01   2.0395504e-01   4.1491387e-02  -3.7029135e-01  -1.8281640e-01  -1.7437233e-01   1.2118148e-01  -1.1971782e-01  -2.9561047e-01  -4.6707737e-01  -3.4883088e-01  -3.1840325e-01  -1.0632453e-01   2.0838479e-01   9.4813773e-02   2.1493197e-01   1.9069383e-01   1.8349011e-01   1.5511424e-01   2.3441155e-01   1.0220698e-01   8.3253452e-02  -2.5804513e-01  -4.0899157e-01  -4.9461607e-01  -2.6586999e-01   8.2653742e-02  -7.1517438e-02   2.5463965e-01
   2.0744101e-01   6.5090754e-02   8.5054422e-02   2.1497566e-01   1.6492159e-02  -1.4613572e-01  -1.7558770e-01  -1.4473377e-03  -1.8241098e-01  -2.0679840e-01  -1.3813316e-01  -9.3630271e-02  -1.4712157e-01   6.7253131e-02   2.2195511e-02   2.0721603e-01   1.9350285e-01  -7.9166785e-02  -2.1476100e-01  -1.1447404e-01   2.7831832e-01   9.6172957e-02  -5.1264429e-02   1.8368068e-01   2.3025677e-01   1.3832527e-01   3.1068651e-01   2.5425357e-01  -1.3553615e-02   1.7879163e-01  -3.3664229e-01  -1.1767296e-01  -2.8930609e-01  -3.2754200e-01   2.0614900e-01   2.4116625e-01  -5.1490696e-03  -7.8755928e-02  -5.0324291e-02  -1.9352232e-01   1.6206461e-02  -1.0437555e-01   2.3426529e-01   2.6501438e-01   2.5551163e-01   2.2965175e-01  -2.5520214e-02   3.2795297e-02   1.2535424e-01   7.2940734e-02   1.0774048e-01   1.6427500e-01  -4.7685139e-02   8.1263412e-02  -1.9732473e-01  -1.4067225e-01   8.5758693e-02   1.4350794e-01  -2.3828232e-01  -2.4741331e-01  -3.4231840e-01  -2.1217543e-01  -1.7189695e-01  -3.1258646e-01   1.9809104e-01   6.4660977e-01   1.3109095e-01   2.2867248e-01   7.9000435e-02   2.4036085e-01  -3.3679128e-01  -3.7559689e-01  -2.4320542e-01  -3.3977076e-01  -4.2232505e-01  -3.8963226e-01  -3.0690424e-01  -2.7716976e-01   3.2136350e-01   1.7227816e-01   5.8821331e-01   5.4398592e-01  -9.0470549e-02   2.4543021e-01   6.6060988e-01   1.0000000e+00  -1.2720119e-01   1.3853200e-01   4.7162809e-03   1.0635454e-02  -3.3921586e-01  -2.2685784e-01  -1.6602228e-01  -2.7472002e-02   2.1993040e-02  -2.1129024e-01  -3.3895057e-01  -3.1119201e-01  -3.2835695e-01  -1.2092738e-01   6.1310462e-02  -1.8329314e-02  -2.5199701e-02  -2.0908281e-02   1.1146164e-01   9.0613975e-02   4.5310623e-03  -5.6301577e-02   1.7342608e-01  -3.0068653e-02  -3.5355405e-01  -3.6166218e-01  -2.6172263e-01   4.0958877e-02  -7.8173672e-02   1.5196524e-01
  -3.3148010e-01  -2.7878139e-01   3.4327941e-02   3.5389118e-01  -4.3571909e-01  -2.6633329e-01   3.2283928e-01   2.9219950e-01  -4.9599522e-02  -9.3619610e-02   2.0850736e-02   4.1789281e-01   2.7632689e-01   2.6206011e-01   3.6937099e-02  -3.3599439e-01  -5.2572866e-01  -3.6655345e-01   1.9898681e-01   5.1199785e-02  -2.6077076e-01  -4.4135722e-01   1.3723637e-01  -9.7136187e-02  -3.9158119e-01  -4.6434701e-01  -5.3758788e-01  -5.6220316e-01  -2.7657697e-02  -4.6316525e-01   1.8065464e-01  -4.8871029e-02   4.6084086e-01   4.0908396e-01   8.5968204e-02   1.1899709e-01   4.9996757e-01   4.1677114e-01   2.5074432e-01   4.1737265e-01   3.6669993e-01   3.7966417e-01  -1.3989196e-01  -1.1325429e-01  -2.1714093e-01  -1.0071123e-01   3.7471022e-03   1.2537671e-01  -2.4575895e-01  -9.6363874e-02  -2.8156575e-01  -1.5725360e-01  -5.0852254e-02  -9.1433490e-02   3.8912167e-01   4.4158061e-01  -4.0497127e-01  -4.3325500e-01  -5.6347833e-02   1.9081359e-01   2.2955405e-01   1.8022662e-01   3.9104179e-01   3.5659591e-01  -7.5653344e-02   9.5915700e-02   4.5376637e-02   1.5417661e-01  -4.5228737e-01  -4.1000951e-01   3.8295120e-01   3.9000193e-01   2.4443382e-01   3.7819321e-01   4.9015217e-01   5.2121137e-01   6.4589929e-01   5.7940986e-01  -5.9196619e-01  -5.0498621e-01  -3.7778249e-01  -4.6409973e-01   6.6199458e-01   3.7217386e-01   6.8469063e-02  -1.2720119e-01   1.0000000e+00   7.5213040e-01   4.1139235e-01   2.4876673e-01   2.8339936e-01   3.0690313e-01   8.6632213e-02   1.9496577e-01  -2.4224026e-01   2.6606895e-01   1.8421018e-01   4.3924799e-01   8.5217923e-02   4.6936086e-01   2.2815332e-01   3.0792800e-01  -5.4929007e-02   4.4692549e-02  -2.7410966e-01  -2.7592488e-01   2.2290326e-01   2.8644026e-01  -3.9269221e-01  -1.5885535e-01   5.3986537e-01   1.2744148e-01   5.4917743e-02  -2.0839159e-01  -2.4085684e-01  -1.4668290e-01
  -1.0464083e-01  -1.4547728e-02  -1.7463529e-01   1.0386039e-01  -2.1472830e-01  -1.4044258e-01  -1.1058294e-01   3.0676639e-02  -1.8626810e-01  -5.1382354e-02  -9.3322058e-02   2.2102921e-01  -1.4933505e-02   1.6567390e-01  -1.0520024e-01  -1.6051277e-01  -2.6610161e-01  -1.4107245e-01  -1.1840934e-01  -8.9799179e-02   1.4390604e-01  -1.9367004e-02  -2.0666571e-01  -1.9151706e-01  -1.7428192e-01  -2.1598696e-01  -9.3969389e-02  -1.2132202e-01  -2.4395781e-01  -3.3642447e-01  -1.9428311e-02  -1.2008092e-01   2.8389332e-01   2.6935240e-01   1.8464579e-01   2.7242697e-01   4.6326922e-01   4.0864574e-01   2.4458023e-01   5.3866656e-01   2.8259622e-01   3.5668929e-01  -3.1467759e-02   4.5632713e-02  -3.0308479e-02   4.5861594e-02   1.0677311e-01   2.0400237e-01  -8.4792345e-02   5.7497803e-03  -3.8771429e-02   2.0606043e-02  -4.6613922e-02  -5.4913535e-02   4.6006210e-01   4.1427476e-01  -5.0351490e-02  -7.9836334e-02  -9.1347944e-02   1.4909549e-01   4.2234878e-02   9.8766052e-02   2.8607367e-01   2.8242808e-01  -1.2923885e-01   3.4493193e-01   1.0717473e-01   2.9857529e-01  -2.2807097e-01  -1.0703574e-01   2.7118429e-01   1.9474233e-01   8.8095815e-02   2.2354898e-01   2.2494100e-01   3.1338803e-01   4.1741311e-01   4.1621302e-01  -3.4015419e-01  -3.0163672e-01  -9.9234886e-02  -2.1144823e-01   5.4099469e-01   4.4535908e-01   1.4290238e-01   1.3853200e-01   7.5213040e-01   1.0000000e+00   2.7950428e-01   3.3364353e-01   5.4959205e-02  -2.9294279e-02  -1.1230889e-01  -1.0392462e-01  -2.1313731e-01   2.6860489e-01   2.2812719e-01   4.2512213e-01   2.3720796e-01   2.5912528e-01   1.0561342e-02   1.3479563e-01  -2.0871005e-01  -1.4750186e-01  -3.1187846e-01  -3.4841426e-01   4.1714989e-02   4.8271038e-02  -4.0919171e-01  -7.6731408e-02   4.1930384e-01   6.4400268e-02  -1.0874625e-01  -3.3835695e-01  -3.7853043e-01  -2.7363790e-01
  -2.5060533e-01  -7.9646167e-02   2.9379181e-01   3.1117401e-01   1.1803109e-01   1.8522644e-01   2.0272048e-01   2.6644608e-01   3.1594462e-01   1.3659220e-01   2.7320996e-02   8.3041412e-02   9.4031873e-02   1.9857140e-01   2.6837554e-01   1.4129078e-01  -4.3239635e-01  -2.6735337e-01   9.3639450e-02  -8.6078471e-04  -4.0250878e-02  -2.1006091e-01   1.2453828e-01   2.1584235e-01   4.2617255e-02   7.3295255e-02  -2.6645246e-01  -2.4974068e-01  -2.5046380e-01  -3.9604204e-01   1.0774016e-02  -1.6474436e-01   1.6257227e-01   1.3643328e-01   3.1315855e-01   3.5868131e-01   5.5154452e-01   4.1539630e-01   4.9574964e-02   2.6921672e-01   4.3941954e-01   2.6725893e-01  -3.7285228e-01  -3.9481599e-01  -5.7676009e-01  -5.4923525e-01  -3.0088969e-01  -2.6782061e-01  -6.1995695e-01  -4.4353335e-01  -5.2274039e-01  -4.8677346e-01  -1.4494059e-01  -3.3936332e-01   1.7722761e-01   4.4547316e-03  -2.5983063e-01  -2.4001644e-01  -5.9792424e-02   4.0993468e-03   2.3773094e-01   2.5079460e-01   6.1773438e-02   9.5252055e-02   1.1183303e-01   9.3520502e-02  -1.1134011e-01   5.4172736e-02  -2.1369758e-01  -1.1524611e-01   3.4176595e-01   4.1956650e-01  -1.0154378e-01   7.9688563e-02   7.2814500e-02   1.2866475e-01   5.5870668e-01   5.6119035e-01  -5.1082571e-01  -3.5948690e-01  -2.6195143e-01  -2.9268751e-01   4.7853673e-01   3.2599802e-01   2.0395504e-01   4.7162809e-03   4.1139235e-01   2.7950428e-01   1.0000000e+00   5.6162887e-01   2.0523286e-01   3.5433107e-01   3.1651076e-01   4.0956042e-01  -4.0522359e-01  -8.4753241e-02  -1.1434286e-01   7.5742189e-03   7.1488692e-02   1.0237737e-01   4.8211141e-01   3.3355793e-01   3.8349572e-01   3.3365555e-01   1.2110060e-01   1.1504456e-01   5.5110186e-01   2.5246761e-01  -3.6514701e-01  -3.4917636e-01   2.2302364e-01  -8.8032938e-02   1.1285025e-01   6.0548518e-02  -1.0156590e-02   1.2174062e-01
  -1.2983494e-01   8.0270132e-02   6.9548118e-02   1.1778724e-01   2.4784188e-01   3.2949888e-01  -2.7292543e-01   1.2834156e-02   1.8364633e-01   3.2155173e-01  -3.2998763e-01  -6.9264712e-02  -3.7575585e-01  -1.3930346e-04   2.2348521e-02   1.9520183e-01  -2.1951832e-01  -2.1342026e-02  -1.2807285e-01  -2.7247786e-02   7.4381974e-02   2.7522930e-02  -1.9004945e-01   4.9070063e-03   2.3992759e-01   2.4252423e-01  -2.3090870e-02   4.3739253e-02  -4.3711659e-01  -2.4562103e-01  -4.4179065e-02  -1.6525150e-01   1.3810369e-01   1.9724833e-01   2.1368869e-01   3.7452218e-01   4.5800465e-01   3.5346180e-01   6.5157847e-02   4.1130124e-01   4.3498400e-01   2.3125459e-01  -1.8854109e-01  -2.0795438e-01  -2.6429138e-01  -2.8044119e-01  -7.4101001e-03   2.3939850e-02  -3.7242830e-01  -5.7926464e-02  -1.8906941e-01  -1.0080593e-01   2.2152786e-01   1.0192487e-01   4.0754457e-01   3.5224625e-01   3.4802741e-02   1.0768328e-01  -1.1717569e-01   1.7539180e-01  -9.6179297e-02   1.8107235e-01  -9.2865020e-02   8.9710493e-02  -2.2027002e-01   1.3739360e-01  -3.0277993e-02   1.6157317e-01   6.6738476e-02   2.2527023e-01   2.2041487e-01   1.7580416e-01  -3.5922829e-01  -1.5354571e-01  -2.0031596e-01  -1.3483532e-01   3.3985555e-01   4.2144589e-01  -3.8645604e-01  -2.9882763e-01  -1.0543131e-01  -2.4141672e-01   3.8479383e-01   3.5688885e-01   4.1491387e-02   1.0635454e-02   2.4876673e-01   3.3364353e-01   5.6162887e-01   1.0000000e+00   1.1795155e-01   1.9066641e-01   2.6348381e-02   3.2295038e-02  -4.1032694e-01  -6.8808072e-02  -4.9097897e-02   1.1793291e-01   3.1728867e-01   2.4081688e-01   2.0554303e-01  -2.7746378e-02   1.7425832e-01   5.3157793e-02   1.0991354e-01   7.2104470e-02   5.0745156e-01   1.6314912e-01  -3.4623728e-01  -3.4980343e-01   9.8164527e-02  -6.9494233e-02   4.0084064e-02  -3.6754946e-02  -6.2808461e-02   1.3415640e-01
  -7.7023375e-01  -6.7516074e-01  -1.9823347e-01   8.7617644e-02  -2.0443570e-01  -4.2923199e-04   2.3443343e-01   2.7121745e-01  -2.0629744e-02   2.3611201e-04  -1.3120082e-01   1.8462736e-01   4.3019887e-02   1.9002134e-01  -1.2592671e-01  -7.1483163e-02  -5.0254650e-01  -4.3024549e-01  -2.1010135e-01  -3.5308193e-01  -3.3587772e-01  -2.7548545e-01   2.4821214e-01   2.6678293e-01  -1.4035423e-01  -7.1503729e-02  -5.2621193e-01  -4.2749870e-01   2.9494475e-02  -1.4674989e-01   4.2151314e-01   3.4855129e-01   1.3801805e-01   2.2574102e-01  -2.3759858e-01  -1.4762491e-01   3.6917271e-01   5.7101934e-01   3.1050805e-01   3.4340434e-01   1.8563947e-01   1.1154174e-01  -2.8298108e-01  -3.6388143e-01  -2.5045589e-01  -2.7046379e-01  -4.8967961e-02  -1.3608812e-01  -1.9179230e-01  -9.3155246e-02  -1.6468256e-01  -4.9978325e-02   2.4238319e-01   9.1695291e-02   3.4389501e-01   1.5300483e-01  -5.8280689e-01  -6.4349047e-01   1.2942975e-01   1.5782181e-01   3.7035536e-01   3.6161168e-01   1.1643248e-01   1.4637582e-01   1.5770853e-02  -6.4402243e-02  -7.9741278e-02  -1.0395139e-01  -6.4487335e-01  -5.6133449e-01   1.7202422e-01   4.5134470e-01   3.5877530e-02   7.1962858e-02   3.7689399e-01   3.5384511e-01   3.6794189e-01   3.3541203e-01  -4.2280452e-01  -4.4739316e-01  -4.9080372e-01  -5.1226366e-01   1.6323350e-01  -3.3190795e-02  -3.7029135e-01  -3.3921586e-01   2.8339936e-01   5.4959205e-02   2.0523286e-01   1.1795155e-01   1.0000000e+00   7.4027995e-01   7.9351926e-01   5.0943117e-01   3.2892932e-02   3.2537766e-01   3.7767261e-01   2.8524073e-01   2.9793658e-01   2.9019976e-01   3.1574000e-01   4.5639294e-01   2.5032456e-01   3.7539163e-01   2.7182497e-01   3.2719054e-01   3.0352077e-01   2.9813717e-01   1.5234940e-02   4.1984817e-02   6.0767503e-01   6.2505705e-01   6.8220269e-01   3.1966432e-01   4.3125219e-01   2.5786374e-01
  -6.2895643e-01  -6.3968063e-01   2.8074690e-02   1.2473436e-01  -1.1247365e-01  -5.6243024e-02   2.9973809e-01   2.3190492e-01   1.5540138e-02  -2.3582653e-02  -6.3511918e-02   1.3008161e-01   1.7351128e-01   1.7235167e-01   1.4612638e-01  -3.7891160e-02  -5.1637089e-01  -4.8076168e-01   3.1201903e-02  -2.0781318e-01  -1.9789483e-01  -2.4395721e-01   4.5153059e-01   2.3259138e-01  -1.6626219e-01  -2.2361878e-01  -3.9207513e-01  -3.2781887e-01   1.1544675e-01  -1.5481190e-01   4.6585782e-01   3.3572353e-01   2.4718732e-01   2.6551615e-01  -1.5079774e-01  -4.3913161e-02   3.1871794e-01   4.4658877e-01   1.2665066e-01   1.5038000e-01   2.0059596e-01   5.0373993e-02  -5.1469334e-01  -5.9013323e-01  -4.9913631e-01  -4.6207713e-01  -3.0888588e-01  -3.1946649e-01  -3.1545189e-01  -1.4231979e-01  -3.0655406e-01  -1.2628163e-01   1.8817617e-01  -1.0961747e-01   1.8212599e-01   5.3197909e-02  -5.6015962e-01  -5.7155023e-01   4.0673018e-02   7.3629289e-02   3.4114423e-01   2.4311741e-01   1.2883438e-01   8.4133341e-02  -4.7789631e-03  -1.7676716e-01  -1.4477122e-01  -1.2038640e-01  -4.7574543e-01  -4.2911073e-01   2.0128871e-01   4.6316775e-01   2.4994329e-02   6.6206344e-02   2.9968001e-01   3.2079725e-01   4.9156752e-01   4.5540647e-01  -4.5001781e-01  -3.5363161e-01  -5.1318720e-01  -4.6715940e-01   2.7322603e-01   6.0918647e-02  -1.8281640e-01  -2.2685784e-01   3.0690313e-01  -2.9294279e-02   3.5433107e-01   1.9066641e-01   7.4027995e-01   1.0000000e+00   7.5431855e-01   7.9990784e-01  -4.6050891e-02   2.0951099e-01   2.0919659e-01   2.2920089e-01   2.3043013e-01   3.4791796e-01   4.0364990e-01   4.4986969e-01   3.5875465e-01   2.9909682e-01   2.6046948e-01   2.9942678e-01   4.0942155e-01   2.7154718e-01  -3.0732446e-02  -2.7285091e-02   5.4133212e-01   5.1582068e-01   6.8324580e-01   3.5348143e-01   4.1984058e-01   2.9826177e-01
  -6.4397532e-01  -6.0294988e-01   5.2139140e-02   2.1902717e-01  -3.6124361e-02   5.1875613e-02   2.9107290e-01   3.4348946e-01   2.6243879e-02  -1.2277732e-01  -7.2108749e-02   1.0341237e-01   1.0491473e-01   1.9727720e-01  -1.2159601e-05   5.0773621e-02  -4.0650645e-01  -4.6530286e-01  -1.7862668e-01  -2.8585183e-01  -2.1937223e-01  -2.1264023e-01   4.3227606e-01   5.1359817e-01   3.6380317e-02   1.0022494e-01  -3.7317071e-01  -3.1328110e-01   1.1499896e-01  -1.3488039e-02   3.5379180e-01   3.6109279e-01   1.1681041e-02   9.5417238e-02  -7.0731833e-02  -4.1383606e-02   3.3924844e-01   5.2733024e-01   2.0977015e-01   2.2432968e-01   1.3759954e-01   2.5508403e-02  -4.0746984e-01  -5.0043562e-01  -4.0937394e-01  -4.8288256e-01  -2.8235904e-01  -4.0248142e-01  -2.8476159e-01  -3.0709054e-01  -2.8036237e-01  -2.2626561e-01   1.2967314e-01  -1.5266961e-01   7.1144789e-02  -9.4961646e-02  -5.5119178e-01  -5.7953014e-01   1.6018928e-01   8.7021709e-02   3.4731413e-01   3.5733350e-01  -4.1398095e-02   4.9688484e-03   1.8325623e-01   2.6741331e-02  -1.0059980e-01  -1.3079139e-01  -5.4416091e-01  -4.9929322e-01   2.6575185e-02   3.3342536e-01  -5.5802996e-03   4.0301809e-02   2.4617860e-01   2.5273381e-01   3.2614299e-01   2.9865277e-01  -1.9989291e-01  -2.5706024e-01  -3.5827399e-01  -3.6934235e-01   5.8800512e-02  -4.3938524e-02  -1.7437233e-01  -1.6602228e-01   8.6632213e-02  -1.1230889e-01   3.1651076e-01   2.6348381e-02   7.9351926e-01   7.5431855e-01   1.0000000e+00   7.7624998e-01   2.2313904e-02   2.3677509e-01   2.1586613e-01   1.1010957e-01   9.7379352e-02   3.3551972e-02   5.2308280e-01   5.9761059e-01   4.7841066e-01   5.2484797e-01   3.8817846e-01   4.4728637e-01   3.9687432e-01   2.2077672e-01   5.1407752e-02   1.7243424e-02   4.1261745e-01   5.0610501e-01   7.2052233e-01   4.7370165e-01   4.7967279e-01   3.1488082e-01
  -4.1415183e-01  -4.7281195e-01   2.5200248e-01   2.3082298e-01  -4.5600937e-02  -4.2871961e-02   3.5639335e-01   2.4974651e-01   9.2290472e-02  -1.6898879e-01   1.6284655e-02   5.7280176e-02   2.9622583e-01   1.3634430e-01   2.9432890e-01  -2.2276024e-03  -4.0600662e-01  -4.7580619e-01   7.3440754e-02  -1.1924168e-01  -2.0074742e-01  -2.8438325e-01   5.8038461e-01   4.2194557e-01  -6.9606327e-02  -1.1836309e-01  -2.8742126e-01  -2.8191845e-01   1.9646301e-01  -8.1624147e-02   2.0025756e-01   1.2398607e-01  -4.2142232e-04  -1.9491762e-02   6.2820152e-02   3.2850707e-02   2.7097888e-01   3.2360754e-01   5.5820539e-02   5.4505467e-02   1.1665173e-01  -9.5240694e-03  -3.7684528e-01  -4.7226053e-01  -4.6544041e-01  -4.7333547e-01  -3.9806220e-01  -4.1699843e-01  -3.5058615e-01  -3.4215031e-01  -3.6486572e-01  -3.0501323e-01   3.8533489e-02  -2.4335184e-01  -1.0476451e-01  -9.4636452e-02  -5.0620427e-01  -4.7725888e-01   1.1038316e-02  -5.5176243e-02   3.1105937e-01   1.7800520e-01   2.6771363e-02  -6.9761530e-02   2.1780863e-01  -9.6265621e-02  -1.5754007e-01  -1.7440382e-01  -3.8347186e-01  -4.0422858e-01   2.7712092e-02   2.5657202e-01  -3.3535535e-02   4.5427943e-03   1.3019044e-01   1.6932153e-01   3.3106757e-01   2.6373562e-01  -2.2092283e-01  -2.0940580e-01  -2.8790044e-01  -2.3769096e-01   1.3324487e-01   6.0792401e-02   1.2118148e-01  -2.7472002e-02   1.9496577e-01  -1.0392462e-01   4.0956042e-01   3.2295038e-02   5.0943117e-01   7.9990784e-01   7.7624998e-01   1.0000000e+00  -1.2026229e-02   1.4254165e-01   6.4938630e-02   8.2161235e-02  -8.5278951e-03   1.2964677e-01   5.6697192e-01   6.3382566e-01   5.2856049e-01   5.1700531e-01   3.5196234e-01   4.1015338e-01   4.6896105e-01   2.7728235e-01   3.6672963e-02  -2.6489017e-02   2.7574654e-01   3.0187138e-01   6.4683423e-01   4.9274143e-01   4.5015498e-01   3.3034749e-01
   4.1535340e-02  -9.4174507e-02  -3.4982411e-01  -1.2021002e-01   5.3407744e-02   5.0529165e-02  -1.5184323e-02  -5.8521090e-02  -6.3535576e-03   7.6641950e-02   4.6103449e-01   1.3740181e-01   3.4438481e-01   1.2456084e-01   1.0434260e-01   1.6465320e-01   4.0014441e-01   1.7006495e-01  -3.7099142e-02   2.3453989e-02  -5.2506985e-02   2.5440598e-01  -4.5326913e-02   8.3100203e-02  -1.6272828e-01  -8.8763976e-02   3.6708806e-02   2.8414289e-02   4.4950102e-01   5.1920737e-01  -1.0553733e-01   1.0422350e-01  -4.8295982e-01  -4.8813287e-01  -4.7973564e-01  -6.2608143e-01  -5.3107201e-01  -3.0418487e-01   3.3496529e-01  -1.7531089e-01  -6.3715822e-01  -1.6236459e-01   1.7216588e-02   1.6900614e-02   1.4289585e-01   6.1307325e-02  -1.2211542e-01  -1.7315134e-01   2.0477151e-01  -9.6479905e-02   1.1432638e-01   1.4001963e-02  -2.9101297e-01  -2.0006150e-01  -3.5462992e-01  -1.7900901e-01  -1.6428407e-02  -2.6057816e-02  -1.4498959e-01  -2.7407250e-01  -3.4284645e-02  -1.7688869e-01   2.7043259e-01   9.2390417e-02   8.8368113e-02  -2.2028739e-01  -4.4472663e-01  -5.8801878e-01  -4.1700358e-02  -2.3250637e-01  -4.7186411e-01  -2.8709230e-01   3.1169896e-01   6.1625440e-02   1.9851960e-01   4.7341758e-02  -5.1741401e-01  -5.9357935e-01   5.7790123e-01   3.6758332e-01   1.6929665e-01   3.7602652e-01  -6.1943163e-01  -3.8150039e-01  -1.1971782e-01   2.1993040e-02  -2.4224026e-01  -2.1313731e-01  -4.0522359e-01  -4.1032694e-01   3.2892932e-02  -4.6050891e-02   2.2313904e-02  -1.2026229e-02   1.0000000e+00   6.0094009e-01   5.5580148e-01   2.0958752e-01   1.1497658e-01   3.4361339e-02  -7.4755243e-02   2.6303966e-02  -1.4705641e-02   1.0126369e-01  -5.2033715e-02   5.3486580e-03  -5.8846777e-01   2.1645022e-01   8.2663333e-01   8.8803420e-01  -5.8654721e-02   3.0736551e-01   1.6844213e-01   3.2679618e-01   3.4239525e-01  -6.2769421e-02
  -1.3046339e-01  -1.6044885e-01  -3.4273579e-01  -8.8487735e-02   1.0389355e-02   8.6554053e-02  -2.1171367e-02  -3.6221064e-02   2.3661151e-02   9.5410824e-02   4.2606718e-01   4.0884701e-01   3.6756125e-01   3.8633055e-01   2.4162553e-02   5.1534892e-02   1.1799404e-01   4.9998385e-02  -1.4260589e-01  -1.7704245e-01  -1.4895855e-01   1.3774816e-01  -6.9376667e-02   3.9680165e-02  -2.5661332e-01  -1.5258072e-01  -1.8661785e-01  -1.5551385e-01   1.3715886e-01   9.6040634e-02   3.2360477e-02   9.0233865e-02  -1.4105328e-01  -7.8704748e-02  -3.9450076e-01  -3.8601725e-01  -2.5613004e-02   2.8557258e-01   4.5637278e-01   4.1742857e-01  -3.7280246e-01   2.5263102e-01  -1.4559005e-01  -9.7028652e-02  -3.2206853e-02  -1.1147304e-01   7.0231963e-04  -3.6954888e-03   4.1590834e-02  -1.2332616e-01  -4.1572766e-02  -2.1539802e-02  -1.3332199e-01  -1.5458805e-01   1.4476746e-01   2.5066253e-01  -7.4186867e-02  -2.0059331e-01  -5.0168968e-03  -6.3405193e-02   2.6286986e-01  -3.6712620e-02   4.2740032e-01   3.8924656e-01  -3.1858145e-02  -1.1103778e-01  -4.2232739e-01  -4.1302951e-01  -2.8699719e-01  -4.7717327e-01  -6.7175920e-03   1.2392642e-01   4.9668122e-01   4.3759669e-01   5.1480448e-01   5.1379766e-01   5.4773534e-02  -1.2031297e-02   3.1888105e-02  -6.4955541e-02  -2.3666235e-01  -4.4445480e-02  -1.7726650e-01  -1.7831724e-01  -2.9561047e-01  -2.1129024e-01   2.6606895e-01   2.6860489e-01  -8.4753241e-02  -6.8808072e-02   3.2537766e-01   2.0951099e-01   2.3677509e-01   1.4254165e-01   6.0094009e-01   1.0000000e+00   8.7737186e-01   7.8065350e-01   4.0830579e-01   2.8531538e-01   7.4075490e-02   1.9105965e-01  -7.2827403e-02   3.2745622e-03  -3.6894176e-01  -3.0895726e-01  -4.1166892e-01   1.9667281e-01   2.2849037e-01   7.6382345e-01   5.7953190e-01   6.1959859e-01   2.7974160e-01  -4.4016569e-03   8.9524578e-03  -4.3092455e-01
  -1.6380153e-01  -1.5850848e-01  -4.4127850e-01  -2.3170032e-01   1.6929908e-02   1.2017924e-01  -5.5644961e-02  -1.0966539e-01   3.5729516e-02   1.6313800e-01   3.3639652e-01   3.2068642e-01   2.4204584e-01   2.9435800e-01  -2.1098636e-02   6.4180334e-02   7.8017778e-02   3.8450250e-02  -1.8694349e-01  -2.3995926e-01  -2.9257716e-02   3.1337243e-01  -1.9831641e-01  -7.9218218e-02  -2.9748004e-01  -1.3413651e-01  -1.2105964e-01  -5.1195150e-02   4.5540781e-02   5.8064640e-02   1.3970463e-01   1.6871140e-01  -8.4669103e-02  -1.4818424e-02  -4.1481761e-01  -3.8975872e-01  -2.3288551e-02   3.3115899e-01   4.3576255e-01   4.6755074e-01  -3.8316439e-01   2.0643651e-01  -1.3637587e-01  -7.6003648e-02   3.0596247e-02  -6.1722128e-02   1.3669819e-01   8.8551538e-02   1.2623319e-01   6.9248738e-03   7.4657351e-02   1.2559606e-01  -1.4185963e-01  -1.2113504e-01   2.5080369e-01   3.1685291e-01  -3.3015916e-02  -1.7665794e-01   9.8738380e-02   2.3921469e-02   3.1183734e-01   6.5149681e-02   4.3479634e-01   3.8329719e-01  -4.2472322e-02  -1.4490506e-01  -3.2331684e-01  -3.5478790e-01  -2.3239678e-01  -4.0269660e-01   9.7796390e-02   1.7463460e-01   4.8284735e-01   3.9524331e-01   4.7449155e-01   4.5916970e-01   3.8709805e-02  -2.8591501e-02  -2.6077137e-02  -1.3394301e-01  -3.4042954e-01  -1.7300165e-01  -1.7792454e-01  -2.5483504e-01  -4.6707737e-01  -3.3895057e-01   1.8421018e-01   2.2812719e-01  -1.1434286e-01  -4.9097897e-02   3.7767261e-01   2.0919659e-01   2.1586613e-01   6.4938630e-02   5.5580148e-01   8.7737186e-01   1.0000000e+00   8.1218352e-01   5.8460337e-01   2.9571855e-01  -2.7971466e-02   1.4834145e-01  -1.3875852e-01  -6.4195127e-02  -3.7081267e-01  -2.8422703e-01  -4.5730723e-01   8.9890228e-02   1.4178832e-01   7.3181537e-01   6.4961960e-01   7.1544791e-01   3.3743135e-01  -3.2910313e-03   6.0676073e-02  -4.3638846e-01
  -9.3643597e-02  -6.0035385e-02  -3.4246854e-01  -1.0436503e-01  -1.4530711e-01  -3.8993812e-02  -9.5747784e-02  -7.2837795e-02  -4.9122398e-02   1.1279592e-01   2.0878330e-01   3.6703673e-01   1.4070903e-01   2.5734462e-01  -6.9738835e-02  -1.7654157e-01  -8.3665720e-03   3.7975409e-02  -1.2952092e-01  -1.8705452e-01  -1.6152381e-01   5.6726462e-02  -2.7182045e-01  -2.6228619e-01  -3.7174184e-01  -2.8711023e-01  -2.6213073e-01  -2.1749393e-01  -7.8519466e-02  -1.9989002e-01   6.5044083e-02  -2.5611597e-02   1.4392164e-01   1.6126438e-01  -2.7894442e-01  -1.8582332e-01   1.4151945e-01   3.9714052e-01   2.7375139e-01   5.3599328e-01  -1.9394237e-01   2.7660439e-01  -6.2973008e-02   2.6990041e-02   4.9799297e-02   2.7746606e-02   2.2451715e-01   2.8602594e-01   1.0359247e-01   5.5696624e-02   4.9003082e-02   1.5895819e-01  -1.9752007e-02  -9.2281507e-03   4.1219167e-01   6.2171921e-01   8.3439389e-03  -1.2419287e-01   6.2043795e-02   1.0124787e-01   3.0587610e-01   2.0713184e-02   4.7543085e-01   4.5732021e-01  -1.2622971e-01  -5.4020587e-02  -1.6240252e-01  -9.1567778e-02  -2.0228775e-01  -3.1204415e-01   2.5601329e-01   2.5363521e-01   4.3666343e-01   4.4599191e-01   4.5899496e-01   4.8263687e-01   2.6844138e-01   2.2742436e-01  -2.6442320e-01  -2.7491095e-01  -3.6336433e-01  -3.1428653e-01   1.1207590e-01  -1.0851244e-01  -3.4883088e-01  -3.1119201e-01   4.3924799e-01   4.2512213e-01   7.5742189e-03   1.1793291e-01   2.8524073e-01   2.2920089e-01   1.1010957e-01   8.2161235e-02   2.0958752e-01   7.8065350e-01   8.1218352e-01   1.0000000e+00   4.8531419e-01   5.4116514e-01   9.6759635e-02   1.8399152e-01  -1.0589151e-01  -1.5728703e-01  -4.7965422e-01  -4.5346661e-01  -2.4555650e-01   1.2861962e-01  -1.8135666e-01   4.5073589e-01   7.4966500e-01   5.7263239e-01   2.4759491e-01  -2.0294315e-01  -1.9584095e-01  -5.0831332e-01
  -9.3717462e-02   3.0531318e-02  -2.2226792e-01  -3.9606962e-01   2.1625587e-01   3.0279674e-01  -2.2926379e-01  -3.7574440e-01   4.8254904e-02   2.8861819e-01   1.6543789e-02  -4.4777584e-02  -8.4772046e-02  -1.3838772e-01   1.4448470e-02   1.1823178e-01  -3.0123290e-02   8.6199617e-02  -3.5294817e-03  -5.8131840e-02   1.3714922e-01   3.9142150e-01  -2.2926608e-01  -2.9557536e-01  -1.0110734e-01  -4.1876528e-02   1.4856992e-01   2.8722449e-01  -1.2637136e-01  -4.5588073e-02   2.0043683e-01  -2.0318224e-02   1.5151786e-01   1.7659323e-01  -7.5590453e-02  -3.8488690e-02   2.2188384e-01   2.6543562e-01   2.5867486e-01   4.0961670e-01   2.4108754e-02   1.7331794e-01  -2.0197605e-01  -2.0591246e-01  -6.7975148e-02  -1.1786052e-01   7.1620196e-02   3.9923743e-02  -3.4889383e-02   6.3540567e-02   5.6787171e-02   1.8301847e-01  -3.3909232e-03   6.7148841e-02   4.8387812e-01   2.3743925e-01   1.2088977e-01   8.4880171e-02  -1.0246100e-01   2.2613665e-02   1.0178474e-01   2.1631991e-02   2.4719953e-01   2.4268104e-01  -1.7938781e-01  -3.1932457e-01  -1.4136059e-01  -1.1672393e-01   7.3860805e-02   4.0374770e-02   2.7000509e-01   2.3511317e-01   1.6440510e-01   8.3434971e-02   1.7822261e-01   1.4630015e-01   2.1037345e-01   1.7776742e-01  -2.3129857e-01  -2.0715527e-01  -2.2011708e-01  -2.4316327e-01   9.5202996e-02   2.8763607e-02  -3.1840325e-01  -3.2835695e-01   8.5217923e-02   2.3720796e-01   7.1488692e-02   3.1728867e-01   2.9793658e-01   2.3043013e-01   9.7379352e-02  -8.5278951e-03   1.1497658e-01   4.0830579e-01   5.8460337e-01   4.8531419e-01   1.0000000e+00   2.4815797e-01  -1.3120288e-01  -8.3644185e-02  -9.3126195e-02  -1.4768601e-01  -1.1740228e-01  -8.5211174e-02  -1.1665594e-01  -1.5771521e-01  -1.0367521e-01   2.1175640e-01   4.4134395e-01   5.3367893e-01   2.8691664e-01  -4.1426515e-02   3.9166943e-02  -1.5946634e-01
  -1.6463188e-01  -1.1988611e-01  -3.4474263e-01   2.6292339e-02  -4.1735413e-01  -3.2624866e-01   2.1354238e-02   1.0450959e-01  -6.6949177e-02   5.8056305e-02   8.6656681e-02   4.3688444e-01   1.4507764e-01   2.3487965e-01   1.4094361e-02  -2.7609618e-01  -2.6137204e-01  -1.8570321e-01   1.5963171e-01   8.1268899e-02  -3.0601618e-01  -2.9262114e-01  -3.0193338e-01  -4.5528665e-01  -5.7874261e-01  -6.5820136e-01  -4.6605053e-01  -4.4398240e-01   7.9081994e-02  -1.4846858e-01  -5.1347954e-02  -1.4366672e-01   2.2175927e-01   1.7219455e-01  -3.8545126e-01  -2.3616727e-01   9.7874151e-02   1.3488858e-01   4.3098158e-02   1.0199268e-01   1.0526318e-01   1.4055160e-01   6.2619597e-02   3.3598329e-02   3.1116910e-02   6.3822396e-02   2.0003789e-01   2.9739801e-01   5.1505271e-02   1.9201511e-01   4.8963199e-03   1.1525041e-01   8.0252508e-02   1.3073223e-01   2.7861587e-01   6.6355239e-01  -1.6452689e-01  -1.5653166e-01   3.0506469e-02   3.0666907e-01   2.4622974e-01   9.6342701e-02   4.8989423e-01   4.7069368e-01  -2.5719947e-01  -1.7018402e-01  -1.5850582e-01  -1.1214762e-01  -1.6117681e-01  -1.5483840e-01   1.6013388e-01   2.3859064e-01   1.8979858e-01   2.0846426e-01   2.3880703e-01   2.0510267e-01   2.1528940e-01   2.0312899e-01  -3.2287659e-01  -4.0694076e-01  -1.6804317e-01  -3.1547470e-01   3.1209331e-01   1.0464252e-01  -1.0632453e-01  -1.2092738e-01   4.6936086e-01   2.5912528e-01   1.0237737e-01   2.4081688e-01   2.9019976e-01   3.4791796e-01   3.3551972e-02   1.2964677e-01   3.4361339e-02   2.8531538e-01   2.9571855e-01   5.4116514e-01   2.4815797e-01   1.0000000e+00   3.1509506e-01   1.5149377e-01   1.9747285e-01   8.8978373e-02  -6.9174105e-02  -1.1614647e-01   1.2293020e-01   4.1175205e-01  -1.5251177e-02   8.4071015e-02   4.4634640e-01   3.2636517e-01   2.7615948e-01   1.3299755e-01   6.6270253e-02  -2.9092035e-03
  -2.3021529e-01  -2.2196045e-01   1.7541500e-01   4.1114856e-01  -4.5399778e-02   4.1334843e-03   1.5045017e-01   3.7607474e-01   1.6316360e-01  -6.1927562e-02  -2.8386958e-02   1.1071892e-01   1.5938846e-01   2.0565274e-01   1.1557077e-01  -1.1989891e-01  -3.2118596e-01  -3.6366540e-01  -1.7279821e-02  -3.4937734e-02  -3.1482518e-01  -4.4829632e-01   1.5980238e-01   3.2497845e-01  -1.2585398e-02  -4.3660147e-02  -4.4417533e-01  -4.5061377e-01  -3.9833202e-02  -1.2716708e-01  -1.2708142e-01  -2.0787897e-01  -1.0572961e-01  -1.0669284e-01   7.9294481e-02   9.8917371e-02   3.0196182e-01   2.4353140e-01   5.1441780e-02   2.9227067e-02   1.5351790e-01  -4.5292906e-02  -9.6581492e-03  -9.6488494e-02  -2.0948657e-01  -2.2491129e-01  -9.1477165e-02  -5.1618908e-02  -2.6193023e-01  -3.0180941e-01  -2.9770582e-01  -3.3074721e-01  -2.5040478e-02  -1.5599340e-01  -2.1206498e-02   7.5244781e-02  -3.3623832e-01  -3.0610119e-01  -2.2433036e-02   1.1410268e-02   2.3828352e-01   1.9918223e-01   1.1639896e-01   7.8053829e-02   1.7015814e-01   1.0878246e-01  -1.9905543e-01  -1.3561791e-01  -2.9917961e-01  -2.9808403e-01   8.2112868e-02   2.6028751e-01  -1.6356028e-01  -4.3988572e-02  -4.8999807e-02  -6.1388233e-02   2.5633467e-01   2.2498987e-01  -1.3657890e-01  -2.6081407e-01  -2.5893860e-03  -1.2500054e-01   2.0640639e-01   8.2334095e-02   2.0838479e-01   6.1310462e-02   2.2815332e-01   1.0561342e-02   4.8211141e-01   2.0554303e-01   3.1574000e-01   4.0364990e-01   5.2308280e-01   5.6697192e-01  -7.4755243e-02   7.4075490e-02  -2.7971466e-02   9.6759635e-02  -1.3120288e-01   3.1509506e-01   1.0000000e+00   5.3031453e-01   7.6195617e-01   5.8197046e-01   3.1685251e-01   3.1620282e-01   5.5921016e-01   5.3201274e-01   6.8595682e-03  -9.3293554e-02   2.0275881e-01  -2.9950707e-02   2.8376644e-01   3.2711818e-01   2.4886948e-01   2.6010615e-01
  -5.1302312e-01  -4.4181041e-01   1.2094593e-01   3.9284024e-01  -1.1795820e-01  -1.1607717e-01   2.8237096e-01   2.6731174e-01   5.1332174e-02  -2.3284536e-01   1.9868413e-02   2.6673411e-01   1.9277061e-01   1.2903006e-01   1.6170480e-01  -1.2019096e-01  -5.2768591e-01  -5.7743275e-01  -2.1211916e-02  -1.9369246e-01  -1.1859497e-01  -3.1237774e-01   3.9055169e-01   4.2750470e-01  -1.3879275e-03   7.4443909e-03  -3.8043503e-01  -4.4733622e-01   1.3837980e-01  -7.1788555e-02   1.6808215e-01   8.7429378e-02  -7.6788606e-02  -1.2803989e-01  -1.0960211e-01  -1.3218401e-01   2.2475743e-01   3.7969001e-01   6.8169642e-02   1.2338224e-01   1.1536744e-02   6.0588524e-02  -2.3905693e-01  -2.7144191e-01  -3.1274337e-01  -3.4438780e-01  -1.9251049e-01  -2.8439822e-01  -2.1330537e-01  -2.3856314e-01  -1.7498483e-01  -1.7385589e-01  -8.5941251e-02  -9.9536377e-02   9.4056271e-03   7.8877408e-02  -6.1237624e-01  -6.0051298e-01   5.8143250e-02   8.0132777e-02   2.2454950e-01   2.1713120e-01   1.0444483e-01   6.5715465e-02   1.3106146e-01   3.7663210e-02  -1.4504401e-01  -1.7416179e-01  -5.7371299e-01  -4.4215429e-01   2.2502397e-01   4.0292823e-01  -3.7424092e-02   1.7888903e-02   1.4273500e-01   1.8802195e-01   1.5919142e-01   6.4675388e-02  -2.1217308e-01  -3.6987355e-01  -2.4417463e-01  -2.3974588e-01   1.6476449e-01   1.4448285e-01   9.4813773e-02  -1.8329314e-02   3.0792800e-01   1.3479563e-01   3.3355793e-01  -2.7746378e-02   4.5639294e-01   4.4986969e-01   5.9761059e-01   6.3382566e-01   2.6303966e-02   1.9105965e-01   1.4834145e-01   1.8399152e-01  -8.3644185e-02   1.5149377e-01   5.3031453e-01   1.0000000e+00   3.9016586e-01   7.2082661e-01   2.9592885e-01   3.3567962e-01   3.2966974e-01   4.6468568e-01   8.0452985e-02   3.2247603e-02   2.3172570e-01   3.6600214e-01   5.2750122e-01   4.7044543e-01   3.1239443e-01   2.2676203e-01
  -1.2955436e-01  -1.0998934e-01   2.1684933e-01   1.9163526e-01   2.3345985e-02   9.4858907e-02   2.9402892e-02   1.4522616e-01   1.0416281e-01   8.6974331e-03  -8.3853590e-02  -1.9280588e-01   3.9121118e-02  -1.3212866e-01   1.4141002e-01  -8.5048389e-02  -2.2176619e-01  -3.0322011e-01   5.8071139e-02   4.1104840e-02  -1.1529696e-01  -2.4234006e-01   1.3334181e-01   2.2917792e-01   6.8104975e-02   4.9664913e-02  -2.2996795e-01  -2.2056282e-01   4.2065345e-02  -9.6604103e-04  -1.2906993e-01  -2.1845574e-01  -1.9221888e-01  -1.8974083e-01   7.5665809e-02   6.5047263e-02   1.3632394e-01   8.6808983e-02  -3.6207015e-02  -1.1905364e-01   6.1296509e-02  -2.6860614e-01  -3.9499563e-02  -1.9850746e-01  -2.5193057e-01  -2.6357875e-01  -1.0350721e-01  -1.7617412e-01  -2.0790227e-01  -2.0092350e-01  -1.4071778e-01  -2.9157782e-01   5.5156358e-02  -1.3220741e-01  -1.0333679e-01  -5.0478345e-02  -1.6352833e-01  -8.5898331e-02  -3.5834079e-02   9.1356582e-04   1.5316376e-01   1.5047856e-01  -8.0064125e-02  -1.2865222e-02   1.3648137e-01  -7.6359850e-02  -2.2590017e-01  -2.0811346e-01  -1.0128813e-01  -1.2255819e-01  -3.8845314e-02   1.6125476e-01  -2.6009296e-01  -2.2332290e-01  -1.5609218e-01  -2.2186218e-01   5.1350647e-02   5.8832221e-02   2.2489179e-02  -1.0151461e-01   7.7114397e-02  -7.2818822e-02   1.0674088e-01  -2.5408362e-02   2.1493197e-01  -2.5199701e-02  -5.4929007e-02  -2.0871005e-01   3.8349572e-01   1.7425832e-01   2.5032456e-01   3.5875465e-01   4.7841066e-01   5.2856049e-01  -1.4705641e-02  -7.2827403e-02  -1.3875852e-01  -1.0589151e-01  -9.3126195e-02   1.9747285e-01   7.6195617e-01   3.9016586e-01   1.0000000e+00   6.8509075e-01   6.3293601e-01   6.0566862e-01   5.6884894e-01   3.7788844e-01   1.7521799e-01  -1.3486938e-01  -1.5309108e-02  -4.3379027e-02   3.5887147e-01   5.6105647e-01   5.1827312e-01   5.2550543e-01
  -4.0474159e-01  -3.0045987e-01   1.4050356e-01   3.0235472e-01  -4.2419665e-02   8.6375036e-03   1.8934093e-01   2.1667294e-01   9.9558118e-02  -1.2640155e-01  -6.5252363e-02   4.6055556e-02   4.1795211e-02  -4.4347201e-03   7.7379529e-02  -9.2693980e-02  -3.8518882e-01  -4.5526727e-01   2.7217230e-02  -1.1689780e-02  -7.4335547e-02  -2.7149245e-01   2.5462221e-01   3.8556317e-01   9.9674360e-02   1.1937879e-01  -2.9400569e-01  -3.3331235e-01   1.2816804e-01   6.0947154e-02  -3.5019986e-03  -8.1948636e-02  -2.0131892e-01  -2.3911121e-01  -6.7028248e-02  -9.0923136e-02   1.4132784e-01   1.5993057e-01   1.3099219e-01  -9.5101017e-03   8.0671130e-02  -1.0597465e-01  -1.5505360e-01  -2.9807740e-01  -3.4136017e-01  -4.0821006e-01  -2.1407294e-01  -3.7534166e-01  -3.2852383e-01  -3.1249333e-01  -2.1428002e-01  -3.4246082e-01  -8.1813183e-02  -9.8358413e-02  -1.1901819e-01  -7.6671014e-02  -4.6783355e-01  -4.0226332e-01   7.8288065e-02   1.8206417e-01   1.3390477e-01   2.0809385e-01  -1.6106537e-02   2.5237981e-02   1.7146293e-01  -4.6221829e-02  -2.0100701e-01  -2.4783746e-01  -3.6367842e-01  -2.5331407e-01   1.8511273e-02   2.5965024e-01  -2.8653613e-01  -2.3373043e-01  -1.1638359e-01  -9.9181573e-02  -4.8388320e-02  -9.2723374e-02   6.7330252e-03  -1.9505073e-01   1.2912907e-02  -7.4976933e-02   4.2683042e-02   8.7907260e-02   1.9069383e-01  -2.0908281e-02   4.4692549e-02  -1.4750186e-01   3.3365555e-01   5.3157793e-02   3.7539163e-01   2.9909682e-01   5.2484797e-01   5.1700531e-01   1.0126369e-01   3.2745622e-03  -6.4195127e-02  -1.5728703e-01  -1.4768601e-01   8.8978373e-02   5.8197046e-01   7.2082661e-01   6.8509075e-01   1.0000000e+00   6.4696210e-01   6.8746914e-01   4.7223287e-01   5.0511030e-01   3.1657406e-01  -7.5467339e-02  -6.6709550e-02   1.3278609e-01   4.2377092e-01   7.2196046e-01   6.0448665e-01   5.5557730e-01
  -2.6844182e-01  -1.6706914e-01   9.5110276e-02  -1.0651434e-02   1.3512027e-02  -6.7465026e-03  -1.1228558e-01  -8.2458897e-02  -8.1323876e-02  -1.3565630e-01  -3.8783113e-01  -3.2104421e-01  -2.7354175e-01  -2.9858330e-01  -5.8123227e-03  -2.8673369e-02  -2.2956349e-01  -2.8820414e-01  -9.2946941e-02  -4.8451918e-02   1.2225055e-01  -1.1141032e-01   1.4031214e-01   2.2372823e-01   2.2919638e-01   1.8542857e-01   2.9097732e-02   4.9778692e-02   2.4963130e-02   9.2966067e-02  -1.0864325e-01  -1.1600832e-01  -1.9207203e-01  -2.1544775e-01   2.1960315e-02   7.5710353e-02   7.2086576e-02  -2.9176480e-02  -2.8501411e-04  -1.6997811e-01   2.0462497e-01  -3.1933104e-01  -4.8545714e-02  -2.2611122e-01  -1.6735435e-01  -1.7019698e-01  -1.7390852e-01  -2.9076440e-01  -1.2588615e-01  -1.5822727e-02  -4.8580406e-03  -1.0530100e-01   1.3336732e-01   2.0160661e-02  -1.1620631e-01  -2.1419397e-01  -2.4334021e-01  -1.0672404e-01  -1.3909537e-02   1.1101503e-01  -1.6758192e-01   1.0953744e-01  -3.5153182e-01  -2.8552562e-01   1.8062512e-02  -1.9838497e-03  -4.9167632e-02  -6.7297991e-02  -7.4447420e-02   5.7904202e-02  -2.2259981e-01  -3.0919233e-02  -5.5462167e-01  -5.8547669e-01  -4.6080340e-01  -4.6262531e-01  -2.0631822e-01  -1.6700128e-01   1.5048797e-01   3.9301990e-02   1.8475147e-01   7.7803858e-02   1.8539809e-02   1.2514119e-01   1.8349011e-01   1.1146164e-01  -2.7410966e-01  -3.1187846e-01   1.2110060e-01   1.0991354e-01   2.7182497e-01   2.6046948e-01   3.8817846e-01   3.5196234e-01  -5.2033715e-02  -3.6894176e-01  -3.7081267e-01  -4.7965422e-01  -1.1740228e-01  -6.9174105e-02   3.1685251e-01   2.9592885e-01   6.3293601e-01   6.4696210e-01   1.0000000e+00   9.5503750e-01   5.7552180e-01   2.2593533e-01   3.4928158e-01  -2.9334207e-01  -2.9914664e-01  -4.9497136e-02   4.1044851e-01   7.2710134e-01   8.0467755e-01   8.9425648e-01
  -3.1481028e-01  -2.2045603e-01   9.9892962e-02  -1.1748304e-02   6.0495526e-03   1.3586737e-02  -3.8338184e-02  -5.2061125e-02  -6.9486969e-02  -1.4290849e-01  -3.7570787e-01  -3.3062763e-01  -2.3506879e-01  -2.7146917e-01  -2.8507413e-02  -4.0676804e-03  -2.3894805e-01  -3.2746979e-01  -1.0391616e-01  -6.6432711e-02   1.5507091e-01  -7.4309380e-02   1.8782452e-01   3.0579052e-01   2.5594754e-01   2.4165586e-01  -2.5083302e-03   3.1416627e-02   5.2604886e-02   1.1533733e-01  -7.4010650e-02  -8.9627734e-02  -2.3987025e-01  -2.5286636e-01   1.8638179e-02   5.7863879e-02   1.1765952e-01   5.0507125e-02   8.2525750e-02  -1.0163340e-01   1.9721885e-01  -2.6294166e-01  -8.0134883e-02  -2.5444020e-01  -2.0215058e-01  -2.1578466e-01  -1.6500533e-01  -3.1874710e-01  -1.8271458e-01  -6.8524346e-02  -6.4844453e-02  -1.1956720e-01   8.1439885e-02   3.4715904e-02  -1.2244851e-01  -2.3344984e-01  -2.9648935e-01  -1.6372046e-01  -9.6071719e-03   9.3394969e-02  -1.4623225e-01   1.6267748e-01  -3.8451044e-01  -3.0990058e-01   6.8575390e-02  -1.7328411e-02  -6.6843802e-02  -1.0587765e-01  -1.3988010e-01  -2.7194068e-02  -2.2375589e-01  -2.7635649e-02  -5.3427973e-01  -5.7696878e-01  -4.1534348e-01  -4.0606209e-01  -1.8991720e-01  -1.6663753e-01   1.4799402e-01   4.2296270e-02   1.6059320e-01   6.3852842e-02  -3.1630540e-02   6.8963680e-02   1.5511424e-01   9.0613975e-02  -2.7592488e-01  -3.4841426e-01   1.1504456e-01   7.2104470e-02   3.2719054e-01   2.9942678e-01   4.4728637e-01   4.1015338e-01   5.3486580e-03  -3.0895726e-01  -2.8422703e-01  -4.5346661e-01  -8.5211174e-02  -1.1614647e-01   3.1620282e-01   3.3567962e-01   6.0566862e-01   6.8746914e-01   9.5503750e-01   1.0000000e+00   5.2547153e-01   2.2908992e-01   3.7951868e-01  -2.4081797e-01  -2.5317534e-01   1.9060020e-02   4.5601402e-01   7.3648047e-01   8.3246278e-01   8.8810253e-01
  -3.0442916e-01  -1.8876739e-01   3.3399711e-01   2.7147038e-01   2.9053691e-02  -1.1539813e-02   3.4452976e-02   1.6466126e-01   8.6532082e-02  -9.3071886e-02  -4.4612326e-01  -1.5586408e-01  -2.3934340e-01  -1.2103875e-01   6.3204251e-02  -1.2072353e-01  -5.2254523e-01  -4.2652430e-01   3.4630944e-03  -1.3370936e-02  -1.2112124e-01  -4.2560659e-01   2.1494527e-01   1.8871299e-01   2.3712233e-01   8.6962179e-02  -2.4768857e-01  -2.3725931e-01  -2.4645382e-01  -3.2939370e-01   2.8527159e-02  -1.8420581e-01   1.6601868e-01   1.6586550e-01   2.9799945e-01   4.0576740e-01   4.6021100e-01   2.6980792e-01  -1.6100611e-01   7.2144740e-02   5.3941491e-01  -4.1038133e-02  -1.2146352e-01  -2.4547792e-01  -3.3455972e-01  -2.8915872e-01  -1.5840292e-01  -1.3778145e-01  -3.9051530e-01  -1.1393349e-01  -3.1246612e-01  -2.5022456e-01   1.9110501e-01  -4.2975287e-03   1.3912741e-01   4.1131001e-02  -3.0255533e-01  -2.2411286e-01   6.1703044e-02   2.7435163e-01   5.6039867e-02   1.9917853e-01  -2.0076872e-01  -1.3454115e-01   1.5968555e-02   9.5596172e-02   1.3856307e-01   2.2999350e-01  -1.3051504e-01   1.7540360e-02   2.0301009e-01   3.1463189e-01  -5.2056267e-01  -3.1781468e-01  -3.0644345e-01  -2.4224541e-01   3.6822523e-01   4.3402061e-01  -3.6077185e-01  -3.1808179e-01  -7.6757468e-02  -2.8803375e-01   4.6211005e-01   3.5320226e-01   2.3441155e-01   4.5310623e-03   2.2290326e-01   4.1714989e-02   5.5110186e-01   5.0745156e-01   3.0352077e-01   4.0942155e-01   3.9687432e-01   4.6896105e-01  -5.8846777e-01  -4.1166892e-01  -4.5730723e-01  -2.4555650e-01  -1.1665594e-01   1.2293020e-01   5.5921016e-01   3.2966974e-01   5.6884894e-01   4.7223287e-01   5.7552180e-01   5.2547153e-01   1.0000000e+00   3.2268069e-01  -2.8934485e-01  -6.7886095e-01  -4.1758805e-02  -2.0953894e-01   2.2937835e-01   2.7385588e-01   2.7242737e-01   5.8745980e-01
  -3.8593260e-01  -3.6660357e-01  -1.0516208e-01   2.9248544e-01  -1.1762895e-02   1.2870733e-02   1.4598351e-01   3.5300793e-01   3.0834264e-01   1.6737660e-01   9.3416435e-02   2.8380657e-01   2.6110943e-01   2.6662641e-01   2.4817875e-01   3.7401623e-02  -2.6311687e-01  -2.8368761e-01  -9.3640618e-02  -1.2487985e-01  -4.0879482e-01  -4.3964735e-01   9.5159858e-02   2.2109338e-01  -5.8388709e-02  -1.0290344e-01  -5.0032968e-01  -5.6075533e-01   1.3144931e-01   4.8205871e-03  -1.1166754e-01  -1.3650068e-01  -2.1957074e-01  -2.7341623e-01  -2.6063743e-01  -2.5364356e-01  -3.3000656e-03  -1.2183427e-02   1.2666761e-01  -7.0809688e-02  -7.2978375e-02  -1.1518096e-01  -2.5486285e-02  -8.0308986e-02  -1.9829835e-01  -1.6932755e-01  -1.3220194e-01  -8.0405531e-02  -2.0019336e-01  -1.9538673e-01  -1.4976958e-01  -1.9249071e-01  -1.0497305e-01  -1.5139113e-01  -1.2530471e-01   1.2552942e-01  -4.6168007e-01  -4.0540008e-01  -8.4931933e-02  -1.1782737e-02   1.6117573e-01   1.3483737e-01   2.4133301e-01   1.1916373e-01   4.9735386e-02  -1.3113147e-01  -3.4902172e-01  -3.3578891e-01  -4.1514150e-01  -3.8208101e-01   3.0731534e-02   2.4879935e-01  -1.4497380e-01  -9.2080954e-02  -4.6202645e-03  -5.6868398e-02   1.5942823e-02  -1.1214199e-02  -5.4683387e-02  -1.9651554e-01  -5.0992454e-02  -4.6030737e-02   4.9927442e-02   9.3837616e-02   1.0220698e-01  -5.6301577e-02   2.8644026e-01   4.8271038e-02   2.5246761e-01   1.6314912e-01   2.9813717e-01   2.7154718e-01   2.2077672e-01   2.7728235e-01   2.1645022e-01   1.9667281e-01   8.9890228e-02   1.2861962e-01  -1.5771521e-01   4.1175205e-01   5.3201274e-01   4.6468568e-01   3.7788844e-01   5.0511030e-01   2.2593533e-01   2.2908992e-01   3.2268069e-01   1.0000000e+00   2.9805899e-01   1.3902134e-01   7.3411743e-02   6.7508755e-02   2.1734391e-01   2.9691703e-01   2.9973981e-01   3.2352641e-01
   2.0155925e-03  -8.3788320e-02  -2.1519170e-01  -9.9048612e-03   6.3646104e-02  -3.2297944e-02  -2.0827687e-02  -4.4949958e-02  -7.9324395e-03  -3.3912525e-02   2.6208277e-01   2.4792252e-02   1.8567938e-01  -5.7291964e-03   1.4390443e-01   1.6742944e-01   2.6647996e-01   3.2441267e-02   1.6732524e-02   1.3690122e-01  -1.3862114e-03   1.1935705e-01   2.8308516e-02   1.7110166e-01  -6.5031163e-03  -2.5781236e-02   6.8480234e-02   3.7510493e-02   4.5742271e-01   5.5434668e-01  -2.0415080e-01   3.0030635e-03  -5.4107047e-01  -5.8027155e-01  -4.4638834e-01  -5.5183722e-01  -4.9751282e-01  -3.9729689e-01   1.9460934e-01  -3.7753251e-01  -4.1835240e-01  -2.3967646e-01   8.3872866e-02   6.3526171e-03   1.2147647e-01   3.6629128e-02  -1.6866915e-01  -2.5326366e-01   1.3520859e-01  -7.5010374e-02   8.0181176e-02  -2.9729879e-02  -2.2438716e-01  -8.5397952e-02  -4.6768077e-01  -3.0608552e-01  -1.3368793e-01  -3.2444864e-02  -2.0821445e-01  -2.4755639e-01  -2.7431427e-01  -2.1130507e-01   3.2347138e-02  -9.9469880e-02   3.0636236e-02  -2.1496544e-01  -3.8621126e-01  -5.3810797e-01  -1.7276831e-02  -9.2502814e-02  -5.6538691e-01  -3.4899793e-01   1.7202087e-04  -2.6066918e-01  -9.1160560e-02  -2.4937460e-01  -6.3251616e-01  -6.7665197e-01   6.0177689e-01   3.8183237e-01   3.4693527e-01   4.7121804e-01  -5.8555327e-01  -2.0480369e-01   8.3253452e-02   1.7342608e-01  -3.9269221e-01  -4.0919171e-01  -3.6514701e-01  -3.4623728e-01   1.5234940e-02  -3.0732446e-02   5.1407752e-02   3.6672963e-02   8.2663333e-01   2.2849037e-01   1.4178832e-01  -1.8135666e-01  -1.0367521e-01  -1.5251177e-02   6.8595682e-03   8.0452985e-02   1.7521799e-01   3.1657406e-01   3.4928158e-01   3.7951868e-01  -2.8934485e-01   2.9805899e-01   1.0000000e+00   6.0613052e-01  -3.5749238e-01   1.2656649e-01   2.1994222e-01   5.9987298e-01   5.8333342e-01   3.5827482e-01
   8.4694281e-02  -5.6300601e-02  -4.0549352e-01  -1.7213613e-01   1.3584086e-01   1.0136650e-01  -9.5950541e-02  -9.2191790e-02   7.3794387e-02   1.3807042e-01   5.3827318e-01   2.8226200e-01   3.6546221e-01   2.8505382e-01   1.0759100e-01   2.3049843e-01   4.1128532e-01   2.3271633e-01  -1.3468618e-01  -1.1441035e-01  -3.0326900e-02   3.2926999e-01  -1.2124841e-01   4.0847229e-02  -2.3910546e-01  -1.0624829e-01   6.7328542e-02   7.4058125e-02   3.0301843e-01   4.2518986e-01  -8.6919894e-02   1.4092985e-01  -3.9775381e-01  -3.6759245e-01  -5.3382260e-01  -6.1900589e-01  -4.7249928e-01  -1.3061103e-01   3.3713576e-01  -5.1932694e-03  -6.8867863e-01  -4.0597470e-02  -6.7009955e-02  -4.0576860e-03   1.0695255e-01   2.2853928e-02  -1.0647839e-01  -1.0799860e-01   2.0930879e-01  -7.1830341e-02   1.1303228e-01   6.7484826e-02  -2.8380640e-01  -1.9093297e-01  -2.7993256e-01  -4.7052894e-02   5.5377686e-02  -1.8261744e-02  -1.0773817e-01  -2.8609345e-01   5.2907831e-02  -1.7511318e-01   3.8827846e-01   1.9979945e-01   2.3717342e-02  -1.5904377e-01  -5.0660931e-01  -5.7099375e-01  -8.4814872e-02  -3.0117356e-01  -2.9266766e-01  -1.9428728e-01   4.6127021e-01   2.4570528e-01   3.1241246e-01   2.0728504e-01  -4.2772976e-01  -5.0284563e-01   4.2577581e-01   2.5786054e-01  -1.7336305e-02   3.0592085e-01  -6.0164069e-01  -4.0580359e-01  -2.5804513e-01  -3.0068653e-02  -1.5885535e-01  -7.6731408e-02  -3.4917636e-01  -3.4980343e-01   4.1984817e-02  -2.7285091e-02   1.7243424e-02  -2.6489017e-02   8.8803420e-01   7.6382345e-01   7.3181537e-01   4.5073589e-01   2.1175640e-01   8.4071015e-02  -9.3293554e-02   3.2247603e-02  -1.3486938e-01  -7.5467339e-02  -2.9334207e-01  -2.4081797e-01  -6.7886095e-01   1.3902134e-01   6.0613052e-01   1.0000000e+00   1.9326610e-01   4.5918688e-01   1.6520779e-01   1.2869666e-01   1.3361266e-01  -3.7792008e-01
  -4.0710682e-01  -3.3568152e-01  -2.9307245e-01  -2.7167058e-02  -2.2875001e-01  -8.0953246e-02   7.3504061e-02   9.9529186e-02  -3.7444129e-02   5.0243062e-02   7.4122622e-02   3.5673320e-01   1.5938951e-01   3.6713161e-01  -1.0380147e-01  -1.4442204e-01  -3.3095555e-01  -2.2345521e-01  -1.2840312e-01  -2.9741570e-01  -1.6901068e-01  -7.6935317e-02  -3.7796895e-02  -7.8755492e-02  -4.0696677e-01  -3.1323126e-01  -4.0740201e-01  -3.2276531e-01  -1.1315015e-01  -3.5853460e-01   3.1246780e-01   1.7469987e-01   3.5827969e-01   4.2019000e-01  -1.9283663e-01  -5.1556646e-03   4.3066970e-01   6.4825470e-01   3.0581738e-01   5.6543124e-01   1.2526203e-01   3.5088180e-01  -2.6226484e-01  -2.0326851e-01  -2.0308062e-01  -1.8055097e-01   1.2022615e-01   1.7459118e-01  -1.1005860e-01  -4.4905499e-02  -1.5379844e-01   3.9202510e-03   3.2649589e-02  -5.2521796e-02   4.6384372e-01   3.9428862e-01  -2.3296504e-01  -3.9247947e-01   1.5760909e-01   1.5821792e-01   4.8006016e-01   2.7516771e-01   4.2124739e-01   4.0890764e-01  -1.1904603e-01   2.9579690e-02  -1.0183732e-01   9.7574650e-03  -4.5064386e-01  -4.8078485e-01   4.4026241e-01   5.2525982e-01   4.0121654e-01   4.7252288e-01   5.6959698e-01   6.4270010e-01   5.7090726e-01   5.2911440e-01  -5.6962222e-01  -4.7640813e-01  -5.6014807e-01  -5.2014162e-01   3.5646225e-01   2.2547578e-02  -4.0899157e-01  -3.5355405e-01   5.3986537e-01   4.1930384e-01   2.2302364e-01   9.8164527e-02   6.0767503e-01   5.4133212e-01   4.1261745e-01   2.7574654e-01  -5.8654721e-02   5.7953190e-01   6.4961960e-01   7.4966500e-01   4.4134395e-01   4.4634640e-01   2.0275881e-01   2.3172570e-01  -1.5309108e-02  -6.6709550e-02  -2.9914664e-01  -2.5317534e-01  -4.1758805e-02   7.3411743e-02  -3.5749238e-01   1.9326610e-01   1.0000000e+00   6.2909216e-01   3.6784742e-01  -1.7947455e-01  -7.3789419e-02  -3.2955196e-01
  -4.4366958e-01  -4.2690332e-01  -4.1616693e-01  -2.1325115e-01  -5.6246191e-02   3.5788651e-02   1.0332965e-01  -4.2865025e-02  -6.2765008e-03   8.8798545e-02   2.4958700e-01   3.9723022e-01   2.1513146e-01   2.9370629e-01   1.1501834e-02   8.1687719e-02  -2.3661948e-01  -2.3551183e-01  -7.1896631e-02  -2.4434957e-01   6.0327379e-03   1.9999464e-01   1.9972491e-02  -2.5147533e-02  -3.0333553e-01  -1.7581852e-01  -1.6093849e-01  -7.0080498e-02   1.4668251e-01   7.0376739e-02   3.8304162e-01   3.8373390e-01   9.8336526e-02   1.4824854e-01  -5.3357010e-01  -4.1912230e-01   3.1722148e-02   4.4044905e-01   2.6900049e-01   3.3651398e-01  -2.0497475e-01   1.5351989e-01  -4.4898423e-01  -4.4161578e-01  -2.6845450e-01  -3.3941336e-01  -1.0845761e-01  -2.2507568e-01  -4.9715478e-02  -2.5932911e-02  -5.3627485e-02   1.0478397e-01  -1.9715805e-02  -2.0678681e-02   1.9248400e-01   1.8946992e-01  -3.2078570e-01  -4.2059909e-01   1.4266092e-01   1.8115312e-01   2.8864116e-01   1.7632159e-01   3.2044929e-01   2.9927901e-01  -1.3876961e-01  -2.4926597e-01  -3.1996515e-01  -3.4080650e-01  -4.2430922e-01  -4.6642536e-01   2.5284256e-01   3.8326854e-01   4.0485648e-01   2.8108888e-01   4.6755048e-01   4.9290137e-01   1.1923092e-01   6.0077494e-02  -2.1062175e-01  -3.1164047e-01  -5.0357079e-01  -3.5533591e-01  -7.5964339e-02  -1.2729452e-01  -4.9461607e-01  -3.6166218e-01   1.2744148e-01   6.4400268e-02  -8.8032938e-02  -6.9494233e-02   6.2505705e-01   5.1582068e-01   5.0610501e-01   3.0187138e-01   3.0736551e-01   6.1959859e-01   7.1544791e-01   5.7263239e-01   5.3367893e-01   3.2636517e-01  -2.9950707e-02   3.6600214e-01  -4.3379027e-02   1.3278609e-01  -4.9497136e-02   1.9060020e-02  -2.0953894e-01   6.7508755e-02   1.2656649e-01   4.5918688e-01   6.2909216e-01   1.0000000e+00   6.9685662e-01   2.5278726e-01   2.8067172e-01  -1.1684949e-01
  -5.4098850e-01  -4.6616611e-01  -1.5306382e-01  -5.4628412e-02  -5.5639044e-02   8.0484480e-03   1.7932885e-01   9.4475853e-02   4.4629527e-02  -3.5286989e-02   1.4189682e-03   1.6770890e-01   1.2678151e-01   1.2126286e-01   8.0591389e-02   8.6136416e-03  -4.1191127e-01  -4.0018349e-01  -9.1074169e-02  -1.9876736e-01  -6.7890321e-02  -6.8249365e-02   1.8762429e-01   1.7514657e-01  -1.9481887e-01  -9.9296302e-02  -2.1609056e-01  -1.5298429e-01   1.2752444e-01  -1.2807994e-02   2.3509109e-01   1.9678331e-01  -5.1424347e-04   2.2307675e-02  -3.5698708e-01  -2.6846678e-01   1.7801238e-01   4.2294386e-01   1.8721636e-01   2.2952544e-01   3.6690539e-02   3.9340042e-02  -4.1338360e-01  -4.8787445e-01  -3.3169688e-01  -4.0896395e-01  -2.3571141e-01  -3.2782530e-01  -1.4167598e-01  -1.5938899e-01  -1.3234405e-01  -4.9473958e-02   7.7507374e-02  -5.5501057e-02   8.3035043e-02   9.1629566e-02  -4.8456331e-01  -4.4259431e-01   8.4758366e-02   1.4877942e-01   1.7959042e-01   2.4568183e-01   4.2651119e-02   6.0277017e-02  -8.7070514e-02  -2.3838896e-01  -2.6756818e-01  -3.1125285e-01  -4.7432892e-01  -4.5653549e-01   3.4787461e-02   2.4951262e-01   2.7379747e-02  -7.9604316e-03   1.6306970e-01   1.6924833e-01   1.2364861e-01   9.3424113e-02  -2.0433609e-01  -2.8459578e-01  -3.6945153e-01  -3.3657579e-01   2.2585512e-02  -3.7698897e-02  -2.6586999e-01  -2.6172263e-01   5.4917743e-02  -1.0874625e-01   1.1285025e-01   4.0084064e-02   6.8220269e-01   6.8324580e-01   7.2052233e-01   6.4683423e-01   1.6844213e-01   2.7974160e-01   3.3743135e-01   2.4759491e-01   2.8691664e-01   2.7615948e-01   2.8376644e-01   5.2750122e-01   3.5887147e-01   4.2377092e-01   4.1044851e-01   4.5601402e-01   2.2937835e-01   2.1734391e-01   2.1994222e-01   1.6520779e-01   3.6784742e-01   6.9685662e-01   1.0000000e+00   5.9736920e-01   6.0011202e-01   3.7254550e-01
  -2.2159409e-01  -1.5594194e-01  -2.0039980e-02   8.4675725e-03  -3.2488182e-02  -5.8802980e-02   6.9006927e-02   2.7663821e-02  -2.1500338e-02  -1.3683896e-01  -2.7133662e-02  -6.5062971e-02  -1.8651808e-02  -1.5300500e-01   6.6666901e-02  -1.7215616e-02  -1.4750716e-01  -2.4244721e-01   8.5461980e-02   1.1733447e-01   3.5358557e-02  -5.2689410e-02   1.4024050e-01   2.0458040e-01  -2.0344300e-02  -1.4858922e-02  -4.7510071e-02  -7.9644926e-02   2.9040752e-01   2.8993284e-01  -9.8667619e-02  -2.1851383e-02  -2.6958726e-01  -3.0015211e-01  -2.0791646e-01  -2.0788699e-01  -4.6338371e-02   2.0775537e-02   8.3739629e-02  -1.0324386e-01   1.0977572e-02  -1.0759227e-01  -1.5029702e-01  -2.9253675e-01  -2.2297766e-01  -2.6963988e-01  -2.4173966e-01  -3.8200228e-01  -1.5907608e-01  -1.3528967e-01  -9.3418711e-02  -1.6707979e-01   2.3845670e-02  -7.4150080e-02  -1.9911235e-01  -1.2897150e-01  -2.6944643e-01  -1.7033311e-01   7.0329368e-03   1.0721719e-01  -3.8363085e-02   1.0899306e-01  -4.4270295e-02  -6.8101983e-02   3.2990309e-02  -2.0770298e-01  -2.5919301e-01  -3.4901486e-01  -1.3409868e-01  -1.1226200e-01  -3.3264332e-01  -9.9622466e-02  -2.1591855e-01  -3.2688948e-01  -1.9139913e-01  -2.4035940e-01  -2.7672661e-01  -2.8773366e-01   2.4355616e-01   7.8283141e-02   1.2567531e-01   9.9978816e-02  -1.6377341e-01   1.3038885e-02   8.2653742e-02   4.0958877e-02  -2.0839159e-01  -3.3835695e-01   6.0548518e-02  -3.6754946e-02   3.1966432e-01   3.5348143e-01   4.7370165e-01   4.9274143e-01   3.2679618e-01  -4.4016569e-03  -3.2910313e-03  -2.0294315e-01  -4.1426515e-02   1.3299755e-01   3.2711818e-01   4.7044543e-01   5.6105647e-01   7.2196046e-01   7.2710134e-01   7.3648047e-01   2.7385588e-01   2.9691703e-01   5.9987298e-01   1.2869666e-01  -1.7947455e-01   2.5278726e-01   5.9736920e-01   1.0000000e+00   8.4549704e-01   6.3095460e-01
  -3.2723329e-01  -2.9039775e-01  -1.4149491e-01  -1.3834298e-01  -2.5376969e-02  -1.0293028e-02   3.0475635e-02  -1.3815734e-02  -2.7938770e-02  -4.5974719e-02  -1.3859174e-01  -1.6604727e-01  -5.1813792e-02  -1.2332511e-01   2.6067903e-02   5.0303276e-03  -1.4120883e-01  -2.3536760e-01  -3.9183400e-02  -3.9348958e-02   3.0864856e-02  -1.9509065e-02   1.2670296e-01   1.8246021e-01  -1.2611026e-02  -8.9968286e-03  -5.7996148e-02  -1.6369845e-02   2.0007163e-01   1.9952859e-01  -4.0700996e-03   6.8706257e-02  -2.2930743e-01  -2.2926141e-01  -1.9691091e-01  -1.7749436e-01  -5.3065454e-02   1.2593871e-02   2.0656917e-01  -6.3689792e-02  -1.5655866e-02  -2.5944768e-01  -1.3963539e-01  -3.1301941e-01  -2.0657878e-01  -2.4405508e-01  -2.0168022e-01  -3.4971242e-01  -1.3164353e-01  -1.1288535e-01  -7.6489451e-02  -1.4290015e-01   2.0735630e-02  -8.9681895e-02  -1.7698958e-01  -1.8365022e-01  -3.0570455e-01  -2.0968353e-01   4.0741248e-04   8.1721003e-02  -2.1148952e-02   1.9118571e-01  -1.0194593e-01  -1.4612442e-01   6.8675843e-02  -1.8747185e-01  -2.4418483e-01  -3.1336211e-01  -1.8406937e-01  -1.8157161e-01  -2.7820933e-01  -4.4388066e-02  -2.5974597e-01  -4.0878293e-01  -1.8884330e-01  -2.3743835e-01  -2.3768661e-01  -2.5026665e-01   2.2312160e-01   9.2411881e-02  -1.8782517e-04   6.2258114e-03  -2.0417085e-01  -1.2746308e-01  -7.1517438e-02  -7.8173672e-02  -2.4085684e-01  -3.7853043e-01  -1.0156590e-02  -6.2808461e-02   4.3125219e-01   4.1984058e-01   4.7967279e-01   4.5015498e-01   3.4239525e-01   8.9524578e-03   6.0676073e-02  -1.9584095e-01   3.9166943e-02   6.6270253e-02   2.4886948e-01   3.1239443e-01   5.1827312e-01   6.0448665e-01   8.0467755e-01   8.3246278e-01   2.7242737e-01   2.9973981e-01   5.8333342e-01   1.3361266e-01  -7.3789419e-02   2.8067172e-01   6.0011202e-01   8.4549704e-01   1.0000000e+00   7.3233273e-01
  -3.6109582e-01  -2.8619895e-01   8.0647334e-02   3.8105367e-02   1.2315018e-03  -1.9519996e-03  -1.8333844e-02   1.3877148e-02  -1.1725209e-02  -6.2005447e-02  -4.1713317e-01  -3.0182917e-01  -2.0909235e-01  -2.6433492e-01   9.1759018e-02   3.4068205e-02  -2.9691128e-01  -3.7643690e-01  -5.9777315e-02  -4.3581937e-02   5.5723250e-02  -2.2702157e-01   2.1363639e-01   2.2209482e-01   2.2667410e-01   1.2097776e-01  -3.1780543e-02  -4.0570824e-02   1.0891494e-01   8.7726243e-02  -3.8054303e-02  -1.0757777e-01  -1.5119589e-01  -2.1423063e-01   1.9877596e-02   5.6016929e-02   1.3690457e-01  -5.0203741e-02   4.6253679e-02  -2.0244546e-01   2.9188598e-01  -2.9269428e-01  -5.7404548e-02  -2.0522946e-01  -1.7641603e-01  -1.4734665e-01  -1.6756725e-01  -2.3810366e-01  -1.7933966e-01  -2.5398063e-02  -8.9651057e-02  -9.4148366e-02   1.0340685e-01  -1.3379872e-04  -7.7111924e-02  -1.9197579e-01  -3.5447765e-01  -2.0119515e-01  -1.1123658e-01   4.8204094e-02  -1.9054372e-01   1.0944710e-01  -3.6301648e-01  -3.2655100e-01  -1.6803842e-03  -5.9838325e-02  -1.7355097e-02  -4.9040394e-02  -1.4207278e-01   6.1463454e-03  -2.1363585e-01  -2.5323878e-02  -5.7150043e-01  -6.2935671e-01  -4.5170669e-01  -4.6642502e-01  -1.1261771e-01  -8.1329590e-02   9.4833507e-02   2.2903070e-02   1.9362559e-01   4.3015182e-02   1.3253845e-01   2.4488366e-01   2.5463965e-01   1.5196524e-01  -1.4668290e-01  -2.7363790e-01   1.2174062e-01   1.3415640e-01   2.5786374e-01   2.9826177e-01   3.1488082e-01   3.3034749e-01  -6.2769421e-02  -4.3092455e-01  -4.3638846e-01  -5.0831332e-01  -1.5946634e-01  -2.9092035e-03   2.6010615e-01   2.2676203e-01   5.2550543e-01   5.5557730e-01   8.9425648e-01   8.8810253e-01   5.8745980e-01   3.2352641e-01   3.5827482e-01  -3.7792008e-01  -3.2955196e-01  -1.1684949e-01   3.7254550e-01   6.3095460e-01   7.3233273e-01   1.0000000e+00
