# Supplementary material for: “I Know that You Know that I Know”: Neural Substrates Associated with Social Cognition Deficits in DM1 Patients
Source: PLoS One. 2016 Jun 3;11(6):e0156901. doi: 10.1371/journal.pone.0156901 (PMC4892543; doi:10.1371/journal.pone.0156901)
Supplement: S2 File — Adjacency matrices obtained by graph theory bases analysis illustrating the intra-nodal correlations in individual subjects (DM1 patients and controls) (ZIP) [file pone.0156901.s002.zip › Adjacency_matrices/Sub_02.txt]

   1.0000000e+00   6.2028470e-01   3.1073805e-01   3.0684494e-01  -9.9974966e-02   1.1365395e-02   3.3124858e-01   2.8579424e-01  -1.1666718e-01  -9.3727972e-02   1.1004003e-01   4.6123741e-01   1.6434585e-01   3.2432212e-01   1.7765447e-02   2.2306382e-01  -6.1842656e-02  -2.4319998e-02   5.9967552e-01   6.4067915e-01  -2.1624197e-01  -1.4253598e-01   2.3714602e-01   1.6232411e-01  -1.7153291e-01  -4.7226520e-01  -7.0643765e-02  -4.2776949e-02  -8.6319216e-02  -1.4244468e-01   3.8086519e-02   4.4089066e-02   4.2178631e-01   4.2148581e-01  -1.8170042e-01  -1.6310220e-01  -2.7470564e-01  -3.4217452e-01  -2.9347060e-01  -1.4033404e-01  -1.2525659e-01  -7.0505185e-02  -3.4295453e-01  -2.7796986e-01  -2.4150596e-01  -9.4770794e-02  -2.4273261e-01  -9.2658397e-02  -2.3709805e-01  -2.5410256e-01  -3.2428745e-01  -2.5533138e-01  -3.7385625e-03  -1.5826112e-01   4.1144072e-02   9.5688072e-02   5.5088488e-01   4.3769128e-01   1.2570362e-01   1.5831536e-01   4.6039864e-01   2.2639319e-01   2.0551491e-01   2.6946588e-01   1.2793795e-01   3.6280799e-02   1.6440078e-02   4.5379020e-02   6.0610301e-01   3.5960394e-01  -2.2151649e-01  -1.0950839e-01  -6.8615783e-03  -8.3242341e-02  -2.2582419e-02   6.4348710e-03  -6.7637085e-02  -9.4830037e-02  -1.2056862e-01  -1.5749104e-01  -1.9361014e-01  -1.9686340e-01  -1.5883418e-01  -2.6244055e-01  -1.7964658e-01  -1.0755278e-01  -1.3896974e-01  -1.9541194e-01   1.2723309e-01   1.4522183e-01   1.0691816e-01   1.4945305e-01   1.0359129e-01   2.6076515e-02  -9.6082381e-02  -1.2025842e-01  -3.8565470e-02  -5.7223939e-02   5.3992398e-02   1.8840639e-01   9.5229544e-02  -5.4598131e-02   1.7085224e-01   1.3325461e-01   6.3414675e-02   3.0825238e-03  -5.5862003e-02   9.1778438e-02  -1.0691610e-01  -2.7280660e-01  -7.5664646e-02   4.0536391e-02  -1.1291944e-03   1.7494480e-01  -4.5655040e-02  -4.0421947e-02
   6.2028470e-01   1.0000000e+00   2.4833432e-01   1.7382681e-01  -1.3482126e-01  -7.2230654e-02   2.6875009e-01   3.0936922e-01  -2.1362560e-01  -1.8692798e-01  -2.3168943e-01   1.8675859e-01  -9.2163338e-02   1.2913996e-01  -3.1826000e-01  -1.4618519e-01  -1.1696670e-01   4.6121329e-02   2.2387547e-01   2.4797259e-01  -4.3505842e-01  -2.4706713e-01   5.7548749e-02  -6.1584096e-02  -1.5808305e-01  -3.4273143e-01  -3.4704439e-02  -1.1333360e-01  -3.0752800e-01  -3.6543084e-01  -1.8323616e-01  -1.5310116e-01   2.9218682e-01   2.1631866e-01  -4.2840926e-01  -3.6567373e-01  -3.8986013e-01  -4.0622148e-01  -3.2425213e-01   1.3272928e-01  -1.4331631e-02   8.5127724e-02  -4.0334539e-01  -2.8924840e-01  -2.0381936e-01  -7.7341558e-02  -1.0367206e-01  -8.6864977e-03  -2.2520558e-01  -2.6425810e-01  -1.9441494e-01  -2.7536946e-01   3.1124502e-01  -1.0401597e-01   2.6901442e-01   3.4977918e-01   7.1086800e-01   7.3936498e-01   1.0918686e-02   9.6641338e-02   5.4370296e-01   2.9830614e-01   6.9209255e-02   2.2828314e-01   5.6564306e-02  -1.4128559e-01  -1.2448117e-01   3.2558421e-03   3.7872057e-01   3.6153661e-01  -3.9021150e-01  -3.6540734e-01  -2.3663527e-01  -3.0941290e-01  -1.9949404e-01  -2.2508722e-01  -3.8838124e-01  -3.7683170e-01  -1.0758749e-01  -1.9245737e-01  -1.4756514e-01  -2.9479639e-01  -3.2447129e-01  -3.1216582e-01  -6.0424880e-02  -5.1544070e-02  -9.1353232e-02  -1.7042946e-01   3.1962306e-01   3.3726573e-01   3.1288302e-01   1.2493593e-01   1.5278090e-01  -3.0521183e-01  -1.5111493e-01  -2.3569913e-01  -1.5787743e-01  -9.0564486e-02   1.8035295e-01   1.3777537e-01  -5.2376017e-02  -2.0477820e-01   5.8580192e-02   1.9090776e-01  -1.8336247e-01  -2.2751900e-01  -6.8665940e-03   1.7033556e-02  -9.5186089e-02  -3.5943855e-01  -2.1082989e-01  -2.3218519e-02  -8.8509912e-02   1.8181249e-01  -2.5888314e-01  -2.7787432e-01
   3.1073805e-01   2.4833432e-01   1.0000000e+00   8.3608831e-01   3.0008737e-01   2.1459136e-01   7.3764254e-01   7.0615166e-01   6.5562340e-02   1.1280955e-01  -3.4411115e-01  -7.0581073e-02  -3.3216190e-02   1.0103909e-01   2.8094933e-01   2.7284099e-01  -7.1656679e-01  -7.1219115e-01   3.4054617e-01   1.4585824e-01   1.1862556e-01   1.3082353e-01   6.7603992e-01   6.5349164e-01  -2.5203255e-01  -3.7231954e-01   1.4594409e-01   1.5627606e-01  -4.5360031e-01  -3.9395819e-01  -1.2060626e-02  -8.4801666e-02  -1.7741306e-01  -8.1813991e-02  -6.7957472e-02  -7.4314350e-02   2.1649608e-01   3.1057476e-02   6.8883311e-02   2.9897198e-01   4.5757644e-01   1.4139880e-01  -2.9719078e-02  -1.9966877e-01  -4.9890811e-01  -4.5630078e-01   2.3424665e-01   1.7347506e-01  -3.8486617e-01  -3.5773597e-01  -1.6736811e-01  -1.7089098e-01   9.5827402e-03  -9.4462448e-02   5.3142936e-01   5.3701748e-01  -2.4683249e-01  -2.9876823e-01  -4.2730951e-01  -4.8950634e-01  -2.9192471e-01  -2.4124843e-01  -4.3278269e-01  -3.5466495e-01   3.6202408e-01  -9.1367704e-02  -6.0096690e-01  -6.6600916e-01  -1.2486814e-01  -1.1617171e-02  -2.1295439e-01  -3.5371764e-02   1.0177484e-01  -3.6971618e-02   1.4294064e-01   2.9982769e-02   1.3449436e-01   1.5500901e-01  -4.5733902e-01  -5.2304160e-01  -8.0325405e-01  -4.6524440e-01  -6.6835485e-01  -6.6467311e-01  -1.3233902e-01  -3.6108561e-02  -5.0871798e-01  -4.9613520e-01   5.4633389e-01   4.4536555e-01  -1.9897252e-01  -4.6030021e-01  -2.8165948e-01  -4.4502871e-01   7.1553544e-02   4.3377474e-03  -2.5063583e-01   2.1058651e-03  -6.8269138e-02  -2.1193051e-01   2.6568096e-02  -2.9952106e-02  -5.8295590e-03   3.1117758e-02  -1.3770611e-01  -2.5383699e-01   2.2162692e-01   1.8793004e-01   1.0902412e-01  -2.2293253e-01  -3.0343539e-01   1.5554999e-02  -2.6105746e-01   6.5886179e-02  -2.5106862e-01  -1.7788007e-01
   3.0684494e-01   1.7382681e-01   8.3608831e-01   1.0000000e+00   2.7872184e-01   4.0389074e-01   5.6680099e-01   6.6329199e-01   2.2298008e-01   3.2766107e-01  -3.4415980e-01   6.8063726e-02   1.3948657e-02   1.6590705e-01   3.3183285e-01   4.0687169e-01  -6.6496382e-01  -7.0806180e-01   4.0650009e-01   1.6702207e-01   1.7879405e-01   1.8228043e-01   5.0953044e-01   7.3881983e-01  -4.1094814e-01  -3.6682366e-01   1.6747201e-01   1.8520114e-01  -3.9525782e-01  -3.9843957e-01   8.8861396e-02   3.2721607e-02  -1.8716836e-01   4.1765974e-03   1.3101904e-01   1.4530597e-01   2.0667603e-01   6.0422835e-02   2.4874921e-03   2.7406525e-01   4.4659149e-01   1.7561568e-01  -4.3186660e-02  -1.5563853e-01  -4.2625231e-01  -3.0224208e-01   1.2071862e-01   1.3170831e-01  -3.6014713e-01  -3.0243800e-01  -1.1738087e-01  -9.8690035e-02  -7.5085201e-02  -1.3864977e-01   4.2179200e-01   4.0693464e-01  -2.7707877e-01  -3.2601941e-01  -3.8966230e-01  -4.3935848e-01  -2.9186802e-01  -1.4295014e-01  -2.7807375e-01  -3.3436168e-01   4.7794545e-01   2.1064670e-01  -4.7600430e-01  -4.9090096e-01  -8.6059894e-02  -5.8506141e-02  -1.1262366e-01   3.2869343e-02   2.4351195e-01   1.1075407e-01   3.3424777e-01   2.2007247e-01   2.4377494e-01   2.5271322e-01  -4.7802011e-01  -4.8907687e-01  -7.3585466e-01  -3.1867337e-01  -5.6566681e-01  -5.5244476e-01  -1.2094293e-01   1.5038367e-01  -5.0176389e-01  -4.2467247e-01   4.3037805e-01   3.9709711e-01  -3.2162105e-01  -4.0958092e-01  -4.0310151e-01  -2.0211284e-01   1.0362448e-01   8.9903860e-02  -2.3095406e-01   1.0143011e-01  -1.1377564e-01  -1.4332044e-01   2.2191969e-01   1.6994946e-01   2.0560486e-01   4.8009070e-02  -2.4435941e-02  -1.2513277e-01   3.1415179e-01   3.0178211e-01   1.4397459e-01  -1.8613845e-01  -1.8046672e-01   4.0446550e-02  -2.8261739e-01   5.8865577e-02  -1.3113542e-01  -6.3872290e-02
  -9.9974966e-02  -1.3482126e-01   3.0008737e-01   2.7872184e-01   1.0000000e+00   6.4631244e-01  -1.1330174e-03  -9.4213835e-02   6.1185633e-01   3.0055311e-01  -1.5245611e-01  -2.2878967e-01  -1.6737888e-01  -2.1700809e-01   4.8429600e-01   2.3718143e-01  -1.7524282e-01  -2.4136870e-01   2.8464607e-01   2.3287746e-02   6.8750728e-01   6.6063567e-01   4.6545099e-01   4.8842408e-01   2.9993270e-01   5.7877064e-02   6.6350932e-01   2.6581945e-01  -8.7140052e-02  -9.5579130e-02   4.0698914e-01   7.8189654e-02  -1.6482027e-01  -1.2662915e-01   4.0015260e-01   4.9021532e-01   5.6457987e-01   4.4482054e-01   3.1028410e-01   2.4749907e-01   3.7914715e-01   2.6195038e-01   2.7051730e-01   1.4849122e-01  -3.0889145e-02  -3.5963733e-02   1.9846788e-01   1.4822310e-01  -5.8380727e-02   6.4823822e-03   4.5413244e-02  -2.0526745e-02  -3.4524585e-01  -1.7734327e-01  -8.8746023e-02  -1.9886836e-01  -2.7639764e-01  -2.4344480e-01  -2.9728080e-01  -3.7987385e-01  -4.0249906e-01  -4.0522352e-01  -2.2638845e-01  -3.6099991e-01   4.1356014e-01   1.6225603e-01  -1.1163985e-01  -1.3086817e-01  -3.7755618e-04   1.3053370e-01   1.7010206e-01   1.6470051e-01   3.2222069e-01   6.2707148e-03   2.9197608e-01   1.3738649e-01   4.3006719e-01   4.2021461e-01   8.1039018e-02   6.5933888e-02  -1.4624257e-01   2.5743554e-01   8.9675617e-02   3.6387663e-02  -6.6222089e-02   1.6175780e-01  -2.5430700e-01  -5.7428062e-02  -3.9783332e-01  -2.5713010e-01  -6.0886633e-01  -6.4621020e-01  -5.7941742e-01  -3.3881760e-01   7.1065990e-02   6.4148576e-02  -9.5038819e-02   9.7383218e-02  -3.6050972e-01  -5.1837834e-01   2.7624733e-01   1.3098303e-01  -1.1025236e-01  -4.7523253e-01  -2.8045807e-01  -1.5603779e-01   1.3584729e-01  -9.5736417e-02   1.5314237e-02   1.5612767e-01  -5.4847396e-02  -3.3929457e-01  -6.9567665e-01  -5.3690822e-01  -2.7755515e-01  -1.5727704e-01
   1.1365395e-02  -7.2230654e-02   2.1459136e-01   4.0389074e-01   6.4631244e-01   1.0000000e+00  -9.9702790e-02  -1.0887464e-01   8.0129291e-01   5.7986926e-01  -2.3594330e-01  -9.8470137e-02  -6.4029064e-02  -2.2331160e-01   4.1709680e-01   4.2236198e-01  -2.6431776e-01  -3.6743859e-01   2.6458931e-01   5.9592127e-02   5.5685089e-01   6.5517496e-01   1.5764385e-01   4.9443438e-01  -4.0596418e-02   3.0593811e-03   5.1080854e-01   4.8262885e-01  -1.5703854e-01  -2.2287950e-01   2.9567324e-01   3.2011573e-02  -1.0444623e-01  -2.9476985e-03   4.0286876e-01   5.1381030e-01   3.5814660e-01   2.8331686e-01  -2.1941151e-02   1.4757864e-01   1.5617423e-01   2.0629138e-01   1.5851596e-01   5.0101163e-02   3.7529387e-02   1.5766330e-01   1.5809954e-01   1.5014071e-01  -3.3371347e-03   7.2311833e-02   7.9647887e-02   4.0761138e-02  -2.2202375e-01  -1.6829220e-01  -8.9871503e-03  -1.4688540e-01  -2.0605279e-01  -1.2032865e-01  -5.9210518e-02  -6.8974127e-02  -2.0861944e-01  -9.6424512e-02  -9.1547863e-02  -1.7260913e-01   4.5270596e-01   3.7242471e-01   3.9794305e-02   6.1329500e-02   7.9197141e-02   7.8199848e-02   4.4702407e-02   9.8792935e-03   3.6058281e-01   4.4784798e-02   4.1469254e-01   2.6823529e-01   3.7895751e-01   3.3453667e-01  -7.8364193e-02  -5.4297843e-02  -1.3599286e-01   1.8500479e-01   9.5600833e-02   5.6578835e-02  -1.8364525e-02   3.2417961e-01  -2.6445253e-01  -6.0179150e-02  -3.3750658e-01  -1.6950615e-01  -4.7289407e-01  -3.7708980e-01  -4.3747740e-01  -2.9016453e-02   2.8289821e-01   2.3156265e-01   5.5579306e-02   3.1050353e-01  -2.1840303e-01  -2.2086003e-01   2.8298177e-01   3.8784258e-01   1.5504034e-01  -1.2465299e-01  -1.7097696e-01  -1.1541075e-01   2.2056297e-01   2.5936678e-01   1.7830441e-01   1.9090233e-01   7.2714901e-02  -1.7310442e-01  -5.3053386e-01  -3.2698433e-01  -2.1499051e-01  -1.2476740e-01
   3.3124858e-01   2.6875009e-01   7.3764254e-01   5.6680099e-01  -1.1330174e-03  -9.9702790e-02   1.0000000e+00   8.3974471e-01  -2.2932366e-01  -6.5837593e-02  -2.9551343e-01   1.3434874e-01   3.9080019e-01   2.4078642e-01   8.1989051e-02   1.4930666e-01  -4.5264870e-01  -3.7145643e-01   2.8806004e-01   2.0314402e-01  -2.4928717e-01  -2.9103382e-01   4.1989849e-01   2.8097897e-01  -3.3326058e-01  -2.9344324e-01  -2.7717575e-01  -1.6590822e-01  -4.2286975e-02   4.8800151e-02   3.2420635e-02   6.0553160e-03   2.7340995e-01   3.2715042e-01  -1.0074096e-01  -2.6657540e-01   6.4130705e-02  -8.2889171e-03  -1.5428363e-02   4.1845872e-02   4.4480495e-01   1.3516130e-01  -3.4240983e-01  -5.2232097e-01  -6.9949208e-01  -6.1875098e-01   8.6857896e-02  -1.4370881e-01  -6.9595393e-01  -7.1190453e-01  -6.3312651e-01  -5.6181639e-01  -8.8085628e-02  -4.2845139e-01   4.9072035e-01   5.9295684e-01  -1.4363555e-01  -2.3645937e-01  -5.0914071e-01  -4.1512030e-01   2.6926450e-02   6.4377101e-02  -1.7156780e-01   9.3584644e-02   4.3035213e-01  -1.5832726e-01  -7.2640137e-01  -6.3128143e-01  -1.9412982e-01  -4.5385018e-02  -1.0364494e-01   1.4643230e-01   3.6412116e-02   1.1787210e-01  -1.0575950e-01  -1.1971675e-01   9.3412123e-02   1.3038572e-01  -3.0479935e-01  -3.7263826e-01  -6.4665638e-01  -5.7142655e-01  -6.8852447e-01  -7.3522313e-01  -4.5735753e-01  -3.9214842e-01  -5.4206906e-01  -6.4747660e-01   5.7344973e-01   3.5097545e-01  -4.1616114e-02  -3.2652965e-01  -4.6585191e-02  -4.3141415e-01   1.3087046e-01   9.2429430e-02  -2.9840380e-01  -6.6432176e-02  -6.8487262e-02  -1.3315823e-01  -2.5444925e-01  -3.4439975e-01  -1.4363867e-01   9.0946071e-02   1.3461328e-01  -3.0077838e-02   9.4854744e-02   2.8199216e-02   1.3881207e-01  -1.1854475e-01  -2.4899050e-01   5.7520763e-02  -4.3281180e-02   2.3771171e-01  -2.8680446e-02   6.4063833e-02
   2.8579424e-01   3.0936922e-01   7.0615166e-01   6.6329199e-01  -9.4213835e-02  -1.0887464e-01   8.3974471e-01   1.0000000e+00  -1.3952872e-01   7.9278140e-02  -2.4981097e-01   2.4348782e-01   2.5894584e-01   4.0694304e-01   3.8712925e-02   1.6890367e-01  -4.7944697e-01  -3.8345966e-01   1.3060117e-01   8.2284256e-02  -3.4232414e-01  -3.5539322e-01   3.8848795e-01   3.4760532e-01  -3.8476725e-01  -2.9589339e-01  -2.0887561e-01  -1.2107668e-01  -2.2161304e-01  -9.6953403e-02   1.3962404e-02   1.0873741e-01   1.7032327e-01   2.9193346e-01  -1.1487752e-01  -2.5774516e-01  -5.8412541e-02  -1.4150509e-01  -1.1383586e-01   9.2812274e-02   3.6748106e-01   9.6904019e-02  -3.1590869e-01  -4.4946883e-01  -5.4674874e-01  -4.8369136e-01   1.3577281e-02  -9.1079740e-02  -4.7831767e-01  -4.8372957e-01  -3.7374123e-01  -2.9293301e-01   7.7690790e-02  -1.5760896e-01   5.0540055e-01   5.9419893e-01  -1.6785887e-01  -2.3552155e-01  -3.7027975e-01  -2.8853162e-01   3.9370353e-02   1.9662654e-01  -1.6754732e-01   3.5053940e-02   4.0557204e-01   5.8674350e-02  -6.2123927e-01  -5.2736438e-01  -2.8876269e-01  -1.2144069e-01  -2.2891063e-01  -4.0212367e-02  -6.7936310e-02   9.5309610e-02  -8.2485005e-02  -6.5889747e-02  -1.2055990e-01  -7.3262794e-02  -4.4665335e-01  -4.5407581e-01  -6.5227326e-01  -5.4353895e-01  -7.0142641e-01  -6.5912725e-01  -2.4229970e-01  -2.2906999e-01  -4.2945424e-01  -5.0450641e-01   7.0713689e-01   4.4951409e-01   1.1388381e-01  -1.3467888e-01   3.4877692e-02  -3.2837210e-01   7.9851478e-03  -1.1465375e-02  -3.3860181e-01  -6.0603699e-02   3.8136554e-02   2.3265935e-02  -2.1343940e-01  -2.5848363e-01  -1.1622184e-01   2.2306455e-01   5.5618467e-02  -1.2865940e-01   8.3192788e-02   1.3979946e-01   1.2220867e-01  -2.7002054e-01  -2.8401509e-01   1.4499487e-01   9.3437770e-02   3.3501167e-01  -8.4095530e-02  -5.1351096e-02
  -1.1666718e-01  -2.1362560e-01   6.5562340e-02   2.2298008e-01   6.1185633e-01   8.0129291e-01  -2.2932366e-01  -1.3952872e-01   1.0000000e+00   5.7713913e-01  -2.7185509e-02  -1.9943718e-02  -5.0188854e-02  -8.1409331e-02   5.1667609e-01   4.0194149e-01  -1.5957665e-01  -2.5953491e-01   2.1844081e-01   1.3731840e-01   5.2059730e-01   5.9105451e-01   1.1674709e-01   3.2367124e-01   7.0501828e-03   1.1449518e-01   4.6734174e-01   3.9599691e-01  -7.3542015e-02  -6.7905726e-02   3.8742543e-01   1.9562487e-01  -5.2580581e-02   9.5017223e-02   4.8858258e-01   5.6512847e-01   2.8182153e-01   2.9545775e-01  -5.3525718e-02   7.9254901e-02   3.4659672e-02   9.0690977e-02   2.5390301e-01   1.2743071e-01   2.3442099e-01   2.8099403e-01   7.6571631e-02   6.6879897e-02   1.3623197e-01   1.9590216e-01   1.5383495e-01   1.1889480e-01  -3.1921648e-01  -9.5693519e-02  -1.9501012e-01  -2.5284511e-01  -2.1906487e-01  -1.6600622e-01  -3.6294179e-02   7.6352171e-03  -2.7622437e-01  -9.7880708e-02  -1.0342790e-01  -1.6487456e-01   3.4142654e-01   3.1326244e-01   1.4668652e-01   2.1560177e-01   4.8887088e-02   1.1821430e-01   1.1630831e-02  -5.6637654e-02   2.6493892e-01   7.6498522e-02   3.2284172e-01   2.6302487e-01   2.9834810e-01   2.6473711e-01  -2.2021833e-02   2.5985645e-02  -2.7413954e-02   2.2954651e-01   2.2528753e-01   1.3145244e-01   5.7996895e-02   2.6514639e-01  -1.7786130e-01  -1.9540417e-02  -4.4048560e-01  -3.8339687e-01  -4.8354438e-01  -2.8447891e-01  -3.7610918e-01   1.5518312e-01   2.6369767e-01   2.8505075e-01   8.4262372e-02   3.1182957e-01  -2.9103863e-01  -2.0917144e-01   1.6910554e-01   3.7574254e-01  -2.7730900e-03  -1.7983854e-01  -1.1856752e-01  -5.3665311e-02   1.3951714e-01   2.1872951e-01   1.7705659e-01   3.0096466e-01   1.8138046e-01  -1.5690054e-01  -3.7247546e-01  -3.3316605e-01  -1.0993399e-01  -4.5403222e-02
  -9.3727972e-02  -1.8692798e-01   1.1280955e-01   3.2766107e-01   3.0055311e-01   5.7986926e-01  -6.5837593e-02   7.9278140e-02   5.7713913e-01   1.0000000e+00   1.2363589e-01   1.4594099e-01   1.4111054e-01   6.1789088e-02   1.3310562e-01   1.2908148e-01  -8.7291742e-02  -2.1449664e-01  -5.8257748e-02  -4.9196951e-02   1.3082783e-01   1.9978930e-01   3.9912112e-02   2.9899915e-01  -1.1520712e-02   5.6132066e-02   2.9947957e-01  -4.9264489e-03  -1.3482152e-01  -8.9824364e-02   5.6310226e-01   4.5074034e-01   1.9565263e-02   9.6123075e-02   2.6266327e-01   4.1238327e-01  -1.4684557e-02  -8.9769535e-02  -7.2670994e-03  -6.9040826e-02   2.1763031e-03  -1.5972666e-01   8.9393254e-02   3.6837534e-02   1.1782577e-01   1.4090892e-01  -1.1761446e-01  -2.9416338e-02   1.5532306e-01   2.3365385e-01   2.0219109e-01   1.5912327e-01  -1.2639701e-01   1.7037349e-01  -6.4872036e-02  -8.4143650e-02  -2.6325036e-01  -2.3399895e-01   8.7338109e-02  -9.7607384e-03  -5.3236881e-02   7.5999167e-02   8.8791052e-02  -8.6097178e-02   4.3894119e-01   3.8182333e-01   5.7328404e-02   9.2763265e-02  -2.7891537e-02  -4.8658491e-02  -3.0211516e-02  -5.2717262e-02  -5.7041789e-02  -7.5851475e-02  -4.4399499e-03  -2.2979322e-02   4.5457419e-02   8.6061471e-02  -2.3927508e-01  -3.0543115e-01  -2.5796171e-01  -5.7685726e-02  -1.0348263e-01   1.6437734e-02  -8.6927450e-02   9.2524622e-02  -2.2440743e-01   1.3317898e-03  -1.0532562e-01  -1.2842824e-01  -1.6662319e-01  -5.5607548e-02  -1.6031932e-01   7.6234438e-02   3.8499893e-02   4.6415770e-02  -1.0074176e-01   2.8175608e-01  -1.3645868e-01  -5.7273522e-02   5.9358836e-02   1.6720249e-01  -1.6012750e-01  -1.2288813e-01  -1.1013154e-01  -8.9837962e-02  -4.1427137e-02   2.4908078e-01   1.1688751e-01  -4.9081393e-02  -1.1304862e-01  -9.1071895e-02  -2.3009033e-01  -3.2801080e-01  -1.5058828e-01  -5.4440210e-02
   1.1004003e-01  -2.3168943e-01  -3.4411115e-01  -3.4415980e-01  -1.5245611e-01  -2.3594330e-01  -2.9551343e-01  -2.4981097e-01  -2.7185509e-02   1.2363589e-01   1.0000000e+00   4.2561123e-01   3.4702740e-01   3.5276206e-01   1.0214290e-02  -9.7053866e-02   5.2711217e-01   4.3212601e-01  -8.9755965e-02   7.2656820e-02  -1.0950882e-01  -1.7541266e-01   9.4267871e-02  -8.8977845e-03   3.7795583e-01   2.1457772e-01   1.0229043e-01  -1.6964758e-01   1.4177003e-01   1.8849251e-01   2.6621378e-01   3.3280943e-01   2.0141222e-01   1.1395765e-01   9.4989231e-03   8.8652141e-02  -2.9653020e-01  -2.0548799e-01  -1.8574144e-02  -2.5395250e-01  -3.8972398e-01  -3.7181321e-01   1.0673857e-01   2.2724733e-01   3.9415716e-01   3.3794687e-01  -3.5478306e-01  -2.1661625e-01   3.8789374e-01   4.1884066e-01   2.2141251e-01   2.7198537e-01  -1.6735757e-01   2.8427898e-01  -5.3035026e-01  -4.5553593e-01   9.9503226e-02   3.0628414e-02   3.8725894e-01   1.9129945e-01   1.1291425e-01  -7.0021690e-03   2.0259285e-01   1.6874517e-01  -2.0177204e-01   6.7437195e-02   5.1242972e-01   4.3258077e-01   2.3308771e-01   2.0173830e-01   1.0766981e-01   1.0516610e-01  -3.1548935e-01  -1.8580249e-01  -3.1031876e-01  -2.2270201e-01  -2.1915803e-01  -1.8710118e-01   1.4505374e-02   1.2755734e-01   2.3323958e-01   2.3566344e-01   2.7895480e-01   3.0582259e-01   1.0887427e-01   2.0114769e-03   3.1689279e-01   3.5147342e-01  -2.8698212e-01  -2.7279723e-01   1.9984227e-01   3.3446719e-01   2.5365662e-01   2.0261923e-01  -2.2902932e-01  -2.4550626e-01   1.2935061e-01  -1.3966121e-01  -1.4564773e-02   9.5211842e-02  -4.1079158e-02  -9.8400166e-02  -2.3061836e-01  -1.6234960e-01  -9.1484390e-02  -3.5538722e-02  -3.4711165e-01  -6.1721636e-02  -2.6951733e-01  -1.0585019e-01   1.7830419e-02  -2.3581803e-02   1.2252766e-01  -1.2830061e-01  -4.1124446e-02  -1.1412347e-01
   4.6123741e-01   1.8675859e-01  -7.0581073e-02   6.8063726e-02  -2.2878967e-01  -9.8470137e-02   1.3434874e-01   2.4348782e-01  -1.9943718e-02   1.4594099e-01   4.2561123e-01   1.0000000e+00   5.6946868e-01   7.8765055e-01  -3.2370194e-02   2.0164104e-01   1.9275077e-01   3.2283542e-01   2.1294994e-01   2.4132205e-01  -4.1987433e-01  -4.3218879e-01  -6.7037132e-02   1.9540388e-02   6.0166202e-03  -1.4199322e-01  -1.3007039e-01  -2.3372784e-01   1.7723486e-01   2.4377093e-01   2.8340281e-01   4.8440431e-01   5.5387646e-01   6.6798663e-01  -3.2739214e-02  -3.3249913e-02  -3.8047713e-01  -2.6834585e-01  -1.4746137e-01  -3.0648311e-01  -3.0597994e-01  -2.3216409e-01  -3.1070459e-01  -3.0646995e-01  -6.4031546e-02   4.7150320e-02  -4.4712204e-01  -4.1805896e-01  -5.5820225e-03  -5.1761804e-02  -3.1071722e-01  -5.6525117e-02  -1.5702206e-01  -1.4915820e-01  -2.7811680e-01  -2.1097947e-01   1.9290657e-01   1.5836767e-01   3.4697142e-01   2.8800416e-01   4.7153995e-01   5.8818685e-01   1.4824195e-01   5.3679878e-01   2.1856619e-01   4.3344231e-01   7.7010191e-02   2.7526467e-01   1.9651044e-01   2.1384348e-01  -8.7430461e-02   2.8145302e-02  -2.9367109e-01  -1.0940635e-01  -3.9385096e-01  -2.5405246e-01  -3.0239846e-01  -2.7527456e-01  -1.4594005e-01  -1.0901695e-01  -9.6255403e-02  -2.0875271e-01  -3.6861009e-02  -1.2238748e-01  -3.9742183e-01  -2.7206622e-01  -4.5799653e-02  -1.3097505e-01  -1.8799590e-02  -1.4059876e-01   1.1439542e-01   2.5095975e-01   1.9290811e-01   1.4441890e-01  -8.9742852e-02  -5.9393327e-02  -3.0420827e-02  -1.4247753e-01  -8.9564659e-02   1.1548760e-01  -1.1700318e-02  -2.3227855e-01   6.8224597e-02  -4.2682419e-02   1.1414601e-01   2.8144204e-02  -2.8291947e-01  -1.2900031e-01  -2.4230713e-01  -1.2371664e-01   1.5067589e-02  -4.1313645e-02   1.3792370e-01   1.0204348e-01   4.3290281e-02   3.8505311e-02
   1.6434585e-01  -9.2163338e-02  -3.3216190e-02   1.3948657e-02  -1.6737888e-01  -6.4029064e-02   3.9080019e-01   2.5894584e-01  -5.0188854e-02   1.4111054e-01   3.4702740e-01   5.6946868e-01   1.0000000e+00   5.2935061e-01   6.6221945e-02   2.1806753e-01   2.7082422e-01   3.2245386e-01   9.8501959e-02   2.0934665e-01  -2.9875586e-01  -3.9756573e-01  -4.5049202e-02  -6.6023509e-03  -5.3327367e-02   8.3332184e-02  -3.5401432e-01  -2.8154924e-01   4.9733796e-01   5.8177456e-01   3.5732034e-01   3.7295706e-01   5.7440327e-01   6.1826084e-01   2.5948964e-01   6.6504592e-02  -1.6512610e-01  -3.9896841e-02  -7.7050130e-02  -2.7456901e-01  -4.6212600e-02  -1.6569197e-01  -3.1380016e-01  -4.2833986e-01  -2.3302645e-01  -1.2741353e-01  -2.8778493e-01  -4.8740833e-01  -3.0290608e-01  -3.2739540e-01  -4.9606546e-01  -3.2929919e-01  -3.1774582e-01  -4.0264838e-01  -9.2355908e-02  -4.0956962e-02  -4.1510359e-02  -1.0929145e-01  -8.0227598e-02   7.1860207e-03   2.7107575e-01   3.9076848e-01   3.2326765e-01   5.5518523e-01   3.7504275e-01   2.2892174e-01  -1.3618765e-01   4.2420081e-02  -5.2436573e-02   6.3232527e-02   1.6851253e-01   3.3943369e-01  -7.2239203e-02   2.4937133e-01  -2.7743904e-01  -1.5152588e-01   2.7451270e-02   7.6740031e-02   1.0215893e-01   9.9250564e-02   1.8224124e-02  -8.4523735e-02  -1.7838733e-01  -2.5824934e-01  -4.6300236e-01  -3.6485329e-01  -2.5148195e-01  -2.8151795e-01  -5.2683857e-02  -1.9324119e-01  -5.3932222e-02  -2.5661236e-02   5.8615533e-02  -7.8152440e-03   1.5276617e-01   1.4858450e-01  -7.9347968e-02  -1.9158093e-02  -1.0152748e-01  -1.7272897e-02  -1.8329073e-01  -2.3121429e-01  -1.3560904e-01  -1.6490803e-02   1.9195817e-01   1.3638394e-01  -1.2249073e-01  -5.8308636e-02  -3.8811236e-03   6.5122204e-02   3.7924896e-03  -2.1327084e-02   2.9101657e-02   4.5744677e-02   1.0063430e-01   1.4147657e-01
   3.2432212e-01   1.2913996e-01   1.0103909e-01   1.6590705e-01  -2.1700809e-01  -2.2331160e-01   2.4078642e-01   4.0694304e-01  -8.1409331e-02   6.1789088e-02   3.5276206e-01   7.8765055e-01   5.2935061e-01   1.0000000e+00   9.9704028e-02   2.8267590e-01   9.4056877e-02   1.5437052e-01   3.6752484e-02   7.0690147e-02  -3.6671398e-01  -4.1709008e-01   9.8856370e-02   7.3611324e-02   2.7635364e-02  -6.0023106e-02  -2.1281102e-01  -2.9744562e-01   6.6780080e-02   2.0703661e-01   2.1336377e-01   3.8366253e-01   3.7108007e-01   4.9554199e-01   2.7911975e-02  -6.1159278e-02  -3.8498635e-01  -2.8972624e-01  -8.3223818e-02  -2.9691212e-01  -2.6639577e-01  -3.5645735e-01  -2.6151101e-01  -2.7197328e-01  -6.4637328e-02  -3.1155403e-02  -3.5056507e-01  -3.5214644e-01   2.7755899e-03  -6.6436985e-02  -2.0320958e-01   6.2146232e-02  -1.3322782e-01  -3.4682756e-02  -1.4563352e-01  -2.6850785e-02   3.9232741e-02   5.3827676e-02   1.8566790e-01   1.0634669e-01   2.3158099e-01   4.3286181e-01  -6.2917249e-02   3.2471192e-01   1.7156302e-01   3.4086504e-01  -9.2647087e-02   8.0887797e-02  -2.9189701e-03   1.4125402e-01  -1.4349519e-02   1.0756128e-01  -3.4797385e-01  -6.7548518e-02  -4.4781747e-01  -3.2642118e-01  -2.4950918e-01  -1.9062969e-01  -1.2987427e-01  -1.1652116e-01  -2.1670223e-01  -3.5300384e-01  -3.2074916e-01  -4.2059932e-01  -3.0510316e-01  -3.6838499e-01  -2.3500593e-01  -3.3365886e-01   1.1199510e-01  -8.5077307e-02   1.2472426e-01   1.0451506e-01   1.1553113e-01  -4.3752134e-02  -1.9456057e-01  -1.1972810e-01  -1.2876911e-01  -1.3847339e-01  -6.2480612e-02   3.4135814e-02  -1.0182657e-01  -2.9455766e-01  -1.0892805e-01  -4.0056820e-02  -3.4015872e-02  -1.7422764e-01  -2.4268274e-01  -1.6879505e-01  -2.9298754e-01  -2.6967822e-01  -1.3705508e-01  -3.6200043e-02   1.0851845e-01   5.8733170e-02  -9.5044827e-02  -1.2745675e-01
   1.7765447e-02  -3.1826000e-01   2.8094933e-01   3.3183285e-01   4.8429600e-01   4.1709680e-01   8.1989051e-02   3.8712925e-02   5.1667609e-01   1.3310562e-01   1.0214290e-02  -3.2370194e-02   6.6221945e-02   9.9704028e-02   1.0000000e+00   7.1555154e-01  -2.1135086e-01  -3.8748776e-01   4.4604906e-01   2.8989174e-01   5.8176842e-01   5.3385938e-01   4.1746356e-01   3.7531974e-01  -1.9298474e-01  -1.6834851e-01   2.3021368e-01   3.2647171e-01   1.5792427e-01   1.9428607e-01   2.6639172e-01   6.0220082e-02  -9.9956299e-02   4.8345854e-02   5.1800679e-01   3.6370629e-01   5.7187637e-01   5.5498931e-01   1.7671707e-01   1.1226490e-01   3.3831579e-01   2.3408037e-01   2.3150453e-01   9.3692202e-02  -8.9466362e-02  -6.1556592e-02   2.8408204e-01   2.4390097e-01  -1.7932299e-01  -1.2832921e-01  -1.0519132e-01  -4.5966301e-02  -4.8219800e-01  -2.2343165e-01  -6.0650163e-02  -9.0424263e-02  -3.6034081e-01  -4.0424893e-01  -3.0330659e-01  -2.3966034e-01  -5.2637398e-01  -3.2264464e-01  -1.7819217e-01  -2.6212102e-01   1.8394655e-01   6.8821735e-02  -1.4605661e-01  -1.8932726e-01  -2.1945356e-02  -3.4945400e-02   1.4570785e-01   1.9690547e-01   5.1253380e-01   3.4751915e-01   4.6135704e-01   3.6969996e-01   6.4110798e-01   6.3818779e-01   8.3228127e-02   2.0095643e-01  -1.3042179e-01   2.1245828e-01   1.5155985e-01  -1.5861892e-01   7.4679993e-02   1.1516990e-01  -3.1447661e-01  -2.1479528e-01  -2.2896000e-01  -2.1577065e-01  -6.2705672e-01  -4.7354300e-01  -5.7408849e-01   9.4471225e-02   2.2798599e-01   3.3832548e-01   1.0687809e-01   2.3775726e-01  -3.0998078e-01  -2.6936021e-01   2.3759848e-01   3.5553752e-01   4.4794092e-02  -2.1881258e-01   7.5112758e-02   1.2851257e-01   3.6081576e-01   3.0784464e-01   1.8222715e-01   3.8068057e-01   2.6623578e-01   1.0170035e-02  -4.0194042e-01  -2.6053461e-01   1.1014381e-01   1.6506518e-01
   2.2306382e-01  -1.4618519e-01   2.7284099e-01   4.0687169e-01   2.3718143e-01   4.2236198e-01   1.4930666e-01   1.6890367e-01   4.0194149e-01   1.2908148e-01  -9.7053866e-02   2.0164104e-01   2.1806753e-01   2.8267590e-01   7.1555154e-01   1.0000000e+00  -2.7292282e-01  -3.3011335e-01   4.0794340e-01   2.7891666e-01   3.5956297e-01   3.7764832e-01   1.6634174e-01   3.2079444e-01  -3.3673488e-01  -2.3599630e-01   1.5349689e-01   4.6910614e-01   1.2912786e-01   1.7359780e-01   1.1907627e-01   4.9662660e-02   1.8512135e-02   2.4749756e-01   3.8561274e-01   1.7487517e-01   3.0718209e-01   3.1376420e-01  -2.4529485e-04   4.0040168e-02   9.7490252e-02   1.8189759e-02   1.9713108e-01   1.2505135e-02  -6.5145598e-02  -3.0529525e-02   2.4231711e-01   1.4077225e-01  -1.6158300e-01  -2.1682696e-01  -1.6830562e-01  -6.7613196e-02  -3.0002103e-01  -2.8773839e-01   8.9051694e-03  -4.9425737e-02  -2.7869774e-01  -2.9674122e-01  -1.3888879e-01  -7.9947369e-02  -2.1928010e-01  -2.6879909e-02  -9.5607792e-02  -1.0925760e-01   2.3035836e-01   1.6519051e-01  -1.3013543e-01  -8.5542965e-02   6.1116803e-02  -1.3213254e-02  -4.2855238e-02   8.2627633e-02   3.8244273e-01   2.7280257e-01   3.6000703e-01   3.0321895e-01   3.8068379e-01   3.8661363e-01  -1.0625080e-01   8.7708648e-02  -1.5395004e-01  -2.5536823e-03   3.9462059e-02  -2.6642976e-01  -1.6745986e-02   8.9109997e-02  -4.0386475e-01  -3.3113553e-01  -1.1604058e-01  -1.5367101e-01  -4.3758032e-01  -2.7602112e-01  -3.8235857e-01   2.2413935e-01   2.2116098e-01   3.9215636e-01   1.4038398e-01   1.8734649e-01  -1.2914195e-01  -9.1391836e-02   2.3275617e-01   3.4341351e-01   2.8304357e-01  -6.5069331e-02   1.6500332e-01   1.3060112e-01   2.8320361e-01   2.1591692e-01   1.6566808e-01   2.8683637e-01   3.0950210e-01   1.1967467e-01  -1.9197564e-01  -3.5204497e-02   1.3116693e-01   1.7767966e-01
  -6.1842656e-02  -1.1696670e-01  -7.1656679e-01  -6.6496382e-01  -1.7524282e-01  -2.6431776e-01  -4.5264870e-01  -4.7944697e-01  -1.5957665e-01  -8.7291742e-02   5.2711217e-01   1.9275077e-01   2.7082422e-01   9.4056877e-02  -2.1135086e-01  -2.7292282e-01   1.0000000e+00   8.0641921e-01  -1.6944979e-01  -1.2143103e-02  -1.1745043e-01  -1.7336280e-01  -2.4817423e-01  -3.7491396e-01   3.7062423e-01   4.0249148e-01  -1.3476518e-01  -3.3404669e-01   5.8810786e-01   4.7914364e-01   2.9479185e-01   2.9751568e-01   3.6378936e-01   1.9878811e-01   1.2867036e-01   1.6252739e-01  -2.5450637e-01  -1.2086911e-01  -8.2327890e-02  -2.5323222e-01  -3.0918285e-01  -1.2468103e-01  -1.3093578e-01  -6.1740135e-03   3.1193493e-01   2.3711514e-01  -4.1116239e-01  -3.3988966e-01   2.8362700e-01   2.5508364e-01   1.2572867e-02   5.1754415e-02  -1.2012277e-01   6.1365120e-02  -5.0961778e-01  -5.1707685e-01   3.1758322e-01   3.0198845e-01   2.6758874e-01   2.7885837e-01   3.1194393e-01   1.5704920e-01   5.6565902e-01   4.1822397e-01  -1.2598287e-01   1.0966016e-01   4.4950441e-01   4.8473102e-01   1.7941977e-01   7.8613374e-02   2.7592387e-01   1.6880872e-01  -4.5775295e-02   6.9168775e-02  -2.0554057e-01  -1.1721973e-01  -7.5453500e-02  -4.5497293e-02   6.1408593e-01   5.9004157e-01   7.1949077e-01   4.5658440e-01   4.5044546e-01   4.7188737e-01  -4.0663798e-03  -1.7410051e-01   3.6347791e-01   3.6579997e-01  -4.3687241e-01  -3.9158855e-01   1.9114706e-01   3.2801135e-01   2.2969319e-01   1.9445267e-01  -1.8901659e-01  -1.7748391e-01   4.1411182e-02  -1.1221179e-01   1.4017346e-03   6.0570693e-02  -7.2975407e-02  -1.4655046e-01  -1.6671332e-01  -8.3380119e-02   4.9566477e-02   1.6521135e-01  -2.0944551e-01  -1.9162938e-01  -1.6657199e-01  -1.3942494e-02   4.7228646e-02  -1.6271853e-01   1.6900313e-01  -9.8625351e-02   1.2223843e-01   4.3300695e-02
  -2.4319998e-02   4.6121329e-02  -7.1219115e-01  -7.0806180e-01  -2.4136870e-01  -3.6743859e-01  -3.7145643e-01  -3.8345966e-01  -2.5953491e-01  -2.1449664e-01   4.3212601e-01   3.2283542e-01   3.2245386e-01   1.5437052e-01  -3.8748776e-01  -3.3011335e-01   8.0641921e-01   1.0000000e+00  -2.0131671e-01  -6.5531160e-02  -3.2619525e-01  -3.7366217e-01  -4.1680742e-01  -5.4385824e-01   3.7709550e-01   3.5493009e-01  -1.7749810e-01  -3.1446450e-01   5.1561316e-01   5.0889980e-01   1.6638338e-01   2.7227742e-01   4.6280100e-01   3.0505559e-01  -4.7008101e-02  -3.8593688e-02  -3.5432664e-01  -1.8310613e-01  -1.0410602e-01  -2.4327240e-01  -3.6535351e-01  -1.3110309e-01  -1.9942154e-01  -1.0543507e-01   2.9440154e-01   2.6055135e-01  -4.3404818e-01  -4.3132724e-01   2.2604717e-01   1.6675152e-01  -5.2026117e-02  -1.2382923e-03   4.0479209e-03  -4.5958783e-02  -4.5948631e-01  -4.0983162e-01   3.9000949e-01   4.1430709e-01   3.1308784e-01   3.6228581e-01   5.2305053e-01   3.5954669e-01   5.8679107e-01   5.7748568e-01  -9.9923287e-02   1.3107277e-01   3.9353340e-01   5.4113319e-01   1.2103382e-01   1.1977546e-01   2.2513683e-01   1.5104421e-01  -2.0338995e-01  -8.2319886e-03  -3.4655652e-01  -2.2522234e-01  -2.8859722e-01  -2.8726402e-01   4.5121832e-01   5.7236116e-01   6.8159208e-01   3.3236760e-01   4.3878679e-01   4.3869029e-01  -4.3334038e-02  -1.9492878e-01   3.8515957e-01   3.3119336e-01  -3.5962872e-01  -3.0442318e-01   2.8367411e-01   3.8460616e-01   3.3018642e-01   1.5661159e-01  -1.9556582e-01  -2.3241180e-01   3.8062529e-02  -2.3650755e-01   6.7157553e-02   9.8861616e-02  -6.0902245e-02  -2.9560020e-01  -1.0978944e-01  -6.4202797e-02   9.0491191e-02   1.8716160e-01  -2.9550297e-01  -3.8109018e-01  -2.7924419e-01  -6.2379172e-02   2.3943906e-02  -1.5466654e-01   1.9345147e-01  -6.6831463e-02   1.2727101e-01   8.5358906e-02
   5.9967552e-01   2.2387547e-01   3.4054617e-01   4.0650009e-01   2.8464607e-01   2.6458931e-01   2.8806004e-01   1.3060117e-01   2.1844081e-01  -5.8257748e-02  -8.9755965e-02   2.1294994e-01   9.8501959e-02   3.6752484e-02   4.4604906e-01   4.0794340e-01  -1.6944979e-01  -2.0131671e-01   1.0000000e+00   7.7100784e-01   2.1907699e-01   2.5109496e-01   3.0418861e-01   2.6784360e-01  -3.0237010e-01  -4.1855987e-01   7.6523253e-02   1.4860487e-01   1.7266488e-01   6.2107840e-02   1.9720663e-01   1.0608091e-01   2.6045931e-01   3.4469510e-01   2.0780665e-01   8.4291868e-02   2.9287007e-01   2.5893353e-01  -6.3557514e-02  -2.8733285e-03   3.0254096e-01   2.9899727e-01  -2.2438399e-01  -2.5307393e-01  -4.5324491e-01  -2.7071512e-01  -4.1560569e-02  -4.8838226e-02  -5.4321656e-01  -4.8398034e-01  -5.0672860e-01  -4.7375819e-01  -3.8146728e-01  -5.1714460e-01  -2.7647917e-02  -2.8659395e-02   1.4586643e-01   1.1066994e-02  -3.5103723e-01  -2.0954120e-01   1.1863345e-02  -1.2587132e-01   1.2274810e-01   4.8859782e-02   3.0261603e-01   4.8135278e-02  -2.3582702e-01  -2.2584742e-01   4.6300287e-01   2.5862411e-01   5.9686149e-02   1.9673949e-01   5.2574159e-01   3.2890575e-01   4.2732387e-01   4.3942914e-01   4.7813085e-01   4.3184633e-01   9.5910906e-02   3.6715667e-02  -1.7127308e-01   5.8561866e-02   6.7134888e-02  -2.0485664e-01  -1.9716983e-01  -3.9396890e-02  -2.7564900e-01  -2.9808981e-01  -1.6832508e-01  -1.1360875e-01  -4.9074877e-01  -3.4438506e-01  -3.8061873e-01   5.1966031e-02   1.7348116e-01   1.7599614e-01  -5.7626179e-02   3.8145130e-02  -2.5917286e-01  -1.5091181e-01   3.0955963e-01   2.1888470e-01   3.2172110e-01  -8.7893133e-02   2.8839519e-01   3.2538690e-01   2.6052151e-01   1.4052289e-01   1.2796232e-01   1.6520710e-01   1.5800903e-01  -3.1916351e-02  -3.2299732e-01  -4.0904568e-02   2.1088464e-01   2.8718633e-01
   6.4067915e-01   2.4797259e-01   1.4585824e-01   1.6702207e-01   2.3287746e-02   5.9592127e-02   2.0314402e-01   8.2284256e-02   1.3731840e-01  -4.9196951e-02   7.2656820e-02   2.4132205e-01   2.0934665e-01   7.0690147e-02   2.8989174e-01   2.7891666e-01  -1.2143103e-02  -6.5531160e-02   7.7100784e-01   1.0000000e+00   7.6167839e-04   5.1890290e-02   1.7442306e-01   6.2128852e-02  -3.3365414e-01  -4.6484232e-01  -9.4179967e-02   5.5399773e-02   2.3281584e-01   1.6279408e-01   1.2953486e-01   5.8370690e-02   3.9920271e-01   4.1824085e-01   1.1831620e-01  -3.1977810e-02   6.5377320e-02   1.3624170e-02  -1.9365852e-01  -1.3462900e-01   6.6152274e-02   8.3341635e-02  -2.5745740e-01  -2.3839935e-01  -2.3703724e-01  -1.4143809e-01  -1.3682123e-01  -6.1675532e-02  -3.5105795e-01  -3.3412176e-01  -3.9926795e-01  -3.7877855e-01  -3.1438001e-01  -3.4403276e-01  -6.3065374e-02  -3.4374470e-02   3.9605396e-01   2.0547918e-01  -1.0467296e-01   1.5009652e-01   1.8448879e-01   5.1332858e-02   3.4359840e-01   2.3517399e-01   3.5859865e-02  -1.0570373e-01   5.4989459e-02   1.2731031e-02   6.4427216e-01   4.1335293e-01  -9.3910092e-02  -1.7214058e-03   3.0903086e-01   2.8875813e-01   2.5501327e-01   3.4739469e-01   3.2832328e-01   2.7076454e-01   1.8040382e-01  -4.4383731e-03   2.3554522e-02   4.5395025e-02   9.3991491e-02  -1.4603571e-01  -1.7568474e-01  -1.7435558e-01  -1.3876282e-01  -2.0488364e-01  -1.1925519e-01  -2.0692138e-01  -2.1991662e-01  -1.1919632e-02  -6.8187287e-02   2.6821078e-01   1.0994536e-01   1.5417470e-01   8.5616188e-02   1.4696898e-01  -1.3408402e-01   9.1124152e-02   9.4975150e-02   2.0098793e-01   1.5170836e-01   1.4301264e-01   3.2264011e-01   3.2486809e-01   9.0604392e-02   2.6679042e-01   1.9118875e-01   1.9403616e-01   2.8080684e-01   9.4967270e-02  -8.3170047e-03   1.4717742e-01   2.6267752e-01   2.9637730e-01
  -2.1624197e-01  -4.3505842e-01   1.1862556e-01   1.7879405e-01   6.8750728e-01   5.5685089e-01  -2.4928717e-01  -3.4232414e-01   5.2059730e-01   1.3082783e-01  -1.0950882e-01  -4.1987433e-01  -2.9875586e-01  -3.6671398e-01   5.8176842e-01   3.5956297e-01  -1.1745043e-01  -3.2619525e-01   2.1907699e-01   7.6167839e-04   1.0000000e+00   9.1129362e-01   3.0408061e-01   4.3176017e-01   1.8053188e-01   2.2774529e-01   5.3661661e-01   5.1894704e-01  -1.1117938e-02  -9.3738962e-02   1.3880417e-01  -8.8684357e-02  -4.2657875e-01  -3.7920385e-01   4.2767696e-01   4.6642290e-01   6.4783903e-01   5.8129968e-01   3.7500977e-01   2.5176576e-01   2.7432519e-01   2.2748615e-01   4.6375131e-01   3.6402312e-01   6.0954716e-02  -4.3009039e-02   3.2839067e-01   2.9480102e-01   8.2343221e-02   1.2795500e-01   2.3301849e-01   1.6593465e-01  -3.0180156e-01   1.7416351e-03  -8.8648292e-02  -2.8557430e-01  -4.1098024e-01  -3.8705570e-01  -2.0681260e-01  -3.3734969e-01  -6.6310734e-01  -6.3093436e-01  -2.0240487e-01  -5.4618093e-01   3.0739065e-02   1.6202722e-02   8.8930894e-02  -1.5016907e-01   5.3509684e-02   2.2825753e-03   2.6451470e-01   2.3593325e-01   4.6819521e-01   1.8179012e-01   5.2871274e-01   4.2230262e-01   6.0009383e-01   5.5441460e-01   1.3654127e-01   2.0896138e-01   4.7132126e-02   4.0421826e-01   3.1221933e-01   2.1291883e-01   2.1849691e-01   3.4686053e-01  -1.3686924e-01   6.4190789e-02  -4.3946401e-01  -2.4004302e-01  -6.2236530e-01  -5.2989571e-01  -5.6670146e-01   1.7919896e-02   1.7341928e-01   1.9003248e-01   9.8608455e-02   1.9794447e-01  -2.9261927e-01  -3.9932584e-01   3.1623302e-01   4.1434616e-01   1.2424969e-01  -2.8055295e-01  -1.1528361e-01   2.3681645e-02   3.7966626e-01   1.2884988e-01   1.4686774e-01   3.4320252e-01   1.7213010e-01  -1.0325006e-01  -4.1893457e-01  -3.4019017e-01  -1.8499772e-02   1.6438370e-02
  -1.4253598e-01  -2.4706713e-01   1.3082353e-01   1.8228043e-01   6.6063567e-01   6.5517496e-01  -2.9103382e-01  -3.5539322e-01   5.9105451e-01   1.9978930e-01  -1.7541266e-01  -4.3218879e-01  -3.9756573e-01  -4.1709008e-01   5.3385938e-01   3.7764832e-01  -1.7336280e-01  -3.7366217e-01   2.5109496e-01   5.1890290e-02   9.1129362e-01   1.0000000e+00   2.4241853e-01   4.0003272e-01   6.7022949e-02   1.0426558e-01   5.8399192e-01   6.0678056e-01  -1.0806762e-01  -2.0272309e-01   9.2864342e-02  -1.3698434e-01  -3.7427786e-01  -3.4062189e-01   3.2408652e-01   4.1156962e-01   5.6810333e-01   5.3187103e-01   2.6822239e-01   3.2231430e-01   2.2703457e-01   2.7687397e-01   3.9972338e-01   3.2431390e-01   1.0514421e-01   1.3672642e-02   3.6094647e-01   3.7051021e-01   8.3317206e-02   1.1457182e-01   2.6271572e-01   1.1000807e-01  -1.9833668e-01  -8.1413511e-04  -3.1949993e-02  -2.0017498e-01  -2.6562666e-01  -2.1241458e-01  -1.6686215e-01  -2.5211828e-01  -5.4543868e-01  -5.5022400e-01  -1.8465038e-01  -4.8582778e-01   3.3474278e-03  -3.6917151e-02   1.2008755e-01  -8.0250646e-02   1.6933448e-01   8.4619265e-02   1.5066179e-01   1.2278906e-01   4.2956420e-01   8.6882270e-02   5.1694240e-01   4.2087396e-01   5.3153858e-01   5.0917980e-01   1.5594959e-01   1.5595751e-01   4.8085574e-02   3.5083956e-01   3.1637067e-01   2.0381137e-01   2.9055684e-01   3.9021474e-01  -1.1458414e-01   7.3761021e-02  -4.0514469e-01  -1.8406147e-01  -5.2989094e-01  -4.6744240e-01  -5.3354472e-01   1.1648239e-02   1.5362476e-01   1.8643887e-01   1.2138846e-01   2.7410329e-01  -2.4136603e-01  -3.3791338e-01   2.9832305e-01   4.5040143e-01   1.5420945e-01  -2.0429872e-01  -1.3791738e-01  -3.0429258e-02   3.6708295e-01   2.1842870e-01   1.6970539e-01   3.0577727e-01   1.9091256e-01  -1.0405311e-01  -4.5913729e-01  -3.4581352e-01  -8.1163519e-02  -2.4365410e-02
   2.3714602e-01   5.7548749e-02   6.7603992e-01   5.0953044e-01   4.6545099e-01   1.5764385e-01   4.1989849e-01   3.8848795e-01   1.1674709e-01   3.9912112e-02   9.4267871e-02  -6.7037132e-02  -4.5049202e-02   9.8856370e-02   4.1746356e-01   1.6634174e-01  -2.4817423e-01  -4.1680742e-01   3.0418861e-01   1.7442306e-01   3.0408061e-01   2.4241853e-01   1.0000000e+00   7.2174170e-01   1.5266800e-01  -1.0479167e-01   2.7070901e-01   4.2437170e-02  -2.3754969e-01  -2.2761558e-01   3.0067540e-01   8.9338922e-02  -5.3546860e-02  -7.7757171e-02  -1.0726408e-02   6.0582411e-02   2.3362322e-01   6.5178784e-02   1.0284120e-01   1.4748483e-01   3.2372124e-01   7.3991785e-02  -3.2795148e-02  -1.1549801e-01  -2.3405063e-01  -2.4495680e-01  -1.5896204e-02   2.7469023e-02  -1.1687704e-01  -2.8504215e-02  -4.0969219e-02  -1.6641713e-02  -1.6207377e-01   7.3510994e-02   8.1805768e-02   7.8655810e-02  -1.9987491e-01  -2.4305364e-01  -3.2955180e-01  -4.4577949e-01  -4.0091418e-01  -4.6061830e-01  -2.8394469e-01  -3.4299960e-01   2.3495048e-01  -1.0872446e-01  -2.4675455e-01  -4.0854996e-01  -1.4824419e-02   1.5740925e-01   3.5355678e-04   1.0850440e-01   1.5126028e-01  -5.4506902e-02   1.4733525e-01  -1.2279407e-03   2.1031368e-01   2.2432672e-01  -1.8114107e-01  -1.9917796e-01  -4.5104268e-01  -8.9901296e-02  -3.4136517e-01  -3.5082803e-01  -4.8769071e-02  -1.0153686e-01  -3.4855992e-01  -2.6948093e-01   8.6647266e-02   1.1089886e-01  -2.2197439e-01  -4.0081851e-01  -2.5519324e-01  -3.7605170e-01  -9.8436587e-02  -1.8182830e-01  -1.9997584e-01  -8.3517393e-02  -1.5194452e-01  -2.9760673e-01   1.1504180e-01  -7.1142636e-02  -1.5547619e-01  -2.0960961e-01  -2.7610233e-01  -3.0197888e-01   5.9286740e-02   9.8761463e-02  -3.9737535e-02  -2.3955753e-01  -3.6132673e-01  -1.6699185e-01  -2.9796581e-01  -8.5096077e-02  -3.1813279e-01  -2.9100820e-01
   1.6232411e-01  -6.1584096e-02   6.5349164e-01   7.3881983e-01   4.8842408e-01   4.9443438e-01   2.8097897e-01   3.4760532e-01   3.2367124e-01   2.9899915e-01  -8.8977845e-03   1.9540388e-02  -6.6023509e-03   7.3611324e-02   3.7531974e-01   3.2079444e-01  -3.7491396e-01  -5.4385824e-01   2.6784360e-01   6.2128852e-02   4.3176017e-01   4.0003272e-01   7.2174170e-01   1.0000000e+00   4.8837956e-02  -6.6144152e-02   3.8327804e-01   2.5750567e-01  -2.9466528e-01  -3.3747849e-01   2.3078129e-01   8.3635092e-02  -2.1866348e-01  -1.2136716e-01   1.9690106e-01   3.5833648e-01   3.1849592e-01   1.2878372e-01   1.1176601e-01   2.9070865e-01   3.3775752e-01   9.0130243e-02   1.2150279e-01   1.1472864e-02  -1.6561132e-01  -1.0267162e-01   7.2878941e-02   1.3402146e-01  -4.5016048e-02   4.2600108e-02   1.1388141e-01   1.3402429e-01  -8.9438227e-02   4.9864495e-02   1.8444370e-01   8.6134486e-02  -3.6617176e-01  -3.7292527e-01  -2.3519120e-01  -4.1570034e-01  -4.2990554e-01  -3.2715081e-01  -2.7968901e-01  -3.3387208e-01   3.7928759e-01   2.3481406e-01  -1.7546655e-01  -2.9385998e-01  -6.4161523e-02   3.4230230e-02   1.1967793e-02   9.7235262e-02   2.4628842e-01   6.1058992e-02   3.3992409e-01   1.8782500e-01   2.6459394e-01   2.6731571e-01  -3.2400611e-01  -3.2190409e-01  -4.9374140e-01   7.8600743e-03  -3.0371895e-01  -2.3788241e-01  -2.4238931e-02   2.1506300e-01  -2.8802175e-01  -1.0524989e-01   1.0742414e-01   2.0506493e-01  -2.5399433e-01  -3.7832311e-01  -2.7824630e-01  -2.5883104e-01   4.3922262e-02  -1.3042534e-02  -1.1491366e-01   1.2227263e-01  -8.1164196e-02  -1.7177058e-01   2.1356265e-01   1.6693858e-01   1.1498880e-01  -4.9249251e-02  -2.0149306e-01  -2.4730695e-01   1.8035926e-01   2.9007693e-01   3.5545588e-02  -1.6327380e-01  -1.8817561e-01  -3.2668275e-02  -2.6805697e-01   9.6655722e-03  -2.6353173e-01  -2.5412272e-01
  -1.7153291e-01  -1.5808305e-01  -2.5203255e-01  -4.1094814e-01   2.9993270e-01  -4.0596418e-02  -3.3326058e-01  -3.8476725e-01   7.0501828e-03  -1.1520712e-02   3.7795583e-01   6.0166202e-03  -5.3327367e-02   2.7635364e-02  -1.9298474e-01  -3.3673488e-01   3.7062423e-01   3.7709550e-01  -3.0237010e-01  -3.3365414e-01   1.8053188e-01   6.7022949e-02   1.5266800e-01   4.8837956e-02   1.0000000e+00   5.8830443e-01   2.8000468e-01  -1.1262762e-01   4.2107289e-03   1.8277231e-02   2.0583610e-01   1.1239312e-01  -5.7243886e-02  -1.5965325e-01  -4.6731773e-02   1.5332343e-01  -3.5344455e-02  -1.1757446e-01   2.7183790e-01  -9.4636915e-02  -2.5984515e-01  -3.2558465e-01   2.0177599e-01   2.0589874e-01   3.3004712e-01   2.6087524e-01  -1.2057298e-01  -3.6297442e-02   3.8831202e-01   4.4271476e-01   2.5257192e-01   3.0706251e-01   2.4981371e-03   2.9890608e-01  -3.1724937e-01  -3.6481163e-01   3.6482393e-03   1.0687221e-01   2.3622234e-01   1.1032345e-03  -3.5378072e-03  -2.1101306e-01  -1.0259201e-01  -5.3688181e-02  -8.4931503e-02   4.5452010e-02   2.8214421e-01   2.3449326e-01   1.1846574e-02   2.0445432e-01   1.6643871e-01   8.6446547e-02  -3.1181306e-01  -3.4837179e-01  -3.4559168e-01  -3.6184425e-01  -1.7848529e-01  -1.9285115e-01   1.7609107e-01   1.8153184e-01   2.5763654e-01   1.8050765e-01   1.7234462e-01   2.9097259e-01  -3.2749540e-03  -6.7873021e-02   1.6874172e-01   2.5845398e-01  -3.8785939e-01  -2.8367415e-01   1.1158199e-01   4.1841752e-02   1.9163240e-01  -2.3819109e-01  -2.6654355e-01  -3.4588106e-01   6.7069542e-02  -2.6337671e-02   2.3560445e-02  -1.1597824e-01  -4.0727634e-02  -2.2250387e-01  -2.7153220e-01  -2.7336933e-01  -3.5735500e-01  -2.6455879e-01  -3.9720020e-01  -3.6990200e-01  -4.5003570e-01  -1.5214941e-01  -1.4293715e-01  -1.9006620e-01  -5.4597131e-02  -2.1243566e-01  -3.1461550e-01  -3.5745812e-01
  -4.7226520e-01  -3.4273143e-01  -3.7231954e-01  -3.6682366e-01   5.7877064e-02   3.0593811e-03  -2.9344324e-01  -2.9589339e-01   1.1449518e-01   5.6132066e-02   2.1457772e-01  -1.4199322e-01   8.3332184e-02  -6.0023106e-02  -1.6834851e-01  -2.3599630e-01   4.0249148e-01   3.5493009e-01  -4.1855987e-01  -4.6484232e-01   2.2774529e-01   1.0426558e-01  -1.0479167e-01  -6.6144152e-02   5.8830443e-01   1.0000000e+00  -3.7547988e-03  -6.9727699e-02   1.8679904e-01   1.8914205e-01   2.0614914e-01   2.3640931e-01  -2.1770426e-02  -7.7979047e-02   1.0113100e-01   2.3367417e-01  -5.4876634e-02  -5.8053191e-03   9.6585703e-02  -1.0775017e-01  -2.2169548e-01  -2.3731137e-01   1.8143356e-01   1.2753230e-01   2.7044550e-01   1.1353377e-01  -1.0973956e-01  -1.9982703e-01   2.7894899e-01   2.9357133e-01   1.8556400e-01   1.8800665e-01  -4.7535108e-02   1.9613246e-01  -2.7499294e-01  -2.9417969e-01  -2.0376285e-01  -8.5681696e-02   3.5304426e-02  -9.9264552e-02  -1.4236944e-01  -1.3517272e-01   2.6847015e-02   2.8523464e-02  -3.5656578e-03   7.7485687e-02   1.5619454e-01   1.6140952e-01  -1.9332598e-01  -3.1918617e-02   3.2250453e-01   2.4905780e-01  -1.2709917e-01  -4.6789620e-02  -1.9829635e-01  -1.7845316e-01  -1.0365458e-01  -1.1157885e-01   1.7359079e-01   2.9476857e-01   3.5246858e-01   1.9208974e-01   1.4554442e-01   2.3589315e-01   9.3296036e-02  -2.8782723e-02   4.2783124e-02   1.0356838e-01  -3.1046191e-01  -2.9040759e-01   3.9869994e-02  -3.5624019e-02   9.0733625e-02  -9.2562695e-02  -1.0004209e-01  -6.4629674e-02  -7.9439257e-02  -6.2873709e-02  -1.0114489e-01  -2.4240598e-01  -7.4373738e-02  -2.5149272e-01  -2.3553572e-01  -2.6902941e-01  -2.3617846e-01  -1.4823206e-01  -1.2955473e-01  -3.4624404e-01  -1.6647859e-01   5.2734386e-04  -1.0369151e-01  -1.6743251e-01   6.1197463e-02  -1.6611837e-01  -1.6491500e-01  -1.8771114e-01
  -7.0643765e-02  -3.4704439e-02   1.4594409e-01   1.6747201e-01   6.6350932e-01   5.1080854e-01  -2.7717575e-01  -2.0887561e-01   4.6734174e-01   2.9947957e-01   1.0229043e-01  -1.3007039e-01  -3.5401432e-01  -2.1281102e-01   2.3021368e-01   1.5349689e-01  -1.3476518e-01  -1.7749810e-01   7.6523253e-02  -9.4179967e-02   5.3661661e-01   5.8399192e-01   2.7070901e-01   3.8327804e-01   2.8000468e-01  -3.7547988e-03   1.0000000e+00   5.9551887e-01  -4.6902045e-01  -4.7100253e-01   6.8144562e-02  -6.3194446e-02  -3.8508730e-01  -3.6029148e-01   9.0781240e-02   2.9965991e-01   2.7899383e-01   2.1341658e-01   3.0416317e-01   4.4923012e-01   1.1760222e-01   1.5718475e-01   3.6435568e-01   4.0856599e-01   1.7977011e-01   1.7033529e-01   1.8316992e-01   3.3239047e-01   2.2048877e-01   2.9800211e-01   3.6039931e-01   2.3871862e-01  -1.0337631e-01   1.5678374e-01  -1.2732191e-01  -1.8825968e-01  -3.8645923e-02  -1.0303024e-02   3.7861894e-02  -1.5542448e-01  -3.3444313e-01  -3.5350473e-01  -2.7628386e-01  -4.7709851e-01  -2.3808188e-02   6.8418332e-02   1.7329888e-01   6.5826755e-02   1.7200284e-01   2.0181861e-01  -1.8855993e-01  -1.9261630e-01  -3.2828481e-02  -3.5520823e-01   1.6097396e-01  -1.4762248e-02   6.6139465e-03   1.1219318e-02  -2.1401764e-01  -6.6310415e-02  -1.2516305e-01   2.3593548e-01   1.7776035e-01   2.5243440e-01   2.0919713e-01   4.4403327e-01   1.1012393e-01   2.9748423e-01  -2.3969347e-01  -1.1119962e-03  -3.1083701e-01  -1.9278233e-01  -3.2048157e-01  -9.6872073e-02  -9.5460551e-02  -1.0858188e-01  -1.0934095e-03   4.1285441e-02  -2.0020930e-01  -2.5600021e-01   2.7311372e-01   2.6828508e-01  -1.0341724e-01  -2.7271018e-01  -3.2895196e-01  -1.6557486e-01   7.6588312e-02   6.8279429e-02   5.5563364e-02   2.1623521e-02  -2.9481043e-02  -2.2276674e-01  -4.9112859e-01  -4.1991537e-01  -2.3605810e-01  -2.3428517e-01
  -4.2776949e-02  -1.1333360e-01   1.5627606e-01   1.8520114e-01   2.6581945e-01   4.8262885e-01  -1.6590822e-01  -1.2107668e-01   3.9599691e-01  -4.9264489e-03  -1.6964758e-01  -2.3372784e-01  -2.8154924e-01  -2.9744562e-01   3.2647171e-01   4.6910614e-01  -3.3404669e-01  -3.1446450e-01   1.4860487e-01   5.5399773e-02   5.1894704e-01   6.0678056e-01   4.2437170e-02   2.5750567e-01  -1.1262762e-01  -6.9727699e-02   5.9551887e-01   1.0000000e+00  -3.1609375e-01  -3.3182069e-01  -3.2722263e-01  -3.2964915e-01  -3.7477408e-01  -2.7331456e-01   3.5115757e-02   1.4136053e-02   3.9882294e-01   3.6121710e-01   1.7643079e-01   4.5577609e-01   1.0683749e-01   2.6021728e-01   3.8016903e-01   3.1001110e-01   7.6082659e-02   8.7867832e-02   4.0127358e-01   4.6565449e-01   2.9365622e-02   6.8473145e-02   1.8448824e-01   1.2012114e-01   2.4073308e-02   1.7249027e-02   1.3700528e-01   3.7516989e-02  -9.8282643e-02  -8.4713992e-02  -3.4316904e-02   1.5512252e-02  -3.3365697e-01  -2.4768550e-01  -2.0419844e-01  -3.4903132e-01  -2.1222963e-01  -5.7023469e-02   8.9369612e-02  -5.3412354e-02   1.0586612e-01   3.3033845e-02  -2.0157741e-01  -1.5886611e-01   2.1992666e-01  -7.7171059e-03   4.4275008e-01   3.5937153e-01   1.6073272e-01   1.2664535e-01  -1.4597099e-01   1.8488762e-02  -1.9521945e-02   1.6762449e-01   2.3416281e-01   1.8589388e-01   3.3321889e-01   4.6427398e-01   1.1075159e-01   1.6064244e-01  -5.4762813e-02   9.2001939e-02  -2.5081311e-01  -7.1937121e-02  -2.2109520e-01   2.3243920e-01   1.5199036e-01   2.0519912e-01   2.3357962e-01   2.0731839e-01   2.0242405e-02   1.8857391e-02   2.3125307e-01   4.7987373e-01   3.0958680e-01   1.9564095e-01   6.5610791e-02   1.3095915e-01   3.6584516e-01   3.4065378e-01   2.4109059e-01   2.5296913e-01   3.0518748e-01   2.0123794e-01  -9.7610166e-02   1.0581376e-01   1.2096263e-01   8.2000157e-02
  -8.6319216e-02  -3.0752800e-01  -4.5360031e-01  -3.9525782e-01  -8.7140052e-02  -1.5703854e-01  -4.2286975e-02  -2.2161304e-01  -7.3542015e-02  -1.3482152e-01   1.4177003e-01   1.7723486e-01   4.9733796e-01   6.6780080e-02   1.5792427e-01   1.2912786e-01   5.8810786e-01   5.1561316e-01   1.7266488e-01   2.3281584e-01  -1.1117938e-02  -1.0806762e-01  -2.3754969e-01  -2.9466528e-01   4.2107289e-03   1.8679904e-01  -4.6902045e-01  -3.1609375e-01   1.0000000e+00   9.0313462e-01   3.6067728e-01   3.1205109e-01   4.7846096e-01   4.6140490e-01   3.7923870e-01   1.4596338e-01   1.6140463e-01   2.9401071e-01  -1.3828843e-03  -3.2371482e-01   2.2100035e-02   2.5069069e-02  -1.3198465e-01  -2.7062758e-01  -2.0905631e-02  -4.8294660e-02  -1.4109145e-01  -3.7483525e-01  -1.9156396e-01  -2.3715947e-01  -4.1804106e-01  -3.0565662e-01  -3.6939238e-01  -4.2380137e-01  -2.9751544e-01  -3.1916955e-01  -1.0807003e-01  -1.2501868e-01  -1.1130735e-01   9.6445735e-02   1.8168096e-01   1.8021572e-01   5.3886164e-01   5.0405688e-01   1.5587149e-01   5.8572950e-02   2.8669829e-02   1.5417330e-01  -4.7452264e-02  -1.4195189e-01   4.8317831e-01   4.7724117e-01   3.9851274e-01   5.4327966e-01   7.8937388e-02   1.7860032e-01   4.0421058e-01   4.0841587e-01   6.3842025e-01   5.6090203e-01   5.3612855e-01   3.2880983e-01   3.8566044e-01   1.8596467e-01  -2.4579794e-01  -3.3979902e-01  -3.5077365e-02  -2.3235462e-02  -3.7590461e-01  -4.5557356e-01  -1.4802071e-01  -3.8370019e-02  -7.8373484e-03   2.0507030e-01   1.8962752e-01   2.5071237e-01   1.4968332e-01   4.7663785e-02  -4.4999851e-02   8.8319148e-03  -2.9855608e-02  -6.4795845e-02   7.4119325e-02  -7.9377879e-02   3.7093896e-01   4.2054826e-01   5.7885309e-03  -9.0440618e-02   4.8602946e-02   3.7205087e-01   3.1295508e-01   4.6015846e-02   1.2878968e-01   7.6264993e-03   3.7548951e-01   4.0962983e-01
  -1.4244468e-01  -3.6543084e-01  -3.9395819e-01  -3.9843957e-01  -9.5579130e-02  -2.2287950e-01   4.8800151e-02  -9.6953403e-02  -6.7905726e-02  -8.9824364e-02   1.8849251e-01   2.4377093e-01   5.8177456e-01   2.0703661e-01   1.9428607e-01   1.7359780e-01   4.7914364e-01   5.0889980e-01   6.2107840e-02   1.6279408e-01  -9.3738962e-02  -2.0272309e-01  -2.2761558e-01  -3.3747849e-01   1.8277231e-02   1.8914205e-01  -4.7100253e-01  -3.3182069e-01   9.0313462e-01   1.0000000e+00   3.5063291e-01   3.1769251e-01   4.9880694e-01   4.9624652e-01   3.7998150e-01   9.6881532e-02   1.1339863e-01   2.7377406e-01  -2.3038301e-02  -3.5476948e-01  -5.4324583e-02  -4.5335291e-02  -1.4135263e-01  -2.9463912e-01  -3.5422596e-02  -8.7361873e-02  -1.2182529e-01  -3.9328103e-01  -1.7203885e-01  -2.4163180e-01  -4.2130204e-01  -2.6891894e-01  -3.6793339e-01  -4.1314470e-01  -2.8302454e-01  -2.5867174e-01  -1.8432005e-01  -2.1740040e-01  -6.0066774e-02   1.1614769e-01   1.7736640e-01   2.5473244e-01   4.4364392e-01   5.3222791e-01   1.6995388e-01   1.2497180e-01  -1.1411220e-02   1.2245762e-01  -1.7343104e-01  -1.7587598e-01   4.4970198e-01   4.7442760e-01   2.6389384e-01   5.3227482e-01  -5.5159839e-02   6.9082268e-02   3.1607595e-01   3.2507563e-01   4.7113059e-01   5.4072164e-01   4.3472986e-01   2.4850540e-01   2.7331099e-01   8.8310028e-02  -2.7428220e-01  -4.1970747e-01  -7.2280166e-02  -9.3488297e-02  -3.0451096e-01  -4.3480345e-01  -1.3508924e-01  -6.3371733e-02   1.4476173e-02   1.7384618e-01   1.9182761e-01   2.8791736e-01   1.0031611e-01   1.3403033e-02  -8.7602163e-02  -4.5106191e-02  -1.0480513e-01  -1.7246976e-01  -4.9729120e-02  -1.0739447e-01   3.4010360e-01   3.7597858e-01  -7.5891484e-02  -1.6038979e-01  -9.4538479e-03   3.4276583e-01   2.5199669e-01   2.8743182e-02   1.2921171e-01  -1.9279133e-02   3.4972699e-01   3.8662798e-01
   3.8086519e-02  -1.8323616e-01  -1.2060626e-02   8.8861396e-02   4.0698914e-01   2.9567324e-01   3.2420635e-02   1.3962404e-02   3.8742543e-01   5.6310226e-01   2.6621378e-01   2.8340281e-01   3.5732034e-01   2.1336377e-01   2.6639172e-01   1.1907627e-01   2.9479185e-01   1.6638338e-01   1.9720663e-01   1.2953486e-01   1.3880417e-01   9.2864342e-02   3.0067540e-01   2.3078129e-01   2.0583610e-01   2.0614914e-01   6.8144562e-02  -3.2722263e-01   3.6067728e-01   3.5063291e-01   1.0000000e+00   8.1718450e-01   4.6074237e-01   4.6788895e-01   3.4168944e-01   4.1755241e-01  -2.5224205e-02  -3.6656108e-02  -9.7072905e-02  -3.3317776e-01   7.7904419e-03  -1.6167506e-01  -1.0285718e-01  -1.5923052e-01   4.3394001e-02   6.0557952e-02  -4.3868407e-01  -3.6835612e-01   2.0572950e-02   7.9308032e-02  -1.6984115e-01  -8.0449375e-02  -4.4123823e-01  -1.3513019e-01  -4.5345639e-01  -4.0641422e-01  -1.5123752e-01  -1.8151466e-01  -1.1343359e-01  -1.5236131e-01   3.4060973e-02   4.7234240e-02   2.7137251e-01   1.7364838e-01   5.5725996e-01   2.9474518e-01  -2.0427885e-02   1.2373384e-01   7.9606889e-03  -2.3456332e-03   3.0072640e-01   2.8139211e-01   1.2166323e-01   1.3263407e-01  -6.1283862e-02  -1.1880722e-02   2.0553838e-01   2.6274489e-01   2.2221984e-01   1.3648494e-01  -1.3202277e-02   6.2166553e-02  -2.4586912e-04  -4.0265853e-02  -3.3819806e-01  -3.0297520e-01  -3.6040734e-01  -1.6527184e-01  -4.4301620e-01  -4.5104257e-01  -2.7631464e-01  -1.8934018e-01  -1.7883425e-01   2.5436137e-02  -9.8189490e-02  -4.8741034e-02  -2.4023630e-01   2.7520087e-02  -3.1325074e-01  -3.1748448e-01   9.5637447e-02  -1.3890349e-01  -2.2409824e-01  -4.7158734e-01  -1.0314794e-02   3.6106316e-02  -8.9005470e-02  -8.3975344e-02  -9.7710981e-03  -3.4016348e-02  -2.0074251e-01  -3.4349092e-01  -2.5596069e-01  -4.4205837e-01  -5.3690317e-02   7.1250927e-02
   4.4089066e-02  -1.5310116e-01  -8.4801666e-02   3.2721607e-02   7.8189654e-02   3.2011573e-02   6.0553160e-03   1.0873741e-01   1.9562487e-01   4.5074034e-01   3.3280943e-01   4.8440431e-01   3.7295706e-01   3.8366253e-01   6.0220082e-02   4.9662660e-02   2.9751568e-01   2.7227742e-01   1.0608091e-01   5.8370690e-02  -8.8684357e-02  -1.3698434e-01   8.9338922e-02   8.3635092e-02   1.1239312e-01   2.3640931e-01  -6.3194446e-02  -3.2964915e-01   3.1205109e-01   3.1769251e-01   8.1718450e-01   1.0000000e+00   4.9773501e-01   5.4772312e-01   1.9613639e-01   2.5143397e-01  -2.0930612e-01  -1.9034216e-01  -1.0280387e-01  -3.7790978e-01  -1.2418580e-01  -2.6291604e-01  -1.1544177e-01  -1.3787987e-01   8.7729849e-02   7.5303073e-02  -4.8999550e-01  -4.3727961e-01   1.0839934e-01   1.3757911e-01  -1.2825166e-01   8.3770927e-03  -2.8670340e-01  -2.4531851e-02  -4.2537351e-01  -3.8872403e-01  -1.1398620e-01  -1.4109139e-01   3.9143930e-02  -1.9733192e-02   1.5401283e-01   2.5758059e-01   2.7831750e-01   3.0213819e-01   4.0206122e-01   3.2205026e-01   3.1219924e-02   1.9877480e-01  -1.0603329e-03   1.1412391e-02   2.4353648e-01   2.3487113e-01  -3.9450185e-02   8.1447985e-02  -1.8860025e-01  -8.7941743e-02  -3.5067466e-02   3.4626128e-02   1.2015618e-01   3.1152633e-02  -8.7692992e-03  -3.7711683e-02  -4.4671478e-02  -3.4805718e-02  -2.6579388e-01  -2.9824347e-01  -2.5307871e-01  -1.2594300e-01  -2.4741575e-01  -3.8102540e-01  -8.5518952e-02   3.1600583e-02   2.7929955e-03   1.3328410e-01  -1.8251573e-01  -1.2393232e-01  -2.5336221e-01  -1.4662171e-01  -2.4833380e-01  -1.8638766e-01   1.0098135e-02  -2.2088395e-01  -1.8523133e-01  -3.7670610e-01   1.5068143e-02   2.5297122e-02  -1.9250956e-01  -1.3452717e-01   6.0830410e-02  -7.5690706e-02  -1.8928539e-01  -2.1836357e-01   2.3494844e-02  -2.6560262e-01  -1.3500577e-02   7.7823508e-02
   4.2178631e-01   2.9218682e-01  -1.7741306e-01  -1.8716836e-01  -1.6482027e-01  -1.0444623e-01   2.7340995e-01   1.7032327e-01  -5.2580581e-02   1.9565263e-02   2.0141222e-01   5.5387646e-01   5.7440327e-01   3.7108007e-01  -9.9956299e-02   1.8512135e-02   3.6378936e-01   4.6280100e-01   2.6045931e-01   3.9920271e-01  -4.2657875e-01  -3.7427786e-01  -5.3546860e-02  -2.1866348e-01  -5.7243886e-02  -2.1770426e-02  -3.8508730e-01  -3.7477408e-01   4.7846096e-01   4.9880694e-01   4.6074237e-01   4.9773501e-01   1.0000000e+00   8.9676548e-01  -2.8746048e-02  -1.4463911e-01  -3.1275357e-01  -2.2340316e-01  -3.1289964e-01  -4.0514680e-01  -1.2452820e-01  -6.7079155e-02  -5.4844347e-01  -5.6638391e-01  -1.8160507e-01  -7.1120298e-02  -4.7302788e-01  -5.6746739e-01  -2.8115595e-01  -2.9727039e-01  -6.0852880e-01  -4.6938477e-01  -2.2426164e-01  -4.0433205e-01  -2.6171222e-01  -1.3165908e-01   3.6469517e-01   3.1536653e-01   4.5320187e-02   2.1640684e-01   6.2491242e-01   5.6058091e-01   4.8146542e-01   7.9914544e-01   3.5044506e-01   1.3990332e-01  -7.4491925e-03   2.5754137e-01   2.2077589e-01   2.5421026e-01   7.5601194e-02   1.3331637e-01  -2.3708252e-02   1.5150137e-01  -2.8890759e-01  -1.1905453e-01  -5.6749734e-02  -5.1491521e-02   2.3278049e-01   1.4793934e-01   1.4459532e-01  -1.2859017e-01  -1.1720637e-02  -1.1973118e-01  -4.9534617e-01  -5.5642324e-01  -1.7737734e-01  -2.7187099e-01  -1.7614825e-01  -2.9013755e-01   1.2279341e-01   1.2989933e-01   2.2192715e-01   4.5111743e-02  -1.4267615e-01  -9.1777929e-02  -2.1592008e-01  -1.6490410e-01  -1.6904895e-01  -1.0274645e-02  -2.0295344e-01  -3.9468930e-01  -1.7409743e-01  -6.8154012e-02   1.8170138e-01   1.4417815e-01  -2.3493444e-01  -1.6335849e-01  -3.6019995e-02  -6.6341556e-02  -8.3086595e-02  -1.6214245e-01   8.2545055e-02   4.2662142e-02   8.7158697e-02   1.7054934e-01
   4.2148581e-01   2.1631866e-01  -8.1813991e-02   4.1765974e-03  -1.2662915e-01  -2.9476985e-03   3.2715042e-01   2.9193346e-01   9.5017223e-02   9.6123075e-02   1.1395765e-01   6.6798663e-01   6.1826084e-01   4.9554199e-01   4.8345854e-02   2.4749756e-01   1.9878811e-01   3.0505559e-01   3.4469510e-01   4.1824085e-01  -3.7920385e-01  -3.4062189e-01  -7.7757171e-02  -1.2136716e-01  -1.5965325e-01  -7.7979047e-02  -3.6029148e-01  -2.7331456e-01   4.6140490e-01   4.9624652e-01   4.6788895e-01   5.4772312e-01   8.9676548e-01   1.0000000e+00   1.1205748e-01  -5.0896317e-02  -2.5953192e-01  -1.3362871e-01  -3.5587129e-01  -3.9417892e-01  -1.2472874e-01  -5.1279391e-02  -4.6432849e-01  -5.2402122e-01  -2.0321852e-01  -5.4949865e-02  -3.9568355e-01  -5.0491049e-01  -3.4903984e-01  -3.6918851e-01  -6.5915263e-01  -4.8215178e-01  -3.2436583e-01  -5.0708692e-01  -2.4275424e-01  -1.3026512e-01   2.0956974e-01   1.5311516e-01  -2.2760773e-02   1.7304064e-01   5.4140324e-01   6.0703703e-01   3.9394953e-01   7.3941204e-01   4.6106193e-01   2.7382765e-01  -1.2522525e-01   2.1410405e-01   1.2730719e-01   1.5290565e-01   4.1194131e-03   9.4949736e-02   5.0723423e-02   2.3784115e-01  -1.8313910e-01  -8.7297196e-03  -1.3638008e-02  -3.0849006e-03   1.2006958e-01   7.4890091e-02   2.5555908e-02  -1.8901741e-01  -4.2403858e-02  -2.0478349e-01  -4.6881690e-01  -4.5982424e-01  -2.7647490e-01  -3.6329797e-01  -1.3907726e-01  -3.2553325e-01   3.1161587e-03   7.7268791e-02   1.3332035e-01   1.0437093e-01   1.3499416e-02   8.3589256e-02  -1.3651054e-01  -7.4809960e-02  -1.5888875e-01   7.8358897e-03  -1.2480748e-01  -3.0622342e-01  -3.1789878e-02  -4.7231136e-02   2.6072495e-01   1.8011359e-01  -1.4341704e-01  -8.3877607e-02   2.3444115e-02   3.0340792e-02   4.8157325e-02  -4.2648165e-02   9.6984578e-02   1.1029982e-01   1.3234763e-01   2.1821519e-01
  -1.8170042e-01  -4.2840926e-01  -6.7957472e-02   1.3101904e-01   4.0015260e-01   4.0286876e-01  -1.0074096e-01  -1.1487752e-01   4.8858258e-01   2.6266327e-01   9.4989231e-03  -3.2739214e-02   2.5948964e-01   2.7911975e-02   5.1800679e-01   3.8561274e-01   1.2867036e-01  -4.7008101e-02   2.0780665e-01   1.1831620e-01   4.2767696e-01   3.2408652e-01  -1.0726408e-02   1.9690106e-01  -4.6731773e-02   1.0113100e-01   9.0781240e-02   3.5115757e-02   3.7923870e-01   3.7998150e-01   3.4168944e-01   1.9613639e-01  -2.8746048e-02   1.1205748e-01   1.0000000e+00   7.7490880e-01   4.3996038e-01   4.7881340e-01   2.8550192e-02  -7.0665427e-02   1.6576855e-01   8.0414087e-02   2.2364287e-01   1.2966194e-01   1.1190666e-01   1.3480891e-01   6.2369800e-02   3.8826556e-03  -4.0783701e-02  -3.1657976e-02  -3.5836873e-02   7.1983457e-03  -6.0333501e-01  -3.4528085e-01  -2.2820124e-01  -3.6338268e-01  -3.4919722e-01  -4.0089009e-01  -2.4578283e-01  -1.7552887e-01  -2.9949196e-01  -1.0141686e-01   1.6138774e-01  -2.1940616e-02   4.7264970e-01   4.5004115e-01   7.0718388e-02   1.5932087e-01  -1.0962193e-01  -6.3915827e-02   4.1130850e-01   3.9643985e-01   4.5857301e-01   4.6477053e-01   3.2496637e-01   3.4874174e-01   5.9176991e-01   5.9784116e-01   2.5477742e-01   2.7839565e-01   1.4871562e-01   4.9953346e-01   1.9640471e-01   1.2002927e-01  -5.5728701e-02   2.1044645e-01  -1.9513574e-01  -7.8880627e-03  -4.3536514e-01  -4.1994671e-01  -5.4853329e-01  -4.3148887e-01  -3.8927439e-01   1.0946032e-01   4.0907503e-01   3.7549637e-01   1.5232665e-01   1.7039466e-01  -3.2762030e-01  -2.8991542e-01   1.6661297e-01   3.0607384e-01  -2.7838121e-02  -2.3285061e-01   6.8350904e-02   1.5206775e-01   1.1501292e-01   8.8021795e-02  -1.3293750e-02   3.7737435e-01   3.1629006e-01  -1.3990392e-01  -3.7026602e-01  -3.1713649e-01   8.8099033e-02   1.1384647e-01
  -1.6310220e-01  -3.6567373e-01  -7.4314350e-02   1.4530597e-01   4.9021532e-01   5.1381030e-01  -2.6657540e-01  -2.5774516e-01   5.6512847e-01   4.1238327e-01   8.8652141e-02  -3.3249913e-02   6.6504592e-02  -6.1159278e-02   3.6370629e-01   1.7487517e-01   1.6252739e-01  -3.8593688e-02   8.4291868e-02  -3.1977810e-02   4.6642290e-01   4.1156962e-01   6.0582411e-02   3.5833648e-01   1.5332343e-01   2.3367417e-01   2.9965991e-01   1.4136053e-02   1.4596338e-01   9.6881532e-02   4.1755241e-01   2.5143397e-01  -1.4463911e-01  -5.0896317e-02   7.7490880e-01   1.0000000e+00   2.8459496e-01   2.6440258e-01   5.3887449e-02  -1.1592490e-03   5.3411483e-02  -2.2359261e-02   2.7318281e-01   2.6408577e-01   2.6317784e-01   2.8756399e-01  -6.2497236e-02   2.9871998e-02   2.1178090e-01   2.5020941e-01   2.1137455e-01   1.9514824e-01  -4.6251032e-01  -1.0799135e-01  -3.1689173e-01  -4.2308691e-01  -2.4917505e-01  -2.3903185e-01  -6.6933008e-02  -1.3570168e-01  -3.4818938e-01  -1.5308549e-01   8.3319697e-02  -1.3328222e-01   3.7186329e-01   4.2249523e-01   2.1225644e-01   3.2675622e-01  -1.9098476e-02  -2.0645827e-02   3.6114511e-01   2.7500984e-01   2.8289221e-01   1.9664561e-01   2.4318241e-01   1.7254909e-01   4.2473601e-01   4.4327973e-01   1.4774564e-01   2.1102062e-01   1.0764098e-01   4.7201560e-01   1.8553926e-01   1.9659452e-01  -6.1637294e-02   2.8940675e-01  -1.1461340e-01   1.3653051e-01  -4.5658339e-01  -3.4275678e-01  -4.6634218e-01  -3.1642244e-01  -3.3653155e-01   1.8203987e-02   2.1353412e-01   1.5027214e-01   5.4992884e-02   1.3864708e-01  -3.5095791e-01  -3.1210921e-01   1.7686996e-01   2.0478324e-01  -1.2625820e-01  -3.8139435e-01  -1.0499228e-01  -1.3460373e-02   7.5511224e-02   4.1386033e-02  -1.9935562e-02   1.7135113e-01   1.0705165e-01  -3.1037595e-01  -3.9286131e-01  -4.5863264e-01  -5.9648530e-02  -2.8527372e-02
  -2.7470564e-01  -3.8986013e-01   2.1649608e-01   2.0667603e-01   5.6457987e-01   3.5814660e-01   6.4130705e-02  -5.8412541e-02   2.8182153e-01  -1.4684557e-02  -2.9653020e-01  -3.8047713e-01  -1.6512610e-01  -3.8498635e-01   5.7187637e-01   3.0718209e-01  -2.5450637e-01  -3.5432664e-01   2.9287007e-01   6.5377320e-02   6.4783903e-01   5.6810333e-01   2.3362322e-01   3.1849592e-01  -3.5344455e-02  -5.4876634e-02   2.7899383e-01   3.9882294e-01   1.6140463e-01   1.1339863e-01  -2.5224205e-02  -2.0930612e-01  -3.1275357e-01  -2.5953192e-01   4.3996038e-01   2.8459496e-01   1.0000000e+00   8.3150392e-01   5.6214177e-01   4.0713435e-01   6.9445256e-01   5.4525747e-01   3.5514641e-01   1.5448033e-01  -2.4425692e-01  -2.3413781e-01   5.4030938e-01   4.0697180e-01  -3.0208300e-01  -2.1741914e-01  -1.1654390e-01  -1.2796369e-01  -2.9462005e-01  -2.6688178e-01   2.2745960e-01   1.4896126e-02  -4.7891555e-01  -4.9063054e-01  -4.9209559e-01  -3.6721152e-01  -5.8080967e-01  -4.7323604e-01  -1.7601757e-01  -3.7023844e-01   1.5199351e-01  -1.8765648e-02  -2.6691446e-01  -3.8041668e-01  -2.0351336e-01  -1.7004866e-01   2.3935894e-01   2.8014046e-01   5.9905017e-01   3.6638566e-01   5.7450094e-01   4.2345776e-01   7.1878595e-01   6.8987528e-01   1.9001959e-01   1.4854936e-01  -5.6845244e-02   3.4526319e-01   2.2598860e-01   1.0475967e-01   2.2017994e-02   1.8916269e-01  -4.7582663e-02   1.2303285e-02  -1.5887661e-01  -1.0806142e-01  -6.0279439e-01  -5.6933559e-01  -5.1992103e-01  -1.2879071e-01   3.3092356e-01   3.5144714e-01   1.5876478e-01   2.4707861e-01  -2.0073447e-01  -2.5851563e-01   1.7982062e-01   3.2962969e-01   1.4134733e-01  -1.3354377e-01   1.5718609e-01   2.5917182e-01   3.6203038e-01   1.2757674e-01   1.7721962e-01   5.0194006e-01   3.6966595e-01   5.4911568e-02  -3.5972383e-01  -9.2054666e-02   2.0328022e-01   2.6679147e-01
  -3.4217452e-01  -4.0622148e-01   3.1057476e-02   6.0422835e-02   4.4482054e-01   2.8331686e-01  -8.2889171e-03  -1.4150509e-01   2.9545775e-01  -8.9769535e-02  -2.0548799e-01  -2.6834585e-01  -3.9896841e-02  -2.8972624e-01   5.5498931e-01   3.1376420e-01  -1.2086911e-01  -1.8310613e-01   2.5893353e-01   1.3624170e-02   5.8129968e-01   5.3187103e-01   6.5178784e-02   1.2878372e-01  -1.1757446e-01  -5.8053191e-03   2.1341658e-01   3.6121710e-01   2.9401071e-01   2.7377406e-01  -3.6656108e-02  -1.9034216e-01  -2.2340316e-01  -1.3362871e-01   4.7881340e-01   2.6440258e-01   8.3150392e-01   1.0000000e+00   3.9618614e-01   3.8894158e-01   5.3123684e-01   6.1429895e-01   2.7817041e-01   8.5305819e-02  -1.9906366e-01  -2.3119365e-01   4.6203443e-01   2.0512327e-01  -3.0817418e-01  -2.7295822e-01  -1.8576988e-01  -1.8199523e-01  -3.8729227e-01  -4.2018571e-01   6.2895415e-02  -6.5094936e-02  -4.4497632e-01  -4.4060722e-01  -4.5593204e-01  -3.5683593e-01  -5.2295303e-01  -3.7008943e-01  -1.4368660e-01  -2.1654124e-01   7.6164015e-02  -1.6807962e-02  -2.2256094e-01  -2.8469248e-01  -2.0781547e-01  -1.5969106e-01   3.0274543e-01   3.4976808e-01   5.4462468e-01   3.7924907e-01   4.7503977e-01   3.9994264e-01   6.5780389e-01   6.4764523e-01   2.3138234e-01   2.6913186e-01   8.5755857e-02   3.6088208e-01   3.5331701e-01   1.7122699e-01   6.5118560e-02   2.3638444e-01  -6.0051786e-03   3.7520938e-02  -2.6442692e-01  -1.6673696e-01  -5.8902733e-01  -5.0235698e-01  -5.0068886e-01  -2.1564549e-02   4.5456935e-01   4.9026841e-01   1.9580686e-01   2.1074189e-01  -2.5812523e-01  -2.9892656e-01   9.0709639e-02   2.2144466e-01   1.2244907e-01  -1.2116635e-01   2.4765315e-01   3.5968930e-01   4.0068665e-01   1.0643878e-01   1.9331702e-01   6.3768870e-01   4.4085806e-01   5.4755056e-02  -3.1486571e-01  -9.7298193e-02   3.2142934e-01   3.5075407e-01
  -2.9347060e-01  -3.2425213e-01   6.8883311e-02   2.4874921e-03   3.1028410e-01  -2.1941151e-02  -1.5428363e-02  -1.1383586e-01  -5.3525718e-02  -7.2670994e-03  -1.8574144e-02  -1.4746137e-01  -7.7050130e-02  -8.3223818e-02   1.7671707e-01  -2.4529485e-04  -8.2327890e-02  -1.0410602e-01  -6.3557514e-02  -1.9365852e-01   3.7500977e-01   2.6822239e-01   1.0284120e-01   1.1176601e-01   2.7183790e-01   9.6585703e-02   3.0416317e-01   1.7643079e-01  -1.3828843e-03  -2.3038301e-02  -9.7072905e-02  -1.0280387e-01  -3.1289964e-01  -3.5587129e-01   2.8550192e-02   5.3887449e-02   5.6214177e-01   3.9618614e-01   1.0000000e+00   3.6908922e-01   4.3501868e-01   1.5422580e-01   2.7921536e-01   1.8280134e-01  -1.0658140e-01  -1.6489843e-01   3.5885012e-01   3.0216726e-01  -7.2990697e-02  -1.5040406e-02   7.6433637e-02   3.3096378e-02  -2.7424018e-02   9.2193296e-02   2.0064976e-01   9.0412062e-02  -3.1676275e-01  -2.6100963e-01  -2.1049728e-01  -2.5830778e-01  -4.7783741e-01  -3.5951354e-01  -2.9822658e-01  -3.4117118e-01  -1.4151260e-01  -1.6617996e-01  -1.3790577e-01  -2.4081362e-01  -6.6473488e-02   5.7265929e-02   7.2211561e-02   1.6834853e-01  -1.9976149e-02  -7.5522987e-02   4.1980482e-02  -1.2241451e-01   2.4788975e-01   2.5673295e-01   1.1148364e-01  -2.9670452e-02  -8.2195368e-02   7.9518940e-02   1.4716187e-01   1.1328285e-01  -5.1649139e-02   4.1602698e-02   1.1712081e-01   1.0949547e-01  -2.3410609e-02   1.2042489e-02  -2.7184445e-01  -2.5749241e-01  -2.5080325e-01  -1.5313509e-01  -4.5898423e-02   3.6348941e-03   1.1375589e-01   1.7100509e-01  -8.8496488e-02  -1.0595454e-01   3.4741130e-03   1.8241149e-01  -1.3156461e-01  -1.6023482e-01  -7.6711209e-02  -2.1175334e-02   2.5096541e-02  -1.7671843e-01   9.4196598e-02   2.6817544e-01   1.6595585e-01  -4.0163962e-03  -1.4801945e-01  -1.7624758e-01  -2.7953437e-02   4.0078529e-02
  -1.4033404e-01   1.3272928e-01   2.9897198e-01   2.7406525e-01   2.4749907e-01   1.4757864e-01   4.1845872e-02   9.2812274e-02   7.9254901e-02  -6.9040826e-02  -2.5395250e-01  -3.0648311e-01  -2.7456901e-01  -2.9691212e-01   1.1226490e-01   4.0040168e-02  -2.5323222e-01  -2.4327240e-01  -2.8733285e-03  -1.3462900e-01   2.5176576e-01   3.2231430e-01   1.4748483e-01   2.9070865e-01  -9.4636915e-02  -1.0775017e-01   4.4923012e-01   4.5577609e-01  -3.2371482e-01  -3.5476948e-01  -3.3317776e-01  -3.7790978e-01  -4.0514680e-01  -3.9417892e-01  -7.0665427e-02  -1.1592490e-03   4.0713435e-01   3.8894158e-01   3.6908922e-01   1.0000000e+00   4.7497752e-01   6.2137817e-01   1.7589095e-01   1.1863153e-01  -1.3056961e-01  -9.3611850e-02   4.4953289e-01   4.6107911e-01  -9.2883977e-02  -5.0997107e-02   1.6843858e-01   2.2562659e-02   2.6196376e-01   3.3791512e-02   5.1366684e-01   4.5233438e-01   1.8624675e-02   7.0223950e-03  -2.8920125e-01  -2.3992243e-01  -3.0569668e-01  -2.2600714e-01  -2.7820101e-01  -3.1576416e-01  -1.2230880e-01  -1.4220582e-01  -2.3112379e-01  -2.9844669e-01  -1.2255881e-01  -8.6922560e-02  -3.4278722e-01  -2.9975837e-01   1.2031253e-01  -8.8567368e-02   3.2937561e-01   1.1840898e-01  -5.1805509e-04  -1.3507147e-03  -1.3741903e-01  -8.0435900e-02  -1.3750605e-01   8.3054934e-02   8.9006066e-03   1.0099457e-01   2.4673489e-01   4.0147050e-01   3.2806006e-01   3.1985264e-01   3.1975968e-01   5.0981871e-01  -4.1135246e-02  -8.5862832e-02  -1.5391202e-01  -1.3899680e-01   1.6546343e-01   1.6208951e-01   8.7828287e-02   2.9825216e-01   1.7074379e-01   9.0090404e-02   5.8312174e-02   2.3221943e-01   7.9307320e-02   2.1389590e-01   8.4293379e-03   1.1267538e-01   3.2575857e-01   2.5994767e-01   2.4253385e-01   1.5793215e-01   1.6856325e-01   1.0936321e-01  -1.4866598e-01   1.4749621e-01   1.0687856e-01   5.1385334e-02
  -1.2525659e-01  -1.4331631e-02   4.5757644e-01   4.4659149e-01   3.7914715e-01   1.5617423e-01   4.4480495e-01   3.6748106e-01   3.4659672e-02   2.1763031e-03  -3.8972398e-01  -3.0597994e-01  -4.6212600e-02  -2.6639577e-01   3.3831579e-01   9.7490252e-02  -3.0918285e-01  -3.6535351e-01   3.0254096e-01   6.6152274e-02   2.7432519e-01   2.2703457e-01   3.2372124e-01   3.3775752e-01  -2.5984515e-01  -2.2169548e-01   1.1760222e-01   1.0683749e-01   2.2100035e-02  -5.4324583e-02   7.7904419e-03  -1.2418580e-01  -1.2452820e-01  -1.2472874e-01   1.6576855e-01   5.3411483e-02   6.9445256e-01   5.3123684e-01   4.3501868e-01   4.7497752e-01   1.0000000e+00   6.3672116e-01  -3.2923254e-02  -1.2721006e-01  -5.6719620e-01  -4.4657247e-01   3.4136640e-01   2.3195973e-01  -6.0918393e-01  -4.8577760e-01  -3.1091172e-01  -3.8774704e-01  -1.6206229e-01  -3.2859723e-01   4.5025668e-01   3.8250805e-01  -2.9309761e-01  -3.3622961e-01  -7.3487497e-01  -5.6336976e-01  -4.0662503e-01  -3.4943755e-01  -7.8403748e-02  -2.7712912e-01   2.9474527e-01  -1.4778102e-01  -5.9319736e-01  -6.0026701e-01  -2.6069067e-01  -1.7396208e-01   2.8764265e-02   1.1836581e-01   4.8184686e-01   3.2635599e-01   4.6546763e-01   3.0575366e-01   4.9911892e-01   5.1281507e-01   6.3454645e-02  -6.5519135e-02  -2.8847552e-01   2.0472248e-02  -1.4389389e-01  -2.3617783e-01  -1.0884843e-01   8.9700085e-02  -2.0363579e-01  -2.0695702e-01   2.4914861e-01   2.1886479e-01  -4.2147943e-01  -5.0351466e-01  -4.7437831e-01  -3.5251755e-01   9.9451665e-02   9.0185856e-02  -2.2707453e-01   1.0397333e-01  -1.8619193e-01  -2.3438005e-01  -3.1597638e-02   1.2355719e-01  -4.0612498e-02  -3.3545798e-03   1.7274069e-01   1.7741520e-01   4.5158237e-01   1.6990776e-01   3.1627724e-01   1.7835701e-01   3.4913388e-02   3.5410577e-02  -2.8424564e-01   4.3717441e-02   1.4271518e-01   2.5027813e-01
  -7.0505185e-02   8.5127724e-02   1.4139880e-01   1.7561568e-01   2.6195038e-01   2.0629138e-01   1.3516130e-01   9.6904019e-02   9.0690977e-02  -1.5972666e-01  -3.7181321e-01  -2.3216409e-01  -1.6569197e-01  -3.5645735e-01   2.3408037e-01   1.8189759e-02  -1.2468103e-01  -1.3110309e-01   2.9899727e-01   8.3341635e-02   2.2748615e-01   2.7687397e-01   7.3991785e-02   9.0130243e-02  -3.2558465e-01  -2.3731137e-01   1.5718475e-01   2.6021728e-01   2.5069069e-02  -4.5335291e-02  -1.6167506e-01  -2.6291604e-01  -6.7079155e-02  -5.1279391e-02   8.0414087e-02  -2.2359261e-02   5.4525747e-01   6.1429895e-01   1.5422580e-01   6.2137817e-01   6.3672116e-01   1.0000000e+00  -1.4309734e-01  -1.8021873e-01  -4.2989435e-01  -3.3683779e-01   3.2755821e-01   2.1729837e-01  -4.2332826e-01  -3.6984593e-01  -2.5632846e-01  -3.3518279e-01  -4.2366796e-03  -3.5320780e-01   3.7520811e-01   2.6123161e-01   7.7952636e-03  -6.5716965e-02  -4.3563314e-01  -2.3484815e-01  -1.5766235e-01  -1.2300418e-01   7.9970422e-03  -8.2720730e-02   1.0881155e-01   1.5187165e-02  -3.5337436e-01  -3.6832441e-01  -1.5325920e-01  -1.7042013e-01  -9.0099496e-02  -5.7681314e-02   4.9095950e-01   2.6267993e-01   5.1153601e-01   4.0712824e-01   3.3474647e-01   3.1080856e-01   1.7035657e-01   1.3838857e-01   2.2503084e-02   2.0407428e-01   2.0911790e-01   1.5815470e-01   1.0435585e-01   2.3015972e-01   2.3817523e-01   1.5510322e-01   1.1210324e-01   2.4994567e-01  -2.6257475e-01  -2.5551441e-01  -3.3360375e-01  -1.1946659e-01   2.8456518e-01   2.5851407e-01   1.9217024e-02   1.7399830e-01  -1.4108393e-02  -3.5023510e-02   7.8452421e-02   1.6750148e-01   1.9380610e-01   1.5557043e-01   2.2837716e-01   2.9040344e-01   4.8668970e-01   2.0788269e-01   3.5103996e-01   3.2180041e-01   2.2708156e-01   5.1594776e-02  -2.1078688e-01   1.3552968e-01   2.4651827e-01   2.6513419e-01
  -3.4295453e-01  -4.0334539e-01  -2.9719078e-02  -4.3186660e-02   2.7051730e-01   1.5851596e-01  -3.4240983e-01  -3.1590869e-01   2.5390301e-01   8.9393254e-02   1.0673857e-01  -3.1070459e-01  -3.1380016e-01  -2.6151101e-01   2.3150453e-01   1.9713108e-01  -1.3093578e-01  -1.9942154e-01  -2.2438399e-01  -2.5745740e-01   4.6375131e-01   3.9972338e-01  -3.2795148e-02   1.2150279e-01   2.0177599e-01   1.8143356e-01   3.6435568e-01   3.8016903e-01  -1.3198465e-01  -1.4135263e-01  -1.0285718e-01  -1.1544177e-01  -5.4844347e-01  -4.6432849e-01   2.2364287e-01   2.7318281e-01   3.5514641e-01   2.7817041e-01   2.7921536e-01   1.7589095e-01  -3.2923254e-02  -1.4309734e-01   1.0000000e+00   8.3124615e-01   5.4028889e-01   3.8505924e-01   4.9884658e-01   5.5617135e-01   4.3918962e-01   3.9400556e-01   5.5091977e-01   4.4354972e-01   8.1943904e-03   2.6844789e-01  -1.0237635e-01  -1.9694258e-01  -3.2035444e-01  -3.1507405e-01   9.1289570e-02  -3.5036751e-02  -3.6003304e-01  -3.6922760e-01  -2.5113092e-01  -4.7867581e-01  -1.8056430e-01  -9.0287475e-02   2.4436971e-01   1.5234068e-01  -1.1148341e-01  -1.5860408e-01  -9.4095359e-03  -7.5487454e-02   3.3733240e-02  -1.0468498e-01   1.8050675e-01   9.1080305e-02   1.4130709e-01   1.3031047e-01  -8.5743446e-02  -5.5551819e-03   5.5418204e-02   1.9102630e-01   2.8563661e-01   2.9079014e-01   3.7625567e-01   4.1617957e-01   1.3339951e-01   2.8431692e-01  -1.3902654e-01  -1.3344258e-01  -9.9295988e-02  -4.3397713e-02  -4.1689915e-02   1.5391434e-01   8.6490580e-02   1.5311224e-01   3.7820636e-01   1.1916980e-01   8.9610740e-02  -1.3494431e-02   1.0980924e-01   2.3095562e-01   1.0651511e-01  -1.8211733e-01  -1.2081745e-01  -6.1694827e-02   1.0146423e-01   5.3324167e-03  -6.2311491e-02   2.8169350e-01   4.1120714e-01   2.2348923e-01   2.0919749e-03  -1.3999213e-01  -3.7497763e-02  -5.8674838e-02
  -2.7796986e-01  -2.8924840e-01  -1.9966877e-01  -1.5563853e-01   1.4849122e-01   5.0101163e-02  -5.2232097e-01  -4.4946883e-01   1.2743071e-01   3.6837534e-02   2.2724733e-01  -3.0646995e-01  -4.2833986e-01  -2.7197328e-01   9.3692202e-02   1.2505135e-02  -6.1740135e-03  -1.0543507e-01  -2.5307393e-01  -2.3839935e-01   3.6402312e-01   3.2431390e-01  -1.1549801e-01   1.1472864e-02   2.0589874e-01   1.2753230e-01   4.0856599e-01   3.1001110e-01  -2.7062758e-01  -2.9463912e-01  -1.5923052e-01  -1.3787987e-01  -5.6638391e-01  -5.2402122e-01   1.2966194e-01   2.6408577e-01   1.5448033e-01   8.5305819e-02   1.8280134e-01   1.1863153e-01  -1.2721006e-01  -1.8021873e-01   8.3124615e-01   1.0000000e+00   5.8817911e-01   5.2126285e-01   2.8903114e-01   5.8646133e-01   5.1968075e-01   5.3704196e-01   6.5825041e-01   5.4172076e-01   3.8975250e-03   4.1044653e-01  -2.6514571e-01  -3.1534791e-01  -1.0645873e-01  -1.1697842e-01   1.8145414e-01   8.8086518e-03  -3.2263756e-01  -3.5027523e-01  -1.7366346e-01  -4.7598134e-01  -3.5911623e-01  -9.9991528e-02   3.8313009e-01   2.9088604e-01   3.5057661e-02  -1.2214687e-01  -8.7890585e-02  -2.2639866e-01  -6.5478825e-02  -1.4095665e-01   1.5282221e-01   1.1693270e-01  -7.1719804e-03  -2.0329449e-02  -9.6988149e-02   1.9507674e-03   1.7551985e-01   2.7392205e-01   3.3787269e-01   3.7069982e-01   4.9832179e-01   5.6282315e-01   2.9163755e-01   4.2696446e-01  -2.2635899e-01  -1.0832630e-01   1.2377969e-02   1.1180284e-01   8.5503981e-04   2.1511247e-01  -6.8109764e-02   1.0172464e-02   3.1964166e-01   1.0109192e-01   1.0961670e-01   3.6226680e-02   1.9068993e-01   2.8946014e-01   9.6468842e-02  -1.6659813e-01  -1.3996482e-01  -4.1290864e-02   1.1863951e-01   3.4545300e-02  -8.4880756e-02   1.2196534e-01   2.9797747e-01   1.6056054e-01  -5.6533449e-03  -1.7435915e-01  -2.5324200e-02  -8.1012241e-02
  -2.4150596e-01  -2.0381936e-01  -4.9890811e-01  -4.2625231e-01  -3.0889145e-02   3.7529387e-02  -6.9949208e-01  -5.4674874e-01   2.3442099e-01   1.1782577e-01   3.9415716e-01  -6.4031546e-02  -2.3302645e-01  -6.4637328e-02  -8.9466362e-02  -6.5145598e-02   3.1193493e-01   2.9440154e-01  -4.5324491e-01  -2.3703724e-01   6.0954716e-02   1.0514421e-01  -2.3405063e-01  -1.6561132e-01   3.3004712e-01   2.7044550e-01   1.7977011e-01   7.6082659e-02  -2.0905631e-02  -3.5422596e-02   4.3394001e-02   8.7729849e-02  -1.8160507e-01  -2.0321852e-01   1.1190666e-01   2.6317784e-01  -2.4425692e-01  -1.9906366e-01  -1.0658140e-01  -1.3056961e-01  -5.6719620e-01  -4.2989435e-01   5.4028889e-01   5.8817911e-01   1.0000000e+00   8.5704859e-01  -9.9365404e-02   9.4964822e-02   8.4679058e-01   7.9412460e-01   7.3238375e-01   6.7395668e-01   9.4502807e-02   4.5696290e-01  -4.8825685e-01  -4.9337589e-01   1.0053558e-01   2.1055399e-01   5.2885438e-01   4.7468594e-01   7.5107544e-02   5.2165254e-02   1.2438662e-01  -1.9547355e-02  -2.9652442e-01   9.7902243e-02   7.5232270e-01   7.8959209e-01   9.8887887e-02   9.3387216e-02   8.9463516e-02  -1.2848267e-01  -2.0019893e-01  -2.3013560e-01  -9.8080260e-02  -9.5420576e-02  -2.1766008e-01  -2.3320826e-01   1.0146343e-01   2.0005025e-01   4.5763860e-01   3.6165372e-01   4.3977034e-01   5.2649531e-01   4.3674562e-01   3.4479671e-01   3.7430461e-01   5.2226114e-01  -3.7593982e-01  -2.9985050e-01   2.6083150e-01   4.1723269e-01   2.9679359e-01   4.3026753e-01  -9.6433283e-02  -8.9275652e-02   4.2655167e-01   6.4727271e-02   1.9216245e-01   2.0170802e-01   9.9010398e-02   1.7608482e-01  -1.3916217e-02  -1.0901458e-01  -2.4195088e-01  -1.9166006e-01  -2.7803648e-01  -3.6143201e-02  -2.2144239e-01   2.0617359e-02   2.2151323e-01  -4.7473938e-02   1.3423532e-01  -2.0143348e-01  -1.7086591e-01  -2.4128629e-01
  -9.4770794e-02  -7.7341558e-02  -4.5630078e-01  -3.0224208e-01  -3.5963733e-02   1.5766330e-01  -6.1875098e-01  -4.8369136e-01   2.8099403e-01   1.4090892e-01   3.3794687e-01   4.7150320e-02  -1.2741353e-01  -3.1155403e-02  -6.1556592e-02  -3.0529525e-02   2.3711514e-01   2.6055135e-01  -2.7071512e-01  -1.4143809e-01  -4.3009039e-02   1.3672642e-02  -2.4495680e-01  -1.0267162e-01   2.6087524e-01   1.1353377e-01   1.7033529e-01   8.7867832e-02  -4.8294660e-02  -8.7361873e-02   6.0557952e-02   7.5303073e-02  -7.1120298e-02  -5.4949865e-02   1.3480891e-01   2.8756399e-01  -2.3413781e-01  -2.3119365e-01  -1.6489843e-01  -9.3611850e-02  -4.4657247e-01  -3.3683779e-01   3.8505924e-01   5.2126285e-01   8.5704859e-01   1.0000000e+00  -1.4900340e-01   1.4091973e-01   6.4337890e-01   7.1111222e-01   5.4876376e-01   5.5728457e-01   9.5447886e-02   2.9141665e-01  -4.5851959e-01  -4.1898047e-01   2.0401007e-01   3.2100322e-01   4.4083503e-01   4.9749709e-01   1.8632190e-01   1.7942762e-01   1.8849893e-01   1.1884033e-01  -1.6464053e-01   2.0908249e-01   6.5263972e-01   8.1439811e-01   1.0475711e-01   8.0882940e-02  -1.5601112e-02  -2.1328858e-01  -1.2183373e-01  -1.7410226e-01   4.5494967e-04  -2.2727111e-02  -2.0521988e-01  -2.4352666e-01   1.5990762e-02   1.5133877e-01   3.9489262e-01   3.3504920e-01   3.9707457e-01   4.4692767e-01   3.3913266e-01   4.0792905e-01   3.5701572e-01   4.6900018e-01  -3.8889225e-01  -2.2674070e-01   2.3315772e-01   4.7809815e-01   2.8761046e-01   4.2948836e-01  -6.9845511e-02  -1.0188250e-01   4.0446338e-01   1.4203622e-01   2.5513192e-01   3.4218109e-01   1.6459899e-01   2.3453648e-01   9.1014625e-02  -4.9682652e-02  -1.0472929e-01  -5.9230243e-02  -2.3883915e-01   5.5562225e-02  -2.1985130e-01  -2.6473698e-02   2.3484858e-01   1.7024347e-02   7.6998896e-02  -1.3089713e-01  -7.3743694e-02  -1.3511632e-01
  -2.4273261e-01  -1.0367206e-01   2.3424665e-01   1.2071862e-01   1.9846788e-01   1.5809954e-01   8.6857896e-02   1.3577281e-02   7.6571631e-02  -1.1761446e-01  -3.5478306e-01  -4.4712204e-01  -2.8778493e-01  -3.5056507e-01   2.8408204e-01   2.4231711e-01  -4.1116239e-01  -4.3404818e-01  -4.1560569e-02  -1.3682123e-01   3.2839067e-01   3.6094647e-01  -1.5896204e-02   7.2878941e-02  -1.2057298e-01  -1.0973956e-01   1.8316992e-01   4.0127358e-01  -1.4109145e-01  -1.2182529e-01  -4.3868407e-01  -4.8999550e-01  -4.7302788e-01  -3.9568355e-01   6.2369800e-02  -6.2497236e-02   5.4030938e-01   4.6203443e-01   3.5885012e-01   4.4953289e-01   3.4136640e-01   3.2755821e-01   4.9884658e-01   2.8903114e-01  -9.9365404e-02  -1.4900340e-01   1.0000000e+00   7.3615332e-01  -1.6969659e-01  -2.1277008e-01   9.7207028e-02  -8.6138794e-02   2.3782927e-01  -8.1727716e-02   5.8701753e-01   4.3402354e-01  -2.5811992e-01  -2.6548512e-01  -2.2395655e-01  -1.9227056e-01  -3.4748266e-01  -3.1194746e-01  -3.9462711e-01  -4.2729117e-01  -1.3806388e-01  -3.0415254e-01  -2.5250851e-01  -3.5260721e-01  -2.1636180e-01  -1.4716548e-01  -2.5127424e-01  -1.8611179e-01   1.4348704e-01  -9.7446594e-03   2.4384975e-01   7.6706030e-02   2.4278487e-01   2.3451350e-01  -8.7885992e-02  -7.7206514e-02  -1.5949584e-01  -2.0055848e-02   3.8720298e-02  -3.1405548e-02   2.2449741e-01   1.9782638e-01   1.4448065e-02   6.7488217e-04   2.4625194e-01   2.3586174e-01  -1.1979032e-01  -2.4325040e-01  -1.1310510e-01  -1.9718881e-01   3.9011270e-01   4.2207933e-01   4.5442184e-01   3.8386834e-01   2.8938008e-01   1.4219434e-01  -8.1529592e-02   2.2437755e-01   1.2196852e-01   1.7870878e-01  -2.3620136e-02  -1.3059158e-02   2.0269204e-01   1.6907661e-01   2.8525479e-01   5.0647882e-01   4.7992259e-01   4.7870709e-01  -4.9237801e-02   1.3090494e-01  -2.3961321e-03   4.9417318e-02
  -9.2658397e-02  -8.6864977e-03   1.7347506e-01   1.3170831e-01   1.4822310e-01   1.5014071e-01  -1.4370881e-01  -9.1079740e-02   6.6879897e-02  -2.9416338e-02  -2.1661625e-01  -4.1805896e-01  -4.8740833e-01  -3.5214644e-01   2.4390097e-01   1.4077225e-01  -3.3988966e-01  -4.3132724e-01  -4.8838226e-02  -6.1675532e-02   2.9480102e-01   3.7051021e-01   2.7469023e-02   1.3402146e-01  -3.6297442e-02  -1.9982703e-01   3.3239047e-01   4.6565449e-01  -3.7483525e-01  -3.9328103e-01  -3.6835612e-01  -4.3727961e-01  -5.6746739e-01  -5.0491049e-01   3.8826556e-03   2.9871998e-02   4.0697180e-01   2.0512327e-01   3.0216726e-01   4.6107911e-01   2.3195973e-01   2.1729837e-01   5.5617135e-01   5.8646133e-01   9.4964822e-02   1.4091973e-01   7.3615332e-01   1.0000000e+00   4.3567855e-02   8.8714487e-02   3.3780313e-01   1.5987922e-01   2.7699741e-01   2.3112806e-01   4.1162729e-01   3.2523258e-01  -1.5817072e-02  -6.5219101e-02  -1.0810179e-01  -8.0088442e-02  -3.2933290e-01  -3.4761114e-01  -2.8780523e-01  -4.9999709e-01  -2.9001915e-01  -2.6808425e-01  -6.2198861e-02  -1.5631889e-01  -1.4972931e-02  -1.3597016e-01  -4.0389876e-01  -3.8904339e-01   1.9793077e-02  -1.2050425e-01   2.5768378e-01   1.4895934e-01   1.0785097e-01   1.0687997e-01  -1.0311030e-01  -9.8017340e-02  -1.0799912e-01   4.6309497e-02   9.8658309e-02   7.0905856e-02   3.9311052e-01   4.0729634e-01   1.8262925e-01   2.1772326e-01   2.0286224e-01   2.9994783e-01   1.6222983e-02   3.6400907e-02  -3.5265869e-02   7.3584283e-03   1.4773695e-01   2.3070801e-01   4.5318387e-01   4.9356178e-01   3.6365126e-01   2.9867340e-01   4.2742840e-02   3.7631878e-01   1.4932939e-01   2.3356456e-01   2.4281216e-02   3.5310904e-02   2.7152696e-01   3.2893385e-01   1.1266801e-01   2.4614719e-01   4.2120915e-01   4.7147982e-01  -4.6348391e-03   1.2675557e-01   3.5319869e-02   4.0095678e-02
  -2.3709805e-01  -2.2520558e-01  -3.8486617e-01  -3.6014713e-01  -5.8380727e-02  -3.3371347e-03  -6.9595393e-01  -4.7831767e-01   1.3623197e-01   1.5532306e-01   3.8789374e-01  -5.5820225e-03  -3.0290608e-01   2.7755899e-03  -1.7932299e-01  -1.6158300e-01   2.8362700e-01   2.2604717e-01  -5.4321656e-01  -3.5105795e-01   8.2343221e-02   8.3317206e-02  -1.1687704e-01  -4.5016048e-02   3.8831202e-01   2.7894899e-01   2.2048877e-01   2.9365622e-02  -1.9156396e-01  -1.7203885e-01   2.0572950e-02   1.0839934e-01  -2.8115595e-01  -3.4903984e-01  -4.0783701e-02   2.1178090e-01  -3.0208300e-01  -3.0817418e-01  -7.2990697e-02  -9.2883977e-02  -6.0918393e-01  -4.2332826e-01   4.3918962e-01   5.1968075e-01   8.4679058e-01   6.4337890e-01  -1.6969659e-01   4.3567855e-02   1.0000000e+00   9.3122304e-01   8.3554880e-01   8.6371456e-01   2.4415471e-01   7.1394491e-01  -4.0095059e-01  -4.7817605e-01   3.0399115e-02   1.3390345e-01   7.1266165e-01   4.9300182e-01   1.2213864e-02   6.2590884e-02  -3.4900042e-02  -1.3977552e-01  -3.4923575e-01   1.9070684e-01   7.2849335e-01   6.1478699e-01   3.9650850e-02   5.6115398e-02   1.3294184e-02  -2.2134304e-01  -3.3959944e-01  -3.7109990e-01  -1.9827493e-01  -1.9845930e-01  -3.6289122e-01  -3.7865378e-01  -3.6465341e-02   6.7973083e-02   3.4358021e-01   2.6958524e-01   3.2557736e-01   5.0912736e-01   3.8203628e-01   2.5160011e-01   3.9519567e-01   5.4560816e-01  -2.4393057e-01  -1.4604267e-01   3.1660269e-01   4.2676260e-01   2.9803549e-01   3.6425977e-01  -2.1353092e-01  -2.3055719e-01   2.4959575e-01  -4.7846291e-02   1.7597372e-01   1.6758237e-01   1.2531291e-01   1.4217192e-01  -1.4407942e-02  -1.0738400e-01  -3.6823601e-01  -3.0886360e-01  -2.8222312e-01  -4.8575938e-02  -2.2754658e-01  -1.4094476e-01  -1.8468414e-02  -1.3028973e-01   1.7454607e-01  -1.8932451e-01  -2.4432514e-01  -3.4821055e-01
  -2.5410256e-01  -2.6425810e-01  -3.5773597e-01  -3.0243800e-01   6.4823822e-03   7.2311833e-02  -7.1190453e-01  -4.8372957e-01   1.9590216e-01   2.3365385e-01   4.1884066e-01  -5.1761804e-02  -3.2739540e-01  -6.6436985e-02  -1.2832921e-01  -2.1682696e-01   2.5508364e-01   1.6675152e-01  -4.8398034e-01  -3.3412176e-01   1.2795500e-01   1.1457182e-01  -2.8504215e-02   4.2600108e-02   4.4271476e-01   2.9357133e-01   2.9800211e-01   6.8473145e-02  -2.3715947e-01  -2.4163180e-01   7.9308032e-02   1.3757911e-01  -2.9727039e-01  -3.6918851e-01  -3.1657976e-02   2.5020941e-01  -2.1741914e-01  -2.7295822e-01  -1.5040406e-02  -5.0997107e-02  -4.8577760e-01  -3.6984593e-01   3.9400556e-01   5.3704196e-01   7.9412460e-01   7.1111222e-01  -2.1277008e-01   8.8714487e-02   9.3122304e-01   1.0000000e+00   8.1840121e-01   8.8627114e-01   2.0525065e-01   7.5625577e-01  -4.2796918e-01  -4.7187161e-01  -7.4416345e-03   1.2109181e-01   6.4534807e-01   4.6829812e-01  -5.6821113e-02   1.4172166e-02  -2.5925939e-03  -1.5180531e-01  -3.3623309e-01   2.1440067e-01   7.1026719e-01   5.8616241e-01   3.2801408e-02   3.0551530e-02   2.7041093e-02  -2.2516054e-01  -2.7893670e-01  -3.4724780e-01  -1.1434751e-01  -1.2718210e-01  -3.1531325e-01  -3.4484321e-01  -7.2220190e-02   6.9834569e-03   3.0887285e-01   3.0320211e-01   3.2629448e-01   5.2790536e-01   4.0873108e-01   3.2605206e-01   4.0776822e-01   5.7196865e-01  -2.8428583e-01  -1.1559725e-01   2.5425898e-01   4.3684223e-01   2.4445430e-01   3.5148794e-01  -2.9235622e-01  -3.0493677e-01   1.9071143e-01  -8.7842915e-03   1.6668455e-01   1.9224548e-01   1.8311557e-01   1.8421387e-01  -4.1149216e-02  -1.4046812e-01  -3.1798493e-01  -2.3516102e-01  -2.2610960e-01   2.8620801e-02  -2.0436999e-01  -1.8919165e-01  -7.0560360e-02  -1.1372892e-01   1.1579880e-01  -2.1659402e-01  -1.9992117e-01  -2.8906941e-01
  -3.2428745e-01  -1.9441494e-01  -1.6736811e-01  -1.1738087e-01   4.5413244e-02   7.9647887e-02  -6.3312651e-01  -3.7374123e-01   1.5383495e-01   2.0219109e-01   2.2141251e-01  -3.1071722e-01  -4.9606546e-01  -2.0320958e-01  -1.0519132e-01  -1.6830562e-01   1.2572867e-02  -5.2026117e-02  -5.0672860e-01  -3.9926795e-01   2.3301849e-01   2.6271572e-01  -4.0969219e-02   1.1388141e-01   2.5257192e-01   1.8556400e-01   3.6039931e-01   1.8448824e-01  -4.1804106e-01  -4.2130204e-01  -1.6984115e-01  -1.2825166e-01  -6.0852880e-01  -6.5915263e-01  -3.5836873e-02   2.1137455e-01  -1.1654390e-01  -1.8576988e-01   7.6433637e-02   1.6843858e-01  -3.1091172e-01  -2.5632846e-01   5.5091977e-01   6.5825041e-01   7.3238375e-01   5.4876376e-01   9.7207028e-02   3.3780313e-01   8.3554880e-01   8.1840121e-01   1.0000000e+00   8.4064934e-01   3.6245914e-01   7.8707075e-01  -8.6934083e-02  -1.7288522e-01  -8.2381552e-02   1.5149319e-02   4.3998634e-01   2.1147536e-01  -2.3550601e-01  -2.1851145e-01  -1.3509062e-01  -4.4266041e-01  -3.7305245e-01   7.0400401e-02   5.7401255e-01   3.7078334e-01  -2.5682009e-02  -2.2616098e-02  -5.3853619e-02  -2.6055774e-01  -2.1109645e-01  -2.7511295e-01   4.1782370e-02  -3.4117745e-03  -2.5335412e-01  -2.6001128e-01  -1.3647565e-01  -4.2986598e-02   1.8969765e-01   3.1270411e-01   2.2966700e-01   4.4219326e-01   6.4955118e-01   5.6593891e-01   3.9140206e-01   5.8696134e-01  -5.3076461e-02   1.3543362e-01   2.4627960e-01   2.6898972e-01   1.1373424e-01   2.0340440e-01  -1.5515113e-01  -2.1282447e-01   2.4255166e-01   8.3831423e-02   2.5979621e-01   1.7899595e-01   1.8428112e-01   3.3900555e-01   2.1362531e-02   3.4868597e-02  -4.0130676e-01  -3.4537190e-01  -4.4628508e-02   1.5480704e-01  -1.1525671e-01  -1.7197676e-01  -3.7722365e-02   4.9599705e-03   4.1171963e-02  -1.7968170e-01  -2.9603409e-01  -3.8001233e-01
  -2.5533138e-01  -2.7536946e-01  -1.7089098e-01  -9.8690035e-02  -2.0526745e-02   4.0761138e-02  -5.6181639e-01  -2.9293301e-01   1.1889480e-01   1.5912327e-01   2.7198537e-01  -5.6525117e-02  -3.2929919e-01   6.2146232e-02  -4.5966301e-02  -6.7613196e-02   5.1754415e-02  -1.2382923e-03  -4.7375819e-01  -3.7877855e-01   1.6593465e-01   1.1000807e-01  -1.6641713e-02   1.3402429e-01   3.0706251e-01   1.8800665e-01   2.3871862e-01   1.2012114e-01  -3.0565662e-01  -2.6891894e-01  -8.0449375e-02   8.3770927e-03  -4.6938477e-01  -4.8215178e-01   7.1983457e-03   1.9514824e-01  -1.2796369e-01  -1.8199523e-01   3.3096378e-02   2.2562659e-02  -3.8774704e-01  -3.3518279e-01   4.4354972e-01   5.4172076e-01   6.7395668e-01   5.5728457e-01  -8.6138794e-02   1.5987922e-01   8.6371456e-01   8.8627114e-01   8.4064934e-01   1.0000000e+00   2.5438048e-01   7.6082612e-01  -2.3192371e-01  -2.8824588e-01  -1.4131381e-01  -7.3171016e-03   5.8820452e-01   3.8071026e-01  -1.5304356e-01   5.3835076e-03  -1.3709202e-01  -2.6485307e-01  -3.5062761e-01   2.7927507e-01   5.8124743e-01   3.9682986e-01  -5.2711213e-02  -3.2451713e-02   8.8433843e-02  -1.3723980e-01  -2.2882878e-01  -2.6126741e-01  -5.0445388e-02  -6.6459353e-02  -2.4157043e-01  -2.6512626e-01  -1.6552820e-01  -3.5502297e-02   1.9123842e-01   2.2939943e-01   1.6372987e-01   3.3290279e-01   4.6244482e-01   3.8607230e-01   3.0068195e-01   4.5113162e-01  -9.7261291e-02   4.5943896e-02   2.0069388e-01   3.3315638e-01   1.3790731e-01   3.1428305e-01  -2.1736273e-01  -2.2720136e-01   1.8077114e-01   2.8229100e-02   1.9329321e-01   1.8565544e-01   2.2777946e-01   2.5380424e-01   8.2732381e-02  -3.2467825e-02  -2.8888550e-01  -2.4929433e-01  -4.8248093e-02   1.0588157e-01  -1.9396458e-01  -1.9846865e-01  -7.0592429e-02  -6.1835527e-02   1.0504781e-01  -1.3924098e-01  -1.6944211e-01  -2.8100007e-01
  -3.7385625e-03   3.1124502e-01   9.5827402e-03  -7.5085201e-02  -3.4524585e-01  -2.2202375e-01  -8.8085628e-02   7.7690790e-02  -3.1921648e-01  -1.2639701e-01  -1.6735757e-01  -1.5702206e-01  -3.1774582e-01  -1.3322782e-01  -4.8219800e-01  -3.0002103e-01  -1.2012277e-01   4.0479209e-03  -3.8146728e-01  -3.1438001e-01  -3.0180156e-01  -1.9833668e-01  -1.6207377e-01  -8.9438227e-02   2.4981371e-03  -4.7535108e-02  -1.0337631e-01   2.4073308e-02  -3.6939238e-01  -3.6793339e-01  -4.4123823e-01  -2.8670340e-01  -2.2426164e-01  -3.2436583e-01  -6.0333501e-01  -4.6251032e-01  -2.9462005e-01  -3.8729227e-01  -2.7424018e-02   2.6196376e-01  -1.6206229e-01  -4.2366796e-03   8.1943904e-03   3.8975250e-03   9.4502807e-02   9.5447886e-02   2.3782927e-01   2.7699741e-01   2.4415471e-01   2.0525065e-01   3.6245914e-01   2.5438048e-01   1.0000000e+00   4.6835654e-01   5.1016821e-01   4.7097530e-01   2.4549905e-01   3.0045943e-01   2.9943578e-01   2.7403493e-01   2.7460981e-01   1.6713984e-01  -8.5440977e-02  -3.6403055e-02  -3.3385506e-01  -9.6092796e-02   6.7155774e-02  -2.4818091e-02  -4.9131680e-02  -5.4669590e-02  -3.8262723e-01  -4.0773590e-01  -3.1804203e-01  -3.1422284e-01  -1.2885869e-01  -1.5765245e-01  -5.4224163e-01  -5.3560083e-01  -2.2649886e-01  -1.7130098e-01   9.8224440e-03  -1.6207251e-01  -8.7886129e-02   1.1157191e-01   3.5556842e-01   1.2893285e-01   3.6913836e-01   2.7977085e-01   4.7011456e-01   5.6864017e-01   6.4201557e-01   4.7164271e-01   4.5417148e-01  -3.2820061e-02  -1.5900709e-01  -2.0876291e-01   9.2651876e-02   7.5204613e-02   6.5654084e-01   5.4500252e-01  -6.3100741e-02  -3.7710406e-02   2.0567123e-01   4.5135424e-01  -1.2528406e-01  -1.8636861e-01  -7.1310172e-02   9.9341778e-02  -9.3380261e-03  -2.7965841e-01  -1.2361876e-01   3.4914263e-01   3.9097763e-01   3.8147726e-01  -1.4966295e-01  -2.0404753e-01
  -1.5826112e-01  -1.0401597e-01  -9.4462448e-02  -1.3864977e-01  -1.7734327e-01  -1.6829220e-01  -4.2845139e-01  -1.5760896e-01  -9.5693519e-02   1.7037349e-01   2.8427898e-01  -1.4915820e-01  -4.0264838e-01  -3.4682756e-02  -2.2343165e-01  -2.8773839e-01   6.1365120e-02  -4.5958783e-02  -5.1714460e-01  -3.4403276e-01   1.7416351e-03  -8.1413511e-04   7.3510994e-02   4.9864495e-02   2.9890608e-01   1.9613246e-01   1.5678374e-01   1.7249027e-02  -4.2380137e-01  -4.1314470e-01  -1.3513019e-01  -2.4531851e-02  -4.0433205e-01  -5.0708692e-01  -3.4528085e-01  -1.0799135e-01  -2.6688178e-01  -4.2018571e-01   9.2193296e-02   3.3791512e-02  -3.2859723e-01  -3.5320780e-01   2.6844789e-01   4.1044653e-01   4.5696290e-01   2.9141665e-01  -8.1727716e-02   2.3112806e-01   7.1394491e-01   7.5625577e-01   7.8707075e-01   7.6082612e-01   4.6835654e-01   1.0000000e+00  -5.3214151e-03  -1.8395157e-02  -2.1465861e-02   5.3355024e-02   5.0342805e-01   2.9310536e-01  -1.1984863e-01  -8.2896922e-02  -1.5221824e-01  -3.0067386e-01  -4.4224331e-01  -1.5561010e-02   4.3525334e-01   1.6820506e-01  -4.0233473e-03  -1.4062865e-02  -1.5057023e-01  -3.3660134e-01  -3.8530253e-01  -3.7980390e-01  -1.8240994e-01  -1.6379180e-01  -4.5126156e-01  -4.3927444e-01  -2.0736290e-01  -2.1073441e-01   7.6912933e-02   3.7860049e-02   3.5077643e-02   2.7121509e-01   5.0335784e-01   2.4588405e-01   3.2977152e-01   4.4576887e-01   1.6533494e-01   2.7554368e-01   4.1750132e-01   4.4245317e-01   2.4882080e-01   1.5416677e-01  -4.2167887e-01  -4.1053804e-01   1.5111667e-02  -2.9385958e-02   2.8229490e-01   2.6790383e-01   6.6438453e-02   1.3433551e-01  -9.6173016e-02   1.1766586e-01  -3.3464324e-01  -3.1748915e-01  -1.0187877e-01   1.4679669e-01  -1.6487565e-01  -4.0299023e-01  -2.6246878e-01   6.0314400e-02   2.2699651e-01  -8.7024298e-03  -2.5022432e-01  -3.2746489e-01
   4.1144072e-02   2.6901442e-01   5.3142936e-01   4.2179200e-01  -8.8746023e-02  -8.9871503e-03   4.9072035e-01   5.0540055e-01  -1.9501012e-01  -6.4872036e-02  -5.3035026e-01  -2.7811680e-01  -9.2355908e-02  -1.4563352e-01  -6.0650163e-02   8.9051694e-03  -5.0961778e-01  -4.5948631e-01  -2.7647917e-02  -6.3065374e-02  -8.8648292e-02  -3.1949993e-02   8.1805768e-02   1.8444370e-01  -3.1724937e-01  -2.7499294e-01  -1.2732191e-01   1.3700528e-01  -2.9751544e-01  -2.8302454e-01  -4.5345639e-01  -4.2537351e-01  -2.6171222e-01  -2.4275424e-01  -2.2820124e-01  -3.1689173e-01   2.2745960e-01   6.2895415e-02   2.0064976e-01   5.1366684e-01   4.5025668e-01   3.7520811e-01  -1.0237635e-01  -2.6514571e-01  -4.8825685e-01  -4.5851959e-01   5.8701753e-01   4.1162729e-01  -4.0095059e-01  -4.2796918e-01  -8.6934083e-02  -2.3192371e-01   5.1016821e-01  -5.3214151e-03   1.0000000e+00   8.7128136e-01  -5.4661511e-02  -9.5603309e-02  -3.0912146e-01  -2.2201141e-01  -8.9435282e-02  -6.9549475e-02  -2.5734375e-01  -1.9745727e-01   3.2378719e-02  -2.1427218e-01  -5.0954509e-01  -6.0347505e-01  -2.5353598e-01  -1.4736808e-01  -3.3806699e-01  -2.0646834e-01   2.7781549e-02   2.2781269e-02   1.2187293e-01   3.4061588e-02   4.4864132e-04   1.4949014e-02  -2.1278022e-01  -3.3575854e-01  -4.1231641e-01  -3.2182251e-01  -4.4687686e-01  -3.5779126e-01   3.1167716e-02   2.5199539e-02  -5.0309699e-02  -1.5623824e-01   7.1635839e-01   6.7087262e-01   1.6846739e-01  -9.8642377e-02   1.1167806e-02  -3.3343443e-01   2.7698431e-01   1.9587505e-01   9.0357172e-02   3.5035459e-01   4.2727607e-01   3.1062459e-01  -2.0332974e-01   9.1461529e-02   1.1239471e-01   5.4454347e-01   5.6667323e-02  -6.0530747e-02   2.2424929e-01   3.1848408e-01   2.9785964e-01   3.7198331e-02   3.4343839e-02   4.2949232e-01   1.0404706e-01   4.5073856e-01  -2.2538699e-02   1.3910783e-03
   9.5688072e-02   3.4977918e-01   5.3701748e-01   4.0693464e-01  -1.9886836e-01  -1.4688540e-01   5.9295684e-01   5.9419893e-01  -2.5284511e-01  -8.4143650e-02  -4.5553593e-01  -2.1097947e-01  -4.0956962e-02  -2.6850785e-02  -9.0424263e-02  -4.9425737e-02  -5.1707685e-01  -4.0983162e-01  -2.8659395e-02  -3.4374470e-02  -2.8557430e-01  -2.0017498e-01   7.8655810e-02   8.6134486e-02  -3.6481163e-01  -2.9417969e-01  -1.8825968e-01   3.7516989e-02  -3.1916955e-01  -2.5867174e-01  -4.0641422e-01  -3.8872403e-01  -1.3165908e-01  -1.3026512e-01  -3.6338268e-01  -4.2308691e-01   1.4896126e-02  -6.5094936e-02   9.0412062e-02   4.5233438e-01   3.8250805e-01   2.6123161e-01  -1.9694258e-01  -3.1534791e-01  -4.9337589e-01  -4.1898047e-01   4.3402354e-01   3.2523258e-01  -4.7817605e-01  -4.7187161e-01  -1.7288522e-01  -2.8824588e-01   4.7097530e-01  -1.8395157e-02   8.7128136e-01   1.0000000e+00   2.7950107e-02   7.0955058e-03  -3.3578467e-01  -2.0549458e-01  -1.1615310e-03   3.1136691e-02  -2.5862897e-01  -8.3476529e-02  -1.8432465e-02  -3.0787758e-01  -5.7959324e-01  -5.7846549e-01  -2.2091155e-01  -1.4658548e-01  -3.7906060e-01  -2.3937604e-01  -1.0588260e-01  -3.4310347e-02  -4.3432398e-02  -9.8858391e-02  -1.2676859e-01  -9.8484523e-02  -2.9632201e-01  -3.6323348e-01  -4.7695486e-01  -5.1483712e-01  -5.3120443e-01  -4.9049255e-01  -5.4604755e-03  -7.3344171e-02  -9.9605668e-02  -2.3818502e-01   7.8698709e-01   7.6551527e-01   2.5230808e-01   1.8117361e-02   9.4455237e-02  -3.0603479e-01   1.0273058e-01   1.1624992e-01  -6.3877911e-02   2.7664841e-01   3.6403535e-01   3.1698040e-01  -2.8432553e-01  -7.5795228e-02  -4.1100508e-02   5.0657176e-01   1.5195458e-01   7.5543560e-03   2.2125145e-01   2.9720682e-01   2.4230513e-01  -1.0966035e-01  -1.0316767e-01   3.6177981e-01   1.3634548e-01   4.0088240e-01   4.8298186e-02   8.6251723e-02
   5.5088488e-01   7.1086800e-01  -2.4683249e-01  -2.7707877e-01  -2.7639764e-01  -2.0605279e-01  -1.4363555e-01  -1.6785887e-01  -2.1906487e-01  -2.6325036e-01   9.9503226e-02   1.9290657e-01  -4.1510359e-02   3.9232741e-02  -3.6034081e-01  -2.7869774e-01   3.1758322e-01   3.9000949e-01   1.4586643e-01   3.9605396e-01  -4.1098024e-01  -2.6562666e-01  -1.9987491e-01  -3.6617176e-01   3.6482393e-03  -2.0376285e-01  -3.8645923e-02  -9.8282643e-02  -1.0807003e-01  -1.8432005e-01  -1.5123752e-01  -1.1398620e-01   3.6469517e-01   2.0956974e-01  -3.4919722e-01  -2.4917505e-01  -4.7891555e-01  -4.4497632e-01  -3.1676275e-01   1.8624675e-02  -2.9309761e-01   7.7952636e-03  -3.2035444e-01  -1.0645873e-01   1.0053558e-01   2.0401007e-01  -2.5811992e-01  -1.5817072e-02   3.0399115e-02  -7.4416345e-03  -8.2381552e-02  -1.4131381e-01   2.4549905e-01  -2.1465861e-02  -5.4661511e-02   2.7950107e-02   1.0000000e+00   9.1128051e-01   2.7984095e-01   4.2355142e-01   6.2687128e-01   3.2575181e-01   3.3339677e-01   3.8341630e-01  -2.7841824e-01  -1.2390576e-01   3.2171419e-01   3.9653914e-01   6.4328888e-01   4.9413823e-01  -3.0284718e-01  -3.4925333e-01  -2.3984101e-01  -2.7143469e-01  -1.8252689e-01  -1.5114005e-01  -3.4561797e-01  -3.5947877e-01   2.1607991e-01   1.3519725e-01   3.1929435e-01   3.0035639e-02   8.6357071e-02   9.2523062e-02   8.0969735e-03  -4.1801850e-02   2.9543238e-01   1.5996040e-01  -2.2528664e-03   5.7948121e-02   3.6265708e-01   4.5744547e-01   3.1964932e-01   1.2157867e-01  -2.4109008e-01  -2.4523309e-01   2.8039386e-02  -3.8679303e-02   1.5164237e-01   2.6978497e-01  -2.1331943e-02  -1.0156184e-01  -1.2053690e-03   2.1808312e-01  -5.0766990e-02  -1.6044217e-03  -1.3839016e-01  -1.6391939e-02  -1.0180227e-01  -2.1014309e-01   4.8454925e-02  -5.6021926e-02   1.1565276e-01   1.5115382e-01  -2.9958127e-02  -9.2470126e-02
   4.3769128e-01   7.3936498e-01  -2.9876823e-01  -3.2601941e-01  -2.4344480e-01  -1.2032865e-01  -2.3645937e-01  -2.3552155e-01  -1.6600622e-01  -2.3399895e-01   3.0628414e-02   1.5836767e-01  -1.0929145e-01   5.3827676e-02  -4.0424893e-01  -2.9674122e-01   3.0198845e-01   4.1430709e-01   1.1066994e-02   2.0547918e-01  -3.8705570e-01  -2.1241458e-01  -2.4305364e-01  -3.7292527e-01   1.0687221e-01  -8.5681696e-02  -1.0303024e-02  -8.4713992e-02  -1.2501868e-01  -2.1740040e-01  -1.8151466e-01  -1.4109139e-01   3.1536653e-01   1.5311516e-01  -4.0089009e-01  -2.3903185e-01  -4.9063054e-01  -4.4060722e-01  -2.6100963e-01   7.0223950e-03  -3.3622961e-01  -6.5716965e-02  -3.1507405e-01  -1.1697842e-01   2.1055399e-01   3.2100322e-01  -2.6548512e-01  -6.5219101e-02   1.3390345e-01   1.2109181e-01   1.5149319e-02  -7.3171016e-03   3.0045943e-01   5.3355024e-02  -9.5603309e-02   7.0955058e-03   9.1128051e-01   1.0000000e+00   3.4294066e-01   4.9349314e-01   6.1668673e-01   3.7982635e-01   2.8234888e-01   3.9360739e-01  -3.0414793e-01  -1.0796327e-01   3.5963902e-01   4.7172493e-01   5.7929275e-01   5.1320838e-01  -2.3809656e-01  -3.2632807e-01  -3.1085961e-01  -3.7410925e-01  -2.6895066e-01  -2.7312189e-01  -4.0685685e-01  -4.2826118e-01   2.0523382e-01   1.3996923e-01   3.5244366e-01  -7.4300608e-04   8.5307745e-02   8.5876859e-02   3.7678604e-02  -2.3564716e-02   2.3840533e-01   1.4321385e-01  -6.6550127e-02   4.0055768e-02   3.7199764e-01   4.5928084e-01   2.9273338e-01   4.5680058e-02  -2.8895848e-01  -3.1936463e-01   1.1358288e-02  -4.5267825e-02   1.6430257e-01   2.6107237e-01  -5.2495421e-02  -1.3623194e-01  -3.1051662e-02   1.4074761e-01  -1.3976653e-01  -9.9783050e-02  -1.6531989e-01  -6.9649874e-02  -1.4338889e-01  -2.6024488e-01  -4.9884560e-02  -1.3827818e-01   5.1647513e-02   6.3269313e-02  -1.1944298e-01  -1.8090271e-01
   1.2570362e-01   1.0918686e-02  -4.2730951e-01  -3.8966230e-01  -2.9728080e-01  -5.9210518e-02  -5.0914071e-01  -3.7027975e-01  -3.6294179e-02   8.7338109e-02   3.8725894e-01   3.4697142e-01  -8.0227598e-02   1.8566790e-01  -3.0330659e-01  -1.3888879e-01   2.6758874e-01   3.1308784e-01  -3.5103723e-01  -1.0467296e-01  -2.0681260e-01  -1.6686215e-01  -3.2955180e-01  -2.3519120e-01   2.3622234e-01   3.5304426e-02   3.7861894e-02  -3.4316904e-02  -1.1130735e-01  -6.0066774e-02  -1.1343359e-01   3.9143930e-02   4.5320187e-02  -2.2760773e-02  -2.4578283e-01  -6.6933008e-02  -4.9209559e-01  -4.5593204e-01  -2.1049728e-01  -2.8920125e-01  -7.3487497e-01  -4.3563314e-01   9.1289570e-02   1.8145414e-01   5.2885438e-01   4.4083503e-01  -2.2395655e-01  -1.0810179e-01   7.1266165e-01   6.4534807e-01   4.3998634e-01   5.8820452e-01   2.9943578e-01   5.0342805e-01  -3.0912146e-01  -3.3578467e-01   2.7984095e-01   3.4294066e-01   1.0000000e+00   7.9169422e-01   4.5290687e-01   4.6394451e-01   8.4987558e-02   2.6073426e-01  -3.6992524e-01   2.7116268e-01   7.1339351e-01   6.0392263e-01   2.6111155e-01   1.4192220e-01  -7.1330300e-02  -2.2093262e-01  -4.5094983e-01  -4.0802058e-01  -3.6685257e-01  -2.8033921e-01  -4.5613134e-01  -5.0282812e-01  -1.1285038e-01  -4.7630038e-02   2.7467280e-01   5.3005684e-02   2.7023991e-01   4.0123843e-01   8.4139852e-02   2.1655786e-02   3.8738166e-01   3.7654426e-01  -1.0975918e-01  -6.7875179e-02   4.3043057e-01   5.6550657e-01   4.2612804e-01   3.6713317e-01  -2.5557661e-01  -2.3678561e-01   1.8267692e-01  -1.2296144e-01   1.9920054e-01   3.2286310e-01   9.3346283e-02   1.3533740e-02   1.0291330e-01   2.2635474e-02  -2.1807881e-01  -2.1872145e-01  -3.6995278e-01  -7.8498833e-02  -2.4630657e-01  -1.7781733e-01   3.2014468e-04   1.8008451e-02   2.6863458e-01  -3.8448614e-02  -1.5356187e-01  -2.3897517e-01
   1.5831536e-01   9.6641338e-02  -4.8950634e-01  -4.3935848e-01  -3.7987385e-01  -6.8974127e-02  -4.1512030e-01  -2.8853162e-01   7.6352171e-03  -9.7607384e-03   1.9129945e-01   2.8800416e-01   7.1860207e-03   1.0634669e-01  -2.3966034e-01  -7.9947369e-02   2.7885837e-01   3.6228581e-01  -2.0954120e-01   1.5009652e-01  -3.3734969e-01  -2.5211828e-01  -4.4577949e-01  -4.1570034e-01   1.1032345e-03  -9.9264552e-02  -1.5542448e-01   1.5512252e-02   9.6445735e-02   1.1614769e-01  -1.5236131e-01  -1.9733192e-02   2.1640684e-01   1.7304064e-01  -1.7552887e-01  -1.3570168e-01  -3.6721152e-01  -3.5683593e-01  -2.5830778e-01  -2.3992243e-01  -5.6336976e-01  -2.3484815e-01  -3.5036751e-02   8.8086518e-03   4.7468594e-01   4.9749709e-01  -1.9227056e-01  -8.0088442e-02   4.9300182e-01   4.6829812e-01   2.1147536e-01   3.8071026e-01   2.7403493e-01   2.9310536e-01  -2.2201141e-01  -2.0549458e-01   4.2355142e-01   4.9349314e-01   7.9169422e-01   1.0000000e+00   5.6096610e-01   6.5798466e-01   3.1482021e-01   4.7467620e-01  -3.6618942e-01   2.1600420e-01   6.3186588e-01   6.4100650e-01   2.9934560e-01   1.6927226e-01  -9.8891451e-02  -2.7146533e-01  -2.4901859e-01  -1.9140161e-01  -2.0973524e-01  -1.1223701e-01  -3.4289812e-01  -4.1150157e-01   8.7196277e-02   7.0858668e-02   4.3865663e-01   8.2475068e-02   3.5412579e-01   3.7867926e-01   7.0442867e-02  -5.5123335e-02   4.0908562e-01   3.2841287e-01  -8.6342841e-02  -1.0333278e-01   3.8685911e-01   6.7897323e-01   4.5373061e-01   5.2343040e-01  -1.4766203e-01  -9.7788608e-02   2.6935103e-01   1.5847472e-02   2.5771622e-01   4.9512372e-01   2.2634012e-03   7.3296036e-02   1.2608292e-01   1.8524646e-01   8.5957002e-02   6.2721690e-02  -2.6057702e-01   3.7189958e-02  -4.6219965e-02   6.7538430e-03   2.4067449e-01   1.0738620e-01   3.6523778e-01   1.5183640e-01   1.1449947e-01   5.5551758e-02
   4.6039864e-01   5.4370296e-01  -2.9192471e-01  -2.9186802e-01  -4.0249906e-01  -2.0861944e-01   2.6926450e-02   3.9370353e-02  -2.7622437e-01  -5.3236881e-02   1.1291425e-01   4.7153995e-01   2.7107575e-01   2.3158099e-01  -5.2637398e-01  -2.1928010e-01   3.1194393e-01   5.2305053e-01   1.1863345e-02   1.8448879e-01  -6.6310734e-01  -5.4543868e-01  -4.0091418e-01  -4.2990554e-01  -3.5378072e-03  -1.4236944e-01  -3.3444313e-01  -3.3365697e-01   1.8168096e-01   1.7736640e-01   3.4060973e-02   1.5401283e-01   6.2491242e-01   5.4140324e-01  -2.9949196e-01  -3.4818938e-01  -5.8080967e-01  -5.2295303e-01  -4.7783741e-01  -3.0569668e-01  -4.0662503e-01  -1.5766235e-01  -3.6003304e-01  -3.2263756e-01   7.5107544e-02   1.8632190e-01  -3.4748266e-01  -3.2933290e-01   1.2213864e-02  -5.6821113e-02  -2.3550601e-01  -1.5304356e-01   2.7460981e-01  -1.1984863e-01  -8.9435282e-02  -1.1615310e-03   6.2687128e-01   6.1668673e-01   4.5290687e-01   5.6096610e-01   1.0000000e+00   7.3189404e-01   5.1613093e-01   7.2289591e-01   9.7083973e-02   2.1496770e-01   1.9978756e-01   4.0715481e-01   2.6946903e-01   1.5300449e-01  -1.4456532e-01  -1.4352082e-01  -2.7071820e-01  -1.3390452e-01  -3.7352845e-01  -2.0022988e-01  -4.5649734e-01  -4.7480088e-01   6.7106875e-02   3.8723649e-02   2.3728522e-01  -1.4372650e-01   3.4946526e-02   1.0317720e-01  -1.9502229e-01  -2.3402385e-01   1.7026402e-01   7.0981784e-02   7.2664558e-02   1.9151559e-02   5.1864522e-01   4.9337193e-01   5.0200426e-01   1.0847437e-01  -1.8123919e-01  -1.9623570e-01  -3.7415906e-02  -1.6044489e-01   2.8134142e-01   3.6289648e-01  -5.5154043e-02  -2.9261884e-01   1.1242736e-01   1.5725253e-01   8.3988386e-02   2.4228561e-02  -2.7322008e-01  -1.5738849e-01  -2.2413749e-01  -2.7821985e-01  -5.5397079e-02   4.2437111e-02   2.3743141e-01   1.7347955e-01  -2.5553755e-02  -2.7272373e-02
   2.2639319e-01   2.9830614e-01  -2.4124843e-01  -1.4295014e-01  -4.0522352e-01  -9.6424512e-02   6.4377101e-02   1.9662654e-01  -9.7880708e-02   7.5999167e-02  -7.0021690e-03   5.8818685e-01   3.9076848e-01   4.3286181e-01  -3.2264464e-01  -2.6879909e-02   1.5704920e-01   3.5954669e-01  -1.2587132e-01   5.1332858e-02  -6.3093436e-01  -5.5022400e-01  -4.6061830e-01  -3.2715081e-01  -2.1101306e-01  -1.3517272e-01  -3.5350473e-01  -2.4768550e-01   1.8021572e-01   2.5473244e-01   4.7234240e-02   2.5758059e-01   5.6058091e-01   6.0703703e-01  -1.0141686e-01  -1.5308549e-01  -4.7323604e-01  -3.7008943e-01  -3.5951354e-01  -2.2600714e-01  -3.4943755e-01  -1.2300418e-01  -3.6922760e-01  -3.5027523e-01   5.2165254e-02   1.7942762e-01  -3.1194746e-01  -3.4761114e-01   6.2590884e-02   1.4172166e-02  -2.1851145e-01   5.3835076e-03   1.6713984e-01  -8.2896922e-02  -6.9549475e-02   3.1136691e-02   3.2575181e-01   3.7982635e-01   4.6394451e-01   6.5798466e-01   7.3189404e-01   1.0000000e+00   3.0516578e-01   7.7543903e-01   1.5298968e-01   4.5807182e-01   1.0613089e-01   3.9480490e-01   3.3666011e-02   1.3946751e-02  -1.1483171e-01  -1.6811862e-01  -2.4121811e-01   1.1106315e-02  -3.3366081e-01  -1.8146162e-01  -4.2874915e-01  -4.4774389e-01  -5.2970973e-02  -6.7869298e-02   1.2030450e-01  -2.0938206e-01  -4.1451910e-02   7.5302792e-03  -2.6937890e-01  -2.4036056e-01   1.1369555e-01   1.4356704e-03   1.4751264e-01   5.2890898e-02   3.8766226e-01   4.5894725e-01   4.1397286e-01   1.8775118e-01  -9.8929607e-02  -4.0158381e-02  -1.0176628e-01  -1.2693081e-01   1.2427276e-01   3.0000907e-01  -1.0912441e-01  -2.6015650e-01   2.9684035e-02   1.3098125e-01   1.2675883e-01   6.0402984e-02  -1.9344072e-01  -9.9748494e-02  -7.1125225e-03  -1.4044118e-01  -1.1859156e-02  -5.2968145e-03   2.4620442e-01   1.5825645e-01   7.5420016e-02   8.0465970e-02
   2.0551491e-01   6.9209255e-02  -4.3278269e-01  -2.7807375e-01  -2.2638845e-01  -9.1547863e-02  -1.7156780e-01  -1.6754732e-01  -1.0342790e-01   8.8791052e-02   2.0259285e-01   1.4824195e-01   3.2326765e-01  -6.2917249e-02  -1.7819217e-01  -9.5607792e-02   5.6565902e-01   5.8679107e-01   1.2274810e-01   3.4359840e-01  -2.0240487e-01  -1.8465038e-01  -2.8394469e-01  -2.7968901e-01  -1.0259201e-01   2.6847015e-02  -2.7628386e-01  -2.0419844e-01   5.3886164e-01   4.4364392e-01   2.7137251e-01   2.7831750e-01   4.8146542e-01   3.9394953e-01   1.6138774e-01   8.3319697e-02  -1.7601757e-01  -1.4368660e-01  -2.9822658e-01  -2.7820101e-01  -7.8403748e-02   7.9970422e-03  -2.5113092e-01  -1.7366346e-01   1.2438662e-01   1.8849893e-01  -3.9462711e-01  -2.8780523e-01  -3.4900042e-02  -2.5925939e-03  -1.3509062e-01  -1.3709202e-01  -8.5440977e-02  -1.5221824e-01  -2.5734375e-01  -2.5862897e-01   3.3339677e-01   2.8234888e-01   8.4987558e-02   3.1482021e-01   5.1613093e-01   3.0516578e-01   1.0000000e+00   5.4564505e-01   1.2328024e-01   1.7186759e-01   3.0959665e-01   3.9948989e-01   2.3981440e-01   1.1824977e-02   1.9572483e-01   1.8927486e-01   2.2248556e-01   3.6865160e-01   1.2101476e-01   2.8269975e-01   8.3013023e-02   6.2414965e-02   3.9667076e-01   4.1287407e-01   5.3088116e-01   3.8024057e-01   3.2589755e-01   3.0469007e-01   4.0192121e-02  -2.0808097e-02   1.3472602e-01   1.7962658e-01  -2.4505146e-01  -2.3464292e-01   1.0035241e-01   2.9783415e-01   1.2980783e-01   3.2321819e-01  -4.9299004e-02  -9.6045761e-02   1.9655357e-02  -2.6558462e-02   1.1059675e-01   2.2181350e-01   7.2350608e-02   9.2213702e-03   8.8981319e-02   9.5857700e-02   3.1502482e-01   3.3495098e-01   6.1596414e-02   8.7425780e-02   3.8517401e-02  -7.7556555e-02   7.2509936e-02   5.6611104e-02   1.6148962e-01   4.7981367e-02   2.5661041e-01   2.8251346e-01
   2.6946588e-01   2.2828314e-01  -3.5466495e-01  -3.3436168e-01  -3.6099991e-01  -1.7260913e-01   9.3584644e-02   3.5053940e-02  -1.6487456e-01  -8.6097178e-02   1.6874517e-01   5.3679878e-01   5.5518523e-01   3.2471192e-01  -2.6212102e-01  -1.0925760e-01   4.1822397e-01   5.7748568e-01   4.8859782e-02   2.3517399e-01  -5.4618093e-01  -4.8582778e-01  -3.4299960e-01  -3.3387208e-01  -5.3688181e-02   2.8523464e-02  -4.7709851e-01  -3.4903132e-01   5.0405688e-01   5.3222791e-01   1.7364838e-01   3.0213819e-01   7.9914544e-01   7.3941204e-01  -2.1940616e-02  -1.3328222e-01  -3.7023844e-01  -2.1654124e-01  -3.4117118e-01  -3.1576416e-01  -2.7712912e-01  -8.2720730e-02  -4.7867581e-01  -4.7598134e-01  -1.9547355e-02   1.1884033e-01  -4.2729117e-01  -4.9999709e-01  -1.3977552e-01  -1.5180531e-01  -4.4266041e-01  -2.6485307e-01  -3.6403055e-02  -3.0067386e-01  -1.9745727e-01  -8.3476529e-02   3.8341630e-01   3.9360739e-01   2.6073426e-01   4.7467620e-01   7.2289591e-01   7.7543903e-01   5.4564505e-01   1.0000000e+00   1.7879157e-01   2.9406799e-01   1.3827330e-01   3.9785246e-01   1.5250597e-01   1.4098827e-01   1.0791257e-01   1.1983797e-01  -5.1892748e-02   1.9668502e-01  -2.7329700e-01  -9.2506194e-02  -1.9623777e-01  -2.2302509e-01   2.2171229e-01   1.6581358e-01   3.1863858e-01  -7.2152909e-03   9.5622647e-02   4.4064245e-02  -3.1048742e-01  -3.4193738e-01   1.0801814e-01  -3.9879738e-02  -9.1011880e-02  -1.5382293e-01   3.1801572e-01   3.5418301e-01   3.8289103e-01   1.1107564e-01  -2.7753219e-02  -1.5816125e-02  -6.2778947e-02  -1.2158111e-01   2.9616595e-02   1.9983023e-01  -1.8490457e-01  -3.7844804e-01  -5.4425596e-02   1.1846994e-01   2.3266217e-01   1.8786484e-01  -2.4745067e-01  -1.4002634e-01  -9.7894302e-02  -6.1641704e-02   3.5017146e-02  -2.4148311e-02   2.2222318e-01   1.7111991e-01   1.4913887e-01   1.6775088e-01
   1.2793795e-01   5.6564306e-02   3.6202408e-01   4.7794545e-01   4.1356014e-01   4.5270596e-01   4.3035213e-01   4.0557204e-01   3.4142654e-01   4.3894119e-01  -2.0177204e-01   2.1856619e-01   3.7504275e-01   1.7156302e-01   1.8394655e-01   2.3035836e-01  -1.2598287e-01  -9.9923287e-02   3.0261603e-01   3.5859865e-02   3.0739065e-02   3.3474278e-03   2.3495048e-01   3.7928759e-01  -8.4931503e-02  -3.5656578e-03  -2.3808188e-02  -2.1222963e-01   1.5587149e-01   1.6995388e-01   5.5725996e-01   4.0206122e-01   3.5044506e-01   4.6106193e-01   4.7264970e-01   3.7186329e-01   1.5199351e-01   7.6164015e-02  -1.4151260e-01  -1.2230880e-01   2.9474527e-01   1.0881155e-01  -1.8056430e-01  -3.5911623e-01  -2.9652442e-01  -1.6464053e-01  -1.3806388e-01  -2.9001915e-01  -3.4923575e-01  -3.3623309e-01  -3.7305245e-01  -3.5062761e-01  -3.3385506e-01  -4.4224331e-01   3.2378719e-02  -1.8432465e-02  -2.7841824e-01  -3.0414793e-01  -3.6992524e-01  -3.6618942e-01   9.7083973e-02   1.5298968e-01   1.2328024e-01   1.7879157e-01   1.0000000e+00   5.2318817e-01  -4.0998763e-01  -1.4649367e-01  -2.6170129e-01  -1.1198266e-01   1.6186300e-01   2.6018673e-01   2.9491912e-01   2.6543897e-01   1.1142360e-01   8.8233867e-02   2.5322212e-01   2.7127841e-01  -7.9507099e-02  -1.0412562e-01  -3.6403564e-01  -5.0400273e-02  -2.6089582e-01  -2.3895522e-01  -4.0161882e-01  -1.4829550e-01  -4.6114246e-01  -3.5410197e-01  -6.5436511e-02  -1.2024030e-01  -3.0329054e-01  -4.9171671e-01  -2.4948158e-01  -3.1888141e-01   2.1186078e-01   1.0341259e-01  -2.7373765e-01  -7.5934937e-02  -2.3099051e-01  -3.2704399e-01   1.4986721e-01  -1.1679899e-01   1.5675461e-02  -2.3357444e-01  -5.4511409e-02  -8.2747748e-02   2.0606486e-02  -1.0826540e-01  -1.0477201e-01  -1.0742206e-01  -2.1929738e-01  -2.3534155e-01  -4.0850015e-01  -2.3675938e-01  -2.1882729e-01  -7.6453941e-02
   3.6280799e-02  -1.4128559e-01  -9.1367704e-02   2.1064670e-01   1.6225603e-01   3.7242471e-01  -1.5832726e-01   5.8674350e-02   3.1326244e-01   3.8182333e-01   6.7437195e-02   4.3344231e-01   2.2892174e-01   3.4086504e-01   6.8821735e-02   1.6519051e-01   1.0966016e-01   1.3107277e-01   4.8135278e-02  -1.0570373e-01   1.6202722e-02  -3.6917151e-02  -1.0872446e-01   2.3481406e-01   4.5452010e-02   7.7485687e-02   6.8418332e-02  -5.7023469e-02   5.8572950e-02   1.2497180e-01   2.9474518e-01   3.2205026e-01   1.3990332e-01   2.7382765e-01   4.5004115e-01   4.2249523e-01  -1.8765648e-02  -1.6807962e-02  -1.6617996e-01  -1.4220582e-01  -1.4778102e-01   1.5187165e-02  -9.0287475e-02  -9.9991528e-02   9.7902243e-02   2.0908249e-01  -3.0415254e-01  -2.6808425e-01   1.9070684e-01   2.1440067e-01   7.0400401e-02   2.7927507e-01  -9.6092796e-02  -1.5561010e-02  -2.1427218e-01  -3.0787758e-01  -1.2390576e-01  -1.0796327e-01   2.7116268e-01   2.1600420e-01   2.1496770e-01   4.5807182e-01   1.7186759e-01   2.9406799e-01   5.2318817e-01   1.0000000e+00   1.7268008e-01   2.9028378e-01  -9.3672349e-02  -5.9557144e-02   2.4970234e-01   1.8363379e-01   1.7582872e-01   2.3665676e-01   1.1799266e-01   1.9580304e-01   2.9707389e-02  -2.7068455e-03  -6.7240786e-02   7.5606709e-02   6.3330362e-02   2.9500380e-01   1.1307173e-01   2.3393329e-01  -3.9499280e-02   1.8574944e-01   8.8152609e-02   1.4222245e-01  -2.0146684e-01  -9.8368299e-02  -1.3326611e-01  -5.2039417e-02  -1.1431385e-01   1.2646894e-01   1.2595387e-04  -1.8311544e-02  -1.5925180e-01  -1.1305221e-01  -1.5804132e-01  -9.0447728e-02   3.9543945e-01   9.2936994e-02   2.2644279e-01  -1.0575270e-01  -9.9083555e-02  -5.1813326e-02  -3.8657409e-02  -7.0048718e-02  -2.5215709e-01  -1.9012167e-01  -8.6147049e-02  -2.5777148e-01  -2.1495869e-01  -1.7944526e-01  -1.2320720e-01  -1.2073785e-01
   1.6440078e-02  -1.2448117e-01  -6.0096690e-01  -4.7600430e-01  -1.1163985e-01   3.9794305e-02  -7.2640137e-01  -6.2123927e-01   1.4668652e-01   5.7328404e-02   5.1242972e-01   7.7010191e-02  -1.3618765e-01  -9.2647087e-02  -1.4605661e-01  -1.3013543e-01   4.4950441e-01   3.9353340e-01  -2.3582702e-01   5.4989459e-02   8.8930894e-02   1.2008755e-01  -2.4675455e-01  -1.7546655e-01   2.8214421e-01   1.5619454e-01   1.7329888e-01   8.9369612e-02   2.8669829e-02  -1.1411220e-02  -2.0427885e-02   3.1219924e-02  -7.4491925e-03  -1.2522525e-01   7.0718388e-02   2.1225644e-01  -2.6691446e-01  -2.2256094e-01  -1.3790577e-01  -2.3112379e-01  -5.9319736e-01  -3.5337436e-01   2.4436971e-01   3.8313009e-01   7.5232270e-01   6.5263972e-01  -2.5250851e-01  -6.2198861e-02   7.2849335e-01   7.1026719e-01   5.7401255e-01   5.8124743e-01   6.7155774e-02   4.3525334e-01  -5.0954509e-01  -5.7959324e-01   3.2171419e-01   3.5963902e-01   7.1339351e-01   6.3186588e-01   1.9978756e-01   1.0613089e-01   3.0959665e-01   1.3827330e-01  -4.0998763e-01   1.7268008e-01   1.0000000e+00   8.1627358e-01   4.5930867e-01   3.7837895e-01   1.4888799e-01  -5.6015704e-02  -1.5676865e-01  -2.1453783e-01  -5.0745329e-02  -8.3403700e-03  -1.3561659e-01  -1.8507829e-01   1.7411332e-01   2.4149865e-01   5.8643452e-01   5.3870598e-01   5.2370260e-01   6.2078433e-01   3.5159332e-01   2.9472117e-01   4.4843552e-01   5.4118514e-01  -4.7015985e-01  -3.1675603e-01   1.9514349e-01   4.4997467e-01   2.3429959e-01   4.9138823e-01  -1.7891666e-01  -2.3896838e-01   3.0868701e-01  -5.3366543e-02   4.7265527e-02   2.0058212e-01   1.8315724e-01   2.5861237e-01   5.5806829e-02  -2.1695760e-02  -2.0603890e-01  -1.1443228e-01  -2.9685776e-01   4.8283571e-02  -1.8791327e-01  -1.2580440e-02   1.8734412e-01  -1.1816418e-01   1.2686471e-01  -1.4030450e-01  -9.3309749e-02  -1.8679461e-01
   4.5379020e-02   3.2558421e-03  -6.6600916e-01  -4.9090096e-01  -1.3086817e-01   6.1329500e-02  -6.3128143e-01  -5.2736438e-01   2.1560177e-01   9.2763265e-02   4.3258077e-01   2.7526467e-01   4.2420081e-02   8.0887797e-02  -1.8932726e-01  -8.5542965e-02   4.8473102e-01   5.4113319e-01  -2.2584742e-01   1.2731031e-02  -1.5016907e-01  -8.0250646e-02  -4.0854996e-01  -2.9385998e-01   2.3449326e-01   1.6140952e-01   6.5826755e-02  -5.3412354e-02   1.5417330e-01   1.2245762e-01   1.2373384e-01   1.9877480e-01   2.5754137e-01   2.1410405e-01   1.5932087e-01   3.2675622e-01  -3.8041668e-01  -2.8469248e-01  -2.4081362e-01  -2.9844669e-01  -6.0026701e-01  -3.6832441e-01   1.5234068e-01   2.9088604e-01   7.8959209e-01   8.1439811e-01  -3.5260721e-01  -1.5631889e-01   6.1478699e-01   5.8616241e-01   3.7078334e-01   3.9682986e-01  -2.4818091e-02   1.6820506e-01  -6.0347505e-01  -5.7846549e-01   3.9653914e-01   4.7172493e-01   6.0392263e-01   6.4100650e-01   4.0715481e-01   3.9480490e-01   3.9948989e-01   3.9785246e-01  -1.4649367e-01   2.9028378e-01   8.1627358e-01   1.0000000e+00   3.2838901e-01   3.0087288e-01   1.1480232e-01  -6.9680235e-02  -1.9435742e-01  -1.5999101e-01  -1.7056986e-01  -1.1275008e-01  -2.1684562e-01  -2.4338800e-01   1.8178883e-01   3.0830847e-01   5.7277591e-01   4.2470236e-01   4.9641137e-01   5.2902210e-01   1.4873699e-01   2.0498180e-01   3.5793405e-01   4.3576613e-01  -4.9979068e-01  -4.0725984e-01   2.2178655e-01   4.8532022e-01   3.1554187e-01   4.5401692e-01  -1.2470700e-01  -1.4579664e-01   2.9679363e-01  -4.1718697e-02   4.1493278e-02   2.1410920e-01   9.6388607e-02   8.4272460e-02  -1.3698924e-02  -1.1592328e-01  -1.2536877e-01  -7.0288362e-02  -3.2691665e-01  -9.7957875e-02  -2.2578380e-01  -2.0763092e-03   2.1180542e-01  -1.6710105e-01   9.8398719e-02  -1.9471146e-01  -8.5613493e-02  -1.2495941e-01
   6.0610301e-01   3.7872057e-01  -1.2486814e-01  -8.6059894e-02  -3.7755618e-04   7.9197141e-02  -1.9412982e-01  -2.8876269e-01   4.8887088e-02  -2.7891537e-02   2.3308771e-01   1.9651044e-01  -5.2436573e-02  -2.9189701e-03  -2.1945356e-02   6.1116803e-02   1.7941977e-01   1.2103382e-01   4.6300287e-01   6.4427216e-01   5.3509684e-02   1.6933448e-01  -1.4824419e-02  -6.4161523e-02   1.1846574e-02  -1.9332598e-01   1.7200284e-01   1.0586612e-01  -4.7452264e-02  -1.7343104e-01   7.9606889e-03  -1.0603329e-03   2.2077589e-01   1.2730719e-01  -1.0962193e-01  -1.9098476e-02  -2.0351336e-01  -2.0781547e-01  -6.6473488e-02  -1.2255881e-01  -2.6069067e-01  -1.5325920e-01  -1.1148341e-01   3.5057661e-02   9.8887887e-02   1.0475711e-01  -2.1636180e-01  -1.4972931e-02   3.9650850e-02   3.2801408e-02  -2.5682009e-02  -5.2711213e-02  -4.9131680e-02  -4.0233473e-03  -2.5353598e-01  -2.2091155e-01   6.4328888e-01   5.7929275e-01   2.6111155e-01   2.9934560e-01   2.6946903e-01   3.3666011e-02   2.3981440e-01   1.5250597e-01  -2.6170129e-01  -9.3672349e-02   4.5930867e-01   3.2838901e-01   1.0000000e+00   7.1929921e-01  -1.0446075e-01  -9.4146197e-02  -6.1301730e-02  -2.1353657e-01  -1.1209875e-02   1.7085541e-02   5.0015540e-03  -4.1367806e-02   1.7429644e-01   1.9888453e-02   2.2987625e-01   1.2233396e-01   2.4207843e-01   8.6829916e-02   4.9914659e-02   5.3221588e-02   8.0532999e-02   2.5531910e-02  -2.7172902e-01  -2.1076418e-01  -9.8012171e-03   1.9585800e-01   4.2378248e-02   2.3050294e-01  -1.7816417e-01  -1.3326733e-01   6.2412148e-02   4.0703044e-02  -1.5266281e-01   4.0715919e-02   1.1692021e-01   1.1623125e-01   4.1065706e-02  -2.7803167e-02  -3.1793078e-02   3.8479787e-02  -1.1054133e-01   2.1202567e-02   5.5838912e-03   2.5118030e-02   1.5687884e-01  -1.5095123e-01  -7.3368975e-02  -1.1231518e-01  -2.1737328e-02  -2.0906379e-02
   3.5960394e-01   3.6153661e-01  -1.1617171e-02  -5.8506141e-02   1.3053370e-01   7.8199848e-02  -4.5385018e-02  -1.2144069e-01   1.1821430e-01  -4.8658491e-02   2.0173830e-01   2.1384348e-01   6.3232527e-02   1.4125402e-01  -3.4945400e-02  -1.3213254e-02   7.8613374e-02   1.1977546e-01   2.5862411e-01   4.1335293e-01   2.2825753e-03   8.4619265e-02   1.5740925e-01   3.4230230e-02   2.0445432e-01  -3.1918617e-02   2.0181861e-01   3.3033845e-02  -1.4195189e-01  -1.7587598e-01  -2.3456332e-03   1.1412391e-02   2.5421026e-01   1.5290565e-01  -6.3915827e-02  -2.0645827e-02  -1.7004866e-01  -1.5969106e-01   5.7265929e-02  -8.6922560e-02  -1.7396208e-01  -1.7042013e-01  -1.5860408e-01  -1.2214687e-01   9.3387216e-02   8.0882940e-02  -1.4716548e-01  -1.3597016e-01   5.6115398e-02   3.0551530e-02  -2.2616098e-02  -3.2451713e-02  -5.4669590e-02  -1.4062865e-02  -1.4736808e-01  -1.4658548e-01   4.9413823e-01   5.1320838e-01   1.4192220e-01   1.6927226e-01   1.5300449e-01   1.3946751e-02   1.1824977e-02   1.4098827e-01  -1.1198266e-01  -5.9557144e-02   3.7837895e-01   3.0087288e-01   7.1929921e-01   1.0000000e+00  -8.5211532e-02  -4.1277870e-02  -2.2720352e-01  -3.8007668e-01  -2.3385601e-01  -2.8157911e-01  -7.2866681e-02  -1.0306656e-01   6.5132841e-02  -2.6622550e-02   1.2336318e-01   8.2551344e-02   4.9610135e-02  -5.7975624e-02  -4.4405686e-02  -6.3477553e-02  -1.1804609e-01  -1.4322803e-01  -2.3989845e-01  -2.4755138e-01  -7.6689846e-02   1.8398290e-02  -3.2165640e-02  -7.7484331e-03  -1.6074753e-01  -2.4492597e-01   2.5449798e-02  -5.1986599e-02  -2.4325983e-01  -1.1629923e-01  -5.2873275e-02   2.2535242e-02  -2.0925876e-01  -5.6095961e-02  -2.9365761e-01  -2.6202927e-01  -3.0394313e-01  -9.7917738e-02  -9.0559958e-02   2.5983291e-02   5.9038049e-02  -2.6711051e-01  -1.7208813e-01  -1.1991118e-01  -2.9615056e-01  -2.6098041e-01
  -2.2151649e-01  -3.9021150e-01  -2.1295439e-01  -1.1262366e-01   1.7010206e-01   4.4702407e-02  -1.0364494e-01  -2.2891063e-01   1.1630831e-02  -3.0211516e-02   1.0766981e-01  -8.7430461e-02   1.6851253e-01  -1.4349519e-02   1.4570785e-01  -4.2855238e-02   2.7592387e-01   2.2513683e-01   5.9686149e-02  -9.3910092e-02   2.6451470e-01   1.5066179e-01   3.5355678e-04   1.1967793e-02   1.6643871e-01   3.2250453e-01  -1.8855993e-01  -2.0157741e-01   4.8317831e-01   4.4970198e-01   3.0072640e-01   2.4353648e-01   7.5601194e-02   4.1194131e-03   4.1130850e-01   3.6114511e-01   2.3935894e-01   3.0274543e-01   7.2211561e-02  -3.4278722e-01   2.8764265e-02  -9.0099496e-02  -9.4095359e-03  -8.7890585e-02   8.9463516e-02  -1.5601112e-02  -2.5127424e-01  -4.0389876e-01   1.3294184e-02   2.7041093e-02  -5.3853619e-02   8.8433843e-02  -3.8262723e-01  -1.5057023e-01  -3.3806699e-01  -3.7906060e-01  -3.0284718e-01  -2.3809656e-01  -7.1330300e-02  -9.8891451e-02  -1.4456532e-01  -1.1483171e-01   1.9572483e-01   1.0791257e-01   1.6186300e-01   2.4970234e-01   1.4888799e-01   1.1480232e-01  -1.0446075e-01  -8.5211532e-02   1.0000000e+00   8.9304241e-01   3.7843450e-01   3.9036883e-01   1.2501280e-01   1.6831790e-01   5.2694086e-01   5.4762857e-01   4.3350088e-01   4.2990447e-01   2.8524304e-01   3.9264345e-01   1.0621571e-01   1.0217119e-01  -8.9155072e-02  -7.8275663e-02  -1.6455297e-01  -4.8924857e-02  -3.8700023e-01  -3.1901428e-01  -3.5286924e-01  -3.4566039e-01  -3.0139350e-01  -4.7368810e-03  -1.0746431e-02  -4.5826597e-02  -1.2813474e-01  -2.2833096e-01  -3.4966574e-01  -4.1968090e-01   2.0131812e-01  -7.1309994e-02   2.0161354e-02  -3.6107780e-01   2.2715343e-02   8.3081302e-02   5.6024241e-02  -1.9443412e-01  -1.9989637e-01   2.1497925e-02  -1.1141555e-01  -3.3065846e-01  -2.7579767e-01  -3.5152387e-01   4.1174069e-02   7.3974362e-02
  -1.0950839e-01  -3.6540734e-01  -3.5371764e-02   3.2869343e-02   1.6470051e-01   9.8792935e-03   1.4643230e-01  -4.0212367e-02  -5.6637654e-02  -5.2717262e-02   1.0516610e-01   2.8145302e-02   3.3943369e-01   1.0756128e-01   1.9690547e-01   8.2627633e-02   1.6880872e-01   1.5104421e-01   1.9673949e-01  -1.7214058e-03   2.3593325e-01   1.2278906e-01   1.0850440e-01   9.7235262e-02   8.6446547e-02   2.4905780e-01  -1.9261630e-01  -1.5886611e-01   4.7724117e-01   4.7442760e-01   2.8139211e-01   2.3487113e-01   1.3331637e-01   9.4949736e-02   3.9643985e-01   2.7500984e-01   2.8014046e-01   3.4976808e-01   1.6834853e-01  -2.9975837e-01   1.1836581e-01  -5.7681314e-02  -7.5487454e-02  -2.2639866e-01  -1.2848267e-01  -2.1328858e-01  -1.8611179e-01  -3.8904339e-01  -2.2134304e-01  -2.2516054e-01  -2.6055774e-01  -1.3723980e-01  -4.0773590e-01  -3.3660134e-01  -2.0646834e-01  -2.3937604e-01  -3.4925333e-01  -3.2632807e-01  -2.2093262e-01  -2.7146533e-01  -1.4352082e-01  -1.6811862e-01   1.8927486e-01   1.1983797e-01   2.6018673e-01   1.8363379e-01  -5.6015704e-02  -6.9680235e-02  -9.4146197e-02  -4.1277870e-02   8.9304241e-01   1.0000000e+00   3.1882020e-01   3.7282151e-01   5.6594033e-02   1.1739229e-01   5.4137583e-01   5.7877303e-01   3.2555875e-01   3.4430841e-01   8.1694468e-02   2.5271605e-01  -1.3183168e-02  -6.8291494e-02  -2.3964353e-01  -1.6885028e-01  -2.8996748e-01  -2.3041787e-01  -2.7960273e-01  -2.7816239e-01  -3.9228448e-01  -4.4250679e-01  -3.2812201e-01  -8.7520131e-02   8.5011536e-02   6.0721992e-02  -1.2942971e-01  -2.0705853e-01  -3.4620228e-01  -4.2388968e-01   1.5881719e-01  -1.3517233e-01   2.4427290e-02  -3.6021473e-01   1.1400030e-01   1.0921948e-01   4.1245747e-02  -2.4765696e-01  -2.1354001e-01   4.5762827e-02  -1.1305728e-01  -2.4175210e-01  -2.7800946e-01  -2.9881101e-01   5.4632126e-02   1.2111454e-01
  -6.8615783e-03  -2.3663527e-01   1.0177484e-01   2.4351195e-01   3.2222069e-01   3.6058281e-01   3.6412116e-02  -6.7936310e-02   2.6493892e-01  -5.7041789e-02  -3.1548935e-01  -2.9367109e-01  -7.2239203e-02  -3.4797385e-01   5.1253380e-01   3.8244273e-01  -4.5775295e-02  -2.0338995e-01   5.2574159e-01   3.0903086e-01   4.6819521e-01   4.2956420e-01   1.5126028e-01   2.4628842e-01  -3.1181306e-01  -1.2709917e-01  -3.2828481e-02   2.1992666e-01   3.9851274e-01   2.6389384e-01   1.2166323e-01  -3.9450185e-02  -2.3708252e-02   5.0723423e-02   4.5857301e-01   2.8289221e-01   5.9905017e-01   5.4462468e-01  -1.9976149e-02   1.2031253e-01   4.8184686e-01   4.9095950e-01   3.3733240e-02  -6.5478825e-02  -2.0019893e-01  -1.2183373e-01   1.4348704e-01   1.9793077e-02  -3.3959944e-01  -2.7893670e-01  -2.1109645e-01  -2.2882878e-01  -3.1804203e-01  -3.8530253e-01   2.7781549e-02  -1.0588260e-01  -2.3984101e-01  -3.1085961e-01  -4.5094983e-01  -2.4901859e-01  -2.7071820e-01  -2.4121811e-01   2.2248556e-01  -5.1892748e-02   2.9491912e-01   1.7582872e-01  -1.5676865e-01  -1.9435742e-01  -6.1301730e-02  -2.2720352e-01   3.7843450e-01   3.1882020e-01   1.0000000e+00   7.5967310e-01   8.7494459e-01   7.7265838e-01   7.6819246e-01   6.9479801e-01   3.2815797e-01   3.4354150e-01   1.6846884e-01   4.5473536e-01   2.5304270e-01   1.0643782e-01   1.3771880e-01   2.2890825e-01  -9.4343971e-02  -2.2220015e-02  -2.3925073e-01  -1.0241125e-01  -5.0725012e-01  -4.2334352e-01  -4.6830745e-01   9.8322031e-02   2.6635722e-01   2.4259779e-01  -2.1618669e-02   5.2908699e-02  -1.9792853e-01  -2.1280275e-01   3.4132142e-01   3.6402773e-01   3.6163379e-01  -1.5124247e-03   2.2872843e-01   3.2931111e-01   4.5378772e-01   2.6418865e-01   2.8553536e-01   2.4873729e-01   2.1234053e-01  -3.1130759e-02  -2.5884584e-01   5.2850664e-03   2.6387457e-01   2.9397708e-01
  -8.3242341e-02  -3.0941290e-01  -3.6971618e-02   1.1075407e-01   6.2707148e-03   4.4784798e-02   1.1787210e-01   9.5309610e-02   7.6498522e-02  -7.5851475e-02  -1.8580249e-01  -1.0940635e-01   2.4937133e-01  -6.7548518e-02   3.4751915e-01   2.7280257e-01   6.9168775e-02  -8.2319886e-03   3.2890575e-01   2.8875813e-01   1.8179012e-01   8.6882270e-02  -5.4506902e-02   6.1058992e-02  -3.4837179e-01  -4.6789620e-02  -3.5520823e-01  -7.7171059e-03   5.4327966e-01   5.3227482e-01   1.3263407e-01   8.1447985e-02   1.5150137e-01   2.3784115e-01   4.6477053e-01   1.9664561e-01   3.6638566e-01   3.7924907e-01  -7.5522987e-02  -8.8567368e-02   3.2635599e-01   2.6267993e-01  -1.0468498e-01  -1.4095665e-01  -2.3013560e-01  -1.7410226e-01  -9.7446594e-03  -1.2050425e-01  -3.7109990e-01  -3.4724780e-01  -2.7511295e-01  -2.6126741e-01  -3.1422284e-01  -3.7980390e-01   2.2781269e-02  -3.4310347e-02  -2.7143469e-01  -3.7410925e-01  -4.0802058e-01  -1.9140161e-01  -1.3390452e-01   1.1106315e-02   3.6865160e-01   1.9668502e-01   2.6543897e-01   2.3665676e-01  -2.1453783e-01  -1.5999101e-01  -2.1353657e-01  -3.8007668e-01   3.9036883e-01   3.7282151e-01   7.5967310e-01   1.0000000e+00   6.2599259e-01   7.5214232e-01   5.9031068e-01   5.3905968e-01   3.3952328e-01   3.7634940e-01   2.0344575e-01   3.5129965e-01   1.3760840e-01   3.2596968e-02   2.3899039e-02   5.3066439e-02  -7.7365031e-02  -5.3015406e-02  -1.2200939e-01  -1.0641082e-01  -2.9249080e-01  -2.6497987e-01  -2.1856515e-01   1.6041210e-01   2.4982806e-01   3.1180835e-01  -8.9568649e-02   9.7195730e-02  -1.0790690e-01  -7.9088129e-02   1.2387507e-01   2.1773364e-01   2.3279229e-01   1.5990754e-01   3.8001256e-01   4.1903929e-01   4.1758038e-01   2.2369333e-01   2.6828962e-01   1.9904498e-01   1.7146128e-01   1.1159091e-01   1.5625692e-02   1.5200954e-01   3.7929905e-01   3.8359536e-01
  -2.2582419e-02  -1.9949404e-01   1.4294064e-01   3.3424777e-01   2.9197608e-01   4.1469254e-01  -1.0575950e-01  -8.2485005e-02   3.2284172e-01  -4.4399499e-03  -3.1031876e-01  -3.9385096e-01  -2.7743904e-01  -4.4781747e-01   4.6135704e-01   3.6000703e-01  -2.0554057e-01  -3.4655652e-01   4.2732387e-01   2.5501327e-01   5.2871274e-01   5.1694240e-01   1.4733525e-01   3.3992409e-01  -3.4559168e-01  -1.9829635e-01   1.6097396e-01   4.4275008e-01   7.8937388e-02  -5.5159839e-02  -6.1283862e-02  -1.8860025e-01  -2.8890759e-01  -1.8313910e-01   3.2496637e-01   2.4318241e-01   5.7450094e-01   4.7503977e-01   4.1980482e-02   3.2937561e-01   4.6546763e-01   5.1153601e-01   1.8050675e-01   1.5282221e-01  -9.8080260e-02   4.5494967e-04   2.4384975e-01   2.5768378e-01  -1.9827493e-01  -1.1434751e-01   4.1782370e-02  -5.0445388e-02  -1.2885869e-01  -1.8240994e-01   1.2187293e-01  -4.3432398e-02  -1.8252689e-01  -2.6895066e-01  -3.6685257e-01  -2.0973524e-01  -3.7352845e-01  -3.3366081e-01   1.2101476e-01  -2.7329700e-01   1.1142360e-01   1.1799266e-01  -5.0745329e-02  -1.7056986e-01  -1.1209875e-02  -2.3385601e-01   1.2501280e-01   5.6594033e-02   8.7494459e-01   6.2599259e-01   1.0000000e+00   8.3081420e-01   6.2092694e-01   5.3812925e-01   1.4326440e-01   1.9387921e-01   1.0150255e-01   4.6570164e-01   2.7982730e-01   2.0388861e-01   3.3716065e-01   4.7246601e-01   7.2430510e-02   1.5624046e-01  -1.3566072e-01   1.2289014e-02  -4.2075025e-01  -2.8392284e-01  -4.0657857e-01   1.9000381e-01   2.5650602e-01   2.2104905e-01   5.8834912e-02   1.5620064e-01  -6.2738087e-02  -4.6689286e-02   4.0691087e-01   5.6313476e-01   4.4909958e-01   1.4640691e-01   1.5239394e-01   2.5534585e-01   5.1801093e-01   3.9503786e-01   3.7949900e-01   2.2888360e-01   2.7119765e-01   1.1621810e-01  -1.5122563e-01   1.0307029e-01   2.1960671e-01   1.9864977e-01
   6.4348710e-03  -2.2508722e-01   2.9982769e-02   2.2007247e-01   1.3738649e-01   2.6823529e-01  -1.1971675e-01  -6.5889747e-02   2.6302487e-01  -2.2979322e-02  -2.2270201e-01  -2.5405246e-01  -1.5152588e-01  -3.2642118e-01   3.6969996e-01   3.0321895e-01  -1.1721973e-01  -2.2522234e-01   4.3942914e-01   3.4739469e-01   4.2230262e-01   4.2087396e-01  -1.2279407e-03   1.8782500e-01  -3.6184425e-01  -1.7845316e-01  -1.4762248e-02   3.5937153e-01   1.7860032e-01   6.9082268e-02  -1.1880722e-02  -8.7941743e-02  -1.1905453e-01  -8.7297196e-03   3.4874174e-01   1.7254909e-01   4.2345776e-01   3.9994264e-01  -1.2241451e-01   1.1840898e-01   3.0575366e-01   4.0712824e-01   9.1080305e-02   1.1693270e-01  -9.5420576e-02  -2.2727111e-02   7.6706030e-02   1.4895934e-01  -1.9845930e-01  -1.2718210e-01  -3.4117745e-03  -6.6459353e-02  -1.5765245e-01  -1.6379180e-01   3.4061588e-02  -9.8858391e-02  -1.5114005e-01  -2.7312189e-01  -2.8033921e-01  -1.1223701e-01  -2.0022988e-01  -1.8146162e-01   2.8269975e-01  -9.2506194e-02   8.8233867e-02   1.9580304e-01  -8.3403700e-03  -1.1275008e-01   1.7085541e-02  -2.8157911e-01   1.6831790e-01   1.1739229e-01   7.7265838e-01   7.5214232e-01   8.3081420e-01   1.0000000e+00   5.1272995e-01   4.4094986e-01   2.0740220e-01   1.9285243e-01   1.7658385e-01   4.1500417e-01   3.0932058e-01   2.3592417e-01   3.0957230e-01   4.1830073e-01   9.5507018e-02   1.5172597e-01  -1.7266115e-01  -3.6050864e-02  -3.1209377e-01  -1.7382556e-01  -2.8478726e-01   3.2537802e-01   2.0216511e-01   2.2889572e-01   2.1043501e-02   1.6572822e-01  -4.9202706e-02  -7.2023575e-03   3.4288834e-01   4.8317518e-01   4.6959478e-01   2.0083066e-01   3.5824084e-01   4.2225285e-01   5.1178307e-01   3.9064065e-01   2.4058960e-01   1.7777272e-01   2.8242576e-01   1.8805635e-01  -4.3270612e-02   1.7007884e-01   3.8294683e-01   3.6043489e-01
  -6.7637085e-02  -3.8838124e-01   1.3449436e-01   2.4377494e-01   4.3006719e-01   3.7895751e-01   9.3412123e-02  -1.2055990e-01   2.9834810e-01   4.5457419e-02  -2.1915803e-01  -3.0239846e-01   2.7451270e-02  -2.4950918e-01   6.4110798e-01   3.8068379e-01  -7.5453500e-02  -2.8859722e-01   4.7813085e-01   3.2832328e-01   6.0009383e-01   5.3153858e-01   2.1031368e-01   2.6459394e-01  -1.7848529e-01  -1.0365458e-01   6.6139465e-03   1.6073272e-01   4.0421058e-01   3.1607595e-01   2.0553838e-01  -3.5067466e-02  -5.6749734e-02  -1.3638008e-02   5.9176991e-01   4.2473601e-01   7.1878595e-01   6.5780389e-01   2.4788975e-01  -5.1805509e-04   4.9911892e-01   3.3474647e-01   1.4130709e-01  -7.1719804e-03  -2.1766008e-01  -2.0521988e-01   2.4278487e-01   1.0785097e-01  -3.6289122e-01  -3.1531325e-01  -2.5335412e-01  -2.4157043e-01  -5.4224163e-01  -4.5126156e-01   4.4864132e-04  -1.2676859e-01  -3.4561797e-01  -4.0685685e-01  -4.5613134e-01  -3.4289812e-01  -4.5649734e-01  -4.2874915e-01   8.3013023e-02  -1.9623777e-01   2.5322212e-01   2.9707389e-02  -1.3561659e-01  -2.1684562e-01   5.0015540e-03  -7.2866681e-02   5.2694086e-01   5.4137583e-01   7.6819246e-01   5.9031068e-01   6.2092694e-01   5.1272995e-01   1.0000000e+00   9.5949300e-01   4.1571455e-01   3.1667704e-01   5.6936989e-02   3.5939571e-01   1.6765654e-01  -4.2170106e-02  -9.1935317e-02   2.3270870e-02  -2.9288724e-01  -2.1952519e-01  -3.2382077e-01  -2.9987690e-01  -6.6830829e-01  -5.9475891e-01  -5.6872770e-01   3.4895380e-02   2.8816695e-01   2.9677484e-01   7.9822686e-02   2.0866258e-01  -3.3920375e-01  -3.2435128e-01   2.1977781e-01   3.4971122e-01   1.7063033e-01  -1.3486433e-01   1.7852483e-01   2.3208645e-01   3.6954286e-01   2.1494285e-01   2.2132616e-01   4.0630655e-01   2.8391410e-01  -5.6248786e-02  -3.5922405e-01  -1.9284858e-01   1.8235104e-01   2.5963534e-01
  -9.4830037e-02  -3.7683170e-01   1.5500901e-01   2.5271322e-01   4.2021461e-01   3.3453667e-01   1.3038572e-01  -7.3262794e-02   2.6473711e-01   8.6061471e-02  -1.8710118e-01  -2.7527456e-01   7.6740031e-02  -1.9062969e-01   6.3818779e-01   3.8661363e-01  -4.5497293e-02  -2.8726402e-01   4.3184633e-01   2.7076454e-01   5.5441460e-01   5.0917980e-01   2.2432672e-01   2.6731571e-01  -1.9285115e-01  -1.1157885e-01   1.1219318e-02   1.2664535e-01   4.0841587e-01   3.2507563e-01   2.6274489e-01   3.4626128e-02  -5.1491521e-02  -3.0849006e-03   5.9784116e-01   4.4327973e-01   6.8987528e-01   6.4764523e-01   2.5673295e-01  -1.3507147e-03   5.1281507e-01   3.1080856e-01   1.3031047e-01  -2.0329449e-02  -2.3320826e-01  -2.4352666e-01   2.3451350e-01   1.0687997e-01  -3.7865378e-01  -3.4484321e-01  -2.6001128e-01  -2.6512626e-01  -5.3560083e-01  -4.3927444e-01   1.4949014e-02  -9.8484523e-02  -3.5947877e-01  -4.2826118e-01  -5.0282812e-01  -4.1150157e-01  -4.7480088e-01  -4.4774389e-01   6.2414965e-02  -2.2302509e-01   2.7127841e-01  -2.7068455e-03  -1.8507829e-01  -2.4338800e-01  -4.1367806e-02  -1.0306656e-01   5.4762857e-01   5.7877303e-01   6.9479801e-01   5.3905968e-01   5.3812925e-01   4.4094986e-01   9.5949300e-01   1.0000000e+00   4.4831893e-01   3.0551388e-01   1.8247743e-02   3.3520788e-01   9.6519738e-02  -9.2564842e-02  -1.0831029e-01  -5.3691455e-03  -3.4000719e-01  -2.3275447e-01  -2.7685475e-01  -2.9039974e-01  -6.6923916e-01  -6.1085107e-01  -5.8668433e-01  -1.1913095e-02   2.6276343e-01   2.8647229e-01   5.8960261e-02   1.9345880e-01  -3.3209120e-01  -3.4598073e-01   2.0532985e-01   3.2034544e-01   1.3057878e-01  -1.4650983e-01   1.7715624e-01   2.1243903e-01   4.0034580e-01   2.4639968e-01   1.8704541e-01   3.6741293e-01   2.4198185e-01  -5.6234797e-02  -3.6481265e-01  -2.1619099e-01   1.6351254e-01   2.5027956e-01
  -1.2056862e-01  -1.0758749e-01  -4.5733902e-01  -4.7802011e-01   8.1039018e-02  -7.8364193e-02  -3.0479935e-01  -4.4665335e-01  -2.2021833e-02  -2.3927508e-01   1.4505374e-02  -1.4594005e-01   1.0215893e-01  -1.2987427e-01   8.3228127e-02  -1.0625080e-01   6.1408593e-01   4.5121832e-01   9.5910906e-02   1.8040382e-01   1.3654127e-01   1.5594959e-01  -1.8114107e-01  -3.2400611e-01   1.7609107e-01   1.7359079e-01  -2.1401764e-01  -1.4597099e-01   6.3842025e-01   4.7113059e-01   2.2221984e-01   1.2015618e-01   2.3278049e-01   1.2006958e-01   2.5477742e-01   1.4774564e-01   1.9001959e-01   2.3138234e-01   1.1148364e-01  -1.3741903e-01   6.3454645e-02   1.7035657e-01  -8.5743446e-02  -9.6988149e-02   1.0146343e-01   1.5990762e-02  -8.7885992e-02  -1.0311030e-01  -3.6465341e-02  -7.2220190e-02  -1.3647565e-01  -1.6552820e-01  -2.2649886e-01  -2.0736290e-01  -2.1278022e-01  -2.9632201e-01   2.1607991e-01   2.0523382e-01  -1.1285038e-01   8.7196277e-02   6.7106875e-02  -5.2970973e-02   3.9667076e-01   2.2171229e-01  -7.9507099e-02  -6.7240786e-02   1.7411332e-01   1.8178883e-01   1.7429644e-01   6.5132841e-02   4.3350088e-01   3.2555875e-01   3.2815797e-01   3.3952328e-01   1.4326440e-01   2.0740220e-01   4.1571455e-01   4.4831893e-01   1.0000000e+00   6.3583842e-01   6.6292733e-01   4.5178247e-01   3.9181183e-01   2.6542589e-01  -7.9984208e-03  -1.9502186e-01   1.6308775e-01   1.1013693e-01  -4.2732398e-01  -4.4606843e-01  -1.3930941e-01  -8.2793767e-02  -1.0499654e-01   7.3820267e-02  -1.6773358e-02   2.7946622e-02   1.0053352e-01   1.0035202e-01  -8.3782437e-02  -8.5554085e-02   1.0967356e-02   8.9618659e-02   1.8057731e-02  -3.1326839e-02   9.5897856e-02   1.6520978e-01   5.6899024e-02  -9.0075204e-02   3.6303621e-02   2.3163319e-01   2.1510898e-01  -1.7058615e-01  -1.9622778e-02  -1.2981026e-01   1.1814086e-01   1.2565426e-01
  -1.5749104e-01  -1.9245737e-01  -5.2304160e-01  -4.8907687e-01   6.5933888e-02  -5.4297843e-02  -3.7263826e-01  -4.5407581e-01   2.5985645e-02  -3.0543115e-01   1.2755734e-01  -1.0901695e-01   9.9250564e-02  -1.1652116e-01   2.0095643e-01   8.7708648e-02   5.9004157e-01   5.7236116e-01   3.6715667e-02  -4.4383731e-03   2.0896138e-01   1.5595751e-01  -1.9917796e-01  -3.2190409e-01   1.8153184e-01   2.9476857e-01  -6.6310415e-02   1.8488762e-02   5.6090203e-01   5.4072164e-01   1.3648494e-01   3.1152633e-02   1.4793934e-01   7.4890091e-02   2.7839565e-01   2.1102062e-01   1.4854936e-01   2.6913186e-01  -2.9670452e-02  -8.0435900e-02  -6.5519135e-02   1.3838857e-01  -5.5551819e-03   1.9507674e-03   2.0005025e-01   1.5133877e-01  -7.7206514e-02  -9.8017340e-02   6.7973083e-02   6.9834569e-03  -4.2986598e-02  -3.5502297e-02  -1.7130098e-01  -2.1073441e-01  -3.3575854e-01  -3.6323348e-01   1.3519725e-01   1.3996923e-01  -4.7630038e-02   7.0858668e-02   3.8723649e-02  -6.7869298e-02   4.1287407e-01   1.6581358e-01  -1.0412562e-01   7.5606709e-02   2.4149865e-01   3.0830847e-01   1.9888453e-02  -2.6622550e-02   4.2990447e-01   3.4430841e-01   3.4354150e-01   3.7634940e-01   1.9387921e-01   1.9285243e-01   3.1667704e-01   3.0551388e-01   6.3583842e-01   1.0000000e+00   7.2359295e-01   6.4705150e-01   5.2349170e-01   3.6323079e-01   1.9765546e-01   3.1388843e-02   1.7954312e-01   2.0697526e-01  -4.6608173e-01  -3.3007953e-01  -2.0359674e-01  -5.1489658e-02  -1.7894145e-01   1.9958170e-01   4.9241210e-02   5.8476827e-02   8.2091192e-02  -3.3847902e-02  -1.1053171e-01  -1.4617149e-01   1.6535397e-01   1.0917621e-01   4.6243498e-02  -1.0800645e-01   6.6973909e-02   2.1115709e-01   1.7106847e-01  -7.8694234e-02  -4.2133317e-02   1.8859774e-01   1.3707051e-01  -2.2208665e-01  -1.3050605e-01  -2.1424905e-01   1.5037076e-01   1.2598167e-01
  -1.9361014e-01  -1.4756514e-01  -8.0325405e-01  -7.3585466e-01  -1.4624257e-01  -1.3599286e-01  -6.4665638e-01  -6.5227326e-01  -2.7413954e-02  -2.5796171e-01   2.3323958e-01  -9.6255403e-02   1.8224124e-02  -2.1670223e-01  -1.3042179e-01  -1.5395004e-01   7.1949077e-01   6.8159208e-01  -1.7127308e-01   2.3554522e-02   4.7132126e-02   4.8085574e-02  -4.5104268e-01  -4.9374140e-01   2.5763654e-01   3.5246858e-01  -1.2516305e-01  -1.9521945e-02   5.3612855e-01   4.3472986e-01  -1.3202277e-02  -8.7692992e-03   1.4459532e-01   2.5555908e-02   1.4871562e-01   1.0764098e-01  -5.6845244e-02   8.5755857e-02  -8.2195368e-02  -1.3750605e-01  -2.8847552e-01   2.2503084e-02   5.5418204e-02   1.7551985e-01   4.5763860e-01   3.9489262e-01  -1.5949584e-01  -1.0799912e-01   3.4358021e-01   3.0887285e-01   1.8969765e-01   1.9123842e-01   9.8224440e-03   7.6912933e-02  -4.1231641e-01  -4.7695486e-01   3.1929435e-01   3.5244366e-01   2.7467280e-01   4.3865663e-01   2.3728522e-01   1.2030450e-01   5.3088116e-01   3.1863858e-01  -3.6403564e-01   6.3330362e-02   5.8643452e-01   5.7277591e-01   2.2987625e-01   1.2336318e-01   2.8524304e-01   8.1694468e-02   1.6846884e-01   2.0344575e-01   1.0150255e-01   1.7658385e-01   5.6936989e-02   1.8247743e-02   6.6292733e-01   7.2359295e-01   1.0000000e+00   6.6492163e-01   7.0960090e-01   6.2722434e-01   3.5248363e-01   1.7193107e-01   4.6836655e-01   4.7488848e-01  -5.1950285e-01  -3.8822273e-01   1.1255689e-01   3.2724459e-01   1.2941023e-01   3.8808125e-01  -4.2105657e-02  -2.2492890e-02   2.4680999e-01   3.5302987e-02   9.0228857e-02   1.4894140e-01   8.8242371e-02   1.5160317e-01   8.9424143e-02   5.6268956e-02   3.1053167e-02   1.7446580e-01  -1.5951404e-02  -5.4361036e-02  -1.2249656e-02   2.1323366e-01   3.0905622e-01  -6.3815011e-02   1.6144130e-01  -2.4047403e-02   1.4976915e-01   7.2009114e-02
  -1.9686340e-01  -2.9479639e-01  -4.6524440e-01  -3.1867337e-01   2.5743554e-01   1.8500479e-01  -5.7142655e-01  -5.4353895e-01   2.2954651e-01  -5.7685726e-02   2.3566344e-01  -2.0875271e-01  -8.4523735e-02  -3.5300384e-01   2.1245828e-01  -2.5536823e-03   4.5658440e-01   3.3236760e-01   5.8561866e-02   4.5395025e-02   4.0421826e-01   3.5083956e-01  -8.9901296e-02   7.8600743e-03   1.8050765e-01   1.9208974e-01   2.3593548e-01   1.6762449e-01   3.2880983e-01   2.4850540e-01   6.2166553e-02  -3.7711683e-02  -1.2859017e-01  -1.8901741e-01   4.9953346e-01   4.7201560e-01   3.4526319e-01   3.6088208e-01   7.9518940e-02   8.3054934e-02   2.0472248e-02   2.0407428e-01   1.9102630e-01   2.7392205e-01   3.6165372e-01   3.3504920e-01  -2.0055848e-02   4.6309497e-02   2.6958524e-01   3.0320211e-01   3.1270411e-01   2.2939943e-01  -1.6207251e-01   3.7860049e-02  -3.2182251e-01  -5.1483712e-01   3.0035639e-02  -7.4300608e-04   5.3005684e-02   8.2475068e-02  -1.4372650e-01  -2.0938206e-01   3.8024057e-01  -7.2152909e-03  -5.0400273e-02   2.9500380e-01   5.3870598e-01   4.2470236e-01   1.2233396e-01   8.2551344e-02   3.9264345e-01   2.5271605e-01   4.5473536e-01   3.5129965e-01   4.6570164e-01   4.1500417e-01   3.5939571e-01   3.3520788e-01   4.5178247e-01   6.4705150e-01   6.6492163e-01   1.0000000e+00   6.4558726e-01   6.8450959e-01   4.3304297e-01   4.9926138e-01   4.2207855e-01   5.7700544e-01  -5.4004377e-01  -3.0998216e-01  -2.6518354e-01  -9.0326206e-02  -2.3437860e-01   2.4633765e-01   1.5580934e-01   5.6149898e-02   2.0911231e-01   3.6769115e-03  -9.7395699e-02  -8.5300452e-02   4.1012804e-01   4.4910821e-01   1.6537984e-01  -7.1444205e-02  -1.2476482e-01   9.7589577e-02   1.0933987e-01   1.2270875e-01  -3.9707422e-02   2.0793158e-01   2.3029436e-01  -1.7282649e-01  -2.3493754e-01  -2.3242135e-01   4.8368232e-04  -5.7981106e-02
  -1.5883418e-01  -3.2447129e-01  -6.6835485e-01  -5.6566681e-01   8.9675617e-02   9.5600833e-02  -6.8852447e-01  -7.0142641e-01   2.2528753e-01  -1.0348263e-01   2.7895480e-01  -3.6861009e-02  -1.7838733e-01  -3.2074916e-01   1.5155985e-01   3.9462059e-02   4.5044546e-01   4.3878679e-01   6.7134888e-02   9.3991491e-02   3.1221933e-01   3.1637067e-01  -3.4136517e-01  -3.0371895e-01   1.7234462e-01   1.4554442e-01   1.7776035e-01   2.3416281e-01   3.8566044e-01   2.7331099e-01  -2.4586912e-04  -4.4671478e-02  -1.1720637e-02  -4.2403858e-02   1.9640471e-01   1.8553926e-01   2.2598860e-01   3.5331701e-01   1.4716187e-01   8.9006066e-03  -1.4389389e-01   2.0911790e-01   2.8563661e-01   3.3787269e-01   4.3977034e-01   3.9707457e-01   3.8720298e-02   9.8658309e-02   3.2557736e-01   3.2629448e-01   2.2966700e-01   1.6372987e-01  -8.7886129e-02   3.5077643e-02  -4.4687686e-01  -5.3120443e-01   8.6357071e-02   8.5307745e-02   2.7023991e-01   3.5412579e-01   3.4946526e-02  -4.1451910e-02   3.2589755e-01   9.5622647e-02  -2.6089582e-01   1.1307173e-01   5.2370260e-01   4.9641137e-01   2.4207843e-01   4.9610135e-02   1.0621571e-01  -1.3183168e-02   2.5304270e-01   1.3760840e-01   2.7982730e-01   3.0932058e-01   1.6765654e-01   9.6519738e-02   3.9181183e-01   5.2349170e-01   7.0960090e-01   6.4558726e-01   1.0000000e+00   8.3581094e-01   3.6176057e-01   3.5357324e-01   5.7324798e-01   6.0547568e-01  -5.9051105e-01  -3.8383774e-01  -7.9581749e-02   2.2496406e-01   3.0477696e-02   5.0742456e-01   9.6815838e-02   1.4964991e-01   4.1640776e-01   1.0689080e-01   4.4174257e-02   1.5197791e-01   2.6826284e-01   3.4831400e-01   2.4849377e-01  -4.8692713e-02   1.5799090e-01   2.9862840e-01   8.3004038e-02  -1.4904935e-02   2.0002611e-05   4.3082113e-01   5.0809668e-01   6.1040962e-02   6.1866469e-02  -1.1568080e-01   2.3025499e-01   2.2370209e-01
  -2.6244055e-01  -3.1216582e-01  -6.6467311e-01  -5.5244476e-01   3.6387663e-02   5.6578835e-02  -7.3522313e-01  -6.5912725e-01   1.3145244e-01   1.6437734e-02   3.0582259e-01  -1.2238748e-01  -2.5824934e-01  -4.2059932e-01  -1.5861892e-01  -2.6642976e-01   4.7188737e-01   4.3869029e-01  -2.0485664e-01  -1.4603571e-01   2.1291883e-01   2.0381137e-01  -3.5082803e-01  -2.3788241e-01   2.9097259e-01   2.3589315e-01   2.5243440e-01   1.8589388e-01   1.8596467e-01   8.8310028e-02  -4.0265853e-02  -3.4805718e-02  -1.1973118e-01  -2.0478349e-01   1.2002927e-01   1.9659452e-01   1.0475967e-01   1.7122699e-01   1.1328285e-01   1.0099457e-01  -2.3617783e-01   1.5815470e-01   2.9079014e-01   3.7069982e-01   5.2649531e-01   4.4692767e-01  -3.1405548e-02   7.0905856e-02   5.0912736e-01   5.2790536e-01   4.4219326e-01   3.3290279e-01   1.1157191e-01   2.7121509e-01  -3.5779126e-01  -4.9049255e-01   9.2523062e-02   8.5876859e-02   4.0123843e-01   3.7867926e-01   1.0317720e-01   7.5302792e-03   3.0469007e-01   4.4064245e-02  -2.3895522e-01   2.3393329e-01   6.2078433e-01   5.2902210e-01   8.6829916e-02  -5.7975624e-02   1.0217119e-01  -6.8291494e-02   1.0643782e-01   3.2596968e-02   2.0388861e-01   2.3592417e-01  -4.2170106e-02  -9.2564842e-02   2.6542589e-01   3.6323079e-01   6.2722434e-01   6.8450959e-01   8.3581094e-01   1.0000000e+00   3.9351557e-01   4.3672892e-01   7.4661113e-01   8.5783000e-01  -4.5280347e-01  -1.8561324e-01   1.1857604e-01   3.2302607e-01   1.9455001e-01   4.4112919e-01   8.4432092e-04  -2.4213041e-02   3.1746381e-01   1.0921029e-02   1.5450622e-01   2.0699007e-01   2.8672274e-01   3.2642230e-01   1.9773638e-01   1.9545873e-02  -5.0277449e-03   1.7565820e-01  -4.0278936e-02   9.4053271e-03  -8.0692443e-02   1.8925410e-01   2.9680467e-01   2.0811880e-02   1.1700344e-01  -7.1245241e-02   1.0413954e-01   4.0901912e-02
  -1.7964658e-01  -6.0424880e-02  -1.3233902e-01  -1.2094293e-01  -6.6222089e-02  -1.8364525e-02  -4.5735753e-01  -2.4229970e-01   5.7996895e-02  -8.6927450e-02   1.0887427e-01  -3.9742183e-01  -4.6300236e-01  -3.0510316e-01   7.4679993e-02  -1.6745986e-02  -4.0663798e-03  -4.3334038e-02  -1.9716983e-01  -1.7568474e-01   2.1849691e-01   2.9055684e-01  -4.8769071e-02  -2.4238931e-02  -3.2749540e-03   9.3296036e-02   2.0919713e-01   3.3321889e-01  -2.4579794e-01  -2.7428220e-01  -3.3819806e-01  -2.6579388e-01  -4.9534617e-01  -4.6881690e-01  -5.5728701e-02  -6.1637294e-02   2.2017994e-02   6.5118560e-02  -5.1649139e-02   2.4673489e-01  -1.0884843e-01   1.0435585e-01   3.7625567e-01   4.9832179e-01   4.3674562e-01   3.3913266e-01   2.2449741e-01   3.9311052e-01   3.8203628e-01   4.0873108e-01   6.4955118e-01   4.6244482e-01   3.5556842e-01   5.0335784e-01   3.1167716e-02  -5.4604755e-03   8.0969735e-03   3.7678604e-02   8.4139852e-02   7.0442867e-02  -1.9502229e-01  -2.6937890e-01   4.0192121e-02  -3.1048742e-01  -4.0161882e-01  -3.9499280e-02   3.5159332e-01   1.4873699e-01   4.9914659e-02  -4.4405686e-02  -8.9155072e-02  -2.3964353e-01   1.3771880e-01   2.3899039e-02   3.3716065e-01   3.0957230e-01  -9.1935317e-02  -1.0831029e-01  -7.9984208e-03   1.9765546e-01   3.5248363e-01   4.3304297e-01   3.6176057e-01   3.9351557e-01   1.0000000e+00   7.0589448e-01   4.2889079e-01   4.9077283e-01   2.1071395e-02   2.1224201e-01   1.8179950e-01   1.9293778e-01  -1.3958722e-02   1.8591782e-01  -3.3735674e-02  -9.9535610e-02   2.2923131e-01   6.8899665e-02   2.9137143e-01   1.8927091e-01   2.6443942e-01   3.8514820e-01   1.8212558e-01   2.4100113e-01  -2.1960141e-01  -1.4985524e-01   2.4781898e-01   3.3742035e-01   5.1464668e-02  -6.4073137e-02   9.5541453e-02   1.7317622e-01   3.1186200e-02   1.7553656e-02  -1.5758914e-01  -2.4947005e-01
  -1.0755278e-01  -5.1544070e-02  -3.6108561e-02   1.5038367e-01   1.6175780e-01   3.2417961e-01  -3.9214842e-01  -2.2906999e-01   2.6514639e-01   9.2524622e-02   2.0114769e-03  -2.7206622e-01  -3.6485329e-01  -3.6838499e-01   1.1516990e-01   8.9109997e-02  -1.7410051e-01  -1.9492878e-01  -3.9396890e-02  -1.7435558e-01   3.4686053e-01   3.9021474e-01  -1.0153686e-01   2.1506300e-01  -6.7873021e-02  -2.8782723e-02   4.4403327e-01   4.6427398e-01  -3.3979902e-01  -4.1970747e-01  -3.0297520e-01  -2.9824347e-01  -5.5642324e-01  -4.5982424e-01   2.1044645e-01   2.8940675e-01   1.8916269e-01   2.3638444e-01   4.1602698e-02   4.0147050e-01   8.9700085e-02   2.3015972e-01   4.1617957e-01   5.6282315e-01   3.4479671e-01   4.0792905e-01   1.9782638e-01   4.0729634e-01   2.5160011e-01   3.2605206e-01   5.6593891e-01   3.8607230e-01   1.2893285e-01   2.4588405e-01   2.5199539e-02  -7.3344171e-02  -4.1801850e-02  -2.3564716e-02   2.1655786e-02  -5.5123335e-02  -2.3402385e-01  -2.4036056e-01  -2.0808097e-02  -3.4193738e-01  -1.4829550e-01   1.8574944e-01   2.9472117e-01   2.0498180e-01   5.3221588e-02  -6.3477553e-02  -7.8275663e-02  -1.6885028e-01   2.2890825e-01   5.3066439e-02   4.7246601e-01   4.1830073e-01   2.3270870e-02  -5.3691455e-03  -1.9502186e-01   3.1388843e-02   1.7193107e-01   4.9926138e-01   3.5357324e-01   4.3672892e-01   7.0589448e-01   1.0000000e+00   3.6972043e-01   5.3952988e-01  -6.4064601e-02   2.3961155e-01  -6.6576868e-02   4.0769240e-02  -1.9377185e-01   1.9135969e-01   1.5345912e-01   8.1196069e-02   2.1033439e-01   1.4732662e-01   1.1668793e-01   8.0533866e-02   3.5075233e-01   5.2950584e-01   2.7315268e-01   1.2114829e-01  -1.4170610e-01  -4.8095920e-02   3.3512557e-01   3.3362463e-01   4.1074487e-02   4.4437251e-02   1.8067430e-01   1.0292863e-01  -1.8595676e-01  -4.8000138e-02  -8.3042387e-02  -1.5855679e-01
  -1.3896974e-01  -9.1353232e-02  -5.0871798e-01  -5.0176389e-01  -2.5430700e-01  -2.6445253e-01  -5.4206906e-01  -4.2945424e-01  -1.7786130e-01  -2.2440743e-01   3.1689279e-01  -4.5799653e-02  -2.5148195e-01  -2.3500593e-01  -3.1447661e-01  -4.0386475e-01   3.6347791e-01   3.8515957e-01  -2.7564900e-01  -1.3876282e-01  -1.3686924e-01  -1.1458414e-01  -3.4855992e-01  -2.8802175e-01   1.6874172e-01   4.2783124e-02   1.1012393e-01   1.1075159e-01  -3.5077365e-02  -7.2280166e-02  -3.6040734e-01  -2.5307871e-01  -1.7737734e-01  -2.7647490e-01  -1.9513574e-01  -1.1461340e-01  -4.7582663e-02  -6.0051786e-03   1.1712081e-01   3.2806006e-01  -2.0363579e-01   2.3817523e-01   1.3339951e-01   2.9163755e-01   3.7430461e-01   3.5701572e-01   1.4448065e-02   1.8262925e-01   3.9519567e-01   4.0776822e-01   3.9140206e-01   3.0068195e-01   3.6913836e-01   3.2977152e-01  -5.0309699e-02  -9.9605668e-02   2.9543238e-01   2.3840533e-01   3.8738166e-01   4.0908562e-01   1.7026402e-01   1.1369555e-01   1.3472602e-01   1.0801814e-01  -4.6114246e-01   8.8152609e-02   4.4843552e-01   3.5793405e-01   8.0532999e-02  -1.1804609e-01  -1.6455297e-01  -2.8996748e-01  -9.4343971e-02  -7.7365031e-02   7.2430510e-02   9.5507018e-02  -2.9288724e-01  -3.4000719e-01   1.6308775e-01   1.7954312e-01   4.6836655e-01   4.2207855e-01   5.7324798e-01   7.4661113e-01   4.2889079e-01   3.6972043e-01   1.0000000e+00   8.3653987e-01  -3.8529155e-02   1.5359775e-01   4.3553384e-01   5.1873696e-01   4.1203634e-01   3.0110566e-01  -1.8758581e-02  -3.6160514e-02   3.1085297e-01   5.9410407e-02   3.5262601e-01   4.3016355e-01   9.2625466e-02   1.6113795e-01   1.6833259e-01   2.7270535e-01   5.6841437e-02   1.7105255e-01  -1.3130584e-01   4.8436406e-03  -6.4478785e-02   4.7992962e-02   2.5213795e-01   1.2700027e-01   3.1109647e-01   2.0141618e-01   1.6968316e-01   1.7054225e-02
  -1.9541194e-01  -1.7042946e-01  -4.9613520e-01  -4.2467247e-01  -5.7428062e-02  -6.0179150e-02  -6.4747660e-01  -5.0450641e-01  -1.9540417e-02   1.3317898e-03   3.5147342e-01  -1.3097505e-01  -2.8151795e-01  -3.3365886e-01  -2.1479528e-01  -3.3113553e-01   3.6579997e-01   3.3119336e-01  -2.9808981e-01  -2.0488364e-01   6.4190789e-02   7.3761021e-02  -2.6948093e-01  -1.0524989e-01   2.5845398e-01   1.0356838e-01   2.9748423e-01   1.6064244e-01  -2.3235462e-02  -9.3488297e-02  -1.6527184e-01  -1.2594300e-01  -2.7187099e-01  -3.6329797e-01  -7.8880627e-03   1.3653051e-01   1.2303285e-02   3.7520938e-02   1.0949547e-01   3.1985264e-01  -2.0695702e-01   1.5510322e-01   2.8431692e-01   4.2696446e-01   5.2226114e-01   4.6900018e-01   6.7488217e-04   2.1772326e-01   5.4560816e-01   5.7196865e-01   5.8696134e-01   4.5113162e-01   2.7977085e-01   4.4576887e-01  -1.5623824e-01  -2.3818502e-01   1.5996040e-01   1.4321385e-01   3.7654426e-01   3.2841287e-01   7.0981784e-02   1.4356704e-03   1.7962658e-01  -3.9879738e-02  -3.5410197e-01   1.4222245e-01   5.4118514e-01   4.3576613e-01   2.5531910e-02  -1.4322803e-01  -4.8924857e-02  -2.3041787e-01  -2.2220015e-02  -5.3015406e-02   1.5624046e-01   1.5172597e-01  -2.1952519e-01  -2.3275447e-01   1.1013693e-01   2.0697526e-01   4.7488848e-01   5.7700544e-01   6.0547568e-01   8.5783000e-01   4.9077283e-01   5.3952988e-01   8.3653987e-01   1.0000000e+00  -1.7509985e-01   1.4021047e-01   3.1168299e-01   4.5777865e-01   3.0387647e-01   3.3833629e-01  -2.8040589e-02  -6.4963083e-02   3.2638312e-01   9.7526741e-02   3.3975392e-01   3.7739874e-01   1.9787315e-01   3.0534680e-01   1.2720015e-01   1.7882533e-01  -3.7330707e-02   1.2765208e-01  -1.6642203e-02   1.8240897e-01  -4.9431609e-02   2.7961594e-02   2.0030066e-01   1.0340617e-01   1.5851978e-01   4.4173049e-02   8.9877975e-02  -4.5662461e-02
   1.2723309e-01   3.1962306e-01   5.4633389e-01   4.3037805e-01  -3.9783332e-01  -3.3750658e-01   5.7344973e-01   7.0713689e-01  -4.4048560e-01  -1.0532562e-01  -2.8698212e-01  -1.8799590e-02  -5.2683857e-02   1.1199510e-01  -2.2896000e-01  -1.1604058e-01  -4.3687241e-01  -3.5962872e-01  -1.6832508e-01  -1.1925519e-01  -4.3946401e-01  -4.0514469e-01   8.6647266e-02   1.0742414e-01  -3.8785939e-01  -3.1046191e-01  -2.3969347e-01  -5.4762813e-02  -3.7590461e-01  -3.0451096e-01  -4.4301620e-01  -2.4741575e-01  -1.7614825e-01  -1.3907726e-01  -4.3536514e-01  -4.5658339e-01  -1.5887661e-01  -2.6442692e-01  -2.3410609e-02   3.1975968e-01   2.4914861e-01   1.1210324e-01  -1.3902654e-01  -2.2635899e-01  -3.7593982e-01  -3.8889225e-01   2.4625194e-01   2.0286224e-01  -2.4393057e-01  -2.8428583e-01  -5.3076461e-02  -9.7261291e-02   4.7011456e-01   1.6533494e-01   7.1635839e-01   7.8698709e-01  -2.2528664e-03  -6.6550127e-02  -1.0975918e-01  -8.6342841e-02   7.2664558e-02   1.4751264e-01  -2.4505146e-01  -9.1011880e-02  -6.5436511e-02  -2.0146684e-01  -4.7015985e-01  -4.9979068e-01  -2.7172902e-01  -2.3989845e-01  -3.8700023e-01  -2.7960273e-01  -2.3925073e-01  -1.2200939e-01  -1.3566072e-01  -1.7266115e-01  -3.2382077e-01  -2.7685475e-01  -4.2732398e-01  -4.6608173e-01  -5.1950285e-01  -5.4004377e-01  -5.9051105e-01  -4.5280347e-01   2.1071395e-02  -6.4064601e-02  -3.8529155e-02  -1.7509985e-01   1.0000000e+00   7.5260766e-01   4.1226607e-01   1.6445372e-01   2.2895940e-01  -2.4670277e-01  -5.9660419e-02  -5.4701882e-02  -1.4667342e-01  -1.1799996e-02   3.3036471e-01   2.9573930e-01  -2.6357958e-01  -1.8160377e-01  -4.2318705e-02   4.5949920e-01   3.1956927e-02  -1.3559860e-01   1.0925934e-01   2.1856572e-01   1.4319323e-01  -2.7027266e-01  -1.8431347e-01   3.5391007e-01   3.2252157e-01   4.5826631e-01  -4.2893404e-02  -7.0081359e-02
   1.4522183e-01   3.3726573e-01   4.4536555e-01   3.9709711e-01  -2.5713010e-01  -1.6950615e-01   3.5097545e-01   4.4951409e-01  -3.8339687e-01  -1.2842824e-01  -2.7279723e-01  -1.4059876e-01  -1.9324119e-01  -8.5077307e-02  -2.1577065e-01  -1.5367101e-01  -3.9158855e-01  -3.0442318e-01  -1.1360875e-01  -2.0692138e-01  -2.4004302e-01  -1.8406147e-01   1.1089886e-01   2.0506493e-01  -2.8367415e-01  -2.9040759e-01  -1.1119962e-03   9.2001939e-02  -4.5557356e-01  -4.3480345e-01  -4.5104257e-01  -3.8102540e-01  -2.9013755e-01  -3.2553325e-01  -4.1994671e-01  -3.4275678e-01  -1.0806142e-01  -1.6673696e-01   1.2042489e-02   5.0981871e-01   2.1886479e-01   2.4994567e-01  -1.3344258e-01  -1.0832630e-01  -2.9985050e-01  -2.2674070e-01   2.3586174e-01   2.9994783e-01  -1.4604267e-01  -1.1559725e-01   1.3543362e-01   4.5943896e-02   5.6864017e-01   2.7554368e-01   6.7087262e-01   7.6551527e-01   5.7948121e-02   4.0055768e-02  -6.7875179e-02  -1.0333278e-01   1.9151559e-02   5.2890898e-02  -2.3464292e-01  -1.5382293e-01  -1.2024030e-01  -9.8368299e-02  -3.1675603e-01  -4.0725984e-01  -2.1076418e-01  -2.4755138e-01  -3.1901428e-01  -2.7816239e-01  -1.0241125e-01  -1.0641082e-01   1.2289014e-02  -3.6050864e-02  -2.9987690e-01  -2.9039974e-01  -4.4606843e-01  -3.3007953e-01  -3.8822273e-01  -3.0998216e-01  -3.8383774e-01  -1.8561324e-01   2.1224201e-01   2.3961155e-01   1.5359775e-01   1.4021047e-01   7.5260766e-01   1.0000000e+00   3.7895009e-01   1.9167678e-01   1.4837820e-01  -1.7981534e-01  -8.4722827e-02  -1.1208846e-01  -1.1125059e-01   4.5068942e-02   4.1306733e-01   3.2585217e-01  -2.4369659e-02  -9.8156327e-03   1.0618492e-01   4.3686761e-01   4.0740057e-02  -2.9216126e-02   2.4892225e-01   3.1804569e-01   7.6831620e-02  -3.6232098e-01  -2.6163358e-01   2.3791344e-01   9.6822378e-02   3.4210480e-01   5.9524229e-03  -2.5608011e-02
   1.0691816e-01   3.1288302e-01  -1.9897252e-01  -3.2162105e-01  -6.0886633e-01  -4.7289407e-01  -4.1616114e-02   1.1388381e-01  -4.8354438e-01  -1.6662319e-01   1.9984227e-01   1.1439542e-01  -5.3932222e-02   1.2472426e-01  -6.2705672e-01  -4.3758032e-01   1.9114706e-01   2.8367411e-01  -4.9074877e-01  -2.1991662e-01  -6.2236530e-01  -5.2989094e-01  -2.2197439e-01  -2.5399433e-01   1.1158199e-01   3.9869994e-02  -3.1083701e-01  -2.5081311e-01  -1.4802071e-01  -1.3508924e-01  -2.7631464e-01  -8.5518952e-02   1.2279341e-01   3.1161587e-03  -5.4853329e-01  -4.6634218e-01  -6.0279439e-01  -5.8902733e-01  -2.7184445e-01  -4.1135246e-02  -4.2147943e-01  -2.6257475e-01  -9.9295988e-02   1.2377969e-02   2.6083150e-01   2.3315772e-01  -1.1979032e-01   1.6222983e-02   3.1660269e-01   2.5425898e-01   2.4627960e-01   2.0069388e-01   6.4201557e-01   4.1750132e-01   1.6846739e-01   2.5230808e-01   3.6265708e-01   3.7199764e-01   4.3043057e-01   3.8685911e-01   5.1864522e-01   3.8766226e-01   1.0035241e-01   3.1801572e-01  -3.0329054e-01  -1.3326611e-01   1.9514349e-01   2.2178655e-01  -9.8012171e-03  -7.6689846e-02  -3.5286924e-01  -3.9228448e-01  -5.0725012e-01  -2.9249080e-01  -4.2075025e-01  -3.1209377e-01  -6.6830829e-01  -6.6923916e-01  -1.3930941e-01  -2.0359674e-01   1.1255689e-01  -2.6518354e-01  -7.9581749e-02   1.1857604e-01   1.8179950e-01  -6.6576868e-02   4.3553384e-01   3.1168299e-01   4.1226607e-01   3.7895009e-01   1.0000000e+00   7.4157142e-01   8.7164720e-01   1.8415061e-02  -2.1352425e-01  -2.6346371e-01   1.3847352e-01   1.3523197e-02   6.5895410e-01   6.2428505e-01  -3.0897630e-01  -3.3155637e-01  -5.2952426e-02   4.6495267e-01  -4.5434558e-02  -1.6689174e-01  -3.3747229e-01   2.0145063e-02  -1.6065431e-01  -3.5754627e-01  -1.0776137e-01   3.3158061e-01   6.1606410e-01   4.4942230e-01  -9.8292001e-02  -2.1895548e-01
   1.4945305e-01   1.2493593e-01  -4.6030021e-01  -4.0958092e-01  -6.4621020e-01  -3.7708980e-01  -3.2652965e-01  -1.3467888e-01  -2.8447891e-01  -5.5607548e-02   3.3446719e-01   2.5095975e-01  -2.5661236e-02   1.0451506e-01  -4.7354300e-01  -2.7602112e-01   3.2801135e-01   3.8460616e-01  -3.4438506e-01  -1.1919632e-02  -5.2989571e-01  -4.6744240e-01  -4.0081851e-01  -3.7832311e-01   4.1841752e-02  -3.5624019e-02  -1.9278233e-01  -7.1937121e-02  -3.8370019e-02  -6.3371733e-02  -1.8934018e-01   3.1600583e-02   1.2989933e-01   7.7268791e-02  -4.3148887e-01  -3.1642244e-01  -5.6933559e-01  -5.0235698e-01  -2.5749241e-01  -8.5862832e-02  -5.0351466e-01  -2.5551441e-01  -4.3397713e-02   1.1180284e-01   4.1723269e-01   4.7809815e-01  -2.4325040e-01   3.6400907e-02   4.2676260e-01   4.3684223e-01   2.6898972e-01   3.3315638e-01   4.7164271e-01   4.4245317e-01  -9.8642377e-02   1.8117361e-02   4.5744547e-01   4.5928084e-01   5.6550657e-01   6.7897323e-01   4.9337193e-01   4.5894725e-01   2.9783415e-01   3.5418301e-01  -4.9171671e-01  -5.2039417e-02   4.4997467e-01   4.8532022e-01   1.9585800e-01   1.8398290e-02  -3.4566039e-01  -4.4250679e-01  -4.2334352e-01  -2.6497987e-01  -2.8392284e-01  -1.7382556e-01  -5.9475891e-01  -6.1085107e-01  -8.2793767e-02  -5.1489658e-02   3.2724459e-01  -9.0326206e-02   2.2496406e-01   3.2302607e-01   1.9293778e-01   4.0769240e-02   5.1873696e-01   4.5777865e-01   1.6445372e-01   1.9167678e-01   7.4157142e-01   1.0000000e+00   7.4743894e-01   5.2252835e-01  -2.0781130e-01  -1.6851031e-01   2.7439219e-01   1.2804062e-01   5.3326154e-01   7.6081386e-01  -2.4554633e-01  -7.0103217e-02   3.7147574e-03   4.5026872e-01   2.5961295e-01   2.0186155e-01  -2.4872575e-01   1.7245178e-01  -6.5996249e-03  -1.3879695e-01   1.5763502e-01   3.5605139e-01   6.9921368e-01   4.3055360e-01   2.7450520e-01   1.5588751e-01
   1.0359129e-01   1.5278090e-01  -2.8165948e-01  -4.0310151e-01  -5.7941742e-01  -4.3747740e-01  -4.6585191e-02   3.4877692e-02  -3.7610918e-01  -1.6031932e-01   2.5365662e-01   1.9290811e-01   5.8615533e-02   1.1553113e-01  -5.7408849e-01  -3.8235857e-01   2.2969319e-01   3.3018642e-01  -3.8061873e-01  -6.8187287e-02  -5.6670146e-01  -5.3354472e-01  -2.5519324e-01  -2.7824630e-01   1.9163240e-01   9.0733625e-02  -3.2048157e-01  -2.2109520e-01  -7.8373484e-03   1.4476173e-02  -1.7883425e-01   2.7929955e-03   2.2192715e-01   1.3332035e-01  -3.8927439e-01  -3.3653155e-01  -5.1992103e-01  -5.0068886e-01  -2.5080325e-01  -1.5391202e-01  -4.7437831e-01  -3.3360375e-01  -4.1689915e-02   8.5503981e-04   2.9679359e-01   2.8761046e-01  -1.1310510e-01  -3.5265869e-02   2.9803549e-01   2.4445430e-01   1.1373424e-01   1.3790731e-01   4.5417148e-01   2.4882080e-01   1.1167806e-02   9.4455237e-02   3.1964932e-01   2.9273338e-01   4.2612804e-01   4.5373061e-01   5.0200426e-01   4.1397286e-01   1.2980783e-01   3.8289103e-01  -2.4948158e-01  -1.1431385e-01   2.3429959e-01   3.1554187e-01   4.2378248e-02  -3.2165640e-02  -3.0139350e-01  -3.2812201e-01  -4.6830745e-01  -2.1856515e-01  -4.0657857e-01  -2.8478726e-01  -5.6872770e-01  -5.8668433e-01  -1.0499654e-01  -1.7894145e-01   1.2941023e-01  -2.3437860e-01   3.0477696e-02   1.9455001e-01  -1.3958722e-02  -1.9377185e-01   4.1203634e-01   3.0387647e-01   2.2895940e-01   1.4837820e-01   8.7164720e-01   7.4743894e-01   1.0000000e+00   1.7065880e-01  -5.9288318e-02  -1.0062911e-01   2.7117685e-01   6.3275509e-02   5.6307265e-01   6.1824885e-01  -3.6793498e-01  -3.2131691e-01  -7.4054489e-02   4.0248424e-01   1.2185679e-01   1.4450141e-02  -4.1648905e-01  -3.0942331e-02  -1.1080967e-01  -1.1745049e-01   9.0699478e-02   3.4694589e-01   7.0027532e-01   4.6706729e-01   6.3255709e-02  -4.7379995e-02
   2.6076515e-02  -3.0521183e-01  -4.4502871e-01  -2.0211284e-01  -3.3881760e-01  -2.9016453e-02  -4.3141415e-01  -3.2837210e-01   1.5518312e-01   7.6234438e-02   2.0261923e-01   1.4441890e-01  -7.8152440e-03  -4.3752134e-02   9.4471225e-02   2.2413935e-01   1.9445267e-01   1.5661159e-01   5.1966031e-02   2.6821078e-01   1.7919896e-02   1.1648239e-02  -3.7605170e-01  -2.5883104e-01  -2.3819109e-01  -9.2562695e-02  -9.6872073e-02   2.3243920e-01   2.0507030e-01   1.7384618e-01   2.5436137e-02   1.3328410e-01   4.5111743e-02   1.0437093e-01   1.0946032e-01   1.8203987e-02  -1.2879071e-01  -2.1564549e-02  -1.5313509e-01  -1.3899680e-01  -3.5251755e-01  -1.1946659e-01   1.5391434e-01   2.1511247e-01   4.3026753e-01   4.2948836e-01  -1.9718881e-01   7.3584283e-03   3.6425977e-01   3.5148794e-01   2.0340440e-01   3.1428305e-01  -3.2820061e-02   1.5416677e-01  -3.3343443e-01  -3.0603479e-01   1.2157867e-01   4.5680058e-02   3.6713317e-01   5.2343040e-01   1.0847437e-01   1.8775118e-01   3.2321819e-01   1.1107564e-01  -3.1888141e-01   1.2646894e-01   4.9138823e-01   4.5401692e-01   2.3050294e-01  -7.7484331e-03  -4.7368810e-03  -8.7520131e-02   9.8322031e-02   1.6041210e-01   1.9000381e-01   3.2537802e-01   3.4895380e-02  -1.1913095e-02   7.3820267e-02   1.9958170e-01   3.8808125e-01   2.4633765e-01   5.0742456e-01   4.4112919e-01   1.8591782e-01   1.9135969e-01   3.0110566e-01   3.3833629e-01  -2.4670277e-01  -1.7981534e-01   1.8415061e-02   5.2252835e-01   1.7065880e-01   1.0000000e+00   7.0183103e-02   2.3672165e-01   3.4286228e-01   2.4134188e-01   1.0863539e-01   4.0155835e-01   1.8200174e-01   5.0323244e-01   3.4883043e-01   2.2989925e-01   4.4668914e-01   4.7985288e-01   7.7898337e-02   3.0372786e-01   1.5299595e-01   2.8775590e-01   4.5364970e-01   2.1704303e-01   4.1380977e-01   1.8805544e-01   5.1004570e-01   4.5055745e-01
  -9.6082381e-02  -1.5111493e-01   7.1553544e-02   1.0362448e-01   7.1065990e-02   2.8289821e-01   1.3087046e-01   7.9851478e-03   2.6369767e-01   3.8499893e-02  -2.2902932e-01  -8.9742852e-02   1.5276617e-01  -1.9456057e-01   2.2798599e-01   2.2116098e-01  -1.8901659e-01  -1.9556582e-01   1.7348116e-01   1.0994536e-01   1.7341928e-01   1.5362476e-01  -9.8436587e-02   4.3922262e-02  -2.6654355e-01  -1.0004209e-01  -9.5460551e-02   1.5199036e-01   1.8962752e-01   1.9182761e-01  -9.8189490e-02  -1.8251573e-01  -1.4267615e-01   1.3499416e-02   4.0907503e-01   2.1353412e-01   3.3092356e-01   4.5456935e-01  -4.5898423e-02   1.6546343e-01   9.9451665e-02   2.8456518e-01   8.6490580e-02  -6.8109764e-02  -9.6433283e-02  -6.9845511e-02   3.9011270e-01   1.4773695e-01  -2.1353092e-01  -2.9235622e-01  -1.5515113e-01  -2.1736273e-01  -1.5900709e-01  -4.2167887e-01   2.7698431e-01   1.0273058e-01  -2.4109008e-01  -2.8895848e-01  -2.5557661e-01  -1.4766203e-01  -1.8123919e-01  -9.8929607e-02  -4.9299004e-02  -2.7753219e-02   2.1186078e-01   1.2595387e-04  -1.7891666e-01  -1.2470700e-01  -1.7816417e-01  -1.6074753e-01  -1.0746431e-02   8.5011536e-02   2.6635722e-01   2.4982806e-01   2.5650602e-01   2.0216511e-01   2.8816695e-01   2.6276343e-01  -1.6773358e-02   4.9241210e-02  -4.2105657e-02   1.5580934e-01   9.6815838e-02   8.4432092e-04  -3.3735674e-02   1.5345912e-01  -1.8758581e-02  -2.8040589e-02  -5.9660419e-02  -8.4722827e-02  -2.1352425e-01  -2.0781130e-01  -5.9288318e-02   7.0183103e-02   1.0000000e+00   7.8368856e-01   5.5859595e-01   4.8357053e-01   1.4058404e-01   1.3004784e-01  -1.0827269e-01   2.4904390e-01   2.2653734e-01   2.3752877e-01   2.4184329e-01   2.2938095e-01   1.1488283e-01   2.5047628e-01   2.9795174e-01   6.5235071e-01   4.3882315e-01   2.4907748e-01  -3.2973387e-02   1.7783546e-01   2.0852700e-01   1.8980948e-01
  -1.2025842e-01  -2.3569913e-01   4.3377474e-03   8.9903860e-02   6.4148576e-02   2.3156265e-01   9.2429430e-02  -1.1465375e-02   2.8505075e-01   4.6415770e-02  -2.4550626e-01  -5.9393327e-02   1.4858450e-01  -1.1972810e-01   3.3832548e-01   3.9215636e-01  -1.7748391e-01  -2.3241180e-01   1.7599614e-01   1.5417470e-01   1.9003248e-01   1.8643887e-01  -1.8182830e-01  -1.3042534e-02  -3.4588106e-01  -6.4629674e-02  -1.0858188e-01   2.0519912e-01   2.5071237e-01   2.8791736e-01  -4.8741034e-02  -1.2393232e-01  -9.1777929e-02   8.3589256e-02   3.7549637e-01   1.5027214e-01   3.5144714e-01   4.9026841e-01   3.6348941e-03   1.6208951e-01   9.0185856e-02   2.5851407e-01   1.5311224e-01   1.0172464e-02  -8.9275652e-02  -1.0188250e-01   4.2207933e-01   2.3070801e-01  -2.3055719e-01  -3.0493677e-01  -2.1282447e-01  -2.2720136e-01  -2.0876291e-01  -4.1053804e-01   1.9587505e-01   1.1624992e-01  -2.4523309e-01  -3.1936463e-01  -2.3678561e-01  -9.7788608e-02  -1.9623570e-01  -4.0158381e-02  -9.6045761e-02  -1.5816125e-02   1.0341259e-01  -1.8311544e-02  -2.3896838e-01  -1.4579664e-01  -1.3326733e-01  -2.4492597e-01  -4.5826597e-02   6.0721992e-02   2.4259779e-01   3.1180835e-01   2.2104905e-01   2.2889572e-01   2.9677484e-01   2.8647229e-01   2.7946622e-02   5.8476827e-02  -2.2492890e-02   5.6149898e-02   1.4964991e-01  -2.4213041e-02  -9.9535610e-02   8.1196069e-02  -3.6160514e-02  -6.4963083e-02  -5.4701882e-02  -1.1208846e-01  -2.6346371e-01  -1.6851031e-01  -1.0062911e-01   2.3672165e-01   7.8368856e-01   1.0000000e+00   4.8952097e-01   5.7677809e-01   1.0880582e-01   1.2949751e-01  -3.8247069e-02   2.1997156e-01   2.4800516e-01   1.3356890e-01   3.8699477e-01   3.6936105e-01   2.3760549e-01   1.3689018e-01   3.2567896e-01   7.3373585e-01   5.5527480e-01   3.0475832e-01   5.3225435e-02   1.4318509e-01   3.4124575e-01   3.8365724e-01
  -3.8565470e-02  -1.5787743e-01  -2.5063583e-01  -2.3095406e-01  -9.5038819e-02   5.5579306e-02  -2.9840380e-01  -3.3860181e-01   8.4262372e-02  -1.0074176e-01   1.2935061e-01  -3.0420827e-02  -7.9347968e-02  -1.2876911e-01   1.0687809e-01   1.4038398e-01   4.1411182e-02   3.8062529e-02  -5.7626179e-02   8.5616188e-02   9.8608455e-02   1.2138846e-01  -1.9997584e-01  -1.1491366e-01   6.7069542e-02  -7.9439257e-02  -1.0934095e-03   2.3357962e-01   1.4968332e-01   1.0031611e-01  -2.4023630e-01  -2.5336221e-01  -2.1592008e-01  -1.3651054e-01   1.5232665e-01   5.4992884e-02   1.5876478e-01   1.9580686e-01   1.1375589e-01   8.7828287e-02  -2.2707453e-01   1.9217024e-02   3.7820636e-01   3.1964166e-01   4.2655167e-01   4.0446338e-01   4.5442184e-01   4.5318387e-01   2.4959575e-01   1.9071143e-01   2.4255166e-01   1.8077114e-01   9.2651876e-02   1.5111667e-02   9.0357172e-02  -6.3877911e-02   2.8039386e-02   1.1358288e-02   1.8267692e-01   2.6935103e-01  -3.7415906e-02  -1.0176628e-01   1.9655357e-02  -6.2778947e-02  -2.7373765e-01  -1.5925180e-01   3.0868701e-01   2.9679363e-01   6.2412148e-02   2.5449798e-02  -1.2813474e-01  -1.2942971e-01  -2.1618669e-02  -8.9568649e-02   5.8834912e-02   2.1043501e-02   7.9822686e-02   5.8960261e-02   1.0053352e-01   8.2091192e-02   2.4680999e-01   2.0911231e-01   4.1640776e-01   3.1746381e-01   2.2923131e-01   2.1033439e-01   3.1085297e-01   3.2638312e-01  -1.4667342e-01  -1.1125059e-01   1.3847352e-01   2.7439219e-01   2.7117685e-01   3.4286228e-01   5.5859595e-01   4.8952097e-01   1.0000000e+00   5.9207446e-01   5.6032084e-01   5.6226881e-01  -6.5148637e-03   3.3993629e-01   3.0983446e-01   3.3959754e-01   1.7213949e-01   1.2529503e-01  -7.5669997e-02   2.3648325e-01   3.4601996e-02   5.6211482e-01   7.3332596e-01   5.2856944e-01   2.5842643e-01   2.7005439e-01   1.3574130e-01   1.1424594e-01
  -5.7223939e-02  -9.0564486e-02   2.1058651e-03   1.0143011e-01   9.7383218e-02   3.1050353e-01  -6.6432176e-02  -6.0603699e-02   3.1182957e-01   2.8175608e-01  -1.3966121e-01  -1.4247753e-01  -1.9158093e-02  -1.3847339e-01   2.3775726e-01   1.8734649e-01  -1.1221179e-01  -2.3650755e-01   3.8145130e-02   1.4696898e-01   1.9794447e-01   2.7410329e-01  -8.3517393e-02   1.2227263e-01  -2.6337671e-02  -6.2873709e-02   4.1285441e-02   2.0731839e-01   4.7663785e-02   1.3403033e-02   2.7520087e-02  -1.4662171e-01  -1.6490410e-01  -7.4809960e-02   1.7039466e-01   1.3864708e-01   2.4707861e-01   2.1074189e-01   1.7100509e-01   2.9825216e-01   1.0397333e-01   1.7399830e-01   1.1916980e-01   1.0109192e-01   6.4727271e-02   1.4203622e-01   3.8386834e-01   4.9356178e-01  -4.7846291e-02  -8.7842915e-03   8.3831423e-02   2.8229100e-02   7.5204613e-02  -2.9385958e-02   3.5035459e-01   2.7664841e-01  -3.8679303e-02  -4.5267825e-02  -1.2296144e-01   1.5847472e-02  -1.6044489e-01  -1.2693081e-01  -2.6558462e-02  -1.2158111e-01  -7.5934937e-02  -1.1305221e-01  -5.3366543e-02  -4.1718697e-02   4.0703044e-02  -5.1986599e-02  -2.2833096e-01  -2.0705853e-01   5.2908699e-02   9.7195730e-02   1.5620064e-01   1.6572822e-01   2.0866258e-01   1.9345880e-01   1.0035202e-01  -3.3847902e-02   3.5302987e-02   3.6769115e-03   1.0689080e-01   1.0921029e-02   6.8899665e-02   1.4732662e-01   5.9410407e-02   9.7526741e-02  -1.1799996e-02   4.5068942e-02   1.3523197e-02   1.2804062e-01   6.3275509e-02   2.4134188e-01   4.8357053e-01   5.7677809e-01   5.9207446e-01   1.0000000e+00   4.2176460e-01   4.8197901e-01  -1.4716753e-01   4.2205426e-01   1.3082277e-01   4.2676664e-01   2.9371815e-01   2.5760732e-01   1.7359176e-01   4.8383272e-01   3.0808067e-01   5.0508893e-01   5.2314672e-01   4.2994921e-01   1.2849601e-01   2.2488111e-01   2.3916857e-01   2.4801607e-01
   5.3992398e-02   1.8035295e-01  -6.8269138e-02  -1.1377564e-01  -3.6050972e-01  -2.1840303e-01  -6.8487262e-02   3.8136554e-02  -2.9103863e-01  -1.3645868e-01  -1.4564773e-02  -8.9564659e-02  -1.0152748e-01  -6.2480612e-02  -3.0998078e-01  -1.2914195e-01   1.4017346e-03   6.7157553e-02  -2.5917286e-01  -1.3408402e-01  -2.9261927e-01  -2.4136603e-01  -1.5194452e-01  -8.1164196e-02   2.3560445e-02  -1.0114489e-01  -2.0020930e-01   2.0242405e-02  -4.4999851e-02  -8.7602163e-02  -3.1325074e-01  -2.4833380e-01  -1.6904895e-01  -1.5888875e-01  -3.2762030e-01  -3.5095791e-01  -2.0073447e-01  -2.5812523e-01  -8.8496488e-02   1.7074379e-01  -1.8619193e-01  -1.4108393e-02   8.9610740e-02   1.0961670e-01   1.9216245e-01   2.5513192e-01   2.8938008e-01   3.6365126e-01   1.7597372e-01   1.6668455e-01   2.5979621e-01   1.9329321e-01   6.5654084e-01   2.8229490e-01   4.2727607e-01   3.6403535e-01   1.5164237e-01   1.6430257e-01   1.9920054e-01   2.5771622e-01   2.8134142e-01   1.2427276e-01   1.1059675e-01   2.9616595e-02  -2.3099051e-01  -1.5804132e-01   4.7265527e-02   4.1493278e-02  -1.5266281e-01  -2.4325983e-01  -3.4966574e-01  -3.4620228e-01  -1.9792853e-01  -1.0790690e-01  -6.2738087e-02  -4.9202706e-02  -3.3920375e-01  -3.3209120e-01  -8.3782437e-02  -1.1053171e-01   9.0228857e-02  -9.7395699e-02   4.4174257e-02   1.5450622e-01   2.9137143e-01   1.1668793e-01   3.5262601e-01   3.3975392e-01   3.3036471e-01   4.1306733e-01   6.5895410e-01   5.3326154e-01   5.6307265e-01   1.0863539e-01   1.4058404e-01   1.0880582e-01   5.6032084e-01   4.2176460e-01   1.0000000e+00   8.4326153e-01   7.8450221e-03   1.0213981e-01   3.8323994e-01   5.8049155e-01   1.2699135e-01   1.5231027e-02   4.4814421e-02   2.7760057e-01   1.0798742e-02  -5.3763696e-02   2.1193962e-01   6.8036820e-01   5.0215653e-01   5.2760246e-01   2.3521822e-02  -3.2512610e-02
   1.8840639e-01   1.3777537e-01  -2.1193051e-01  -1.4332044e-01  -5.1837834e-01  -2.2086003e-01  -1.3315823e-01   2.3265935e-02  -2.0917144e-01  -5.7273522e-02   9.5211842e-02   1.1548760e-01  -1.7272897e-02   3.4135814e-02  -2.6936021e-01  -9.1391836e-02   6.0570693e-02   9.8861616e-02  -1.5091181e-01   9.1124152e-02  -3.9932584e-01  -3.3791338e-01  -2.9760673e-01  -1.7177058e-01  -1.1597824e-01  -2.4240598e-01  -2.5600021e-01   1.8857391e-02   8.8319148e-03  -4.5106191e-02  -3.1748448e-01  -1.8638766e-01  -1.0274645e-02   7.8358897e-03  -2.8991542e-01  -3.1210921e-01  -2.5851563e-01  -2.9892656e-01  -1.0595454e-01   9.0090404e-02  -2.3438005e-01  -3.5023510e-02  -1.3494431e-02   3.6226680e-02   2.0170802e-01   3.4218109e-01   1.4219434e-01   2.9867340e-01   1.6758237e-01   1.9224548e-01   1.7899595e-01   1.8565544e-01   5.4500252e-01   2.6790383e-01   3.1062459e-01   3.1698040e-01   2.6978497e-01   2.6107237e-01   3.2286310e-01   4.9512372e-01   3.6289648e-01   3.0000907e-01   2.2181350e-01   1.9983023e-01  -3.2704399e-01  -9.0447728e-02   2.0058212e-01   2.1410920e-01   4.0715919e-02  -1.1629923e-01  -4.1968090e-01  -4.2388968e-01  -2.1280275e-01  -7.9088129e-02  -4.6689286e-02  -7.2023575e-03  -3.2435128e-01  -3.4598073e-01  -8.5554085e-02  -1.4617149e-01   1.4894140e-01  -8.5300452e-02   1.5197791e-01   2.0699007e-01   1.8927091e-01   8.0533866e-02   4.3016355e-01   3.7739874e-01   2.9573930e-01   3.2585217e-01   6.2428505e-01   7.6081386e-01   6.1824885e-01   4.0155835e-01   1.3004784e-01   1.2949751e-01   5.6226881e-01   4.8197901e-01   8.4326153e-01   1.0000000e+00  -1.2654601e-01   2.0675008e-01   3.0077465e-01   6.7859426e-01   3.2421134e-01   2.0908115e-01  -5.3614384e-02   4.0303358e-01   1.2900816e-01   4.5748664e-02   3.5079990e-01   6.7404220e-01   6.4042544e-01   5.9505471e-01   2.4865530e-01   1.6674568e-01
   9.5229544e-02  -5.2376017e-02   2.6568096e-02   2.2191969e-01   2.7624733e-01   2.8298177e-01  -2.5444925e-01  -2.1343940e-01   1.6910554e-01   5.9358836e-02  -4.1079158e-02  -1.1700318e-02  -1.8329073e-01  -1.0182657e-01   2.3759848e-01   2.3275617e-01  -7.2975407e-02  -6.0902245e-02   3.0955963e-01   9.4975150e-02   3.1623302e-01   2.9832305e-01   1.1504180e-01   2.1356265e-01  -4.0727634e-02  -7.4373738e-02   2.7311372e-01   2.3125307e-01  -2.9855608e-02  -1.0480513e-01   9.5637447e-02   1.0098135e-02  -2.0295344e-01  -1.2480748e-01   1.6661297e-01   1.7686996e-01   1.7982062e-01   9.0709639e-02   3.4741130e-03   5.8312174e-02  -3.1597638e-02   7.8452421e-02   1.0980924e-01   1.9068993e-01   9.9010398e-02   1.6459899e-01  -8.1529592e-02   4.2742840e-02   1.2531291e-01   1.8311557e-01   1.8428112e-01   2.2777946e-01  -6.3100741e-02   6.6438453e-02  -2.0332974e-01  -2.8432553e-01  -2.1331943e-02  -5.2495421e-02   9.3346283e-02   2.2634012e-03  -5.5154043e-02  -1.0912441e-01   7.2350608e-02  -1.8490457e-01   1.4986721e-01   3.9543945e-01   1.8315724e-01   9.6388607e-02   1.1692021e-01  -5.2873275e-02   2.0131812e-01   1.5881719e-01   3.4132142e-01   1.2387507e-01   4.0691087e-01   3.4288834e-01   2.1977781e-01   2.0532985e-01   1.0967356e-02   1.6535397e-01   8.8242371e-02   4.1012804e-01   2.6826284e-01   2.8672274e-01   2.6443942e-01   3.5075233e-01   9.2625466e-02   1.9787315e-01  -2.6357958e-01  -2.4369659e-02  -3.0897630e-01  -2.4554633e-01  -3.6793498e-01   1.8200174e-01  -1.0827269e-01  -3.8247069e-02  -6.5148637e-03  -1.4716753e-01   7.8450221e-03  -1.2654601e-01   1.0000000e+00   4.3895143e-01   6.2953632e-01  -2.1323141e-01  -1.8792235e-01  -5.3708386e-02   2.8909969e-01   3.6110901e-02  -2.3422556e-01  -1.9910438e-01  -4.7237541e-02  -1.7388679e-01  -3.9778881e-01  -3.0579320e-01  -1.8453053e-01  -1.3800150e-01
  -5.4598131e-02  -2.0477820e-01  -2.9952106e-02   1.6994946e-01   1.3098303e-01   3.8784258e-01  -3.4439975e-01  -2.5848363e-01   3.7574254e-01   1.6720249e-01  -9.8400166e-02  -2.3227855e-01  -2.3121429e-01  -2.9455766e-01   3.5553752e-01   3.4341351e-01  -1.4655046e-01  -2.9560020e-01   2.1888470e-01   2.0098793e-01   4.1434616e-01   4.5040143e-01  -7.1142636e-02   1.6693858e-01  -2.2250387e-01  -2.5149272e-01   2.6828508e-01   4.7987373e-01  -6.4795845e-02  -1.7246976e-01  -1.3890349e-01  -2.2088395e-01  -3.9468930e-01  -3.0622342e-01   3.0607384e-01   2.0478324e-01   3.2962969e-01   2.2144466e-01   1.8241149e-01   2.3221943e-01   1.2355719e-01   1.6750148e-01   2.3095562e-01   2.8946014e-01   1.7608482e-01   2.3453648e-01   2.2437755e-01   3.7631878e-01   1.4217192e-01   1.8421387e-01   3.3900555e-01   2.5380424e-01  -3.7710406e-02   1.3433551e-01   9.1461529e-02  -7.5795228e-02  -1.0156184e-01  -1.3623194e-01   1.3533740e-02   7.3296036e-02  -2.9261884e-01  -2.6015650e-01   9.2213702e-03  -3.7844804e-01  -1.1679899e-01   9.2936994e-02   2.5861237e-01   8.4272460e-02   1.1623125e-01   2.2535242e-02  -7.1309994e-02  -1.3517233e-01   3.6402773e-01   2.1773364e-01   5.6313476e-01   4.8317518e-01   3.4971122e-01   3.2034544e-01   8.9618659e-02   1.0917621e-01   1.5160317e-01   4.4910821e-01   3.4831400e-01   3.2642230e-01   3.8514820e-01   5.2950584e-01   1.6113795e-01   3.0534680e-01  -1.8160377e-01  -9.8156327e-03  -3.3155637e-01  -7.0103217e-02  -3.2131691e-01   5.0323244e-01   2.4904390e-01   2.1997156e-01   3.3993629e-01   4.2205426e-01   1.0213981e-01   2.0675008e-01   4.3895143e-01   1.0000000e+00   4.6002466e-01   2.8986296e-01   3.8557669e-02   1.0651910e-01   3.4506303e-01   5.4434007e-01   2.5577402e-01   2.8221189e-01   3.6462042e-01   1.5096713e-01  -1.0833305e-01   1.2189352e-02   7.5757348e-02   4.1803860e-02
   1.7085224e-01   5.8580192e-02  -5.8295590e-03   2.0560486e-01  -1.1025236e-01   1.5504034e-01  -1.4363867e-01  -1.1622184e-01  -2.7730900e-03  -1.6012750e-01  -2.3061836e-01   6.8224597e-02  -1.3560904e-01  -1.0892805e-01   4.4794092e-02   2.8304357e-01  -1.6671332e-01  -1.0978944e-01   3.2172110e-01   1.5170836e-01   1.2424969e-01   1.5420945e-01  -1.5547619e-01   1.1498880e-01  -2.7153220e-01  -2.3553572e-01  -1.0341724e-01   3.0958680e-01   7.4119325e-02  -4.9729120e-02  -2.2409824e-01  -1.8523133e-01  -1.7409743e-01  -3.1789878e-02  -2.7838121e-02  -1.2625820e-01   1.4134733e-01   1.2244907e-01  -1.3156461e-01   7.9307320e-02  -4.0612498e-02   1.9380610e-01   1.0651511e-01   9.6468842e-02  -1.3916217e-02   9.1014625e-02   1.2196852e-01   1.4932939e-01  -1.4407942e-02  -4.1149216e-02   2.1362531e-02   8.2732381e-02   2.0567123e-01  -9.6173016e-02   1.1239471e-01  -4.1100508e-02  -1.2053690e-03  -3.1051662e-02   1.0291330e-01   1.2608292e-01   1.1242736e-01   2.9684035e-02   8.8981319e-02  -5.4425596e-02   1.5675461e-02   2.2644279e-01   5.5806829e-02  -1.3698924e-02   4.1065706e-02  -2.0925876e-01   2.0161354e-02   2.4427290e-02   3.6163379e-01   2.3279229e-01   4.4909958e-01   4.6959478e-01   1.7063033e-01   1.3057878e-01   1.8057731e-02   4.6243498e-02   8.9424143e-02   1.6537984e-01   2.4849377e-01   1.9773638e-01   1.8212558e-01   2.7315268e-01   1.6833259e-01   1.2720015e-01  -4.2318705e-02   1.0618492e-01  -5.2952426e-02   3.7147574e-03  -7.4054489e-02   3.4883043e-01   2.2653734e-01   2.4800516e-01   3.0983446e-01   1.3082277e-01   3.8323994e-01   3.0077465e-01   6.2953632e-01   4.6002466e-01   1.0000000e+00   2.7081579e-01   2.2972954e-01   2.1126454e-01   3.6474422e-01   2.2407101e-01  -6.9809316e-02   5.0914438e-02   2.9169811e-01   3.3003317e-01   1.0920573e-01   3.3513168e-01   1.7416022e-01   1.3705227e-01
   1.3325461e-01   1.9090776e-01   3.1117758e-02   4.8009070e-02  -4.7523253e-01  -1.2465299e-01   9.0946071e-02   2.2306455e-01  -1.7983854e-01  -1.2288813e-01  -1.6234960e-01  -4.2682419e-02  -1.6490803e-02  -4.0056820e-02  -2.1881258e-01  -6.5069331e-02  -8.3380119e-02  -6.4202797e-02  -8.7893133e-02   1.4301264e-01  -2.8055295e-01  -2.0429872e-01  -2.0960961e-01  -4.9249251e-02  -2.7336933e-01  -2.6902941e-01  -2.7271018e-01   1.9564095e-01  -7.9377879e-02  -1.0739447e-01  -4.7158734e-01  -3.7670610e-01  -6.8154012e-02  -4.7231136e-02  -2.3285061e-01  -3.8139435e-01  -1.3354377e-01  -1.2116635e-01  -1.6023482e-01   2.1389590e-01  -3.3545798e-03   1.5557043e-01  -1.8211733e-01  -1.6659813e-01  -1.0901458e-01  -4.9682652e-02   1.7870878e-01   2.3356456e-01  -1.0738400e-01  -1.4046812e-01   3.4868597e-02  -3.2467825e-02   4.5135424e-01   1.1766586e-01   5.4454347e-01   5.0657176e-01   2.1808312e-01   1.4074761e-01   2.2635474e-02   1.8524646e-01   1.5725253e-01   1.3098125e-01   9.5857700e-02   1.1846994e-01  -2.3357444e-01  -1.0575270e-01  -2.1695760e-02  -1.1592328e-01  -2.7803167e-02  -5.6095961e-02  -3.6107780e-01  -3.6021473e-01  -1.5124247e-03   1.5990754e-01   1.4640691e-01   2.0083066e-01  -1.3486433e-01  -1.4650983e-01  -3.1326839e-02  -1.0800645e-01   5.6268956e-02  -7.1444205e-02  -4.8692713e-02   1.9545873e-02   2.4100113e-01   1.2114829e-01   2.7270535e-01   1.7882533e-01   4.5949920e-01   4.3686761e-01   4.6495267e-01   4.5026872e-01   4.0248424e-01   2.2989925e-01   2.3752877e-01   1.3356890e-01   3.3959754e-01   4.2676664e-01   5.8049155e-01   6.7859426e-01  -2.1323141e-01   2.8986296e-01   2.7081579e-01   1.0000000e+00   2.6927802e-01   1.5793892e-01   1.4896112e-01   6.0818452e-01   1.8765926e-01   2.0950181e-02   2.5319646e-01   5.8955550e-01   5.5284409e-01   7.6671040e-01   2.0944777e-01   9.4780123e-02
   6.3414675e-02  -1.8336247e-01  -1.3770611e-01  -2.4435941e-02  -2.8045807e-01  -1.7097696e-01   1.3461328e-01   5.5618467e-02  -1.1856752e-01  -1.1013154e-01  -9.1484390e-02   1.1414601e-01   1.9195817e-01  -3.4015872e-02   7.5112758e-02   1.6500332e-01   4.9566477e-02   9.0491191e-02   2.8839519e-01   3.2264011e-01  -1.1528361e-01  -1.3791738e-01  -2.7610233e-01  -2.0149306e-01  -3.5735500e-01  -2.3617846e-01  -3.2895196e-01   6.5610791e-02   3.7093896e-01   3.4010360e-01  -1.0314794e-02   1.5068143e-02   1.8170138e-01   2.6072495e-01   6.8350904e-02  -1.0499228e-01   1.5718609e-01   2.4765315e-01  -7.6711209e-02   8.4293379e-03   1.7274069e-01   2.2837716e-01  -1.2081745e-01  -1.3996482e-01  -2.4195088e-01  -1.0472929e-01  -2.3620136e-02   2.4281216e-02  -3.6823601e-01  -3.1798493e-01  -4.0130676e-01  -2.8888550e-01  -1.2528406e-01  -3.3464324e-01   5.6667323e-02   1.5195458e-01  -5.0766990e-02  -1.3976653e-01  -2.1807881e-01   8.5957002e-02   8.3988386e-02   1.2675883e-01   3.1502482e-01   2.3266217e-01  -5.4511409e-02  -9.9083555e-02  -2.0603890e-01  -1.2536877e-01  -3.1793078e-02  -2.9365761e-01   2.2715343e-02   1.1400030e-01   2.2872843e-01   3.8001256e-01   1.5239394e-01   3.5824084e-01   1.7852483e-01   1.7715624e-01   9.5897856e-02   6.6973909e-02   3.1053167e-02  -1.2476482e-01   1.5799090e-01  -5.0277449e-03  -2.1960141e-01  -1.4170610e-01   5.6841437e-02  -3.7330707e-02   3.1956927e-02   4.0740057e-02  -4.5434558e-02   2.5961295e-01   1.2185679e-01   4.4668914e-01   2.4184329e-01   3.8699477e-01   1.7213949e-01   2.9371815e-01   1.2699135e-01   3.2421134e-01  -1.8792235e-01   3.8557669e-02   2.2972954e-01   2.6927802e-01   1.0000000e+00   9.0580814e-01   2.7291007e-01   2.0790200e-01   1.5489121e-01   3.4472726e-01   3.9367521e-01   3.8689636e-01   3.8775323e-01   4.2173083e-01   9.1025403e-01   9.2022997e-01
   3.0825238e-03  -2.2751900e-01  -2.5383699e-01  -1.2513277e-01  -1.5603779e-01  -1.1541075e-01  -3.0077838e-02  -1.2865940e-01  -5.3665311e-02  -8.9837962e-02  -3.5538722e-02   2.8144204e-02   1.3638394e-01  -1.7422764e-01   1.2851257e-01   1.3060112e-01   1.6521135e-01   1.8716160e-01   3.2538690e-01   3.2486809e-01   2.3681645e-02  -3.0429258e-02  -3.0197888e-01  -2.4730695e-01  -2.6455879e-01  -1.4823206e-01  -1.6557486e-01   1.3095915e-01   4.2054826e-01   3.7597858e-01   3.6106316e-02   2.5297122e-02   1.4417815e-01   1.8011359e-01   1.5206775e-01  -1.3460373e-02   2.5917182e-01   3.5968930e-01  -2.1175334e-02   1.1267538e-01   1.7741520e-01   2.9040344e-01  -6.1694827e-02  -4.1290864e-02  -1.9166006e-01  -5.9230243e-02  -1.3059158e-02   3.5310904e-02  -3.0886360e-01  -2.3516102e-01  -3.4537190e-01  -2.4929433e-01  -1.8636861e-01  -3.1748915e-01  -6.0530747e-02   7.5543560e-03  -1.6044217e-03  -9.9783050e-02  -2.1872145e-01   6.2721690e-02   2.4228561e-02   6.0402984e-02   3.3495098e-01   1.8786484e-01  -8.2747748e-02  -5.1813326e-02  -1.1443228e-01  -7.0288362e-02   3.8479787e-02  -2.6202927e-01   8.3081302e-02   1.0921948e-01   3.2931111e-01   4.1903929e-01   2.5534585e-01   4.2225285e-01   2.3208645e-01   2.1243903e-01   1.6520978e-01   2.1115709e-01   1.7446580e-01   9.7589577e-02   2.9862840e-01   1.7565820e-01  -1.4985524e-01  -4.8095920e-02   1.7105255e-01   1.2765208e-01  -1.3559860e-01  -2.9216126e-02  -1.6689174e-01   2.0186155e-01   1.4450141e-02   4.7985288e-01   2.2938095e-01   3.6936105e-01   1.2529503e-01   2.5760732e-01   1.5231027e-02   2.0908115e-01  -5.3708386e-02   1.0651910e-01   2.1126454e-01   1.5793892e-01   9.0580814e-01   1.0000000e+00   2.6617708e-01   1.9054888e-01   1.5854181e-01   3.9559521e-01   4.0634784e-01   2.6220490e-01   2.2816675e-01   2.6607081e-01   9.4946011e-01   9.2382224e-01
  -5.5862003e-02  -6.8665940e-03   2.2162692e-01   3.1415179e-01   1.3584729e-01   2.2056297e-01   9.4854744e-02   8.3192788e-02   1.3951714e-01  -4.1427137e-02  -3.4711165e-01  -2.8291947e-01  -1.2249073e-01  -2.4268274e-01   3.6081576e-01   2.8320361e-01  -2.0944551e-01  -2.9550297e-01   2.6052151e-01   9.0604392e-02   3.7966626e-01   3.6708295e-01   5.9286740e-02   1.8035926e-01  -3.9720020e-01  -1.2955473e-01   7.6588312e-02   3.6584516e-01   5.7885309e-03  -7.5891484e-02  -8.9005470e-02  -1.9250956e-01  -2.3493444e-01  -1.4341704e-01   1.1501292e-01   7.5511224e-02   3.6203038e-01   4.0068665e-01   2.5096541e-02   3.2575857e-01   4.5158237e-01   4.8668970e-01   1.0146423e-01   1.1863951e-01  -2.7803648e-01  -2.3883915e-01   2.0269204e-01   2.7152696e-01  -2.8222312e-01  -2.2610960e-01  -4.4628508e-02  -4.8248093e-02  -7.1310172e-02  -1.0187877e-01   2.2424929e-01   2.2125145e-01  -1.3839016e-01  -1.6531989e-01  -3.6995278e-01  -2.6057702e-01  -2.7322008e-01  -1.9344072e-01   6.1596414e-02  -2.4745067e-01   2.0606486e-02  -3.8657409e-02  -2.9685776e-01  -3.2691665e-01  -1.1054133e-01  -3.0394313e-01   5.6024241e-02   4.1245747e-02   4.5378772e-01   4.1758038e-01   5.1801093e-01   5.1178307e-01   3.6954286e-01   4.0034580e-01   5.6899024e-02   1.7106847e-01  -1.5951404e-02   1.0933987e-01   8.3004038e-02  -4.0278936e-02   2.4781898e-01   3.3512557e-01  -1.3130584e-01  -1.6642203e-02   1.0925934e-01   2.4892225e-01  -3.3747229e-01  -2.4872575e-01  -4.1648905e-01   7.7898337e-02   1.1488283e-01   2.3760549e-01  -7.5669997e-02   1.7359176e-01   4.4814421e-02  -5.3614384e-02   2.8909969e-01   3.4506303e-01   3.6474422e-01   1.4896112e-01   2.7291007e-01   2.6617708e-01   1.0000000e+00   4.4717746e-01   3.2753410e-01   1.1197537e-01   6.7456264e-02   1.6906238e-01  -1.3817186e-01   7.9166523e-02   2.4023569e-01   2.7819110e-01
   9.1778438e-02   1.7033556e-02   1.8793004e-01   3.0178211e-01  -9.5736417e-02   2.5936678e-01   2.8199216e-02   1.3979946e-01   2.1872951e-01   2.4908078e-01  -6.1721636e-02  -1.2900031e-01  -5.8308636e-02  -1.6879505e-01   3.0784464e-01   2.1591692e-01  -1.9162938e-01  -3.8109018e-01   1.4052289e-01   2.6679042e-01   1.2884988e-01   2.1842870e-01   9.8761463e-02   2.9007693e-01  -3.6990200e-01  -3.4624404e-01   6.8279429e-02   3.4065378e-01  -9.0440618e-02  -1.6038979e-01  -8.3975344e-02  -1.3452717e-01  -1.6335849e-01  -8.3877607e-02   8.8021795e-02   4.1386033e-02   1.2757674e-01   1.0643878e-01  -1.7671843e-01   2.5994767e-01   1.6990776e-01   2.0788269e-01   5.3324167e-03   3.4545300e-02  -3.6143201e-02   5.5562225e-02   1.6907661e-01   3.2893385e-01  -4.8575938e-02   2.8620801e-02   1.5480704e-01   1.0588157e-01   9.9341778e-02   1.4679669e-01   3.1848408e-01   2.9720682e-01  -1.6391939e-02  -6.9649874e-02  -7.8498833e-02   3.7189958e-02  -1.5738849e-01  -9.9748494e-02   8.7425780e-02  -1.4002634e-01  -1.0826540e-01  -7.0048718e-02   4.8283571e-02  -9.7957875e-02   2.1202567e-02  -9.7917738e-02  -1.9443412e-01  -2.4765696e-01   2.6418865e-01   2.2369333e-01   3.9503786e-01   3.9064065e-01   2.1494285e-01   2.4639968e-01  -9.0075204e-02  -7.8694234e-02  -5.4361036e-02   1.2270875e-01  -1.4904935e-02   9.4053271e-03   3.3742035e-01   3.3362463e-01   4.8436406e-03   1.8240897e-01   2.1856572e-01   3.1804569e-01   2.0145063e-02   1.7245178e-01  -3.0942331e-02   3.0372786e-01   2.5047628e-01   1.3689018e-01   2.3648325e-01   4.8383272e-01   2.7760057e-01   4.0303358e-01   3.6110901e-02   5.4434007e-01   2.2407101e-01   6.0818452e-01   2.0790200e-01   1.9054888e-01   4.4717746e-01   1.0000000e+00   3.7600122e-01   9.3484562e-02   1.7202973e-01   3.9387178e-01   1.0206901e-01   3.5185888e-01   2.1053416e-01   1.3165938e-01
  -1.0691610e-01  -9.5186089e-02   1.0902412e-01   1.4397459e-01   1.5314237e-02   1.7830441e-01   1.3881207e-01   1.2220867e-01   1.7705659e-01   1.1688751e-01  -2.6951733e-01  -2.4230713e-01  -3.8811236e-03  -2.9298754e-01   1.8222715e-01   1.6566808e-01  -1.6657199e-01  -2.7924419e-01   1.2796232e-01   1.9118875e-01   1.4686774e-01   1.6970539e-01  -3.9737535e-02   3.5545588e-02  -4.5003570e-01  -1.6647859e-01   5.5563364e-02   2.4109059e-01   4.8602946e-02  -9.4538479e-03  -9.7710981e-03   6.0830410e-02  -3.6019995e-02   2.3444115e-02  -1.3293750e-02  -1.9935562e-02   1.7721962e-01   1.9331702e-01   9.4196598e-02   2.4253385e-01   3.1627724e-01   3.5103996e-01  -6.2311491e-02  -8.4880756e-02  -2.2144239e-01  -2.1985130e-01   2.8525479e-01   1.1266801e-01  -2.2754658e-01  -2.0436999e-01  -1.1525671e-01  -1.9396458e-01  -9.3380261e-03  -1.6487565e-01   2.9785964e-01   2.4230513e-01  -1.0180227e-01  -1.4338889e-01  -2.4630657e-01  -4.6219965e-02  -2.2413749e-01  -7.1125225e-03   3.8517401e-02  -9.7894302e-02  -1.0477201e-01  -2.5215709e-01  -1.8791327e-01  -2.2578380e-01   5.5838912e-03  -9.0559958e-02  -1.9989637e-01  -2.1354001e-01   2.8553536e-01   2.6828962e-01   3.7949900e-01   2.4058960e-01   2.2132616e-01   1.8704541e-01   3.6303621e-02  -4.2133317e-02  -1.2249656e-02  -3.9707422e-02   2.0002611e-05  -8.0692443e-02   5.1464668e-02   4.1074487e-02  -6.4478785e-02  -4.9431609e-02   1.4319323e-01   7.6831620e-02  -1.6065431e-01  -6.5996249e-03  -1.1080967e-01   1.5299595e-01   2.9795174e-01   3.2567896e-01   3.4601996e-02   3.0808067e-01   1.0798742e-02   1.2900816e-01  -2.3422556e-01   2.5577402e-01  -6.9809316e-02   1.8765926e-01   1.5489121e-01   1.5854181e-01   3.2753410e-01   3.7600122e-01   1.0000000e+00   4.6432170e-01   1.7042777e-01   1.6283211e-01   1.2759333e-01   1.2047997e-01   2.0532589e-01   2.3893208e-01
  -2.7280660e-01  -3.5943855e-01  -2.2293253e-01  -1.8613845e-01   1.5612767e-01   1.9090233e-01  -1.1854475e-01  -2.7002054e-01   3.0096466e-01  -4.9081393e-02  -1.0585019e-01  -1.2371664e-01   6.5122204e-02  -2.6967822e-01   3.8068057e-01   2.8683637e-01  -1.3942494e-02  -6.2379172e-02   1.6520710e-01   1.9403616e-01   3.4320252e-01   3.0577727e-01  -2.3955753e-01  -1.6327380e-01  -1.5214941e-01   5.2734386e-04   2.1623521e-02   2.5296913e-01   3.7205087e-01   3.4276583e-01  -3.4016348e-02  -7.5690706e-02  -6.6341556e-02   3.0340792e-02   3.7737435e-01   1.7135113e-01   5.0194006e-01   6.3768870e-01   2.6817544e-01   1.5793215e-01   1.7835701e-01   3.2180041e-01   2.8169350e-01   1.2196534e-01   2.0617359e-02  -2.6473698e-02   5.0647882e-01   2.4614719e-01  -1.4094476e-01  -1.8919165e-01  -1.7197676e-01  -1.9846865e-01  -2.7965841e-01  -4.0299023e-01   3.7198331e-02  -1.0966035e-01  -2.1014309e-01  -2.6024488e-01  -1.7781733e-01   6.7538430e-03  -2.7821985e-01  -1.4044118e-01  -7.7556555e-02  -6.1641704e-02  -1.0742206e-01  -1.9012167e-01  -1.2580440e-02  -2.0763092e-03   2.5118030e-02   2.5983291e-02   2.1497925e-02   4.5762827e-02   2.4873729e-01   1.9904498e-01   2.2888360e-01   1.7777272e-01   4.0630655e-01   3.6741293e-01   2.3163319e-01   1.8859774e-01   2.1323366e-01   2.0793158e-01   4.3082113e-01   1.8925410e-01  -6.4073137e-02   4.4437251e-02   4.7992962e-02   2.7961594e-02  -2.7027266e-01  -3.6232098e-01  -3.5754627e-01  -1.3879695e-01  -1.1745049e-01   2.8775590e-01   6.5235071e-01   7.3373585e-01   5.6211482e-01   5.0508893e-01  -5.3763696e-02   4.5748664e-02  -1.9910438e-01   2.8221189e-01   5.0914438e-02   2.0950181e-02   3.4472726e-01   3.9559521e-01   1.1197537e-01   9.3484562e-02   4.6432170e-01   1.0000000e+00   7.6909918e-01   2.7351652e-01   6.0104915e-02   4.7700851e-02   3.9769459e-01   4.3880174e-01
  -7.5664646e-02  -2.1082989e-01  -3.0343539e-01  -1.8046672e-01  -5.4847396e-02   7.2714901e-02  -2.4899050e-01  -2.8401509e-01   1.8138046e-01  -1.1304862e-01   1.7830419e-02   1.5067589e-02   3.7924896e-03  -1.3705508e-01   2.6623578e-01   3.0950210e-01   4.7228646e-02   2.3943906e-02   1.5800903e-01   2.8080684e-01   1.7213010e-01   1.9091256e-01  -3.6132673e-01  -1.8817561e-01  -1.4293715e-01  -1.0369151e-01  -2.9481043e-02   3.0518748e-01   3.1295508e-01   2.5199669e-01  -2.0074251e-01  -1.8928539e-01  -8.3086595e-02   4.8157325e-02   3.1629006e-01   1.0705165e-01   3.6966595e-01   4.4085806e-01   1.6595585e-01   1.6856325e-01   3.4913388e-02   2.2708156e-01   4.1120714e-01   2.9797747e-01   2.2151323e-01   2.3484858e-01   4.7992259e-01   4.2120915e-01  -1.8468414e-02  -7.0560360e-02  -3.7722365e-02  -7.0592429e-02  -1.2361876e-01  -2.6246878e-01   3.4343839e-02  -1.0316767e-01   4.8454925e-02  -4.9884560e-02   3.2014468e-04   2.4067449e-01  -5.5397079e-02  -1.1859156e-02   7.2509936e-02   3.5017146e-02  -2.1929738e-01  -8.6147049e-02   1.8734412e-01   2.1180542e-01   1.5687884e-01   5.9038049e-02  -1.1141555e-01  -1.1305728e-01   2.1234053e-01   1.7146128e-01   2.7119765e-01   2.8242576e-01   2.8391410e-01   2.4198185e-01   2.1510898e-01   1.3707051e-01   3.0905622e-01   2.3029436e-01   5.0809668e-01   2.9680467e-01   9.5541453e-02   1.8067430e-01   2.5213795e-01   2.0030066e-01  -1.8431347e-01  -2.6163358e-01  -1.0776137e-01   1.5763502e-01   9.0699478e-02   4.5364970e-01   4.3882315e-01   5.5527480e-01   7.3332596e-01   5.2314672e-01   2.1193962e-01   3.5079990e-01  -4.7237541e-02   3.6462042e-01   2.9169811e-01   2.5319646e-01   3.9367521e-01   4.0634784e-01   6.7456264e-02   1.7202973e-01   1.7042777e-01   7.6909918e-01   1.0000000e+00   5.1065984e-01   2.4990071e-01   3.0064112e-01   4.2892289e-01   4.1801532e-01
   4.0536391e-02  -2.3218519e-02   1.5554999e-02   4.0446550e-02  -3.3929457e-01  -1.7310442e-01   5.7520763e-02   1.4499487e-01  -1.5690054e-01  -9.1071895e-02  -2.3581803e-02  -4.1313645e-02  -2.1327084e-02  -3.6200043e-02   1.0170035e-02   1.1967467e-01  -1.6271853e-01  -1.5466654e-01  -3.1916351e-02   9.4967270e-02  -1.0325006e-01  -1.0405311e-01  -1.6699185e-01  -3.2668275e-02  -1.9006620e-01  -1.6743251e-01  -2.2276674e-01   2.0123794e-01   4.6015846e-02   2.8743182e-02  -3.4349092e-01  -2.1836357e-01  -1.6214245e-01  -4.2648165e-02  -1.3990392e-01  -3.1037595e-01   5.4911568e-02   5.4755056e-02  -4.0163962e-03   1.0936321e-01   3.5410577e-02   5.1594776e-02   2.2348923e-01   1.6056054e-01  -4.7473938e-02   1.7024347e-02   4.7870709e-01   4.7147982e-01  -1.3028973e-01  -1.1372892e-01   4.9599705e-03  -6.1835527e-02   3.4914263e-01   6.0314400e-02   4.2949232e-01   3.6177981e-01  -5.6021926e-02  -1.3827818e-01   1.8008451e-02   1.0738620e-01   4.2437111e-02  -5.2968145e-03   5.6611104e-02  -2.4148311e-02  -2.3534155e-01  -2.5777148e-01  -1.1816418e-01  -1.6710105e-01  -1.5095123e-01  -2.6711051e-01  -3.3065846e-01  -2.4175210e-01  -3.1130759e-02   1.1159091e-01   1.1621810e-01   1.8805635e-01  -5.6248786e-02  -5.6234797e-02  -1.7058615e-01  -2.2208665e-01  -6.3815011e-02  -1.7282649e-01   6.1040962e-02   2.0811880e-02   1.7317622e-01   1.0292863e-01   1.2700027e-01   1.0340617e-01   3.5391007e-01   2.3791344e-01   3.3158061e-01   3.5605139e-01   3.4694589e-01   2.1704303e-01   2.4907748e-01   3.0475832e-01   5.2856944e-01   4.2994921e-01   6.8036820e-01   6.7404220e-01  -1.7388679e-01   1.5096713e-01   3.3003317e-01   5.8955550e-01   3.8689636e-01   2.6220490e-01   1.6906238e-01   3.9387178e-01   1.6283211e-01   2.7351652e-01   5.1065984e-01   1.0000000e+00   5.8238978e-01   6.7184051e-01   3.1857375e-01   2.7053225e-01
  -1.1291944e-03  -8.8509912e-02  -2.6105746e-01  -2.8261739e-01  -6.9567665e-01  -5.3053386e-01  -4.3281180e-02   9.3437770e-02  -3.7247546e-01  -2.3009033e-01   1.2252766e-01   1.3792370e-01   2.9101657e-02   1.0851845e-01  -4.0194042e-01  -1.9197564e-01   1.6900313e-01   1.9345147e-01  -3.2299732e-01  -8.3170047e-03  -4.1893457e-01  -4.5913729e-01  -2.9796581e-01  -2.6805697e-01  -5.4597131e-02   6.1197463e-02  -4.9112859e-01  -9.7610166e-02   1.2878968e-01   1.2921171e-01  -2.5596069e-01   2.3494844e-02   8.2545055e-02   9.6984578e-02  -3.7026602e-01  -3.9286131e-01  -3.5972383e-01  -3.1486571e-01  -1.4801945e-01  -1.4866598e-01  -2.8424564e-01  -2.1078688e-01   2.0919749e-03  -5.6533449e-03   1.3423532e-01   7.6998896e-02  -4.9237801e-02  -4.6348391e-03   1.7454607e-01   1.1579880e-01   4.1171963e-02   1.0504781e-01   3.9097763e-01   2.2699651e-01   1.0404706e-01   1.3634548e-01   1.1565276e-01   5.1647513e-02   2.6863458e-01   3.6523778e-01   2.3743141e-01   2.4620442e-01   1.6148962e-01   2.2222318e-01  -4.0850015e-01  -2.1495869e-01   1.2686471e-01   9.8398719e-02  -7.3368975e-02  -1.7208813e-01  -2.7579767e-01  -2.7800946e-01  -2.5884584e-01   1.5625692e-02  -1.5122563e-01  -4.3270612e-02  -3.5922405e-01  -3.6481265e-01  -1.9622778e-02  -1.3050605e-01   1.6144130e-01  -2.3493754e-01   6.1866469e-02   1.1700344e-01   3.1186200e-02  -1.8595676e-01   3.1109647e-01   1.5851978e-01   3.2252157e-01   9.6822378e-02   6.1606410e-01   6.9921368e-01   7.0027532e-01   4.1380977e-01  -3.2973387e-02   5.3225435e-02   2.5842643e-01   1.2849601e-01   5.0215653e-01   6.4042544e-01  -3.9778881e-01  -1.0833305e-01   1.0920573e-01   5.5284409e-01   3.8775323e-01   2.2816675e-01  -1.3817186e-01   1.0206901e-01   1.2759333e-01   6.0104915e-02   2.4990071e-01   5.8238978e-01   1.0000000e+00   7.4475863e-01   3.7763462e-01   2.5856855e-01
   1.7494480e-01   1.8181249e-01   6.5886179e-02   5.8865577e-02  -5.3690822e-01  -3.2698433e-01   2.3771171e-01   3.3501167e-01  -3.3316605e-01  -3.2801080e-01  -1.2830061e-01   1.0204348e-01   4.5744677e-02   5.8733170e-02  -2.6053461e-01  -3.5204497e-02  -9.8625351e-02  -6.6831463e-02  -4.0904568e-02   1.4717742e-01  -3.4019017e-01  -3.4581352e-01  -8.5096077e-02   9.6655722e-03  -2.1243566e-01  -1.6611837e-01  -4.1991537e-01   1.0581376e-01   7.6264993e-03  -1.9279133e-02  -4.4205837e-01  -2.6560262e-01   4.2662142e-02   1.1029982e-01  -3.1713649e-01  -4.5863264e-01  -9.2054666e-02  -9.7298193e-02  -1.7624758e-01   1.4749621e-01   4.3717441e-02   1.3552968e-01  -1.3999213e-01  -1.7435915e-01  -2.0143348e-01  -1.3089713e-01   1.3090494e-01   1.2675557e-01  -1.8932451e-01  -2.1659402e-01  -1.7968170e-01  -1.3924098e-01   3.8147726e-01  -8.7024298e-03   4.5073856e-01   4.0088240e-01   1.5115382e-01   6.3269313e-02  -3.8448614e-02   1.5183640e-01   1.7347955e-01   1.5825645e-01   4.7981367e-02   1.7111991e-01  -2.3675938e-01  -1.7944526e-01  -1.4030450e-01  -1.9471146e-01  -1.1231518e-01  -1.1991118e-01  -3.5152387e-01  -2.9881101e-01   5.2850664e-03   1.5200954e-01   1.0307029e-01   1.7007884e-01  -1.9284858e-01  -2.1619099e-01  -1.2981026e-01  -2.1424905e-01  -2.4047403e-02  -2.3242135e-01  -1.1568080e-01  -7.1245241e-02   1.7553656e-02  -4.8000138e-02   2.0141618e-01   4.4173049e-02   4.5826631e-01   3.4210480e-01   4.4942230e-01   4.3055360e-01   4.6706729e-01   1.8805544e-01   1.7783546e-01   1.4318509e-01   2.7005439e-01   2.2488111e-01   5.2760246e-01   5.9505471e-01  -3.0579320e-01   1.2189352e-02   3.3513168e-01   7.6671040e-01   4.2173083e-01   2.6607081e-01   7.9166523e-02   3.5185888e-01   1.2047997e-01   4.7700851e-02   3.0064112e-01   6.7184051e-01   7.4475863e-01   1.0000000e+00   3.8201926e-01   2.3960513e-01
  -4.5655040e-02  -2.5888314e-01  -2.5106862e-01  -1.3113542e-01  -2.7755515e-01  -2.1499051e-01  -2.8680446e-02  -8.4095530e-02  -1.0993399e-01  -1.5058828e-01  -4.1124446e-02   4.3290281e-02   1.0063430e-01  -9.5044827e-02   1.1014381e-01   1.3116693e-01   1.2223843e-01   1.2727101e-01   2.1088464e-01   2.6267752e-01  -1.8499772e-02  -8.1163519e-02  -3.1813279e-01  -2.6353173e-01  -3.1461550e-01  -1.6491500e-01  -2.3605810e-01   1.2096263e-01   3.7548951e-01   3.4972699e-01  -5.3690317e-02  -1.3500577e-02   8.7158697e-02   1.3234763e-01   8.8099033e-02  -5.9648530e-02   2.0328022e-01   3.2142934e-01  -2.7953437e-02   1.0687856e-01   1.4271518e-01   2.4651827e-01  -3.7497763e-02  -2.5324200e-02  -1.7086591e-01  -7.3743694e-02  -2.3961321e-03   3.5319869e-02  -2.4432514e-01  -1.9992117e-01  -2.9603409e-01  -1.6944211e-01  -1.4966295e-01  -2.5022432e-01  -2.2538699e-02   4.8298186e-02  -2.9958127e-02  -1.1944298e-01  -1.5356187e-01   1.1449947e-01  -2.5553755e-02   7.5420016e-02   2.5661041e-01   1.4913887e-01  -2.1882729e-01  -1.2320720e-01  -9.3309749e-02  -8.5613493e-02  -2.1737328e-02  -2.9615056e-01   4.1174069e-02   5.4632126e-02   2.6387457e-01   3.7929905e-01   2.1960671e-01   3.8294683e-01   1.8235104e-01   1.6351254e-01   1.1814086e-01   1.5037076e-01   1.4976915e-01   4.8368232e-04   2.3025499e-01   1.0413954e-01  -1.5758914e-01  -8.3042387e-02   1.6968316e-01   8.9877975e-02  -4.2893404e-02   5.9524229e-03  -9.8292001e-02   2.7450520e-01   6.3255709e-02   5.1004570e-01   2.0852700e-01   3.4124575e-01   1.3574130e-01   2.3916857e-01   2.3521822e-02   2.4865530e-01  -1.8453053e-01   7.5757348e-02   1.7416022e-01   2.0944777e-01   9.1025403e-01   9.4946011e-01   2.4023569e-01   2.1053416e-01   2.0532589e-01   3.9769459e-01   4.2892289e-01   3.1857375e-01   3.7763462e-01   3.8201926e-01   1.0000000e+00   9.3064820e-01
  -4.0421947e-02  -2.7787432e-01  -1.7788007e-01  -6.3872290e-02  -1.5727704e-01  -1.2476740e-01   6.4063833e-02  -5.1351096e-02  -4.5403222e-02  -5.4440210e-02  -1.1412347e-01   3.8505311e-02   1.4147657e-01  -1.2745675e-01   1.6506518e-01   1.7767966e-01   4.3300695e-02   8.5358906e-02   2.8718633e-01   2.9637730e-01   1.6438370e-02  -2.4365410e-02  -2.9100820e-01  -2.5412272e-01  -3.5745812e-01  -1.8771114e-01  -2.3428517e-01   8.2000157e-02   4.0962983e-01   3.8662798e-01   7.1250927e-02   7.7823508e-02   1.7054934e-01   2.1821519e-01   1.1384647e-01  -2.8527372e-02   2.6679147e-01   3.5075407e-01   4.0078529e-02   5.1385334e-02   2.5027813e-01   2.6513419e-01  -5.8674838e-02  -8.1012241e-02  -2.4128629e-01  -1.3511632e-01   4.9417318e-02   4.0095678e-02  -3.4821055e-01  -2.8906941e-01  -3.8001233e-01  -2.8100007e-01  -2.0404753e-01  -3.2746489e-01   1.3910783e-03   8.6251723e-02  -9.2470126e-02  -1.8090271e-01  -2.3897517e-01   5.5551758e-02  -2.7272373e-02   8.0465970e-02   2.8251346e-01   1.6775088e-01  -7.6453941e-02  -1.2073785e-01  -1.8679461e-01  -1.2495941e-01  -2.0906379e-02  -2.6098041e-01   7.3974362e-02   1.2111454e-01   2.9397708e-01   3.8359536e-01   1.9864977e-01   3.6043489e-01   2.5963534e-01   2.5027956e-01   1.2565426e-01   1.2598167e-01   7.2009114e-02  -5.7981106e-02   2.2370209e-01   4.0901912e-02  -2.4947005e-01  -1.5855679e-01   1.7054225e-02  -4.5662461e-02  -7.0081359e-02  -2.5608011e-02  -2.1895548e-01   1.5588751e-01  -4.7379995e-02   4.5055745e-01   1.8980948e-01   3.8365724e-01   1.1424594e-01   2.4801607e-01  -3.2512610e-02   1.6674568e-01  -1.3800150e-01   4.1803860e-02   1.3705227e-01   9.4780123e-02   9.2022997e-01   9.2382224e-01   2.7819110e-01   1.3165938e-01   2.3893208e-01   4.3880174e-01   4.1801532e-01   2.7053225e-01   2.5856855e-01   2.3960513e-01   9.3064820e-01   1.0000000e+00
