# Supplementary material for: “I Know that You Know that I Know”: Neural Substrates Associated with Social Cognition Deficits in DM1 Patients
Source: PLoS One. 2016 Jun 3;11(6):e0156901. doi: 10.1371/journal.pone.0156901 (PMC4892543; doi:10.1371/journal.pone.0156901)
Supplement: S2 File — Adjacency matrices obtained by graph theory bases analysis illustrating the intra-nodal correlations in individual subjects (DM1 patients and controls) (ZIP) [file pone.0156901.s002.zip › Adjacency_matrices/Sub_03.txt]

   1.0000000e+00   6.2530588e-01   2.2663091e-01   1.0661960e-01   1.9048096e-01   8.5950518e-02   5.6960130e-02   1.3245851e-01  -1.4814614e-01  -2.1564396e-01   4.5096239e-01   3.6058019e-01   1.8188927e-01   1.9937298e-01   8.4525186e-02  -5.7791499e-03   5.2739245e-01   4.1134865e-01   4.5759479e-01   2.5519645e-01   1.4532778e-01   1.6952176e-01  -2.6792595e-01  -2.6770162e-01  -1.0232089e-01   1.0697743e-02   3.3140636e-01   3.0163796e-01   1.6938633e-01   1.6376804e-01  -1.1824600e-01  -1.2966433e-01   6.0957920e-02  -1.4349388e-03  -1.5125900e-01  -1.4810395e-01  -6.2588615e-02  -4.2354957e-02   1.3749983e-01   1.5827333e-01  -1.1078329e-01   1.0358452e-01   1.3910933e-02   1.4430281e-01  -7.2386516e-02   1.1878281e-02   1.4319775e-01   1.2476448e-01  -1.1996855e-01  -3.4259513e-02   1.1286974e-02  -3.5096531e-02   1.3689651e-01   8.1874292e-02   2.0124038e-01   2.1034723e-01   7.7283228e-01   5.0422155e-01   1.2707972e-01   2.9220046e-02   1.0793204e-01   1.3438746e-01   1.1279029e-01   3.3934039e-01  -2.0697374e-01  -2.7086248e-02  -1.4618659e-01  -2.6170041e-01   1.9800075e-01   8.2090425e-02  -1.5083664e-01  -1.2791082e-01   6.3894476e-02   2.4940082e-01   1.9275809e-01   1.7122183e-01   5.0904778e-03  -1.0500876e-01   5.2778825e-01   4.8433819e-01   4.5224828e-01   4.3102599e-01  -1.3133931e-01  -2.5744562e-01   2.3845653e-01  -4.8344881e-02   1.5545594e-01   8.2103889e-02   2.7762322e-01   2.3022850e-01  -1.5514930e-01  -3.4733128e-02  -3.0026522e-01  -2.4710157e-01   1.0110871e-01   3.4831842e-02   2.0947935e-01   1.9858676e-01   1.3374910e-02   2.0822984e-01  -7.6434215e-02  -1.2906584e-01  -2.2478489e-01  -1.4192666e-01  -3.0964620e-01  -2.3434113e-01  -6.9315381e-03   1.6535392e-01   1.2554151e-01   9.8811633e-02  -7.7575415e-02   2.8873698e-02  -2.1371042e-01  -2.9831364e-01  -3.1945768e-01  -2.6943648e-01
   6.2530588e-01   1.0000000e+00   3.3908813e-02   2.0389225e-01   1.5583297e-01  -6.9145483e-02  -7.5938405e-02   2.5673392e-01  -4.0602462e-01  -4.9133496e-01   2.4177725e-01   5.4463514e-01  -5.8341157e-02   3.1669858e-01  -6.2228873e-02  -1.5335787e-01   2.7433643e-01   3.3609920e-01   4.0353047e-01   4.4261207e-01   7.0248784e-02   2.4687661e-02  -2.8476856e-01  -2.1823461e-01  -1.9896248e-02   1.3353659e-01   2.7498177e-01   2.3893241e-01   1.4497673e-01   2.5675003e-01   2.1176293e-02   6.2512526e-02   1.5015241e-01   2.3610186e-01  -3.9005912e-02  -1.0943283e-01  -7.8217200e-02  -1.5077994e-01  -1.7036772e-02   3.3189265e-02   6.7528867e-02   1.9977027e-01  -1.0967112e-02  -2.3622074e-02  -4.7141405e-02   5.5164905e-02   2.9122766e-02   3.7260716e-03  -2.0494959e-01  -5.3362633e-02  -1.2313644e-01  -2.1158073e-01   2.1411353e-02  -5.3785615e-02   2.2428514e-02   3.4586127e-02   3.9760723e-01   5.3432874e-01  -2.0824571e-01  -3.3435051e-02  -6.1245589e-02   2.1041100e-01  -1.4321397e-01   2.5679567e-01  -1.6416827e-01  -9.7380479e-03  -2.0535697e-01  -2.0230888e-01   2.8949990e-01   1.3193562e-01  -1.7775018e-01  -2.0773201e-01   1.1203535e-01   2.4529542e-01   1.3119678e-01   9.4203021e-02  -7.8943113e-02  -1.5957948e-01   2.6326619e-01   4.8049545e-01   4.5159339e-01   4.9414462e-01   5.8343213e-02  -9.6087557e-02   1.5507281e-01  -1.5643871e-01   2.6205549e-01   1.3841471e-01   1.4808722e-01  -5.3598163e-03  -4.1410996e-01  -4.1264741e-01  -4.0618205e-01  -4.5239529e-01   1.1267202e-01  -4.8453104e-03   5.9591498e-02   1.0061495e-02  -2.9244495e-01  -9.9833173e-02  -1.6069421e-01  -2.9736359e-01  -3.2765337e-01  -3.4194851e-01  -3.2992539e-01  -3.0267234e-01   1.8833464e-02   1.5166101e-01   1.6562108e-01  -8.8662721e-03  -2.2237434e-01  -1.2204925e-01  -3.0524564e-01  -2.9647171e-01  -3.3298172e-01  -2.1825620e-01
   2.2663091e-01   3.3908813e-02   1.0000000e+00   6.1472395e-01  -2.2091579e-01  -2.8498659e-01   7.2244354e-01   3.0691301e-01  -1.4274531e-02  -8.0737913e-02   2.3868393e-01  -5.7332854e-02   2.7126625e-01   4.4886266e-02  -1.6296379e-01   3.5473451e-03   1.2483453e-01  -8.6362401e-02   4.7333429e-01   2.7603282e-01  -2.8726233e-01  -2.7788701e-01   3.8756830e-01   3.2951762e-01  -1.0561319e-01  -1.3027292e-01  -3.2774722e-01  -3.2936260e-01   1.5190782e-01  -1.5119266e-01   1.9817222e-01   1.1433573e-01   2.6363029e-01   1.8252079e-01   7.4677273e-02   7.7142621e-02   1.0178024e-01   1.3270805e-01   5.2624518e-02   2.3286965e-01   2.8483630e-02   1.4542245e-01  -6.4307508e-02   1.3540411e-01  -2.1182449e-01  -1.2919384e-01   2.3434140e-02   8.8818966e-02  -2.3981813e-01  -2.1330053e-01  -3.7695845e-02   2.4758677e-02   5.7747725e-02  -7.0950696e-02   1.8063300e-01   1.2900752e-01   7.2472557e-02  -3.1260279e-03   2.1440825e-01  -1.0103452e-01   2.0790628e-01  -1.2631207e-01   3.2516614e-01   1.4714194e-01   6.3895925e-02  -1.2920331e-01   2.2897815e-01   1.5099220e-01   1.0817668e-01   1.1730904e-01  -1.9240734e-01  -5.2024561e-02   1.4868747e-01   2.0814306e-01   1.6199710e-01   2.0578396e-01   1.5763393e-01   1.1880987e-01   2.2820628e-01   5.4899784e-02   1.0478580e-01   1.3075346e-01  -1.6226623e-01  -5.7863110e-02   3.6677978e-01   1.4155091e-01   1.0124459e-03  -2.1203921e-02   4.5859984e-01   4.0584125e-01   1.4237699e-01   4.9628885e-02   5.1114682e-02   1.4787603e-01  -1.7648522e-01  -2.5832119e-01   1.6564728e-01   6.8708687e-02   2.7756199e-01  -9.1982876e-04   2.7775543e-02   1.8597141e-01  -3.2874130e-02   1.0775320e-01  -2.9841140e-01  -1.9535777e-01  -3.4447113e-02   4.0362957e-01  -9.2560530e-02   1.4430723e-01   2.3225853e-01   5.3134301e-02  -8.6158516e-02  -3.0564951e-02  -3.1161632e-01  -3.3589269e-01
   1.0661960e-01   2.0389225e-01   6.1472395e-01   1.0000000e+00  -3.3169886e-01  -4.7082199e-01   6.8608955e-01   6.2596509e-01  -1.5221149e-01  -3.0064517e-01   2.6168521e-01   1.8210451e-01   3.8226492e-01   2.0770690e-01  -1.4904100e-01  -4.4127452e-02   1.3837507e-01  -3.7145764e-02   4.6203767e-01   5.4356782e-01  -4.1625921e-01  -4.5675439e-01   2.3240310e-01   3.6836125e-01  -2.0462862e-01  -1.5892827e-01  -4.5516846e-01  -4.6947524e-01   2.3630269e-01   7.1363501e-02   2.8496001e-01   3.2577054e-01   4.3633660e-01   4.3534241e-01   9.9127258e-02   3.7603718e-02  -3.3276060e-02   4.1420529e-02  -1.6515567e-01   7.4480064e-02   1.3552340e-01   2.0755909e-01  -9.7310745e-02  -9.3247107e-02  -1.8899329e-01  -1.4020451e-01  -1.0222785e-01  -1.6686879e-01  -3.2130375e-01  -2.1111103e-01  -2.2165188e-02  -1.8226784e-01  -2.0780679e-02  -2.8822692e-01  -6.3250852e-02  -2.2081141e-01  -6.3447186e-02  -1.8627585e-02   7.4997461e-02   4.7483482e-02   2.6596286e-01   2.2041185e-01   2.2437966e-01   2.6311474e-01   8.6278240e-02   2.4294950e-02   2.2154420e-01   2.5614477e-01   1.0139726e-01   8.1388860e-02  -1.8035949e-01  -8.2989783e-02   2.6669276e-01   3.3253532e-01   2.3487766e-01   2.8357499e-01   9.7863632e-02   1.3408298e-01   2.1929687e-02   2.4090873e-02   2.1216128e-01   3.2637251e-01  -1.2194253e-01   3.6632671e-02   2.5937481e-01   3.4510153e-02  -1.8789381e-01  -1.4086052e-01   3.0084103e-01   1.2441453e-01   1.8241162e-01  -5.4628187e-02   1.8892000e-01   1.4839747e-01  -1.6625846e-01  -2.8680552e-01   4.2741990e-02  -1.8010281e-01   1.9742674e-01  -1.5139449e-01   1.6112654e-01   2.0685440e-01   3.5542931e-02   1.4662008e-01  -2.8637839e-01  -2.5615828e-01   2.2588456e-01   3.7831835e-01  -3.3615421e-02  -8.2043737e-03   7.9255306e-02  -4.4681236e-02  -2.1182292e-02   2.2209493e-02  -2.9870084e-01  -3.4526083e-01
   1.9048096e-01   1.5583297e-01  -2.2091579e-01  -3.3169886e-01   1.0000000e+00   8.6913955e-01  -5.4111077e-01  -3.8856390e-01   3.5605753e-01   1.7913818e-01  -1.5855618e-01  -1.0671397e-01  -2.3872535e-01  -8.0414173e-02   5.3232416e-01   3.2911246e-01  -1.2888831e-01  -1.4477609e-01  -3.0929175e-01  -3.7661503e-01   7.8876639e-01   7.1959134e-01  -2.3948191e-01  -5.5162135e-02   7.1577753e-01   7.7336230e-01   8.9974202e-01   8.7134785e-01  -4.4746186e-01  -3.4347998e-01  -3.3280089e-01  -3.3250796e-01  -6.1613550e-01  -5.9099734e-01  -2.3148356e-01  -1.7766125e-01   3.1241183e-02   3.7658048e-03   1.6476702e-01   6.7761669e-03  -1.0296585e-02  -1.7519194e-01   2.3911111e-01   2.2132236e-01   3.3602860e-01   2.8315166e-01   1.8622067e-01   5.5615169e-02   4.0404027e-01   4.2554201e-01   3.8374934e-01   3.4963386e-01   3.0996288e-01   4.6658699e-01   2.3611661e-01   3.8386719e-01   3.2172708e-01   3.3502066e-01   9.0393428e-02   2.4374330e-01  -1.2437960e-01  -6.8339420e-02  -1.1627948e-01  -8.1863719e-02  -4.8424575e-02   9.1392916e-02  -2.0318937e-01  -3.2852225e-01  -9.0483409e-02  -1.1771940e-01   2.7129379e-01   1.4008348e-01  -1.9234165e-01  -4.4362849e-01  -1.2613611e-01  -3.8576376e-01  -2.4910612e-01  -2.9668157e-01   1.6589482e-01   8.8394160e-03   1.0944139e-01  -3.9454707e-02  -8.5226354e-02  -3.4779358e-01   1.4082024e-01   1.7911702e-02   1.7116844e-01  -5.1264525e-02   7.1339606e-02   2.3628666e-01  -2.2098436e-01  -3.6355165e-02  -2.4423742e-01  -2.5066338e-01   1.7287390e-01   2.0856303e-01  -5.1098038e-02   7.2142548e-02  -9.9556502e-02   2.1946576e-01  -1.1724448e-01  -2.0127928e-01  -8.1161223e-02  -1.7562230e-01   1.4540886e-01   1.2501745e-01  -2.6809025e-01  -2.8544503e-01   6.9508822e-02  -1.1695269e-01  -3.0305772e-01  -4.0345555e-02   4.7487433e-02  -5.9472933e-02   1.7476762e-01   2.3593941e-01
   8.5950518e-02  -6.9145483e-02  -2.8498659e-01  -4.7082199e-01   8.6913955e-01   1.0000000e+00  -5.7309344e-01  -4.7535313e-01   4.5526533e-01   4.5925120e-01  -1.4316065e-01  -2.0397781e-01  -1.6049878e-01  -1.6093765e-01   5.4765149e-01   4.7837870e-01  -1.3341748e-01  -1.7287076e-01  -5.1167226e-01  -5.6320872e-01   6.9917254e-01   7.3810926e-01  -1.7463649e-01  -5.4654034e-02   6.6754915e-01   6.5335359e-01   8.3832985e-01   8.4528515e-01  -5.0475274e-01  -4.2201763e-01  -3.5321204e-01  -4.1474112e-01  -6.2633550e-01  -6.4394710e-01  -2.4356050e-01  -1.0643991e-01   8.1830559e-02   1.2429534e-01   2.2509133e-01   1.3233712e-01   5.2111299e-02  -1.2573491e-01   2.1587942e-01   1.7900685e-01   2.8679195e-01   2.2587058e-01   1.9391683e-01   9.9164012e-02   4.2265745e-01   4.6000810e-01   3.5885977e-01   4.1658647e-01   2.5694985e-01   5.1161147e-01   2.6589742e-01   4.6197453e-01   3.0061095e-01   2.0346403e-01   1.0988689e-01   2.5566495e-01  -6.3730509e-02  -8.1645472e-03   2.0595113e-02  -1.0768389e-03  -9.8733219e-03   1.9806825e-01  -2.2659643e-01  -3.3160019e-01  -2.1861157e-01  -1.7935070e-01   2.9159216e-01   1.3736786e-01  -3.2017894e-01  -4.6340193e-01  -1.5731113e-01  -3.1144502e-01  -1.3795130e-01  -1.7454171e-01   1.9560533e-01  -6.0354975e-02   8.0747369e-02  -1.0557041e-01  -1.0256377e-01  -3.4638724e-01   1.0996454e-01   1.4497834e-01   6.1900320e-02  -9.0762724e-02   6.1899819e-02   3.2792115e-01  -1.2549625e-01   1.2024117e-01  -1.6909090e-01  -1.4472244e-01   1.5136957e-01   2.0489399e-01  -4.5138527e-02   9.0108172e-02   1.1758382e-02   2.7023212e-01  -8.3692452e-02  -1.6310478e-01  -1.8480968e-02  -1.0865659e-01   2.2553419e-01   1.8935668e-01  -2.7755936e-01  -3.7954814e-01   8.3588938e-03  -9.5563771e-02  -2.2370759e-01   6.6935050e-03   1.0161833e-01   3.2171855e-02   2.5669076e-01   2.7769589e-01
   5.6960130e-02  -7.5938405e-02   7.2244354e-01   6.8608955e-01  -5.4111077e-01  -5.7309344e-01   1.0000000e+00   6.4115028e-01   4.8082136e-02  -1.1919571e-01   2.6766698e-01   4.0039715e-03   5.5073560e-01   5.5006172e-02  -1.9524750e-01  -3.7924360e-02   1.5255131e-01  -2.2283409e-02   4.1672948e-01   3.0504427e-01  -4.9564282e-01  -4.8346423e-01   2.5227797e-01   1.7318420e-01  -5.3898904e-01  -4.9430196e-01  -6.1315457e-01  -6.1439925e-01   3.4343880e-01   7.9784949e-02   1.7021288e-01   1.8909132e-01   4.5580087e-01   3.4266920e-01   1.1244373e-01   7.5180098e-02   7.0763031e-02   1.2514868e-01  -1.3541685e-02   1.5106886e-01   7.0390317e-02   1.4705977e-01  -1.4031032e-01  -5.0855647e-02  -2.8791763e-01  -2.1408231e-01  -1.0972864e-01  -6.8896414e-02  -2.6103355e-01  -2.7970382e-01  -6.2491350e-02  -8.5451112e-02  -2.3631197e-02  -2.9171634e-01   7.3173063e-02  -1.0316128e-01  -6.8800764e-02  -1.7915316e-01   2.9410177e-01  -5.2839042e-02   2.9701340e-01   8.3171114e-03   3.2661349e-01   2.1310096e-01  -2.4355464e-02  -1.2553817e-01   3.6445555e-01   3.5966091e-01   3.5751296e-02   8.2699159e-02  -1.6870898e-01  -6.9912139e-03   1.8708274e-01   3.1281139e-01   1.9431682e-01   2.7178027e-01   1.4282206e-01   1.6552944e-01   6.8838720e-03  -4.9614160e-02   7.0304674e-03   3.0523563e-02  -6.5171831e-02   1.7485344e-01   1.2701647e-01  -2.8941554e-02  -1.5561374e-01  -4.7992439e-02   3.0843485e-01   1.4036065e-01   4.3149058e-01   2.2608227e-01   3.0317978e-01   3.4754639e-01  -2.7409171e-01  -3.4901388e-01  -2.8317408e-03  -7.6618774e-02   4.1877100e-01  -3.6593669e-02   1.9677055e-01   3.0881416e-01   9.7384189e-02   2.7252497e-01  -2.0101676e-01  -1.3705857e-01   1.8677314e-01   4.7152462e-01  -1.4187646e-01  -2.0376301e-02   2.4899589e-01   8.0286370e-02   7.6188301e-03   5.3091313e-02  -2.0614540e-01  -2.7807092e-01
   1.3245851e-01   2.5673392e-01   3.0691301e-01   6.2596509e-01  -3.8856390e-01  -4.7535313e-01   6.4115028e-01   1.0000000e+00  -1.9495665e-01  -2.8662421e-01   2.9528394e-01   4.7044146e-01   4.5200828e-01   3.7809559e-01  -1.0350841e-01  -1.0911194e-01   1.5287839e-01   8.9751526e-02   3.5661271e-01   3.3390497e-01  -3.9740065e-01  -4.2797265e-01  -5.1246886e-02  -2.1332680e-02  -4.8653545e-01  -4.1659071e-01  -3.7759360e-01  -4.0995270e-01   4.8245242e-01   3.9438920e-01   5.4225545e-02   1.6313958e-01   4.1545120e-01   4.1488259e-01  -1.0275558e-03  -1.2127324e-01  -5.8111118e-02  -6.6400699e-02  -1.2021248e-01  -5.3128873e-02   1.2735528e-01   6.4199851e-02  -1.0552006e-01  -1.3964466e-01  -1.9200899e-01  -1.2224682e-01  -1.4143455e-01  -1.9205839e-01  -2.8896102e-01  -2.1374752e-01  -5.4382045e-02  -2.3490994e-01  -6.2191446e-02  -4.1734494e-01  -5.2613104e-02  -1.9644632e-01  -1.0345262e-01  -2.3255479e-01   9.3606471e-02   1.6352321e-02   2.0926095e-01   2.9333991e-01   1.4903773e-01   3.1704110e-01  -1.3027143e-01  -1.4749851e-02   8.5623516e-02   1.8183880e-01  -1.4490837e-01  -9.8920349e-02  -9.6212600e-02  -1.1806129e-03   2.0391172e-01   3.2919955e-01   1.6588510e-01   2.1372230e-01   1.3015057e-01   1.4404895e-01   1.5825742e-03  -6.1653639e-03   2.6456467e-01   1.6722193e-01   1.1641031e-01   1.5820052e-01   1.4331031e-02  -1.6644507e-01  -7.8056949e-02  -3.1907394e-03   1.6213650e-01  -2.0961709e-01   1.6762695e-01  -9.3465916e-02   1.4982641e-01   1.5622289e-02  -2.5567716e-02  -1.2827545e-01  -1.6711815e-02  -8.1351575e-02   1.4139654e-01  -1.6552057e-01   1.3226696e-02   2.4968560e-02  -8.3908278e-02   3.0833491e-02  -1.1586559e-01  -1.4595575e-01   1.7011520e-01   3.0803687e-01   4.7619788e-02  -8.0952606e-02  -2.7438872e-02   4.0586619e-02  -8.4345440e-02  -7.7828666e-02  -1.2436003e-01  -1.3063954e-01
  -1.4814614e-01  -4.0602462e-01  -1.4274531e-02  -1.5221149e-01   3.5605753e-01   4.5526533e-01   4.8082136e-02  -1.9495665e-01   1.0000000e+00   6.0416816e-01  -1.4242028e-01  -4.4829412e-01   1.1899616e-01  -3.8323798e-01   6.1790332e-01   4.7470521e-01  -1.5110059e-01  -2.4271709e-01  -3.5326210e-01  -3.2253373e-01   3.3903022e-01   3.7574779e-01   9.9910812e-02   7.7912018e-02   1.6301466e-01   1.4353112e-01   2.2376562e-01   2.1177457e-01  -4.2223314e-02  -1.3340392e-01  -1.9939424e-01  -2.8364067e-01  -3.8454214e-01  -4.1917613e-01  -3.2941797e-01  -2.3900185e-01  -9.6437544e-02  -2.4925795e-02   1.2413652e-01  -4.9969798e-02  -7.9898393e-02  -2.4416676e-01   3.1151195e-01   2.6701911e-01   2.9199478e-01   1.1029892e-01   1.8468525e-01   1.0763164e-01   4.8433935e-01   3.4109836e-01   3.5454969e-01   4.0323061e-01   2.9550040e-01   4.9186343e-01   2.0328379e-01   2.4140377e-01   5.3878970e-02  -1.7452401e-01   3.6670088e-01   1.5158722e-01   5.6828210e-02  -2.8639106e-01   4.5922256e-02  -1.7809737e-01  -1.8843212e-01  -1.2319256e-01  -3.2085051e-02  -1.2443414e-01  -3.2938581e-01  -2.7551891e-01   3.1023797e-01   2.2906120e-01  -1.4343070e-01  -3.9028611e-01  -1.1806707e-01  -2.3700108e-01  -1.4855885e-01  -1.9234210e-01  -5.8600621e-03  -2.2326949e-01  -1.3073548e-01  -3.3004368e-01   1.2884897e-01   2.1610886e-02  -1.1525658e-01  -1.8240421e-02  -2.4584992e-01  -1.5409539e-01  -2.4899402e-02   1.1616295e-01   3.9664587e-01   5.2044862e-01   3.2062220e-01   3.9646232e-01   1.3365733e-01   1.3235462e-01  -2.0598167e-02   1.1267526e-01   4.2560812e-01   4.7674585e-01   2.5511376e-01   2.8384013e-01   3.5151993e-01   3.3812740e-01   3.8809896e-01   3.9678675e-01   5.4463256e-03  -9.2277849e-02   1.8767356e-02  -2.6470196e-01  -1.0131988e-01   2.5566383e-01   3.1943476e-01   3.1335480e-01   4.1530367e-01   3.2035974e-01
  -2.1564396e-01  -4.9133496e-01  -8.0737913e-02  -3.0064517e-01   1.7913818e-01   4.5925120e-01  -1.1919571e-01  -2.8662421e-01   6.0416816e-01   1.0000000e+00  -2.3869193e-01  -4.4405857e-01   3.0809990e-02  -2.8232399e-01   5.5808982e-01   6.5055592e-01  -2.7256172e-01  -3.0314063e-01  -3.7648115e-01  -3.5202129e-01   2.7111021e-01   3.4070859e-01   8.5118551e-02   2.4452001e-02   2.1674076e-01   3.9434022e-02   1.7310199e-01   1.3972642e-01  -1.4234819e-01  -1.5572062e-01  -1.1690736e-01  -2.3416505e-01  -3.7269407e-01  -3.2694508e-01  -1.6819032e-01  -1.3461423e-01  -1.6782451e-01  -7.1035649e-02   6.6534332e-02  -3.3152499e-02  -1.6765721e-01  -2.8026241e-01   2.8161050e-01   3.0887032e-01   2.4250914e-01   1.7906702e-01   1.9185671e-01   2.1626463e-01   4.0787779e-01   4.1221149e-01   2.2666906e-01   4.3755324e-01   1.9892262e-01   4.0519501e-01   3.5464071e-02   1.9302110e-01  -6.5426342e-02  -1.9795470e-01   3.1392498e-01   2.8564881e-01  -4.7739431e-02  -7.9874437e-02  -8.1716589e-02  -2.0064671e-01   6.2752375e-02   7.2325454e-02   5.8536928e-02  -2.1029484e-02  -1.4454490e-01  -5.3483885e-03   2.1303551e-01   1.1080515e-01  -2.7999490e-01  -4.4023449e-01  -1.6699799e-01  -2.5327837e-01  -1.4577004e-01  -1.5298492e-01  -9.8762547e-02  -2.4263473e-01  -2.6947559e-01  -3.3269690e-01   8.2291743e-02   8.3729770e-03  -1.9547210e-03   1.1613252e-01  -2.5546389e-01  -1.2203673e-01   2.5569457e-03   1.3739920e-01   2.9410252e-01   4.3547937e-01   2.1169920e-01   2.8920816e-01   1.8905348e-01   2.0826969e-01   1.7113688e-01   3.2620531e-01   2.9046914e-01   3.8903170e-01   1.2034743e-01   1.4645175e-01   2.5512172e-01   1.4812321e-01   1.6961400e-01   1.4065706e-01   2.5309898e-02  -2.2895452e-02   1.0989895e-01   2.1541961e-02   3.0362367e-02   2.8355890e-01   2.5048714e-01   2.3692531e-01   2.8033693e-01   1.6604343e-01
   4.5096239e-01   2.4177725e-01   2.3868393e-01   2.6168521e-01  -1.5855618e-01  -1.4316065e-01   2.6766698e-01   2.9528394e-01  -1.4242028e-01  -2.3869193e-01   1.0000000e+00   6.1018617e-01   6.7952043e-01   6.1196859e-01  -2.2362004e-03   1.0440381e-01   6.4304369e-01   5.2779946e-01   4.0029595e-01   2.1877425e-01  -1.6809451e-01  -1.1513203e-01  -1.2570081e-01  -9.4173556e-02  -2.3312640e-01  -1.4429342e-01  -8.8870728e-02  -9.2089911e-02   4.1928387e-01   1.8557627e-01   2.4224379e-01   2.5409430e-01   4.7692745e-01   3.0788524e-01   1.4585937e-02   5.8406145e-02   1.2394318e-01   1.2407450e-01  -4.4817673e-02   8.4625257e-02   9.1943315e-02   3.5230210e-01  -2.0116269e-01  -1.2077500e-01  -1.3659447e-01  -7.9817403e-02  -1.0993723e-01  -5.8646032e-02  -2.3148766e-01  -1.7854849e-01  -9.6191644e-02  -1.7516503e-01  -2.6410207e-01  -3.2619956e-01   4.6488619e-02  -1.3217416e-01   2.9297745e-01   8.5121362e-02   1.4873831e-02  -6.8374058e-02   1.7477710e-01   1.9450475e-01   5.1775885e-01   5.2268578e-01  -2.6734480e-01  -1.0623413e-01   3.4021442e-02  -1.6345067e-02  -1.0807520e-01  -1.3179034e-01   1.4050703e-01   1.9211229e-01   5.4163882e-01   6.1751765e-01   5.5719008e-01   4.7767813e-01   5.6775296e-01   4.4109930e-01   6.5956754e-01   3.6043571e-01   6.2953612e-01   5.2914295e-01  -1.7917424e-01  -1.2720455e-01   2.6520497e-01  -8.6406194e-02  -1.1424635e-01  -1.6528593e-01   1.0677999e-01  -1.4724857e-02  -6.4630965e-02  -4.9323374e-02  -3.6472812e-01  -2.5627152e-01  -2.5786023e-01  -2.6163771e-01  -2.6681630e-02  -1.9322183e-01   7.9542813e-02  -1.4118627e-01  -2.1737394e-01  -1.5701973e-01  -3.4111875e-01  -1.5929301e-01  -3.6752618e-01  -3.1445348e-01   1.5611414e-01   1.3404107e-01  -2.8488733e-01  -9.5210598e-02  -5.3701328e-02  -4.1661624e-01  -4.1897769e-01  -4.0464956e-01  -4.6981577e-01  -3.6051286e-01
   3.6058019e-01   5.4463514e-01  -5.7332854e-02   1.8210451e-01  -1.0671397e-01  -2.0397781e-01   4.0039715e-03   4.7044146e-01  -4.4829412e-01  -4.4405857e-01   6.1018617e-01   1.0000000e+00   2.7621695e-01   7.5638595e-01  -1.5021540e-01  -7.9252030e-02   4.2091147e-01   5.5059895e-01   3.7600895e-01   3.2847184e-01  -1.9659652e-01  -2.3771794e-01  -2.9184762e-01  -2.3693751e-01  -2.5069667e-01  -1.2188338e-01  -1.2690515e-02  -5.2054842e-02   4.1554489e-01   3.9991916e-01   1.1463202e-01   2.1694122e-01   5.5508312e-01   5.0315192e-01  -3.4524969e-02  -9.4168260e-02   6.8824891e-02  -7.9369422e-02  -1.1319533e-01  -1.1744093e-01   1.9432541e-01   2.8595033e-01  -1.2619169e-01  -2.2537243e-01  -9.6178378e-02  -1.2210788e-02  -1.4584022e-01  -1.2812942e-01  -2.8339148e-01  -1.7553712e-01  -1.7582062e-01  -3.1355812e-01  -2.4596112e-01  -3.8111100e-01  -9.4286427e-02  -1.9360364e-01   1.4639777e-01   7.3258602e-02  -2.1991276e-01  -1.1524147e-01   7.5999639e-03   3.7322394e-01   2.2245193e-01   4.5034047e-01  -2.5070641e-01  -2.4920551e-03  -1.6871408e-01  -1.1738405e-01  -1.2197846e-01  -1.4517597e-01  -1.8464188e-02  -2.1732982e-02   4.4803091e-01   5.7074909e-01   4.0233904e-01   4.0626036e-01   4.1875388e-01   3.7907468e-01   4.4018495e-01   3.4860313e-01   6.3676059e-01   5.7182950e-01   9.1423037e-02   1.6214283e-02   4.3658077e-02  -1.6474792e-01   1.1596518e-01  -4.9971341e-02  -9.0706311e-02  -2.8238765e-01  -3.3095624e-01  -3.9816680e-01  -4.3870001e-01  -5.0867687e-01  -5.3606430e-02  -9.6660154e-02  -1.2069309e-01  -1.7709439e-01  -2.6049742e-01  -3.0322703e-01  -3.4019204e-01  -3.4627503e-01  -3.7738682e-01  -2.9470376e-01  -2.5315372e-01  -2.3091707e-01   4.3200894e-02  -5.8362696e-03  -1.1976957e-01  -1.7653685e-01  -2.6119636e-01  -3.8920515e-01  -4.7873678e-01  -4.3027671e-01  -3.2328246e-01  -1.8673367e-01
   1.8188927e-01  -5.8341157e-02   2.7126625e-01   3.8226492e-01  -2.3872535e-01  -1.6049878e-01   5.5073560e-01   4.5200828e-01   1.1899616e-01   3.0809990e-02   6.7952043e-01   2.7621695e-01   1.0000000e+00   4.5085804e-01   1.6183668e-01   2.4643796e-01   4.0891586e-01   2.3892932e-01   1.7416978e-01   4.9560993e-02  -2.5565101e-01  -1.4749503e-01   2.7950883e-03   6.6889924e-02  -3.1571666e-01  -2.8577660e-01  -2.4665178e-01  -2.4165763e-01   3.5572817e-01   1.6843550e-01   1.4970183e-01   1.7660236e-01   3.3039737e-01   1.7703469e-01   7.4471308e-02   4.9301695e-02   2.8330465e-02   1.3623164e-01  -8.8829884e-02   1.4178713e-01   1.5956681e-02   1.1423266e-01  -2.8264218e-01  -1.8045973e-01  -2.6268250e-01  -2.1367745e-01  -2.5702699e-01  -2.9702238e-01  -1.6467737e-01  -1.6381258e-01   1.4012450e-03  -1.2910437e-01  -1.3168338e-01  -3.6617542e-01   1.3823285e-02  -1.1453491e-01   2.1126736e-01  -2.4193663e-02   2.2244411e-01   1.3497863e-01   3.2801170e-01   2.1034527e-01   4.6300035e-01   3.6639110e-01  -1.0572618e-01  -1.2554509e-03   2.3974568e-01   2.0709558e-01  -8.7892626e-02   2.6745464e-02   8.4842970e-02   1.5719416e-01   3.4953224e-01   3.7339862e-01   3.9006230e-01   3.1909488e-01   2.5493501e-01   2.0962150e-01   3.8756794e-01   1.8092398e-01   3.1772901e-01   2.8378664e-01  -3.6820231e-01  -2.6900898e-01   2.4744128e-01  -4.2167652e-02  -4.1623600e-01  -3.1387787e-01   2.5099934e-01   5.6097977e-02   2.4841321e-01   1.8467155e-01  -8.9233727e-02   1.7874368e-02  -2.0296327e-01  -2.1286118e-01  -8.6569841e-02  -2.2455139e-01   2.6868208e-01  -1.0673747e-01  -8.8184031e-02  -2.2324802e-02  -2.2345784e-01  -5.7740233e-02  -2.6318083e-01  -2.5986118e-01   1.8278619e-01   2.7754121e-01  -1.5855270e-01  -1.2776123e-01   1.2886722e-02  -2.4586404e-01  -2.7585875e-01  -2.5866658e-01  -3.0015157e-01  -1.8661194e-01
   1.9937298e-01   3.1669858e-01   4.4886266e-02   2.0770690e-01  -8.0414173e-02  -1.6093765e-01   5.5006172e-02   3.7809559e-01  -3.8323798e-01  -2.8232399e-01   6.1196859e-01   7.5638595e-01   4.5085804e-01   1.0000000e+00  -1.8765224e-03   1.5543057e-01   2.5829455e-01   1.7639471e-01   2.8970564e-01   2.2305299e-01  -1.1298317e-01  -1.1651244e-01  -1.3547011e-01  -2.8840213e-02  -1.0960484e-01  -3.6791150e-02  -2.3761210e-02  -4.4117471e-02   2.4043550e-01   2.0536440e-01   3.1487327e-01   4.1742459e-01   3.9774100e-01   3.8784293e-01   1.6673660e-01   6.3525381e-02   5.9986648e-04  -4.1306644e-02  -2.1003677e-01  -1.2546806e-01   4.2039177e-02   2.2434417e-01  -2.9847401e-01  -2.4676193e-01  -1.8418111e-01  -9.6622870e-02  -2.9118257e-01  -2.9468699e-01  -3.1103776e-01  -1.6392937e-01  -1.6131508e-01  -2.5648742e-01  -2.8288180e-01  -5.2066953e-01  -1.3481219e-01  -2.9032050e-01   4.7206326e-02   2.6010834e-03  -1.1644983e-01   2.5589658e-02   7.5794893e-02   3.3429603e-01   2.3482285e-01   3.2985147e-01  -2.2624889e-02   1.4785353e-01   6.1522494e-02   6.5221930e-02  -4.4339796e-04   1.7498437e-02   1.1417798e-01   1.4803355e-01   4.7637131e-01   4.4210709e-01   4.0166591e-01   3.1885565e-01   4.3333203e-01   3.3641198e-01   4.2239663e-01   2.7266988e-01   5.0339440e-01   5.0780982e-01  -1.4890114e-01  -1.9534086e-01   3.8616689e-01   3.9218564e-02  -8.5138159e-02  -1.6491275e-01   1.0516913e-01  -1.6453252e-01  -3.4268208e-01  -4.0373864e-01  -5.0715768e-01  -5.0268830e-01  -1.5042090e-01  -1.1440383e-01  -1.5976477e-01  -2.7381217e-01  -2.7791562e-01  -4.4710066e-01  -4.3072833e-01  -3.6616114e-01  -5.2955598e-01  -4.0084945e-01  -3.9449838e-01  -4.3234557e-01   1.1433965e-01   1.9662888e-01  -1.9697904e-01  -1.7262217e-01  -2.4234889e-01  -5.5638101e-01  -5.3745161e-01  -5.2064981e-01  -4.7630362e-01  -2.4060737e-01
   8.4525186e-02  -6.2228873e-02  -1.6296379e-01  -1.4904100e-01   5.3232416e-01   5.4765149e-01  -1.9524750e-01  -1.0350841e-01   6.1790332e-01   5.5808982e-01  -2.2362004e-03  -1.5021540e-01   1.6183668e-01  -1.8765224e-03   1.0000000e+00   7.2828306e-01  -1.7316479e-01  -1.9932343e-01  -2.7822383e-01  -1.6611153e-01   6.1635616e-01   6.3814447e-01  -5.9355457e-02  -5.2359959e-02   3.4704865e-01   3.6452276e-01   5.3486080e-01   4.7743169e-01  -2.2376314e-02  -8.8153030e-03  -2.8341089e-02  -6.1156515e-02  -3.8079715e-01  -3.1164351e-01  -2.2026482e-01  -3.0991962e-01  -2.7589292e-01  -2.3721797e-01   2.1584608e-02  -1.6067140e-01  -2.0074225e-01  -2.8323919e-01   1.6387120e-01   1.6631175e-01   1.7984871e-01   9.5540620e-02   7.9868143e-02  -7.4487690e-02   2.6829848e-01   3.4574529e-01   2.2748979e-01   2.2085382e-01   2.0194368e-01   3.0322832e-01   1.1397589e-01   1.5018241e-01   1.6985492e-01   1.6767963e-02   2.9658021e-01   4.2274194e-01   1.0999478e-01   4.2212090e-02  -5.2461170e-03   7.3731098e-03  -1.6178093e-02   1.0667329e-01  -6.9670425e-02  -2.3605553e-01  -1.3998563e-01  -1.4558842e-01   4.7654476e-01   4.0526210e-01  -7.2066722e-02  -3.3380161e-01  -7.0532901e-02  -2.3952448e-01  -1.6136762e-01  -2.9758865e-01   9.6363125e-02  -1.1808930e-01   8.2925792e-02  -8.6473977e-02   1.9485104e-01  -1.1439615e-01   1.7494312e-01  -9.6200356e-02  -1.9681371e-01  -9.2512932e-02   1.8282950e-01   1.2059280e-01   5.7270240e-02   2.0768078e-01  -8.2738172e-02  -4.4516610e-02   2.6505948e-01   2.9891525e-01   4.9569365e-02   1.2475940e-01   1.1879230e-01   2.3452192e-01   1.3917110e-02  -8.2852983e-03   9.3656942e-02   5.3502032e-02   1.9046058e-01   1.7706451e-01   1.5166580e-01   4.4149003e-02   1.3443719e-01  -3.2255474e-01  -3.9836096e-01  -1.3751148e-02   4.4569503e-02   3.8032312e-02   2.4684020e-01   2.5873151e-01
  -5.7791499e-03  -1.5335787e-01   3.5473451e-03  -4.4127452e-02   3.2911246e-01   4.7837870e-01  -3.7924360e-02  -1.0911194e-01   4.7470521e-01   6.5055592e-01   1.0440381e-01  -7.9252030e-02   2.4643796e-01   1.5543057e-01   7.2828306e-01   1.0000000e+00  -9.5547044e-02  -2.3130640e-01  -1.6135537e-01  -9.6958627e-02   3.1180961e-01   3.9361477e-01  -7.7652251e-02  -5.4830770e-02   2.6813730e-01   2.2630238e-01   3.1215736e-01   2.8694483e-01  -1.0184753e-02  -8.0136696e-02   1.8967269e-02  -3.7029349e-02  -1.8924865e-01  -1.6817123e-01  -2.1183212e-01  -2.1094271e-01  -1.8060796e-01  -1.1402988e-01  -8.4169523e-05  -3.7624974e-02  -5.5845386e-02  -4.5575080e-02   1.6015784e-01   9.1271685e-02   1.9178971e-02   3.1985282e-02   6.4917102e-02   1.6726351e-03   1.6493338e-01   3.0038116e-01   2.5484445e-01   3.0350241e-01   8.1012312e-02   1.1019334e-01   1.1581730e-01   1.1762868e-01   8.4377944e-03  -8.2266479e-02   2.9595324e-01   4.4221616e-01   4.8365657e-02   1.4973056e-01   1.4920486e-01   8.5669562e-02  -8.9529279e-03   1.2175183e-01   8.5025533e-02  -8.1986450e-02  -6.1903398e-02  -3.7332222e-03   2.5073542e-01   2.5277077e-01   4.5537669e-02  -1.1714923e-01   1.1234329e-01   6.0966212e-02   6.1322139e-02  -3.5595781e-02   2.2943090e-01  -1.0259187e-01   2.0590985e-01   1.1709951e-01   9.8518488e-02  -6.4740018e-02   3.0553920e-01   7.6238861e-03  -2.1671478e-01  -1.7633562e-01   2.9213132e-01   2.6696997e-01   1.4299853e-01   2.1050633e-01  -4.5458150e-02   1.5107911e-02   1.5970666e-01   1.7242708e-01   9.5476650e-02   1.6316139e-01   2.5645030e-01   1.7985673e-01   1.1310358e-01   7.6673547e-02   8.4852448e-02   1.0411317e-01  -2.7618769e-02  -6.6041502e-02   3.1341571e-01   2.7943250e-01   6.8093799e-02  -2.1224931e-01  -3.1016615e-01  -5.2828780e-02   6.8612232e-02   4.2435381e-02  -1.0956594e-02   4.0112376e-04
   5.2739245e-01   2.7433643e-01   1.2483453e-01   1.3837507e-01  -1.2888831e-01  -1.3341748e-01   1.5255131e-01   1.5287839e-01  -1.5110059e-01  -2.7256172e-01   6.4304369e-01   4.2091147e-01   4.0891586e-01   2.5829455e-01  -1.7316479e-01  -9.5547044e-02   1.0000000e+00   6.9880996e-01   5.4624190e-01   3.5541633e-01  -2.5204321e-01  -1.7146515e-01  -3.0448878e-01  -1.9899567e-01  -2.5377884e-01  -2.1655534e-01  -4.9068839e-02  -2.7826318e-02   4.7384362e-01   3.7437068e-01  -1.8180120e-02  -3.1455202e-02   3.8161053e-01   2.8641940e-01  -2.7675204e-01  -2.1804727e-01   1.2160605e-01   1.9668173e-01   8.8131730e-02   1.7899156e-01   9.6119342e-02   3.0623347e-01  -5.0701574e-02   2.3045622e-02  -7.9260280e-02  -4.6883237e-02  -1.7105325e-02   8.6216859e-02  -1.2432537e-01  -1.0996179e-01  -9.3819713e-03  -3.9590056e-02  -2.5271009e-01  -2.0586337e-01  -4.3924842e-02   1.7317185e-02   4.5758698e-01   2.0275689e-01   7.3403333e-02  -1.8062273e-02   1.5589259e-02   1.4184696e-01   3.4936239e-01   4.4158239e-01  -3.7922918e-01  -2.5485435e-01   4.1532950e-02  -2.6280217e-03   2.0020356e-01   7.5144435e-02  -2.2934540e-01  -1.5068912e-01   4.2162522e-01   5.6375274e-01   5.1493528e-01   5.0209896e-01   1.8385917e-01   1.2256185e-01   6.8180125e-01   5.8303648e-01   6.3139287e-01   5.9796007e-01  -2.0819726e-01  -1.2240991e-01   5.8350521e-02  -1.5862061e-01   7.9866852e-03   3.1019780e-03  -2.4173049e-02  -2.7220504e-02   3.4184198e-02   1.0451072e-01  -1.9830384e-01  -1.1952565e-01   1.9747230e-02  -2.1897820e-01   3.5032250e-01   2.0061259e-01   1.3334059e-01   1.6769619e-01   2.0590301e-02  -3.5782487e-02  -2.2590189e-01  -6.6184858e-02  -4.3180625e-01  -3.6657026e-01   9.5492091e-02   1.6451458e-01   1.0988950e-01   3.0705083e-01   1.6817005e-01   6.6959111e-03  -3.1097019e-01  -3.9673253e-01  -4.6094946e-01  -4.5772626e-01
   4.1134865e-01   3.3609920e-01  -8.6362401e-02  -3.7145764e-02  -1.4477609e-01  -1.7287076e-01  -2.2283409e-02   8.9751526e-02  -2.4271709e-01  -3.0314063e-01   5.2779946e-01   5.5059895e-01   2.3892932e-01   1.7639471e-01  -1.9932343e-01  -2.3130640e-01   6.9880996e-01   1.0000000e+00   3.3829291e-01   2.7659665e-01  -1.6548840e-01  -1.6497968e-01  -2.2749288e-01  -2.7870891e-01  -3.0934423e-01  -2.1109177e-01  -4.2290216e-02  -6.9691003e-02   4.3735790e-01   4.7010077e-01   2.1019410e-02   4.3330736e-02   5.0426034e-01   3.5681027e-01  -6.9095455e-02  -6.9048257e-02   1.0834197e-01   1.0443227e-01   6.8643913e-02   4.3629520e-02   1.1035065e-01   3.1756746e-01  -3.2046876e-02  -5.9865120e-02  -3.5968427e-02  -3.5715770e-02  -1.4966221e-02   9.5686705e-02  -1.6692413e-01  -1.1677875e-01  -1.5907266e-01  -1.6823164e-01  -1.9965097e-01  -1.3535392e-01  -8.0804475e-02  -6.7009027e-02   3.6641199e-01   2.8628371e-01  -6.4454435e-02  -1.5600378e-01  -5.2502755e-02   1.3808703e-01   2.8239528e-01   4.1435723e-01  -3.5600383e-01  -2.4592908e-01  -6.0189581e-02  -7.6452694e-02   4.0675768e-02  -3.1123739e-02  -1.0996149e-01  -1.1511459e-01   3.6854593e-01   6.1230114e-01   3.8111698e-01   4.1736638e-01   2.3409352e-01   2.6805915e-01   4.9062813e-01   5.8916871e-01   5.0758464e-01   5.6593298e-01  -7.6863060e-02  -8.4933391e-03  -1.5874378e-01  -2.1046083e-01  -7.4237247e-03  -9.6468319e-02  -1.9925048e-01  -1.8125458e-01   1.5283892e-02   5.6306154e-02  -2.3667872e-01  -1.8420176e-01  -1.0470919e-01  -2.0507127e-01   6.2328294e-02  -2.3254714e-02   7.8532813e-03   1.2117442e-02  -1.2557812e-01  -1.2995299e-01  -1.6105513e-01  -8.8132480e-02  -1.6369394e-01  -9.3366269e-02   5.4957381e-02  -5.8892106e-02  -1.5963967e-01   2.4462924e-02   4.5783237e-02  -1.4692303e-01  -2.6956816e-01  -3.0697584e-01  -2.3765985e-01  -2.4585913e-01
   4.5759479e-01   4.0353047e-01   4.7333429e-01   4.6203767e-01  -3.0929175e-01  -5.1167226e-01   4.1672948e-01   3.5661271e-01  -3.5326210e-01  -3.7648115e-01   4.0029595e-01   3.7600895e-01   1.7416978e-01   2.8970564e-01  -2.7822383e-01  -1.6135537e-01   5.4624190e-01   3.3829291e-01   1.0000000e+00   8.1334289e-01  -3.1692098e-01  -3.4080788e-01  -1.4668646e-01  -1.3460332e-01  -3.3226813e-01  -2.7755979e-01  -2.8470631e-01  -3.1248327e-01   4.7727319e-01   2.8370679e-01   1.9164571e-01   2.2189010e-01   4.4630507e-01   4.6679405e-01  -9.2242546e-02  -2.0965750e-01  -6.4145477e-02  -1.3970842e-01  -3.2463679e-02   4.7173705e-03  -1.0054468e-01   1.7256855e-01   3.1301431e-02   2.1166096e-01  -9.5992951e-02   8.9467007e-02   7.7205526e-02   1.4743923e-01  -2.7129625e-01  -1.8431753e-01  -3.2908507e-02  -2.6949993e-02  -1.2306027e-01  -2.2812075e-01  -2.7703779e-02  -1.0396856e-01   1.6824358e-01   5.7561384e-02  -4.1964332e-02  -7.0884689e-02  -6.7484925e-02  -4.4449326e-02   6.5705712e-02   8.1183721e-02  -1.8432537e-01  -2.6691811e-01   8.9885998e-02   1.1551145e-01   4.3626335e-01   1.8853055e-01  -3.1229453e-01  -1.8905120e-01   4.7382889e-01   5.3731999e-01   4.7240924e-01   4.4192246e-01   6.2211369e-02  -4.7286936e-03   3.0859275e-01   3.6914674e-01   3.6891609e-01   4.4331821e-01   5.9841495e-02   1.1818659e-01   1.1051619e-01  -1.2517140e-01   1.3235295e-01   2.0194674e-01   6.3689067e-02  -4.1052701e-02  -9.9952411e-02  -1.6649354e-01  -1.3076399e-01  -1.6205250e-01   1.3701083e-02  -1.8845354e-01   3.1832926e-01   1.9786893e-01   7.2803549e-02   7.3241439e-02   7.8274067e-02   3.0800305e-02  -9.0636903e-02  -4.2418228e-02  -5.4969897e-01  -4.5435847e-01   2.1846399e-01   4.7417687e-01   1.5433792e-01   1.8255098e-01   6.8558437e-02   8.6361896e-02  -2.3332127e-01  -3.1049217e-01  -5.3531178e-01  -5.3655225e-01
   2.5519645e-01   4.4261207e-01   2.7603282e-01   5.4356782e-01  -3.7661503e-01  -5.6320872e-01   3.0504427e-01   3.3390497e-01  -3.2253373e-01  -3.5202129e-01   2.1877425e-01   3.2847184e-01   4.9560993e-02   2.2305299e-01  -1.6611153e-01  -9.6958627e-02   3.5541633e-01   2.7659665e-01   8.1334289e-01   1.0000000e+00  -3.2295275e-01  -3.6727864e-01  -5.5406540e-02  -5.9110831e-02  -2.7793391e-01  -2.4475337e-01  -3.4070300e-01  -3.8414075e-01   4.7795456e-01   3.7312054e-01   3.1688937e-01   3.3666725e-01   5.0782464e-01   6.1798145e-01  -7.3842107e-02  -2.1719544e-01  -1.4903085e-01  -1.9085701e-01  -9.1500374e-02  -6.9041035e-02   2.2679327e-03   2.2388887e-01   5.2034150e-02   1.2380810e-01  -1.0410872e-01   3.0299380e-02   1.6334539e-02   5.4416709e-02  -3.0469975e-01  -1.5615630e-01  -1.1256594e-01  -9.9441486e-02  -1.4364837e-01  -2.2118378e-01  -1.0951502e-01  -2.3184112e-01   5.1263173e-02   2.9091457e-02  -9.6314679e-02  -1.6790245e-02  -5.2817420e-02   4.2673337e-02  -5.3125139e-02   9.8621231e-02  -8.6967848e-02  -1.6161777e-01   8.4763304e-02   1.5197957e-01   4.7991034e-01   2.2853468e-01  -3.3200094e-01  -2.2336289e-01   4.3386141e-01   5.3133951e-01   3.9251555e-01   4.9168616e-01   6.4080540e-02   3.0175980e-02   1.7317508e-01   2.9785901e-01   3.4369630e-01   5.1141663e-01   2.1781890e-01   2.6106433e-01   7.5864831e-02  -8.0450511e-02   5.8161810e-02   1.7763411e-01   3.1955123e-02  -1.5094781e-01  -8.6994041e-02  -1.9099000e-01  -1.2374911e-02  -8.6458670e-02   9.0388280e-02  -6.8622557e-02   2.5311378e-01   1.2423235e-01   1.1932727e-02  -7.4877247e-03   1.8433338e-01   1.1943913e-01   4.5683486e-02   7.7626966e-02  -3.9363243e-01  -3.2328616e-01   3.2378049e-01   4.5956461e-01   2.1975622e-01   4.4744856e-02  -3.3065801e-02   5.3626531e-02  -1.1080974e-01  -6.8877317e-02  -3.5317785e-01  -4.0002878e-01
   1.4532778e-01   7.0248784e-02  -2.8726233e-01  -4.1625921e-01   7.8876639e-01   6.9917254e-01  -4.9564282e-01  -3.9740065e-01   3.3903022e-01   2.7111021e-01  -1.6809451e-01  -1.9659652e-01  -2.5565101e-01  -1.1298317e-01   6.1635616e-01   3.1180961e-01  -2.5204321e-01  -1.6548840e-01  -3.1692098e-01  -3.2295275e-01   1.0000000e+00   9.1017190e-01  -1.4541717e-01  -9.7179168e-02   5.9420129e-01   6.8563393e-01   8.1648450e-01   7.7717632e-01  -4.1492415e-01  -3.2884752e-01  -6.7999327e-02  -5.4149247e-02  -5.2063949e-01  -4.5971920e-01  -6.9788928e-02  -6.5133566e-02  -1.3687412e-01  -1.0328330e-01   1.1822858e-01  -1.2918846e-01  -2.4893755e-01  -2.5457027e-01   2.1456709e-01   2.8662810e-01   3.8334930e-01   2.9870248e-01   2.2368017e-01   1.5047108e-01   4.0459501e-01   4.3892371e-01   3.2232997e-01   3.6135589e-01   3.1336404e-01   4.6900258e-01   1.3120003e-01   2.0982639e-01   2.9189985e-01   2.7263131e-01   6.6314479e-02   1.9973596e-01  -1.6936145e-01  -1.5104682e-01  -2.2516777e-01  -1.2466242e-01   9.4035922e-02   7.7851544e-02  -1.1297359e-01  -2.3419019e-01  -4.7395436e-02  -1.0662748e-01   5.3991528e-01   4.2123906e-01  -1.9576619e-01  -4.2428445e-01  -2.5483796e-01  -4.6049322e-01  -2.5882441e-01  -3.2147367e-01   1.8680180e-02  -8.4443448e-02  -9.9226389e-02  -1.9869789e-01   4.1754519e-02  -1.9721445e-01   1.4069407e-01   5.3993095e-02   4.9715614e-02  -2.0190374e-02  -6.3957303e-02   8.4755269e-02  -1.2307449e-01   1.0907404e-01  -2.0012393e-01  -1.9561249e-01   4.2852155e-02   9.7933175e-02  -5.6382104e-02   7.7965312e-02  -4.8544101e-02   2.8464204e-01  -9.7260277e-02  -1.2694087e-01  -3.1836183e-02  -1.2175384e-01   1.3100809e-01   1.0976371e-01  -1.0776786e-01  -2.9447331e-01  -5.4604321e-02  -1.5681316e-01  -2.1713926e-01  -6.0244817e-02   5.6303756e-02  -8.7178527e-02   1.5458485e-01   1.3947342e-01
   1.6952176e-01   2.4687661e-02  -2.7788701e-01  -4.5675439e-01   7.1959134e-01   7.3810926e-01  -4.8346423e-01  -4.2797265e-01   3.7574779e-01   3.4070859e-01  -1.1513203e-01  -2.3771794e-01  -1.4749503e-01  -1.1651244e-01   6.3814447e-01   3.9361477e-01  -1.7146515e-01  -1.6497968e-01  -3.4080788e-01  -3.6727864e-01   9.1017190e-01   1.0000000e+00  -1.3437353e-01  -1.2205183e-01   5.4931017e-01   5.6592975e-01   8.0328924e-01   8.0461260e-01  -3.6105784e-01  -2.7885027e-01  -3.6219658e-03  -3.4551995e-02  -5.1097042e-01  -4.5219931e-01  -1.1079820e-01  -1.1405581e-01  -2.1356392e-01  -1.3457310e-01   1.0395999e-01  -8.8536240e-02  -2.9702904e-01  -2.7046145e-01   1.6319063e-01   2.5673232e-01   2.5844837e-01   1.6263220e-01   1.3439678e-01   1.0618027e-01   3.2666657e-01   3.2823667e-01   2.7745441e-01   3.2588454e-01   2.0014634e-01   3.9643143e-01   6.7150948e-02   2.1244972e-01   2.7273324e-01   2.6161813e-01   1.8953064e-03   1.6730201e-01  -1.9466128e-01  -1.6910452e-01  -2.0056426e-01  -1.0797955e-01   9.2893545e-02   7.6852908e-02  -1.7114494e-01  -3.2224026e-01  -7.7262646e-02  -1.1893258e-01   5.4249483e-01   4.5034721e-01  -2.5311858e-01  -4.3958719e-01  -2.8591919e-01  -4.0853137e-01  -2.8957778e-01  -3.8396995e-01   1.0881221e-01  -8.5710717e-02  -9.0941229e-02  -1.8650135e-01   9.0762868e-03  -2.8862212e-01   1.4272058e-01   1.0208463e-01  -3.1099625e-02  -4.3694935e-02  -5.7051546e-02   8.9781701e-02  -1.6161568e-01   1.3526358e-01  -2.5609647e-01  -2.1922982e-01   1.4355454e-01   1.7082823e-01   4.3249735e-02   1.6445238e-01  -6.5272980e-02   2.8812783e-01  -1.0218712e-01  -1.8956596e-01  -5.5900080e-02  -1.7287018e-01   1.1425848e-01   6.8035231e-02  -5.6256481e-02  -2.8153963e-01   5.2888513e-02  -5.5888579e-02  -1.9521585e-01  -2.7962231e-02  -1.3084910e-02  -1.3451926e-01   1.2721421e-01   1.2829859e-01
  -2.6792595e-01  -2.8476856e-01   3.8756830e-01   2.3240310e-01  -2.3948191e-01  -1.7463649e-01   2.5227797e-01  -5.1246886e-02   9.9910812e-02   8.5118551e-02  -1.2570081e-01  -2.9184762e-01   2.7950883e-03  -1.3547011e-01  -5.9355457e-02  -7.7652251e-02  -3.0448878e-01  -2.2749288e-01  -1.4668646e-01  -5.5406540e-02  -1.4541717e-01  -1.3437353e-01   1.0000000e+00   8.3061410e-01   1.7770844e-01  -3.6505554e-03  -2.2095334e-01  -2.2630111e-01  -1.3534625e-01  -2.5767614e-01   4.6645959e-01   3.5507590e-01   1.8306064e-01   1.5011696e-01   4.2205709e-01   4.3608100e-01   9.1869825e-02   1.6724756e-01   1.1266968e-01   1.7024144e-01  -1.5601555e-02   1.3230884e-01  -1.4126738e-01  -3.4095815e-03   7.1411798e-03  -2.0426622e-01  -6.9403222e-02  -6.3182347e-02  -7.1564324e-02  -2.5615087e-01  -1.1975285e-01  -1.1184616e-01   5.5816980e-03   4.9442175e-02   3.4697019e-02   4.5211156e-02  -1.9577865e-01  -1.2099397e-01  -7.8703020e-02  -2.6305683e-01   1.7397132e-01  -1.0552516e-01   6.0949427e-02  -1.5083033e-01   5.4759570e-01   2.2724208e-01   9.6252453e-02   1.0417922e-01  -7.9436556e-02  -1.0282915e-01   7.6450909e-02   1.1891293e-01  -4.8212752e-02  -6.9368023e-02  -1.4711310e-01   1.3879852e-02   1.2887193e-01   1.8181343e-01  -1.8984948e-01  -1.4820538e-01  -2.7874567e-01  -7.5648663e-02  -1.1043465e-01   6.0311828e-03   2.8819775e-01   5.0809128e-01  -7.2568508e-02  -3.7672025e-02   1.2993352e-01   2.0023236e-01   3.3727326e-03   9.7778272e-02   1.7103731e-01   3.4479953e-01  -3.0467622e-01  -2.2026192e-01  -3.8686360e-02  -2.0637538e-01  -9.7477677e-02  -1.8570681e-01  -7.2529550e-02   2.0619439e-01   9.0709563e-02   1.6364516e-01   1.7882404e-01   2.1690455e-01  -1.7431042e-01  -4.0179786e-02  -3.0417464e-01   3.3822030e-02   3.1456428e-01  -1.2860858e-01   3.6265174e-03   1.8457321e-01   1.1663851e-01   1.0935591e-02
  -2.6770162e-01  -2.1823461e-01   3.2951762e-01   3.6836125e-01  -5.5162135e-02  -5.4654034e-02   1.7318420e-01  -2.1332680e-02   7.7912018e-02   2.4452001e-02  -9.4173556e-02  -2.3693751e-01   6.6889924e-02  -2.8840213e-02  -5.2359959e-02  -5.4830770e-02  -1.9899567e-01  -2.7870891e-01  -1.3460332e-01  -5.9110831e-02  -9.7179168e-02  -1.2205183e-01   8.3061410e-01   1.0000000e+00   3.4296193e-01   1.8709079e-01  -1.2194502e-01  -1.2739188e-01  -2.0999153e-01  -2.7887976e-01   3.3249885e-01   2.8234299e-01   5.1071419e-02   5.3936998e-02   3.3668319e-01   3.7845929e-01   1.1493534e-01   2.5617622e-01   7.9837105e-02   2.2961845e-01   7.3477167e-02   1.7313257e-01  -7.1832524e-02   2.7124215e-02   1.3306892e-01  -5.9119176e-02  -3.4849737e-02  -7.8953496e-02   3.3092829e-02  -1.7899968e-01  -1.5496106e-02  -9.7344888e-02   1.1284968e-01   3.3204502e-02   2.2792198e-02   6.7598952e-02  -1.7806579e-01  -5.8929820e-02  -1.0934628e-01  -1.7996755e-01   1.1589335e-01  -1.7863031e-02   1.0898080e-02  -1.5636760e-01   5.1010903e-01   2.1955967e-01   8.6069120e-02   1.2050184e-01  -1.0748417e-01  -1.2380571e-01   6.1205720e-02   7.7405287e-02   4.6188038e-02  -7.5722304e-02  -4.3100237e-02  -3.7595852e-02   1.7544094e-02   1.0154436e-01  -1.4256319e-01  -1.0141942e-01  -1.6691331e-01  -1.8334965e-02  -3.3914013e-01  -2.1959136e-01   3.5068299e-01   4.8590704e-01  -1.6439518e-01  -1.1904792e-01   1.4605613e-01   2.4029962e-01  -6.4082369e-02  -3.9175426e-02   1.5644387e-01   2.7272803e-01  -2.5280559e-01  -2.1060682e-01  -3.4673724e-03  -2.2433338e-01  -1.3247494e-01  -1.9463384e-01  -6.6086159e-02   1.8097497e-01   2.0587146e-02   6.8255641e-02   7.3571715e-02   9.4452777e-02  -2.2044951e-01  -7.6095099e-02  -2.1455260e-01   1.0975871e-01   3.0534171e-01  -1.4219852e-01  -2.1909292e-02   8.6548730e-02   4.8597709e-02  -1.6451245e-02
  -1.0232089e-01  -1.9896248e-02  -1.0561319e-01  -2.0462862e-01   7.1577753e-01   6.6754915e-01  -5.3898904e-01  -4.8653545e-01   1.6301466e-01   2.1674076e-01  -2.3312640e-01  -2.5069667e-01  -3.1571666e-01  -1.0960484e-01   3.4704865e-01   2.6813730e-01  -2.5377884e-01  -3.0934423e-01  -3.3226813e-01  -2.7793391e-01   5.9420129e-01   5.4931017e-01   1.7770844e-01   3.4296193e-01   1.0000000e+00   8.7659840e-01   6.3535644e-01   6.0604499e-01  -4.6499495e-01  -4.6559568e-01   7.5280853e-02  -1.6153360e-02  -4.8916734e-01  -4.0744476e-01  -2.0169137e-02  -1.3686099e-02   5.7981060e-02   3.9310922e-02   1.2306584e-01   6.6144236e-02   4.9644589e-02  -7.6286077e-02   1.2928626e-01   1.2529871e-01   3.6428684e-01   2.4738749e-01   8.4778414e-02  -9.1465248e-03   3.2241421e-01   3.0273360e-01   2.6334759e-01   2.5070319e-01   1.0330854e-01   3.0527828e-01   8.6261032e-02   2.1684771e-01   7.4329700e-02   2.1611238e-01  -3.5197804e-02   1.9777663e-01  -1.2299833e-01  -2.5319213e-02  -2.1036026e-01  -2.5860736e-01   3.7393886e-01   2.8618762e-01  -5.4750485e-02  -1.5910987e-01   3.2812389e-02  -7.1920099e-03   2.5558884e-01   1.4729955e-01  -8.3636155e-02  -4.0363521e-01  -9.7216503e-02  -2.3280310e-01  -1.3177735e-01  -1.3438649e-01   5.0636532e-02  -8.8200200e-02  -2.7116617e-02  -3.3081859e-02  -1.1490966e-01  -2.4976308e-01   3.3318970e-01   3.0353612e-01   1.7966074e-01   7.3754215e-02   2.4133245e-02   2.2411305e-01  -2.9034371e-01  -1.0393357e-01  -1.4507677e-01  -1.0444976e-01   1.1068849e-01   1.3711238e-01   9.8082303e-02   7.4802519e-02  -1.8374254e-01   8.4192513e-02  -1.8795912e-02  -2.0133850e-02   2.0244408e-02  -7.6744793e-02   8.6388131e-02   7.4416856e-02  -1.7669850e-01  -2.4058796e-01   8.9925774e-02   7.9704508e-02  -1.1409795e-01  -9.5367241e-02   6.0328917e-02   7.2046805e-02   1.2844542e-01   1.3543857e-01
   1.0697743e-02   1.3353659e-01  -1.3027292e-01  -1.5892827e-01   7.7336230e-01   6.5335359e-01  -4.9430196e-01  -4.1659071e-01   1.4353112e-01   3.9434022e-02  -1.4429342e-01  -1.2188338e-01  -2.8577660e-01  -3.6791150e-02   3.6452276e-01   2.2630238e-01  -2.1655534e-01  -2.1109177e-01  -2.7755979e-01  -2.4475337e-01   6.8563393e-01   5.6592975e-01  -3.6505554e-03   1.8709079e-01   8.7659840e-01   1.0000000e+00   6.6576827e-01   6.4669424e-01  -5.1272096e-01  -4.7293498e-01   3.7771727e-02   1.0386453e-02  -4.3543025e-01  -3.7809005e-01   8.8488376e-03   2.4873974e-02   1.1359254e-01   5.7781670e-02   9.2609290e-02   2.1320353e-02   1.0619520e-01  -1.0391665e-02   9.5460286e-02   3.3826384e-02   3.4495768e-01   2.8673064e-01   1.1192277e-01  -5.5920220e-02   2.8951963e-01   3.6439424e-01   2.5929431e-01   2.2277686e-01   1.8129685e-01   3.2629764e-01   1.6221441e-01   1.6465424e-01   2.0612359e-01   3.2357802e-01   2.3460811e-02   2.7013845e-01  -2.7824678e-02   4.2818717e-02  -1.0179383e-01  -1.0007331e-01   2.4253947e-01   2.9840168e-01  -2.2538246e-02  -1.2816389e-01   1.5157785e-02  -4.1875049e-02   3.3463253e-01   2.1308855e-01  -1.6450709e-02  -3.0633110e-01  -5.1157749e-02  -2.4435134e-01  -8.1609614e-02  -1.0263640e-01   6.9489432e-02  -4.6992906e-02   8.2638104e-02   3.1696738e-02  -4.4133261e-02  -1.8212541e-01   2.9814566e-01   2.0211805e-01   2.4762033e-01   1.1283453e-01  -5.8461471e-03   2.5123242e-01  -2.8304870e-01  -1.2102189e-01  -1.9360956e-01  -1.8679938e-01   1.1967257e-02   5.9485037e-02  -8.8320594e-02  -9.6132890e-02  -1.5035880e-01   5.3311228e-02  -1.4548116e-02  -8.5496165e-03   8.4292445e-03  -3.6865321e-02   9.5492201e-02   1.0111224e-01  -1.1306935e-01  -2.8069776e-01  -5.8337695e-02  -1.6280771e-01  -2.5908411e-01  -2.1640492e-01   3.7712192e-02   1.9419882e-02   9.0184521e-02   1.2552077e-01
   3.3140636e-01   2.7498177e-01  -3.2774722e-01  -4.5516846e-01   8.9974202e-01   8.3832985e-01  -6.1315457e-01  -3.7759360e-01   2.2376562e-01   1.7310199e-01  -8.8870728e-02  -1.2690515e-02  -2.4665178e-01  -2.3761210e-02   5.3486080e-01   3.1215736e-01  -4.9068839e-02  -4.2290216e-02  -2.8470631e-01  -3.4070300e-01   8.1648450e-01   8.0328924e-01  -2.2095334e-01  -1.2194502e-01   6.3535644e-01   6.6576827e-01   1.0000000e+00   9.7497070e-01  -3.9683608e-01  -2.5154480e-01  -2.7504211e-01  -3.0729734e-01  -5.3830084e-01  -4.8558050e-01  -1.7672972e-01  -1.3395606e-01  -5.7458176e-03  -1.3528434e-02   2.2151415e-01   5.2687458e-02  -5.0716518e-02  -1.0988994e-01   1.6825578e-01   2.2989051e-01   2.9912735e-01   2.2474607e-01   1.5669209e-01   7.9092610e-02   3.5757167e-01   3.7545780e-01   2.8112162e-01   2.8750885e-01   2.3272231e-01   4.2689992e-01   2.1906560e-01   4.1199117e-01   3.9134418e-01   3.8551571e-01   7.6416157e-03   1.7013735e-01  -1.6700248e-01   4.5207931e-03  -1.9276241e-01  -6.9652088e-03   8.2536695e-03   1.5525517e-01  -2.9681522e-01  -4.2293716e-01  -4.8482916e-02  -1.3907942e-01   2.6520607e-01   1.2109865e-01  -2.3754340e-01  -3.7796117e-01  -1.5265077e-01  -3.2448184e-01  -2.4652968e-01  -3.1446534e-01   2.0806142e-01   1.3414101e-01   1.3904358e-01   8.7743059e-03  -1.6343718e-02  -3.5481799e-01   1.9034814e-01   3.6978680e-02   2.3780777e-01   2.2605928e-02   6.3033887e-02   2.0352959e-01  -3.4382878e-01  -5.2680581e-02  -3.8029328e-01  -3.5725049e-01   1.9671640e-01   1.9898340e-01   2.9320440e-02   1.5066839e-01  -2.1923675e-01   2.0626971e-01  -2.1716782e-01  -3.1506364e-01  -2.0617089e-01  -2.9645767e-01   7.3654254e-02   6.0743034e-02  -2.6948744e-01  -2.9395055e-01   9.1297639e-02  -3.9931161e-02  -2.5985183e-01  -6.8977365e-02  -1.0512963e-01  -2.0412354e-01   9.6742843e-02   1.6193485e-01
   3.0163796e-01   2.3893241e-01  -3.2936260e-01  -4.6947524e-01   8.7134785e-01   8.4528515e-01  -6.1439925e-01  -4.0995270e-01   2.1177457e-01   1.3972642e-01  -9.2089911e-02  -5.2054842e-02  -2.4165763e-01  -4.4117471e-02   4.7743169e-01   2.8694483e-01  -2.7826318e-02  -6.9691003e-02  -3.1248327e-01  -3.8414075e-01   7.7717632e-01   8.0461260e-01  -2.2630111e-01  -1.2739188e-01   6.0604499e-01   6.4669424e-01   9.7497070e-01   1.0000000e+00  -4.0952020e-01  -2.7724848e-01  -2.8345118e-01  -3.1866474e-01  -5.4131641e-01  -4.9363484e-01  -1.8393117e-01  -1.1135708e-01  -6.9797219e-03   8.0072679e-03   1.9291916e-01   6.0839178e-02  -2.9093619e-02  -1.1354877e-01   1.0316163e-01   1.7271539e-01   2.2191270e-01   1.6102824e-01   1.0884041e-01   4.5159698e-02   3.2246153e-01   3.3899075e-01   2.5476314e-01   2.5533299e-01   1.9475330e-01   3.9894281e-01   2.1482869e-01   4.1737473e-01   3.7939436e-01   3.9368701e-01  -1.0518602e-02   1.5382005e-01  -1.4285440e-01  -6.2325640e-03  -1.6550742e-01   8.3942037e-03   3.6576005e-03   1.6083274e-01  -3.1338450e-01  -4.3269064e-01  -3.5864258e-02  -1.2855799e-01   2.6918140e-01   1.3119745e-01  -2.6821920e-01  -3.9896362e-01  -1.9080146e-01  -3.3982278e-01  -2.5167937e-01  -3.3743090e-01   2.1977420e-01   1.2359654e-01   1.3749269e-01  -6.1645025e-03  -4.2618502e-02  -3.8483060e-01   1.8762180e-01   5.0878037e-02   2.2400192e-01   6.6046751e-03   4.9598536e-02   2.3458789e-01  -3.3830225e-01  -3.0148150e-02  -3.8145842e-01  -3.5252163e-01   2.1577921e-01   2.1671413e-01   1.4825441e-02   1.3580682e-01  -2.2233835e-01   2.1118829e-01  -2.1096239e-01  -3.2860708e-01  -2.2600303e-01  -3.0247991e-01   9.6641615e-02   6.8654703e-02  -2.6601325e-01  -3.2931640e-01   1.0504526e-01  -1.3199374e-02  -2.5641079e-01  -4.2649355e-02  -8.7005179e-02  -2.0198582e-01   9.9427484e-02   1.7246468e-01
   1.6938633e-01   1.4497673e-01   1.5190782e-01   2.3630269e-01  -4.4746186e-01  -5.0475274e-01   3.4343880e-01   4.8245242e-01  -4.2223314e-02  -1.4234819e-01   4.1928387e-01   4.1554489e-01   3.5572817e-01   2.4043550e-01  -2.2376314e-02  -1.0184753e-02   4.7384362e-01   4.3735790e-01   4.7727319e-01   4.7795456e-01  -4.1492415e-01  -3.6105784e-01  -1.3534625e-01  -2.0999153e-01  -4.6499495e-01  -5.1272096e-01  -3.9683608e-01  -4.0952020e-01   1.0000000e+00   7.8049633e-01   9.4249492e-02   9.9881137e-02   4.6074594e-01   4.6288637e-01  -3.5362042e-01  -4.7128289e-01  -2.8771998e-01  -3.1302134e-01  -1.8308755e-01  -2.7781201e-01  -5.7171832e-02  -1.0152802e-01  -7.0657282e-02  -5.4731643e-02  -2.7523925e-01  -2.7041062e-01  -2.4318302e-01  -9.6218162e-02  -2.8019475e-01  -3.4765283e-01  -1.7379646e-01  -2.6333502e-01  -3.0715017e-01  -3.5686172e-01  -2.3255639e-01  -2.8516987e-01  -5.7255261e-02  -2.0927954e-01   1.0682877e-01  -1.0160841e-01   1.1628674e-02   3.9395348e-02   7.0109500e-02   2.0430069e-01  -4.0342324e-01  -3.8145226e-01  -8.6228535e-02  -1.0855009e-01   7.7478754e-03  -5.4047310e-02  -4.9590332e-02   5.1993196e-02   4.1719553e-01   4.6118245e-01   2.2453482e-01   3.5964822e-01   1.0469688e-01   7.8875978e-03   3.2226042e-01   2.2809121e-01   4.3308898e-01   2.8068866e-01   2.9708449e-01   1.6202929e-01  -1.9108846e-01  -4.0040176e-01  -1.2845798e-01  -1.4106748e-02  -7.5086282e-02  -3.8241933e-01   1.1197906e-01   1.7062712e-02   2.0253153e-02  -2.0103676e-02   3.6914213e-01   1.8852700e-01   2.5925718e-01   2.5880555e-01   8.6149535e-02   4.7176697e-02   6.8219829e-02   3.2661752e-02  -1.4497368e-02   6.5030906e-02  -9.9969377e-02  -8.9127120e-02   3.7525122e-01   3.8907938e-01   3.7078870e-01   7.1876607e-02  -1.4387376e-01   1.6047521e-01  -1.2006584e-01  -1.3641932e-01  -1.2484281e-01  -8.4145702e-02
   1.6376804e-01   2.5675003e-01  -1.5119266e-01   7.1363501e-02  -3.4347998e-01  -4.2201763e-01   7.9784949e-02   3.9438920e-01  -1.3340392e-01  -1.5572062e-01   1.8557627e-01   3.9991916e-01   1.6843550e-01   2.0536440e-01  -8.8153030e-03  -8.0136696e-02   3.7437068e-01   4.7010077e-01   2.8370679e-01   3.7312054e-01  -3.2884752e-01  -2.7885027e-01  -2.5767614e-01  -2.7887976e-01  -4.6559568e-01  -4.7293498e-01  -2.5154480e-01  -2.7724848e-01   7.8049633e-01   1.0000000e+00  -8.8340582e-02  -3.5701764e-02   3.0601367e-01   3.6011853e-01  -3.1398319e-01  -4.7446278e-01  -4.3087298e-01  -3.5515524e-01  -3.0266246e-01  -3.7436220e-01  -1.4675896e-01  -1.5502086e-01  -2.3909101e-02  -1.0906656e-01  -2.4716153e-01  -2.7857281e-01  -2.0571811e-01  -1.3990359e-01  -2.5544154e-01  -2.7176749e-01  -2.3315360e-01  -3.1404909e-01  -2.0682277e-01  -3.4638305e-01  -3.4083140e-01  -3.1337884e-01  -4.4331146e-02  -4.9774248e-02   4.0268786e-02  -4.1585960e-02  -9.7985582e-02   1.4064999e-01  -1.1728405e-01   1.5683063e-01  -4.2634406e-01  -3.4575663e-01  -9.8821907e-02  -9.7182558e-02   8.2578181e-02   5.1321588e-02  -1.1561095e-01  -1.0120079e-01   1.6917069e-01   3.0856838e-01   3.8371281e-02   1.2069333e-01  -1.1261821e-01  -1.5656896e-01   1.4080862e-01   3.7290085e-01   3.6608126e-01   2.9158257e-01   2.4352905e-01   7.3204653e-02  -2.4124800e-01  -4.0570723e-01  -1.8041410e-01  -1.1173558e-01  -1.4071318e-01  -4.6888390e-01   7.5007607e-02  -8.0998622e-02  -1.3706311e-02  -9.7411417e-02   4.5668876e-01   3.0773778e-01   1.8647106e-01   2.2088689e-01  -8.2611555e-02  -3.0636007e-02  -2.1482348e-02  -1.1379650e-01  -9.2289640e-02  -5.7409375e-02  -5.9711045e-03  -3.5952307e-02   3.2734200e-01   2.7237422e-01   4.1368899e-01   4.3144169e-02  -1.9502159e-01   1.8166285e-01  -9.6995921e-02  -1.5137824e-01  -2.2265440e-02   6.1453754e-02
  -1.1824600e-01   2.1176293e-02   1.9817222e-01   2.8496001e-01  -3.3280089e-01  -3.5321204e-01   1.7021288e-01   5.4225545e-02  -1.9939424e-01  -1.1690736e-01   2.4224379e-01   1.1463202e-01   1.4970183e-01   3.1487327e-01  -2.8341089e-02   1.8967269e-02  -1.8180120e-02   2.1019410e-02   1.9164571e-01   3.1688937e-01  -6.7999327e-02  -3.6219658e-03   4.6645959e-01   3.3249885e-01   7.5280853e-02   3.7771727e-02  -2.7504211e-01  -2.8345118e-01   9.4249492e-02  -8.8340582e-02   1.0000000e+00   9.2720057e-01   5.1972455e-01   5.5220815e-01   3.5660352e-01   2.2902548e-01   3.0588541e-02   5.8476300e-03  -4.8564044e-02  -2.5895508e-02  -4.3597188e-02   2.9041849e-01  -3.0175042e-01  -2.1774996e-01  -8.5560825e-02  -2.0023947e-01  -2.3053034e-01  -1.2051345e-01  -3.5509119e-01  -2.6917663e-01  -2.7980737e-01  -2.4177000e-01  -4.1102116e-01  -3.3801940e-01  -2.6668839e-01  -4.5167648e-01  -1.6043742e-01  -1.8461002e-02  -2.4039907e-01  -1.1847973e-01   1.1650632e-02  -2.9774862e-02   5.7811911e-02   1.8995452e-02   3.7357295e-01   1.4772576e-01   1.7562563e-01   1.6721191e-01   1.1782672e-01   2.7476131e-02   2.5307571e-01   3.3518848e-01   4.2081739e-01   2.9896216e-01   2.3014890e-01   3.3418534e-01   2.8795364e-01   2.3869274e-01   4.6708188e-02  -6.8321556e-02  -6.8060273e-02   2.3634436e-01   7.9413111e-02   2.7979361e-01   1.7694111e-01   2.6844333e-01  -3.5805953e-03   1.7770149e-01  -1.7091835e-01  -1.7576353e-01  -1.5036176e-01  -9.4970150e-02  -1.1731481e-01  -2.5642116e-02  -3.9103234e-01  -3.8214418e-01   4.9438357e-02  -2.4471870e-01  -1.0923536e-01  -3.0483942e-01  -5.2642539e-02   3.6494264e-02  -3.8786981e-02  -2.6002128e-02  -2.6585758e-01  -2.6488565e-01   2.3197520e-01   7.7964479e-02  -2.8569661e-01   5.7404848e-02   1.5379504e-01  -3.7129389e-01  -2.4988410e-01  -1.4426449e-01  -3.2706427e-01  -4.3551365e-01
  -1.2966433e-01   6.2512526e-02   1.1433573e-01   3.2577054e-01  -3.3250796e-01  -4.1474112e-01   1.8909132e-01   1.6313958e-01  -2.8364067e-01  -2.3416505e-01   2.5409430e-01   2.1694122e-01   1.7660236e-01   4.1742459e-01  -6.1156515e-02  -3.7029349e-02  -3.1455202e-02   4.3330736e-02   2.2189010e-01   3.3666725e-01  -5.4149247e-02  -3.4551995e-02   3.5507590e-01   2.8234299e-01  -1.6153360e-02   1.0386453e-02  -3.0729734e-01  -3.1866474e-01   9.9881137e-02  -3.5701764e-02   9.2720057e-01   1.0000000e+00   5.4005363e-01   5.7429432e-01   4.2331921e-01   2.6351857e-01  -1.2321589e-02  -3.6474924e-02  -1.1378938e-01  -1.1336144e-01  -5.3576535e-02   2.5672853e-01  -2.9262726e-01  -2.4395401e-01  -9.7552462e-02  -1.5821903e-01  -2.2411405e-01  -1.6196456e-01  -3.7531106e-01  -2.7579762e-01  -2.3233752e-01  -2.6286394e-01  -3.2774322e-01  -3.8062254e-01  -2.6587863e-01  -5.0799461e-01  -1.7398654e-01  -2.3990236e-03  -2.5838301e-01  -9.2497033e-02   2.8449363e-02   3.8300913e-02   5.6920207e-02   3.9049142e-02   3.5957031e-01   1.3588770e-01   2.1440561e-01   2.3153891e-01   1.2999668e-01   7.7323162e-02   3.1694480e-01   4.1213409e-01   4.5222628e-01   3.2837734e-01   2.2107089e-01   2.8267210e-01   2.7499783e-01   2.5726711e-01  -1.1495893e-03  -1.1032471e-01  -5.0926103e-02   2.2506395e-01   4.0725327e-02   2.6143052e-01   1.9535038e-01   2.4145751e-01  -6.6076031e-02   1.2802093e-01  -1.7143751e-01  -2.6151359e-01  -1.3496986e-01  -1.5433932e-01  -1.1765189e-01  -6.5787162e-02  -4.2993795e-01  -3.7109511e-01  -7.5139125e-02  -3.3329996e-01  -1.2627706e-01  -3.6560571e-01  -6.3327927e-02   1.9394616e-02  -5.5066501e-02  -4.1291386e-02  -2.6040691e-01  -2.6661541e-01   2.7917963e-01   7.9962589e-02  -3.3163269e-01  -4.2137434e-02   8.7641742e-02  -4.3998146e-01  -2.3824481e-01  -1.5907588e-01  -3.1970009e-01  -3.9167024e-01
   6.0957920e-02   1.5015241e-01   2.6363029e-01   4.3633660e-01  -6.1613550e-01  -6.2633550e-01   4.5580087e-01   4.1545120e-01  -3.8454214e-01  -3.7269407e-01   4.7692745e-01   5.5508312e-01   3.3039737e-01   3.9774100e-01  -3.8079715e-01  -1.8924865e-01   3.8161053e-01   5.0426034e-01   4.4630507e-01   5.0782464e-01  -5.2063949e-01  -5.1097042e-01   1.8306064e-01   5.1071419e-02  -4.8916734e-01  -4.3543025e-01  -5.3830084e-01  -5.4131641e-01   4.6074594e-01   3.0601367e-01   5.1972455e-01   5.4005363e-01   1.0000000e+00   8.8303569e-01   1.4231668e-01   1.2854883e-01   8.9886951e-02   6.6293311e-02  -1.5009750e-01  -1.8961833e-02   1.0634169e-01   4.2452908e-01  -2.9110655e-01  -3.1947049e-01  -3.0733377e-01  -2.8694550e-01  -3.1568367e-01  -1.3186045e-01  -4.8990932e-01  -3.7005403e-01  -3.5765880e-01  -3.5514194e-01  -5.1830466e-01  -5.2951350e-01  -3.2205559e-01  -4.4573118e-01  -3.3483119e-02   9.2222550e-03  -7.0755077e-02  -1.3236449e-01   2.4175467e-01   3.3595558e-01   4.1980642e-01   4.8407008e-01   6.7994597e-02   5.7728895e-02   2.5719324e-01   3.1807376e-01   1.0196488e-01   8.8477500e-02  -1.3332153e-01  -2.5890189e-02   4.4790962e-01   6.8847779e-01   3.7305988e-01   5.7635346e-01   4.5681096e-01   4.4885257e-01   2.1811577e-01   2.2912837e-01   2.6723218e-01   5.2188291e-01   3.4550464e-02   3.1383761e-01  -2.4630433e-02   3.2616112e-02  -4.4030433e-02  -2.4272865e-03  -1.8253032e-01  -2.4518615e-01   1.8557508e-02  -6.5434689e-02  -1.2777642e-01  -9.0057931e-02  -3.9480459e-01  -4.5021375e-01  -1.0559060e-01  -2.6536144e-01  -7.0448650e-02  -3.8885147e-01  -1.3088390e-01  -8.2152989e-02  -1.8029565e-01  -6.1505285e-02  -3.4659999e-01  -2.9155485e-01   2.0087666e-01   1.6233055e-01  -3.3455602e-01  -2.5057116e-02   1.1578753e-01  -3.4055086e-01  -3.9060647e-01  -2.8636246e-01  -4.0634497e-01  -4.4853211e-01
  -1.4349388e-03   2.3610186e-01   1.8252079e-01   4.3534241e-01  -5.9099734e-01  -6.4394710e-01   3.4266920e-01   4.1488259e-01  -4.1917613e-01  -3.2694508e-01   3.0788524e-01   5.0315192e-01   1.7703469e-01   3.8784293e-01  -3.1164351e-01  -1.6817123e-01   2.8641940e-01   3.5681027e-01   4.6679405e-01   6.1798145e-01  -4.5971920e-01  -4.5219931e-01   1.5011696e-01   5.3936998e-02  -4.0744476e-01  -3.7809005e-01  -4.8558050e-01  -4.9363484e-01   4.6288637e-01   3.6011853e-01   5.5220815e-01   5.7429432e-01   8.8303569e-01   1.0000000e+00   1.1229786e-01   4.3338742e-02  -7.1534281e-02  -8.1387107e-02  -2.5537991e-01  -1.4557297e-01   5.3496870e-02   2.9403427e-01  -1.6786026e-01  -1.9117385e-01  -2.2580270e-01  -2.1169370e-01  -2.5516534e-01  -8.1015012e-02  -4.0578889e-01  -2.9498819e-01  -3.4392713e-01  -3.2142299e-01  -4.7289025e-01  -4.8724071e-01  -4.1288325e-01  -5.1320833e-01  -1.3331361e-01  -3.7754453e-02  -1.3812980e-01  -7.9654065e-02   1.6320211e-01   3.4582726e-01   1.5666628e-01   3.5849872e-01   1.2291695e-01   6.0339434e-02   1.8184562e-01   2.4832255e-01   1.8195753e-01   1.2876978e-01  -1.8503328e-01  -8.8550892e-02   3.8813612e-01   5.4476345e-01   2.3166200e-01   4.6341320e-01   2.6975555e-01   2.5538825e-01   1.0402061e-01   1.6104204e-01   1.8713532e-01   4.9398531e-01   1.4128694e-01   3.3032785e-01  -1.5769651e-02   6.7849762e-02  -3.0714206e-02   6.2936611e-02  -2.6670183e-01  -3.9363810e-01  -9.7963316e-02  -1.4186344e-01  -1.0803710e-01  -1.0152650e-01  -2.0557737e-01  -3.1458581e-01   3.2862912e-02  -1.1195906e-01  -1.4581867e-01  -3.1057563e-01  -4.7455680e-02  -5.2220212e-02  -1.0635402e-01  -6.6731206e-02  -3.4194343e-01  -3.2532833e-01   2.6974415e-01   1.9695471e-01  -9.3385700e-02   5.3158705e-02   1.0706540e-01  -1.7802635e-01  -3.1678657e-01  -2.1753254e-01  -3.8241088e-01  -4.3528543e-01
  -1.5125900e-01  -3.9005912e-02   7.4677273e-02   9.9127258e-02  -2.3148356e-01  -2.4356050e-01   1.1244373e-01  -1.0275558e-03  -3.2941797e-01  -1.6819032e-01   1.4585937e-02  -3.4524969e-02   7.4471308e-02   1.6673660e-01  -2.2026482e-01  -2.1183212e-01  -2.7675204e-01  -6.9095455e-02  -9.2242546e-02  -7.3842107e-02  -6.9788928e-02  -1.1079820e-01   4.2205709e-01   3.3668319e-01  -2.0169137e-02   8.8488376e-03  -1.7672972e-01  -1.8393117e-01  -3.5362042e-01  -3.1398319e-01   3.5660352e-01   4.2331921e-01   1.4231668e-01   1.1229786e-01   1.0000000e+00   8.7628883e-01   2.9871375e-01   2.8613635e-01   9.4509176e-02   1.8701655e-01   4.6127658e-02   2.3727981e-01  -1.5823112e-01  -2.5585620e-02   1.1204417e-03   5.8340510e-02   6.6805797e-02   1.8048908e-02  -4.9522963e-02  -5.8133546e-02  -4.3227371e-02  -7.0816146e-02   1.8793832e-01  -1.0064006e-01   1.0782594e-01  -2.5395065e-02  -9.1690927e-02   1.0847826e-01  -2.3368713e-01  -1.7752842e-01   5.1770856e-02   2.1328781e-02  -7.9365526e-02  -1.4688701e-01   5.5140594e-01   3.0330800e-01   3.3956357e-01   4.0734371e-01   1.2172581e-01   1.8657234e-01   4.6231447e-02   9.0259246e-02   3.3324160e-02   9.1951821e-02  -6.3010673e-02   3.3262364e-03   1.5643688e-01   2.9175126e-01  -2.2414116e-01  -5.8249030e-02  -2.8961628e-01  -3.1908690e-02  -1.9709821e-01  -1.1992560e-02   3.6706477e-01   4.5671792e-01   1.5896410e-02   2.2620110e-02   1.2874143e-01   1.4151242e-01  -4.8169792e-02  -9.2077888e-02  -7.6067950e-02  -9.1340160e-03  -5.4126588e-01  -3.9665578e-01  -2.0288801e-01  -3.8183619e-01  -1.2082939e-01  -3.5764369e-01  -2.6279851e-01  -6.8887830e-02  -1.6234075e-01  -1.4120170e-01  -1.3481525e-01  -1.3117025e-01  -8.8618096e-02  -4.6225044e-02  -4.9700829e-01  -3.4581036e-02   3.6430492e-01  -3.3863010e-01  -2.0162396e-01  -9.7199628e-02  -1.8790697e-01  -1.7349934e-01
  -1.4810395e-01  -1.0943283e-01   7.7142621e-02   3.7603718e-02  -1.7766125e-01  -1.0643991e-01   7.5180098e-02  -1.2127324e-01  -2.3900185e-01  -1.3461423e-01   5.8406145e-02  -9.4168260e-02   4.9301695e-02   6.3525381e-02  -3.0991962e-01  -2.1094271e-01  -2.1804727e-01  -6.9048257e-02  -2.0965750e-01  -2.1719544e-01  -6.5133566e-02  -1.1405581e-01   4.3608100e-01   3.7845929e-01  -1.3686099e-02   2.4873974e-02  -1.3395606e-01  -1.1135708e-01  -4.7128289e-01  -4.7446278e-01   2.2902548e-01   2.6351857e-01   1.2854883e-01   4.3338742e-02   8.7628883e-01   1.0000000e+00   4.3157701e-01   4.7366359e-01   1.8990683e-01   3.2424997e-01   1.4300120e-01   3.6301923e-01  -1.3674494e-01  -1.6450415e-02   2.8923208e-02   4.1220669e-02   1.1292148e-01   8.7585996e-02   2.4966173e-02  -2.0304629e-02  -2.2425211e-02  -2.0804346e-02   2.2592386e-01   1.9455155e-02   1.9675325e-01   8.2996545e-02  -3.1426895e-02   8.3364317e-02  -2.6645208e-01  -2.3929828e-01   9.0601132e-02  -8.3284595e-05   6.9239260e-02  -4.1016366e-02   4.8404813e-01   2.7200309e-01   2.7473932e-01   3.7950649e-01  -4.4447739e-03   7.9947805e-02   5.1335812e-02   7.6671235e-02  -1.0484746e-03   9.5312346e-02  -4.5388784e-02   2.2283207e-02   3.1084882e-01   4.2120991e-01  -1.3746263e-01  -4.1437849e-02  -2.7178641e-01  -2.3534990e-02  -3.1337372e-01  -5.9870645e-02   3.1218961e-01   5.1524803e-01   1.6325297e-02  -6.5933203e-02   1.2245700e-01   2.5435670e-01   1.6392290e-02   1.5485325e-02  -2.0606187e-02   9.4252813e-02  -6.4163701e-01  -4.6214303e-01  -2.9911577e-01  -4.4253380e-01  -7.4115602e-02  -3.1535403e-01  -2.2433638e-01  -1.1124050e-02  -1.6649445e-01  -8.5910674e-02  -5.2100145e-02  -4.8982518e-02  -2.1011811e-01  -1.6647374e-01  -6.2202999e-01  -2.5714240e-02   4.4566772e-01  -3.3872465e-01  -1.1920981e-01  -4.5196097e-02  -1.3183930e-01  -1.4134048e-01
  -6.2588615e-02  -7.8217200e-02   1.0178024e-01  -3.3276060e-02   3.1241183e-02   8.1830559e-02   7.0763031e-02  -5.8111118e-02  -9.6437544e-02  -1.6782451e-01   1.2394318e-01   6.8824891e-02   2.8330465e-02   5.9986648e-04  -2.7589292e-01  -1.8060796e-01   1.2160605e-01   1.0834197e-01  -6.4145477e-02  -1.4903085e-01  -1.3687412e-01  -2.1356392e-01   9.1869825e-02   1.1493534e-01   5.7981060e-02   1.1359254e-01  -5.7458176e-03  -6.9797219e-03  -2.8771998e-01  -4.3087298e-01   3.0588541e-02  -1.2321589e-02   8.9886951e-02  -7.1534281e-02   2.9871375e-01   4.3157701e-01   1.0000000e+00   7.8637499e-01   7.1685704e-01   7.0523099e-01   6.7484307e-01   6.6853404e-01  -8.9218375e-02  -7.3681689e-02   1.7737540e-01   2.0353064e-01   2.1746774e-01   2.3456467e-01   9.0195061e-02   6.0528142e-02  -3.2907098e-02   8.8956782e-02   6.7123781e-02   6.0238467e-02   5.7265614e-01   4.3367921e-01   1.9595354e-02  -6.8444229e-02  -9.5672179e-02  -2.2524165e-01  -2.3890275e-02  -9.8224483e-02   2.1860293e-01   4.5758353e-02  -1.8537924e-02   3.2488465e-02   5.1256037e-02   1.2375149e-01  -9.0852810e-02  -1.1674059e-01  -6.4757681e-02  -1.4681057e-01   3.0921742e-01   2.7848514e-01   4.6672298e-01   4.3544128e-01   5.0092393e-01   6.1353499e-01   1.4375567e-01  -4.1565863e-02   5.3532609e-02  -4.0019151e-03  -6.3689857e-02   2.2936447e-01  -2.3080087e-02   1.2272242e-01   4.5987029e-01   3.3632741e-01   1.7013477e-01   3.8882476e-01   3.9521273e-02   1.4968855e-02  -1.0076868e-02   3.6770047e-02  -5.4025005e-01  -4.8796834e-01   3.6065273e-02  -1.1913222e-01   2.2842514e-01  -7.1675900e-02  -6.5402099e-02   9.1574552e-02  -4.1586607e-02   4.9337517e-02  -9.5425378e-02   1.2626157e-02  -4.3422691e-01  -2.1373587e-01  -4.6726103e-01   1.8243474e-01   4.8465747e-01  -1.7972500e-01  -1.1089438e-01  -1.4889020e-02  -1.2375329e-01  -2.1029573e-01
  -4.2354957e-02  -1.5077994e-01   1.3270805e-01   4.1420529e-02   3.7658048e-03   1.2429534e-01   1.2514868e-01  -6.6400699e-02  -2.4925795e-02  -7.1035649e-02   1.2407450e-01  -7.9369422e-02   1.3623164e-01  -4.1306644e-02  -2.3721797e-01  -1.1402988e-01   1.9668173e-01   1.0443227e-01  -1.3970842e-01  -1.9085701e-01  -1.0328330e-01  -1.3457310e-01   1.6724756e-01   2.5617622e-01   3.9310922e-02   5.7781670e-02  -1.3528434e-02   8.0072679e-03  -3.1302134e-01  -3.5515524e-01   5.8476300e-03  -3.6474924e-02   6.6293311e-02  -8.1387107e-02   2.8613635e-01   4.7366359e-01   7.8637499e-01   1.0000000e+00   5.5213601e-01   7.4750907e-01   5.3688674e-01   7.0008571e-01  -2.3122062e-01  -1.5110375e-01  -1.6948181e-02  -1.1225204e-02   6.6588337e-02   1.3010646e-01  -1.9187290e-02  -4.3775596e-02  -1.5084974e-01  -5.1971287e-03   3.8954002e-02  -9.3510162e-03   4.2972154e-01   3.6538332e-01   1.5838949e-01   1.2147368e-02  -3.7052323e-02  -1.5277189e-01   6.3363973e-02   4.8958948e-03   2.8226799e-01   1.5836063e-01   4.1764176e-02   7.3998911e-03   6.8219500e-02   1.7722563e-01  -4.1356512e-02   5.4187070e-02  -2.5202230e-02  -9.1517496e-02   2.2879434e-01   2.8512793e-01   3.9282155e-01   3.8590634e-01   4.5291782e-01   5.2906454e-01   1.7353525e-01   7.8997853e-02   2.7397503e-02   4.0484813e-02  -3.1445282e-01  -1.7396651e-02   2.7743546e-02   2.0296700e-01   2.1052158e-01   1.2365811e-01   1.7407145e-01   4.3664962e-01   2.1912259e-01   2.4164827e-01   9.9567907e-02   2.0410887e-01  -4.9900522e-01  -4.9308434e-01   2.1226300e-02  -1.4202161e-01   3.0872476e-01  -2.5925457e-02   5.8686532e-02   2.0644547e-01  -3.8786453e-02   1.2620980e-01  -8.3709848e-02  -4.8196207e-02  -2.4577111e-01  -1.2519606e-01  -4.3672183e-01   3.0143474e-01   5.6183109e-01  -1.1946910e-01  -3.4618499e-02  -2.6003537e-02  -1.5233263e-01  -2.4408016e-01
   1.3749983e-01  -1.7036772e-02   5.2624518e-02  -1.6515567e-01   1.6476702e-01   2.2509133e-01  -1.3541685e-02  -1.2021248e-01   1.2413652e-01   6.6534332e-02  -4.4817673e-02  -1.1319533e-01  -8.8829884e-02  -2.1003677e-01   2.1584608e-02  -8.4169523e-05   8.8131730e-02   6.8643913e-02  -3.2463679e-02  -9.1500374e-02   1.1822858e-01   1.0395999e-01   1.1266968e-01   7.9837105e-02   1.2306584e-01   9.2609290e-02   2.2151415e-01   1.9291916e-01  -1.8308755e-01  -3.0266246e-01  -4.8564044e-02  -1.1378938e-01  -1.5009750e-01  -2.5537991e-01   9.4509176e-02   1.8990683e-01   7.1685704e-01   5.5213601e-01   1.0000000e+00   7.7800246e-01   4.4832904e-01   5.1680736e-01   1.0496277e-01   2.2465714e-01   2.8311990e-01   2.7982290e-01   3.7094454e-01   4.4069765e-01   1.8255473e-01   8.6734347e-02   3.1757421e-02   2.0320425e-01   2.6471701e-01   3.3839430e-01   7.4113829e-01   7.1029136e-01   7.1437028e-02  -7.9007113e-02  -5.4358735e-02  -2.4627597e-01  -2.1828214e-01  -2.8831728e-01  -4.0533910e-02  -7.5523557e-02  -3.2869333e-02  -3.5055276e-02  -1.4842083e-01  -1.3525658e-01  -5.9146006e-02  -1.7637980e-01   6.3674737e-03  -2.6710838e-02   2.2840094e-01   1.7071304e-01   3.9967539e-01   3.8997694e-01   2.2583466e-01   3.0010859e-01   7.8587170e-02  -6.5909865e-02  -4.1962192e-02  -1.0381440e-01   1.1279115e-01   2.0365246e-01  -5.8443300e-02   7.6022167e-02   5.0055542e-01   4.5576657e-01   3.5058225e-01   4.6722489e-01   1.1557835e-02   1.4963780e-01   1.0054994e-01   1.6266395e-01  -2.2981276e-01  -2.4408053e-01   3.6889645e-01   2.8104275e-01   2.8742595e-01   2.7474483e-01   1.1058260e-01   2.3589653e-01   1.5508397e-01   1.6093056e-01  -2.4757192e-03   1.3825566e-01  -3.8797182e-01  -1.0496845e-01  -1.9563009e-01   2.9284514e-01   4.5017371e-01   8.4836622e-02   5.3802349e-02   1.2826783e-01   4.3804723e-02  -1.5152664e-01
   1.5827333e-01   3.3189265e-02   2.3286965e-01   7.4480064e-02   6.7761669e-03   1.3233712e-01   1.5106886e-01  -5.3128873e-02  -4.9969798e-02  -3.3152499e-02   8.4625257e-02  -1.1744093e-01   1.4178713e-01  -1.2546806e-01  -1.6067140e-01  -3.7624974e-02   1.7899156e-01   4.3629520e-02   4.7173705e-03  -6.9041035e-02  -1.2918846e-01  -8.8536240e-02   1.7024144e-01   2.2961845e-01   6.6144236e-02   2.1320353e-02   5.2687458e-02   6.0839178e-02  -2.7781201e-01  -3.7436220e-01  -2.5895508e-02  -1.1336144e-01  -1.8961833e-02  -1.4557297e-01   1.8701655e-01   3.2424997e-01   7.0523099e-01   7.4750907e-01   7.7800246e-01   1.0000000e+00   4.4251712e-01   6.5921416e-01  -1.7730785e-01  -2.0265641e-02  -1.3169021e-02   7.9019396e-02   1.6191221e-01   2.5543177e-01  -8.1876640e-02  -7.0958968e-02  -1.6741224e-01  -1.9404915e-02   8.9115433e-02   5.7666073e-02   6.1871736e-01   6.3662645e-01   1.5689854e-01   5.7401038e-02  -5.4495495e-02  -1.5167930e-01   4.9855921e-02   7.0503666e-03   1.8169036e-01   1.2603802e-01   1.1186663e-01   1.1875431e-01  -6.0720122e-02   1.8473465e-02   8.3572088e-02   4.8809805e-02  -2.1719801e-01  -2.3968573e-01   1.8836629e-01   2.7364180e-01   4.5851466e-01   4.9911770e-01   2.5526970e-01   3.2235872e-01   1.4396029e-01   6.1649705e-02  -1.0080337e-02   7.3897030e-02  -2.8671580e-01  -6.1993567e-02   7.1498173e-02   1.3891376e-01   2.8529665e-01   3.2428278e-01   5.0063856e-01   6.2945677e-01   1.6577168e-02   9.6054490e-02   5.1502192e-02   1.7352834e-01  -3.6198232e-01  -3.9682372e-01   2.9681148e-01   9.5007870e-02   2.6188921e-01   5.9839585e-02   1.2142731e-01   2.0982093e-01   2.3194280e-02   6.6252407e-02  -2.1559748e-01  -9.9455710e-02  -3.2948422e-01   3.7162771e-03  -2.5490585e-01   3.8226998e-01   5.2618647e-01  -2.3695177e-02  -5.9020861e-02   5.5541943e-02  -1.9645952e-01  -3.0231324e-01
  -1.1078329e-01   6.7528867e-02   2.8483630e-02   1.3552340e-01  -1.0296585e-02   5.2111299e-02   7.0390317e-02   1.2735528e-01  -7.9898393e-02  -1.6765721e-01   9.1943315e-02   1.9432541e-01   1.5956681e-02   4.2039177e-02  -2.0074225e-01  -5.5845386e-02   9.6119342e-02   1.1035065e-01  -1.0054468e-01   2.2679327e-03  -2.4893755e-01  -2.9702904e-01  -1.5601555e-02   7.3477167e-02   4.9644589e-02   1.0619520e-01  -5.0716518e-02  -2.9093619e-02  -5.7171832e-02  -1.4675896e-01  -4.3597188e-02  -5.3576535e-02   1.0634169e-01   5.3496870e-02   4.6127658e-02   1.4300120e-01   6.7484307e-01   5.3688674e-01   4.4832904e-01   4.4251712e-01   1.0000000e+00   6.0742274e-01  -1.6600190e-01  -2.7103449e-01  -1.6966849e-02  -3.6478044e-02  -2.8056103e-02  -2.8623015e-02  -4.0066303e-02  -1.0526389e-01  -1.9966499e-01  -1.5543606e-01   4.6383706e-03  -1.0773676e-01   4.6641590e-01   2.9057502e-01  -9.0899685e-02  -1.6455674e-01  -9.5294038e-02  -1.8897454e-01  -7.7991989e-03   3.0946691e-02   1.0518251e-01   1.4192748e-01  -1.3329308e-01  -1.9496182e-02  -1.5883294e-01  -8.8200853e-02  -1.8263362e-01  -2.0027831e-01  -7.1972435e-02  -1.7835733e-01   2.7767233e-01   2.8349713e-01   3.8462767e-01   3.8993748e-01   4.5978314e-01   5.5826397e-01   1.1545446e-01   6.0728813e-02   1.8284439e-01   9.2760428e-02   9.5779930e-02   1.4825070e-01  -4.0712717e-02  -4.0164694e-02   3.5136923e-01   1.0066479e-01   1.8177297e-01   2.5304118e-01  -4.6574897e-02  -1.3185943e-01   6.2922516e-03  -6.8746676e-03  -1.2022186e-01  -1.1348652e-01  -1.2889627e-02  -7.4183737e-02   1.7395353e-01  -1.0228492e-01   1.4844147e-02   1.3275787e-01   7.7534042e-03   1.3910143e-01   7.2118414e-02   1.3321297e-01  -2.6015063e-01  -1.4779257e-01  -1.1341094e-01   3.8249631e-02   1.2727904e-01  -9.8884057e-02   3.0618111e-02   1.4125301e-01   3.8321742e-02   4.1285642e-02
   1.0358452e-01   1.9977027e-01   1.4542245e-01   2.0755909e-01  -1.7519194e-01  -1.2573491e-01   1.4705977e-01   6.4199851e-02  -2.4416676e-01  -2.8026241e-01   3.5230210e-01   2.8595033e-01   1.1423266e-01   2.2434417e-01  -2.8323919e-01  -4.5575080e-02   3.0623347e-01   3.1756746e-01   1.7256855e-01   2.2388887e-01  -2.5457027e-01  -2.7046145e-01   1.3230884e-01   1.7313257e-01  -7.6286077e-02  -1.0391665e-02  -1.0988994e-01  -1.1354877e-01  -1.0152802e-01  -1.5502086e-01   2.9041849e-01   2.5672853e-01   4.2452908e-01   2.9403427e-01   2.3727981e-01   3.6301923e-01   6.6853404e-01   7.0008571e-01   5.1680736e-01   6.5921416e-01   6.0742274e-01   1.0000000e+00  -2.4411586e-01  -2.5250949e-01  -7.4799980e-02  -5.7301337e-02   1.8919531e-02   1.0784001e-01  -2.5866145e-01  -2.0598189e-01  -3.5239059e-01  -2.3541330e-01  -1.6419698e-01  -1.9246917e-01   3.5348050e-01   2.1755432e-01   5.3285556e-02   7.8091017e-02  -2.3376226e-01  -2.3452778e-01  -3.2104323e-02   1.2991144e-01   2.7187963e-01   3.1029683e-01  -1.2033658e-02   7.3694453e-03  -2.6472054e-02   4.9374678e-02   3.2221004e-02  -1.7586880e-02  -1.1326011e-01  -1.1325777e-01   5.7229005e-01   6.3567154e-01   7.0004606e-01   6.9950299e-01   6.4928851e-01   6.7003554e-01   2.7034605e-01   2.7265930e-01   2.5100783e-01   4.1227479e-01  -7.7415434e-02   1.7867789e-01   7.9894705e-02   7.7580513e-02   3.1758607e-01   2.0181990e-01   1.9815606e-01   3.2006140e-01  -6.9704199e-02  -6.0802295e-02  -1.2721502e-01  -1.2213581e-02  -5.0812094e-01  -5.2965513e-01   5.2538459e-02  -1.9170249e-01   8.6237067e-02  -2.0596384e-01   2.3253814e-02   1.3746669e-01  -9.1458975e-02   5.7623200e-02  -2.7104147e-01  -1.7861350e-01  -9.5766139e-02   8.1551507e-03  -4.6967100e-01   1.4077660e-01   3.4149246e-01  -3.4490710e-01  -2.2825237e-01  -7.4773050e-02  -3.1911911e-01  -4.1064521e-01
   1.3910933e-02  -1.0967112e-02  -6.4307508e-02  -9.7310745e-02   2.3911111e-01   2.1587942e-01  -1.4031032e-01  -1.0552006e-01   3.1151195e-01   2.8161050e-01  -2.0116269e-01  -1.2619169e-01  -2.8264218e-01  -2.9847401e-01   1.6387120e-01   1.6015784e-01  -5.0701574e-02  -3.2046876e-02   3.1301431e-02   5.2034150e-02   2.1456709e-01   1.6319063e-01  -1.4126738e-01  -7.1832524e-02   1.2928626e-01   9.5460286e-02   1.6825578e-01   1.0316163e-01  -7.0657282e-02  -2.3909101e-02  -3.0175042e-01  -2.9262726e-01  -2.9110655e-01  -1.6786026e-01  -1.5823112e-01  -1.3674494e-01  -8.9218375e-02  -2.3122062e-01   1.0496277e-01  -1.7730785e-01  -1.6600190e-01  -2.4411586e-01   1.0000000e+00   7.8209676e-01   7.1998062e-01   6.8166879e-01   8.0357046e-01   6.9833146e-01   7.4261341e-01   6.3029921e-01   6.9487186e-01   7.0580376e-01   5.4697214e-01   6.0867173e-01   1.6310041e-01   2.2944505e-01  -5.2300719e-02  -9.6699070e-02   1.3906120e-01   1.2616779e-01  -3.4571226e-01  -2.6903882e-01  -2.8827762e-01  -2.8880447e-01  -1.9746073e-01  -2.5015910e-01   6.7597867e-02  -2.8311839e-02  -1.8550679e-01  -2.2643424e-01  -3.4959537e-02  -1.0795492e-02  -1.8055072e-01  -2.7690654e-01  -1.4108255e-01  -2.1955889e-01  -2.5749895e-01  -1.5136036e-01  -8.0251561e-02  -1.7211382e-01   4.5696261e-02  -6.8504511e-02   2.7229349e-01   2.3503555e-01  -7.2515735e-02   9.0830271e-02   2.9980598e-02   2.9678030e-02  -1.4589906e-01  -7.5049456e-02   2.0310647e-01   1.9131832e-01   3.2653818e-01   2.4401135e-01   1.6679461e-01   1.2272142e-01   2.7578305e-01   3.9744878e-01   2.9097805e-01   6.0487825e-01   2.8386231e-01   2.5668506e-01   4.1092164e-01   2.8432557e-01   2.0186371e-01   2.1747961e-01  -1.7807433e-02  -5.4207538e-02   1.6887011e-01  -9.2763869e-03   1.2842355e-01   4.3658486e-01   3.9175326e-01   2.7532318e-01   2.2988461e-01   8.0160605e-02
   1.4430281e-01  -2.3622074e-02   1.3540411e-01  -9.3247107e-02   2.2132236e-01   1.7900685e-01  -5.0855647e-02  -1.3964466e-01   2.6701911e-01   3.0887032e-01  -1.2077500e-01  -2.2537243e-01  -1.8045973e-01  -2.4676193e-01   1.6631175e-01   9.1271685e-02   2.3045622e-02  -5.9865120e-02   2.1166096e-01   1.2380810e-01   2.8662810e-01   2.5673232e-01  -3.4095815e-03   2.7124215e-02   1.2529871e-01   3.3826384e-02   2.2989051e-01   1.7271539e-01  -5.4731643e-02  -1.0906656e-01  -2.1774996e-01  -2.4395401e-01  -3.1947049e-01  -1.9117385e-01  -2.5585620e-02  -1.6450415e-02  -7.3681689e-02  -1.5110375e-01   2.2465714e-01  -2.0265641e-02  -2.7103449e-01  -2.5250949e-01   7.8209676e-01   1.0000000e+00   6.4923498e-01   6.6528671e-01   6.9505758e-01   7.1866042e-01   6.5690536e-01   5.9065311e-01   6.0418153e-01   7.3751207e-01   5.2845292e-01   6.1393550e-01   2.3992738e-01   3.7908628e-01   7.2978719e-02  -2.7366197e-02   1.5811770e-01   3.1325268e-02  -3.3086300e-01  -3.7855009e-01  -2.8275943e-01  -2.9576437e-01  -4.3012766e-02  -2.1834107e-01   1.2042500e-01   2.2909354e-02  -9.3689670e-04  -1.1463761e-01  -1.4900453e-02  -1.7142135e-02  -1.4118341e-01  -2.3206637e-01  -8.4114483e-02  -1.9731103e-01  -2.8377770e-01  -2.2264488e-01   1.4128965e-02  -6.3033657e-03  -2.6705339e-02  -1.0348256e-01   1.4664489e-01   3.6344297e-02   1.3424882e-01   2.3480817e-01   7.3557053e-02   7.9260175e-02   3.1115380e-02   7.9417854e-02   8.3396719e-02   2.2255341e-01   1.1340695e-01   1.2341499e-01   1.6170653e-01   8.5679518e-02   4.0754216e-01   5.0922384e-01   2.2343717e-01   6.1117402e-01   7.2291180e-02   1.0343150e-01   1.6034184e-01   6.2530826e-02  -1.5288375e-02   2.9356727e-02  -1.5421725e-01   2.7613156e-02   1.8311151e-01   1.6066288e-01   2.7230401e-01   4.2858812e-01   1.8306127e-01   5.0431099e-02   4.9619462e-02  -6.4534952e-02
  -7.2386516e-02  -4.7141405e-02  -2.1182449e-01  -1.8899329e-01   3.3602860e-01   2.8679195e-01  -2.8791763e-01  -1.9200899e-01   2.9199478e-01   2.4250914e-01  -1.3659447e-01  -9.6178378e-02  -2.6268250e-01  -1.8418111e-01   1.7984871e-01   1.9178971e-02  -7.9260280e-02  -3.5968427e-02  -9.5992951e-02  -1.0410872e-01   3.8334930e-01   2.5844837e-01   7.1411798e-03   1.3306892e-01   3.6428684e-01   3.4495768e-01   2.9912735e-01   2.2191270e-01  -2.7523925e-01  -2.4716153e-01  -8.5560825e-02  -9.7552462e-02  -3.0733377e-01  -2.2580270e-01   1.1204417e-03   2.8923208e-02   1.7737540e-01  -1.6948181e-02   2.8311990e-01  -1.3169021e-02  -1.6966849e-02  -7.4799980e-02   7.1998062e-01   6.4923498e-01   1.0000000e+00   8.3519469e-01   6.5725537e-01   5.7204208e-01   8.2193687e-01   6.9856414e-01   5.7004990e-01   6.0588808e-01   3.9461791e-01   5.1622676e-01   1.8579788e-01   2.2499217e-01  -3.8220464e-02  -9.3286100e-02   8.3312036e-02   1.2297769e-01  -3.3561006e-01  -2.2716149e-01  -2.7834437e-01  -3.9573584e-01   5.2594285e-03  -5.8380700e-02   1.0230603e-01   7.6107512e-02  -1.9566620e-01  -2.7708817e-01   1.9885973e-01   1.2771370e-01  -5.4395239e-02  -2.7745098e-01  -4.3147754e-03  -2.2019209e-01  -9.9471227e-02  -1.8328769e-03  -9.9980879e-02  -1.2997781e-01  -6.0307631e-02  -1.5466522e-01   1.0561719e-01   1.9517132e-01  -9.4325703e-03   1.6733209e-01   9.6312718e-02   1.6770036e-01  -2.3092427e-01  -7.5484137e-02   4.9439639e-02   1.5773548e-01   1.5548165e-01   1.7191859e-01  -8.9522053e-02  -9.5786597e-02   2.3066705e-01   2.3934489e-01   1.4219728e-01   4.5123766e-01   7.0010375e-02   1.8152890e-01   1.9499292e-01   1.2532858e-01   1.0341725e-01   1.5024093e-01  -1.8523801e-01  -2.2542282e-01  -7.6112411e-02   2.6677540e-02   2.2322605e-01   1.5162046e-01   1.7778748e-01   9.3408819e-02   1.4275636e-01  -3.7845775e-03
   1.1878281e-02   5.5164905e-02  -1.2919384e-01  -1.4020451e-01   2.8315166e-01   2.2587058e-01  -2.1408231e-01  -1.2224682e-01   1.1029892e-01   1.7906702e-01  -7.9817403e-02  -1.2210788e-02  -2.1367745e-01  -9.6622870e-02   9.5540620e-02   3.1985282e-02  -4.6883237e-02  -3.5715770e-02   8.9467007e-02   3.0299380e-02   2.9870248e-01   1.6263220e-01  -2.0426622e-01  -5.9119176e-02   2.4738749e-01   2.8673064e-01   2.2474607e-01   1.6102824e-01  -2.7041062e-01  -2.7857281e-01  -2.0023947e-01  -1.5821903e-01  -2.8694550e-01  -2.1169370e-01   5.8340510e-02   4.1220669e-02   2.0353064e-01  -1.1225204e-02   2.7982290e-01   7.9019396e-02  -3.6478044e-02  -5.7301337e-02   6.8166879e-01   6.6528671e-01   8.3519469e-01   1.0000000e+00   6.7114962e-01   6.1439380e-01   6.8907493e-01   7.6447177e-01   5.1395904e-01   6.2420718e-01   4.0729137e-01   4.6301283e-01   2.8561239e-01   2.8188699e-01   3.0747694e-02   1.2090166e-02   1.1414091e-01   2.2608603e-01  -3.1907920e-01  -1.6764551e-01  -2.0517684e-01  -3.1798690e-01  -1.3183575e-02  -2.1322962e-02   1.9980054e-01   2.1252503e-01  -1.7769654e-02  -5.0217413e-02   5.5545662e-02  -1.6755047e-02  -2.4502613e-02  -1.8800233e-01   1.1036269e-01  -1.3274551e-01  -1.0099467e-01  -3.5816560e-02  -1.1652413e-01  -1.5958325e-01   2.5468149e-02  -1.2570065e-01   1.0288174e-01   2.2752958e-01   2.7733223e-02   1.0879960e-01   1.9421802e-01   3.0230882e-01  -7.2789992e-02   3.8669333e-02   9.5077175e-03   7.9424002e-02   9.1121791e-02   4.0472526e-02  -6.1429064e-02  -8.5248741e-02   2.7358291e-01   2.7747800e-01   2.1930274e-01   4.3510255e-01   1.1191029e-01   1.3071454e-01   1.9089946e-01   9.6406961e-02  -6.1316029e-02  -1.3381974e-02  -1.1449272e-01  -8.1664613e-02  -4.2329488e-02   4.2954968e-02   1.7439668e-01   1.5553909e-01   1.4684553e-01   8.7720887e-02   7.7768187e-03  -1.1989668e-01
   1.4319775e-01   2.9122766e-02   2.3434140e-02  -1.0222785e-01   1.8622067e-01   1.9391683e-01  -1.0972864e-01  -1.4143455e-01   1.8468525e-01   1.9185671e-01  -1.0993723e-01  -1.4584022e-01  -2.5702699e-01  -2.9118257e-01   7.9868143e-02   6.4917102e-02  -1.7105325e-02  -1.4966221e-02   7.7205526e-02   1.6334539e-02   2.2368017e-01   1.3439678e-01  -6.9403222e-02  -3.4849737e-02   8.4778414e-02   1.1192277e-01   1.5669209e-01   1.0884041e-01  -2.4318302e-01  -2.0571811e-01  -2.3053034e-01  -2.2411405e-01  -3.1568367e-01  -2.5516534e-01   6.6805797e-02   1.1292148e-01   2.1746774e-01   6.6588337e-02   3.7094454e-01   1.6191221e-01  -2.8056103e-02   1.8919531e-02   8.0357046e-01   6.9505758e-01   6.5725537e-01   6.7114962e-01   1.0000000e+00   8.4566141e-01   6.0368643e-01   5.6844783e-01   5.9228193e-01   6.1954317e-01   6.8397417e-01   6.6798152e-01   4.8754458e-01   4.6486223e-01   5.3418569e-02  -7.7261615e-02   1.1828349e-03  -2.9936731e-02  -3.4456924e-01  -3.6223529e-01  -2.1683211e-01  -2.6937212e-01  -2.0135112e-01  -2.4590063e-01   1.2527773e-02  -8.5132721e-03  -9.5431789e-02  -1.9798060e-01  -4.8191625e-02  -5.2087759e-02  -8.5029248e-02  -1.5870389e-01   9.0426788e-03  -8.3824890e-02  -8.4289970e-02   2.4121143e-02  -7.0850673e-02  -2.0202572e-01  -2.2984713e-02  -9.8236393e-02   2.0798043e-01   2.8555334e-01   1.6195300e-02   1.0478251e-01   1.6006073e-01   1.7848814e-01   4.8136515e-02   1.7991668e-01   2.8030670e-01   2.4505758e-01   3.5383196e-01   2.7681951e-01  -9.8604854e-02  -9.6351478e-02   3.3778034e-01   3.2904105e-01   4.5912478e-01   6.3879194e-01   2.9202960e-01   3.1295530e-01   3.8267808e-01   2.9983207e-01   1.1565825e-01   1.8723130e-01  -1.3012003e-01  -1.4447482e-01  -5.1353521e-02   9.5578600e-02   3.5389555e-01   4.2748256e-01   4.2078473e-01   2.9186913e-01   1.2557577e-01  -8.9158390e-02
   1.2476448e-01   3.7260716e-03   8.8818966e-02  -1.6686879e-01   5.5615169e-02   9.9164012e-02  -6.8896414e-02  -1.9205839e-01   1.0763164e-01   2.1626463e-01  -5.8646032e-02  -1.2812942e-01  -2.9702238e-01  -2.9468699e-01  -7.4487690e-02   1.6726351e-03   8.6216859e-02   9.5686705e-02   1.4743923e-01   5.4416709e-02   1.5047108e-01   1.0618027e-01  -6.3182347e-02  -7.8953496e-02  -9.1465248e-03  -5.5920220e-02   7.9092610e-02   4.5159698e-02  -9.6218162e-02  -1.3990359e-01  -1.2051345e-01  -1.6196456e-01  -1.3186045e-01  -8.1015012e-02   1.8048908e-02   8.7585996e-02   2.3456467e-01   1.3010646e-01   4.4069765e-01   2.5543177e-01  -2.8623015e-02   1.0784001e-01   6.9833146e-01   7.1866042e-01   5.7204208e-01   6.1439380e-01   8.4566141e-01   1.0000000e+00   4.7911355e-01   4.7197664e-01   3.6311530e-01   5.7754271e-01   4.2565055e-01   5.3525422e-01   3.7110448e-01   4.5526678e-01  -1.2374231e-02  -6.0555002e-02   8.0568497e-03  -1.3501227e-01  -4.2639408e-01  -3.6918491e-01  -2.2583770e-01  -1.8704926e-01  -1.8775539e-01  -3.0810745e-01   2.9234861e-02   2.3896471e-02  -3.6525738e-02  -1.1591398e-01  -1.1225838e-01  -9.5279249e-02  -3.7083995e-02  -2.1457014e-02   6.8684247e-02   5.2127291e-02  -3.3930647e-02   4.4141158e-02  -1.2706667e-02  -1.0885072e-01  -8.2916325e-02  -6.5442872e-02   1.9977017e-01   3.2408202e-01  -9.8964445e-02   9.9788633e-02   2.0935523e-01   2.3924847e-01  -3.8646121e-03   1.6119900e-01   2.1421343e-01   2.6166356e-01   2.4717836e-01   2.3969537e-01  -1.1717601e-01  -2.0134953e-01   5.1943298e-01   5.0378324e-01   4.3920028e-01   6.3270069e-01   1.9470361e-01   2.2522617e-01   2.5847209e-01   1.7188438e-01  -9.0730313e-02  -5.0282544e-03  -1.6780373e-01  -9.5240939e-02  -3.7140775e-02   3.6436549e-01   5.4688883e-01   4.6370668e-01   2.8567484e-01   1.5242849e-01  -6.3727415e-02  -3.0707473e-01
  -1.1996855e-01  -2.0494959e-01  -2.3981813e-01  -3.2130375e-01   4.0404027e-01   4.2265745e-01  -2.6103355e-01  -2.8896102e-01   4.8433935e-01   4.0787779e-01  -2.3148766e-01  -2.8339148e-01  -1.6467737e-01  -3.1103776e-01   2.6829848e-01   1.6493338e-01  -1.2432537e-01  -1.6692413e-01  -2.7129625e-01  -3.0469975e-01   4.0459501e-01   3.2666657e-01  -7.1564324e-02   3.3092829e-02   3.2241421e-01   2.8951963e-01   3.5757167e-01   3.2246153e-01  -2.8019475e-01  -2.5544154e-01  -3.5509119e-01  -3.7531106e-01  -4.8990932e-01  -4.0578889e-01  -4.9522963e-02   2.4966173e-02   9.0195061e-02  -1.9187290e-02   1.8255473e-01  -8.1876640e-02  -4.0066303e-02  -2.5866145e-01   7.4261341e-01   6.5690536e-01   8.2193687e-01   6.8907493e-01   6.0368643e-01   4.7911355e-01   1.0000000e+00   7.5000735e-01   7.2070887e-01   7.3433993e-01   5.0638779e-01   5.9893450e-01   2.0222568e-01   2.7623151e-01   3.2653045e-02  -6.8907085e-02   2.1790149e-01   1.8137507e-01  -2.3104268e-01  -2.5137383e-01  -2.7334056e-01  -4.1756201e-01  -5.0452423e-02  -9.8742088e-02   1.0523172e-01   2.4628366e-02  -1.8174841e-01  -2.0378579e-01   1.7777504e-01   1.1031344e-01  -2.1402565e-01  -4.6943443e-01  -1.7673953e-01  -4.0063579e-01  -2.4331897e-01  -1.4770952e-01  -1.3460122e-01  -1.3764032e-01  -1.3262214e-01  -2.8474079e-01   7.0544763e-02   4.2860727e-02  -2.1397336e-02   1.0562237e-01   7.4198489e-03  -1.9958335e-02  -1.8922700e-01  -8.5249342e-03   1.9443197e-01   3.0016670e-01   2.2580982e-01   2.3949912e-01   8.0861994e-02   7.2725108e-02   1.3145387e-01   2.6598140e-01   2.3774711e-01   5.4859510e-01   1.0892902e-01   1.8374598e-01   2.0077473e-01   1.5866597e-01   2.3503577e-01   2.2529229e-01  -1.5052650e-01  -1.7684342e-01   8.1843241e-02  -9.0723349e-04   1.8033138e-01   3.0875618e-01   2.7620739e-01   1.4277663e-01   2.3362879e-01   1.7768082e-01
  -3.4259513e-02  -5.3362633e-02  -2.1330053e-01  -2.1111103e-01   4.2554201e-01   4.6000810e-01  -2.7970382e-01  -2.1374752e-01   3.4109836e-01   4.1221149e-01  -1.7854849e-01  -1.7553712e-01  -1.6381258e-01  -1.6392937e-01   3.4574529e-01   3.0038116e-01  -1.0996179e-01  -1.1677875e-01  -1.8431753e-01  -1.5615630e-01   4.3892371e-01   3.2823667e-01  -2.5615087e-01  -1.7899968e-01   3.0273360e-01   3.6439424e-01   3.7545780e-01   3.3899075e-01  -3.4765283e-01  -2.7176749e-01  -2.6917663e-01  -2.7579762e-01  -3.7005403e-01  -2.9498819e-01  -5.8133546e-02  -2.0304629e-02   6.0528142e-02  -4.3775596e-02   8.6734347e-02  -7.0958968e-02  -1.0526389e-01  -2.0598189e-01   6.3029921e-01   5.9065311e-01   6.9856414e-01   7.6447177e-01   5.6844783e-01   4.7197664e-01   7.5000735e-01   1.0000000e+00   6.5044776e-01   7.8812923e-01   3.5782182e-01   5.4312455e-01   1.1848935e-01   1.8707270e-01   1.6124616e-01   1.3414703e-01   3.9736687e-01   5.1258801e-01  -9.6339155e-02   2.0281386e-02  -8.2635517e-02  -1.2656700e-01  -3.2687819e-02   1.3245559e-01   3.3969147e-01   2.5361942e-01   2.0947033e-02   1.8043072e-02   1.2270284e-01  -2.9820657e-03  -2.2534345e-01  -3.6365578e-01  -7.0028144e-02  -2.8719602e-01  -1.8763290e-01  -1.4308506e-01  -9.5428135e-02  -9.3259670e-02   2.0926171e-02  -8.9482385e-02   1.2830809e-01   1.7492574e-01   8.1730517e-02   9.1068267e-02   1.6176220e-02   6.6654770e-02  -7.8639167e-02   1.0643069e-01   2.4632111e-01   3.2921265e-01   1.3663627e-01   1.0889694e-01  -1.3145758e-02  -4.6274958e-02   1.0574007e-01   1.7591582e-01   3.0783192e-01   4.6487213e-01   1.3094147e-01   7.1812023e-02   1.3247735e-01   8.6256046e-02   2.8602020e-02   1.4834322e-03   3.2191403e-02  -5.6608047e-02  -3.6715102e-02  -9.7558508e-02   4.9767456e-02   2.1098913e-01   2.4315606e-01   8.7772101e-02   4.1827003e-02  -3.8889605e-02
   1.1286974e-02  -1.2313644e-01  -3.7695845e-02  -2.2165188e-02   3.8374934e-01   3.5885977e-01  -6.2491350e-02  -5.4382045e-02   3.5454969e-01   2.2666906e-01  -9.6191644e-02  -1.7582062e-01   1.4012450e-03  -1.6131508e-01   2.2748979e-01   2.5484445e-01  -9.3819713e-03  -1.5907266e-01  -3.2908507e-02  -1.1256594e-01   3.2232997e-01   2.7745441e-01  -1.1975285e-01  -1.5496106e-02   2.6334759e-01   2.5929431e-01   2.8112162e-01   2.5476314e-01  -1.7379646e-01  -2.3315360e-01  -2.7980737e-01  -2.3233752e-01  -3.5765880e-01  -3.4392713e-01  -4.3227371e-02  -2.2425211e-02  -3.2907098e-02  -1.5084974e-01   3.1757421e-02  -1.6741224e-01  -1.9966499e-01  -3.5239059e-01   6.9487186e-01   6.0418153e-01   5.7004990e-01   5.1395904e-01   5.9228193e-01   3.6311530e-01   7.2070887e-01   6.5044776e-01   1.0000000e+00   7.8938436e-01   5.3231246e-01   5.2299572e-01   1.5352995e-01   1.6005141e-01   9.6879074e-02  -4.3407016e-02   2.3747614e-01   2.6777141e-01  -1.2004378e-01  -1.5961232e-01  -6.3604218e-02  -2.0986341e-01  -5.2337413e-02  -2.5085554e-02   2.4198281e-01   1.3623379e-01  -6.5895383e-02  -1.2109862e-01   6.8101058e-02   1.1425737e-01  -1.8406503e-01  -3.2725426e-01  -1.7526584e-01  -2.7544680e-01  -2.5972355e-01  -1.5670738e-01   6.5761702e-04  -2.0270123e-01   6.7556710e-02  -6.8557838e-02   3.4333433e-02   1.6575502e-02   1.8707391e-01   1.6504057e-01  -9.6290638e-02  -1.2088378e-01  -4.4409553e-02   2.3967574e-02   3.0768113e-01   2.7834729e-01   2.7940925e-01   1.9183576e-01   3.6094598e-02   3.0990309e-02   7.1834718e-02   1.5953574e-01   3.1958111e-01   4.6998502e-01   2.0027733e-01   1.4687868e-01   2.0102133e-01   1.4765062e-01   9.9352385e-02   6.5756901e-02   4.4315511e-02  -7.3774514e-03   8.2842332e-02  -8.8155942e-02   3.2567438e-02   2.3734307e-01   2.7297933e-01   7.9649858e-02   7.4646609e-02   2.4079738e-02
  -3.5096531e-02  -2.1158073e-01   2.4758677e-02  -1.8226784e-01   3.4963386e-01   4.1658647e-01  -8.5451112e-02  -2.3490994e-01   4.0323061e-01   4.3755324e-01  -1.7516503e-01  -3.1355812e-01  -1.2910437e-01  -2.5648742e-01   2.2085382e-01   3.0350241e-01  -3.9590056e-02  -1.6823164e-01  -2.6949993e-02  -9.9441486e-02   3.6135589e-01   3.2588454e-01  -1.1184616e-01  -9.7344888e-02   2.5070319e-01   2.2277686e-01   2.8750885e-01   2.5533299e-01  -2.6333502e-01  -3.1404909e-01  -2.4177000e-01  -2.6286394e-01  -3.5514194e-01  -3.2142299e-01  -7.0816146e-02  -2.0804346e-02   8.8956782e-02  -5.1971287e-03   2.0320425e-01  -1.9404915e-02  -1.5543606e-01  -2.3541330e-01   7.0580376e-01   7.3751207e-01   6.0588808e-01   6.2420718e-01   6.1954317e-01   5.7754271e-01   7.3433993e-01   7.8812923e-01   7.8938436e-01   1.0000000e+00   4.2509769e-01   6.0694000e-01   2.0834328e-01   2.7537764e-01   8.8708044e-02  -3.1487038e-02   3.1080159e-01   2.5301933e-01  -1.7157793e-01  -2.2481219e-01  -6.8476256e-02  -2.2083804e-01  -1.9717502e-02   7.1304387e-03   3.0550059e-01   2.1090682e-01   7.0052970e-02   3.0034145e-03   3.6220061e-02   1.6674780e-02  -2.0980538e-01  -3.0429832e-01  -8.9134299e-02  -1.9348796e-01  -2.1259526e-01  -1.1484528e-01   1.9639227e-03  -1.3270997e-01  -9.7554562e-03  -1.3713462e-01   9.2536948e-02   1.2701702e-01   1.4503345e-01   2.7087774e-01   2.3212957e-02   5.0503251e-02  -4.9339595e-02   1.4518516e-01   2.8473606e-01   3.5322020e-01   2.2944778e-01   1.8820514e-01  -1.5491836e-02  -6.0639668e-02   1.9248992e-01   3.0430292e-01   4.1875453e-01   5.4513717e-01   1.6837436e-01   1.3423165e-01   1.9705587e-01   1.2179028e-01   2.0015035e-03   1.9195319e-02  -4.6389164e-02   1.4050839e-02  -3.4908380e-04   1.0656322e-02   1.9965224e-01   3.4680180e-01   2.8069931e-01   1.0865161e-01   2.7150452e-02  -7.4448740e-02
   1.3689651e-01   2.1411353e-02   5.7747725e-02  -2.0780679e-02   3.0996288e-01   2.5694985e-01  -2.3631197e-02  -6.2191446e-02   2.9550040e-01   1.9892262e-01  -2.6410207e-01  -2.4596112e-01  -1.3168338e-01  -2.8288180e-01   2.0194368e-01   8.1012312e-02  -2.5271009e-01  -1.9965097e-01  -1.2306027e-01  -1.4364837e-01   3.1336404e-01   2.0014634e-01   5.5816980e-03   1.1284968e-01   1.0330854e-01   1.8129685e-01   2.3272231e-01   1.9475330e-01  -3.0715017e-01  -2.0682277e-01  -4.1102116e-01  -3.2774322e-01  -5.1830466e-01  -4.7289025e-01   1.8793832e-01   2.2592386e-01   6.7123781e-02   3.8954002e-02   2.6471701e-01   8.9115433e-02   4.6383706e-03  -1.6419698e-01   5.4697214e-01   5.2845292e-01   3.9461791e-01   4.0729137e-01   6.8397417e-01   4.2565055e-01   5.0638779e-01   3.5782182e-01   5.3231246e-01   4.2509769e-01   1.0000000e+00   6.6136832e-01   5.5137990e-01   4.9605339e-01   1.3424392e-01   1.8542108e-02  -1.3966500e-02  -7.9988079e-02  -2.3133543e-01  -3.7355984e-01  -3.2180693e-01  -3.0709922e-01  -1.3032269e-01  -1.9212429e-01  -8.7459471e-02  -8.3184106e-02  -1.5378128e-01  -1.2298638e-01   4.8544030e-02   2.7116480e-02  -2.1852138e-01  -3.1527935e-01  -2.2291146e-01  -3.4449718e-01  -2.2805571e-01  -1.1221528e-01  -1.5501846e-01  -1.5766873e-01  -1.2600090e-01  -2.4846437e-01   9.6312434e-03  -1.1533483e-01   1.4267207e-01   1.3023443e-01  -3.3271480e-03  -1.1239358e-01   2.5947773e-01   2.8899720e-01   2.5476602e-01   1.7703805e-01   3.1432401e-01   2.5318327e-01   8.9377255e-02   1.7359149e-01   1.6691085e-02   1.4841866e-01   3.1633578e-01   4.6082106e-01   1.8528302e-01   2.7132114e-01   2.7549593e-01   2.2903692e-01   3.2356937e-01   3.6275321e-01  -2.3649539e-01  -1.6693120e-01   2.2914522e-02  -1.0443849e-01   1.0739195e-01   3.1307009e-01   3.9227743e-01   2.9685495e-01   3.4763879e-01   2.8646562e-01
   8.1874292e-02  -5.3785615e-02  -7.0950696e-02  -2.8822692e-01   4.6658699e-01   5.1161147e-01  -2.9171634e-01  -4.1734494e-01   4.9186343e-01   4.0519501e-01  -3.2619956e-01  -3.8111100e-01  -3.6617542e-01  -5.2066953e-01   3.0322832e-01   1.1019334e-01  -2.0586337e-01  -1.3535392e-01  -2.2812075e-01  -2.2118378e-01   4.6900258e-01   3.9643143e-01   4.9442175e-02   3.3204502e-02   3.0527828e-01   3.2629764e-01   4.2689992e-01   3.9894281e-01  -3.5686172e-01  -3.4638305e-01  -3.3801940e-01  -3.8062254e-01  -5.2951350e-01  -4.8724071e-01  -1.0064006e-01   1.9455155e-02   6.0238467e-02  -9.3510162e-03   3.3839430e-01   5.7666073e-02  -1.0773676e-01  -1.9246917e-01   6.0867173e-01   6.1393550e-01   5.1622676e-01   4.6301283e-01   6.6798152e-01   5.3525422e-01   5.9893450e-01   5.4312455e-01   5.2299572e-01   6.0694000e-01   6.6136832e-01   1.0000000e+00   3.9972951e-01   5.1421345e-01   2.2221118e-01   1.5441431e-01   8.4989124e-02  -6.4950503e-03  -1.8906832e-01  -3.9303236e-01  -1.9598644e-01  -2.3619060e-01  -1.3202500e-01  -8.3072838e-02  -1.5730736e-01  -2.1267724e-01  -1.4236522e-01  -1.8518991e-01   1.1797577e-01   9.7799096e-03  -2.9126805e-01  -4.1382726e-01  -2.3667436e-01  -3.5626316e-01  -2.6960390e-01  -2.0587370e-01  -1.4056544e-01  -2.1098134e-01  -1.6572409e-01  -3.2420084e-01   2.5568556e-01   8.9094023e-02  -3.5024335e-02   1.5652746e-01   1.7317209e-01   5.9490623e-02  -2.5713740e-02   2.7692106e-01   1.6810980e-01   3.6391911e-01   2.5523543e-01   2.4774023e-01   1.2048067e-01   1.5983571e-01   7.2582151e-02   2.3370743e-01   2.3700641e-01   6.2091089e-01   2.0359458e-01   2.0092666e-01   3.7681634e-01   2.2521906e-01   3.6694986e-01   4.3544584e-01  -2.6786430e-01  -3.5698948e-01   3.1191118e-02  -6.7304002e-02   7.4582858e-02   3.7757578e-01   4.0495921e-01   3.4544923e-01   4.2898825e-01   2.4865940e-01
   2.0124038e-01   2.2428514e-02   1.8063300e-01  -6.3250852e-02   2.3611661e-01   2.6589742e-01   7.3173063e-02  -5.2613104e-02   2.0328379e-01   3.5464071e-02   4.6488619e-02  -9.4286427e-02   1.3823285e-02  -1.3481219e-01   1.1397589e-01   1.1581730e-01  -4.3924842e-02  -8.0804475e-02  -2.7703779e-02  -1.0951502e-01   1.3120003e-01   6.7150948e-02   3.4697019e-02   2.2792198e-02   8.6261032e-02   1.6221441e-01   2.1906560e-01   2.1482869e-01  -2.3255639e-01  -3.4083140e-01  -2.6668839e-01  -2.6587863e-01  -3.2205559e-01  -4.1288325e-01   1.0782594e-01   1.9675325e-01   5.7265614e-01   4.2972154e-01   7.4113829e-01   6.1871736e-01   4.6641590e-01   3.5348050e-01   1.6310041e-01   2.3992738e-01   1.8579788e-01   2.8561239e-01   4.8754458e-01   3.7110448e-01   2.0222568e-01   1.1848935e-01   1.5352995e-01   2.0834328e-01   5.5137990e-01   3.9972951e-01   1.0000000e+00   7.9593826e-01   1.1847348e-01  -1.3234369e-01   1.8836020e-02  -2.2881652e-01  -9.8454860e-02  -3.2260001e-01   5.8412411e-03  -6.3426029e-02  -1.4218138e-01  -7.7262446e-02  -2.2546746e-01  -2.3817896e-01  -1.6646175e-01  -2.2398532e-01   7.8123921e-03  -3.4753478e-02   1.0777291e-01   6.0319917e-02   2.9114821e-01   2.2688951e-01   2.5970362e-01   3.0097668e-01   1.3054885e-01  -1.0350122e-01   9.0226406e-02  -1.1617332e-01   9.6169329e-02   6.5192577e-02   1.5977767e-01   7.4545810e-02   4.1839371e-01   2.7610506e-01   5.5498479e-01   5.9854154e-01   7.9936469e-02   9.7721096e-02   1.2472220e-01   1.4697864e-01  -9.9861394e-02   1.5992715e-02   1.6946561e-01   1.8662585e-01   4.2589475e-01   3.4822775e-01   1.4786321e-01   2.8876644e-01   2.0628260e-01   2.7239443e-01   1.8650179e-01   3.3766700e-01  -3.5850935e-01  -9.2870218e-02  -1.5990467e-01  -3.2169428e-02   1.7499016e-01   1.1107078e-01   2.3537567e-01   3.0391956e-01   2.0793473e-01   1.4017274e-01
   2.1034723e-01   3.4586127e-02   1.2900752e-01  -2.2081141e-01   3.8386719e-01   4.6197453e-01  -1.0316128e-01  -1.9644632e-01   2.4140377e-01   1.9302110e-01  -1.3217416e-01  -1.9360364e-01  -1.1453491e-01  -2.9032050e-01   1.5018241e-01   1.1762868e-01   1.7317185e-02  -6.7009027e-02  -1.0396856e-01  -2.3184112e-01   2.0982639e-01   2.1244972e-01   4.5211156e-02   6.7598952e-02   2.1684771e-01   1.6465424e-01   4.1199117e-01   4.1737473e-01  -2.8516987e-01  -3.1337884e-01  -4.5167648e-01  -5.0799461e-01  -4.4573118e-01  -5.1320833e-01  -2.5395065e-02   8.2996545e-02   4.3367921e-01   3.6538332e-01   7.1029136e-01   6.3662645e-01   2.9057502e-01   2.1755432e-01   2.2944505e-01   3.7908628e-01   2.2499217e-01   2.8188699e-01   4.6486223e-01   4.5526678e-01   2.7623151e-01   1.8707270e-01   1.6005141e-01   2.7537764e-01   4.9605339e-01   5.1421345e-01   7.9593826e-01   1.0000000e+00   1.9319753e-01   4.5022303e-02   8.2603567e-03  -1.8443747e-01  -1.3860340e-01  -2.2243837e-01  -8.3553288e-02  -4.7000922e-02  -8.5812828e-02  -5.2937779e-02  -2.7342314e-01  -2.9794857e-01  -1.1985897e-01  -1.6562017e-01  -1.2753447e-01  -1.8544489e-01  -1.1963797e-01  -1.0082858e-01   1.4432939e-01   6.5916872e-02  -4.0113651e-03   3.8223374e-02   1.6415670e-01   3.3651547e-02   5.1362725e-02  -1.2846205e-01  -3.8427581e-02  -1.7182362e-01   1.3996550e-01   1.0601126e-01   3.5865990e-01   1.7754818e-01   5.2482606e-01   6.7123314e-01  -1.7073161e-02   1.3852197e-01  -5.7155089e-03   8.2265047e-02   7.0538116e-02   4.9895258e-02   3.3132624e-01   3.9831303e-01   2.4572631e-01   4.4004609e-01   2.7707609e-02   9.8409289e-02   5.5848193e-02   5.6674285e-02   1.0106126e-01   2.4047372e-01  -5.4471790e-01  -1.8933510e-01   3.1475062e-02   2.1165903e-01   2.6941452e-01   2.6840681e-01   1.0997896e-01   1.7562879e-01   1.9127881e-01   1.1378154e-01
   7.7283228e-01   3.9760723e-01   7.2472557e-02  -6.3447186e-02   3.2172708e-01   3.0061095e-01  -6.8800764e-02  -1.0345262e-01   5.3878970e-02  -6.5426342e-02   2.9297745e-01   1.4639777e-01   2.1126736e-01   4.7206326e-02   1.6985492e-01   8.4377944e-03   4.5758698e-01   3.6641199e-01   1.6824358e-01   5.1263173e-02   2.9189985e-01   2.7273324e-01  -1.9577865e-01  -1.7806579e-01   7.4329700e-02   2.0612359e-01   3.9134418e-01   3.7939436e-01  -5.7255261e-02  -4.4331146e-02  -1.6043742e-01  -1.7398654e-01  -3.3483119e-02  -1.3331361e-01  -9.1690927e-02  -3.1426895e-02   1.9595354e-02   1.5838949e-01   7.1437028e-02   1.5689854e-01  -9.0899685e-02   5.3285556e-02  -5.2300719e-02   7.2978719e-02  -3.8220464e-02   3.0747694e-02   5.3418569e-02  -1.2374231e-02   3.2653045e-02   1.6124616e-01   9.6879074e-02   8.8708044e-02   1.3424392e-01   2.2221118e-01   1.1847348e-01   1.9319753e-01   1.0000000e+00   6.4363673e-01   2.9487369e-01   2.4429399e-01   3.0583570e-01   1.9661410e-01   2.5271488e-01   3.3446445e-01  -5.7152108e-02   1.2157683e-01   6.4085072e-02  -2.7986608e-02   2.3503013e-01   2.4904127e-01  -4.4893138e-02  -1.0376775e-01  -4.6046903e-02   1.0671699e-01   9.8279046e-02   3.4502986e-02  -2.7044537e-02  -9.5719190e-02   4.8553237e-01   4.6657194e-01   3.5436480e-01   3.3548919e-01  -2.8123470e-01  -3.2197874e-01   2.1897598e-01   1.4472706e-01   3.0614603e-02   1.2085354e-02   1.1946163e-01   2.9026259e-01   9.2888657e-03   2.1525851e-01  -2.3951135e-01  -1.2063602e-01  -2.7384144e-02  -5.4341629e-02  -4.2355013e-02  -4.1671475e-02   7.7614900e-02   2.1904342e-01  -3.6280339e-02  -7.1972832e-02  -1.7955168e-01  -5.9687987e-02  -1.8621231e-01  -1.3834923e-01  -4.7071435e-02   9.9815166e-03  -1.1872434e-02  -2.9743938e-02  -8.3028496e-02  -4.0967118e-02  -1.6320094e-01  -2.3720215e-01  -1.9360920e-01  -1.4009180e-01
   5.0422155e-01   5.3432874e-01  -3.1260279e-03  -1.8627585e-02   3.3502066e-01   2.0346403e-01  -1.7915316e-01  -2.3255479e-01  -1.7452401e-01  -1.9795470e-01   8.5121362e-02   7.3258602e-02  -2.4193663e-02   2.6010834e-03   1.6767963e-02  -8.2266479e-02   2.0275689e-01   2.8628371e-01   5.7561384e-02   2.9091457e-02   2.7263131e-01   2.6161813e-01  -1.2099397e-01  -5.8929820e-02   2.1611238e-01   3.2357802e-01   3.8551571e-01   3.9368701e-01  -2.0927954e-01  -4.9774248e-02  -1.8461002e-02  -2.3990236e-03   9.2222550e-03  -3.7754453e-02   1.0847826e-01   8.3364317e-02  -6.8444229e-02   1.2147368e-02  -7.9007113e-02   5.7401038e-02  -1.6455674e-01   7.8091017e-02  -9.6699070e-02  -2.7366197e-02  -9.3286100e-02   1.2090166e-02  -7.7261615e-02  -6.0555002e-02  -6.8907085e-02   1.3414703e-01  -4.3407016e-02  -3.1487038e-02   1.8542108e-02   1.5441431e-01  -1.3234369e-01   4.5022303e-02   6.4363673e-01   1.0000000e+00   1.1533202e-01   2.1997739e-01   1.5558400e-01   2.5765937e-01   2.5640062e-02   2.3814696e-01   1.0975892e-01   1.9785717e-01   1.7529170e-01   4.0924802e-02   3.9611795e-01   4.1373013e-01  -5.1588689e-02  -1.7091781e-01  -8.5123046e-02  -1.2713426e-02  -2.5208648e-02  -1.4136579e-01  -2.2657006e-01  -2.5750424e-01   1.6935848e-01   4.5651831e-01   1.7452323e-01   3.0881188e-01  -2.4536820e-01  -2.8621062e-01   2.5476307e-01   1.1442661e-01   7.9261619e-02  -3.7575505e-02   7.7271196e-02   2.6283864e-01  -1.5132239e-01   1.4994550e-02  -3.8510529e-01  -2.6502998e-01  -7.3919577e-02  -9.6180488e-02  -1.2440873e-01  -1.2603088e-01  -2.1298419e-01  -4.8353540e-03  -1.7153081e-01  -2.8804102e-01  -2.7140506e-01  -3.0750999e-01  -2.3963214e-01  -2.2570636e-01  -3.1134781e-02  -7.5498424e-02  -4.8951934e-02   3.8857586e-02  -6.7810216e-02  -1.5028559e-01  -2.2663032e-01  -2.5464862e-01  -2.3920573e-01  -1.8519254e-01
   1.2707972e-01  -2.0824571e-01   2.1440825e-01   7.4997461e-02   9.0393428e-02   1.0988689e-01   2.9410177e-01   9.3606471e-02   3.6670088e-01   3.1392498e-01   1.4873831e-02  -2.1991276e-01   2.2244411e-01  -1.1644983e-01   2.9658021e-01   2.9595324e-01   7.3403333e-02  -6.4454435e-02  -4.1964332e-02  -9.6314679e-02   6.6314479e-02   1.8953064e-03  -7.8703020e-02  -1.0934628e-01  -3.5197804e-02   2.3460811e-02   7.6416157e-03  -1.0518602e-02   1.0682877e-01   4.0268786e-02  -2.4039907e-01  -2.5838301e-01  -7.0755077e-02  -1.3812980e-01  -2.3368713e-01  -2.6645208e-01  -9.5672179e-02  -3.7052323e-02  -5.4358735e-02  -5.4495495e-02  -9.5294038e-02  -2.3376226e-01   1.3906120e-01   1.5811770e-01   8.3312036e-02   1.1414091e-01   1.1828349e-03   8.0568497e-03   2.1790149e-01   3.9736687e-01   2.3747614e-01   3.1080159e-01  -1.3966500e-02   8.4989124e-02   1.8836020e-02   8.2603567e-03   2.9487369e-01   1.1533202e-01   1.0000000e+00   6.6017944e-01   3.8325081e-01   2.1508925e-01   2.7438527e-01   1.5298128e-01  -5.2561250e-02   1.1627613e-01   5.5698733e-01   3.2527795e-01   8.5668569e-02   2.5245888e-01   3.2311251e-02   2.3091714e-02  -1.6270967e-01  -1.1440859e-01  -5.2007485e-02  -8.3871193e-02  -9.6866154e-02  -1.0521194e-01   5.7227325e-02  -1.6804502e-02   9.4409853e-02  -6.7341523e-02   1.7123933e-02   7.2037458e-02   1.6289901e-01  -2.0452192e-02  -1.0321246e-01   1.8138995e-02   2.2672711e-01   2.0615858e-01   4.3135715e-01   4.8502036e-01   2.0089820e-01   3.1729252e-01   6.4021264e-02   4.5033701e-02   4.8703671e-02   1.4910687e-01   3.7179152e-01   2.8689573e-01   1.8553439e-01   2.5139960e-01   1.2823412e-01   2.9879656e-01  -3.6556375e-02  -9.6121815e-03   2.4213530e-01   3.8990852e-01   5.9920096e-02  -1.2085515e-01  -8.3700488e-02   1.3684290e-01   1.8294675e-01   9.3996243e-02  -1.2313213e-03  -1.7486802e-02
   2.9220046e-02  -3.3435051e-02  -1.0103452e-01   4.7483482e-02   2.4374330e-01   2.5566495e-01  -5.2839042e-02   1.6352321e-02   1.5158722e-01   2.8564881e-01  -6.8374058e-02  -1.1524147e-01   1.3497863e-01   2.5589658e-02   4.2274194e-01   4.4221616e-01  -1.8062273e-02  -1.5600378e-01  -7.0884689e-02  -1.6790245e-02   1.9973596e-01   1.6730201e-01  -2.6305683e-01  -1.7996755e-01   1.9777663e-01   2.7013845e-01   1.7013735e-01   1.5382005e-01  -1.0160841e-01  -4.1585960e-02  -1.1847973e-01  -9.2497033e-02  -1.3236449e-01  -7.9654065e-02  -1.7752842e-01  -2.3929828e-01  -2.2524165e-01  -1.5277189e-01  -2.4627597e-01  -1.5167930e-01  -1.8897454e-01  -2.3452778e-01   1.2616779e-01   3.1325268e-02   1.2297769e-01   2.2608603e-01  -2.9936731e-02  -1.3501227e-01   1.8137507e-01   5.1258801e-01   2.6777141e-01   2.5301933e-01  -7.9988079e-02  -6.4950503e-03  -2.2881652e-01  -1.8443747e-01   2.4429399e-01   2.1997739e-01   6.6017944e-01   1.0000000e+00   3.1873586e-01   4.3862110e-01   2.1874409e-01   9.3686015e-02   8.9995747e-02   2.6929647e-01   5.1886814e-01   4.1642237e-01   2.4924144e-01   3.8299752e-01   5.3631034e-02   8.1598122e-02  -1.5914136e-01  -2.0443864e-01  -3.7198247e-02  -1.1147909e-01  -1.5298634e-01  -2.2607435e-01  -3.6604280e-02  -4.8811304e-02   1.0810330e-01   8.9049569e-02  -1.8667689e-02  -1.0438594e-02   1.4661473e-01  -4.6730884e-02  -2.0534314e-01   1.4587101e-02   8.2749504e-02   6.5428248e-02   1.9996796e-01   2.6924919e-01   2.8612496e-02   9.0911675e-02   1.1850158e-01   8.8126369e-02   1.8362448e-03   3.0685471e-02   1.2272323e-01   1.1892806e-01   1.8907603e-01   1.2697931e-01   6.6849363e-02   1.2960047e-01  -1.4086492e-01  -2.2641459e-01   4.2898149e-01   3.5889547e-01   1.4644258e-01  -1.4430857e-01  -2.8779034e-01  -3.0792953e-02   1.0301286e-01  -1.5162299e-02  -1.1726433e-01  -7.7463496e-02
   1.0793204e-01  -6.1245589e-02   2.0790628e-01   2.6596286e-01  -1.2437960e-01  -6.3730509e-02   2.9701340e-01   2.0926095e-01   5.6828210e-02  -4.7739431e-02   1.7477710e-01   7.5999639e-03   3.2801170e-01   7.5794893e-02   1.0999478e-01   4.8365657e-02   1.5589259e-02  -5.2502755e-02  -6.7484925e-02  -5.2817420e-02  -1.6936145e-01  -1.9466128e-01   1.7397132e-01   1.1589335e-01  -1.2299833e-01  -2.7824678e-02  -1.6700248e-01  -1.4285440e-01   1.1628674e-02  -9.7985582e-02   1.1650632e-02   2.8449363e-02   2.4175467e-01   1.6320211e-01   5.1770856e-02   9.0601132e-02  -2.3890275e-02   6.3363973e-02  -2.1828214e-01   4.9855921e-02  -7.7991989e-03  -3.2104323e-02  -3.4571226e-01  -3.3086300e-01  -3.3561006e-01  -3.1907920e-01  -3.4456924e-01  -4.2639408e-01  -2.3104268e-01  -9.6339155e-02  -1.2004378e-01  -1.7157793e-01  -2.3133543e-01  -1.8906832e-01  -9.8454860e-02  -1.3860340e-01   3.0583570e-01   1.5558400e-01   3.8325081e-01   3.1873586e-01   1.0000000e+00   6.3378572e-01   5.8822337e-01   4.9256496e-01   3.2497656e-01   5.6863610e-01   2.2602824e-01   2.1061097e-01   7.8846177e-02   9.7003402e-02   3.6459676e-02   4.7704419e-02  -4.2719237e-02   1.1807524e-01  -8.5488295e-03   3.2683899e-02   1.6521655e-01   1.3477916e-01   6.3106352e-02   3.0824563e-02   8.5814172e-02   1.0688901e-01  -2.2888502e-01  -1.5444599e-01   1.4488863e-01   2.0636981e-01  -2.5563733e-01  -1.6530587e-01   1.3803639e-01   1.8585641e-01   5.5978285e-02   4.8526054e-02  -1.5965862e-02   8.5250298e-02  -2.0631749e-01  -6.0688433e-02  -4.2048234e-01  -4.3595236e-01   1.1404166e-02  -2.8861583e-01  -2.4592005e-02   1.2936853e-02  -4.1408270e-02   3.1537436e-02   5.9889174e-02   7.5049264e-02   4.6199163e-02   3.6766345e-02  -2.2106162e-01  -3.4973453e-01  -1.6109616e-01  -1.6201549e-01  -5.0622161e-02   3.5002909e-02  -2.0024030e-04   1.0788444e-01
   1.3438746e-01   2.1041100e-01  -1.2631207e-01   2.2041185e-01  -6.8339420e-02  -8.1645472e-03   8.3171114e-03   2.9333991e-01  -2.8639106e-01  -7.9874437e-02   1.9450475e-01   3.7322394e-01   2.1034527e-01   3.3429603e-01   4.2212090e-02   1.4973056e-01   1.4184696e-01   1.3808703e-01  -4.4449326e-02   4.2673337e-02  -1.5104682e-01  -1.6910452e-01  -1.0552516e-01  -1.7863031e-02  -2.5319213e-02   4.2818717e-02   4.5207931e-03  -6.2325640e-03   3.9395348e-02   1.4064999e-01  -2.9774862e-02   3.8300913e-02   3.3595558e-01   3.4582726e-01   2.1328781e-02  -8.3284595e-05  -9.8224483e-02   4.8958948e-03  -2.8831728e-01   7.0503666e-03   3.0946691e-02   1.2991144e-01  -2.6903882e-01  -3.7855009e-01  -2.2716149e-01  -1.6764551e-01  -3.6223529e-01  -3.6918491e-01  -2.5137383e-01   2.0281386e-02  -1.5961232e-01  -2.2481219e-01  -3.7355984e-01  -3.9303236e-01  -3.2260001e-01  -2.2243837e-01   1.9661410e-01   2.5765937e-01   2.1508925e-01   4.3862110e-01   6.3378572e-01   1.0000000e+00   3.4279759e-01   6.1177352e-01   3.0652811e-01   6.5576138e-01   1.8484627e-01   1.8202160e-01   1.1450534e-01   1.8707358e-01  -1.1666032e-01  -1.2929715e-01  -6.3625788e-03   2.3081517e-01   7.4466150e-02   1.5431421e-01   1.4958825e-01   1.5340092e-01   1.2934169e-01   2.2277886e-01   2.9672304e-01   4.0838886e-01  -1.9925173e-01  -1.6625640e-01   1.7910892e-01   8.7365678e-02  -1.7320288e-01  -1.1334342e-01   4.7634845e-02   2.5828609e-02  -1.3795732e-01  -1.4763452e-01  -2.2189856e-01  -1.7839034e-01  -8.7028202e-02  -9.9018473e-02  -2.0814129e-01  -2.4792960e-01  -2.5736168e-01  -3.9958537e-01  -1.0945718e-01  -1.8495527e-01  -2.4403436e-01  -1.9352240e-01  -2.0969672e-01  -2.5206291e-01   2.0469668e-01   8.8690696e-02  -9.3802648e-02  -1.5150704e-01  -2.0191822e-01  -2.7735494e-01  -2.7301789e-01  -1.8750187e-01  -2.2736566e-01  -1.0926533e-01
   1.1279029e-01  -1.4321397e-01   3.2516614e-01   2.2437966e-01  -1.1627948e-01   2.0595113e-02   3.2661349e-01   1.4903773e-01   4.5922256e-02  -8.1716589e-02   5.1775885e-01   2.2245193e-01   4.6300035e-01   2.3482285e-01  -5.2461170e-03   1.4920486e-01   3.4936239e-01   2.8239528e-01   6.5705712e-02  -5.3125139e-02  -2.2516777e-01  -2.0056426e-01   6.0949427e-02   1.0898080e-02  -2.1036026e-01  -1.0179383e-01  -1.9276241e-01  -1.6550742e-01   7.0109500e-02  -1.1728405e-01   5.7811911e-02   5.6920207e-02   4.1980642e-01   1.5666628e-01  -7.9365526e-02   6.9239260e-02   2.1860293e-01   2.8226799e-01  -4.0533910e-02   1.8169036e-01   1.0518251e-01   2.7187963e-01  -2.8827762e-01  -2.8275943e-01  -2.7834437e-01  -2.0517684e-01  -2.1683211e-01  -2.2583770e-01  -2.7334056e-01  -8.2635517e-02  -6.3604218e-02  -6.8476256e-02  -3.2180693e-01  -1.9598644e-01   5.8412411e-03  -8.3553288e-02   2.5271488e-01   2.5640062e-02   2.7438527e-01   2.1874409e-01   5.8822337e-01   3.4279759e-01   1.0000000e+00   6.4327801e-01  -6.0958659e-02   1.6708302e-01   2.4330774e-01   2.2212856e-01  -1.0672158e-01  -5.3716282e-02   3.8998434e-02   1.1728841e-01   1.7138674e-01   3.6967172e-01   3.0723200e-01   3.4726841e-01   4.8177741e-01   4.2224110e-01   3.8270254e-01   9.8556057e-02   4.0043521e-01   3.2390435e-01  -2.4684225e-01  -6.8834331e-02   1.1938467e-01   3.1918144e-02  -2.1993804e-01  -1.9035683e-01   1.7492843e-01   2.2888822e-01   1.5675160e-01   1.5285113e-01  -1.2080140e-01  -1.7231140e-02  -3.6677253e-01  -2.9484506e-01  -2.7818592e-01  -3.6167162e-01   1.6173421e-01  -2.4721463e-01  -9.6637072e-02  -2.0459911e-02  -1.1514622e-01   7.3026766e-02  -9.6995020e-02  -7.6251193e-02   6.1072011e-02   6.3938167e-02  -4.3520956e-01  -2.5030328e-01  -1.0693335e-01  -3.7280676e-01  -1.8937807e-01  -1.3704564e-01  -1.8849737e-01  -1.6642278e-01
   3.3934039e-01   2.5679567e-01   1.4714194e-01   2.6311474e-01  -8.1863719e-02  -1.0768389e-03   2.1310096e-01   3.1704110e-01  -1.7809737e-01  -2.0064671e-01   5.2268578e-01   4.5034047e-01   3.6639110e-01   3.2985147e-01   7.3731098e-03   8.5669562e-02   4.4158239e-01   4.1435723e-01   8.1183721e-02   9.8621231e-02  -1.2466242e-01  -1.0797955e-01  -1.5083033e-01  -1.5636760e-01  -2.5860736e-01  -1.0007331e-01  -6.9652088e-03   8.3942037e-03   2.0430069e-01   1.5683063e-01   1.8995452e-02   3.9049142e-02   4.8407008e-01   3.5849872e-01  -1.4688701e-01  -4.1016366e-02   4.5758353e-02   1.5836063e-01  -7.5523557e-02   1.2603802e-01   1.4192748e-01   3.1029683e-01  -2.8880447e-01  -2.9576437e-01  -3.9573584e-01  -3.1798690e-01  -2.6937212e-01  -1.8704926e-01  -4.1756201e-01  -1.2656700e-01  -2.0986341e-01  -2.2083804e-01  -3.0709922e-01  -2.3619060e-01  -6.3426029e-02  -4.7000922e-02   3.3446445e-01   2.3814696e-01   1.5298128e-01   9.3686015e-02   4.9256496e-01   6.1177352e-01   6.4327801e-01   1.0000000e+00  -1.3576113e-01   2.7148945e-01   2.4664690e-02  -3.6068451e-02  -1.2951094e-01  -8.6839749e-02  -5.4585076e-02  -3.5033142e-02   1.3060541e-01   4.5872182e-01   2.4208415e-01   3.3274704e-01   3.7034175e-01   3.0241615e-01   4.5018723e-01   2.9622687e-01   5.2909827e-01   5.2790515e-01  -9.1411747e-02  -9.7509369e-02   1.0559269e-01  -7.1240582e-02  -4.7694076e-02  -1.9385366e-01   1.6324549e-01   1.4775917e-01  -3.8022610e-02  -4.6361680e-03  -2.6854450e-01  -2.2014424e-01  -1.6113560e-01  -1.9720076e-01  -1.6421900e-01  -1.9784646e-01  -2.5799456e-02  -2.4194819e-01  -1.1086543e-01  -1.9482706e-01  -2.3890187e-01  -1.1235701e-01  -1.6556097e-01  -1.5314701e-01   5.9977004e-02  -4.3629707e-02  -2.2866700e-01  -1.3533659e-01  -1.5232819e-01  -3.1811486e-01  -3.0577989e-01  -2.1328989e-01  -2.1967524e-01  -2.0178448e-01
  -2.0697374e-01  -1.6416827e-01   6.3895925e-02   8.6278240e-02  -4.8424575e-02  -9.8733219e-03  -2.4355464e-02  -1.3027143e-01  -1.8843212e-01   6.2752375e-02  -2.6734480e-01  -2.5070641e-01  -1.0572618e-01  -2.2624889e-02  -1.6178093e-02  -8.9529279e-03  -3.7922918e-01  -3.5600383e-01  -1.8432537e-01  -8.6967848e-02   9.4035922e-02   9.2893545e-02   5.4759570e-01   5.1010903e-01   3.7393886e-01   2.4253947e-01   8.2536695e-03   3.6576005e-03  -4.0342324e-01  -4.2634406e-01   3.7357295e-01   3.5957031e-01   6.7994597e-02   1.2291695e-01   5.5140594e-01   4.8404813e-01  -1.8537924e-02   4.1764176e-02  -3.2869333e-02   1.1186663e-01  -1.3329308e-01  -1.2033658e-02  -1.9746073e-01  -4.3012766e-02   5.2594285e-03  -1.3183575e-02  -2.0135112e-01  -1.8775539e-01  -5.0452423e-02  -3.2687819e-02  -5.2337413e-02  -1.9717502e-02  -1.3032269e-01  -1.3202500e-01  -1.4218138e-01  -8.5812828e-02  -5.7152108e-02   1.0975892e-01  -5.2561250e-02   8.9995747e-02   3.2497656e-01   3.0652811e-01  -6.0958659e-02  -1.3576113e-01   1.0000000e+00   6.9639632e-01   3.1646810e-01   3.2528039e-01   2.3728135e-01   2.2835205e-01   2.0486440e-02   4.6456299e-02  -1.8272901e-01  -1.6808594e-01  -2.1890619e-01  -8.2839360e-02  -8.9664829e-02  -9.7523045e-04  -2.6835572e-01  -1.4744252e-01  -3.8331758e-01  -6.7916080e-02  -2.5404045e-01  -1.2336799e-01   4.4699437e-01   6.6559235e-01  -3.0072838e-02   1.2641317e-01   7.6505464e-02   1.3341611e-01  -2.1756724e-01  -1.0822590e-01  -3.8048443e-02   3.0276464e-02  -2.7701416e-01  -1.6373148e-01  -9.5386330e-02  -2.0099187e-01  -2.8551297e-01  -3.2008178e-01  -1.3222444e-01  -2.8100942e-02  -4.5578166e-02  -1.0975009e-01  -8.9630882e-02  -8.9560052e-02  -8.1341837e-02  -1.4331725e-02  -1.9761686e-01  -6.0409515e-03   1.6462380e-01  -2.0501319e-01  -1.1348587e-01   2.8881023e-02  -3.1617397e-02  -4.3097692e-02
  -2.7086248e-02  -9.7380479e-03  -1.2920331e-01   2.4294950e-02   9.1392916e-02   1.9806825e-01  -1.2553817e-01  -1.4749851e-02  -1.2319256e-01   7.2325454e-02  -1.0623413e-01  -2.4920551e-03  -1.2554509e-03   1.4785353e-01   1.0667329e-01   1.2175183e-01  -2.5485435e-01  -2.4592908e-01  -2.6691811e-01  -1.6161777e-01   7.7851544e-02   7.6852908e-02   2.2724208e-01   2.1955967e-01   2.8618762e-01   2.9840168e-01   1.5525517e-01   1.6083274e-01  -3.8145226e-01  -3.4575663e-01   1.4772576e-01   1.3588770e-01   5.7728895e-02   6.0339434e-02   3.0330800e-01   2.7200309e-01   3.2488465e-02   7.3998911e-03  -3.5055276e-02   1.1875431e-01  -1.9496182e-02   7.3694453e-03  -2.5015910e-01  -2.1834107e-01  -5.8380700e-02  -2.1322962e-02  -2.4590063e-01  -3.0810745e-01  -9.8742088e-02   1.3245559e-01  -2.5085554e-02   7.1304387e-03  -1.9212429e-01  -8.3072838e-02  -7.7262446e-02  -5.2937779e-02   1.2157683e-01   1.9785717e-01   1.1627613e-01   2.6929647e-01   5.6863610e-01   6.5576138e-01   1.6708302e-01   2.7148945e-01   6.9639632e-01   1.0000000e+00   2.2223530e-01   2.2176088e-01   1.0678590e-01   1.1362065e-01  -4.6710226e-03  -5.5994521e-02  -2.1862815e-01  -1.0377114e-01  -1.3246067e-01  -3.0745322e-02   3.2380547e-02   7.6801316e-02  -1.3109203e-01  -6.6494400e-02  -9.4063787e-02   9.0971815e-02  -1.4389901e-01  -1.1384679e-01   3.3766423e-01   5.0948792e-01   1.5393572e-02   1.1991926e-01   7.9482994e-02   2.1377096e-01  -2.5933165e-01  -1.4295244e-01  -1.2433159e-01  -1.1488908e-01  -1.9812715e-01  -5.8407462e-02  -2.6975451e-01  -3.1625804e-01  -3.0360768e-01  -3.7504116e-01  -1.5981618e-01  -1.9522405e-01  -1.1227190e-01  -1.8479467e-01  -1.6337554e-02  -3.2154660e-02  -4.0386025e-02  -1.2218159e-01  -2.3445535e-01  -2.3751616e-01  -1.4336140e-01  -2.7154049e-01  -1.5210331e-01  -9.6408797e-05   1.8593674e-02   5.4422247e-02
  -1.4618659e-01  -2.0535697e-01   2.2897815e-01   2.2154420e-01  -2.0318937e-01  -2.2659643e-01   3.6445555e-01   8.5623516e-02  -3.2085051e-02   5.8536928e-02   3.4021442e-02  -1.6871408e-01   2.3974568e-01   6.1522494e-02  -6.9670425e-02   8.5025533e-02   4.1532950e-02  -6.0189581e-02   8.9885998e-02   8.4763304e-02  -1.1297359e-01  -1.7114494e-01   9.6252453e-02   8.6069120e-02  -5.4750485e-02  -2.2538246e-02  -2.9681522e-01  -3.1338450e-01  -8.6228535e-02  -9.8821907e-02   1.7562563e-01   2.1440561e-01   2.5719324e-01   1.8184562e-01   3.3956357e-01   2.7473932e-01   5.1256037e-02   6.8219500e-02  -1.4842083e-01  -6.0720122e-02  -1.5883294e-01  -2.6472054e-02   6.7597867e-02   1.2042500e-01   1.0230603e-01   1.9980054e-01   1.2527773e-02   2.9234861e-02   1.0523172e-01   3.3969147e-01   2.4198281e-01   3.0550059e-01  -8.7459471e-02  -1.5730736e-01  -2.2546746e-01  -2.7342314e-01   6.4085072e-02   1.7529170e-01   5.5698733e-01   5.1886814e-01   2.2602824e-01   1.8484627e-01   2.4330774e-01   2.4664690e-02   3.1646810e-01   2.2223530e-01   1.0000000e+00   8.8879144e-01   3.6834362e-01   5.4451850e-01  -4.4062304e-02   2.2154143e-02  -8.4712519e-03   3.9449624e-02   3.1460274e-02   2.4968552e-02   1.9253770e-02   7.4586035e-02  -1.0375681e-01  -5.7505937e-04  -8.3112454e-02   7.8909799e-02  -1.6457745e-01   1.9134978e-01   3.6442695e-01   3.1123662e-01  -1.5021791e-01   2.8787517e-02   7.7683710e-02   6.7482392e-02   3.9757895e-01   3.1451134e-01   1.0519871e-01   1.8124633e-01  -3.6776967e-01  -3.6296021e-01  -4.0470390e-02  -1.1322845e-01   2.1663452e-01  -6.5661370e-02   4.8579706e-03   6.8754048e-02  -8.3616016e-02   4.8184431e-02  -3.6393753e-01  -3.6452795e-01   2.7150722e-01   4.0011047e-01  -2.3393408e-01  -1.8492317e-02   2.0688543e-01  -1.3620330e-01  -7.7108595e-02  -1.2442529e-01  -3.2187675e-01  -3.5702054e-01
  -2.6170041e-01  -2.0230888e-01   1.5099220e-01   2.5614477e-01  -3.2852225e-01  -3.3160019e-01   3.5966091e-01   1.8183880e-01  -1.2443414e-01  -2.1029484e-02  -1.6345067e-02  -1.1738405e-01   2.0709558e-01   6.5221930e-02  -2.3605553e-01  -8.1986450e-02  -2.6280217e-03  -7.6452694e-02   1.1551145e-01   1.5197957e-01  -2.3419019e-01  -3.2224026e-01   1.0417922e-01   1.2050184e-01  -1.5910987e-01  -1.2816389e-01  -4.2293716e-01  -4.3269064e-01  -1.0855009e-01  -9.7182558e-02   1.6721191e-01   2.3153891e-01   3.1807376e-01   2.4832255e-01   4.0734371e-01   3.7950649e-01   1.2375149e-01   1.7722563e-01  -1.3525658e-01   1.8473465e-02  -8.8200853e-02   4.9374678e-02  -2.8311839e-02   2.2909354e-02   7.6107512e-02   2.1252503e-01  -8.5132721e-03   2.3896471e-02   2.4628366e-02   2.5361942e-01   1.3623379e-01   2.1090682e-01  -8.3184106e-02  -2.1267724e-01  -2.3817896e-01  -2.9794857e-01  -2.7986608e-02   4.0924802e-02   3.2527795e-01   4.1642237e-01   2.1061097e-01   1.8202160e-01   2.2212856e-01  -3.6068451e-02   3.2528039e-01   2.2176088e-01   8.8879144e-01   1.0000000e+00   3.8830667e-01   5.5059663e-01  -1.3403074e-01  -4.9723695e-02   7.9212451e-03   1.1288972e-01   4.6710977e-02   6.9229457e-02   6.6084118e-02   1.4201022e-01  -2.2703898e-01  -6.0974313e-02  -1.7427519e-01   2.8947213e-02  -2.0940947e-01   2.2607227e-01   1.9660458e-01   2.9883323e-01  -1.8853245e-01   5.0629167e-02  -2.5736786e-02  -3.9918465e-02   3.7756544e-01   2.2996928e-01   1.9782558e-01   2.1516157e-01  -4.3227409e-01  -4.2484960e-01  -1.0355720e-01  -2.1814417e-01   1.9742645e-01  -1.6173321e-01   1.3334350e-02   7.7957203e-02  -8.7706141e-02   2.1446124e-02  -3.5661961e-01  -3.7751797e-01   2.0141979e-01   3.1870713e-01  -2.7571246e-01   2.3847095e-02   2.8951365e-01  -1.0802190e-01  -4.4744545e-02  -9.1535795e-02  -3.1268172e-01  -3.6698161e-01
   1.9800075e-01   2.8949990e-01   1.0817668e-01   1.0139726e-01  -9.0483409e-02  -2.1861157e-01   3.5751296e-02  -1.4490837e-01  -3.2938581e-01  -1.4454490e-01  -1.0807520e-01  -1.2197846e-01  -8.7892626e-02  -4.4339796e-04  -1.3998563e-01  -6.1903398e-02   2.0020356e-01   4.0675768e-02   4.3626335e-01   4.7991034e-01  -4.7395436e-02  -7.7262646e-02  -7.9436556e-02  -1.0748417e-01   3.2812389e-02   1.5157785e-02  -4.8482916e-02  -3.5864258e-02   7.7478754e-03   8.2578181e-02   1.1782672e-01   1.2999668e-01   1.0196488e-01   1.8195753e-01   1.2172581e-01  -4.4447739e-03  -9.0852810e-02  -4.1356512e-02  -5.9146006e-02   8.3572088e-02  -1.8263362e-01   3.2221004e-02  -1.8550679e-01  -9.3689670e-04  -1.9566620e-01  -1.7769654e-02  -9.5431789e-02  -3.6525738e-02  -1.8174841e-01   2.0947033e-02  -6.5895383e-02   7.0052970e-02  -1.5378128e-01  -1.4236522e-01  -1.6646175e-01  -1.1985897e-01   2.3503013e-01   3.9611795e-01   8.5668569e-02   2.4924144e-01   7.8846177e-02   1.1450534e-01  -1.0672158e-01  -1.2951094e-01   2.3728135e-01   1.0678590e-01   3.6834362e-01   3.8830667e-01   1.0000000e+00   7.6885071e-01  -3.3404430e-01  -2.7358794e-01   6.8992124e-02   9.8812210e-02   1.1139270e-01   1.2555960e-01  -2.6331994e-01  -2.9081387e-01   1.8921819e-03   3.4200036e-01  -1.6739033e-02   2.7118834e-01  -1.6691548e-01  -1.4482165e-02   2.5254800e-01   6.2684568e-02   1.3986427e-02   1.7250807e-01   1.1925103e-01   6.5753841e-02  -3.9727805e-02  -7.0210693e-02  -1.0137516e-01  -8.7384978e-02  -3.7332330e-03  -1.1437398e-01   1.9808704e-01   1.0393930e-01  -7.2494534e-02  -3.1781243e-02   5.1751846e-02  -4.3565966e-02  -1.7284289e-01  -1.8961598e-01  -5.2514144e-01  -4.9846755e-01   1.9724863e-01   4.5194209e-01   1.8270329e-01   2.4070511e-01   1.0733871e-01   1.1150723e-01  -9.6773810e-02  -1.7446581e-01  -4.5243845e-01  -3.9492924e-01
   8.2090425e-02   1.3193562e-01   1.1730904e-01   8.1388860e-02  -1.1771940e-01  -1.7935070e-01   8.2699159e-02  -9.8920349e-02  -2.7551891e-01  -5.3483885e-03  -1.3179034e-01  -1.4517597e-01   2.6745464e-02   1.7498437e-02  -1.4558842e-01  -3.7332222e-03   7.5144435e-02  -3.1123739e-02   1.8853055e-01   2.2853468e-01  -1.0662748e-01  -1.1893258e-01  -1.0282915e-01  -1.2380571e-01  -7.1920099e-03  -4.1875049e-02  -1.3907942e-01  -1.2855799e-01  -5.4047310e-02   5.1321588e-02   2.7476131e-02   7.7323162e-02   8.8477500e-02   1.2876978e-01   1.8657234e-01   7.9947805e-02  -1.1674059e-01   5.4187070e-02  -1.7637980e-01   4.8809805e-02  -2.0027831e-01  -1.7586880e-02  -2.2643424e-01  -1.1463761e-01  -2.7708817e-01  -5.0217413e-02  -1.9798060e-01  -1.1591398e-01  -2.0378579e-01   1.8043072e-02  -1.2109862e-01   3.0034145e-03  -1.2298638e-01  -1.8518991e-01  -2.2398532e-01  -1.6562017e-01   2.4904127e-01   4.1373013e-01   2.5245888e-01   3.8299752e-01   9.7003402e-02   1.8707358e-01  -5.3716282e-02  -8.6839749e-02   2.2835205e-01   1.1362065e-01   5.4451850e-01   5.5059663e-01   7.6885071e-01   1.0000000e+00  -2.5779786e-01  -1.9726406e-01  -3.5810581e-02   4.1276572e-02  -9.8646862e-03   3.6056478e-02  -1.6073153e-01  -1.8100868e-01  -3.7813231e-02   1.8412343e-01  -1.1834415e-01   1.2368384e-01  -2.7182550e-01  -7.4181179e-02   2.5480738e-01   1.1762962e-01  -2.9314617e-02   1.0445216e-01   1.4799083e-01   6.5130915e-02   1.2179479e-01   8.6842546e-02  -9.8104869e-02  -3.1736292e-02   4.5331578e-03  -5.0026314e-02   9.7209491e-02   6.2895976e-02   4.6747777e-03  -8.3541977e-02   7.0409355e-03  -6.7670252e-02  -2.0853905e-01  -1.7515527e-01  -4.9566532e-01  -4.9405163e-01   2.4000920e-01   4.5569663e-01   1.4705463e-01   2.5763220e-01   6.1658633e-02  -1.9987052e-02  -1.3513385e-01  -1.4564865e-01  -3.8518612e-01  -3.0773195e-01
  -1.5083664e-01  -1.7775018e-01  -1.9240734e-01  -1.8035949e-01   2.7129379e-01   2.9159216e-01  -1.6870898e-01  -9.6212600e-02   3.1023797e-01   2.1303551e-01   1.4050703e-01  -1.8464188e-02   8.4842970e-02   1.1417798e-01   4.7654476e-01   2.5073542e-01  -2.2934540e-01  -1.0996149e-01  -3.1229453e-01  -3.3200094e-01   5.3991528e-01   5.4249483e-01   7.6450909e-02   6.1205720e-02   2.5558884e-01   3.3463253e-01   2.6520607e-01   2.6918140e-01  -4.9590332e-02  -1.1561095e-01   2.5307571e-01   3.1694480e-01  -1.3332153e-01  -1.8503328e-01   4.6231447e-02   5.1335812e-02  -6.4757681e-02  -2.5202230e-02   6.3674737e-03  -2.1719801e-01  -7.1972435e-02  -1.1326011e-01  -3.4959537e-02  -1.4900453e-02   1.9885973e-01   5.5545662e-02  -4.8191625e-02  -1.1225838e-01   1.7777504e-01   1.2270284e-01   6.8101058e-02   3.6220061e-02   4.8544030e-02   1.1797577e-01   7.8123921e-03  -1.2753447e-01  -4.4893138e-02  -5.1588689e-02   3.2311251e-02   5.3631034e-02   3.6459676e-02  -1.1666032e-01   3.8998434e-02  -5.4585076e-02   2.0486440e-02  -4.6710226e-03  -4.4062304e-02  -1.3403074e-01  -3.3404430e-01  -2.5779786e-01   1.0000000e+00   8.3459955e-01   1.7327593e-01  -1.4061009e-01  -6.1142070e-02  -2.8678683e-01   1.7745167e-01   8.9274502e-02  -2.4599420e-02  -2.1747171e-01  -3.3327407e-02  -2.8948074e-01   1.5914621e-01   7.6061046e-03  -7.3049353e-03   1.4491602e-02  -1.1597457e-01  -1.2694703e-01  -1.9825181e-01  -9.8790595e-02   2.2517403e-02   1.3841320e-01  -1.3380421e-01  -8.3172000e-02  -8.1961049e-02   5.1875207e-02  -2.5637435e-01  -2.1126439e-01   2.7266804e-02   1.7677847e-02  -1.2569832e-01  -5.0884215e-02  -1.1024143e-03  -1.8367453e-03   2.9358002e-01   2.5366177e-01   1.0594404e-01  -2.8508588e-01  -2.6352595e-01  -2.7162979e-01  -2.1493464e-01  -2.7906814e-01  -6.2592471e-03  -1.1731851e-01   1.9215465e-01   2.3462939e-01
  -1.2791082e-01  -2.0773201e-01  -5.2024561e-02  -8.2989783e-02   1.4008348e-01   1.3736786e-01  -6.9912139e-03  -1.1806129e-03   2.2906120e-01   1.1080515e-01   1.9211229e-01  -2.1732982e-02   1.5719416e-01   1.4803355e-01   4.0526210e-01   2.5277077e-01  -1.5068912e-01  -1.1511459e-01  -1.8905120e-01  -2.2336289e-01   4.2123906e-01   4.5034721e-01   1.1891293e-01   7.7405287e-02   1.4729955e-01   2.1308855e-01   1.2109865e-01   1.3119745e-01   5.1993196e-02  -1.0120079e-01   3.3518848e-01   4.1213409e-01  -2.5890189e-02  -8.8550892e-02   9.0259246e-02   7.6671235e-02  -1.4681057e-01  -9.1517496e-02  -2.6710838e-02  -2.3968573e-01  -1.7835733e-01  -1.1325777e-01  -1.0795492e-02  -1.7142135e-02   1.2771370e-01  -1.6755047e-02  -5.2087759e-02  -9.5279249e-02   1.1031344e-01  -2.9820657e-03   1.1425737e-01   1.6674780e-02   2.7116480e-02   9.7799096e-03  -3.4753478e-02  -1.8544489e-01  -1.0376775e-01  -1.7091781e-01   2.3091714e-02   8.1598122e-02   4.7704419e-02  -1.2929715e-01   1.1728841e-01  -3.5033142e-02   4.6456299e-02  -5.5994521e-02   2.2154143e-02  -4.9723695e-02  -2.7358794e-01  -1.9726406e-01   8.3459955e-01   1.0000000e+00   2.2452062e-01  -8.7397880e-03  -3.9361216e-02  -1.6115121e-01   2.0928473e-01   9.9411806e-02   4.3028106e-02  -2.9096312e-01  -3.9152842e-02  -1.8108681e-01   1.0429117e-01   1.6370505e-03   9.0904168e-03  -2.3847094e-02  -1.6691662e-01  -1.1713420e-01  -1.2388939e-01  -1.6070499e-01   4.0774023e-02   1.0746890e-01  -4.0115859e-02   2.5794850e-02  -6.9220491e-02   4.4778890e-02  -1.7069585e-01  -1.7243468e-01   3.3839309e-02  -1.6503124e-02  -5.6747338e-02   8.6252303e-02   1.2935366e-02   8.5139081e-02   2.0275343e-01   1.4578830e-01   1.8429495e-01  -8.9167124e-02  -2.0431411e-01  -2.1278606e-01  -1.7653214e-01  -2.6424041e-01   2.0582833e-02  -8.4970593e-02   1.0604411e-01   1.2898875e-01
   6.3894476e-02   1.1203535e-01   1.4868747e-01   2.6669276e-01  -1.9234165e-01  -3.2017894e-01   1.8708274e-01   2.0391172e-01  -1.4343070e-01  -2.7999490e-01   5.4163882e-01   4.4803091e-01   3.4953224e-01   4.7637131e-01  -7.2066722e-02   4.5537669e-02   4.2162522e-01   3.6854593e-01   4.7382889e-01   4.3386141e-01  -1.9576619e-01  -2.5311858e-01  -4.8212752e-02   4.6188038e-02  -8.3636155e-02  -1.6450709e-02  -2.3754340e-01  -2.6821920e-01   4.1719553e-01   1.6917069e-01   4.2081739e-01   4.5222628e-01   4.4790962e-01   3.8813612e-01   3.3324160e-02  -1.0484746e-03   3.0921742e-01   2.2879434e-01   2.2840094e-01   1.8836629e-01   2.7767233e-01   5.7229005e-01  -1.8055072e-01  -1.4118341e-01  -5.4395239e-02  -2.4502613e-02  -8.5029248e-02  -3.7083995e-02  -2.1402565e-01  -2.2534345e-01  -1.8406503e-01  -2.0980538e-01  -2.1852138e-01  -2.9126805e-01   1.0777291e-01  -1.1963797e-01  -4.6046903e-02  -8.5123046e-02  -1.6270967e-01  -1.5914136e-01  -4.2719237e-02  -6.3625788e-03   1.7138674e-01   1.3060541e-01  -1.8272901e-01  -2.1862815e-01  -8.4712519e-03   7.9212451e-03   6.8992124e-02  -3.5810581e-02   1.7327593e-01   2.2452062e-01   1.0000000e+00   7.4265708e-01   8.2467426e-01   6.6553569e-01   5.4294966e-01   4.9830580e-01   3.6970139e-01   2.2424461e-01   3.7143396e-01   3.9239424e-01   6.9155360e-02   1.6880799e-01   1.1078759e-02  -1.7088716e-01   1.3629510e-01   9.2249549e-02  -1.5967730e-02  -7.6876185e-02  -6.2395231e-02  -1.2338945e-01  -1.5605393e-01  -1.1371153e-01  -2.1782190e-01  -2.8131234e-01   9.2477733e-02  -1.3111059e-01   1.0876880e-01  -1.1482553e-01   6.2314627e-02   1.4266833e-01  -5.2243297e-02   3.6370443e-02  -2.8769649e-01  -2.1466641e-01   1.7955072e-01   1.6462394e-01  -2.0458586e-01   2.2822718e-02   6.3784459e-02  -2.9046249e-01  -2.3904073e-01  -2.0806875e-01  -3.5110126e-01  -3.3958429e-01
   2.4940082e-01   2.4529542e-01   2.0814306e-01   3.3253532e-01  -4.4362849e-01  -4.6340193e-01   3.1281139e-01   3.2919955e-01  -3.9028611e-01  -4.4023449e-01   6.1751765e-01   5.7074909e-01   3.7339862e-01   4.4210709e-01  -3.3380161e-01  -1.1714923e-01   5.6375274e-01   6.1230114e-01   5.3731999e-01   5.3133951e-01  -4.2428445e-01  -4.3958719e-01  -6.9368023e-02  -7.5722304e-02  -4.0363521e-01  -3.0633110e-01  -3.7796117e-01  -3.9896362e-01   4.6118245e-01   3.0856838e-01   2.9896216e-01   3.2837734e-01   6.8847779e-01   5.4476345e-01   9.1951821e-02   9.5312346e-02   2.7848514e-01   2.8512793e-01   1.7071304e-01   2.7364180e-01   2.8349713e-01   6.3567154e-01  -2.7690654e-01  -2.3206637e-01  -2.7745098e-01  -1.8800233e-01  -1.5870389e-01  -2.1457014e-02  -4.6943443e-01  -3.6365578e-01  -3.2725426e-01  -3.0429832e-01  -3.1527935e-01  -4.1382726e-01   6.0319917e-02  -1.0082858e-01   1.0671699e-01  -1.2713426e-02  -1.1440859e-01  -2.0443864e-01   1.1807524e-01   2.3081517e-01   3.6967172e-01   4.5872182e-01  -1.6808594e-01  -1.0377114e-01   3.9449624e-02   1.1288972e-01   9.8812210e-02   4.1276572e-02  -1.4061009e-01  -8.7397880e-03   7.4265708e-01   1.0000000e+00   6.9714280e-01   8.0337812e-01   5.7456537e-01   5.8899059e-01   4.5525906e-01   3.7616460e-01   4.7615199e-01   5.3981407e-01  -3.3806609e-02   1.1028989e-01   1.2764643e-02  -1.0647114e-01   9.8967497e-02   2.2335143e-02   8.1280815e-02  -5.0121146e-03  -5.1129362e-02  -1.4431836e-01  -1.9118591e-01  -1.5309164e-01  -2.7927543e-01  -3.4592706e-01   3.6635547e-02  -1.6661423e-01   9.1088112e-02  -2.4762817e-01  -2.8495781e-02   3.7555313e-02  -1.8057350e-01  -1.4059128e-02  -3.9023024e-01  -2.8949467e-01   1.4553902e-01   2.1335943e-01  -2.6462481e-01   2.8707967e-02   1.1315501e-01  -3.1567145e-01  -3.2104636e-01  -2.6135190e-01  -4.5109681e-01  -4.3678707e-01
   1.9275809e-01   1.3119678e-01   1.6199710e-01   2.3487766e-01  -1.2613611e-01  -1.5731113e-01   1.9431682e-01   1.6588510e-01  -1.1806707e-01  -1.6699799e-01   5.5719008e-01   4.0233904e-01   3.9006230e-01   4.0166591e-01  -7.0532901e-02   1.1234329e-01   5.1493528e-01   3.8111698e-01   4.7240924e-01   3.9251555e-01  -2.5483796e-01  -2.8591919e-01  -1.4711310e-01  -4.3100237e-02  -9.7216503e-02  -5.1157749e-02  -1.5265077e-01  -1.9080146e-01   2.2453482e-01   3.8371281e-02   2.3014890e-01   2.2107089e-01   3.7305988e-01   2.3166200e-01  -6.3010673e-02  -4.5388784e-02   4.6672298e-01   3.9282155e-01   3.9967539e-01   4.5851466e-01   3.8462767e-01   7.0004606e-01  -1.4108255e-01  -8.4114483e-02  -4.3147754e-03   1.1036269e-01   9.0426788e-03   6.8684247e-02  -1.7673953e-01  -7.0028144e-02  -1.7526584e-01  -8.9134299e-02  -2.2291146e-01  -2.3667436e-01   2.9114821e-01   1.4432939e-01   9.8279046e-02  -2.5208648e-02  -5.2007485e-02  -3.7198247e-02  -8.5488295e-03   7.4466150e-02   3.0723200e-01   2.4208415e-01  -2.1890619e-01  -1.3246067e-01   3.1460274e-02   4.6710977e-02   1.1139270e-01  -9.8646862e-03  -6.1142070e-02  -3.9361216e-02   8.2467426e-01   6.9714280e-01   1.0000000e+00   7.7651718e-01   5.7418598e-01   5.2290431e-01   4.2111990e-01   3.3151465e-01   4.2943229e-01   4.6289205e-01  -3.6217823e-02   1.5452501e-01   3.9727134e-02  -1.5047750e-01   2.2700675e-01   1.6889360e-01   1.7305003e-01   1.7821104e-01  -3.7672285e-02  -7.5590896e-02  -1.6969766e-01  -1.0238615e-01  -2.6576787e-01  -3.3897770e-01   1.8290261e-01  -3.2459567e-02   2.1617681e-01  -1.7791290e-02   7.0072447e-02   1.2672071e-01  -8.7433915e-02   2.4766935e-02  -3.9465878e-01  -2.8950748e-01   1.8069874e-02   1.8250928e-01  -2.2937558e-01   8.1408136e-02   1.3908456e-01  -2.4746505e-01  -2.4514813e-01  -1.8961516e-01  -4.0030988e-01  -4.0167256e-01
   1.7122183e-01   9.4203021e-02   2.0578396e-01   2.8357499e-01  -3.8576376e-01  -3.1144502e-01   2.7178027e-01   2.1372230e-01  -2.3700108e-01  -2.5327837e-01   4.7767813e-01   4.0626036e-01   3.1909488e-01   3.1885565e-01  -2.3952448e-01   6.0966212e-02   5.0209896e-01   4.1736638e-01   4.4192246e-01   4.9168616e-01  -4.6049322e-01  -4.0853137e-01   1.3879852e-02  -3.7595852e-02  -2.3280310e-01  -2.4435134e-01  -3.2448184e-01  -3.3982278e-01   3.5964822e-01   1.2069333e-01   3.3418534e-01   2.8267210e-01   5.7635346e-01   4.6341320e-01   3.3262364e-03   2.2283207e-02   4.3544128e-01   3.8590634e-01   3.8997694e-01   4.9911770e-01   3.8993748e-01   6.9950299e-01  -2.1955889e-01  -1.9731103e-01  -2.2019209e-01  -1.3274551e-01  -8.3824890e-02   5.2127291e-02  -4.0063579e-01  -2.8719602e-01  -2.7544680e-01  -1.9348796e-01  -3.4449718e-01  -3.5626316e-01   2.2688951e-01   6.5916872e-02   3.4502986e-02  -1.4136579e-01  -8.3871193e-02  -1.1147909e-01   3.2683899e-02   1.5431421e-01   3.4726841e-01   3.3274704e-01  -8.2839360e-02  -3.0745322e-02   2.4968552e-02   6.9229457e-02   1.2555960e-01   3.6056478e-02  -2.8678683e-01  -1.6115121e-01   6.6553569e-01   8.0337812e-01   7.7651718e-01   1.0000000e+00   5.9408947e-01   5.9819940e-01   4.5855697e-01   2.2624779e-01   4.1924216e-01   5.3954880e-01   4.8891950e-02   2.3854603e-01   4.0684116e-02  -1.0516551e-02   2.1503272e-01   2.5578199e-01   1.9831196e-01   1.3236884e-01  -9.2863878e-03  -3.2164535e-02  -5.8436005e-02  -1.1900273e-02  -2.3157194e-01  -3.1728727e-01   2.5356854e-01   4.2094370e-02   1.9910621e-01  -8.6054795e-02   1.4619382e-01   2.0438051e-01   1.5781963e-02   1.5583866e-01  -3.5370116e-01  -2.5635763e-01   1.3900228e-01   2.6348549e-01  -1.6293185e-01   1.3442788e-01   1.8392858e-01  -2.0777412e-01  -2.1262108e-01  -6.4425573e-02  -3.7953610e-01  -4.4603386e-01
   5.0904778e-03  -7.8943113e-02   1.5763393e-01   9.7863632e-02  -2.4910612e-01  -1.3795130e-01   1.4282206e-01   1.3015057e-01  -1.4855885e-01  -1.4577004e-01   5.6775296e-01   4.1875388e-01   2.5493501e-01   4.3333203e-01  -1.6136762e-01   6.1322139e-02   1.8385917e-01   2.3409352e-01   6.2211369e-02   6.4080540e-02  -2.5882441e-01  -2.8957778e-01   1.2887193e-01   1.7544094e-02  -1.3177735e-01  -8.1609614e-02  -2.4652968e-01  -2.5167937e-01   1.0469688e-01  -1.1261821e-01   2.8795364e-01   2.7499783e-01   4.5681096e-01   2.6975555e-01   1.5643688e-01   3.1084882e-01   5.0092393e-01   4.5291782e-01   2.2583466e-01   2.5526970e-01   4.5978314e-01   6.4928851e-01  -2.5749895e-01  -2.8377770e-01  -9.9471227e-02  -1.0099467e-01  -8.4289970e-02  -3.3930647e-02  -2.4331897e-01  -1.8763290e-01  -2.5972355e-01  -2.1259526e-01  -2.2805571e-01  -2.6960390e-01   2.5970362e-01  -4.0113651e-03  -2.7044537e-02  -2.2657006e-01  -9.6866154e-02  -1.5298634e-01   1.6521655e-01   1.4958825e-01   4.8177741e-01   3.7034175e-01  -8.9664829e-02   3.2380547e-02   1.9253770e-02   6.6084118e-02  -2.6331994e-01  -1.6073153e-01   1.7745167e-01   2.0928473e-01   5.4294966e-01   5.7456537e-01   5.7418598e-01   5.9408947e-01   1.0000000e+00   9.0651381e-01   3.9454332e-01   8.5657250e-02   3.3348517e-01   3.0948512e-01   2.8585300e-02   1.9019208e-01   9.9341488e-02   1.1132887e-01   1.3761357e-01  -1.2743045e-02   9.0492257e-02   1.1246608e-01   3.0583261e-03  -1.8998629e-02  -1.6339921e-01  -3.8590471e-02  -4.1347179e-01  -2.4934004e-01  -1.9221525e-01  -2.7947308e-01   1.0437598e-01  -2.6751758e-01  -1.1114223e-01   9.3310696e-02  -1.1994687e-01   1.1492028e-01  -3.3734861e-02   1.3288740e-02   1.2202206e-02  -3.8323361e-02  -5.1750811e-01  -1.4792761e-01   6.7085368e-02  -4.7153776e-01  -1.9644004e-01  -3.7417808e-02  -1.5003144e-01  -1.2273060e-01
  -1.0500876e-01  -1.5957948e-01   1.1880987e-01   1.3408298e-01  -2.9668157e-01  -1.7454171e-01   1.6552944e-01   1.4404895e-01  -1.9234210e-01  -1.5298492e-01   4.4109930e-01   3.7907468e-01   2.0962150e-01   3.3641198e-01  -2.9758865e-01  -3.5595781e-02   1.2256185e-01   2.6805915e-01  -4.7286936e-03   3.0175980e-02  -3.2147367e-01  -3.8396995e-01   1.8181343e-01   1.0154436e-01  -1.3438649e-01  -1.0263640e-01  -3.1446534e-01  -3.3743090e-01   7.8875978e-03  -1.5656896e-01   2.3869274e-01   2.5726711e-01   4.4885257e-01   2.5538825e-01   2.9175126e-01   4.2120991e-01   6.1353499e-01   5.2906454e-01   3.0010859e-01   3.2235872e-01   5.5826397e-01   6.7003554e-01  -1.5136036e-01  -2.2264488e-01  -1.8328769e-03  -3.5816560e-02   2.4121143e-02   4.4141158e-02  -1.4770952e-01  -1.4308506e-01  -1.5670738e-01  -1.1484528e-01  -1.1221528e-01  -2.0587370e-01   3.0097668e-01   3.8223374e-02  -9.5719190e-02  -2.5750424e-01  -1.0521194e-01  -2.2607435e-01   1.3477916e-01   1.5340092e-01   4.2224110e-01   3.0241615e-01  -9.7523045e-04   7.6801316e-02   7.4586035e-02   1.4201022e-01  -2.9081387e-01  -1.8100868e-01   8.9274502e-02   9.9411806e-02   4.9830580e-01   5.8899059e-01   5.2290431e-01   5.9819940e-01   9.0651381e-01   1.0000000e+00   2.9019504e-01   1.6680283e-02   2.4076474e-01   2.4435748e-01  -1.4401918e-02   2.1894667e-01   8.6864578e-02   2.0359195e-01   1.3201190e-01  -4.1223521e-02   5.9685263e-02   1.0424895e-01   7.6941967e-02  -1.3281134e-02  -2.8466257e-02   5.6107461e-02  -5.0992962e-01  -3.3645973e-01  -2.1627981e-01  -3.1696928e-01   1.5756713e-01  -2.5338695e-01  -7.1361304e-02   1.6656631e-01  -2.2915236e-02   1.7381215e-01   1.3106426e-02   7.5706664e-02  -8.4438403e-02  -1.3387753e-01  -5.7972163e-01  -1.3389549e-01   2.0247750e-01  -4.1716309e-01  -1.0118598e-01   5.4053623e-02  -9.4258956e-02  -1.1467695e-01
   5.2778825e-01   2.6326619e-01   2.2820628e-01   2.1929687e-02   1.6589482e-01   1.9560533e-01   6.8838720e-03   1.5825742e-03  -5.8600621e-03  -9.8762547e-02   6.5956754e-01   4.4018495e-01   3.8756794e-01   4.2239663e-01   9.6363125e-02   2.2943090e-01   6.8180125e-01   4.9062813e-01   3.0859275e-01   1.7317508e-01   1.8680180e-02   1.0881221e-01  -1.8984948e-01  -1.4256319e-01   5.0636532e-02   6.9489432e-02   2.0806142e-01   2.1977420e-01   3.2226042e-01   1.4080862e-01   4.6708188e-02  -1.1495893e-03   2.1811577e-01   1.0402061e-01  -2.2414116e-01  -1.3746263e-01   1.4375567e-01   1.7353525e-01   7.8587170e-02   1.4396029e-01   1.1545446e-01   2.7034605e-01  -8.0251561e-02   1.4128965e-02  -9.9980879e-02  -1.1652413e-01  -7.0850673e-02  -1.2706667e-02  -1.3460122e-01  -9.5428135e-02   6.5761702e-04   1.9639227e-03  -1.5501846e-01  -1.4056544e-01   1.3054885e-01   1.6415670e-01   4.8553237e-01   1.6935848e-01   5.7227325e-02  -3.6604280e-02   6.3106352e-02   1.2934169e-01   3.8270254e-01   4.5018723e-01  -2.6835572e-01  -1.3109203e-01  -1.0375681e-01  -2.2703898e-01   1.8921819e-03  -3.7813231e-02  -2.4599420e-02   4.3028106e-02   3.6970139e-01   4.5525906e-01   4.2111990e-01   4.5855697e-01   3.9454332e-01   2.9019504e-01   1.0000000e+00   4.9607819e-01   7.5530871e-01   6.1421024e-01  -2.5518426e-01  -3.2590656e-01   3.2448685e-01   4.2244528e-02  -1.5746510e-02  -1.1021189e-01   1.6195764e-01   1.3792868e-01  -1.5714721e-01  -4.7082587e-02  -4.3757078e-01  -2.9580842e-01   3.0717895e-02  -2.9864976e-02   1.4289992e-01   1.0860727e-01   1.1747410e-02   3.7796624e-02  -1.6696171e-01  -1.3953632e-01  -3.3677928e-01  -1.5048541e-01  -3.0332482e-01  -2.3641601e-01  -3.2632656e-02   8.9681525e-02  -1.6090117e-02   4.0737068e-02  -8.6350460e-02  -2.2061462e-01  -3.7887068e-01  -3.4547030e-01  -3.1347712e-01  -2.0531186e-01
   4.8433819e-01   4.8049545e-01   5.4899784e-02   2.4090873e-02   8.8394160e-03  -6.0354975e-02  -4.9614160e-02  -6.1653639e-03  -2.2326949e-01  -2.4263473e-01   3.6043571e-01   3.4860313e-01   1.8092398e-01   2.7266988e-01  -1.1808930e-01  -1.0259187e-01   5.8303648e-01   5.8916871e-01   3.6914674e-01   2.9785901e-01  -8.4443448e-02  -8.5710717e-02  -1.4820538e-01  -1.0141942e-01  -8.8200200e-02  -4.6992906e-02   1.3414101e-01   1.2359654e-01   2.2809121e-01   3.7290085e-01  -6.8321556e-02  -1.1032471e-01   2.2912837e-01   1.6104204e-01  -5.8249030e-02  -4.1437849e-02  -4.1565863e-02   7.8997853e-02  -6.5909865e-02   6.1649705e-02   6.0728813e-02   2.7265930e-01  -1.7211382e-01  -6.3033657e-03  -1.2997781e-01  -1.5958325e-01  -2.0202572e-01  -1.0885072e-01  -1.3764032e-01  -9.3259670e-02  -2.0270123e-01  -1.3270997e-01  -1.5766873e-01  -2.1098134e-01  -1.0350122e-01   3.3651547e-02   4.6657194e-01   4.5651831e-01  -1.6804502e-02  -4.8811304e-02   3.0824563e-02   2.2277886e-01   9.8556057e-02   2.9622687e-01  -1.4744252e-01  -6.6494400e-02  -5.7505937e-04  -6.0974313e-02   3.4200036e-01   1.8412343e-01  -2.1747171e-01  -2.9096312e-01   2.2424461e-01   3.7616460e-01   3.3151465e-01   2.2624779e-01   8.5657250e-02   1.6680283e-02   4.9607819e-01   1.0000000e+00   4.9659515e-01   6.3952938e-01  -2.7905551e-01  -3.9201587e-01   2.0685626e-01  -1.1392104e-02  -4.3659194e-02  -2.1555833e-01   7.7680207e-02   1.2627815e-01  -2.1591746e-01  -1.6460917e-01  -4.9695067e-01  -3.6028745e-01   6.2946469e-02  -8.7944963e-02   2.9102759e-02  -7.6574132e-05  -2.4641262e-01  -1.0161645e-01  -3.4026605e-01  -3.2638867e-01  -5.2082283e-01  -3.8803852e-01  -3.6556387e-01  -3.1753976e-01  -5.7439055e-02   1.6741637e-01   2.0537834e-02   4.8785019e-02  -4.5954785e-02  -1.3666619e-01  -4.4559913e-01  -5.0205773e-01  -3.8905772e-01  -1.7627504e-01
   4.5224828e-01   4.5159339e-01   1.0478580e-01   2.1216128e-01   1.0944139e-01   8.0747369e-02   7.0304674e-03   2.6456467e-01  -1.3073548e-01  -2.6947559e-01   6.2953612e-01   6.3676059e-01   3.1772901e-01   5.0339440e-01   8.2925792e-02   2.0590985e-01   6.3139287e-01   5.0758464e-01   3.6891609e-01   3.4369630e-01  -9.9226389e-02  -9.0941229e-02  -2.7874567e-01  -1.6691331e-01  -2.7116617e-02   8.2638104e-02   1.3904358e-01   1.3749269e-01   4.3308898e-01   3.6608126e-01  -6.8060273e-02  -5.0926103e-02   2.6723218e-01   1.8713532e-01  -2.8961628e-01  -2.7178641e-01   5.3532609e-02   2.7397503e-02  -4.1962192e-02  -1.0080337e-02   1.8284439e-01   2.5100783e-01   4.5696261e-02  -2.6705339e-02  -6.0307631e-02   2.5468149e-02  -2.2984713e-02  -8.2916325e-02  -1.3262214e-01   2.0926171e-02   6.7556710e-02  -9.7554562e-03  -1.2600090e-01  -1.6572409e-01   9.0226406e-02   5.1362725e-02   3.5436480e-01   1.7452323e-01   9.4409853e-02   1.0810330e-01   8.5814172e-02   2.9672304e-01   4.0043521e-01   5.2909827e-01  -3.8331758e-01  -9.4063787e-02  -8.3112454e-02  -1.7427519e-01  -1.6739033e-02  -1.1834415e-01  -3.3327407e-02  -3.9152842e-02   3.7143396e-01   4.7615199e-01   4.2943229e-01   4.1924216e-01   3.3348517e-01   2.4076474e-01   7.5530871e-01   4.9659515e-01   1.0000000e+00   7.1176985e-01  -2.7044227e-03  -1.3146220e-01   2.6876149e-01  -8.4472015e-02   3.5661694e-02  -6.6456422e-02   1.7246830e-01   7.9813911e-02  -1.4345863e-01  -1.3757335e-01  -3.2611237e-01  -3.1072139e-01   1.6016771e-01   4.0535933e-02   9.2745007e-02   3.2704356e-02  -2.4450212e-03  -2.5016574e-03  -6.4513724e-02  -1.1294742e-01  -2.1503110e-01  -3.9345675e-02  -1.6795085e-01  -1.3100202e-01   1.3417763e-01   1.6337987e-01   5.5589105e-02  -1.3610421e-01  -2.9373168e-01  -1.9776681e-01  -2.6042421e-01  -2.4575333e-01  -2.2793951e-01  -1.2556261e-01
   4.3102599e-01   4.9414462e-01   1.3075346e-01   3.2637251e-01  -3.9454707e-02  -1.0557041e-01   3.0523563e-02   1.6722193e-01  -3.3004368e-01  -3.3269690e-01   5.2914295e-01   5.7182950e-01   2.8378664e-01   5.0780982e-01  -8.6473977e-02   1.1709951e-01   5.9796007e-01   5.6593298e-01   4.4331821e-01   5.1141663e-01  -1.9869789e-01  -1.8650135e-01  -7.5648663e-02  -1.8334965e-02  -3.3081859e-02   3.1696738e-02   8.7743059e-03  -6.1645025e-03   2.8068866e-01   2.9158257e-01   2.3634436e-01   2.2506395e-01   5.2188291e-01   4.9398531e-01  -3.1908690e-02  -2.3534990e-02  -4.0019151e-03   4.0484813e-02  -1.0381440e-01   7.3897030e-02   9.2760428e-02   4.1227479e-01  -6.8504511e-02  -1.0348256e-01  -1.5466522e-01  -1.2570065e-01  -9.8236393e-02  -6.5442872e-02  -2.8474079e-01  -8.9482385e-02  -6.8557838e-02  -1.3713462e-01  -2.4846437e-01  -3.2420084e-01  -1.1617332e-01  -1.2846205e-01   3.3548919e-01   3.0881188e-01  -6.7341523e-02   8.9049569e-02   1.0688901e-01   4.0838886e-01   3.2390435e-01   5.2790515e-01  -6.7916080e-02   9.0971815e-02   7.8909799e-02   2.8947213e-02   2.7118834e-01   1.2368384e-01  -2.8948074e-01  -1.8108681e-01   3.9239424e-01   5.3981407e-01   4.6289205e-01   5.3954880e-01   3.0948512e-01   2.4435748e-01   6.1421024e-01   6.3952938e-01   7.1176985e-01   1.0000000e+00  -1.9962079e-01  -1.4000256e-01   2.9208013e-01   1.0587028e-01  -6.1795715e-02  -1.2002019e-01   1.3048861e-01   5.4138217e-02  -1.7850074e-01  -1.7604800e-01  -3.1414520e-01  -2.4206512e-01  -7.2828325e-02  -1.8834205e-01   1.1124315e-01  -7.5146329e-02  -1.3423893e-01  -1.6365471e-01  -9.5199787e-02  -1.0985580e-01  -2.6970856e-01  -1.3245246e-01  -3.8495833e-01  -3.7139895e-01   1.6428280e-01   2.3937179e-01  -6.0436878e-02  -5.9141384e-03  -8.7245563e-02  -2.6215836e-01  -3.1921116e-01  -2.9095324e-01  -4.5312746e-01  -3.7926587e-01
  -1.3133931e-01   5.8343213e-02  -1.6226623e-01  -1.2194253e-01  -8.5226354e-02  -1.0256377e-01  -6.5171831e-02   1.1641031e-01   1.2884897e-01   8.2291743e-02  -1.7917424e-01   9.1423037e-02  -3.6820231e-01  -1.4890114e-01   1.9485104e-01   9.8518488e-02  -2.0819726e-01  -7.6863060e-02   5.9841495e-02   2.1781890e-01   4.1754519e-02   9.0762868e-03  -1.1043465e-01  -3.3914013e-01  -1.1490966e-01  -4.4133261e-02  -1.6343718e-02  -4.2618502e-02   2.9708449e-01   2.4352905e-01   7.9413111e-02   4.0725327e-02   3.4550464e-02   1.4128694e-01  -1.9709821e-01  -3.1337372e-01  -6.3689857e-02  -3.1445282e-01   1.1279115e-01  -2.8671580e-01   9.5779930e-02  -7.7415434e-02   2.7229349e-01   1.4664489e-01   1.0561719e-01   1.0288174e-01   2.0798043e-01   1.9977017e-01   7.0544763e-02   1.2830809e-01   3.4333433e-02   9.2536948e-02   9.6312434e-03   2.5568556e-01   9.6169329e-02  -3.8427581e-02  -2.8123470e-01  -2.4536820e-01   1.7123933e-02  -1.8667689e-02  -2.2888502e-01  -1.9925173e-01  -2.4684225e-01  -9.1411747e-02  -2.5404045e-01  -1.4389901e-01  -1.6457745e-01  -2.0940947e-01  -1.6691548e-01  -2.7182550e-01   1.5914621e-01   1.0429117e-01   6.9155360e-02  -3.3806609e-02  -3.6217823e-02   4.8891950e-02   2.8585300e-02  -1.4401918e-02  -2.5518426e-01  -2.7905551e-01  -2.7044227e-03  -1.9962079e-01   1.0000000e+00   7.2869091e-01  -3.2229385e-01  -2.6343840e-01   4.6244130e-01   4.2319394e-01  -2.0542329e-01  -2.0892285e-01   3.0786491e-02   6.1051808e-02   1.7013525e-01   1.4602113e-02   3.0727882e-01   2.5067468e-01   1.2381789e-01   2.5741510e-01   7.9406436e-02   2.3828411e-01   2.0348794e-01   1.2855391e-01   3.6492550e-01   2.8683420e-01   3.0865172e-01   3.2608766e-01   2.2178146e-01  -3.0029671e-02   2.2061233e-01  -1.7429465e-01  -2.3123161e-01   2.4227858e-01   2.2177630e-01   2.6213134e-01   3.1429865e-01   1.7168728e-01
  -2.5744562e-01  -9.6087557e-02  -5.7863110e-02   3.6632671e-02  -3.4779358e-01  -3.4638724e-01   1.7485344e-01   1.5820052e-01   2.1610886e-02   8.3729770e-03  -1.2720455e-01   1.6214283e-02  -2.6900898e-01  -1.9534086e-01  -1.1439615e-01  -6.4740018e-02  -1.2240991e-01  -8.4933391e-03   1.1818659e-01   2.6106433e-01  -1.9721445e-01  -2.8862212e-01   6.0311828e-03  -2.1959136e-01  -2.4976308e-01  -1.8212541e-01  -3.5481799e-01  -3.8483060e-01   1.6202929e-01   7.3204653e-02   2.7979361e-01   2.6143052e-01   3.1383761e-01   3.3032785e-01  -1.1992560e-02  -5.9870645e-02   2.2936447e-01  -1.7396651e-02   2.0365246e-01  -6.1993567e-02   1.4825070e-01   1.7867789e-01   2.3503555e-01   3.6344297e-02   1.9517132e-01   2.2752958e-01   2.8555334e-01   3.2408202e-01   4.2860727e-02   1.7492574e-01   1.6575502e-02   1.2701702e-01  -1.1533483e-01   8.9094023e-02   6.5192577e-02  -1.7182362e-01  -3.2197874e-01  -2.8621062e-01   7.2037458e-02  -1.0438594e-02  -1.5444599e-01  -1.6625640e-01  -6.8834331e-02  -9.7509369e-02  -1.2336799e-01  -1.1384679e-01   1.9134978e-01   2.2607227e-01  -1.4482165e-02  -7.4181179e-02   7.6061046e-03   1.6370505e-03   1.6880799e-01   1.1028989e-01   1.5452501e-01   2.3854603e-01   1.9019208e-01   2.1894667e-01  -3.2590656e-01  -3.9201587e-01  -1.3146220e-01  -1.4000256e-01   7.2869091e-01   1.0000000e+00  -3.6283783e-01  -1.2943378e-01   4.2130626e-01   5.5763574e-01  -2.8020375e-01  -2.3387721e-01   2.9818756e-01   2.0662361e-01   4.1736855e-01   3.0312344e-01  -2.0022548e-01  -2.2464389e-01   1.2770354e-01   8.2996301e-02   3.1518212e-01   1.6311367e-01   3.7330737e-01   3.3183159e-01   4.5832788e-01   4.3412737e-01   1.0331323e-01   1.5946949e-01   2.3877457e-01   4.3641457e-02  -1.2386111e-01  -3.3283624e-02   1.6375884e-01   1.8429532e-01   2.8453835e-01   3.4704743e-01   1.2507033e-01  -1.7469203e-01
   2.3845653e-01   1.5507281e-01   3.6677978e-01   2.5937481e-01   1.4082024e-01   1.0996454e-01   1.2701647e-01   1.4331031e-02  -1.1525658e-01  -1.9547210e-03   2.6520497e-01   4.3658077e-02   2.4744128e-01   3.8616689e-01   1.7494312e-01   3.0553920e-01   5.8350521e-02  -1.5874378e-01   1.1051619e-01   7.5864831e-02   1.4069407e-01   1.4272058e-01   2.8819775e-01   3.5068299e-01   3.3318970e-01   2.9814566e-01   1.9034814e-01   1.8762180e-01  -1.9108846e-01  -2.4124800e-01   1.7694111e-01   1.9535038e-01  -2.4630433e-02  -1.5769651e-02   3.6706477e-01   3.1218961e-01  -2.3080087e-02   2.7743546e-02  -5.8443300e-02   7.1498173e-02  -4.0712717e-02   7.9894705e-02  -7.2515735e-02   1.3424882e-01  -9.4325703e-03   2.7733223e-02   1.6195300e-02  -9.8964445e-02  -2.1397336e-02   8.1730517e-02   1.8707391e-01   1.4503345e-01   1.4267207e-01  -3.5024335e-02   1.5977767e-01   1.3996550e-01   2.1897598e-01   2.5476307e-01   1.6289901e-01   1.4661473e-01   1.4488863e-01   1.7910892e-01   1.1938467e-01   1.0559269e-01   4.4699437e-01   3.3766423e-01   3.6442695e-01   1.9660458e-01   2.5254800e-01   2.5480738e-01  -7.3049353e-03   9.0904168e-03   1.1078759e-02   1.2764643e-02   3.9727134e-02   4.0684116e-02   9.9341488e-02   8.6864578e-02   3.2448685e-01   2.0685626e-01   2.6876149e-01   2.9208013e-01  -3.2229385e-01  -3.6283783e-01   1.0000000e+00   5.0930165e-01  -5.5794356e-02  -1.2051102e-01   5.2627241e-01   3.9113018e-01  -1.1179249e-01  -5.3069907e-02  -2.7756804e-01  -1.5616281e-01  -1.1132502e-01  -5.1725710e-02   5.0285986e-02  -1.4699841e-02  -8.5809305e-02  -1.0521983e-01  -2.1123896e-01  -9.9086869e-02  -3.1970380e-01  -1.6700444e-01  -3.1825217e-01  -2.6187854e-01   1.6952970e-02   2.8173723e-01  -9.2855675e-02  -6.9242625e-02  -2.1440245e-02  -2.9059532e-01  -2.5601746e-01  -1.8081697e-01  -2.7188349e-01  -1.6710266e-01
  -4.8344881e-02  -1.5643871e-01   1.4155091e-01   3.4510153e-02   1.7911702e-02   1.4497834e-01  -2.8941554e-02  -1.6644507e-01  -1.8240421e-02   1.1613252e-01  -8.6406194e-02  -1.6474792e-01  -4.2167652e-02   3.9218564e-02  -9.6200356e-02   7.6238861e-03  -1.5862061e-01  -2.1046083e-01  -1.2517140e-01  -8.0450511e-02   5.3993095e-02   1.0208463e-01   5.0809128e-01   4.8590704e-01   3.0353612e-01   2.0211805e-01   3.6978680e-02   5.0878037e-02  -4.0040176e-01  -4.0570723e-01   2.6844333e-01   2.4145751e-01   3.2616112e-02   6.7849762e-02   4.5671792e-01   5.1524803e-01   1.2272242e-01   2.0296700e-01   7.6022167e-02   1.3891376e-01  -4.0164694e-02   7.7580513e-02   9.0830271e-02   2.3480817e-01   1.6733209e-01   1.0879960e-01   1.0478251e-01   9.9788633e-02   1.0562237e-01   9.1068267e-02   1.6504057e-01   2.7087774e-01   1.3023443e-01   1.5652746e-01   7.4545810e-02   1.0601126e-01   1.4472706e-01   1.1442661e-01  -2.0452192e-02  -4.6730884e-02   2.0636981e-01   8.7365678e-02   3.1918144e-02  -7.1240582e-02   6.6559235e-01   5.0948792e-01   3.1123662e-01   2.9883323e-01   6.2684568e-02   1.1762962e-01   1.4491602e-02  -2.3847094e-02  -1.7088716e-01  -1.0647114e-01  -1.5047750e-01  -1.0516551e-02   1.1132887e-01   2.0359195e-01   4.2244528e-02  -1.1392104e-02  -8.4472015e-02   1.0587028e-01  -2.6343840e-01  -1.2943378e-01   5.0930165e-01   1.0000000e+00  -1.9040145e-02   4.5004704e-02   1.8499944e-02   2.3049023e-01  -9.7014255e-02   7.0400022e-02   4.7637696e-03   1.1996405e-01  -2.8902851e-01  -1.3478649e-01  -9.3175816e-02  -1.4269457e-01  -7.1476529e-02  -3.7886894e-02  -1.1135887e-01   1.3424970e-02   7.1607100e-03  -7.9307345e-03   2.5044486e-02   6.1554041e-02  -2.2747013e-01  -1.7482268e-01  -2.6652202e-01  -3.2354094e-02   2.7442715e-01  -6.3050570e-02  -1.1435659e-02   9.5013095e-02   6.6962860e-02  -3.3142707e-03
   1.5545594e-01   2.6205549e-01   1.0124459e-03  -1.8789381e-01   1.7116844e-01   6.1900320e-02  -1.5561374e-01  -7.8056949e-02  -2.4584992e-01  -2.5546389e-01  -1.1424635e-01   1.1596518e-01  -4.1623600e-01  -8.5138159e-02  -1.9681371e-01  -2.1671478e-01   7.9866852e-03  -7.4237247e-03   1.3235295e-01   5.8161810e-02   4.9715614e-02  -3.1099625e-02  -7.2568508e-02  -1.6439518e-01   1.7966074e-01   2.4762033e-01   2.3780777e-01   2.2400192e-01  -1.2845798e-01  -1.8041410e-01  -3.5805953e-03  -6.6076031e-02  -4.4030433e-02  -3.0714206e-02   1.5896410e-02   1.6325297e-02   4.5987029e-01   2.1052158e-01   5.0055542e-01   2.8529665e-01   3.5136923e-01   3.1758607e-01   2.9980598e-02   7.3557053e-02   9.6312718e-02   1.9421802e-01   1.6006073e-01   2.0935523e-01   7.4198489e-03   1.6176220e-02  -9.6290638e-02   2.3212957e-02  -3.3271480e-03   1.7317209e-01   4.1839371e-01   3.5865990e-01   3.0614603e-02   7.9261619e-02  -1.0321246e-01  -2.0534314e-01  -2.5563733e-01  -1.7320288e-01  -2.1993804e-01  -4.7694076e-02  -3.0072838e-02   1.5393572e-02  -1.5021791e-01  -1.8853245e-01   1.3986427e-02  -2.9314617e-02  -1.1597457e-01  -1.6691662e-01   1.3629510e-01   9.8967497e-02   2.2700675e-01   2.1503272e-01   1.3761357e-01   1.3201190e-01  -1.5746510e-02  -4.3659194e-02   3.5661694e-02  -6.1795715e-02   4.6244130e-01   4.2130626e-01  -5.5794356e-02  -1.9040145e-02   1.0000000e+00   6.9566042e-01   3.4518977e-02   1.6064752e-01  -3.2854701e-01  -1.9476755e-01  -1.5506410e-01  -2.0596849e-01   4.8051103e-02   1.3608504e-03   2.3348722e-01   2.5135929e-01  -1.0205612e-01   7.9796433e-02  -1.0930152e-02  -4.3190066e-02  -2.0739799e-03   6.9039341e-03  -3.4830615e-02   7.5826707e-02  -2.8898273e-01  -1.3601112e-01   8.0476395e-02   2.1784744e-01   7.8152184e-02   1.1954425e-02  -7.9591571e-02   2.6309168e-02   2.6496769e-02  -7.5213346e-02
   8.2103889e-02   1.3841471e-01  -2.1203921e-02  -1.4086052e-01  -5.1264525e-02  -9.0762724e-02  -4.7992439e-02  -3.1907394e-03  -1.5409539e-01  -1.2203673e-01  -1.6528593e-01  -4.9971341e-02  -3.1387787e-01  -1.6491275e-01  -9.2512932e-02  -1.7633562e-01   3.1019780e-03  -9.6468319e-02   2.0194674e-01   1.7763411e-01  -2.0190374e-02  -4.3694935e-02  -3.7672025e-02  -1.1904792e-01   7.3754215e-02   1.1283453e-01   2.2605928e-02   6.6046751e-03  -1.4106748e-02  -1.1173558e-01   1.7770149e-01   1.2802093e-01  -2.4272865e-03   6.2936611e-02   2.2620110e-02  -6.5933203e-02   3.3632741e-01   1.2365811e-01   4.5576657e-01   3.2428278e-01   1.0066479e-01   2.0181990e-01   2.9678030e-02   7.9260175e-02   1.6770036e-01   3.0230882e-01   1.7848814e-01   2.3924847e-01  -1.9958335e-02   6.6654770e-02  -1.2088378e-01   5.0503251e-02  -1.1239358e-01   5.9490623e-02   2.7610506e-01   1.7754818e-01   1.2085354e-02  -3.7575505e-02   1.8138995e-02   1.4587101e-02  -1.6530587e-01  -1.1334342e-01  -1.9035683e-01  -1.9385366e-01   1.2641317e-01   1.1991926e-01   2.8787517e-02   5.0629167e-02   1.7250807e-01   1.0445216e-01  -1.2694703e-01  -1.1713420e-01   9.2249549e-02   2.2335143e-02   1.6889360e-01   2.5578199e-01  -1.2743045e-02  -4.1223521e-02  -1.1021189e-01  -2.1555833e-01  -6.6456422e-02  -1.2002019e-01   4.2319394e-01   5.5763574e-01  -1.2051102e-01   4.5004704e-02   6.9566042e-01   1.0000000e+00   5.5914165e-04   6.4235815e-02  -1.5371670e-01  -2.1506733e-02   1.0440860e-01   5.6927566e-02  -1.4940243e-02  -9.8363998e-02   4.0048852e-01   2.9725325e-01   2.8825394e-02   1.0792690e-01   2.3681686e-01   1.7373664e-01   2.3466949e-01   1.8245922e-01  -1.1883102e-01  -1.1145218e-02   2.2326998e-02   1.1069388e-01   1.0764738e-01   2.4186229e-01   1.6551999e-01   1.3917143e-01   1.0392229e-02   1.5095311e-01   5.0444252e-03  -2.0027755e-01
   2.7762322e-01   1.4808722e-01   4.5859984e-01   3.0084103e-01   7.1339606e-02   6.1899819e-02   3.0843485e-01   1.6213650e-01  -2.4899402e-02   2.5569457e-03   1.0677999e-01  -9.0706311e-02   2.5099934e-01   1.0516913e-01   1.8282950e-01   2.9213132e-01  -2.4173049e-02  -1.9925048e-01   6.3689067e-02   3.1955123e-02  -6.3957303e-02  -5.7051546e-02   1.2993352e-01   1.4605613e-01   2.4133245e-02  -5.8461471e-03   6.3033887e-02   4.9598536e-02  -7.5086282e-02  -1.4071318e-01  -1.7091835e-01  -1.7143751e-01  -1.8253032e-01  -2.6670183e-01   1.2874143e-01   1.2245700e-01   1.7013477e-01   1.7407145e-01   3.5058225e-01   5.0063856e-01   1.8177297e-01   1.9815606e-01  -1.4589906e-01   3.1115380e-02  -2.3092427e-01  -7.2789992e-02   4.8136515e-02  -3.8646121e-03  -1.8922700e-01  -7.8639167e-02  -4.4409553e-02  -4.9339595e-02   2.5947773e-01  -2.5713740e-02   5.5498479e-01   5.2482606e-01   1.1946163e-01   7.7271196e-02   2.2672711e-01   8.2749504e-02   1.3803639e-01   4.7634845e-02   1.7492843e-01   1.6324549e-01   7.6505464e-02   7.9482994e-02   7.7683710e-02  -2.5736786e-02   1.1925103e-01   1.4799083e-01  -1.9825181e-01  -1.2388939e-01  -1.5967730e-02   8.1280815e-02   1.7305003e-01   1.9831196e-01   9.0492257e-02   5.9685263e-02   1.6195764e-01   7.7680207e-02   1.7246830e-01   1.3048861e-01  -2.0542329e-01  -2.8020375e-01   5.2627241e-01   1.8499944e-02   3.4518977e-02   5.5914165e-04   1.0000000e+00   7.1622367e-01   5.7978532e-02  -6.7051678e-03  -4.4244866e-02   5.0981246e-02   2.5208123e-02   5.4046467e-02   2.2213745e-01   1.6425959e-01   2.0709300e-01  -1.7510817e-02  -8.4020067e-03   1.1845678e-01  -1.0315657e-01   6.0023235e-02  -1.6778489e-01  -8.2006653e-02  -9.8277191e-02   4.4465730e-01   3.6602694e-02   6.0801023e-02   4.4583324e-02  -5.8019606e-02  -6.4103474e-03   9.8451342e-02  -1.1484456e-01  -4.5781816e-02
   2.3022850e-01  -5.3598163e-03   4.0584125e-01   1.2441453e-01   2.3628666e-01   3.2792115e-01   1.4036065e-01  -2.0961709e-01   1.1616295e-01   1.3739920e-01  -1.4724857e-02  -2.8238765e-01   5.6097977e-02  -1.6453252e-01   1.2059280e-01   2.6696997e-01  -2.7220504e-02  -1.8125458e-01  -4.1052701e-02  -1.5094781e-01   8.4755269e-02   8.9781701e-02   2.0023236e-01   2.4029962e-01   2.2411305e-01   2.5123242e-01   2.0352959e-01   2.3458789e-01  -3.8241933e-01  -4.6888390e-01  -1.7576353e-01  -2.6151359e-01  -2.4518615e-01  -3.9363810e-01   1.4151242e-01   2.5435670e-01   3.8882476e-01   4.3664962e-01   4.6722489e-01   6.2945677e-01   2.5304118e-01   3.2006140e-01  -7.5049456e-02   7.9417854e-02  -7.5484137e-02   3.8669333e-02   1.7991668e-01   1.6119900e-01  -8.5249342e-03   1.0643069e-01   2.3967574e-02   1.4518516e-01   2.8899720e-01   2.7692106e-01   5.9854154e-01   6.7123314e-01   2.9026259e-01   2.6283864e-01   2.0615858e-01   6.5428248e-02   1.8585641e-01   2.5828609e-02   2.2888822e-01   1.4775917e-01   1.3341611e-01   2.1377096e-01   6.7482392e-02  -3.9918465e-02   6.5753841e-02   6.5130915e-02  -9.8790595e-02  -1.6070499e-01  -7.6876185e-02  -5.0121146e-03   1.7821104e-01   1.3236884e-01   1.1246608e-01   1.0424895e-01   1.3792868e-01   1.2627815e-01   7.9813911e-02   5.4138217e-02  -2.0892285e-01  -2.3387721e-01   3.9113018e-01   2.3049023e-01   1.6064752e-01   6.4235815e-02   7.1622367e-01   1.0000000e+00   1.1041313e-01   2.0407472e-01  -2.1386470e-02   1.3332225e-01  -1.4505298e-01  -1.3238007e-01   1.3450818e-01   9.0938787e-02   2.7484936e-01   1.5368669e-01   5.6982141e-02   1.5938046e-01   1.4148233e-02   1.2068585e-01  -7.1887311e-02   4.6639644e-02  -2.1085240e-01   1.0533310e-01  -1.6837341e-01   1.0896597e-01   1.9225671e-01   2.3809440e-02   5.3547080e-02   8.5868168e-02  -6.2810743e-02  -8.1955720e-02
  -1.5514930e-01  -4.1410996e-01   1.4237699e-01   1.8241162e-01  -2.2098436e-01  -1.2549625e-01   4.3149058e-01   1.6762695e-01   3.9664587e-01   2.9410252e-01  -6.4630965e-02  -3.3095624e-01   2.4841321e-01  -3.4268208e-01   5.7270240e-02   1.4299853e-01   3.4184198e-02   1.5283892e-02  -9.9952411e-02  -8.6994041e-02  -1.2307449e-01  -1.6161568e-01   3.3727326e-03  -6.4082369e-02  -2.9034371e-01  -2.8304870e-01  -3.4382878e-01  -3.3830225e-01   1.1197906e-01   7.5007607e-02  -1.5036176e-01  -1.3496986e-01   1.8557508e-02  -9.7963316e-02  -4.8169792e-02   1.6392290e-02   3.9521273e-02   2.1912259e-01   1.1557835e-02   1.6577168e-02  -4.6574897e-02  -6.9704199e-02   2.0310647e-01   8.3396719e-02   4.9439639e-02   9.5077175e-03   2.8030670e-01   2.1421343e-01   1.9443197e-01   2.4632111e-01   3.0768113e-01   2.8473606e-01   2.5476602e-01   1.6810980e-01   7.9936469e-02  -1.7073161e-02   9.2888657e-03  -1.5132239e-01   4.3135715e-01   1.9996796e-01   5.5978285e-02  -1.3795732e-01   1.5675160e-01  -3.8022610e-02  -2.1756724e-01  -2.5933165e-01   3.9757895e-01   3.7756544e-01  -3.9727805e-02   1.2179479e-01   2.2517403e-02   4.0774023e-02  -6.2395231e-02  -5.1129362e-02  -3.7672285e-02  -9.2863878e-03   3.0583261e-03   7.6941967e-02  -1.5714721e-01  -2.1591746e-01  -1.4345863e-01  -1.7850074e-01   3.0786491e-02   2.9818756e-01  -1.1179249e-01  -9.7014255e-02  -3.2854701e-01  -1.5371670e-01   5.7978532e-02   1.1041313e-01   1.0000000e+00   8.1504628e-01   7.2331887e-01   7.1076463e-01  -1.5158864e-01  -1.8678891e-01   4.8660501e-02   7.3430492e-02   7.7920227e-01   4.5458172e-01   5.2603125e-01   5.4665341e-01   4.4875921e-01   5.7222707e-01   2.1246683e-01   1.8986018e-01   3.4743381e-01   2.0289806e-01  -1.0215743e-01   2.6948261e-02   3.2151717e-01   4.1852705e-01   5.5625750e-01   3.5919347e-01   1.7415386e-01  -2.7804658e-02
  -3.4733128e-02  -4.1264741e-01   4.9628885e-02  -5.4628187e-02  -3.6355165e-02   1.2024117e-01   2.2608227e-01  -9.3465916e-02   5.2044862e-01   4.3547937e-01  -4.9323374e-02  -3.9816680e-01   1.8467155e-01  -4.0373864e-01   2.0768078e-01   2.1050633e-01   1.0451072e-01   5.6306154e-02  -1.6649354e-01  -1.9099000e-01   1.0907404e-01   1.3526358e-01   9.7778272e-02  -3.9175426e-02  -1.0393357e-01  -1.2102189e-01  -5.2680581e-02  -3.0148150e-02   1.7062712e-02  -8.0998622e-02  -9.4970150e-02  -1.5433932e-01  -6.5434689e-02  -1.4186344e-01  -9.2077888e-02   1.5485325e-02   1.4968855e-02   2.4164827e-01   1.4963780e-01   9.6054490e-02  -1.3185943e-01  -6.0802295e-02   1.9131832e-01   2.2255341e-01   1.5773548e-01   7.9424002e-02   2.4505758e-01   2.6166356e-01   3.0016670e-01   3.2921265e-01   2.7834729e-01   3.5322020e-01   1.7703805e-01   3.6391911e-01   9.7721096e-02   1.3852197e-01   2.1525851e-01   1.4994550e-02   4.8502036e-01   2.6924919e-01   4.8526054e-02  -1.4763452e-01   1.5285113e-01  -4.6361680e-03  -1.0822590e-01  -1.4295244e-01   3.1451134e-01   2.2996928e-01  -7.0210693e-02   8.6842546e-02   1.3841320e-01   1.0746890e-01  -1.2338945e-01  -1.4431836e-01  -7.5590896e-02  -3.2164535e-02  -1.8998629e-02  -1.3281134e-02  -4.7082587e-02  -1.6460917e-01  -1.3757335e-01  -1.7604800e-01   6.1051808e-02   2.0662361e-01  -5.3069907e-02   7.0400022e-02  -1.9476755e-01  -2.1506733e-02  -6.7051678e-03   2.0407472e-01   8.1504628e-01   1.0000000e+00   5.5256604e-01   6.9673669e-01  -8.3138502e-02  -1.5880501e-01   1.5984609e-01   2.0939450e-01   6.5640241e-01   6.2132746e-01   5.1261293e-01   5.3991600e-01   4.6520996e-01   5.7244107e-01   2.3790968e-01   2.3803214e-01   3.1334242e-01   8.6463940e-02  -7.9650384e-02   9.6453986e-02   3.1794084e-01   3.7464726e-01   4.5373450e-01   3.1237260e-01   2.0122808e-01  -5.6942825e-02
  -3.0026522e-01  -4.0618205e-01   5.1114682e-02   1.8892000e-01  -2.4423742e-01  -1.6909090e-01   3.0317978e-01   1.4982641e-01   3.2062220e-01   2.1169920e-01  -3.6472812e-01  -4.3870001e-01  -8.9233727e-02  -5.0715768e-01  -8.2738172e-02  -4.5458150e-02  -1.9830384e-01  -2.3667872e-01  -1.3076399e-01  -1.2374911e-02  -2.0012393e-01  -2.5609647e-01   1.7103731e-01   1.5644387e-01  -1.4507677e-01  -1.9360956e-01  -3.8029328e-01  -3.8145842e-01   2.0253153e-02  -1.3706311e-02  -1.1731481e-01  -1.1765189e-01  -1.2777642e-01  -1.0803710e-01  -7.6067950e-02  -2.0606187e-02  -1.0076868e-02   9.9567907e-02   1.0054994e-01   5.1502192e-02   6.2922516e-03  -1.2721502e-01   3.2653818e-01   1.1340695e-01   1.5548165e-01   9.1121791e-02   3.5383196e-01   2.4717836e-01   2.2580982e-01   1.3663627e-01   2.7940925e-01   2.2944778e-01   3.1432401e-01   2.5523543e-01   1.2472220e-01  -5.7155089e-03  -2.3951135e-01  -3.8510529e-01   2.0089820e-01   2.8612496e-02  -1.5965862e-02  -2.2189856e-01  -1.2080140e-01  -2.6854450e-01  -3.8048443e-02  -1.2433159e-01   1.0519871e-01   1.9782558e-01  -1.0137516e-01  -9.8104869e-02  -1.3380421e-01  -4.0115859e-02  -1.5605393e-01  -1.9118591e-01  -1.6969766e-01  -5.8436005e-02  -1.6339921e-01  -2.8466257e-02  -4.3757078e-01  -4.9695067e-01  -3.2611237e-01  -3.1414520e-01   1.7013525e-01   4.1736855e-01  -2.7756804e-01   4.7637696e-03  -1.5506410e-01   1.0440860e-01  -4.4244866e-02  -2.1386470e-02   7.2331887e-01   5.5256604e-01   1.0000000e+00   8.8600218e-01  -2.3149650e-03  -1.8792267e-02   1.2260601e-01   1.0350825e-01   6.0044496e-01   4.2483770e-01   7.6717273e-01   7.7657661e-01   7.7972886e-01   7.7656749e-01   4.5029603e-01   4.2191603e-01   2.6195962e-01   1.0102517e-01   7.8754676e-02   5.5459723e-02   3.3479384e-01   5.9503116e-01   8.1597837e-01   7.1870323e-01   4.3640871e-01   1.3435099e-01
  -2.4710157e-01  -4.5239529e-01   1.4787603e-01   1.4839747e-01  -2.5066338e-01  -1.4472244e-01   3.4754639e-01   1.5622289e-02   3.9646232e-01   2.8920816e-01  -2.5627152e-01  -5.0867687e-01   1.7874368e-02  -5.0268830e-01  -4.4516610e-02   1.5107911e-02  -1.1952565e-01  -1.8420176e-01  -1.6205250e-01  -8.6458670e-02  -1.9561249e-01  -2.1922982e-01   3.4479953e-01   2.7272803e-01  -1.0444976e-01  -1.8679938e-01  -3.5725049e-01  -3.5252163e-01  -2.0103676e-02  -9.7411417e-02  -2.5642116e-02  -6.5787162e-02  -9.0057931e-02  -1.0152650e-01  -9.1340160e-03   9.4252813e-02   3.6770047e-02   2.0410887e-01   1.6266395e-01   1.7352834e-01  -6.8746676e-03  -1.2213581e-02   2.4401135e-01   1.2341499e-01   1.7191859e-01   4.0472526e-02   2.7681951e-01   2.3969537e-01   2.3949912e-01   1.0889694e-01   1.9183576e-01   1.8820514e-01   2.5318327e-01   2.4774023e-01   1.4697864e-01   8.2265047e-02  -1.2063602e-01  -2.6502998e-01   3.1729252e-01   9.0911675e-02   8.5250298e-02  -1.7839034e-01  -1.7231140e-02  -2.2014424e-01   3.0276464e-02  -1.1488908e-01   1.8124633e-01   2.1516157e-01  -8.7384978e-02  -3.1736292e-02  -8.3172000e-02   2.5794850e-02  -1.1371153e-01  -1.5309164e-01  -1.0238615e-01  -1.1900273e-02  -3.8590471e-02   5.6107461e-02  -2.9580842e-01  -3.6028745e-01  -3.1072139e-01  -2.4206512e-01   1.4602113e-02   3.0312344e-01  -1.5616281e-01   1.1996405e-01  -2.0596849e-01   5.6927566e-02   5.0981246e-02   1.3332225e-01   7.1076463e-01   6.9673669e-01   8.8600218e-01   1.0000000e+00  -1.0935516e-01  -1.1678281e-01   1.4244209e-01   9.7406268e-02   5.7783479e-01   4.3544948e-01   7.4306898e-01   8.5575991e-01   7.2358440e-01   8.0302845e-01   3.8891213e-01   4.0159805e-01   2.4449110e-01   1.5037372e-01  -3.4320633e-02   1.0666058e-01   4.3959223e-01   4.7528836e-01   7.1215996e-01   6.7975731e-01   3.5551342e-01   6.2694775e-02
   1.0110871e-01   1.1267202e-01  -1.7648522e-01  -1.6625846e-01   1.7287390e-01   1.5136957e-01  -2.7409171e-01  -2.5567716e-02   1.3365733e-01   1.8905348e-01  -2.5786023e-01  -5.3606430e-02  -2.0296327e-01  -1.5042090e-01   2.6505948e-01   1.5970666e-01   1.9747230e-02  -1.0470919e-01   1.3701083e-02   9.0388280e-02   4.2852155e-02   1.4355454e-01  -3.0467622e-01  -2.5280559e-01   1.1068849e-01   1.1967257e-02   1.9671640e-01   2.1577921e-01   3.6914213e-01   4.5668876e-01  -3.9103234e-01  -4.2993795e-01  -3.9480459e-01  -2.0557737e-01  -5.4126588e-01  -6.4163701e-01  -5.4025005e-01  -4.9900522e-01  -2.2981276e-01  -3.6198232e-01  -1.2022186e-01  -5.0812094e-01   1.6679461e-01   1.6170653e-01  -8.9522053e-02  -6.1429064e-02  -9.8604854e-02  -1.1717601e-01   8.0861994e-02  -1.3145758e-02   3.6094598e-02  -1.5491836e-02   8.9377255e-02   1.2048067e-01  -9.9861394e-02   7.0538116e-02  -2.7384144e-02  -7.3919577e-02   6.4021264e-02   1.1850158e-01  -2.0631749e-01  -8.7028202e-02  -3.6677253e-01  -1.6113560e-01  -2.7701416e-01  -1.9812715e-01  -3.6776967e-01  -4.3227409e-01  -3.7332330e-03   4.5331578e-03  -8.1961049e-02  -6.9220491e-02  -2.1782190e-01  -2.7927543e-01  -2.6576787e-01  -2.3157194e-01  -4.1347179e-01  -5.0992962e-01   3.0717895e-02   6.2946469e-02   1.6016771e-01  -7.2828325e-02   3.0727882e-01  -2.0022548e-01  -1.1132502e-01  -2.8902851e-01   4.8051103e-02  -1.4940243e-02   2.5208123e-02  -1.4505298e-01  -1.5158864e-01  -8.3138502e-02  -2.3149650e-03  -1.0935516e-01   1.0000000e+00   8.5794242e-01   3.5255740e-01   5.8755668e-01  -1.3732385e-01   3.1153759e-01   1.2130159e-01  -2.5092070e-02   1.0219796e-01   3.7710209e-02   2.5678323e-01   1.9206481e-01   1.1442142e-01   1.0985986e-01   8.9500122e-01   1.3417458e-01  -4.2536250e-01   4.4397090e-01   1.7968943e-01   1.2723222e-01   3.3722809e-01   4.4316682e-01
   3.4831842e-02  -4.8453104e-03  -2.5832119e-01  -2.8680552e-01   2.0856303e-01   2.0489399e-01  -3.4901388e-01  -1.2827545e-01   1.3235462e-01   2.0826969e-01  -2.6163771e-01  -9.6660154e-02  -2.1286118e-01  -1.1440383e-01   2.9891525e-01   1.7242708e-01  -2.1897820e-01  -2.0507127e-01  -1.8845354e-01  -6.8622557e-02   9.7933175e-02   1.7082823e-01  -2.2026192e-01  -2.1060682e-01   1.3711238e-01   5.9485037e-02   1.9898340e-01   2.1671413e-01   1.8852700e-01   3.0773778e-01  -3.8214418e-01  -3.7109511e-01  -4.5021375e-01  -3.1458581e-01  -3.9665578e-01  -4.6214303e-01  -4.8796834e-01  -4.9308434e-01  -2.4408053e-01  -3.9682372e-01  -1.1348652e-01  -5.2965513e-01   1.2272142e-01   8.5679518e-02  -9.5786597e-02  -8.5248741e-02  -9.6351478e-02  -2.0134953e-01   7.2725108e-02  -4.6274958e-02   3.0990309e-02  -6.0639668e-02   1.7359149e-01   1.5983571e-01   1.5992715e-02   4.9895258e-02  -5.4341629e-02  -9.6180488e-02   4.5033701e-02   8.8126369e-02  -6.0688433e-02  -9.9018473e-02  -2.9484506e-01  -1.9720076e-01  -1.6373148e-01  -5.8407462e-02  -3.6296021e-01  -4.2484960e-01  -1.1437398e-01  -5.0026314e-02   5.1875207e-02   4.4778890e-02  -2.8131234e-01  -3.4592706e-01  -3.3897770e-01  -3.1728727e-01  -2.4934004e-01  -3.3645973e-01  -2.9864976e-02  -8.7944963e-02   4.0535933e-02  -1.8834205e-01   2.5067468e-01  -2.2464389e-01  -5.1725710e-02  -1.3478649e-01   1.3608504e-03  -9.8363998e-02   5.4046467e-02  -1.3238007e-01  -1.8678891e-01  -1.5880501e-01  -1.8792267e-02  -1.1678281e-01   8.5794242e-01   1.0000000e+00   4.3112453e-02   3.5993843e-01  -2.0440657e-01   1.5638010e-01   1.6456488e-02  -5.6547670e-02   1.3088490e-01   4.7128125e-02   4.8190637e-01   4.1881377e-01   2.6999956e-02  -3.7857299e-02   6.8933518e-01  -1.2319456e-01  -5.4001173e-01   2.5730119e-01   2.5758788e-01   2.6492557e-01   5.3902808e-01   6.8996857e-01
   2.0947935e-01   5.9591498e-02   1.6564728e-01   4.2741990e-02  -5.1098038e-02  -4.5138527e-02  -2.8317408e-03  -1.6711815e-02  -2.0598167e-02   1.7113688e-01  -2.6681630e-02  -1.2069309e-01  -8.6569841e-02  -1.5976477e-01   4.9569365e-02   9.5476650e-02   3.5032250e-01   6.2328294e-02   3.1832926e-01   2.5311378e-01  -5.6382104e-02   4.3249735e-02  -3.8686360e-02  -3.4673724e-03   9.8082303e-02  -8.8320594e-02   2.9320440e-02   1.4825441e-02   2.5925718e-01   1.8647106e-01   4.9438357e-02  -7.5139125e-02  -1.0559060e-01   3.2862912e-02  -2.0288801e-01  -2.9911577e-01   3.6065273e-02   2.1226300e-02   3.6889645e-01   2.9681148e-01  -1.2889627e-02   5.2538459e-02   2.7578305e-01   4.0754216e-01   2.3066705e-01   2.7358291e-01   3.3778034e-01   5.1943298e-01   1.3145387e-01   1.0574007e-01   7.1834718e-02   1.9248992e-01   1.6691085e-02   7.2582151e-02   1.6946561e-01   3.3132624e-01  -4.2355013e-02  -1.2440873e-01   4.8703671e-02   1.8362448e-03  -4.2048234e-01  -2.0814129e-01  -2.7818592e-01  -1.6421900e-01  -9.5386330e-02  -2.6975451e-01  -4.0470390e-02  -1.0355720e-01   1.9808704e-01   9.7209491e-02  -2.5637435e-01  -1.7069585e-01   9.2477733e-02   3.6635547e-02   1.8290261e-01   2.5356854e-01  -1.9221525e-01  -2.1627981e-01   1.4289992e-01   2.9102759e-02   9.2745007e-02   1.1124315e-01   1.2381789e-01   1.2770354e-01   5.0285986e-02  -9.3175816e-02   2.3348722e-01   4.0048852e-01   2.2213745e-01   1.3450818e-01   4.8660501e-02   1.5984609e-01   1.2260601e-01   1.4244209e-01   3.5255740e-01   4.3112453e-02   1.0000000e+00   8.4371796e-01   2.7352564e-01   5.1333887e-01   2.5352506e-01   2.2288740e-01   1.3661609e-01   1.2353407e-01  -3.2631044e-01  -2.7086784e-01   4.7359272e-02   2.8770883e-01   5.2355670e-01   7.4663023e-01   4.2975160e-01   4.7658369e-01   5.3951745e-02   1.7947749e-03  -2.3292804e-01  -4.2029030e-01
   1.9858676e-01   1.0061495e-02   6.8708687e-02  -1.8010281e-01   7.2142548e-02   9.0108172e-02  -7.6618774e-02  -8.1351575e-02   1.1267526e-01   3.2620531e-01  -1.9322183e-01  -1.7709439e-01  -2.2455139e-01  -2.7381217e-01   1.2475940e-01   1.6316139e-01   2.0061259e-01  -2.3254714e-02   1.9786893e-01   1.2423235e-01   7.7965312e-02   1.6445238e-01  -2.0637538e-01  -2.2433338e-01   7.4802519e-02  -9.6132890e-02   1.5066839e-01   1.3580682e-01   2.5880555e-01   2.2088689e-01  -2.4471870e-01  -3.3329996e-01  -2.6536144e-01  -1.1195906e-01  -3.8183619e-01  -4.4253380e-01  -1.1913222e-01  -1.4202161e-01   2.8104275e-01   9.5007870e-02  -7.4183737e-02  -1.9170249e-01   3.9744878e-01   5.0922384e-01   2.3934489e-01   2.7747800e-01   3.2904105e-01   5.0378324e-01   2.6598140e-01   1.7591582e-01   1.5953574e-01   3.0430292e-01   1.4841866e-01   2.3370743e-01   1.8662585e-01   3.9831303e-01  -4.1671475e-02  -1.2603088e-01   1.4910687e-01   3.0685471e-02  -4.3595236e-01  -2.4792960e-01  -3.6167162e-01  -1.9784646e-01  -2.0099187e-01  -3.1625804e-01  -1.1322845e-01  -2.1814417e-01   1.0393930e-01   6.2895976e-02  -2.1126439e-01  -1.7243468e-01  -1.3111059e-01  -1.6661423e-01  -3.2459567e-02   4.2094370e-02  -2.7947308e-01  -3.1696928e-01   1.0860727e-01  -7.6574132e-05   3.2704356e-02  -7.5146329e-02   2.5741510e-01   8.2996301e-02  -1.4699841e-02  -1.4269457e-01   2.5135929e-01   2.9725325e-01   1.6425959e-01   9.0938787e-02   7.3430492e-02   2.0939450e-01   1.0350825e-01   9.7406268e-02   5.8755668e-01   3.5993843e-01   8.4371796e-01   1.0000000e+00   2.1994466e-01   6.3379753e-01   2.1968728e-01   1.6628494e-01   1.6762639e-01   1.2273219e-01  -1.0599038e-01  -6.4682282e-02  -5.6694985e-04   2.0044887e-01   6.7302620e-01   6.0732486e-01   2.3290957e-01   5.8655344e-01   1.5280109e-01   7.6670517e-02   2.4406065e-02  -1.0856275e-01
   1.3374910e-02  -2.9244495e-01   2.7756199e-01   1.9742674e-01  -9.9556502e-02   1.1758382e-02   4.1877100e-01   1.4139654e-01   4.2560812e-01   2.9046914e-01   7.9542813e-02  -2.6049742e-01   2.6868208e-01  -2.7791562e-01   1.1879230e-01   2.5645030e-01   1.3334059e-01   7.8532813e-03   7.2803549e-02   1.1932727e-02  -4.8544101e-02  -6.5272980e-02  -9.7477677e-02  -1.3247494e-01  -1.8374254e-01  -1.5035880e-01  -2.1923675e-01  -2.2233835e-01   8.6149535e-02  -8.2611555e-02  -1.0923536e-01  -1.2627706e-01  -7.0448650e-02  -1.4581867e-01  -1.2082939e-01  -7.4115602e-02   2.2842514e-01   3.0872476e-01   2.8742595e-01   2.6188921e-01   1.7395353e-01   8.6237067e-02   2.9097805e-01   2.2343717e-01   1.4219728e-01   2.1930274e-01   4.5912478e-01   4.3920028e-01   2.3774711e-01   3.0783192e-01   3.1958111e-01   4.1875453e-01   3.1633578e-01   2.3700641e-01   4.2589475e-01   2.4572631e-01   7.7614900e-02  -2.1298419e-01   3.7179152e-01   1.2272323e-01   1.1404166e-02  -2.5736168e-01   1.6173421e-01  -2.5799456e-02  -2.8551297e-01  -3.0360768e-01   2.1663452e-01   1.9742645e-01  -7.2494534e-02   4.6747777e-03   2.7266804e-02   3.3839309e-02   1.0876880e-01   9.1088112e-02   2.1617681e-01   1.9910621e-01   1.0437598e-01   1.5756713e-01   1.1747410e-02  -2.4641262e-01  -2.4450212e-03  -1.3423893e-01   7.9406436e-02   3.1518212e-01  -8.5809305e-02  -7.1476529e-02  -1.0205612e-01   2.8825394e-02   2.0709300e-01   2.7484936e-01   7.7920227e-01   6.5640241e-01   6.0044496e-01   5.7783479e-01  -1.3732385e-01  -2.0440657e-01   2.7352564e-01   2.1994466e-01   1.0000000e+00   6.2518746e-01   5.6972478e-01   5.9188469e-01   4.9925854e-01   5.8923158e-01   8.4364518e-02   1.3504819e-01   2.1324140e-01   1.8246122e-01  -6.2709734e-02   9.1467775e-02   3.6163203e-01   4.5895168e-01   5.4917361e-01   3.8305421e-01   4.2701708e-02  -1.6735392e-01
   2.0822984e-01  -9.9833173e-02  -9.1982876e-04  -1.5139449e-01   2.1946576e-01   2.7023212e-01  -3.6593669e-02  -1.6552057e-01   4.7674585e-01   3.8903170e-01  -1.4118627e-01  -3.0322703e-01  -1.0673747e-01  -4.4710066e-01   2.3452192e-01   1.7985673e-01   1.6769619e-01   1.2117442e-02   7.3241439e-02  -7.4877247e-03   2.8464204e-01   2.8812783e-01  -1.8570681e-01  -1.9463384e-01   8.4192513e-02   5.3311228e-02   2.0626971e-01   2.1118829e-01   4.7176697e-02  -3.0636007e-02  -3.0483942e-01  -3.6560571e-01  -3.8885147e-01  -3.1057563e-01  -3.5764369e-01  -3.1535403e-01  -7.1675900e-02  -2.5925457e-02   2.7474483e-01   5.9839585e-02  -1.0228492e-01  -2.0596384e-01   6.0487825e-01   6.1117402e-01   4.5123766e-01   4.3510255e-01   6.3879194e-01   6.3270069e-01   5.4859510e-01   4.6487213e-01   4.6998502e-01   5.4513717e-01   4.6082106e-01   6.2091089e-01   3.4822775e-01   4.4004609e-01   2.1904342e-01  -4.8353540e-03   2.8689573e-01   1.1892806e-01  -2.8861583e-01  -3.9958537e-01  -2.4721463e-01  -2.4194819e-01  -3.2008178e-01  -3.7504116e-01  -6.5661370e-02  -1.6173321e-01  -3.1781243e-02  -8.3541977e-02   1.7677847e-02  -1.6503124e-02  -1.1482553e-01  -2.4762817e-01  -1.7791290e-02  -8.6054795e-02  -2.6751758e-01  -2.5338695e-01   3.7796624e-02  -1.0161645e-01  -2.5016574e-03  -1.6365471e-01   2.3828411e-01   1.6311367e-01  -1.0521983e-01  -3.7886894e-02   7.9796433e-02   1.0792690e-01  -1.7510817e-02   1.5368669e-01   4.5458172e-01   6.2132746e-01   4.2483770e-01   4.3544948e-01   3.1153759e-01   1.5638010e-01   5.1333887e-01   6.3379753e-01   6.2518746e-01   1.0000000e+00   5.0607030e-01   4.7513563e-01   4.9133509e-01   4.6343230e-01   1.9208786e-01   2.3512602e-01   3.9235528e-02  -6.2741978e-02   3.4493178e-01   2.4461166e-01   2.4619124e-01   7.0503448e-01   5.5147793e-01   3.4045149e-01   2.3308537e-01   1.9270299e-03
  -7.6434215e-02  -1.6069421e-01   2.7775543e-02   1.6112654e-01  -1.1724448e-01  -8.3692452e-02   1.9677055e-01   1.3226696e-02   2.5511376e-01   1.2034743e-01  -2.1737394e-01  -3.4019204e-01  -8.8184031e-02  -4.3072833e-01   1.3917110e-02   1.1310358e-01   2.0590301e-02  -1.2557812e-01   7.8274067e-02   1.8433338e-01  -9.7260277e-02  -1.0218712e-01  -7.2529550e-02  -6.6086159e-02  -1.8795912e-02  -1.4548116e-02  -2.1716782e-01  -2.1096239e-01   6.8219829e-02  -2.1482348e-02  -5.2642539e-02  -6.3327927e-02  -1.3088390e-01  -4.7455680e-02  -2.6279851e-01  -2.2433638e-01  -6.5402099e-02   5.8686532e-02   1.1058260e-01   1.2142731e-01   1.4844147e-02   2.3253814e-02   2.8386231e-01   7.2291180e-02   7.0010375e-02   1.1191029e-01   2.9202960e-01   1.9470361e-01   1.0892902e-01   1.3094147e-01   2.0027733e-01   1.6837436e-01   1.8528302e-01   2.0359458e-01   1.4786321e-01   2.7707609e-02  -3.6280339e-02  -1.7153081e-01   1.8553439e-01   1.8907603e-01  -2.4592005e-02  -1.0945718e-01  -9.6637072e-02  -1.1086543e-01  -1.3222444e-01  -1.5981618e-01   4.8579706e-03   1.3334350e-02   5.1751846e-02   7.0409355e-03  -1.2569832e-01  -5.6747338e-02   6.2314627e-02  -2.8495781e-02   7.0072447e-02   1.4619382e-01  -1.1114223e-01  -7.1361304e-02  -1.6696171e-01  -3.4026605e-01  -6.4513724e-02  -9.5199787e-02   2.0348794e-01   3.7330737e-01  -2.1123896e-01  -1.1135887e-01  -1.0930152e-02   2.3681686e-01  -8.4020067e-03   5.6982141e-02   5.2603125e-01   5.1261293e-01   7.6717273e-01   7.4306898e-01   1.2130159e-01   1.6456488e-02   2.5352506e-01   2.1968728e-01   5.6972478e-01   5.0607030e-01   1.0000000e+00   8.4725782e-01   8.4809937e-01   8.2305300e-01   2.8592854e-01   2.8959918e-01   4.9006641e-01   2.1288985e-01   2.1069603e-01   8.4430761e-02   1.5013602e-01   4.8682039e-01   7.0774952e-01   6.6712931e-01   2.7333758e-01  -6.9134975e-03
  -1.2906584e-01  -2.9736359e-01   1.8597141e-01   2.0685440e-01  -2.0127928e-01  -1.6310478e-01   3.0881416e-01   2.4968560e-02   2.8384013e-01   1.4645175e-01  -1.5701973e-01  -3.4627503e-01  -2.2324802e-02  -3.6616114e-01  -8.2852983e-03   7.6673547e-02  -3.5782487e-02  -1.2995299e-01   3.0800305e-02   1.1943913e-01  -1.2694087e-01  -1.8956596e-01   2.0619439e-01   1.8097497e-01  -2.0133850e-02  -8.5496165e-03  -3.1506364e-01  -3.2860708e-01   3.2661752e-02  -1.1379650e-01   3.6494264e-02   1.9394616e-02  -8.2152989e-02  -5.2220212e-02  -6.8887830e-02  -1.1124050e-02   9.1574552e-02   2.0644547e-01   2.3589653e-01   2.0982093e-01   1.3275787e-01   1.3746669e-01   2.5668506e-01   1.0343150e-01   1.8152890e-01   1.3071454e-01   3.1295530e-01   2.2522617e-01   1.8374598e-01   7.1812023e-02   1.4687868e-01   1.3423165e-01   2.7132114e-01   2.0092666e-01   2.8876644e-01   9.8409289e-02  -7.1972832e-02  -2.8804102e-01   2.5139960e-01   1.2697931e-01   1.2936853e-02  -1.8495527e-01  -2.0459911e-02  -1.9482706e-01  -2.8100942e-02  -1.9522405e-01   6.8754048e-02   7.7957203e-02  -4.3565966e-02  -6.7670252e-02  -5.0884215e-02   8.6252303e-02   1.4266833e-01   3.7555313e-02   1.2672071e-01   2.0438051e-01   9.3310696e-02   1.6656631e-01  -1.3953632e-01  -3.2638867e-01  -1.1294742e-01  -1.0985580e-01   1.2855391e-01   3.3183159e-01  -9.9086869e-02   1.3424970e-02  -4.3190066e-02   1.7373664e-01   1.1845678e-01   1.5938046e-01   5.4665341e-01   5.3991600e-01   7.7657661e-01   8.5575991e-01  -2.5092070e-02  -5.6547670e-02   2.2288740e-01   1.6628494e-01   5.9188469e-01   4.7513563e-01   8.4725782e-01   1.0000000e+00   7.9722666e-01   9.1977654e-01   3.3508603e-01   3.7325845e-01   3.4055447e-01   2.2000943e-01   2.9472016e-02   4.2152367e-02   2.9175891e-01   3.7306546e-01   6.8784154e-01   6.7543941e-01   2.7610430e-01   2.3313288e-02
  -2.2478489e-01  -3.2765337e-01  -3.2874130e-02   3.5542931e-02  -8.1161223e-02  -1.8480968e-02   9.7384189e-02  -8.3908278e-02   3.5151993e-01   2.5512172e-01  -3.4111875e-01  -3.7738682e-01  -2.2345784e-01  -5.2955598e-01   9.3656942e-02   8.4852448e-02  -2.2590189e-01  -1.6105513e-01  -9.0636903e-02   4.5683486e-02  -3.1836183e-02  -5.5900080e-02   9.0709563e-02   2.0587146e-02   2.0244408e-02   8.4292445e-03  -2.0617089e-01  -2.2600303e-01  -1.4497368e-02  -9.2289640e-02  -3.8786981e-02  -5.5066501e-02  -1.8029565e-01  -1.0635402e-01  -1.6234075e-01  -1.6649445e-01  -4.1586607e-02  -3.8786453e-02   1.5508397e-01   2.3194280e-02   7.7534042e-03  -9.1458975e-02   4.1092164e-01   1.6034184e-01   1.9499292e-01   1.9089946e-01   3.8267808e-01   2.5847209e-01   2.0077473e-01   1.3247735e-01   2.0102133e-01   1.9705587e-01   2.7549593e-01   3.7681634e-01   2.0628260e-01   5.5848193e-02  -1.7955168e-01  -2.7140506e-01   1.2823412e-01   6.6849363e-02  -4.1408270e-02  -2.4403436e-01  -1.1514622e-01  -2.3890187e-01  -4.5578166e-02  -1.1227190e-01  -8.3616016e-02  -8.7706141e-02  -1.7284289e-01  -2.0853905e-01  -1.1024143e-03   1.2935366e-02  -5.2243297e-02  -1.8057350e-01  -8.7433915e-02   1.5781963e-02  -1.1994687e-01  -2.2915236e-02  -3.3677928e-01  -5.2082283e-01  -2.1503110e-01  -2.6970856e-01   3.6492550e-01   4.5832788e-01  -3.1970380e-01   7.1607100e-03  -2.0739799e-03   2.3466949e-01  -1.0315657e-01   1.4148233e-02   4.4875921e-01   4.6520996e-01   7.7972886e-01   7.2358440e-01   1.0219796e-01   1.3088490e-01   1.3661609e-01   1.6762639e-01   4.9925854e-01   4.9133509e-01   8.4809937e-01   7.9722666e-01   1.0000000e+00   8.6507926e-01   5.6328550e-01   5.8903173e-01   3.1345098e-01  -3.5658624e-02   9.9213914e-02  -1.0302810e-01   8.7679819e-02   4.6503074e-01   7.6868172e-01   8.1564189e-01   5.5404246e-01   2.3064642e-01
  -1.4192666e-01  -3.4194851e-01   1.0775320e-01   1.4662008e-01  -1.7562230e-01  -1.0865659e-01   2.7252497e-01   3.0833491e-02   3.3812740e-01   1.4812321e-01  -1.5929301e-01  -2.9470376e-01  -5.7740233e-02  -4.0084945e-01   5.3502032e-02   1.0411317e-01  -6.6184858e-02  -8.8132480e-02  -4.2418228e-02   7.7626966e-02  -1.2175384e-01  -1.7287018e-01   1.6364516e-01   6.8255641e-02  -7.6744793e-02  -3.6865321e-02  -2.9645767e-01  -3.0247991e-01   6.5030906e-02  -5.7409375e-02  -2.6002128e-02  -4.1291386e-02  -6.1505285e-02  -6.6731206e-02  -1.4120170e-01  -8.5910674e-02   4.9337517e-02   1.2620980e-01   1.6093056e-01   6.6252407e-02   1.3910143e-01   5.7623200e-02   2.8432557e-01   6.2530826e-02   1.2532858e-01   9.6406961e-02   2.9983207e-01   1.7188438e-01   1.5866597e-01   8.6256046e-02   1.4765062e-01   1.2179028e-01   2.2903692e-01   2.2521906e-01   2.7239443e-01   5.6674285e-02  -5.9687987e-02  -3.0750999e-01   2.9879656e-01   1.2960047e-01   3.1537436e-02  -1.9352240e-01   7.3026766e-02  -1.1235701e-01  -1.0975009e-01  -1.8479467e-01   4.8184431e-02   2.1446124e-02  -1.8961598e-01  -1.7515527e-01  -1.8367453e-03   8.5139081e-02   3.6370443e-02  -1.4059128e-02   2.4766935e-02   1.5583866e-01   1.1492028e-01   1.7381215e-01  -1.5048541e-01  -3.8803852e-01  -3.9345675e-02  -1.3245246e-01   2.8683420e-01   4.3412737e-01  -1.6700444e-01  -7.9307345e-03   6.9039341e-03   1.8245922e-01   6.0023235e-02   1.2068585e-01   5.7222707e-01   5.7244107e-01   7.7656749e-01   8.0302845e-01   3.7710209e-02   4.7128125e-02   1.2353407e-01   1.2273219e-01   5.8923158e-01   4.6343230e-01   8.2305300e-01   9.1977654e-01   8.6507926e-01   1.0000000e+00   5.0805935e-01   5.3642241e-01   3.7592144e-01   1.3897628e-01   3.3652556e-02  -1.1155013e-01   1.3933655e-01   3.6738762e-01   7.2912335e-01   7.5738767e-01   4.4928081e-01   1.5682797e-01
  -3.0964620e-01  -3.2992539e-01  -2.9841140e-01  -2.8637839e-01   1.4540886e-01   2.2553419e-01  -2.0101676e-01  -1.1586559e-01   3.8809896e-01   1.6961400e-01  -3.6752618e-01  -2.5315372e-01  -2.6318083e-01  -3.9449838e-01   1.9046058e-01  -2.7618769e-02  -4.3180625e-01  -1.6369394e-01  -5.4969897e-01  -3.9363243e-01   1.3100809e-01   1.1425848e-01   1.7882404e-01   7.3571715e-02   8.6388131e-02   9.5492201e-02   7.3654254e-02   9.6641615e-02  -9.9969377e-02  -5.9711045e-03  -2.6585758e-01  -2.6040691e-01  -3.4659999e-01  -3.4194343e-01  -1.3481525e-01  -5.2100145e-02  -9.5425378e-02  -8.3709848e-02  -2.4757192e-03  -2.1559748e-01   7.2118414e-02  -2.7104147e-01   2.0186371e-01  -1.5288375e-02   1.0341725e-01  -6.1316029e-02   1.1565825e-01  -9.0730313e-02   2.3503577e-01   2.8602020e-02   9.9352385e-02   2.0015035e-03   3.2356937e-01   3.6694986e-01   1.8650179e-01   1.0106126e-01  -1.8621231e-01  -2.3963214e-01  -3.6556375e-02  -1.4086492e-01   5.9889174e-02  -2.0969672e-01  -9.6995020e-02  -1.6556097e-01  -8.9630882e-02  -1.6337554e-02  -3.6393753e-01  -3.5661961e-01  -5.2514144e-01  -4.9566532e-01   2.9358002e-01   2.0275343e-01  -2.8769649e-01  -3.9023024e-01  -3.9465878e-01  -3.5370116e-01  -3.3734861e-02   1.3106426e-02  -3.0332482e-01  -3.6556387e-01  -1.6795085e-01  -3.8495833e-01   3.0865172e-01   1.0331323e-01  -3.1825217e-01   2.5044486e-02  -3.4830615e-02  -1.1883102e-01  -1.6778489e-01  -7.1887311e-02   2.1246683e-01   2.3790968e-01   4.5029603e-01   3.8891213e-01   2.5678323e-01   4.8190637e-01  -3.2631044e-01  -1.0599038e-01   8.4364518e-02   1.9208786e-01   2.8592854e-01   3.3508603e-01   5.6328550e-01   5.0805935e-01   1.0000000e+00   9.4266103e-01  -6.5269501e-02  -4.5397888e-01   2.3026229e-02  -3.9152208e-01  -2.1680859e-01   2.4268901e-01   6.0997238e-01   6.4306352e-01   8.9650882e-01   8.1343333e-01
  -2.3434113e-01  -3.0267234e-01  -1.9535777e-01  -2.5615828e-01   1.2501745e-01   1.8935668e-01  -1.3705857e-01  -1.4595575e-01   3.9678675e-01   1.4065706e-01  -3.1445348e-01  -2.3091707e-01  -2.5986118e-01  -4.3234557e-01   1.7706451e-01  -6.6041502e-02  -3.6657026e-01  -9.3366269e-02  -4.5435847e-01  -3.2328616e-01   1.0976371e-01   6.8035231e-02   2.1690455e-01   9.4452777e-02   7.4416856e-02   1.0111224e-01   6.0743034e-02   6.8654703e-02  -8.9127120e-02  -3.5952307e-02  -2.6488565e-01  -2.6661541e-01  -2.9155485e-01  -3.2532833e-01  -1.3117025e-01  -4.8982518e-02   1.2626157e-02  -4.8196207e-02   1.3825566e-01  -9.9455710e-02   1.3321297e-01  -1.7861350e-01   2.1747961e-01   2.9356727e-02   1.5024093e-01  -1.3381974e-02   1.8723130e-01  -5.0282544e-03   2.2529229e-01   1.4834322e-03   6.5756901e-02   1.9195319e-02   3.6275321e-01   4.3544584e-01   3.3766700e-01   2.4047372e-01  -1.3834923e-01  -2.2570636e-01  -9.6121815e-03  -2.2641459e-01   7.5049264e-02  -2.5206291e-01  -7.6251193e-02  -1.5314701e-01  -8.9560052e-02  -3.2154660e-02  -3.6452795e-01  -3.7751797e-01  -4.9846755e-01  -4.9405163e-01   2.5366177e-01   1.4578830e-01  -2.1466641e-01  -2.8949467e-01  -2.8950748e-01  -2.5635763e-01   1.3288740e-02   7.5706664e-02  -2.3641601e-01  -3.1753976e-01  -1.3100202e-01  -3.7139895e-01   3.2608766e-01   1.5946949e-01  -2.6187854e-01   6.1554041e-02   7.5826707e-02  -1.1145218e-02  -8.2006653e-02   4.6639644e-02   1.8986018e-01   2.3803214e-01   4.2191603e-01   4.0159805e-01   1.9206481e-01   4.1881377e-01  -2.7086784e-01  -6.4682282e-02   1.3504819e-01   2.3512602e-01   2.8959918e-01   3.7325845e-01   5.8903173e-01   5.3642241e-01   9.4266103e-01   1.0000000e+00  -1.6411982e-01  -4.6099237e-01  -3.7575445e-02  -4.0508666e-01  -1.6244207e-01   2.3223019e-01   5.6155688e-01   6.6762271e-01   8.9991031e-01   7.8605042e-01
  -6.9315381e-03   1.8833464e-02  -3.4447113e-02   2.2588456e-01  -2.6809025e-01  -2.7755936e-01   1.8677314e-01   1.7011520e-01   5.4463256e-03   2.5309898e-02   1.5611414e-01   4.3200894e-02   1.8278619e-01   1.1433965e-01   1.5166580e-01   3.1341571e-01   9.5492091e-02   5.4957381e-02   2.1846399e-01   3.2378049e-01  -1.0776786e-01  -5.6256481e-02  -1.7431042e-01  -2.2044951e-01  -1.7669850e-01  -1.1306935e-01  -2.6948744e-01  -2.6601325e-01   3.7525122e-01   3.2734200e-01   2.3197520e-01   2.7917963e-01   2.0087666e-01   2.6974415e-01  -8.8618096e-02  -2.1011811e-01  -4.3422691e-01  -2.4577111e-01  -3.8797182e-01  -3.2948422e-01  -2.6015063e-01  -9.5766139e-02  -1.7807433e-02  -1.5421725e-01  -1.8523801e-01  -1.1449272e-01  -1.3012003e-01  -1.6780373e-01  -1.5052650e-01   3.2191403e-02   4.4315511e-02  -4.6389164e-02  -2.3649539e-01  -2.6786430e-01  -3.5850935e-01  -5.4471790e-01  -4.7071435e-02  -3.1134781e-02   2.4213530e-01   4.2898149e-01   4.6199163e-02   2.0469668e-01   6.1072011e-02   5.9977004e-02  -8.1341837e-02  -4.0386025e-02   2.7150722e-01   2.0141979e-01   1.9724863e-01   2.4000920e-01   1.0594404e-01   1.8429495e-01   1.7955072e-01   1.4553902e-01   1.8069874e-02   1.3900228e-01   1.2202206e-02  -8.4438403e-02  -3.2632656e-02  -5.7439055e-02   1.3417763e-01   1.6428280e-01   2.2178146e-01   2.3877457e-01   1.6952970e-02  -2.2747013e-01  -2.8898273e-01   2.2326998e-02  -9.8277191e-02  -2.1085240e-01   3.4743381e-01   3.1334242e-01   2.6195962e-01   2.4449110e-01   1.1442142e-01   2.6999956e-02   4.7359272e-02  -5.6694985e-04   2.1324140e-01   3.9235528e-02   4.9006641e-01   3.4055447e-01   3.1345098e-01   3.7592144e-01  -6.5269501e-02  -1.6411982e-01   1.0000000e+00   5.8309034e-01   1.4162987e-01  -1.3305527e-01  -2.4123904e-01   6.5835006e-03   1.6940344e-01   8.6285832e-02  -1.8447052e-01  -2.2598106e-01
   1.6535392e-01   1.5166101e-01   4.0362957e-01   3.7831835e-01  -2.8544503e-01  -3.7954814e-01   4.7152462e-01   3.0803687e-01  -9.2277849e-02  -2.2895452e-02   1.3404107e-01  -5.8362696e-03   2.7754121e-01   1.9662888e-01   4.4149003e-02   2.7943250e-01   1.6451458e-01  -5.8892106e-02   4.7417687e-01   4.5956461e-01  -2.9447331e-01  -2.8153963e-01  -4.0179786e-02  -7.6095099e-02  -2.4058796e-01  -2.8069776e-01  -2.9395055e-01  -3.2931640e-01   3.8907938e-01   2.7237422e-01   7.7964479e-02   7.9962589e-02   1.6233055e-01   1.9695471e-01  -4.6225044e-02  -1.6647374e-01  -2.1373587e-01  -1.2519606e-01  -1.0496845e-01   3.7162771e-03  -1.4779257e-01   8.1551507e-03  -5.4207538e-02   2.7613156e-02  -2.2542282e-01  -8.1664613e-02  -1.4447482e-01  -9.5240939e-02  -1.7684342e-01  -5.6608047e-02  -7.3774514e-03   1.4050839e-02  -1.6693120e-01  -3.5698948e-01  -9.2870218e-02  -1.8933510e-01   9.9815166e-03  -7.5498424e-02   3.8990852e-01   3.5889547e-01   3.6766345e-02   8.8690696e-02   6.3938167e-02  -4.3629707e-02  -1.4331725e-02  -1.2218159e-01   4.0011047e-01   3.1870713e-01   4.5194209e-01   4.5569663e-01  -2.8508588e-01  -8.9167124e-02   1.6462394e-01   2.1335943e-01   1.8250928e-01   2.6348549e-01  -3.8323361e-02  -1.3387753e-01   8.9681525e-02   1.6741637e-01   1.6337987e-01   2.3937179e-01  -3.0029671e-02   4.3641457e-02   2.8173723e-01  -1.7482268e-01  -1.3601112e-01   1.1069388e-01   4.4465730e-01   1.0533310e-01   2.0289806e-01   8.6463940e-02   1.0102517e-01   1.5037372e-01   1.0985986e-01  -3.7857299e-02   2.8770883e-01   2.0044887e-01   1.8246122e-01  -6.2741978e-02   2.1288985e-01   2.2000943e-01  -3.5658624e-02   1.3897628e-01  -4.5397888e-01  -4.6099237e-01   5.8309034e-01   1.0000000e+00   2.4606529e-01   9.7567786e-02  -4.3820963e-02   2.9453258e-02  -6.6681784e-02  -1.0293468e-01  -4.5143059e-01  -3.7577834e-01
   1.2554151e-01   1.6562108e-01  -9.2560530e-02  -3.3615421e-02   6.9508822e-02   8.3588938e-03  -1.4187646e-01   4.7619788e-02   1.8767356e-02   1.0989895e-01  -2.8488733e-01  -1.1976957e-01  -1.5855270e-01  -1.9697904e-01   1.3443719e-01   6.8093799e-02   1.0988950e-01  -1.5963967e-01   1.5433792e-01   2.1975622e-01  -5.4604321e-02   5.2888513e-02  -3.0417464e-01  -2.1455260e-01   8.9925774e-02  -5.8337695e-02   9.1297639e-02   1.0504526e-01   3.7078870e-01   4.1368899e-01  -2.8569661e-01  -3.3163269e-01  -3.3455602e-01  -9.3385700e-02  -4.9700829e-01  -6.2202999e-01  -4.6726103e-01  -4.3672183e-01  -1.9563009e-01  -2.5490585e-01  -1.1341094e-01  -4.6967100e-01   1.6887011e-01   1.8311151e-01  -7.6112411e-02  -4.2329488e-02  -5.1353521e-02  -3.7140775e-02   8.1843241e-02  -3.6715102e-02   8.2842332e-02  -3.4908380e-04   2.2914522e-02   3.1191118e-02  -1.5990467e-01   3.1475062e-02  -1.1872434e-02  -4.8951934e-02   5.9920096e-02   1.4644258e-01  -2.2106162e-01  -9.3802648e-02  -4.3520956e-01  -2.2866700e-01  -1.9761686e-01  -2.3445535e-01  -2.3393408e-01  -2.7571246e-01   1.8270329e-01   1.4705463e-01  -2.6352595e-01  -2.0431411e-01  -2.0458586e-01  -2.6462481e-01  -2.2937558e-01  -1.6293185e-01  -5.1750811e-01  -5.7972163e-01  -1.6090117e-02   2.0537834e-02   5.5589105e-02  -6.0436878e-02   2.2061233e-01  -1.2386111e-01  -9.2855675e-02  -2.6652202e-01   8.0476395e-02   1.0764738e-01   3.6602694e-02  -1.6837341e-01  -1.0215743e-01  -7.9650384e-02   7.8754676e-02  -3.4320633e-02   8.9500122e-01   6.8933518e-01   5.2355670e-01   6.7302620e-01  -6.2709734e-02   3.4493178e-01   2.1069603e-01   2.9472016e-02   9.9213914e-02   3.3652556e-02   2.3026229e-02  -3.7575445e-02   1.4162987e-01   2.4606529e-01   1.0000000e+00   3.7942870e-01  -1.8332872e-01   5.5031676e-01   1.6979021e-01   1.0125447e-01   1.4245738e-01   1.8134030e-01
   9.8811633e-02  -8.8662721e-03   1.4430723e-01  -8.2043737e-03  -1.1695269e-01  -9.5563771e-02  -2.0376301e-02  -8.0952606e-02  -2.6470196e-01   2.1541961e-02  -9.5210598e-02  -1.7653685e-01  -1.2776123e-01  -1.7262217e-01  -3.2255474e-01  -2.1224931e-01   3.0705083e-01   2.4462924e-02   1.8255098e-01   4.4744856e-02  -1.5681316e-01  -5.5888579e-02   3.3822030e-02   1.0975871e-01   7.9704508e-02  -1.6280771e-01  -3.9931161e-02  -1.3199374e-02   7.1876607e-02   4.3144169e-02   5.7404848e-02  -4.2137434e-02  -2.5057116e-02   5.3158705e-02  -3.4581036e-02  -2.5714240e-02   1.8243474e-01   3.0143474e-01   2.9284514e-01   3.8226998e-01   3.8249631e-02   1.4077660e-01  -9.2763869e-03   1.6066288e-01   2.6677540e-02   4.2954968e-02   9.5578600e-02   3.6436549e-01  -9.0723349e-04  -9.7558508e-02  -8.8155942e-02   1.0656322e-02  -1.0443849e-01  -6.7304002e-02  -3.2169428e-02   2.1165903e-01  -2.9743938e-02   3.8857586e-02  -1.2085515e-01  -1.4430857e-01  -3.4973453e-01  -1.5150704e-01  -2.5030328e-01  -1.3533659e-01  -6.0409515e-03  -2.3751616e-01  -1.8492317e-02   2.3847095e-02   2.4070511e-01   2.5763220e-01  -2.7162979e-01  -2.1278606e-01   2.2822718e-02   2.8707967e-02   8.1408136e-02   1.3442788e-01  -1.4792761e-01  -1.3389549e-01   4.0737068e-02   4.8785019e-02  -1.3610421e-01  -5.9141384e-03  -1.7429465e-01  -3.3283624e-02  -6.9242625e-02  -3.2354094e-02   2.1784744e-01   2.4186229e-01   6.0801023e-02   1.0896597e-01   2.6948261e-02   9.6453986e-02   5.5459723e-02   1.0666058e-01   1.3417458e-01  -1.2319456e-01   7.4663023e-01   6.0732486e-01   9.1467775e-02   2.4461166e-01   8.4430761e-02   4.2152367e-02  -1.0302810e-01  -1.1155013e-01  -3.9152208e-01  -4.0508666e-01  -1.3305527e-01   9.7567786e-02   3.7942870e-01   1.0000000e+00   6.5458703e-01   3.6886268e-01  -5.5239930e-02  -1.8095663e-01  -3.4074337e-01  -4.8156298e-01
  -7.7575415e-02  -2.2237434e-01   2.3225853e-01   7.9255306e-02  -3.0305772e-01  -2.2370759e-01   2.4899589e-01  -2.7438872e-02  -1.0131988e-01   3.0362367e-02  -5.3701328e-02  -2.6119636e-01   1.2886722e-02  -2.4234889e-01  -3.9836096e-01  -3.1016615e-01   1.6817005e-01   4.5783237e-02   6.8558437e-02  -3.3065801e-02  -2.1713926e-01  -1.9521585e-01   3.1456428e-01   3.0534171e-01  -1.1409795e-01  -2.5908411e-01  -2.5985183e-01  -2.5641079e-01  -1.4387376e-01  -1.9502159e-01   1.5379504e-01   8.7641742e-02   1.1578753e-01   1.0706540e-01   3.6430492e-01   4.4566772e-01   4.8465747e-01   5.6183109e-01   4.5017371e-01   5.2618647e-01   1.2727904e-01   3.4149246e-01   1.2842355e-01   2.7230401e-01   2.2322605e-01   1.7439668e-01   3.5389555e-01   5.4688883e-01   1.8033138e-01   4.9767456e-02   3.2567438e-02   1.9965224e-01   1.0739195e-01   7.4582858e-02   1.7499016e-01   2.6941452e-01  -8.3028496e-02  -6.7810216e-02  -8.3700488e-02  -2.8779034e-01  -1.6109616e-01  -2.0191822e-01  -1.0693335e-01  -1.5232819e-01   1.6462380e-01  -1.4336140e-01   2.0688543e-01   2.8951365e-01   1.0733871e-01   6.1658633e-02  -2.1493464e-01  -1.7653214e-01   6.3784459e-02   1.1315501e-01   1.3908456e-01   1.8392858e-01   6.7085368e-02   2.0247750e-01  -8.6350460e-02  -4.5954785e-02  -2.9373168e-01  -8.7245563e-02  -2.3123161e-01   1.6375884e-01  -2.1440245e-02   2.7442715e-01   7.8152184e-02   1.6551999e-01   4.4583324e-02   1.9225671e-01   3.2151717e-01   3.1794084e-01   3.3479384e-01   4.3959223e-01  -4.2536250e-01  -5.4001173e-01   4.2975160e-01   2.3290957e-01   3.6163203e-01   2.4619124e-01   1.5013602e-01   2.9175891e-01   8.7679819e-02   1.3933655e-01  -2.1680859e-01  -1.6244207e-01  -2.4123904e-01  -4.3820963e-02  -1.8332872e-01   6.5458703e-01   1.0000000e+00   3.3878370e-01   1.1351936e-01   4.7652027e-02  -2.1140380e-01  -4.5196814e-01
   2.8873698e-02  -1.2204925e-01   5.3134301e-02  -4.4681236e-02  -4.0345555e-02   6.6935050e-03   8.0286370e-02   4.0586619e-02   2.5566383e-01   2.8355890e-01  -4.1661624e-01  -3.8920515e-01  -2.4586404e-01  -5.5638101e-01  -1.3751148e-02  -5.2828780e-02   6.6959111e-03  -1.4692303e-01   8.6361896e-02   5.3626531e-02  -6.0244817e-02  -2.7962231e-02  -1.2860858e-01  -1.4219852e-01  -9.5367241e-02  -2.1640492e-01  -6.8977365e-02  -4.2649355e-02   1.6047521e-01   1.8166285e-01  -3.7129389e-01  -4.3998146e-01  -3.4055086e-01  -1.7802635e-01  -3.3863010e-01  -3.3872465e-01  -1.7972500e-01  -1.1946910e-01   8.4836622e-02  -2.3695177e-02  -9.8884057e-02  -3.4490710e-01   4.3658486e-01   4.2858812e-01   1.5162046e-01   1.5553909e-01   4.2748256e-01   4.6370668e-01   3.0875618e-01   2.1098913e-01   2.3734307e-01   3.4680180e-01   3.1307009e-01   3.7757578e-01   1.1107078e-01   2.6840681e-01  -4.0967118e-02  -1.5028559e-01   1.3684290e-01  -3.0792953e-02  -1.6201549e-01  -2.7735494e-01  -3.7280676e-01  -3.1811486e-01  -2.0501319e-01  -2.7154049e-01  -1.3620330e-01  -1.0802190e-01   1.1150723e-01  -1.9987052e-02  -2.7906814e-01  -2.6424041e-01  -2.9046249e-01  -3.1567145e-01  -2.4746505e-01  -2.0777412e-01  -4.7153776e-01  -4.1716309e-01  -2.2061462e-01  -1.3666619e-01  -1.9776681e-01  -2.6215836e-01   2.4227858e-01   1.8429532e-01  -2.9059532e-01  -6.3050570e-02   1.1954425e-02   1.3917143e-01  -5.8019606e-02   2.3809440e-02   4.1852705e-01   3.7464726e-01   5.9503116e-01   4.7528836e-01   4.4397090e-01   2.5730119e-01   4.7658369e-01   5.8655344e-01   4.5895168e-01   7.0503448e-01   4.8682039e-01   3.7306546e-01   4.6503074e-01   3.6738762e-01   2.4268901e-01   2.3223019e-01   6.5835006e-03   2.9453258e-02   5.5031676e-01   3.6886268e-01   3.3878370e-01   1.0000000e+00   6.5041458e-01   4.3962595e-01   3.3319056e-01   1.1985175e-01
  -2.1371042e-01  -3.0524564e-01  -8.6158516e-02  -2.1182292e-02   4.7487433e-02   1.0161833e-01   7.6188301e-03  -8.4345440e-02   3.1943476e-01   2.5048714e-01  -4.1897769e-01  -4.7873678e-01  -2.7585875e-01  -5.3745161e-01   4.4569503e-02   6.8612232e-02  -3.1097019e-01  -2.6956816e-01  -2.3332127e-01  -1.1080974e-01   5.6303756e-02  -1.3084910e-02   3.6265174e-03  -2.1909292e-02   6.0328917e-02   3.7712192e-02  -1.0512963e-01  -8.7005179e-02  -1.2006584e-01  -9.6995921e-02  -2.4988410e-01  -2.3824481e-01  -3.9060647e-01  -3.1678657e-01  -2.0162396e-01  -1.1920981e-01  -1.1089438e-01  -3.4618499e-02   5.3802349e-02  -5.9020861e-02   3.0618111e-02  -2.2825237e-01   3.9175326e-01   1.8306127e-01   1.7778748e-01   1.4684553e-01   4.2078473e-01   2.8567484e-01   2.7620739e-01   2.4315606e-01   2.7297933e-01   2.8069931e-01   3.9227743e-01   4.0495921e-01   2.3537567e-01   1.0997896e-01  -1.6320094e-01  -2.2663032e-01   1.8294675e-01   1.0301286e-01  -5.0622161e-02  -2.7301789e-01  -1.8937807e-01  -3.0577989e-01  -1.1348587e-01  -1.5210331e-01  -7.7108595e-02  -4.4744545e-02  -9.6773810e-02  -1.3513385e-01  -6.2592471e-03   2.0582833e-02  -2.3904073e-01  -3.2104636e-01  -2.4514813e-01  -2.1262108e-01  -1.9644004e-01  -1.0118598e-01  -3.7887068e-01  -4.4559913e-01  -2.6042421e-01  -3.1921116e-01   2.2177630e-01   2.8453835e-01  -2.5601746e-01  -1.1435659e-02  -7.9591571e-02   1.0392229e-02  -6.4103474e-03   5.3547080e-02   5.5625750e-01   4.5373450e-01   8.1597837e-01   7.1215996e-01   1.7968943e-01   2.5758788e-01   5.3951745e-02   1.5280109e-01   5.4917361e-01   5.5147793e-01   7.0774952e-01   6.8784154e-01   7.6868172e-01   7.2912335e-01   6.0997238e-01   5.6155688e-01   1.6940344e-01  -6.6681784e-02   1.6979021e-01  -5.5239930e-02   1.1351936e-01   6.5041458e-01   1.0000000e+00   8.2317168e-01   5.8644377e-01   3.5389088e-01
  -2.9831364e-01  -2.9647171e-01  -3.0564951e-02   2.2209493e-02  -5.9472933e-02   3.2171855e-02   5.3091313e-02  -7.7828666e-02   3.1335480e-01   2.3692531e-01  -4.0464956e-01  -4.3027671e-01  -2.5866658e-01  -5.2064981e-01   3.8032312e-02   4.2435381e-02  -3.9673253e-01  -3.0697584e-01  -3.1049217e-01  -6.8877317e-02  -8.7178527e-02  -1.3451926e-01   1.8457321e-01   8.6548730e-02   7.2046805e-02   1.9419882e-02  -2.0412354e-01  -2.0198582e-01  -1.3641932e-01  -1.5137824e-01  -1.4426449e-01  -1.5907588e-01  -2.8636246e-01  -2.1753254e-01  -9.7199628e-02  -4.5196097e-02  -1.4889020e-02  -2.6003537e-02   1.2826783e-01   5.5541943e-02   1.4125301e-01  -7.4773050e-02   2.7532318e-01   5.0431099e-02   9.3408819e-02   8.7720887e-02   2.9186913e-01   1.5242849e-01   1.4277663e-01   8.7772101e-02   7.9649858e-02   1.0865161e-01   2.9685495e-01   3.4544923e-01   3.0391956e-01   1.7562879e-01  -2.3720215e-01  -2.5464862e-01   9.3996243e-02  -1.5162299e-02   3.5002909e-02  -1.8750187e-01  -1.3704564e-01  -2.1328989e-01   2.8881023e-02  -9.6408797e-05  -1.2442529e-01  -9.1535795e-02  -1.7446581e-01  -1.4564865e-01  -1.1731851e-01  -8.4970593e-02  -2.0806875e-01  -2.6135190e-01  -1.8961516e-01  -6.4425573e-02  -3.7417808e-02   5.4053623e-02  -3.4547030e-01  -5.0205773e-01  -2.4575333e-01  -2.9095324e-01   2.6213134e-01   3.4704743e-01  -1.8081697e-01   9.5013095e-02   2.6309168e-02   1.5095311e-01   9.8451342e-02   8.5868168e-02   3.5919347e-01   3.1237260e-01   7.1870323e-01   6.7975731e-01   1.2723222e-01   2.6492557e-01   1.7947749e-03   7.6670517e-02   3.8305421e-01   3.4045149e-01   6.6712931e-01   6.7543941e-01   8.1564189e-01   7.5738767e-01   6.4306352e-01   6.6762271e-01   8.6285832e-02  -1.0293468e-01   1.0125447e-01  -1.8095663e-01   4.7652027e-02   4.3962595e-01   8.2317168e-01   1.0000000e+00   6.9511434e-01   4.2640409e-01
  -3.1945768e-01  -3.3298172e-01  -3.1161632e-01  -2.9870084e-01   1.7476762e-01   2.5669076e-01  -2.0614540e-01  -1.2436003e-01   4.1530367e-01   2.8033693e-01  -4.6981577e-01  -3.2328246e-01  -3.0015157e-01  -4.7630362e-01   2.4684020e-01  -1.0956594e-02  -4.6094946e-01  -2.3765985e-01  -5.3531178e-01  -3.5317785e-01   1.5458485e-01   1.2721421e-01   1.1663851e-01   4.8597709e-02   1.2844542e-01   9.0184521e-02   9.6742843e-02   9.9427484e-02  -1.2484281e-01  -2.2265440e-02  -3.2706427e-01  -3.1970009e-01  -4.0634497e-01  -3.8241088e-01  -1.8790697e-01  -1.3183930e-01  -1.2375329e-01  -1.5233263e-01   4.3804723e-02  -1.9645952e-01   3.8321742e-02  -3.1911911e-01   2.2988461e-01   4.9619462e-02   1.4275636e-01   7.7768187e-03   1.2557577e-01  -6.3727415e-02   2.3362879e-01   4.1827003e-02   7.4646609e-02   2.7150452e-02   3.4763879e-01   4.2898825e-01   2.0793473e-01   1.9127881e-01  -1.9360920e-01  -2.3920573e-01  -1.2313213e-03  -1.1726433e-01  -2.0024030e-04  -2.2736566e-01  -1.8849737e-01  -2.1967524e-01  -3.1617397e-02   1.8593674e-02  -3.2187675e-01  -3.1268172e-01  -4.5243845e-01  -3.8518612e-01   1.9215465e-01   1.0604411e-01  -3.5110126e-01  -4.5109681e-01  -4.0030988e-01  -3.7953610e-01  -1.5003144e-01  -9.4258956e-02  -3.1347712e-01  -3.8905772e-01  -2.2793951e-01  -4.5312746e-01   3.1429865e-01   1.2507033e-01  -2.7188349e-01   6.6962860e-02   2.6496769e-02   5.0444252e-03  -1.1484456e-01  -6.2810743e-02   1.7415386e-01   2.0122808e-01   4.3640871e-01   3.5551342e-01   3.3722809e-01   5.3902808e-01  -2.3292804e-01   2.4406065e-02   4.2701708e-02   2.3308537e-01   2.7333758e-01   2.7610430e-01   5.5404246e-01   4.4928081e-01   8.9650882e-01   8.9991031e-01  -1.8447052e-01  -4.5143059e-01   1.4245738e-01  -3.4074337e-01  -2.1140380e-01   3.3319056e-01   5.8644377e-01   6.9511434e-01   1.0000000e+00   8.5169267e-01
  -2.6943648e-01  -2.1825620e-01  -3.3589269e-01  -3.4526083e-01   2.3593941e-01   2.7769589e-01  -2.7807092e-01  -1.3063954e-01   3.2035974e-01   1.6604343e-01  -3.6051286e-01  -1.8673367e-01  -1.8661194e-01  -2.4060737e-01   2.5873151e-01   4.0112376e-04  -4.5772626e-01  -2.4585913e-01  -5.3655225e-01  -4.0002878e-01   1.3947342e-01   1.2829859e-01   1.0935591e-02  -1.6451245e-02   1.3543857e-01   1.2552077e-01   1.6193485e-01   1.7246468e-01  -8.4145702e-02   6.1453754e-02  -4.3551365e-01  -3.9167024e-01  -4.4853211e-01  -4.3528543e-01  -1.7349934e-01  -1.4134048e-01  -2.1029573e-01  -2.4408016e-01  -1.5152664e-01  -3.0231324e-01   4.1285642e-02  -4.1064521e-01   8.0160605e-02  -6.4534952e-02  -3.7845775e-03  -1.1989668e-01  -8.9158390e-02  -3.0707473e-01   1.7768082e-01  -3.8889605e-02   2.4079738e-02  -7.4448740e-02   2.8646562e-01   2.4865940e-01   1.4017274e-01   1.1378154e-01  -1.4009180e-01  -1.8519254e-01  -1.7486802e-02  -7.7463496e-02   1.0788444e-01  -1.0926533e-01  -1.6642278e-01  -2.0178448e-01  -4.3097692e-02   5.4422247e-02  -3.5702054e-01  -3.6698161e-01  -3.9492924e-01  -3.0773195e-01   2.3462939e-01   1.2898875e-01  -3.3958429e-01  -4.3678707e-01  -4.0167256e-01  -4.4603386e-01  -1.2273060e-01  -1.1467695e-01  -2.0531186e-01  -1.7627504e-01  -1.2556261e-01  -3.7926587e-01   1.7168728e-01  -1.7469203e-01  -1.6710266e-01  -3.3142707e-03  -7.5213346e-02  -2.0027755e-01  -4.5781816e-02  -8.1955720e-02  -2.7804658e-02  -5.6942825e-02   1.3435099e-01   6.2694775e-02   4.4316682e-01   6.8996857e-01  -4.2029030e-01  -1.0856275e-01  -1.6735392e-01   1.9270299e-03  -6.9134975e-03   2.3313288e-02   2.3064642e-01   1.5682797e-01   8.1343333e-01   7.8605042e-01  -2.2598106e-01  -3.7577834e-01   1.8134030e-01  -4.8156298e-01  -4.5196814e-01   1.1985175e-01   3.5389088e-01   4.2640409e-01   8.5169267e-01   1.0000000e+00
