# Supplementary material for: “I Know that You Know that I Know”: Neural Substrates Associated with Social Cognition Deficits in DM1 Patients
Source: PLoS One. 2016 Jun 3;11(6):e0156901. doi: 10.1371/journal.pone.0156901 (PMC4892543; doi:10.1371/journal.pone.0156901)
Supplement: S2 File — Adjacency matrices obtained by graph theory bases analysis illustrating the intra-nodal correlations in individual subjects (DM1 patients and controls) (ZIP) [file pone.0156901.s002.zip › Adjacency_matrices/Sub_04.txt]

   1.0000000e+00   5.6651944e-01  -1.5197355e-01  -3.7050638e-01  -1.2592136e-01  -2.6399840e-02   1.7674176e-01   1.9591170e-01  -1.3609862e-01   2.3876349e-01   7.0482164e-01   5.7829878e-01   7.3200217e-01   6.0021959e-01   2.8672874e-01   1.2647792e-01   3.3673915e-01   3.6518509e-01   2.3174541e-01   1.0202608e-01  -2.4983436e-01  -1.8903270e-01  -1.1037110e-01  -3.1617113e-01  -3.4748584e-01  -4.6440551e-01  -3.3041460e-01  -2.7355337e-01   2.6582299e-01   2.0452189e-01  -2.3647408e-02  -8.7609779e-02   3.7246135e-01   2.9190019e-01  -3.1111768e-01  -3.5040387e-01  -1.8852575e-01  -2.3019530e-01  -5.1924161e-03  -1.2827758e-01  -1.7273597e-01  -1.5071848e-01  -2.4249990e-01  -1.5101075e-01  -7.0796738e-02   1.5655644e-01  -2.2790054e-01  -1.4481850e-01  -3.0718324e-02   1.9713762e-01  -3.9554366e-01  -2.4035569e-01  -2.8589185e-01  -1.7430686e-01  -1.9391711e-01  -1.6822720e-01   3.8907703e-01   3.2600524e-01   4.0501985e-01  -3.0129531e-02   4.5971160e-01   9.0307854e-02   3.4582252e-01   3.1350600e-01  -1.4210001e-01  -7.1275724e-02  -1.7978068e-01  -2.6278610e-01   4.8662188e-02  -5.6099527e-02  -9.6598955e-02   1.1668117e-02   1.8545820e-01   1.8510855e-01   2.2928394e-01   2.1974830e-01   1.7499434e-01   1.1473453e-01   4.3676800e-02   2.3541775e-01   1.9102390e-01   2.4214224e-01   1.0415970e-01   6.4679286e-02  -2.0126296e-01  -3.8456492e-01  -1.9369250e-02  -1.1401913e-01   7.2311013e-02  -2.9569631e-01   3.2494933e-02   9.1560264e-02  -4.0907580e-02  -3.8797139e-02  -9.1223849e-02  -1.1324546e-01   1.0413841e-01   8.2023578e-02   9.6342431e-02   1.8637827e-01  -3.0077211e-02  -1.0859943e-01  -1.7961170e-01  -5.2348566e-02  -1.8710721e-01  -1.3766605e-01  -1.4630231e-01  -2.0647400e-01  -1.3928669e-01   6.4090711e-02   3.0138715e-02   1.2204698e-01  -1.6079690e-02  -1.8474442e-01  -1.8352791e-01  -2.5597657e-01
   5.6651944e-01   1.0000000e+00  -4.5049506e-01  -4.2684913e-01  -1.0456558e-02   1.2405999e-01  -2.2317432e-01   3.0617198e-01  -3.3235282e-01  -1.2208850e-01   2.3368488e-01   6.1825741e-01   2.5156028e-01   5.7195474e-01   3.3036397e-01   2.8290274e-01   4.0173899e-01   5.8758650e-01  -2.3757835e-01   1.6896460e-01  -1.0504356e-01  -3.3181975e-02  -4.0740162e-01  -4.3376367e-01  -5.0636571e-01  -4.4904466e-01  -1.0067856e-01  -1.0625519e-02   3.4073819e-01   3.9721098e-01  -3.5714580e-01  -3.4099543e-01   2.5494131e-01   3.0509114e-01  -5.2426160e-01  -4.6675925e-01  -2.2367698e-01  -1.8384204e-01  -3.0398864e-02  -1.2346188e-02  -4.7808943e-02   1.6286471e-01  -2.9484710e-01  -2.2110641e-01  -4.0177936e-01  -2.5887434e-02  -9.7866019e-02  -1.4415915e-01  -5.3939111e-01  -1.1598618e-01  -6.0287566e-01  -5.6113536e-01   4.3972431e-02  -1.3857778e-01  -7.9271784e-02  -1.1638660e-01   7.0836575e-01   6.4985408e-01   8.2430678e-02   6.7855979e-02   3.5995452e-01   2.0980744e-01   4.3641454e-01   5.0566082e-01  -4.9353121e-01  -2.2535868e-01  -5.0222482e-01  -4.5627211e-01   3.0253567e-02  -1.1474330e-02  -2.5181000e-01  -5.2250897e-03   1.2721588e-01   3.0569986e-01   1.5030512e-01   1.7844741e-01  -6.4415508e-03   6.4616325e-02   1.4035470e-01   2.3692572e-01   3.9739992e-01   2.5275009e-01  -3.8828203e-02   2.6865050e-01  -1.2873633e-01  -5.0157794e-01  -3.1041189e-01  -1.6477563e-01   3.7119461e-02  -2.1528767e-01  -5.1881449e-02  -2.3383428e-01  -1.4472303e-02  -1.6538841e-01  -2.5638263e-01  -1.8627171e-01  -1.3702159e-01  -1.8912686e-01   6.1215213e-02  -3.5458650e-02   2.3750017e-02  -1.2389183e-01   1.0864368e-01   5.1163852e-02   1.2775832e-01   8.1336281e-02   5.3236253e-02  -2.7339966e-01  -1.2623820e-01  -1.4585927e-01  -2.4415185e-01  -9.5220431e-02  -6.9776734e-02   5.7126544e-02   5.1108441e-02   4.7731557e-02
  -1.5197355e-01  -4.5049506e-01   1.0000000e+00   4.4900784e-01  -2.3093248e-01  -3.8120594e-01   6.5401476e-01  -2.8274634e-01  -9.7704199e-03  -2.3813096e-01  -1.1118819e-01  -3.5996782e-01   3.4068042e-02  -2.2381339e-01  -3.4055418e-01  -5.6561455e-01  -5.5090303e-01  -6.5272048e-01   3.7647071e-01  -2.1115111e-01  -2.3420744e-01  -3.8350593e-01   8.3733897e-01   5.9702844e-01   6.3172276e-01   3.8818244e-01  -2.0396756e-02  -2.0543312e-01  -5.4645702e-01  -6.7437413e-01   6.9108162e-01   4.9782503e-01   1.3059207e-01  -1.9855892e-02   7.0438732e-01   6.0439679e-01   2.5801892e-01   1.7683672e-02   1.3677386e-01   7.7761544e-02   2.6287424e-01  -3.2406015e-02   2.5292668e-01   7.2439952e-02   4.0827917e-01  -4.6078712e-02   4.4917907e-02   1.6141784e-01   4.1716994e-01  -7.6426715e-02   4.5360839e-01   1.4791783e-01   7.7302148e-02   9.8744798e-02   1.2550515e-01   2.0294985e-01  -4.1049288e-01  -4.2840596e-01  -3.6541625e-01  -3.3497601e-01  -4.1527924e-01  -4.4797505e-01  -5.9074440e-01  -5.8866366e-01   5.4998636e-01   2.3634037e-01   6.2254800e-01   4.5596129e-01   3.8081760e-01   3.1830884e-01   2.7461806e-01   1.7096101e-01  -8.2515181e-02  -3.9165662e-01   4.2791842e-02  -1.8859287e-01   5.8565407e-02  -8.9118870e-02  -3.0720717e-01  -2.8473825e-01  -6.0072890e-01  -3.7186459e-01  -1.6969048e-01  -5.7994998e-01  -1.9300253e-02   9.9174019e-02   5.0283297e-01   3.4655148e-01   4.3122918e-01   9.3628044e-02  -1.0705559e-02   2.7379383e-01   1.7483590e-01   3.6529207e-01   8.7138970e-02  -3.0519129e-02   1.2994506e-01   2.0190549e-01  -1.4901746e-01   6.0058900e-02   1.3902606e-02   4.1627696e-01  -9.7993267e-02   1.2197004e-02  -1.9444997e-01  -5.9187167e-02   1.9508307e-02   4.7085394e-01  -1.1673380e-01   8.6479966e-02   1.9182245e-01  -2.1480569e-02   8.7970881e-03  -6.9394844e-02  -1.4890790e-01  -2.5396805e-01
  -3.7050638e-01  -4.2684913e-01   4.4900784e-01   1.0000000e+00   5.8060901e-02  -6.2971380e-02   2.1241975e-01   3.1973215e-01   5.0432925e-02  -7.6388538e-02  -3.3415327e-01  -1.6109346e-01  -3.4719212e-01  -2.0038417e-01  -4.2798441e-01  -4.4667497e-01  -4.8596528e-01  -4.6571273e-01   2.8514599e-02   2.4818986e-03  -6.8273780e-02  -1.8389621e-01   4.4259327e-01   6.3788313e-01   3.4990932e-01   4.7764809e-01   1.4612299e-01   2.2203931e-02  -5.7731612e-01  -5.5607936e-01   3.8326587e-01   4.7981861e-01  -1.1311109e-01   5.8528321e-04   4.2036831e-01   5.3803456e-01   9.8512476e-02   1.5698599e-03  -7.9918568e-04   3.4779211e-02  -5.2092944e-02  -3.3713688e-02   6.4271971e-02   5.4507000e-02   1.4659203e-01   2.0532731e-02  -2.2182410e-02   3.6340692e-02   1.8835660e-01   9.9337986e-02   3.1212725e-01   4.3684129e-01   8.4544229e-02  -3.9804933e-02   1.2559714e-01   1.9462577e-01  -3.7613019e-01  -4.6064985e-01  -3.4319569e-01   3.5245187e-02  -3.7462013e-01   1.6712168e-01  -5.2120838e-01  -3.2892210e-01   3.6772953e-01   4.9383521e-01   3.2367298e-01   5.4393622e-01   5.6888792e-02   1.0652511e-01   2.7002187e-01   1.0219227e-01  -2.4340441e-01  -2.5554429e-01  -2.0991576e-01  -1.4579849e-01  -1.0813691e-01  -8.2416256e-02  -2.6419522e-01  -3.8019092e-01  -5.3887767e-01  -4.6616384e-01  -2.9668839e-01  -4.3520616e-01  -6.8185765e-02   1.9200707e-01   1.7651848e-01   2.3344485e-01   2.8038399e-01   3.3506762e-01   1.0330026e-01   2.8783094e-02   1.6290619e-01   6.8765470e-02  -5.2736990e-02  -3.7438842e-02  -6.2192013e-02   3.0735164e-02  -1.8753069e-01  -8.1473362e-02   6.8651379e-02   6.7829546e-02  -6.1469383e-02  -8.8126562e-02  -8.5436160e-02  -8.9940875e-02   1.4975977e-01   3.0435108e-01  -1.1509658e-01  -6.2442184e-02   7.2791932e-03  -1.0988582e-01  -4.5761640e-02  -9.1205754e-02  -1.0337134e-01  -1.4068847e-01
  -1.2592136e-01  -1.0456558e-02  -2.3093248e-01   5.8060901e-02   1.0000000e+00   3.1287613e-01  -1.7953423e-01   1.9628934e-01   5.0713764e-01  -3.8159603e-02  -8.3743811e-02  -2.6695450e-01  -2.9624105e-01  -3.3318456e-01   1.4524147e-01   3.3338068e-01   2.9190338e-01   1.3997642e-01   1.8873684e-02   2.1217440e-01   5.4072634e-01   3.3472183e-01  -3.9625377e-01  -2.3001682e-01  -3.2511633e-01   3.4722827e-02   5.0547129e-01   4.6613435e-01   2.5959067e-01   2.5816055e-01  -2.9879637e-01  -3.8318401e-01  -1.9960413e-01  -1.9921059e-01  -2.1925451e-01  -1.4875025e-01  -2.5896456e-01   2.5168961e-02  -1.9733888e-01  -9.3166126e-02  -1.0672689e-01  -9.3988845e-02   1.6954592e-01   2.5593291e-01  -1.4723427e-02   1.6069509e-01   9.0031778e-02   9.6258814e-02  -1.2274333e-01  -1.2266004e-01   1.6823050e-01   7.5840182e-02   1.3010289e-01   7.7613924e-02  -1.4480933e-01  -1.4637942e-02   8.1728593e-02  -5.2421617e-02   3.9931675e-03   1.1437098e-01   3.0143957e-02   8.0414551e-02   2.7465709e-01   7.5924171e-02   7.5433309e-02  -1.0777099e-01  -1.6334700e-01  -1.3351065e-01  -3.8814339e-01  -4.5308492e-01  -9.1911180e-02  -1.8262224e-01   2.7409672e-01   3.6923587e-01   1.0595300e-01   3.2005117e-01  -7.2936599e-02  -1.0250312e-01   3.2058972e-01   1.6495045e-01   3.3193717e-01   2.1827723e-01  -1.1789844e-01   2.0283422e-01   3.8593144e-01   1.1770473e-01  -2.5433264e-01  -1.0751180e-01  -3.5452033e-01   1.3928085e-01  -2.7469663e-01  -3.0387073e-01  -3.8311109e-01  -4.1442139e-01   1.4883556e-01   1.5465568e-01   1.1683888e-02   3.8881427e-02   6.7143576e-02  -6.1305508e-02  -1.3800467e-01  -3.5416685e-01  -2.3685939e-01  -1.8534762e-01  -9.8258270e-02  -1.2075463e-01  -2.1749005e-01  -2.4774793e-01   1.8289584e-01   1.0424240e-01  -2.1748559e-02   2.2870572e-01   5.4699627e-02  -1.7410439e-01  -8.9546692e-02   4.5027223e-02
  -2.6399840e-02   1.2405999e-01  -3.8120594e-01  -6.2971380e-02   3.1287613e-01   1.0000000e+00  -5.2167177e-01   7.5949663e-03   4.5178295e-01   5.8037858e-01   1.5718780e-04  -1.8372628e-02  -1.9699471e-01  -1.3558433e-01   6.8136364e-01   7.0400099e-01   2.4334645e-01   1.6559729e-01  -2.2304131e-01  -7.9467703e-02   4.5920124e-01   6.0628436e-01  -3.1574951e-01  -6.5422051e-02  -5.7055209e-02   2.3229789e-01   6.3522682e-01   7.8607769e-01   2.0008252e-01   2.6236585e-01  -3.8851713e-01  -4.4631492e-01  -3.1620642e-01  -3.0602371e-01  -5.3471393e-02  -7.8261529e-03  -7.7900862e-02   8.9374477e-02   7.8273141e-02   5.6867809e-02   9.5059547e-02   1.2508743e-01   1.0130475e-01   2.3966386e-01  -2.9271100e-01  -5.0011003e-02   1.8854814e-01   1.5539763e-01  -2.1352635e-01  -1.4815397e-01   8.5327311e-03   1.8951280e-01   8.9631957e-02   1.3832191e-01  -1.1540443e-01   6.4667623e-02   8.2160493e-02  -6.8815225e-02   5.5685727e-02   1.5655374e-01   6.1834596e-02   1.3109149e-01   3.1004698e-01   1.5410913e-01   2.0505635e-02   3.0059821e-02  -2.2509116e-01  -6.0861549e-02  -4.0278194e-01  -3.3803634e-01   3.2413663e-02  -7.5278473e-02   3.8502905e-01   4.5941462e-01   2.4546679e-01   3.8416081e-01   2.1371101e-01   1.8833363e-01   2.0017899e-01   8.3796094e-02   3.0236673e-01   1.2802131e-01   1.9721061e-01   1.9104773e-01   2.8204890e-01   3.4786104e-01  -2.4597433e-01  -3.7863052e-02  -2.5241140e-01   1.3604020e-01  -2.2539733e-01  -3.4826952e-01  -3.4208373e-01  -3.1177815e-01  -5.1102828e-02  -6.2556844e-02   6.9010059e-03   8.2409087e-03   2.2113722e-02  -1.7838213e-01  -1.2633702e-01  -2.5473959e-01  -9.3927895e-02  -1.4316622e-01  -9.0407542e-03  -9.8099261e-02  -2.1146781e-01  -3.4412890e-01   4.1830444e-02  -1.0815010e-02   3.2010446e-02   3.8931899e-02  -5.9215569e-02  -1.5731669e-01  -9.1205637e-02  -8.9957077e-03
   1.7674176e-01  -2.2317432e-01   6.5401476e-01   2.1241975e-01  -1.7953423e-01  -5.2167177e-01   1.0000000e+00   1.5925298e-01  -7.0617154e-02  -2.4691798e-01   1.4327683e-01   8.5128735e-03   3.0484744e-01   4.8416451e-02  -4.0332979e-01  -5.0742956e-01  -2.6643165e-01  -2.3531524e-01   3.4400177e-01  -1.1625709e-01  -2.6113455e-01  -3.3030303e-01   4.0045935e-01   1.5868693e-01   2.0462738e-01  -1.2692853e-01  -3.5129652e-01  -4.5843451e-01  -2.3736080e-01  -3.0043674e-01   3.8613754e-01   2.8956256e-01   3.1122695e-01   2.3429926e-01   2.2063633e-01   1.3075087e-01   9.8719962e-02  -5.8125548e-02   1.0972482e-02  -4.3428596e-02  -6.2374370e-02  -1.9411037e-01  -3.6667113e-02  -1.9758979e-01   2.3681268e-01  -5.7054123e-02  -9.9415815e-02  -1.0049453e-01   4.4970165e-01   4.4711973e-02   2.3987963e-01  -2.9641162e-02  -1.8901517e-01  -1.3203176e-01   2.8005564e-02  -8.3174926e-03  -2.5898660e-01  -1.7628487e-01   3.5625655e-02  -2.5829580e-01   1.2155526e-01  -6.6558872e-02  -2.7487960e-01  -7.4586282e-02   2.9588785e-01   7.1376479e-02   3.1705789e-01   7.4046423e-02   1.9553812e-01   6.5606302e-02   2.2068391e-01   4.7131538e-02  -6.8929547e-02  -2.2625929e-01  -1.6801793e-02  -1.1661942e-01   6.5218712e-03  -9.3676278e-02  -2.6004180e-01  -1.7441474e-01  -4.2196667e-01  -1.8082444e-01  -1.9422455e-01  -2.6757708e-01  -3.6310880e-01  -2.4391957e-01   1.8788984e-01   2.4764860e-02   2.0371124e-01  -1.7068291e-01   4.6865907e-02   2.0244837e-01   1.1929533e-01   2.7528007e-01  -3.8518450e-02  -5.8075689e-02   5.4334105e-02   8.3857783e-02  -6.4259487e-02   5.8626206e-02  -1.4600444e-02   1.8724347e-01  -1.7874792e-01  -1.9156687e-02  -2.3269700e-01  -1.3554207e-01  -1.3368786e-02   2.6290195e-01  -1.4144249e-01   4.0397336e-02   9.6418190e-02  -2.3398604e-02  -2.4098796e-02  -7.4717944e-02  -1.3650396e-01  -2.4497678e-01
   1.9591170e-01   3.0617198e-01  -2.8274634e-01   3.1973215e-01   1.9628934e-01   7.5949663e-03   1.5925298e-01   1.0000000e+00  -8.0509650e-02  -5.5993978e-02   4.4654549e-02   5.2796849e-01   2.1180258e-02   3.1209960e-01  -1.7220550e-01  -1.0280753e-01   1.8654187e-01   3.9863534e-01  -1.2948136e-01   2.9937388e-01  -1.5653934e-01  -1.6045451e-01  -3.5313511e-01  -2.4273946e-01  -5.2718483e-01  -3.2510314e-01  -2.5449754e-01  -2.3840111e-01   1.6582793e-01   2.6850272e-01  -1.5127874e-01   1.5276249e-02   1.0279036e-01   3.4539864e-01  -4.6691353e-01  -3.2386544e-01  -4.0897623e-01  -3.5215487e-01  -3.3530846e-01  -2.7527508e-01  -3.9946166e-01  -2.0413359e-01  -4.1486770e-01  -3.7044460e-01  -2.2618730e-01   8.5600716e-02  -3.6316659e-01  -4.6530204e-01  -2.3640236e-01   1.0488850e-01  -3.3165837e-01  -1.3339798e-01  -6.5107072e-02  -3.3274996e-01  -7.9136978e-02  -2.2036597e-01   1.7347492e-01   1.5291374e-01   2.1066960e-01   2.6831387e-01   2.7400282e-01   6.8941670e-01   1.7262782e-01   5.4327646e-01  -2.8162435e-01   8.9443599e-02  -3.0320387e-01  -1.8920236e-01  -1.9207772e-01  -1.9075187e-01  -3.9504738e-02  -2.1188976e-02  -1.0116230e-01   1.7474233e-01  -2.1990749e-01   1.7831601e-02  -2.4797374e-01  -1.2545118e-01   7.9577968e-02   3.8574739e-02   5.8189162e-02   3.2283961e-03  -3.6077228e-01  -6.5315980e-03  -2.8521652e-01  -4.0390507e-01  -4.0947765e-01  -3.8982771e-01   1.0040157e-02  -1.0733670e-01   2.1847490e-01  -2.2777149e-01   1.9282898e-01  -4.6771235e-02  -2.0195417e-01  -1.5109730e-01  -2.7042137e-01  -2.7563154e-01   2.0927105e-02  -1.4537270e-01   1.3743273e-01  -2.0445272e-01   7.9402226e-02   3.6193470e-02   5.5385148e-02   3.1434079e-02   4.5465401e-03  -2.0644684e-01  -2.1257639e-02  -1.2789115e-01  -3.0849396e-01  -1.7799415e-02   9.9487148e-02   9.4079574e-02   1.1904878e-01   4.3218203e-02
  -1.3609862e-01  -3.3235282e-01  -9.7704199e-03   5.0432925e-02   5.0713764e-01   4.5178295e-01  -7.0617154e-02  -8.0509650e-02   1.0000000e+00   4.9025160e-01   5.0131060e-02  -3.7169793e-01  -3.8017652e-02  -3.8477507e-01   4.1272144e-01   3.6410674e-01   1.0509238e-01  -1.6883021e-01   7.1967231e-02  -1.3823902e-01   2.9742214e-01   2.2687969e-01  -5.3490018e-02   8.3570408e-03   3.7734764e-02   2.9883043e-01   4.5704265e-01   4.0745467e-01   1.2918122e-01   7.1135810e-02  -9.6326533e-02  -2.4843503e-01  -3.0208088e-01  -4.0823221e-01   1.8022346e-01   1.0996683e-01  -1.4387390e-01  -3.4867154e-02  -1.1460127e-01  -1.6933326e-01   1.0936594e-01  -1.5692317e-01   2.5358324e-01   3.1266827e-01   1.9903775e-02   3.5650229e-02  -7.5382973e-03   4.6068864e-03   7.2943189e-02  -3.6816244e-02   3.4091954e-01   3.6723966e-01  -7.5849532e-02   3.2937871e-02  -2.4255879e-01  -1.1203559e-01  -2.2975336e-01  -3.5096456e-01   1.6984828e-01   6.9367600e-02  -2.7547793e-02  -1.0420619e-01   8.5787515e-02  -1.8298793e-01   3.4444534e-01   9.1058048e-02   9.2454807e-02   3.3887155e-02  -2.4203376e-01  -3.3552733e-01  -6.8859222e-02  -9.5656051e-02   2.9052467e-01   2.6147448e-01   1.7308125e-01   2.4633561e-01   9.9131813e-02  -5.7753620e-02   2.6496042e-01   1.1624873e-01   1.1123189e-01   1.2713776e-01   2.5428686e-02  -4.4112390e-02   3.8169564e-01   4.6257184e-01  -7.2674493e-02   2.2928435e-02  -2.0756235e-01   1.1439395e-01  -2.8077802e-01  -2.4005927e-01  -1.9936684e-01  -3.3851897e-02   1.5946755e-01   1.3262080e-01   8.9883268e-02   7.8692903e-02  -1.0340910e-01  -1.5823951e-01  -2.2765449e-01  -5.0034608e-02  -2.3506629e-01  -1.0945277e-01  -9.2358881e-02  -1.3427529e-01  -2.7442840e-01  -8.5725208e-02   1.9893373e-01   2.0772326e-01   1.0796833e-01   2.3514779e-01   1.0014007e-01  -1.5945554e-01  -8.0223830e-02  -5.8555803e-02
   2.3876349e-01  -1.2208850e-01  -2.3813096e-01  -7.6388538e-02  -3.8159603e-02   5.8037858e-01  -2.4691798e-01  -5.5993978e-02   4.9025160e-01   1.0000000e+00   3.8938801e-01   6.8770035e-02   2.5358896e-01   5.9786888e-02   5.1341589e-01   5.4738938e-01   1.5326266e-01  -1.3171376e-02   1.3405168e-01  -6.0528938e-02   1.7704325e-01   3.2358001e-01  -6.0772619e-02   3.0986983e-02   5.3098642e-02   1.3047489e-01   2.3215656e-01   3.3273160e-01   1.0363344e-01   1.2277835e-01  -1.6299984e-01  -1.8577750e-01  -1.8295946e-01  -2.2710342e-01   4.8154937e-02   5.4008486e-02  -9.9308330e-03   3.2364008e-02   9.4948515e-02  -2.8509040e-02  -9.4911742e-04  -1.3339482e-01   7.4580112e-02   2.1232593e-01   1.2824649e-02   1.2032355e-01  -1.1071380e-01  -4.0140697e-02   1.6027404e-01   1.7701115e-01   7.3771560e-02   3.2843840e-01  -4.7693822e-01  -1.3233904e-01  -3.0926241e-01  -1.4761226e-01  -1.8049611e-01  -3.1349923e-01   3.0869031e-01   8.9081582e-02   1.1505316e-01   5.1071694e-02   1.7233827e-01  -4.3204306e-02   2.5882528e-01   2.0702707e-01   1.2758423e-02   7.2947561e-02  -2.2719354e-01  -2.5824219e-01   2.9585685e-02  -9.3148857e-02   2.5745718e-01   2.2338988e-01   2.1821458e-01   3.0844032e-01   2.5979417e-01   1.4917964e-01   1.5690729e-01   1.4628695e-01   9.3358576e-02   1.1392698e-01   3.7086497e-01   7.3073541e-02   1.9062506e-01   4.0977961e-01  -2.1383473e-02   1.0946348e-04  -1.8317779e-01  -6.9736894e-02  -1.5262128e-01  -1.2494895e-01  -1.6972661e-01  -3.9871301e-02   2.9751681e-02  -2.2323527e-02   1.4786333e-01   1.2156252e-01  -1.3349410e-01  -1.1624830e-01  -1.4619699e-01  -1.2636615e-01  -2.0687324e-01  -1.6259750e-01  -1.8311078e-01  -2.4470366e-01  -3.8268660e-01  -2.4061834e-01   2.6498795e-02   1.5327652e-01   2.1807957e-01   1.0817587e-01  -5.6029273e-02  -2.4989184e-01  -1.7620204e-01  -1.9777436e-01
   7.0482164e-01   2.3368488e-01  -1.1118819e-01  -3.3415327e-01  -8.3743811e-02   1.5718780e-04   1.4327683e-01   4.4654549e-02   5.0131060e-02   3.8938801e-01   1.0000000e+00   4.8024393e-01   8.1343585e-01   5.5760374e-01   4.5321987e-01   3.0548548e-01   3.2036198e-01   2.3862553e-01   5.2440892e-01   1.5756187e-01  -2.0830446e-01  -1.6351278e-01   2.8633498e-02  -1.5801787e-01  -2.7842795e-01  -4.4617775e-01  -2.8908275e-01  -2.2925874e-01   3.2210482e-01   2.2178409e-01   1.0298488e-02  -8.2204290e-02   1.3419135e-01   4.3673936e-02  -1.3933114e-01  -2.1607067e-01  -1.0481243e-01  -1.3748272e-01  -5.6836620e-02  -2.0196508e-01  -1.5903483e-01  -2.6592519e-01  -1.5746676e-01  -9.2424152e-02   8.8251595e-02   2.1997505e-01  -2.9979487e-01  -1.8810633e-01   6.0656028e-02   2.3966504e-01  -2.2034158e-01  -9.6564189e-03  -4.1636395e-01  -1.8157216e-01  -4.0515640e-01  -2.5425525e-01  -3.0825690e-02  -7.7407518e-02   3.5812969e-01  -1.5482419e-01   3.4230969e-01   4.5026523e-02   2.8153111e-01   1.7007845e-01   2.8733922e-01   1.3520637e-01  -4.2170603e-02  -1.4107855e-01  -1.9327846e-01  -3.0970237e-01  -3.4675876e-02  -8.0638293e-02   2.4952282e-01   2.0877702e-01   2.3591835e-01   2.9048357e-01   1.7220442e-01   8.3675774e-02   2.2486907e-02   1.4434661e-01   8.7891576e-03   1.0767730e-01   3.2367060e-01  -1.2417996e-02  -1.1808795e-01  -2.1044778e-01   1.6475622e-01  -8.0344438e-02  -9.3182434e-02  -2.9489479e-01   8.0755484e-02   1.9118959e-01   1.6228352e-02   1.3947017e-01  -8.3859399e-03  -5.1327159e-02   2.0124087e-01   1.8989120e-01   1.2069722e-01   1.4536213e-01  -1.6223295e-02  -1.4962904e-02  -2.2343026e-01  -8.0678255e-02  -2.8996056e-01  -3.0874504e-01  -1.7153611e-01  -1.5059894e-01  -5.9915964e-02   2.2266570e-01   2.5395668e-01   2.5245838e-01   5.1776194e-02  -3.1343153e-01  -2.9493701e-01  -3.2670924e-01
   5.7829878e-01   6.1825741e-01  -3.5996782e-01  -1.6109346e-01  -2.6695450e-01  -1.8372628e-02   8.5128735e-03   5.2796849e-01  -3.7169793e-01   6.8770035e-02   4.8024393e-01   1.0000000e+00   5.3668761e-01   8.9622353e-01   1.2460466e-01   1.8173750e-02   2.9766892e-01   5.7268339e-01  -1.8243096e-01   4.6282243e-02  -4.9547962e-01  -3.0124750e-01  -1.2772080e-01  -1.1991272e-01  -3.3436104e-01  -3.3240168e-01  -5.0992246e-01  -3.7592800e-01   1.7308876e-01   2.5429072e-01  -3.5079955e-02   9.5417120e-02   4.0503796e-01   5.0138912e-01  -3.4207509e-01  -2.5314739e-01  -2.3319861e-01  -2.8841308e-01  -6.6045509e-02  -1.3723667e-01  -3.3186175e-01  -5.3474461e-02  -5.7227810e-01  -4.0585782e-01  -1.8763267e-01   1.3166832e-01  -4.6418145e-01  -4.3139992e-01  -2.8898066e-01   1.2777143e-01  -5.8021410e-01  -2.2666448e-01  -2.3549467e-01  -4.3171076e-01  -1.4537788e-01  -2.6204901e-01   4.0216227e-01   4.1369191e-01   2.3268418e-01   8.3682293e-02   4.6998887e-01   4.2121305e-01   2.9339640e-01   5.6442384e-01  -2.8264695e-01   1.5901645e-01  -1.9801797e-01  -7.0977475e-02  -7.5516480e-02  -9.9255980e-02   4.3952886e-02   1.5603165e-01  -1.2377946e-01   8.7815545e-02  -4.8130348e-02  -2.3941162e-02   1.5684267e-02   1.0392022e-01  -2.7434402e-02   9.8829538e-02   6.5271966e-02   7.9893106e-02  -6.4205810e-02   8.2196005e-02  -4.5350539e-01  -5.6149411e-01  -1.7000227e-01  -1.8725482e-01   7.3631476e-02  -3.7014454e-01   2.3292384e-01  -4.7695119e-02   2.0127324e-01  -2.9663596e-02  -3.6981485e-01  -3.7576745e-01  -1.1674961e-01  -1.6939846e-01  -4.1766156e-02  -5.3365777e-02  -1.2498884e-01  -2.8489523e-01  -8.6693502e-02  -1.7178390e-01  -4.1631903e-02  -1.1547247e-01   2.2394345e-02  -3.6905403e-01  -2.8262018e-01  -1.2733189e-01  -1.0852580e-01  -1.6019809e-01  -1.7554224e-01  -2.0584107e-01  -1.4727334e-01  -2.0233120e-01
   7.3200217e-01   2.5156028e-01   3.4068042e-02  -3.4719212e-01  -2.9624105e-01  -1.9699471e-01   3.0484744e-01   2.1180258e-02  -3.8017652e-02   2.5358896e-01   8.1343585e-01   5.3668761e-01   1.0000000e+00   6.7764431e-01   2.9108335e-01   6.7508308e-02   2.3713986e-01   1.9134185e-01   2.8176496e-01  -5.7375195e-02  -4.2202361e-01  -3.4406906e-01   2.0982620e-01  -4.9841258e-02  -1.0566115e-01  -3.3688351e-01  -4.7732405e-01  -4.4078667e-01   2.3507749e-01   1.4357492e-01   1.6223985e-01   6.1115996e-02   2.5058964e-01   1.4778251e-01  -3.0213134e-02  -1.4687371e-01  -1.9063835e-01  -3.3423045e-01  -1.4141536e-01  -3.1365300e-01  -1.3418039e-01  -3.2481941e-01  -1.1742805e-01  -3.6804931e-02   1.8220851e-01   2.5875933e-01  -4.1507936e-01  -2.4699119e-01   2.0711486e-01   2.9548505e-01  -1.2563509e-01  -4.3517487e-02  -3.8736196e-01  -2.6000075e-01  -3.0875566e-01  -3.5517104e-01   3.5985411e-02   7.9558855e-02   3.2848123e-01  -1.7163088e-01   2.9063740e-01  -1.3599040e-01   1.7323087e-01   9.2328832e-02   8.2405994e-02   2.8533635e-02   5.6665506e-02  -1.0168217e-01   1.0028902e-01  -3.6869299e-02  -5.5513575e-02  -1.6507505e-02   8.1151743e-02  -3.6408278e-03   1.3933229e-01   9.0102476e-03   3.7567326e-02  -8.6122894e-02   7.6363015e-02   2.2077851e-01  -2.7594008e-02   1.2441135e-01   4.2866598e-02  -1.7149277e-01  -2.5506887e-01  -3.0182254e-01   1.4367145e-01  -9.1660642e-02   4.3257895e-02  -4.0278564e-01   8.6481422e-02   2.1436197e-01   1.6371878e-01   2.5764425e-01   4.0525788e-02  -1.1316243e-02   1.1039176e-01   1.0061631e-01  -5.3707163e-02   8.2772188e-02  -8.5370388e-02   3.9132161e-02  -1.6824110e-01  -1.8829794e-02  -1.6957527e-01  -1.2318685e-01  -1.8706682e-01  -9.1552513e-02   4.5879398e-03   2.7163514e-01   1.4820961e-01   1.3727369e-01   7.1246822e-02  -1.7634982e-01  -1.5797463e-01  -2.7645600e-01
   6.0021959e-01   5.7195474e-01  -2.2381339e-01  -2.0038417e-01  -3.3318456e-01  -1.3558433e-01   4.8416451e-02   3.1209960e-01  -3.8477507e-01   5.9786888e-02   5.5760374e-01   8.9622353e-01   6.7764431e-01   1.0000000e+00   1.6857194e-01  -9.6401226e-04   2.5620551e-01   4.7048105e-01  -1.3751921e-01  -6.5136749e-02  -5.0220155e-01  -3.2632967e-01   5.0728148e-02   8.2320605e-03  -1.8592810e-01  -2.6385518e-01  -5.3704140e-01  -4.1338296e-01   1.2634519e-01   1.5701021e-01   7.1016711e-02   1.6249417e-01   3.1886262e-01   3.6039591e-01  -2.1341644e-01  -1.5022504e-01  -2.1118569e-01  -3.3309582e-01  -9.4768487e-02  -1.8561615e-01  -2.9847332e-01  -1.4938926e-01  -4.2070174e-01  -2.6566527e-01  -8.3562050e-02   1.6757210e-01  -4.8310475e-01  -3.5541107e-01  -1.9769764e-01   1.6558898e-01  -4.3252468e-01  -1.9489475e-01  -2.3972933e-01  -4.1118410e-01  -1.5551800e-01  -2.6671912e-01   3.7908124e-01   3.8775965e-01   1.2938412e-01  -5.1604199e-02   3.3090947e-01   1.5860482e-01   1.7915640e-01   3.4458083e-01  -1.8687471e-01   1.4370680e-01  -1.2054950e-01  -4.8046960e-02   6.3297778e-02   1.7107708e-02  -3.7955850e-02   1.0100388e-01  -1.6974438e-01  -5.2870384e-02  -4.2190688e-02  -1.3200665e-01  -6.9764347e-02  -5.2359996e-02   1.7180975e-02   1.7406787e-01   8.1505019e-03   8.5038745e-02  -1.0446676e-01  -2.9790694e-02  -3.5205663e-01  -4.8209487e-01  -2.2230595e-02  -1.1225964e-01   1.0268258e-01  -4.1343995e-01   2.3689088e-01   8.2423112e-02   2.4509571e-01   2.1866728e-02  -1.7734732e-01  -2.2676867e-01  -8.6426116e-04  -2.8752677e-02  -3.3846563e-02   6.0113870e-02  -9.7173769e-02  -2.3855287e-01  -1.0074799e-01  -1.3746183e-01  -5.6639869e-02  -1.0808723e-01   2.4520817e-04  -2.6570857e-01  -1.6238156e-01   4.0588673e-02  -1.0906581e-02  -6.6856684e-02  -1.0701804e-01  -1.9065971e-01  -1.3062155e-01  -2.2267227e-01
   2.8672874e-01   3.3036397e-01  -3.4055418e-01  -4.2798441e-01   1.4524147e-01   6.8136364e-01  -4.0332979e-01  -1.7220550e-01   4.1272144e-01   5.1341589e-01   4.5321987e-01   1.2460466e-01   2.9108335e-01   1.6857194e-01   1.0000000e+00   7.2496506e-01   3.5412126e-01   2.3114950e-01   3.1574188e-02  -8.5694805e-02   2.7478511e-01   4.2286702e-01  -2.6150605e-01  -2.3021410e-01  -2.1424510e-01  -1.4708613e-01   3.0353838e-01   4.4267455e-01   4.1893338e-01   3.6223383e-01  -4.5225797e-01  -5.8011729e-01  -3.0243645e-01  -3.7490356e-01  -1.4968660e-01  -2.1779434e-01  -1.5437387e-01  -5.0943512e-02  -1.5515124e-02  -7.8557916e-02   3.0684284e-02  -5.5347410e-02   1.0938202e-01   1.8777040e-01  -2.4010097e-01   5.4931562e-03   6.6872330e-03   2.6018785e-02  -2.5435349e-01  -5.3834020e-02  -1.3769775e-01   4.5299995e-02  -1.3165916e-02   1.3485038e-02  -2.0089318e-01  -1.1255258e-01   8.6345865e-02   2.5419283e-02   2.7117472e-01   8.6897922e-02   1.3797155e-01  -6.1959268e-02   3.1483417e-01   8.3152202e-02   5.1117790e-02  -5.1142565e-02  -2.4042892e-01  -2.6401960e-01  -3.1785071e-01  -2.8494361e-01  -2.0100009e-01  -1.2903943e-01   3.5171110e-01   3.5868229e-01   2.5129786e-01   3.0586493e-01   1.0937765e-01   2.5639646e-02   2.3040509e-01   1.9989655e-01   2.9140436e-01   1.5586713e-01   3.0145838e-01   1.2247399e-01   2.8406583e-01   1.5620520e-01  -3.7982738e-02  -7.4740598e-02  -1.8324360e-01  -2.5421558e-02  -1.2912278e-01  -1.2454651e-01  -1.8328989e-01  -5.5670140e-02   1.0821083e-01   8.2558918e-02   1.1354475e-01   7.6715958e-02   1.3507616e-01  -1.0718649e-02  -5.5129607e-02   2.5823450e-03   4.1654671e-02   1.1971516e-01   9.1457768e-02   2.2471241e-02  -1.4143963e-01  -2.3813508e-01   1.6893258e-01   1.8267905e-01   9.5788213e-02   2.2880138e-01   1.5440091e-01  -3.8301108e-02   5.1045702e-03   4.2174234e-02
   1.2647792e-01   2.8290274e-01  -5.6561455e-01  -4.4667497e-01   3.3338068e-01   7.0400099e-01  -5.0742956e-01  -1.0280753e-01   3.6410674e-01   5.4738938e-01   3.0548548e-01   1.8173750e-02   6.7508308e-02  -9.6401226e-04   7.2496506e-01   1.0000000e+00   4.8372741e-01   3.4768055e-01   3.5697077e-03   1.5090560e-01   5.5942153e-01   6.1615736e-01  -4.9002300e-01  -3.4999477e-01  -3.0889302e-01  -1.5137262e-01   5.0769540e-01   6.5591874e-01   5.6214282e-01   6.0102641e-01  -5.5518338e-01  -6.3240714e-01  -3.3508426e-01  -3.5811102e-01  -3.2425579e-01  -3.2849858e-01  -1.2160723e-01   8.9145365e-02  -5.4403834e-02  -1.0651754e-02   1.0111836e-01   2.4626275e-02   1.7252287e-01   3.1350990e-01  -2.7702155e-01  -2.3471161e-02   1.6899998e-01   1.8845195e-01  -2.0768257e-01  -1.1552364e-01   6.9013573e-03  -8.5059066e-03  -1.1138286e-01   1.8310560e-01  -3.1186854e-01  -1.2845071e-01   1.1482279e-01   1.8729569e-02   1.4601205e-01  -5.5548882e-02   1.5413696e-01  -1.4723249e-02   5.2280817e-01   1.8901844e-01  -3.6958877e-02  -2.5700315e-01  -4.0014582e-01  -3.7898811e-01  -3.4409878e-01  -4.3519965e-01  -2.4819169e-01  -4.1031282e-01   4.4787179e-01   4.9891791e-01   2.5822605e-01   4.3734867e-01   1.1564790e-01   7.0540349e-02   4.0332400e-01   3.3363154e-01   5.5132565e-01   3.7104383e-01   4.1506305e-01   4.4327411e-01   4.1452361e-01   2.5298427e-01  -3.3226497e-01  -1.5399638e-01  -5.4494993e-01  -8.6141028e-02  -3.2805939e-01  -3.0274670e-01  -4.2010411e-01  -3.3132628e-01   7.6431410e-02   1.4805416e-01   2.6018501e-02   1.4078184e-02   8.0522713e-02  -1.0435885e-01  -7.7702411e-02  -2.3334919e-01  -5.8207638e-02  -5.8915042e-02   3.0093701e-02  -8.9624136e-02  -4.0197872e-01  -3.0869100e-01   2.1122983e-01   1.2035834e-01   5.8636955e-02   1.5189054e-01   5.9181167e-02  -5.7540198e-02   1.5218248e-02   1.3150102e-01
   3.3673915e-01   4.0173899e-01  -5.5090303e-01  -4.8596528e-01   2.9190338e-01   2.4334645e-01  -2.6643165e-01   1.8654187e-01   1.0509238e-01   1.5326266e-01   3.2036198e-01   2.9766892e-01   2.3713986e-01   2.5620551e-01   3.5412126e-01   4.8372741e-01   1.0000000e+00   8.3305468e-01  -1.6214577e-01   3.5745629e-01   1.9332908e-01   2.7763733e-01  -5.3839168e-01  -4.9149111e-01  -5.0213112e-01  -3.6428063e-01  -6.9367238e-02   8.2303280e-02   8.1429836e-01   7.9854335e-01  -2.6545812e-01  -3.2984847e-01   4.3576326e-02   5.0833522e-02  -4.9009341e-01  -4.9129838e-01  -4.8027989e-01  -2.3378382e-01  -2.4298146e-01  -2.3870327e-01  -1.0890270e-01  -2.5611080e-01  -5.0013094e-02   1.2320756e-01  -3.9583048e-02   2.9195052e-01  -1.9921460e-01  -6.9156980e-02  -1.1703001e-01   1.5015569e-01  -5.6667361e-02  -5.7446443e-02   4.1208736e-02   6.4383132e-02  -2.5748804e-02  -7.0661161e-02   5.2428491e-01   4.7064198e-01   1.4435795e-01  -1.3323280e-01   4.0629764e-01  -2.3955051e-02   8.5866454e-01   5.9244876e-01  -3.5349624e-01  -4.5089562e-01  -4.2138151e-01  -4.7476213e-01  -3.8027276e-01  -4.8886411e-01  -2.9722879e-01  -1.9613566e-01   5.5319760e-01   6.5431195e-01   3.7337300e-01   4.7480639e-01   7.7115316e-02  -7.8084334e-02   7.5998876e-01   7.7095627e-01   8.2164612e-01   8.0051305e-01   7.8544658e-02   4.8065129e-01   6.5589210e-02  -1.9036686e-01  -2.3801701e-01  -2.4971010e-01  -3.1926908e-01  -1.4045955e-01   1.8596773e-01   1.1290258e-01  -1.1251564e-01  -1.8865001e-01   2.6140776e-01   2.0352146e-01   3.9281048e-01   3.3532269e-01   5.0448177e-01   4.0614849e-01  -7.4157770e-02  -4.3145208e-01  -2.3628993e-01  -3.7508594e-02  -1.9223735e-01  -1.6413996e-01  -3.4544613e-01  -5.0822962e-01   2.6437827e-01   4.7443610e-01   3.1583165e-01   5.8763272e-01   2.5082469e-01  -1.1637631e-01  -4.7202639e-02  -1.9434365e-01
   3.6518509e-01   5.8758650e-01  -6.5272048e-01  -4.6571273e-01   1.3997642e-01   1.6559729e-01  -2.3531524e-01   3.9863534e-01  -1.6883021e-01  -1.3171376e-02   2.3862553e-01   5.7268339e-01   1.9134185e-01   4.7048105e-01   2.3114950e-01   3.4768055e-01   8.3305468e-01   1.0000000e+00  -3.2847425e-01   3.3453125e-01   1.5242293e-02   1.2436388e-01  -6.2436482e-01  -5.7871714e-01  -6.4521124e-01  -5.0079612e-01  -2.6532174e-01  -7.8213736e-02   7.1117602e-01   8.0363065e-01  -2.9371001e-01  -2.4684296e-01   2.0231237e-01   2.9280655e-01  -6.4538366e-01  -5.7788430e-01  -4.2763909e-01  -2.3796843e-01  -1.8638579e-01  -1.9180456e-01  -1.8720370e-01  -9.2511414e-02  -3.0373531e-01  -1.8056242e-01  -1.8671569e-01   2.0010185e-01  -1.8387650e-01  -1.9398269e-01  -3.3538531e-01   4.7237133e-02  -3.6715529e-01  -3.1486358e-01   7.2583468e-02  -5.8243268e-02   3.4751057e-02  -6.9812042e-02   6.7223312e-01   7.0231972e-01   2.1674729e-01  -1.0919381e-02   5.1147609e-01   2.2376969e-01   8.2501105e-01   8.0356047e-01  -5.6898638e-01  -4.3120825e-01  -4.8701635e-01  -4.9015968e-01  -3.3368506e-01  -3.7888762e-01  -2.1167699e-01  -1.2357711e-01   3.1027638e-01   5.4865244e-01   1.6497003e-01   2.7495228e-01   9.0312591e-02   6.0478450e-02   4.9639479e-01   5.9737050e-01   7.4309051e-01   6.8335816e-01   4.2357005e-02   5.9976175e-01  -1.5572577e-01  -4.4810337e-01  -3.2846243e-01  -2.4833483e-01  -2.1630760e-01  -2.3820842e-01   2.4725542e-01   1.4336386e-02  -5.1083275e-02  -2.7787809e-01  -6.7917363e-03  -2.6743630e-03   1.6228166e-01   7.8667121e-02   4.3990422e-01   2.9689168e-01  -4.7949133e-02  -4.3090206e-01  -1.3018931e-01  -4.7280298e-02  -9.7223772e-02  -1.2538931e-01  -1.5816575e-01  -5.5237077e-01   8.2487200e-02   1.4685923e-01   3.4459850e-02   3.1964588e-01   9.3958034e-02  -5.0595578e-02  -4.0995771e-02  -1.1735225e-01
   2.3174541e-01  -2.3757835e-01   3.7647071e-01   2.8514599e-02   1.8873684e-02  -2.2304131e-01   3.4400177e-01  -1.2948136e-01   7.1967231e-02   1.3405168e-01   5.2440892e-01  -1.8243096e-01   2.8176496e-01  -1.3751921e-01   3.1574188e-02   3.5697077e-03  -1.6214577e-01  -3.2847425e-01   1.0000000e+00   4.4315621e-01   2.9336693e-03  -1.8794374e-01   2.6539019e-01   6.2359768e-03  -1.6701689e-02  -2.1107126e-01  -6.1242554e-02  -1.7368034e-01   3.6897392e-02  -1.1265706e-01   2.3998027e-01   1.1819418e-01  -8.1454012e-02  -1.6258577e-01   9.5427330e-02  -5.6917077e-03   3.3208939e-02  -1.2057958e-02  -9.2734118e-02  -1.3558159e-01  -3.3053144e-02  -2.7595081e-01   1.2038060e-01  -3.2923102e-02   2.2863439e-01   1.0853263e-02  -2.5155553e-02  -3.8675387e-03   1.7409045e-01   2.6554031e-02   4.9525230e-02   3.4697146e-02  -2.9176271e-01  -2.9294591e-03  -2.8936549e-01  -9.4853211e-02  -4.5182106e-01  -4.5769680e-01   1.4354509e-01  -1.8684832e-01  -1.9248884e-01  -1.1414096e-01  -1.9323714e-01  -2.9801286e-01   5.2448379e-01   1.1727468e-01   2.5859480e-01   3.1836067e-02  -2.0929270e-02  -7.1556930e-02   2.0865513e-02  -8.9070752e-02   1.3433374e-01  -1.8840623e-02   1.1316975e-01   1.4551640e-01   6.1444519e-02   2.7554336e-03  -1.4587652e-01  -1.3068497e-01  -2.8657554e-01  -1.8135439e-01   2.3327093e-01  -2.5808895e-01   1.7363874e-01   7.3684712e-02   3.3286580e-01  -3.3464097e-02   1.3145755e-02  -3.7913115e-02   4.1483023e-02   3.0274330e-01   8.3634813e-02   3.5992557e-01   1.6797202e-01   1.1054893e-01   8.4596347e-02   1.2034968e-01   8.9322643e-02   1.5340890e-01   2.4761131e-01   4.2535758e-01   4.8139386e-02   1.9748302e-01  -1.4690078e-01  -9.1862931e-02  -5.9475555e-02   2.5676648e-01   1.0854724e-01   1.4198689e-01   1.7289518e-01   2.4392942e-01   2.3158602e-01   2.6249046e-02  -4.3078226e-02  -7.5625880e-02
   1.0202608e-01   1.6896460e-01  -2.1115111e-01   2.4818986e-03   2.1217440e-01  -7.9467703e-02  -1.1625709e-01   2.9937388e-01  -1.3823902e-01  -6.0528938e-02   1.5756187e-01   4.6282243e-02  -5.7375195e-02  -6.5136749e-02  -8.5694805e-02   1.5090560e-01   3.5745629e-01   3.3453125e-01   4.4315621e-01   1.0000000e+00   1.6622948e-01  -4.0373452e-02  -3.2417165e-01  -3.7078771e-01  -5.2104199e-01  -4.0125780e-01  -7.1657790e-02  -7.9040823e-02   4.4156069e-01   4.5813988e-01  -5.6609656e-03   3.0272297e-02  -4.6884053e-02   8.7512717e-02  -4.0831236e-01  -3.6289528e-01  -3.6932058e-01  -2.6095534e-01  -3.3584492e-01  -2.8814610e-01  -9.0206022e-02  -2.6881129e-01   2.9404283e-02  -5.1608731e-02   1.0423753e-01   1.9895189e-01  -2.6465853e-02  -3.4709527e-02  -1.8267137e-01  -1.1686107e-02  -1.4778903e-01  -2.0903228e-01   3.8551763e-02   7.4715556e-02  -1.0791572e-01  -3.7500070e-02   9.0374633e-02   1.1215832e-01   2.2842302e-03  -3.2963981e-02  -1.0716756e-01   8.3730553e-02   3.3674738e-01   2.6250551e-01  -1.7828829e-01  -3.2911776e-01  -1.6885080e-01  -2.6171776e-01  -1.8538786e-01  -1.4480607e-01  -2.4948092e-01  -2.7307938e-01   2.4708438e-01   3.4588128e-01   7.3562724e-02   2.6903804e-01  -5.5938125e-02  -4.0106777e-02   3.1268518e-01   3.4159379e-01   3.5459528e-01   3.0994752e-01   3.5083031e-02   1.5099001e-01   1.1413866e-01  -1.9392295e-01  -1.5061248e-01  -2.4828231e-01  -1.5528417e-01   1.5499029e-02   2.3262577e-01   2.1369476e-01   3.5766150e-02   6.1646220e-03   2.1706943e-01   2.5845822e-01   8.4216965e-02   8.3031470e-02   3.5360247e-01   3.4328784e-01   2.8997314e-01   2.6278181e-02   1.3843090e-01   2.1074109e-01  -6.0216376e-03   3.6555908e-02  -1.5618184e-02  -5.6533733e-02   2.8064545e-01   1.9294854e-01   3.0312625e-02   3.8039485e-01   3.1304217e-01   1.7033117e-01   1.2399957e-01   6.7808495e-02
  -2.4983436e-01  -1.0504356e-01  -2.3420744e-01  -6.8273780e-02   5.4072634e-01   4.5920124e-01  -2.6113455e-01  -1.5653934e-01   2.9742214e-01   1.7704325e-01  -2.0830446e-01  -4.9547962e-01  -4.2202361e-01  -5.0220155e-01   2.7478511e-01   5.5942153e-01   1.9332908e-01   1.5242293e-02   2.9336693e-03   1.6622948e-01   1.0000000e+00   8.4548280e-01  -4.2826958e-01  -2.3777268e-01  -3.9014199e-02   3.4064600e-02   7.0731901e-01   7.5233332e-01   3.0808714e-01   2.8861927e-01  -4.5552965e-01  -5.5267131e-01  -4.5307019e-01  -4.3309115e-01  -1.4611038e-01  -1.3265111e-01  -6.6585916e-02   1.9060504e-01  -1.1868025e-01   1.6116478e-02   9.7708113e-02  -1.0709842e-01   4.8990950e-01   4.8884900e-01   3.8131360e-02   2.6075441e-02   3.3162276e-01   4.0322427e-01   1.4344483e-01  -7.6756990e-02   3.7770494e-01   1.0405788e-01   7.4126851e-02   3.5406651e-01  -1.3084445e-01   1.7344015e-02  -6.6724433e-02  -9.1497645e-02  -4.1691124e-02  -4.8766442e-02  -8.1451654e-02  -1.2680938e-01   2.2531867e-01  -9.7396923e-02   4.5613795e-02  -3.1337310e-01  -1.8160336e-01  -2.4287796e-01  -1.3339768e-01  -1.7821569e-01  -2.1153877e-01  -4.8904776e-01   2.9040163e-01   2.4317861e-01   7.0239432e-02   2.6371958e-01  -1.0598104e-01  -1.9358186e-01   3.5388756e-01   2.7715428e-01   4.0820522e-01   2.5006400e-01   1.4768085e-01   3.2106831e-01   4.7528192e-01   4.3708912e-01  -2.8688251e-01  -1.7928611e-01  -6.0003446e-01   1.1779181e-02  -4.0930758e-01  -2.1713658e-01  -5.6498958e-01  -4.9339433e-01   3.9139131e-01   4.3452262e-01   9.3078745e-02   1.4153292e-01   5.0475918e-02   3.4942934e-02   5.8249251e-02  -2.3035451e-01  -1.8572849e-02   3.3280191e-02   4.0517279e-02   2.7247017e-02  -2.8384418e-01   4.3277685e-02   4.0001432e-01   2.0229879e-01   6.9464222e-02   1.9195200e-01   1.1877329e-01   4.9009298e-02   1.1200778e-01   2.5234270e-01
  -1.8903270e-01  -3.3181975e-02  -3.8350593e-01  -1.8389621e-01   3.3472183e-01   6.0628436e-01  -3.3030303e-01  -1.6045451e-01   2.2687969e-01   3.2358001e-01  -1.6351278e-01  -3.0124750e-01  -3.4406906e-01  -3.2632967e-01   4.2286702e-01   6.1615736e-01   2.7763733e-01   1.2436388e-01  -1.8794374e-01  -4.0373452e-02   8.4548280e-01   1.0000000e+00  -4.9096382e-01  -1.8928667e-01   1.7841331e-02   5.2771451e-02   5.4550495e-01   7.2108316e-01   3.0496583e-01   3.2703216e-01  -5.8000777e-01  -5.9076536e-01  -4.0436335e-01  -3.9860404e-01  -1.8164570e-01  -1.5712897e-01   2.5187095e-02   3.1961672e-01   8.7328877e-02   1.8881321e-01  -6.6115005e-02  -3.6876692e-02   3.1842123e-01   4.1978997e-01  -1.2763233e-01  -2.0967724e-02   3.3011950e-01   3.7890645e-01   1.5523795e-01   1.7884043e-02   2.8025822e-01   2.5121766e-01   4.2090712e-03   2.1714183e-01   4.7251720e-02   1.2147928e-01  -1.7583705e-02  -1.3536585e-02   7.6502387e-02   8.7918740e-02   9.3098418e-02   1.7145901e-02   2.8784111e-01   5.1752274e-02  -7.2157026e-02  -2.4389783e-01  -2.6764164e-01  -2.1716331e-01  -3.0885377e-01  -2.5855907e-01  -6.9958614e-02  -2.9639792e-01   2.7891648e-01   2.7281098e-01   1.3743157e-01   2.9004511e-01   1.4557645e-02  -4.4911686e-02   2.7842943e-01   1.9808985e-01   3.8608741e-01   2.0490317e-01   2.4911556e-01   4.2604233e-01   2.9266735e-01   4.1903775e-01  -2.6681232e-01  -1.6402673e-01  -5.4362244e-01   8.2507084e-02  -2.5471531e-01  -1.7381239e-01  -5.2256177e-01  -4.5215045e-01   2.7532310e-01   2.7286242e-01   1.8967963e-01   1.8679596e-01   1.6004489e-01   5.5457106e-02  -4.6382077e-02  -3.4451519e-01  -5.0482626e-02  -2.7196289e-02   4.1056513e-02  -6.3340055e-03  -2.2064599e-01  -1.7856465e-01   2.4790416e-01   1.7596054e-01   2.1091688e-01   1.4101777e-01   1.7145395e-02  -1.5846046e-02   6.6308008e-02   1.6821480e-01
  -1.1037110e-01  -4.0740162e-01   8.3733897e-01   4.4259327e-01  -3.9625377e-01  -3.1574951e-01   4.0045935e-01  -3.5313511e-01  -5.3490018e-02  -6.0772619e-02   2.8633498e-02  -1.2772080e-01   2.0982620e-01   5.0728148e-02  -2.6150605e-01  -4.9002300e-01  -5.3839168e-01  -6.2436482e-01   2.6539019e-01  -3.2417165e-01  -4.2826958e-01  -4.9096382e-01   1.0000000e+00   8.3243171e-01   7.4950091e-01   5.5070992e-01  -6.9726469e-02  -2.1305010e-01  -6.4146498e-01  -7.2523539e-01   7.7952453e-01   6.5000424e-01   1.6885748e-01   2.3513490e-02   8.0725770e-01   7.3461978e-01   2.8060193e-01  -5.6912403e-03   1.6896322e-01   5.6180207e-02   2.1990462e-01   7.8442328e-04   1.0886256e-01   6.4352362e-02   3.9750594e-01   3.1172591e-02  -1.0742749e-01   4.5426230e-02   3.5829814e-01   2.1998762e-02   3.6906054e-01   2.7508987e-01  -3.9289490e-02  -2.3638529e-02   1.6730570e-02   9.1417809e-02  -3.7435766e-01  -4.1281148e-01  -3.9746573e-01  -3.1302599e-01  -4.0231846e-01  -4.2440254e-01  -5.7671984e-01  -5.9055887e-01   6.0608964e-01   4.4932445e-01   6.4931211e-01   6.3220788e-01   3.8405541e-01   3.0735255e-01   3.6486817e-01   2.9806610e-01  -1.9490808e-01  -4.5386208e-01   1.3990223e-02  -2.6493649e-01   9.7121112e-02  -2.1266286e-02  -3.3642426e-01  -3.0533247e-01  -6.6930441e-01  -4.2215288e-01  -1.0082560e-01  -6.3531419e-01  -1.0719842e-01   1.2557377e-01   5.8137640e-01   4.3221166e-01   4.7554493e-01   5.2197624e-02   3.7663488e-02   2.7687900e-01   3.0031730e-01   4.0226487e-01  -3.3484318e-02  -1.6310659e-01   1.1852740e-01   1.8794304e-01  -2.8898138e-01  -1.9307685e-02  -8.2119097e-02   3.3495695e-01  -1.7586290e-01  -1.4497304e-01  -2.4875527e-01  -1.8007386e-01   4.5073127e-02   3.5416745e-01  -2.2047517e-01   8.1805228e-02   2.2309416e-01  -1.1354057e-01  -1.0846465e-01  -2.1953334e-01  -2.7966078e-01  -3.9357293e-01
  -3.1617113e-01  -4.3376367e-01   5.9702844e-01   6.3788313e-01  -2.3001682e-01  -6.5422051e-02   1.5868693e-01  -2.4273946e-01   8.3570408e-03   3.0986983e-02  -1.5801787e-01  -1.1991272e-01  -4.9841258e-02   8.2320605e-03  -2.3021410e-01  -3.4999477e-01  -4.9149111e-01  -5.7871714e-01   6.2359768e-03  -3.7078771e-01  -2.3777268e-01  -1.8928667e-01   8.3243171e-01   1.0000000e+00   7.7049982e-01   7.1844459e-01   1.2704174e-01   5.8764876e-02  -7.0102484e-01  -7.1225097e-01   5.5208186e-01   5.5694391e-01  -2.2504828e-02  -1.0500937e-01   7.4753347e-01   7.7221947e-01   3.6418795e-01   1.8481131e-01   2.6701912e-01   2.1488841e-01   1.1063681e-01   9.1234802e-02   1.0099150e-01   1.5513736e-01   2.3773559e-01  -9.4022968e-03  -1.4460948e-02   1.5817428e-01   3.1271060e-01   1.8147036e-02   4.2367070e-01   5.2159798e-01  -1.2303866e-02  -2.3932389e-02   1.3452737e-01   2.2848395e-01  -3.7689566e-01  -4.6017752e-01  -4.8991681e-01  -2.0503305e-01  -3.9950317e-01  -2.3083314e-01  -5.4366204e-01  -5.3883248e-01   5.5894432e-01   5.8954584e-01   5.0916301e-01   7.1121033e-01   1.2586423e-01   1.0942669e-01   4.7031305e-01   2.9436459e-01  -2.1700990e-01  -3.4849981e-01  -1.0096291e-02  -1.7208708e-01   1.1670725e-01   4.8202646e-02  -3.2238849e-01  -3.7116963e-01  -6.4255291e-01  -4.8256570e-01  -8.6013096e-02  -5.1055206e-01  -1.0585372e-01   2.6514519e-01   4.6417708e-01   4.5473066e-01   3.6827773e-01   2.4391090e-01   5.8635619e-02   1.5037198e-01   2.0088735e-01   1.9761991e-01  -8.6602387e-02  -1.7638388e-01   1.5786154e-01   2.3865403e-01  -2.5573003e-01  -7.3307017e-02  -1.4288203e-01   8.5931732e-02  -2.2896166e-01  -2.6532656e-01  -2.2788808e-01  -2.3906055e-01   1.3315306e-01   2.5902269e-01  -2.7912027e-01   4.8518272e-02   3.1840261e-01  -1.6636866e-01  -2.2927142e-01  -3.1523528e-01  -3.2235436e-01  -3.9051763e-01
  -3.4748584e-01  -5.0636571e-01   6.3172276e-01   3.4990932e-01  -3.2511633e-01  -5.7055209e-02   2.0462738e-01  -5.2718483e-01   3.7734764e-02   5.3098642e-02  -2.7842795e-01  -3.3436104e-01  -1.0566115e-01  -1.8592810e-01  -2.1424510e-01  -3.0889302e-01  -5.0213112e-01  -6.4521124e-01  -1.6701689e-02  -5.2104199e-01  -3.9014199e-02   1.7841331e-02   7.4950091e-01   7.7049982e-01   1.0000000e+00   7.8997017e-01   1.9586652e-01   1.2267159e-01  -6.1058998e-01  -6.7046600e-01   5.3202454e-01   4.6205010e-01   3.7787650e-02  -1.1147010e-01   7.5081963e-01   7.1483461e-01   4.2492724e-01   2.5019990e-01   3.3892489e-01   2.8466573e-01   2.4831848e-01   1.1020470e-01   1.8354704e-01   2.1978329e-01   2.9088755e-01  -9.7767513e-02   8.7691677e-02   2.4866898e-01   4.5674607e-01  -5.1445355e-03   4.7296538e-01   4.2548655e-01  -5.9220461e-02   3.4115603e-02   1.5852584e-01   1.9114591e-01  -3.7962878e-01  -3.8525899e-01  -4.3516840e-01  -2.2352810e-01  -3.6062424e-01  -4.3087978e-01  -5.4796427e-01  -6.3443253e-01   4.6781825e-01   3.3390389e-01   5.4005027e-01   6.0118955e-01   3.1651156e-01   2.7092259e-01   4.0016950e-01   2.9134247e-01  -1.3418830e-01  -3.9402079e-01   1.1134444e-01  -1.8226872e-01   1.0846588e-01   1.0017895e-03  -2.5859501e-01  -2.8243445e-01  -5.0922628e-01  -3.2948836e-01   2.6597577e-02  -3.6574701e-01   1.8883833e-02   3.9665238e-01   4.2295112e-01   3.6306232e-01   2.0958924e-01   8.8830988e-02  -1.1418470e-01   1.3615575e-01   5.8714571e-02   1.3235011e-01   5.8883156e-02  -9.3064940e-02   1.8579380e-01   2.1113744e-01  -2.9495702e-01  -6.4065804e-02  -1.8676458e-01   9.4185707e-02  -2.0080819e-01  -2.4361312e-01  -1.5253745e-01  -1.1538485e-01   3.5041411e-02   2.3977138e-01  -1.6842822e-01   5.4671696e-02   2.9193713e-01  -2.2060911e-01  -2.6220131e-01  -2.1557382e-01  -2.0073569e-01  -2.3033209e-01
  -4.6440551e-01  -4.4904466e-01   3.8818244e-01   4.7764809e-01   3.4722827e-02   2.3229789e-01  -1.2692853e-01  -3.2510314e-01   2.9883043e-01   1.3047489e-01  -4.4617775e-01  -3.3240168e-01  -3.3688351e-01  -2.6385518e-01  -1.4708613e-01  -1.5137262e-01  -3.6428063e-01  -5.0079612e-01  -2.1107126e-01  -4.0125780e-01   3.4064600e-02   5.2771451e-02   5.5070992e-01   7.1844459e-01   7.8997017e-01   1.0000000e+00   3.9439126e-01   3.4049378e-01  -5.3928725e-01  -5.3169619e-01   4.7463804e-01   4.4093365e-01  -1.0604582e-02  -1.0806773e-01   6.5882169e-01   7.0773807e-01   2.0389551e-01   1.2299625e-01   2.3085032e-01   1.9006956e-01   1.9488492e-01   1.4310427e-01   1.0158572e-01   2.5872344e-01   1.5861381e-01  -3.5314514e-02   4.6642852e-02   1.6631325e-01   1.7663132e-01  -1.1132405e-01   4.0075135e-01   4.4289470e-01   7.7858753e-02  -1.5317212e-02   1.2013578e-01   1.9107009e-01  -1.7725683e-01  -3.0317590e-01  -4.6960725e-01  -4.7546274e-02  -4.0659727e-01  -2.5949452e-01  -4.0128014e-01  -5.0304042e-01   3.5475021e-01   3.4981674e-01   4.4132104e-01   6.3164398e-01   1.2245997e-01   1.3412898e-01   3.2712796e-01   3.2576386e-01  -7.3711152e-02  -1.9364275e-01   1.0301342e-01  -1.0509105e-01   8.6933914e-02   6.0249275e-03  -7.4187925e-02  -1.9806283e-01  -3.1756571e-01  -2.3046391e-01  -1.0387553e-01  -3.0904720e-01   2.1094930e-01   4.1267967e-01   2.4792693e-01   3.5271808e-01   1.8224080e-01   2.1826566e-01  -1.2251916e-01  -7.4964548e-02   2.8776072e-02  -3.9266948e-02  -1.0390493e-02  -1.4508772e-01   7.6713894e-02   9.4638898e-02  -3.0350094e-01  -1.6516406e-01  -2.8696310e-01  -7.5613131e-02  -2.1941181e-01  -3.1832876e-01  -7.7606738e-02  -1.1753142e-01  -2.3687009e-02   3.8427575e-03  -1.4083783e-01  -1.8688693e-03   1.4237702e-01  -2.0570813e-01  -2.6762184e-01  -2.3953844e-01  -1.8519912e-01  -1.8694877e-01
  -3.3041460e-01  -1.0067856e-01  -2.0396756e-02   1.4612299e-01   5.0547129e-01   6.3522682e-01  -3.5129652e-01  -2.5449754e-01   4.5704265e-01   2.3215656e-01  -2.8908275e-01  -5.0992246e-01  -4.7732405e-01  -5.3704140e-01   3.0353838e-01   5.0769540e-01  -6.9367238e-02  -2.6532174e-01  -6.1242554e-02  -7.1657790e-02   7.0731901e-01   5.4550495e-01  -6.9726469e-02   1.2704174e-01   1.9586652e-01   3.9439126e-01   1.0000000e+00   9.3427034e-01  -7.0106127e-02  -7.4016188e-02  -2.6744307e-01  -4.1961708e-01  -3.6360763e-01  -4.2468732e-01   2.4548499e-01   2.7112148e-01   1.4932961e-01   2.8503676e-01   9.9028510e-02   1.9405687e-01   4.1250170e-01   2.4881864e-01   4.9606096e-01   5.2174446e-01  -6.8612508e-02  -9.8628102e-02   4.0859417e-01   4.2268039e-01  -1.7344274e-02  -2.8978279e-01   3.5567810e-01   1.4489655e-01   1.6162326e-01   3.6838502e-01  -1.9160389e-01   1.2736905e-01  -9.6349188e-02  -2.5405814e-01  -3.0900461e-01  -1.2697850e-01  -2.2190253e-01  -1.8959511e-01   4.0849413e-02  -2.5794020e-01   3.1182832e-01   3.5876901e-02  -2.5119374e-02   7.6804542e-02  -5.6670243e-02  -1.4058724e-01  -4.4732244e-02  -2.4827650e-01   3.0151247e-01   2.4427858e-01   1.9108944e-01   3.0086726e-01   1.0960985e-01   5.1490860e-02   1.3902008e-01  -2.9549348e-02   1.3178296e-01  -2.0527260e-02   1.2845790e-01   6.3342523e-02   4.9181074e-01   5.2326236e-01  -1.5106271e-01   1.6017281e-01  -3.0284836e-01   1.7476296e-01  -5.9437140e-01  -4.3448014e-01  -4.8760696e-01  -3.7091178e-01   4.2226202e-02   9.5153441e-02  -5.5670852e-02   2.6234208e-02  -2.1373159e-01  -2.6824572e-01  -7.9221214e-02  -9.7603298e-02  -1.3097301e-01  -1.7823352e-01  -4.7121500e-02  -9.4667700e-02  -2.1239514e-01   1.0233268e-01   7.5656141e-02  -4.5570225e-02   1.4155038e-02  -6.0293015e-02  -8.1148105e-02  -1.5048882e-01  -9.5462295e-02   9.1878477e-02
  -2.7355337e-01  -1.0625519e-02  -2.0543312e-01   2.2203931e-02   4.6613435e-01   7.8607769e-01  -4.5843451e-01  -2.3840111e-01   4.0745467e-01   3.3273160e-01  -2.2925874e-01  -3.7592800e-01  -4.4078667e-01  -4.1338296e-01   4.4267455e-01   6.5591874e-01   8.2303280e-02  -7.8213736e-02  -1.7368034e-01  -7.9040823e-02   7.5233332e-01   7.2108316e-01  -2.1305010e-01   5.8764876e-02   1.2267159e-01   3.4049378e-01   9.3427034e-01   1.0000000e+00   5.0557641e-02   8.5934784e-02  -3.7953013e-01  -4.9222443e-01  -3.9463968e-01  -4.3140573e-01   1.3491717e-01   1.7000927e-01   1.1715791e-01   3.0544561e-01   1.3716375e-01   2.1516639e-01   2.9893026e-01   2.2769540e-01   4.3189874e-01   5.1326952e-01  -1.3535924e-01  -7.6460193e-02   4.1972684e-01   4.3047093e-01  -4.5463197e-02  -2.4341010e-01   3.0955781e-01   1.7216495e-01   1.7322114e-01   3.7658509e-01  -1.4008716e-01   1.4751305e-01   1.2455946e-02  -1.2695065e-01  -2.2148141e-01  -5.9452187e-02  -9.5963426e-02  -9.4642739e-02   1.8241805e-01  -1.0782432e-01   1.9214420e-01  -1.2524539e-02  -1.2429374e-01   6.1197427e-03  -1.7845903e-01  -2.0704984e-01  -1.5407452e-02  -2.7762449e-01   3.4340740e-01   3.3872826e-01   2.1016513e-01   3.4718584e-01   1.4947086e-01   7.8906526e-02   1.9493659e-01   5.4778874e-02   2.6178767e-01   6.9076400e-02   2.0872825e-01   2.0870225e-01   4.4187809e-01   5.0037426e-01  -2.1754959e-01   1.0643757e-01  -3.9218142e-01   1.6447431e-01  -4.9620533e-01  -3.8923234e-01  -5.4469687e-01  -4.5954025e-01   4.8371806e-02   9.5915039e-02   1.0448806e-03   6.4144150e-02  -1.0644400e-01  -2.0141729e-01  -9.7587728e-02  -2.2490664e-01  -1.2648606e-01  -1.9464867e-01  -3.0226446e-02  -1.0556771e-01  -2.4433013e-01  -4.6224372e-02   9.0403676e-02  -8.0583117e-03   5.9205940e-02  -4.6989586e-02  -1.1045791e-01  -1.7075323e-01  -9.5407622e-02   7.0908596e-02
   2.6582299e-01   3.4073819e-01  -5.4645702e-01  -5.7731612e-01   2.5959067e-01   2.0008252e-01  -2.3736080e-01   1.6582793e-01   1.2918122e-01   1.0363344e-01   3.2210482e-01   1.7308876e-01   2.3507749e-01   1.2634519e-01   4.1893338e-01   5.6214282e-01   8.1429836e-01   7.1117602e-01   3.6897392e-02   4.4156069e-01   3.0808714e-01   3.0496583e-01  -6.4146498e-01  -7.0102484e-01  -6.1058998e-01  -5.3928725e-01  -7.0106127e-02   5.0557641e-02   1.0000000e+00   9.3321577e-01  -3.6001869e-01  -4.4111828e-01  -1.6044972e-01  -1.0361004e-01  -6.3287917e-01  -6.7255363e-01  -5.5035079e-01  -3.2225082e-01  -4.7398877e-01  -4.1271877e-01  -1.0253053e-01  -3.6094202e-01   6.6789101e-02   1.0908254e-01  -1.3405802e-01   1.5260383e-01  -1.5726751e-01  -8.7530832e-02  -1.9283516e-01   8.7793352e-02  -1.1475305e-01  -1.9475326e-01  -1.4416634e-02   1.0214412e-01  -2.0434165e-01  -2.9889842e-01   2.9368213e-01   3.7901282e-01   2.9593407e-01  -8.8534113e-02   2.7443685e-01  -1.1466845e-02   7.2937599e-01   4.8770399e-01  -4.0262029e-01  -6.0524964e-01  -4.7544384e-01  -6.7962446e-01  -2.3474342e-01  -3.0268797e-01  -4.6754327e-01  -3.8820043e-01   4.5248188e-01   5.2568832e-01   1.8993794e-01   3.0613498e-01  -1.4535596e-01  -2.3711583e-01   7.1180574e-01   6.9807910e-01   8.0223442e-01   7.0216483e-01   4.3195260e-02   4.1382046e-01   2.2507666e-01  -9.6310371e-02  -4.1102339e-01  -5.0109276e-01  -5.2124540e-01  -2.8907407e-01   8.2280158e-02   5.7458789e-02  -8.3528505e-02  -7.3247166e-02   3.6423604e-01   3.5869395e-01   1.1941603e-01   7.5114793e-02   4.1170041e-01   2.7041354e-01   1.2559701e-01  -1.6808455e-01   1.2247849e-01   2.8363147e-01   1.1511949e-01   1.4306354e-01  -3.1363568e-01  -3.0017232e-01   5.2049288e-01   4.1382565e-01   4.5673856e-02   5.1538652e-01   4.6136994e-01   2.4139514e-01   2.8596763e-01   2.0817157e-01
   2.0452189e-01   3.9721098e-01  -6.7437413e-01  -5.5607936e-01   2.5816055e-01   2.6236585e-01  -3.0043674e-01   2.6850272e-01   7.1135810e-02   1.2277835e-01   2.2178409e-01   2.5429072e-01   1.4357492e-01   1.5701021e-01   3.6223383e-01   6.0102641e-01   7.9854335e-01   8.0363065e-01  -1.1265706e-01   4.5813988e-01   2.8861927e-01   3.2703216e-01  -7.2523539e-01  -7.1225097e-01  -6.7046600e-01  -5.3169619e-01  -7.4016188e-02   8.5934784e-02   9.3321577e-01   1.0000000e+00  -4.2716563e-01  -4.3384454e-01  -8.9193958e-02   1.5794078e-02  -6.8789007e-01  -6.8072795e-01  -5.1666037e-01  -2.6405185e-01  -3.9905199e-01  -3.3676478e-01  -1.3243525e-01  -2.3914751e-01  -3.8375532e-02   2.0638495e-02  -1.7903496e-01   1.6061753e-01  -1.0501649e-01  -1.0777544e-01  -2.5865252e-01   2.9834898e-02  -1.6336432e-01  -2.4261488e-01   8.6779937e-03   8.4906254e-02  -1.4832230e-01  -2.4169297e-01   3.7315714e-01   4.6414356e-01   2.8736361e-01   7.4172478e-03   3.1923639e-01   1.0730952e-01   7.8830898e-01   6.2758284e-01  -5.1205481e-01  -6.2281924e-01  -5.0352410e-01  -6.5042493e-01  -3.0396752e-01  -3.5396156e-01  -3.9181850e-01  -3.5766115e-01   3.8715435e-01   5.7355552e-01   1.1240809e-01   3.0583329e-01  -8.9054450e-02  -1.2514586e-01   6.5474120e-01   6.5443714e-01   8.2150273e-01   7.0795468e-01   9.0545742e-02   5.5453767e-01   1.4173568e-01  -1.4538072e-01  -4.7236450e-01  -4.4412265e-01  -5.1245338e-01  -2.2812857e-01   1.0492158e-01  -4.2861074e-03  -1.1770777e-01  -1.5548060e-01   2.5192978e-01   2.7883491e-01   7.5435067e-02   9.2716473e-03   3.9804667e-01   2.1305332e-01   6.8203115e-02  -2.5666908e-01   8.4298297e-02   1.9210906e-01   8.5471340e-02   7.6203970e-02  -3.1294554e-01  -4.2881331e-01   4.3174040e-01   2.9198150e-01  -2.5779214e-02   4.1166276e-01   3.5137114e-01   2.0886219e-01   2.2866131e-01   1.7932263e-01
  -2.3647408e-02  -3.5714580e-01   6.9108162e-01   3.8326587e-01  -2.9879637e-01  -3.8851713e-01   3.8613754e-01  -1.5127874e-01  -9.6326533e-02  -1.6299984e-01   1.0298488e-02  -3.5079955e-02   1.6223985e-01   7.1016711e-02  -4.5225797e-01  -5.5518338e-01  -2.6545812e-01  -2.9371001e-01   2.3998027e-01  -5.6609656e-03  -4.5552965e-01  -5.8000777e-01   7.7952453e-01   5.5208186e-01   5.3202454e-01   4.7463804e-01  -2.6744307e-01  -3.7953013e-01  -3.6001869e-01  -4.2716563e-01   1.0000000e+00   8.8664555e-01   3.7628352e-01   2.9339829e-01   5.3749650e-01   5.1068514e-01   7.4114900e-02  -1.5484158e-01   4.9470250e-02  -7.0181327e-02   1.7347558e-01  -6.3135057e-02  -7.7762472e-02  -1.0078389e-01   3.9355460e-01   1.0508144e-01  -1.6101709e-01  -2.4024774e-02   2.3231567e-01   3.0207511e-02   2.1875588e-01   1.1409991e-01   2.6211918e-02  -1.8598478e-02   7.7690718e-02   1.0841024e-01  -1.1660613e-01  -1.3460601e-01  -3.7817112e-01  -2.9601972e-01  -2.7694601e-01  -3.0348239e-01  -2.8995586e-01  -2.8944319e-01   3.3914968e-01   1.7733689e-01   5.2422769e-01   4.6442797e-01   3.1597041e-01   2.5393200e-01   3.3876038e-01   3.6370547e-01  -2.6187347e-02  -2.2757496e-01   1.2973030e-01  -1.3958420e-01   1.6035384e-01   1.7032602e-02  -1.4230895e-01  -4.1175663e-02  -3.4109010e-01  -7.0038456e-02  -1.1542867e-01  -4.0355786e-01  -1.0554386e-01  -8.0336623e-02   4.2869293e-01   2.8834683e-01   4.0461701e-01  -1.3303825e-02   2.2000161e-01   3.6887592e-01   3.1658270e-01   2.7242635e-01   2.1998032e-02  -1.4066018e-01   1.8767747e-01   2.0138836e-01  -5.9961417e-02   1.8758328e-01  -6.5711460e-02   1.7172600e-01  -2.2125155e-01  -1.7042845e-01  -3.1998280e-01  -2.2345487e-01   3.9508066e-03   1.4318947e-01  -1.7086824e-01   1.1637248e-01   1.6402676e-01   2.7231296e-02  -8.9911575e-02  -2.0143223e-01  -2.8204502e-01  -4.3154121e-01
  -8.7609779e-02  -3.4099543e-01   4.9782503e-01   4.7981861e-01  -3.8318401e-01  -4.4631492e-01   2.8956256e-01   1.5276249e-02  -2.4843503e-01  -1.8577750e-01  -8.2204290e-02   9.5417120e-02   6.1115996e-02   1.6249417e-01  -5.8011729e-01  -6.3240714e-01  -3.2984847e-01  -2.4684296e-01   1.1819418e-01   3.0272297e-02  -5.5267131e-01  -5.9076536e-01   6.5000424e-01   5.5694391e-01   4.6205010e-01   4.4093365e-01  -4.1961708e-01  -4.9222443e-01  -4.4111828e-01  -4.3384454e-01   8.8664555e-01   1.0000000e+00   3.3876308e-01   3.6239337e-01   3.5951932e-01   4.0240084e-01   1.1354587e-01  -1.1103780e-01   7.8081901e-02  -7.0168720e-03  -4.0673879e-02  -3.2664101e-02  -2.4245982e-01  -2.4752369e-01   2.3628805e-01  -1.9014676e-02  -1.3587118e-01  -8.0049553e-02   9.7204009e-02   1.3875073e-02   4.0583364e-02   1.1260753e-01   8.6534488e-03  -1.6726919e-01   2.2705094e-01   1.2708326e-01  -8.2590154e-02  -8.0390434e-02  -3.5686630e-01  -1.4939719e-01  -2.7047497e-01  -7.6371807e-02  -3.7861119e-01  -2.1237168e-01   1.6568199e-01   2.3724934e-01   3.8765925e-01   4.5961662e-01   2.2149159e-01   2.4711736e-01   4.1450353e-01   4.4940618e-01  -2.5270633e-01  -3.0904243e-01  -3.6171134e-02  -2.3666040e-01   1.0340533e-01   9.3842990e-02  -2.4780716e-01  -1.6794158e-01  -4.0486873e-01  -1.8669596e-01  -1.2604653e-01  -3.3680273e-01  -1.9515112e-01  -1.3255258e-01   3.4014636e-01   2.1038530e-01   4.1232959e-01   7.0215021e-02   3.6950259e-01   3.5518684e-01   4.1262255e-01   2.3515321e-01  -9.1362786e-02  -2.2419223e-01   8.6587724e-02   8.5009501e-02  -7.9510894e-03   1.6925364e-01  -6.8330781e-02   8.9836511e-02  -1.0759027e-01  -1.3789399e-01  -1.3821836e-01  -9.2827074e-02   2.0451444e-01   7.1027051e-02  -2.4053011e-01  -6.1801428e-02   6.8522778e-02  -9.2880078e-02  -1.4510152e-01  -1.0868453e-01  -1.4967996e-01  -2.8783108e-01
   3.7246135e-01   2.5494131e-01   1.3059207e-01  -1.1311109e-01  -1.9960413e-01  -3.1620642e-01   3.1122695e-01   1.0279036e-01  -3.0208088e-01  -1.8295946e-01   1.3419135e-01   4.0503796e-01   2.5058964e-01   3.1886262e-01  -3.0243645e-01  -3.3508426e-01   4.3576326e-02   2.0231237e-01  -8.1454012e-02  -4.6884053e-02  -4.5307019e-01  -4.0436335e-01   1.6885748e-01  -2.2504828e-02   3.7787650e-02  -1.0604582e-02  -3.6360763e-01  -3.9463968e-01  -1.6044972e-01  -8.9193958e-02   3.7628352e-01   3.3876308e-01   1.0000000e+00   9.0356142e-01   7.7586280e-02   1.4382283e-01   1.2875051e-01   7.7774274e-02   3.7786836e-01   2.7384720e-01   1.1863177e-01   3.4644996e-01  -5.0157697e-01  -3.9937884e-01   1.9369999e-01   2.5135464e-01  -1.3007999e-01  -1.8082519e-01   7.3925454e-02   5.8061794e-02  -2.4937988e-01  -2.7824913e-01  -8.7339721e-02  -1.9549057e-01   5.3729239e-02   7.1356402e-02   3.6912280e-01   3.7495395e-01   5.0097707e-02   2.1015056e-02   4.7586012e-01   1.1929761e-01   2.0786120e-01   4.0305929e-01  -5.6140052e-02   9.4996107e-02   2.6376776e-01   2.6668671e-01   1.0616781e-01   5.3031774e-02   2.6259633e-01   4.0135104e-01   9.1583018e-02   9.5770934e-02   2.4536161e-01   1.5163048e-01   3.9807045e-01   3.8590853e-01  -2.4634238e-01  -7.8205090e-02  -3.8374656e-02   8.5854429e-02   1.4651972e-01   1.9683476e-01  -4.1741214e-01  -5.1024526e-01   1.7077201e-01   2.7159904e-01   2.4282397e-01  -1.9019844e-01   4.1907781e-02   2.1305894e-02  -1.5817707e-02  -9.2012474e-02  -5.2568670e-01  -5.7969156e-01   1.0227839e-02  -7.5418131e-02  -3.9411781e-02   1.6002441e-03  -2.7817771e-01  -1.7826205e-01  -3.8915103e-01  -4.3926478e-01  -4.2059250e-01  -4.1647502e-01   8.5722660e-03  -3.0881372e-01  -6.3976653e-01  -2.8466536e-01  -5.0081692e-02  -2.9606907e-01  -5.5141265e-01  -4.6437759e-01  -5.3122399e-01  -4.8926740e-01
   2.9190019e-01   3.0509114e-01  -1.9855892e-02   5.8528321e-04  -1.9921059e-01  -3.0602371e-01   2.3429926e-01   3.4539864e-01  -4.0823221e-01  -2.2710342e-01   4.3673936e-02   5.0138912e-01   1.4778251e-01   3.6039591e-01  -3.7490356e-01  -3.5811102e-01   5.0833522e-02   2.9280655e-01  -1.6258577e-01   8.7512717e-02  -4.3309115e-01  -3.9860404e-01   2.3513490e-02  -1.0500937e-01  -1.1147010e-01  -1.0806773e-01  -4.2468732e-01  -4.3140573e-01  -1.0361004e-01   1.5794078e-02   2.9339829e-01   3.6239337e-01   9.0356142e-01   1.0000000e+00  -9.3809563e-02   2.5814282e-02  -4.0188721e-02  -7.5698694e-02   1.7563043e-01   1.1576436e-01  -2.9451565e-02   2.6207211e-01  -5.4889595e-01  -4.9270243e-01   1.1308350e-01   2.5715703e-01  -1.9158181e-01  -3.1439391e-01  -4.7489252e-02   1.2581636e-01  -3.5288406e-01  -3.3128573e-01  -7.3624278e-02  -2.7478424e-01   7.5670951e-03  -6.9582849e-02   3.8381670e-01   4.3319009e-01   1.1053189e-01   2.1660986e-01   4.8450237e-01   3.3611883e-01   1.9293807e-01   5.3403753e-01  -1.9647676e-01   8.3005903e-02   1.6277876e-01   2.0414945e-01   1.3546175e-01   1.2762137e-01   1.8098281e-01   3.4325349e-01  -4.6463701e-02   6.2163727e-02   5.5952659e-02   4.5414009e-02   2.0407659e-01   2.7096857e-01  -2.1270830e-01  -6.0974001e-02   6.8302466e-03   7.2304120e-02   1.3649132e-02   1.8764573e-01  -4.5500654e-01  -5.5183976e-01  -3.5606524e-02   3.5173674e-02   1.5208028e-01  -2.3282561e-01   1.0341220e-01  -3.9492628e-02   6.2699541e-02  -1.0771273e-01  -5.3000509e-01  -5.5851813e-01  -1.9161951e-01  -2.6881663e-01  -6.9194643e-02  -6.3380740e-02  -2.0015003e-01  -2.0939385e-01  -2.1546714e-01  -3.2703615e-01  -2.5199119e-01  -2.6079203e-01   6.5060955e-02  -3.1114016e-01  -5.2974698e-01  -3.5711801e-01  -2.4503766e-01  -3.5312135e-01  -4.5513864e-01  -2.8123978e-01  -3.3457972e-01  -3.0798355e-01
  -3.1111768e-01  -5.2426160e-01   7.0438732e-01   4.2036831e-01  -2.1925451e-01  -5.3471393e-02   2.2063633e-01  -4.6691353e-01   1.8022346e-01   4.8154937e-02  -1.3933114e-01  -3.4207509e-01  -3.0213134e-02  -2.1341644e-01  -1.4968660e-01  -3.2425579e-01  -4.9009341e-01  -6.4538366e-01   9.5427330e-02  -4.0831236e-01  -1.4611038e-01  -1.8164570e-01   8.0725770e-01   7.4753347e-01   7.5081963e-01   6.5882169e-01   2.4548499e-01   1.3491717e-01  -6.3287917e-01  -6.8789007e-01   5.3749650e-01   3.5951932e-01   7.7586280e-02  -9.3809563e-02   1.0000000e+00   9.3760588e-01   3.1923376e-01   1.4114017e-01   2.8055869e-01   1.6649810e-01   3.6718034e-01   1.0246094e-01   3.3454108e-01   3.2356277e-01   5.4097532e-01   1.9822367e-01   3.2135180e-02   1.8061014e-01   4.9231385e-01   8.2740584e-02   5.6561896e-01   4.4476506e-01   6.0881320e-02   1.6487691e-01  -3.1856442e-03   1.8236508e-01  -3.9421178e-01  -4.5384057e-01  -3.2845981e-01  -1.8588278e-01  -3.2806285e-01  -3.8755234e-01  -4.6583300e-01  -5.6968805e-01   7.0688619e-01   5.1869823e-01   7.7353592e-01   7.7198105e-01   3.1359208e-01   2.8013432e-01   2.4765157e-01   1.2906378e-01  -9.5403877e-02  -3.4762886e-01   9.3374492e-03  -2.1180787e-01   1.6890744e-01  -9.4178757e-04  -2.3011405e-01  -2.4425342e-01  -5.4878031e-01  -3.7370894e-01  -3.2677992e-02  -4.9362108e-01   2.5067321e-02   3.9154106e-01   5.1982618e-01   5.4647896e-01   2.8830420e-01   1.6438391e-01  -1.2805716e-01   1.4367681e-01   4.7230254e-03   1.9919352e-01   2.5758981e-02  -8.2168563e-02   1.5598892e-01   2.3847572e-01  -3.2326986e-01  -9.2722059e-02  -1.6032904e-01   2.0721480e-01  -2.8650164e-01  -2.6774330e-01  -3.0973018e-01  -2.7112416e-01  -9.4112057e-02   3.1425097e-01  -1.6251041e-01   1.3810149e-01   3.0861657e-01  -1.3618863e-01  -1.9502609e-01  -3.4684495e-01  -3.6916574e-01  -3.8772265e-01
  -3.5040387e-01  -4.6675925e-01   6.0439679e-01   5.3803456e-01  -1.4875025e-01  -7.8261529e-03   1.3075087e-01  -3.2386544e-01   1.0996683e-01   5.4008486e-02  -2.1607067e-01  -2.5314739e-01  -1.4687371e-01  -1.5022504e-01  -2.1779434e-01  -3.2849858e-01  -4.9129838e-01  -5.7788430e-01  -5.6917077e-03  -3.6289528e-01  -1.3265111e-01  -1.5712897e-01   7.3461978e-01   7.7221947e-01   7.1483461e-01   7.0773807e-01   2.7112148e-01   1.7000927e-01  -6.7255363e-01  -6.8072795e-01   5.1068514e-01   4.0240084e-01   1.4382283e-01   2.5814282e-02   9.3760588e-01   1.0000000e+00   3.1953525e-01   1.7815121e-01   3.2578389e-01   2.4126756e-01   3.2001396e-01   1.7543719e-01   2.3691262e-01   2.7379747e-01   5.2249873e-01   2.7684798e-01   8.6929987e-03   1.4797561e-01   4.1969479e-01   9.3994137e-02   4.8951466e-01   4.4694781e-01   3.8607776e-02   8.9493952e-02   1.4175211e-02   2.1334367e-01  -3.3356236e-01  -4.2686769e-01  -3.9492117e-01  -9.7416114e-02  -3.2204035e-01  -2.6190776e-01  -4.4646993e-01  -4.9782560e-01   6.6643265e-01   6.0849430e-01   7.5378996e-01   8.5936084e-01   2.5765474e-01   2.5775361e-01   3.0043080e-01   1.6128419e-01  -1.2536893e-01  -3.2357753e-01  -1.7518856e-02  -2.0404960e-01   1.7221730e-01   4.7897872e-02  -2.5524081e-01  -2.8281770e-01  -5.3985780e-01  -3.8495064e-01  -5.5447844e-02  -4.2863543e-01   3.5841858e-02   4.0117002e-01   4.6805754e-01   5.8497271e-01   2.7550065e-01   1.9071591e-01  -1.1202871e-01   4.5102543e-02  -9.6733675e-03   8.3843088e-02  -6.7768186e-02  -1.9070596e-01   1.2279703e-01   2.0463761e-01  -3.3740993e-01  -1.3958935e-01  -1.6113867e-01   7.7815461e-02  -3.1910983e-01  -3.6628910e-01  -3.4453480e-01  -3.3554308e-01  -8.7157218e-02   2.0778786e-01  -2.4990017e-01   6.0670113e-02   2.6675639e-01  -2.0930154e-01  -3.0575779e-01  -4.2043742e-01  -4.3265695e-01  -4.1715304e-01
  -1.8852575e-01  -2.2367698e-01   2.5801892e-01   9.8512476e-02  -2.5896456e-01  -7.7900862e-02   9.8719962e-02  -4.0897623e-01  -1.4387390e-01  -9.9308330e-03  -1.0481243e-01  -2.3319861e-01  -1.9063835e-01  -2.1118569e-01  -1.5437387e-01  -1.2160723e-01  -4.8027989e-01  -4.2763909e-01   3.3208939e-02  -3.6932058e-01  -6.6585916e-02   2.5187095e-02   2.8060193e-01   3.6418795e-01   4.2492724e-01   2.0389551e-01   1.4932961e-01   1.1715791e-01  -5.5035079e-01  -5.1666037e-01   7.4114900e-02   1.1354587e-01   1.2875051e-01  -4.0188721e-02   3.1923376e-01   3.1953525e-01   1.0000000e+00   8.7003374e-01   8.2428738e-01   8.2506706e-01   4.7209097e-01   7.1901831e-01   9.2521841e-03  -2.9955302e-02  -9.0422761e-02  -3.4871870e-01   6.2815487e-01   5.1467861e-01   1.4029573e-01  -2.3705736e-01   5.7483515e-02   6.9264787e-02   5.3975808e-02   2.3601596e-01   3.4282165e-01   5.4249216e-01  -2.2193270e-01  -2.6676624e-01  -2.3611031e-01  -1.8019849e-01  -3.5419766e-02  -4.1819083e-03  -3.2666123e-01  -2.9231217e-01   2.7459338e-01   2.8956482e-01   8.4891386e-02   2.5283796e-01  -6.4138505e-02  -1.5193653e-02   5.9690493e-01   3.2281563e-01   8.3641663e-02  -4.6513939e-02   2.7438543e-01   2.0794251e-01   6.0147955e-01   6.5426970e-01  -6.5098094e-01  -5.6053562e-01  -4.0079641e-01  -3.8463296e-01   6.0886848e-01   2.0341315e-01  -8.9081782e-02   1.1927777e-01   3.9453829e-01   5.9561054e-01   2.3008252e-01   3.1512607e-01  -1.6289419e-01  -9.1183333e-02  -2.7010831e-01  -1.2725281e-01  -3.9012106e-01  -3.3261078e-01   1.0739137e-01   5.3967913e-02  -3.7856880e-02  -1.6925044e-01  -1.1503902e-01   1.3801688e-01  -2.1017042e-01  -3.2438617e-01  -2.8111890e-01  -3.3814028e-01   3.0178759e-01   2.8263129e-01  -5.9738272e-01  -4.7407334e-01   1.4776413e-01  -4.2532731e-01  -5.6847274e-01  -3.2984792e-01  -4.2249778e-01  -2.1379370e-01
  -2.3019530e-01  -1.8384204e-01   1.7683672e-02   1.5698599e-03   2.5168961e-02   8.9374477e-02  -5.8125548e-02  -3.5215487e-01  -3.4867154e-02   3.2364008e-02  -1.3748272e-01  -2.8841308e-01  -3.3423045e-01  -3.3309582e-01  -5.0943512e-02   8.9145365e-02  -2.3378382e-01  -2.3796843e-01  -1.2057958e-02  -2.6095534e-01   1.9060504e-01   3.1961672e-01  -5.6912403e-03   1.8481131e-01   2.5019990e-01   1.2299625e-01   2.8503676e-01   3.0544561e-01  -3.2225082e-01  -2.6405185e-01  -1.5484158e-01  -1.1103780e-01   7.7774274e-02  -7.5698694e-02   1.4114017e-01   1.7815121e-01   8.7003374e-01   1.0000000e+00   8.1664105e-01   8.8808041e-01   3.2564891e-01   7.1966587e-01   1.9135067e-02   4.7846783e-02  -1.3361080e-01  -2.3977227e-01   6.6449488e-01   5.6565068e-01   1.2058668e-01  -1.4703765e-01   8.8908871e-02   1.6428161e-01   4.3576475e-02   2.8082778e-01   3.4410709e-01   5.8295298e-01  -1.2150003e-01  -1.6365148e-01  -1.2673815e-01  -6.7413275e-02   1.2565351e-01   1.0117033e-01  -3.5327255e-02  -9.1000794e-02   1.9586572e-01   1.8735889e-01  -2.3396268e-02   1.6739376e-01  -3.0282742e-01  -2.6549873e-01   5.3630611e-01   2.2440746e-01   2.2156898e-01   1.7295313e-01   3.1472846e-01   3.8095905e-01   6.2321692e-01   6.7783791e-01  -4.8387382e-01  -4.5713094e-01  -1.5472969e-01  -2.1017710e-01   6.8567536e-01   4.7143954e-01  -3.5057784e-03   2.0800481e-01   2.8026091e-01   5.4997341e-01   1.1283082e-02   4.1360342e-01  -2.1264685e-01  -1.2581915e-01  -4.6162922e-01  -2.9284388e-01  -3.4879686e-01  -3.0762452e-01   2.0224077e-01   1.3707524e-01   9.9796213e-02  -9.0280788e-02  -1.5631657e-01  -6.1453748e-02  -3.0635422e-01  -3.8904718e-01  -3.6959100e-01  -4.3426259e-01   1.8823936e-01   5.7891483e-02  -5.6790884e-01  -3.9861922e-01   2.4449385e-01  -2.7165563e-01  -5.5891024e-01  -3.9531053e-01  -4.7465705e-01  -2.3616468e-01
  -5.1924161e-03  -3.0398864e-02   1.3677386e-01  -7.9918568e-04  -1.9733888e-01   7.8273141e-02   1.0972482e-02  -3.3530846e-01  -1.1460127e-01   9.4948515e-02  -5.6836620e-02  -6.6045509e-02  -1.4141536e-01  -9.4768487e-02  -1.5515124e-02  -5.4403834e-02  -2.4298146e-01  -1.8638579e-01  -9.2734118e-02  -3.3584492e-01  -1.1868025e-01   8.7328877e-02   1.6896322e-01   2.6701912e-01   3.3892489e-01   2.3085032e-01   9.9028510e-02   1.3716375e-01  -4.7398877e-01  -3.9905199e-01   4.9470250e-02   7.8081901e-02   3.7786836e-01   1.7563043e-01   2.8055869e-01   3.2578389e-01   8.2428738e-01   8.1664105e-01   1.0000000e+00   9.2405886e-01   3.6881420e-01   7.6307227e-01  -1.8695364e-01  -1.3048280e-01  -5.8055993e-02  -1.5985028e-01   4.8766587e-01   4.0108597e-01   8.9642553e-02  -1.8156964e-01  -6.2222472e-02   8.8213225e-02   3.5565893e-02   1.6854241e-01   4.9935229e-01   6.8864529e-01   6.6457243e-02  -3.3475289e-02  -1.6628652e-01  -6.2768406e-02   1.9567509e-01   6.0677982e-02  -5.4685462e-02  -4.1359388e-02   1.7492238e-01   2.9798877e-01   1.1152538e-01   3.1790323e-01  -2.3165694e-01  -1.6769726e-01   5.7277057e-01   3.9744971e-01   2.1086555e-01   1.0599737e-01   4.2334850e-01   3.1113437e-01   7.3653089e-01   7.3294874e-01  -5.4050427e-01  -4.4250459e-01  -2.3662759e-01  -2.3644838e-01   6.5996747e-01   3.4962775e-01  -1.7158721e-01  -6.6280934e-03   4.6248538e-01   7.2381419e-01   3.6125818e-01   4.2851702e-01  -5.2619933e-02  -1.8438392e-02  -2.6744350e-01  -1.6383432e-01  -4.7771964e-01  -4.5494772e-01   2.9643798e-01   2.1374058e-01   1.1588143e-01  -3.7001923e-03  -1.9212867e-01   1.5635218e-02  -3.5616712e-01  -4.4506119e-01  -4.2751808e-01  -4.7486341e-01   2.0579162e-01  -7.6754354e-02  -7.5606234e-01  -3.9456431e-01   2.8061189e-01  -3.3215779e-01  -6.9075746e-01  -5.0309590e-01  -6.1240577e-01  -4.5630449e-01
  -1.2827758e-01  -1.2346188e-02   7.7761544e-02   3.4779211e-02  -9.3166126e-02   5.6867809e-02  -4.3428596e-02  -2.7527508e-01  -1.6933326e-01  -2.8509040e-02  -2.0196508e-01  -1.3723667e-01  -3.1365300e-01  -1.8561615e-01  -7.8557916e-02  -1.0651754e-02  -2.3870327e-01  -1.9180456e-01  -1.3558159e-01  -2.8814610e-01   1.6116478e-02   1.8881321e-01   5.6180207e-02   2.1488841e-01   2.8466573e-01   1.9006956e-01   1.9405687e-01   2.1516639e-01  -4.1271877e-01  -3.3676478e-01  -7.0181327e-02  -7.0168720e-03   2.7384720e-01   1.1576436e-01   1.6649810e-01   2.4126756e-01   8.2506706e-01   8.8808041e-01   9.2405886e-01   1.0000000e+00   3.7025937e-01   8.2452464e-01  -1.2370424e-01  -6.3060314e-02  -1.8029737e-01  -2.5348418e-01   5.7601805e-01   4.9088553e-01   1.0667946e-02  -2.2975876e-01  -3.7471988e-02   7.3065553e-02   1.1369841e-01   2.4183281e-01   4.9542749e-01   6.6925767e-01   5.4693964e-02  -2.4535531e-02  -2.4333546e-01  -6.8234978e-02   1.2218107e-01   1.0257149e-01  -8.1475572e-02  -4.0349060e-02   9.1491773e-02   2.1008967e-01  -8.3302678e-03   2.2692206e-01  -2.0183149e-01  -1.5347266e-01   4.9524867e-01   3.0488172e-01   1.8268618e-01   1.2639084e-01   3.4058596e-01   3.2290246e-01   6.3348005e-01   6.7360242e-01  -4.7830964e-01  -4.3694797e-01  -1.6227891e-01  -2.2209903e-01   6.2015423e-01   4.1719131e-01  -6.5255293e-02   2.8567930e-02   3.4366737e-01   6.4044788e-01   2.0613841e-01   4.4058660e-01  -1.4574961e-01  -1.1279041e-01  -3.5734413e-01  -2.8629357e-01  -4.5573760e-01  -3.9889538e-01   1.7156810e-01   1.1084969e-01   9.0627973e-02  -6.0850828e-02  -1.7218089e-01  -4.7948618e-02  -2.7538648e-01  -4.0547527e-01  -3.2564018e-01  -3.8387609e-01   1.9659785e-01  -9.1888470e-03  -6.9209310e-01  -4.4995208e-01   1.7949487e-01  -3.8525927e-01  -6.5706889e-01  -4.0080506e-01  -4.8475513e-01  -2.8140342e-01
  -1.7273597e-01  -4.7808943e-02   2.6287424e-01  -5.2092944e-02  -1.0672689e-01   9.5059547e-02  -6.2374370e-02  -3.9946166e-01   1.0936594e-01  -9.4911742e-04  -1.5903483e-01  -3.3186175e-01  -1.3418039e-01  -2.9847332e-01   3.0684284e-02   1.0111836e-01  -1.0890270e-01  -1.8720370e-01  -3.3053144e-02  -9.0206022e-02   9.7708113e-02  -6.6115005e-02   2.1990462e-01   1.1063681e-01   2.4831848e-01   1.9488492e-01   4.1250170e-01   2.9893026e-01  -1.0253053e-01  -1.3243525e-01   1.7347558e-01  -4.0673879e-02   1.1863177e-01  -2.9451565e-02   3.6718034e-01   3.2001396e-01   4.7209097e-01   3.2564891e-01   3.6881420e-01   3.7025937e-01   1.0000000e+00   5.4584956e-01   3.2877306e-01   2.1600285e-01   1.4845260e-01  -4.9238979e-02   3.7524015e-01   4.0429833e-01   6.1720025e-02  -3.3441547e-01   2.2795777e-01  -1.6148770e-01   2.8781250e-01   5.5602341e-01   3.4215856e-02   2.9150830e-01  -3.4109681e-02  -5.1688616e-02  -3.6817247e-01  -4.2975394e-01  -1.4939825e-01  -3.6497366e-01   1.0886014e-02  -1.7945730e-01   1.7169770e-01  -5.8133514e-02   1.3709049e-01   7.1525794e-02   2.5512040e-01   1.6696247e-01   3.9982117e-02  -7.2246491e-02   4.7658894e-01   2.5536322e-01   4.5788550e-01   2.9153805e-01   4.2715436e-01   2.9478116e-01  -1.0529773e-02   5.3815765e-02   9.9078431e-02   1.0426636e-01   3.7166636e-01   1.3122348e-01   1.9345672e-01   1.4523576e-01   1.7791209e-01   4.8280190e-01   7.1009858e-02   6.7418986e-02  -2.9078014e-01  -1.3722685e-01  -2.3831466e-01  -5.6391244e-02  -6.1354981e-02   2.2908463e-02   7.8650721e-02   8.8931879e-02  -6.0048519e-02  -1.2058392e-01   4.4023967e-02   2.9306432e-01  -1.0406349e-01  -1.0298775e-01  -2.6324836e-01  -2.4429785e-01  -8.2814190e-02   3.9022174e-01  -1.3286519e-01  -6.5282586e-02   6.9419263e-02  -1.4380606e-01  -2.1149688e-01  -1.1800934e-01  -2.5874828e-01  -1.7087470e-01
  -1.5071848e-01   1.6286471e-01  -3.2406015e-02  -3.3713688e-02  -9.3988845e-02   1.2508743e-01  -1.9411037e-01  -2.0413359e-01  -1.5692317e-01  -1.3339482e-01  -2.6592519e-01  -5.3474461e-02  -3.2481941e-01  -1.4938926e-01  -5.5347410e-02   2.4626275e-02  -2.5611080e-01  -9.2511414e-02  -2.7595081e-01  -2.6881129e-01  -1.0709842e-01  -3.6876692e-02   7.8442328e-04   9.1234802e-02   1.1020470e-01   1.4310427e-01   2.4881864e-01   2.2769540e-01  -3.6094202e-01  -2.3914751e-01  -6.3135057e-02  -3.2664101e-02   3.4644996e-01   2.6207211e-01   1.0246094e-01   1.7543719e-01   7.1901831e-01   7.1966587e-01   7.6307227e-01   8.2452464e-01   5.4584956e-01   1.0000000e+00  -1.7337664e-01  -1.8035686e-01  -2.9727790e-01  -2.8939857e-01   5.7353455e-01   3.7142919e-01  -2.6163712e-01  -3.5270595e-01  -2.1429764e-01  -1.7764413e-01   2.6224543e-01   2.9602656e-01   3.0572230e-01   5.1531513e-01   2.0513820e-01   1.4007370e-01  -2.1833984e-01  -2.3646830e-03   1.6555090e-01   1.4879146e-01   7.0837354e-03   1.2286194e-01  -4.4521881e-02   1.5395978e-01  -5.8803729e-02   1.5914126e-01  -8.3350120e-02  -6.1861608e-02   3.6635372e-01   3.0531304e-01   1.5066957e-01   2.0828452e-01   2.5217924e-01   2.6967812e-01   5.9780950e-01   7.0502769e-01  -5.0133867e-01  -4.5098405e-01  -6.3242015e-02  -1.8206038e-01   5.1925997e-01   4.1742988e-01  -5.8746831e-02  -9.5993688e-02   1.3821891e-01   5.8155246e-01   2.0281006e-01   3.2848541e-01  -2.8057341e-01  -3.2115350e-01  -3.4828798e-01  -3.1051029e-01  -6.4272768e-01  -5.2298379e-01  -1.5767515e-01  -2.1393992e-01  -5.7257400e-02  -2.7624045e-01  -2.1528310e-01  -1.9098262e-03  -1.8755659e-01  -4.0532950e-01  -2.2598189e-01  -3.1432360e-01   2.1921070e-01  -1.3680017e-02  -7.1662541e-01  -6.7306590e-01  -1.7770335e-01  -5.6319414e-01  -6.8142906e-01  -3.1109608e-01  -4.2112711e-01  -1.4862396e-01
  -2.4249990e-01  -2.9484710e-01   2.5292668e-01   6.4271971e-02   1.6954592e-01   1.0130475e-01  -3.6667113e-02  -4.1486770e-01   2.5358324e-01   7.4580112e-02  -1.5746676e-01  -5.7227810e-01  -1.1742805e-01  -4.2070174e-01   1.0938202e-01   1.7252287e-01  -5.0013094e-02  -3.0373531e-01   1.2038060e-01   2.9404283e-02   4.8990950e-01   3.1842123e-01   1.0886256e-01   1.0099150e-01   1.8354704e-01   1.0158572e-01   4.9606096e-01   4.3189874e-01   6.6789101e-02  -3.8375532e-02  -7.7762472e-02  -2.4245982e-01  -5.0157697e-01  -5.4889595e-01   3.3454108e-01   2.3691262e-01   9.2521841e-03   1.9135067e-02  -1.8695364e-01  -1.2370424e-01   3.2877306e-01  -1.7337664e-01   1.0000000e+00   8.3313812e-01   3.6412631e-01   9.7815698e-02   3.4174007e-01   5.4004732e-01   3.7947578e-01  -2.8258357e-02   6.6118145e-01   2.0508240e-01   1.4470842e-01   4.0895567e-01  -1.2393855e-01   8.4431280e-03  -2.6837073e-01  -2.4497513e-01  -1.8607429e-01  -3.0205902e-01  -4.3543961e-01  -5.6512620e-01  -1.1919145e-01  -5.1810250e-01   2.2746180e-01  -2.1684342e-01   1.8301882e-01   7.9192945e-03   3.0619433e-01   2.1973229e-01  -2.0389837e-01  -4.1229820e-01   1.6568181e-01  -3.1848106e-02   3.3959180e-02   1.1868010e-02  -1.1167264e-01  -2.8008945e-01   3.3622057e-01   2.5428331e-01   1.0626541e-01   5.3532888e-02  -8.3134280e-02  -1.3465787e-01   4.3299404e-01   4.9575998e-01   4.4267522e-03   9.8071652e-02  -3.0470511e-01  -1.0388601e-02  -3.7194082e-01   9.6906601e-03  -3.1175506e-01  -4.7642196e-02   5.0985109e-01   5.0210482e-01   1.0767399e-01   2.1437338e-01  -1.1624064e-01   5.5385889e-02   6.0186470e-02   1.0348773e-01   3.1798792e-02   1.4537213e-01   9.3951609e-02   1.9159644e-01  -2.8630782e-01   4.6355958e-01   4.7917221e-01   3.6104634e-01   2.2618824e-01   2.3049074e-01   3.7480756e-01   1.4731017e-01   1.9237041e-01   2.2135531e-01
  -1.5101075e-01  -2.2110641e-01   7.2439952e-02   5.4507000e-02   2.5593291e-01   2.3966386e-01  -1.9758979e-01  -3.7044460e-01   3.1266827e-01   2.1232593e-01  -9.2424152e-02  -4.0585782e-01  -3.6804931e-02  -2.6566527e-01   1.8777040e-01   3.1350990e-01   1.2320756e-01  -1.8056242e-01  -3.2923102e-02  -5.1608731e-02   4.8884900e-01   4.1978997e-01   6.4352362e-02   1.5513736e-01   2.1978329e-01   2.5872344e-01   5.2174446e-01   5.1326952e-01   1.0908254e-01   2.0638495e-02  -1.0078389e-01  -2.4752369e-01  -3.9937884e-01  -4.9270243e-01   3.2356277e-01   2.7379747e-01  -2.9955302e-02   4.7846783e-02  -1.3048280e-01  -6.3060314e-02   2.1600285e-01  -1.8035686e-01   8.3313812e-01   1.0000000e+00   3.5495761e-01   2.7756403e-01   2.5256568e-01   5.6602834e-01   4.2580550e-01   1.7676247e-01   6.4564433e-01   3.6948152e-01   6.8395272e-02   2.7722096e-01  -1.4968103e-01  -9.6104723e-05  -1.2855550e-01  -2.0594438e-01  -1.5618596e-01  -2.1514566e-01  -3.4878020e-01  -4.9428411e-01   3.4665840e-03  -4.6773672e-01   1.9372505e-01  -1.4196054e-01   1.2608920e-01   1.2494981e-01   2.2513429e-01   1.1274312e-01  -1.6605515e-01  -3.4854470e-01   2.3152233e-01   4.1308094e-02   1.3589312e-01   8.9869569e-02  -6.8115899e-02  -2.2173929e-01   4.5469460e-01   3.6060968e-01   2.2093355e-01   2.0410398e-01  -5.9600166e-02  -3.5482125e-02   4.9178255e-01   5.5085697e-01  -3.4738558e-02   1.1868102e-01  -3.8424101e-01  -5.1199730e-03  -3.7924900e-01  -5.3748712e-02  -3.9911770e-01  -2.3889839e-01   4.4593721e-01   3.6624562e-01   1.8207935e-01   2.3572823e-01  -1.4425484e-01   3.1600940e-02  -1.1341508e-01  -1.8064810e-01  -1.5246516e-01  -8.1075125e-02  -2.2093436e-02   2.4920339e-02  -4.4484943e-01   1.7572747e-01   4.0055172e-01   4.0766313e-01   2.9571891e-01   2.2060779e-01   2.5224647e-01  -5.2700167e-02   5.9314511e-02   9.1804071e-02
  -7.0796738e-02  -4.0177936e-01   4.0827917e-01   1.4659203e-01  -1.4723427e-02  -2.9271100e-01   2.3681268e-01  -2.2618730e-01   1.9903775e-02   1.2824649e-02   8.8251595e-02  -1.8763267e-01   1.8220851e-01  -8.3562050e-02  -2.4010097e-01  -2.7702155e-01  -3.9583048e-02  -1.8671569e-01   2.2863439e-01   1.0423753e-01   3.8131360e-02  -1.2763233e-01   3.9750594e-01   2.3773559e-01   2.9088755e-01   1.5861381e-01  -6.8612508e-02  -1.3535924e-01  -1.3405802e-01  -1.7903496e-01   3.9355460e-01   2.3628805e-01   1.9369999e-01   1.1308350e-01   5.4097532e-01   5.2249873e-01  -9.0422761e-02  -1.3361080e-01  -5.8055993e-02  -1.8029737e-01   1.4845260e-01  -2.9727790e-01   3.6412631e-01   3.5495761e-01   1.0000000e+00   7.4157353e-01  -1.9959330e-01   5.0826776e-02   6.9399621e-01   3.8193730e-01   5.3924810e-01   2.7513858e-01  -1.1755367e-02   1.4366648e-01  -1.0707073e-01  -4.6746213e-02  -2.4786454e-01  -1.8615513e-01   8.8501776e-03  -1.0228521e-01  -1.3101667e-01  -3.7781565e-01  -7.3135481e-02  -2.8425104e-01   3.9727632e-01   1.5481834e-01   7.4950851e-01   5.4050261e-01   2.6541526e-01   2.0936235e-01   1.4075902e-02  -1.3997869e-01   6.5453141e-02  -1.2862193e-01  -7.8379191e-03  -9.5005975e-02  -1.7867612e-02  -2.2729142e-01   1.4904926e-01   2.2278058e-01  -1.1818155e-01   5.5409424e-02  -6.3747009e-02  -2.2286429e-01   3.3157397e-02   1.9016685e-01   3.7791827e-01   2.7065384e-01  -2.1535607e-02  -1.1060591e-01   1.0593430e-01   3.7156159e-01  -4.3662372e-02   1.0713355e-01   3.5437615e-01   1.9064195e-01   3.2125414e-01   3.7264271e-01  -4.9158526e-02   2.1673228e-01   2.2619946e-02   3.5157533e-02  -2.4898750e-01  -1.4278970e-01  -3.4951904e-01  -2.3864691e-01  -2.8514032e-01   1.7334764e-01   1.6422648e-01   4.4456129e-01   3.3869778e-01   2.0327370e-01   4.3544900e-02  -2.7636875e-01  -3.0310695e-01  -3.7213638e-01
   1.5655644e-01  -2.5887434e-02  -4.6078712e-02   2.0532731e-02   1.6069509e-01  -5.0011003e-02  -5.7054123e-02   8.5600716e-02   3.5650229e-02   1.2032355e-01   2.1997505e-01   1.3166832e-01   2.5875933e-01   1.6757210e-01   5.4931562e-03  -2.3471161e-02   2.9195052e-01   2.0010185e-01   1.0853263e-02   1.9895189e-01   2.6075441e-02  -2.0967724e-02   3.1172591e-02  -9.4022968e-03  -9.7767513e-02  -3.5314514e-02  -9.8628102e-02  -7.6460193e-02   1.5260383e-01   1.6061753e-01   1.0508144e-01  -1.9014676e-02   2.5135464e-01   2.5715703e-01   1.9822367e-01   2.7684798e-01  -3.4871870e-01  -2.3977227e-01  -1.5985028e-01  -2.5348418e-01  -4.9238979e-02  -2.8939857e-01   9.7815698e-02   2.7756403e-01   7.4157353e-01   1.0000000e+00  -3.7149116e-01  -1.5136525e-01   4.4309219e-01   6.3427816e-01   2.3536639e-01   2.6442754e-01  -1.1159010e-01   5.8262839e-03  -2.6538391e-01  -1.5962575e-01   1.1112108e-02   6.0484762e-02   2.4074612e-01   2.3743210e-01   1.3959036e-01  -5.4274024e-02   2.8850971e-01   1.2214444e-01   1.4060327e-01   1.3233421e-01   4.5133964e-01   3.8556328e-01   9.3909203e-02   7.7492556e-02  -1.8412051e-01  -2.0900690e-01   1.7611139e-01   1.3914955e-01   3.4874867e-02   5.5591743e-02  -7.4585329e-02  -2.2725122e-01   2.9281030e-01   3.7012952e-01   1.7855097e-01   2.6890271e-01  -1.0654783e-01  -3.8569720e-02   4.0086868e-03   9.5518606e-02   9.2651840e-02   9.0040833e-02  -1.4166259e-01  -1.0006805e-01   1.2352369e-01   2.0608465e-01  -1.0249604e-01  -5.5760722e-02   2.5447801e-01   8.5168583e-02   2.6871866e-01   2.7285668e-01   5.8719020e-03   2.0924846e-01   1.4549717e-02  -2.1564850e-01  -2.8476700e-01  -2.1000338e-01  -4.1135360e-01  -3.5946469e-01  -3.4602472e-01  -1.6967601e-01   1.4208195e-01   4.5108519e-01   2.4495903e-01   2.6281876e-01   5.6122040e-02  -3.0533338e-01  -3.5624371e-01  -4.1226086e-01
  -2.2790054e-01  -9.7866019e-02   4.4917907e-02  -2.2182410e-02   9.0031778e-02   1.8854814e-01  -9.9415815e-02  -3.6316659e-01  -7.5382973e-03  -1.1071380e-01  -2.9979487e-01  -4.6418145e-01  -4.1507936e-01  -4.8310475e-01   6.6872330e-03   1.6899998e-01  -1.9921460e-01  -1.8387650e-01  -2.5155553e-02  -2.6465853e-02   3.3162276e-01   3.3011950e-01  -1.0742749e-01  -1.4460948e-02   8.7691677e-02   4.6642852e-02   4.0859417e-01   4.1972684e-01  -1.5726751e-01  -1.0501649e-01  -1.6101709e-01  -1.3587118e-01  -1.3007999e-01  -1.9158181e-01   3.2135180e-02   8.6929987e-03   6.2815487e-01   6.6449488e-01   4.8766587e-01   5.7601805e-01   3.7524015e-01   5.7353455e-01   3.4174007e-01   2.5256568e-01  -1.9959330e-01  -3.7149116e-01   1.0000000e+00   8.0467348e-01  -3.8521365e-02  -3.5010030e-01   1.5995483e-01  -6.8758729e-02   4.1429187e-01   4.5722518e-01   3.7162480e-01   5.3078843e-01   3.5154920e-02  -5.3369159e-03  -1.7188598e-01  -6.0409684e-02  -1.3831916e-01  -1.1649646e-01  -5.7429851e-02  -1.6294150e-01  -4.0192844e-02  -2.4028219e-01  -1.6787082e-01  -9.4179628e-02  -1.1334738e-01  -5.2989763e-03   3.4878913e-01   9.5319019e-02   2.3032699e-01   1.8170244e-01   2.2950223e-01   2.9314638e-01   4.8502575e-01   5.1541200e-01  -2.8237947e-01  -2.3442836e-01   1.0158284e-01  -4.7280600e-02   4.5367485e-01   3.9359769e-01   2.6263758e-01   2.1125313e-01   5.7297800e-02   3.2578045e-01  -1.0382730e-01   4.0181058e-01  -2.8684119e-01  -1.5038069e-01  -5.1631356e-01  -3.6769675e-01  -1.7751964e-01  -1.1043632e-01  -2.1245983e-02  -4.7415200e-02   1.7062877e-01  -2.2724806e-02  -1.7605934e-01   2.3196345e-03  -1.1152957e-01  -1.3866388e-01  -2.6323207e-02  -2.7411437e-02   1.6758766e-01   1.2920397e-01  -2.3688435e-01  -4.2855400e-01  -5.4599482e-02  -1.9612524e-01  -2.5665643e-01  -6.7862658e-02  -1.0441846e-01   1.3053938e-01
  -1.4481850e-01  -1.4415915e-01   1.6141784e-01   3.6340692e-02   9.6258814e-02   1.5539763e-01  -1.0049453e-01  -4.6530204e-01   4.6068864e-03  -4.0140697e-02  -1.8810633e-01  -4.3139992e-01  -2.4699119e-01  -3.5541107e-01   2.6018785e-02   1.8845195e-01  -6.9156980e-02  -1.9398269e-01  -3.8675387e-03  -3.4709527e-02   4.0322427e-01   3.7890645e-01   4.5426230e-02   1.5817428e-01   2.4866898e-01   1.6631325e-01   4.2268039e-01   4.3047093e-01  -8.7530832e-02  -1.0777544e-01  -2.4024774e-02  -8.0049553e-02  -1.8082519e-01  -3.1439391e-01   1.8061014e-01   1.4797561e-01   5.1467861e-01   5.6565068e-01   4.0108597e-01   4.9088553e-01   4.0429833e-01   3.7142919e-01   5.4004732e-01   5.6602834e-01   5.0826776e-02  -1.5136525e-01   8.0467348e-01   1.0000000e+00   2.2577539e-01  -1.7189801e-01   4.1761651e-01   1.4357905e-01   3.4858243e-01   5.1570615e-01   3.1141541e-01   5.2425791e-01  -9.8083538e-03  -7.4973520e-02  -3.1233964e-01  -2.9246606e-01  -2.8376957e-01  -3.9547337e-01  -3.9236505e-02  -3.3832465e-01   4.1462309e-02  -2.5367320e-01  -3.5670064e-02   2.0527072e-02   2.0304318e-02   3.1303999e-02   2.5182850e-01  -6.3626482e-02   3.1839828e-01   1.2818912e-01   3.0338356e-01   3.0341637e-01   4.0872436e-01   3.4154450e-01  -2.2793979e-02   2.1095939e-02   1.5114615e-01   9.0160303e-02   3.6094919e-01   2.7854409e-01   3.4527056e-01   3.3287642e-01   1.1954861e-01   3.6381551e-01  -1.9010382e-01   2.8427850e-01  -2.9921938e-01   4.7972732e-03  -5.3842389e-01  -3.8902647e-01   1.1068730e-01   9.0627213e-02   2.3521079e-01   2.4099937e-01   1.4106554e-01   1.3144683e-01  -2.0810417e-01  -1.3493950e-01  -2.5616394e-01  -2.0738213e-01  -1.7135197e-01  -1.1072912e-01  -8.3810109e-02   1.8854117e-01  -8.2639256e-02  -6.8894757e-02   2.5267608e-01   4.6062308e-03  -1.6027924e-01  -1.8805832e-01  -1.6159973e-01  -3.0008543e-03
  -3.0718324e-02  -5.3939111e-01   4.1716994e-01   1.8835660e-01  -1.2274333e-01  -2.1352635e-01   4.4970165e-01  -2.3640236e-01   7.2943189e-02   1.6027404e-01   6.0656028e-02  -2.8898066e-01   2.0711486e-01  -1.9769764e-01  -2.5435349e-01  -2.0768257e-01  -1.1703001e-01  -3.3538531e-01   1.7409045e-01  -1.8267137e-01   1.4344483e-01   1.5523795e-01   3.5829814e-01   3.1271060e-01   4.5674607e-01   1.7663132e-01  -1.7344274e-02  -4.5463197e-02  -1.9283516e-01  -2.5865252e-01   2.3231567e-01   9.7204009e-02   7.3925454e-02  -4.7489252e-02   4.9231385e-01   4.1969479e-01   1.4029573e-01   1.2058668e-01   8.9642553e-02   1.0667946e-02   6.1720025e-02  -2.6163712e-01   3.7947578e-01   4.2580550e-01   6.9399621e-01   4.4309219e-01  -3.8521365e-02   2.2577539e-01   1.0000000e+00   5.1264747e-01   7.2200151e-01   5.3177805e-01  -1.8050756e-01   1.4763073e-01  -2.6604754e-02   6.5723028e-02  -4.3201887e-01  -3.4747123e-01   9.5332572e-02  -1.5809014e-01   1.7501094e-02  -2.8254419e-01  -1.3987083e-01  -3.1565361e-01   3.7801200e-01   1.1921485e-01   5.2753780e-01   4.0006455e-01   2.0417801e-01   1.0226863e-01   1.2918200e-01  -1.8454079e-01   8.7896220e-02  -1.8026764e-01   4.0792758e-02  -3.7502821e-02   9.6270544e-03  -1.6513550e-01   1.0136957e-02   3.5901542e-02  -2.3425881e-01  -5.5717137e-02   1.7501913e-02  -1.5272807e-01  -1.7100010e-01   2.7143652e-01   2.6253211e-01   1.8455238e-01  -1.2561336e-01  -9.4263903e-02  -3.4012104e-02   2.9928538e-01  -1.7128244e-01   6.1913052e-02   2.9899039e-01   2.1215206e-01   3.3222172e-01   3.8993830e-01  -9.1838269e-02   1.4363882e-01  -3.4387066e-02  -2.7793051e-02  -3.2084399e-01  -1.6997590e-01  -3.8652417e-01  -2.6912548e-01  -3.0608828e-01   2.6725333e-01   8.7859341e-02   3.9959104e-01   4.5908944e-01   1.1577949e-01   2.8672379e-03  -2.3971456e-01  -2.7056509e-01  -3.3850866e-01
   1.9713762e-01  -1.1598618e-01  -7.6426715e-02   9.9337986e-02  -1.2266004e-01  -1.4815397e-01   4.4711973e-02   1.0488850e-01  -3.6816244e-02   1.7701115e-01   2.3966504e-01   1.2777143e-01   2.9548505e-01   1.6558898e-01  -5.3834020e-02  -1.1552364e-01   1.5015569e-01   4.7237133e-02   2.6554031e-02  -1.1686107e-02  -7.6756990e-02   1.7884043e-02   2.1998762e-02   1.8147036e-02  -5.1445355e-03  -1.1132405e-01  -2.8978279e-01  -2.4341010e-01   8.7793352e-02   2.9834898e-02   3.0207511e-02   1.3875073e-02   5.8061794e-02   1.2581636e-01   8.2740584e-02   9.3994137e-02  -2.3705736e-01  -1.4703765e-01  -1.8156964e-01  -2.2975876e-01  -3.3441547e-01  -3.5270595e-01  -2.8258357e-02   1.7676247e-01   3.8193730e-01   6.3427816e-01  -3.5010030e-01  -1.7189801e-01   5.1264747e-01   1.0000000e+00   1.8022771e-01   5.2357599e-01  -2.7040405e-01  -8.4303017e-02  -1.6765096e-01  -2.0511793e-01  -1.4565844e-01  -4.6272572e-02   4.3939929e-01   3.7256317e-01   2.4151262e-01   1.6877964e-01   7.0185953e-02   5.5923570e-02   7.8585692e-02   2.1385987e-01   2.1137632e-01   2.5466512e-01   1.5695309e-01   1.4943703e-01  -2.0215923e-01  -1.5144347e-01  -4.0498233e-02  -7.5560090e-02  -1.1636513e-01  -7.1621487e-02  -2.0129696e-01  -2.4415131e-01   1.2355437e-01   1.6131228e-01  -7.8440785e-03   9.9615203e-02  -1.1164865e-01  -9.7750897e-02  -2.2004652e-01   1.3111108e-01   4.2475666e-02  -1.3692617e-01  -1.4089264e-01  -7.5590956e-02   2.1754366e-01   3.1948495e-01   1.1417873e-03   3.7642669e-02   1.7818374e-01   6.2635154e-02   1.4318197e-01   1.1102534e-01  -1.0805439e-02   1.9889211e-01   7.0249086e-02  -1.4921301e-01  -1.1534878e-01  -6.1602194e-02  -2.4393675e-01  -2.1046156e-01  -1.7039623e-01  -2.2353628e-02   1.3189502e-01   3.7070313e-01   1.9822204e-01   1.7361957e-01   1.2662868e-01  -6.9016315e-02  -1.1224646e-01  -2.3629521e-01
  -3.9554366e-01  -6.0287566e-01   4.5360839e-01   3.1212725e-01   1.6823050e-01   8.5327311e-03   2.3987963e-01  -3.3165837e-01   3.4091954e-01   7.3771560e-02  -2.2034158e-01  -5.8021410e-01  -1.2563509e-01  -4.3252468e-01  -1.3769775e-01   6.9013573e-03  -5.6667361e-02  -3.6715529e-01   4.9525230e-02  -1.4778903e-01   3.7770494e-01   2.8025822e-01   3.6906054e-01   4.2367070e-01   4.7296538e-01   4.0075135e-01   3.5567810e-01   3.0955781e-01  -1.1475305e-01  -1.6336432e-01   2.1875588e-01   4.0583364e-02  -2.4937988e-01  -3.5288406e-01   5.6561896e-01   4.8951466e-01   5.7483515e-02   8.8908871e-02  -6.2222472e-02  -3.7471988e-02   2.2795777e-01  -2.1429764e-01   6.6118145e-01   6.4564433e-01   5.3924810e-01   2.3536639e-01   1.5995483e-01   4.1761651e-01   7.2200151e-01   1.8022771e-01   1.0000000e+00   5.5932449e-01   1.7657727e-01   4.1908049e-01   4.3424064e-02   1.4367047e-01  -3.9298050e-01  -3.8952844e-01  -2.5705696e-01  -3.3769906e-01  -2.8766944e-01  -5.0447597e-01  -1.4037820e-01  -4.4609145e-01   4.2149778e-01  -3.2707944e-02   4.4708639e-01   3.1464848e-01   1.4918216e-01   2.5143907e-02   4.0554570e-02  -3.0289947e-01   1.7321208e-01  -6.3447789e-02   3.4846328e-02   1.4665606e-02  -5.8034948e-02  -2.9308661e-01   2.7102796e-01   1.6691254e-01  -6.7111477e-02   4.4210104e-02  -9.2799030e-02  -1.6687029e-01   1.9835616e-01   4.9822729e-01   1.9139860e-01   2.4504547e-01  -2.2630153e-01   1.0278389e-01  -1.2900521e-01   2.2547578e-01  -2.3840620e-01  -1.3204612e-02   4.4604020e-01   3.9618376e-01   3.1206344e-01   4.1321965e-01  -1.4195115e-02   1.5307296e-01  -5.6868326e-02  -4.5673003e-02  -2.8213982e-01  -1.2214231e-01  -2.6629151e-01  -1.7426136e-01  -3.9618153e-01   3.1375998e-01   3.1032100e-01   4.8845855e-01   4.1114223e-01   2.5950198e-01   1.6673605e-01  -1.3455396e-01  -1.1515355e-01  -1.8989060e-01
  -2.4035569e-01  -5.6113536e-01   1.4791783e-01   4.3684129e-01   7.5840182e-02   1.8951280e-01  -2.9641162e-02  -1.3339798e-01   3.6723966e-01   3.2843840e-01  -9.6564189e-03  -2.2666448e-01  -4.3517487e-02  -1.9489475e-01   4.5299995e-02  -8.5059066e-03  -5.7446443e-02  -3.1486358e-01   3.4697146e-02  -2.0903228e-01   1.0405788e-01   2.5121766e-01   2.7508987e-01   5.2159798e-01   4.2548655e-01   4.4289470e-01   1.4489655e-01   1.7216495e-01  -1.9475326e-01  -2.4261488e-01   1.1409991e-01   1.1260753e-01  -2.7824913e-01  -3.3128573e-01   4.4476506e-01   4.4694781e-01   6.9264787e-02   1.6428161e-01   8.8213225e-02   7.3065553e-02  -1.6148770e-01  -1.7764413e-01   2.0508240e-01   3.6948152e-01   2.7513858e-01   2.6442754e-01  -6.8758729e-02   1.4357905e-01   5.3177805e-01   5.2357599e-01   5.5932449e-01   1.0000000e+00  -6.6816012e-02   1.4528436e-01   1.2067453e-01   2.0213523e-01  -4.7596107e-01  -4.6908939e-01   3.3017800e-02   7.4499376e-02  -1.2387220e-01  -3.0558300e-02  -1.7568573e-01  -3.0854832e-01   4.2001174e-01   4.0285558e-01   3.4289382e-01   5.1128333e-01  -1.8129176e-01  -1.8444560e-01   1.2130656e-01  -1.3836279e-02   5.8962149e-03  -4.8421795e-02  -2.3234505e-02   3.5790501e-02   6.0640796e-03  -9.3827342e-02   4.2428691e-02  -8.7079583e-02  -2.4692765e-01  -1.6870746e-01   3.0407352e-02  -2.0422311e-01  -2.5375581e-02   4.7167538e-01   2.7418017e-01   2.0633448e-01  -7.5969539e-02   3.4844661e-01   1.5780286e-01   3.2062552e-01  -8.1000819e-02   4.8435783e-02   2.4907750e-01   1.5334485e-01   3.2943819e-01   3.7089515e-01   5.8939223e-02   2.0158706e-01  -1.0537005e-01  -1.2204796e-01  -2.7512312e-01  -2.0884099e-01  -2.7134200e-01  -2.8250890e-01  -1.0638915e-01   6.1029811e-02   7.2574127e-02   3.7990455e-01   4.8524992e-01   2.0153565e-01   5.3628687e-02  -2.4894221e-01  -2.4591630e-01  -3.0389525e-01
  -2.8589185e-01   4.3972431e-02   7.7302148e-02   8.4544229e-02   1.3010289e-01   8.9631957e-02  -1.8901517e-01  -6.5107072e-02  -7.5849532e-02  -4.7693822e-01  -4.1636395e-01  -2.3549467e-01  -3.8736196e-01  -2.3972933e-01  -1.3165916e-02  -1.1138286e-01   4.1208736e-02   7.2583468e-02  -2.9176271e-01   3.8551763e-02   7.4126851e-02   4.2090712e-03  -3.9289490e-02  -1.2303866e-02  -5.9220461e-02   7.7858753e-02   1.6162326e-01   1.7322114e-01  -1.4416634e-02   8.6779937e-03   2.6211918e-02   8.6534488e-03  -8.7339721e-02  -7.3624278e-02   6.0881320e-02   3.8607776e-02   5.3975808e-02   4.3576475e-02   3.5565893e-02   1.1369841e-01   2.8781250e-01   2.6224543e-01   1.4470842e-01   6.8395272e-02  -1.1755367e-02  -1.1159010e-01   4.1429187e-01   3.4858243e-01  -1.8050756e-01  -2.7040405e-01   1.7657727e-01  -6.6816012e-02   1.0000000e+00   5.6096508e-01   4.7965854e-01   4.0982668e-01   2.8905296e-01   2.9406607e-01  -2.7085279e-01  -1.0198483e-01  -1.6543772e-01  -1.2939846e-01  -4.5142350e-03   3.8954392e-02  -2.5190950e-01  -2.4965452e-01  -2.6603436e-02  -2.4570480e-02  -5.6836888e-02   1.1469755e-01   1.1670234e-02   5.0515243e-02   1.1597270e-01   1.7029742e-01  -3.1832493e-02   2.6024056e-02   4.7693967e-02   4.2288665e-02   4.8761459e-02   3.4534336e-02   1.7268714e-01   4.2932327e-02  -9.8104408e-02   6.1740658e-02   8.7136790e-02  -9.1502218e-02   9.7166497e-02   1.9758112e-01   9.6822568e-02   3.3570991e-01   2.4040749e-01   1.8019740e-01  -9.3739447e-02  -1.6692779e-01   5.6602028e-02   9.9672587e-02   4.1681961e-03   4.8069699e-02   4.2257631e-01   2.3179787e-01   6.1122713e-02   7.7149943e-02   1.1416267e-01   1.4162176e-01   1.1346245e-01   1.7773688e-01   2.2392647e-01   1.6537832e-01   7.4223816e-02  -8.8345897e-02  -1.3963237e-01   6.7620502e-02   9.5694029e-02   1.4564643e-01   1.0657812e-01   8.9762621e-02
  -1.7430686e-01  -1.3857778e-01   9.8744798e-02  -3.9804933e-02   7.7613924e-02   1.3832191e-01  -1.3203176e-01  -3.3274996e-01   3.2937871e-02  -1.3233904e-01  -1.8157216e-01  -4.3171076e-01  -2.6000075e-01  -4.1118410e-01   1.3485038e-02   1.8310560e-01   6.4383132e-02  -5.8243268e-02  -2.9294591e-03   7.4715556e-02   3.5406651e-01   2.1714183e-01  -2.3638529e-02  -2.3932389e-02   3.4115603e-02  -1.5317212e-02   3.6838502e-01   3.7658509e-01   1.0214412e-01   8.4906254e-02  -1.8598478e-02  -1.6726919e-01  -1.9549057e-01  -2.7478424e-01   1.6487691e-01   8.9493952e-02   2.3601596e-01   2.8082778e-01   1.6854241e-01   2.4183281e-01   5.5602341e-01   2.9602656e-01   4.0895567e-01   2.7722096e-01   1.4366648e-01   5.8262839e-03   4.5722518e-01   5.1570615e-01   1.4763073e-01  -8.4303017e-02   4.1908049e-01   1.4528436e-01   5.6096508e-01   1.0000000e+00   2.5728024e-01   4.7696207e-01  -3.2248440e-02   1.1766281e-02  -2.3346892e-01  -3.8125703e-01  -1.0319685e-01  -2.8419571e-01   1.4998489e-01  -6.3805015e-02   2.7618459e-02  -2.4149035e-01   4.9135825e-03  -9.0085958e-02   6.8622078e-02   4.1056020e-02  -1.0024217e-01  -3.8382440e-01   3.7052390e-01   2.6536393e-01   1.6301060e-01   2.2821915e-01   1.9319600e-01   6.3664955e-02   1.0536447e-01   1.4734426e-01   2.5842874e-01   2.0128546e-01   2.5548630e-01   1.8513551e-01   1.9516940e-01   2.6614998e-01   8.2287794e-02   3.0371534e-01  -1.5461285e-01   3.6699326e-01  -2.3388284e-02   2.8210770e-01  -3.9689014e-01  -1.9919656e-01   2.2238469e-01   3.5926380e-01   2.0346644e-01   3.1568960e-01   3.5323032e-01   3.5778374e-01   1.9958438e-01   1.2709267e-01  -4.8214794e-02   1.6367043e-02  -2.2704640e-01  -1.5878380e-01  -1.5096951e-01   3.5613229e-01   1.5566608e-01   1.6949850e-01   1.3824126e-01   1.4014043e-01   5.6664644e-02   1.1827118e-02  -1.1491768e-01  -9.0457856e-02
  -1.9391711e-01  -7.9271784e-02   1.2550515e-01   1.2559714e-01  -1.4480933e-01  -1.1540443e-01   2.8005564e-02  -7.9136978e-02  -2.4255879e-01  -3.0926241e-01  -4.0515640e-01  -1.4537788e-01  -3.0875566e-01  -1.5551800e-01  -2.0089318e-01  -3.1186854e-01  -2.5748804e-02   3.4751057e-02  -2.8936549e-01  -1.0791572e-01  -1.3084445e-01   4.7251720e-02   1.6730570e-02   1.3452737e-01   1.5852584e-01   1.2013578e-01  -1.9160389e-01  -1.4008716e-01  -2.0434165e-01  -1.4832230e-01   7.7690718e-02   2.2705094e-01   5.3729239e-02   7.5670951e-03  -3.1856442e-03   1.4175211e-02   3.4282165e-01   3.4410709e-01   4.9935229e-01   4.9542749e-01   3.4215856e-02   3.0572230e-01  -1.2393855e-01  -1.4968103e-01  -1.0707073e-01  -2.6538391e-01   3.7162480e-01   3.1141541e-01  -2.6604754e-02  -1.6765096e-01   4.3424064e-02   1.2067453e-01   4.7965854e-01   2.5728024e-01   1.0000000e+00   7.5269802e-01   1.9979101e-01   1.8510466e-01  -2.5901272e-01  -6.2180056e-02  -6.8269859e-02  -2.0870687e-02  -8.4523059e-02  -6.5951820e-03  -2.9854116e-01  -1.3479206e-01  -1.3317553e-01   6.4600254e-04  -2.4582444e-01  -6.4363174e-02   3.4256639e-01   3.5785458e-01   1.8112540e-02  -1.7889750e-02   1.3765269e-01  -5.2890420e-03   2.6540855e-01   2.9067760e-01  -1.4718897e-01  -1.1440707e-01  -1.3869917e-02  -2.0262768e-02   1.2639158e-01   1.9900127e-01  -1.3915805e-01  -1.1243494e-01   3.4458578e-01   3.8388467e-01   4.8650818e-01   6.2830801e-01   4.7384731e-01   3.7981877e-01   8.8222378e-02   6.4357316e-03   5.1992475e-03   2.2923624e-02   4.0278674e-01   3.5105148e-01   5.8824518e-01   4.5002239e-01   4.3071519e-02   6.7574580e-02   4.4106214e-03   6.3110193e-02  -3.3055961e-02   3.0286296e-02   3.3066006e-01  -5.4689368e-02  -1.9221425e-01  -3.8071388e-02   2.3505341e-01   1.2391997e-01  -7.4263211e-02   6.4080576e-02  -3.3546335e-02  -1.3611316e-01
  -1.6822720e-01  -1.1638660e-01   2.0294985e-01   1.9462577e-01  -1.4637942e-02   6.4667623e-02  -8.3174926e-03  -2.2036597e-01  -1.1203559e-01  -1.4761226e-01  -2.5425525e-01  -2.6204901e-01  -3.5517104e-01  -2.6671912e-01  -1.1255258e-01  -1.2845071e-01  -7.0661161e-02  -6.9812042e-02  -9.4853211e-02  -3.7500070e-02   1.7344015e-02   1.2147928e-01   9.1417809e-02   2.2848395e-01   1.9114591e-01   1.9107009e-01   1.2736905e-01   1.4751305e-01  -2.9889842e-01  -2.4169297e-01   1.0841024e-01   1.2708326e-01   7.1356402e-02  -6.9582849e-02   1.8236508e-01   2.1334367e-01   5.4249216e-01   5.8295298e-01   6.8864529e-01   6.6925767e-01   2.9150830e-01   5.1531513e-01   8.4431280e-03  -9.6104723e-05  -4.6746213e-02  -1.5962575e-01   5.3078843e-01   5.2425791e-01   6.5723028e-02  -2.0511793e-01   1.4367047e-01   2.0213523e-01   4.0982668e-01   4.7696207e-01   7.5269802e-01   1.0000000e+00   1.0429365e-01   7.4535955e-03  -3.6358642e-01  -2.2068003e-01  -7.9029229e-02  -1.0401871e-01   1.8376822e-02  -6.1318830e-02  -3.7780900e-03  -1.8377658e-02  -3.7915921e-02   1.3880886e-01  -3.2941880e-01  -2.2322305e-01   3.3290885e-01   1.8303371e-01   2.5466540e-01   1.6839741e-01   3.5961195e-01   2.6917621e-01   4.9554323e-01   4.7710046e-01  -2.8363053e-01  -2.0196727e-01  -6.5523902e-02  -1.2868982e-02   3.9459274e-01   2.8579436e-01  -3.2592638e-02   3.8399733e-02   4.2057277e-01   6.4300891e-01   4.2322059e-01   7.3458466e-01   1.9910337e-01   2.9675031e-01  -2.2130585e-01  -1.4181718e-01  -7.1521991e-02  -3.9799663e-02   5.1585440e-01   5.0483954e-01   5.3281110e-01   4.6941837e-01  -6.5718883e-02   2.6713712e-02  -2.9036821e-01  -1.9842731e-01  -3.9898099e-01  -3.5057190e-01   1.6625474e-01  -1.6447069e-02  -3.6523724e-01  -7.3232460e-02   4.0198314e-01   1.1872070e-01  -2.2224986e-01  -2.4385923e-01  -4.0103783e-01  -3.8108315e-01
   3.8907703e-01   7.0836575e-01  -4.1049288e-01  -3.7613019e-01   8.1728593e-02   8.2160493e-02  -2.5898660e-01   1.7347492e-01  -2.2975336e-01  -1.8049611e-01  -3.0825690e-02   4.0216227e-01   3.5985411e-02   3.7908124e-01   8.6345865e-02   1.1482279e-01   5.2428491e-01   6.7223312e-01  -4.5182106e-01   9.0374633e-02  -6.6724433e-02  -1.7583705e-02  -3.7435766e-01  -3.7689566e-01  -3.7962878e-01  -1.7725683e-01  -9.6349188e-02   1.2455946e-02   2.9368213e-01   3.7315714e-01  -1.1660613e-01  -8.2590154e-02   3.6912280e-01   3.8381670e-01  -3.9421178e-01  -3.3356236e-01  -2.2193270e-01  -1.2150003e-01   6.6457243e-02   5.4693964e-02  -3.4109681e-02   2.0513820e-01  -2.6837073e-01  -1.2855550e-01  -2.4786454e-01   1.1112108e-02   3.5154920e-02  -9.8083538e-03  -4.3201887e-01  -1.4565844e-01  -3.9298050e-01  -4.7596107e-01   2.8905296e-01  -3.2248440e-02   1.9979101e-01   1.0429365e-01   1.0000000e+00   8.4734251e-01  -1.3965949e-02   2.9711200e-03   3.9449545e-01   9.2766114e-02   5.6590185e-01   5.3790996e-01  -5.4369725e-01  -3.2839962e-01  -3.9670476e-01  -3.2911945e-01  -5.7200075e-02  -7.1262841e-02  -1.2742834e-01   1.0852230e-01   1.6540036e-01   3.3047484e-01   1.7673133e-01   1.4901448e-01   1.4811077e-01   1.3043996e-01   2.8604476e-01   4.0513751e-01   5.7838981e-01   5.0001218e-01  -4.4140821e-02   4.3714345e-01  -4.7722796e-02  -4.4089017e-01  -1.7494781e-01   1.1828473e-02   7.5193654e-02  -7.7517288e-02   4.4223231e-02  -9.6956177e-02  -9.0388608e-02  -3.4599778e-01  -2.0571630e-01  -2.0554145e-01   5.1593763e-02  -1.7107874e-02   2.5744226e-01   1.8891705e-01  -1.8500955e-01  -3.4181147e-01  -1.2687588e-01  -1.1817914e-01  -1.6890525e-02  -1.1106648e-02  -2.7445303e-02  -4.5406773e-01  -1.5928134e-01  -1.2371442e-01  -1.6785698e-01   3.5380937e-02  -1.4291222e-01  -9.1188599e-02  -5.2499921e-02  -1.0157272e-01
   3.2600524e-01   6.4985408e-01  -4.2840596e-01  -4.6064985e-01  -5.2421617e-02  -6.8815225e-02  -1.7628487e-01   1.5291374e-01  -3.5096456e-01  -3.1349923e-01  -7.7407518e-02   4.1369191e-01   7.9558855e-02   3.8775965e-01   2.5419283e-02   1.8729569e-02   4.7064198e-01   7.0231972e-01  -4.5769680e-01   1.1215832e-01  -9.1497645e-02  -1.3536585e-02  -4.1281148e-01  -4.6017752e-01  -3.8525899e-01  -3.0317590e-01  -2.5405814e-01  -1.2695065e-01   3.7901282e-01   4.6414356e-01  -1.3460601e-01  -8.0390434e-02   3.7495395e-01   4.3319009e-01  -4.5384057e-01  -4.2686769e-01  -2.6676624e-01  -1.6365148e-01  -3.3475289e-02  -2.4535531e-02  -5.1688616e-02   1.4007370e-01  -2.4497513e-01  -2.0594438e-01  -1.8615513e-01   6.0484762e-02  -5.3369159e-03  -7.4973520e-02  -3.4747123e-01  -4.6272572e-02  -3.8952844e-01  -4.6908939e-01   2.9406607e-01   1.1766281e-02   1.8510466e-01   7.4535955e-03   8.4734251e-01   1.0000000e+00   1.5855707e-01   4.4819270e-02   4.6947300e-01   1.2049183e-01   5.3744058e-01   6.2596053e-01  -6.7758568e-01  -4.4143388e-01  -3.1676258e-01  -3.5720788e-01   4.9571777e-02   1.0706886e-01  -2.1319367e-01   3.3679441e-02   9.0113966e-02   2.7619569e-01   8.1205680e-02   2.0270781e-02   2.5229321e-02   2.1400094e-02   2.4184317e-01   3.9054730e-01   5.6845224e-01   4.6008391e-01  -4.6559781e-02   4.7035633e-01  -1.9362451e-01  -5.1897801e-01  -2.4166810e-01  -1.1226295e-01  -3.4111275e-02  -1.9583800e-01   1.4516794e-01   7.0027913e-02  -6.5215747e-02  -2.6682013e-01  -1.2222081e-01  -9.6028837e-02  -2.9499066e-02  -1.0528637e-01   2.6620222e-01   2.5274358e-01  -1.1669789e-01  -2.5257688e-01   1.3360891e-02   5.3791331e-03   7.9532136e-02   9.0502967e-02   7.5661639e-02  -3.2288676e-01  -5.1017646e-02  -9.7319148e-02  -2.3151672e-01  -2.6649656e-02  -6.4465040e-02   9.2929544e-02   5.9625800e-02   1.6190993e-02
   4.0501985e-01   8.2430678e-02  -3.6541625e-01  -3.4319569e-01   3.9931675e-03   5.5685727e-02   3.5625655e-02   2.1066960e-01   1.6984828e-01   3.0869031e-01   3.5812969e-01   2.3268418e-01   3.2848123e-01   1.2938412e-01   2.7117472e-01   1.4601205e-01   1.4435795e-01   2.1674729e-01   1.4354509e-01   2.2842302e-03  -4.1691124e-02   7.6502387e-02  -3.9746573e-01  -4.8991681e-01  -4.3516840e-01  -4.6960725e-01  -3.0900461e-01  -2.2148141e-01   2.9593407e-01   2.8736361e-01  -3.7817112e-01  -3.5686630e-01   5.0097707e-02   1.1053189e-01  -3.2845981e-01  -3.9492117e-01  -2.3611031e-01  -1.2673815e-01  -1.6628652e-01  -2.4333546e-01  -3.6817247e-01  -2.1833984e-01  -1.8607429e-01  -1.5618596e-01   8.8501776e-03   2.4074612e-01  -1.7188598e-01  -3.1233964e-01   9.5332572e-02   4.3939929e-01  -2.5705696e-01   3.3017800e-02  -2.7085279e-01  -2.3346892e-01  -2.5901272e-01  -3.6358642e-01  -1.3965949e-02   1.5855707e-01   1.0000000e+00   5.4038928e-01   5.6611493e-01   4.4796390e-01   1.9364567e-01   3.3650619e-01  -1.3726884e-01   4.1440767e-02   2.8836515e-02  -1.2042285e-01  -1.3220311e-01  -3.3684869e-02  -2.0224824e-01  -7.5547933e-02  -3.0297646e-02   6.3385830e-02  -1.6220027e-01  -4.4809161e-02  -6.7983708e-02  -1.1047542e-02  -6.3953535e-02   1.7346378e-02   1.2926834e-01   4.7747107e-02   1.2181978e-01   1.8395338e-01  -1.1108736e-01  -8.4710992e-02  -1.8773066e-01  -3.4084999e-01  -2.1562905e-01  -2.4360544e-01   6.0621578e-02  -5.5648318e-03  -1.2479323e-01   5.3795505e-03  -7.7263993e-02  -6.0856555e-02  -1.9341554e-01  -2.7184583e-01  -2.9451293e-03  -6.5716475e-02  -5.3419736e-02  -3.4666811e-02   6.6681726e-02   9.5680335e-02   7.6161769e-02   3.5994419e-02  -7.2194268e-02  -1.7301630e-01   6.7966351e-02  -7.6170684e-02  -2.3428412e-01  -1.7420371e-02   8.1694300e-02   9.7482874e-02   7.1620790e-02   1.1725674e-01
  -3.0129531e-02   6.7855979e-02  -3.3497601e-01   3.5245187e-02   1.1437098e-01   1.5655374e-01  -2.5829580e-01   2.6831387e-01   6.9367600e-02   8.9081582e-02  -1.5482419e-01   8.3682293e-02  -1.7163088e-01  -5.1604199e-02   8.6897922e-02  -5.5548882e-02  -1.3323280e-01  -1.0919381e-02  -1.8684832e-01  -3.2963981e-02  -4.8766442e-02   8.7918740e-02  -3.1302599e-01  -2.0503305e-01  -2.2352810e-01  -4.7546274e-02  -1.2697850e-01  -5.9452187e-02  -8.8534113e-02   7.4172478e-03  -2.9601972e-01  -1.4939719e-01   2.1015056e-02   2.1660986e-01  -1.8588278e-01  -9.7416114e-02  -1.8019849e-01  -6.7413275e-02  -6.2768406e-02  -6.8234978e-02  -4.2975394e-01  -2.3646830e-03  -3.0205902e-01  -2.1514566e-01  -1.0228521e-01   2.3743210e-01  -6.0409684e-02  -2.9246606e-01  -1.5809014e-01   3.7256317e-01  -3.3769906e-01   7.4499376e-02  -1.0198483e-01  -3.8125703e-01  -6.2180056e-02  -2.2068003e-01   2.9711200e-03   4.4819270e-02   5.4038928e-01   1.0000000e+00   1.6997608e-01   5.4883985e-01  -9.5054180e-02   1.5796861e-01  -2.0249787e-01   2.1016597e-01   2.5328618e-02   1.4985382e-01  -8.3686714e-02   1.4584972e-01  -4.8371333e-02   2.0005369e-01  -2.8197260e-01  -8.0512976e-02  -2.7774974e-01  -1.4772141e-01  -1.6671064e-01  -4.0065290e-03  -1.9992290e-01  -2.0982565e-01  -3.2293245e-02  -1.6343843e-01  -1.0671032e-01  -1.7525934e-02  -1.8151603e-02   5.7588805e-02  -1.9702757e-01  -2.7363384e-01   9.7860726e-03   1.2527773e-01   5.1726444e-02  -2.4761912e-01   1.5141592e-02  -7.3611767e-02  -1.7750051e-01  -2.2725047e-01  -3.5433607e-01  -4.3966152e-01  -1.8551035e-01  -2.9381323e-01  -5.8040264e-02  -9.9354831e-02   2.0990433e-01   3.5905397e-02   2.4699513e-01   1.8199502e-01   2.2323385e-01  -2.8504569e-01  -4.9445104e-02  -2.8202574e-01  -4.1304623e-01  -2.5144559e-01  -9.3319317e-02   1.2951348e-01   1.4044534e-01   2.2923009e-01
   4.5971160e-01   3.5995452e-01  -4.1527924e-01  -3.7462013e-01   3.0143957e-02   6.1834596e-02   1.2155526e-01   2.7400282e-01  -2.7547793e-02   1.1505316e-01   3.4230969e-01   4.6998887e-01   2.9063740e-01   3.3090947e-01   1.3797155e-01   1.5413696e-01   4.0629764e-01   5.1147609e-01  -1.9248884e-01  -1.0716756e-01  -8.1451654e-02   9.3098418e-02  -4.0231846e-01  -3.9950317e-01  -3.6062424e-01  -4.0659727e-01  -2.2190253e-01  -9.5963426e-02   2.7443685e-01   3.1923639e-01  -2.7694601e-01  -2.7047497e-01   4.7586012e-01   4.8450237e-01  -3.2806285e-01  -3.2204035e-01  -3.5419766e-02   1.2565351e-01   1.9567509e-01   1.2218107e-01  -1.4939825e-01   1.6555090e-01  -4.3543961e-01  -3.4878020e-01  -1.3101667e-01   1.3959036e-01  -1.3831916e-01  -2.8376957e-01   1.7501094e-02   2.4151262e-01  -2.8766944e-01  -1.2387220e-01  -1.6543772e-01  -1.0319685e-01  -6.8269859e-02  -7.9029229e-02   3.9449545e-01   4.6947300e-01   5.6611493e-01   1.6997608e-01   1.0000000e+00   4.9204726e-01   5.6553768e-01   7.4639880e-01  -1.4110925e-01   7.1838802e-02  -1.4314344e-01  -1.4664698e-01  -2.7295288e-01  -3.1691998e-01  -1.3238326e-02   1.3327960e-02   1.8760930e-01   3.2882803e-01   1.2430322e-01   2.2812033e-01   2.2119578e-01   2.3044399e-01  -6.3823633e-02   6.5073316e-02   2.9143719e-01   2.4875312e-01   2.6059417e-01   5.1179465e-01  -3.8766807e-01  -3.6780895e-01  -2.0859270e-01  -6.6271045e-02  -1.5698222e-01  -2.1667759e-01  -2.5112801e-04  -7.3312692e-02  -2.7208800e-01  -2.7553655e-01  -4.1675324e-01  -3.2398415e-01  -2.9170718e-03  -7.2121000e-02   1.3818582e-01   4.4844932e-03  -2.1975035e-01  -3.6877039e-01  -3.1912698e-01  -3.4255120e-01  -2.9961716e-01  -3.6703715e-01  -8.7809734e-02  -3.9021565e-01  -3.7949633e-01  -1.5780044e-01  -4.5587946e-02  -1.2285748e-01  -3.6109204e-01  -3.3868323e-01  -3.5415728e-01  -2.9711264e-01
   9.0307854e-02   2.0980744e-01  -4.4797505e-01   1.6712168e-01   8.0414551e-02   1.3109149e-01  -6.6558872e-02   6.8941670e-01  -1.0420619e-01   5.1071694e-02   4.5026523e-02   4.2121305e-01  -1.3599040e-01   1.5860482e-01  -6.1959268e-02  -1.4723249e-02  -2.3955051e-02   2.2376969e-01  -1.1414096e-01   8.3730553e-02  -1.2680938e-01   1.7145901e-02  -4.2440254e-01  -2.3083314e-01  -4.3087978e-01  -2.5949452e-01  -1.8959511e-01  -9.4642739e-02  -1.1466845e-02   1.0730952e-01  -3.0348239e-01  -7.6371807e-02   1.1929761e-01   3.3611883e-01  -3.8755234e-01  -2.6190776e-01  -4.1819083e-03   1.0117033e-01   6.0677982e-02   1.0257149e-01  -3.6497366e-01   1.4879146e-01  -5.6512620e-01  -4.9428411e-01  -3.7781565e-01  -5.4274024e-02  -1.1649646e-01  -3.9547337e-01  -2.8254419e-01   1.6877964e-01  -5.0447597e-01  -3.0558300e-02  -1.2939846e-01  -2.8419571e-01  -2.0870687e-02  -1.0401871e-01   9.2766114e-02   1.2049183e-01   4.4796390e-01   5.4883985e-01   4.9204726e-01   1.0000000e+00   7.4802985e-02   5.4233806e-01  -1.4274231e-01   3.7306494e-01  -2.6991478e-01  -3.7502074e-02  -3.2045638e-01  -1.7608224e-01   1.3673008e-01   1.5031855e-01  -1.3634361e-01   1.6183040e-01  -2.0649565e-01   4.7668829e-02  -5.7674753e-03   2.0694964e-01  -3.0396096e-01  -3.1578771e-01  -7.7170506e-02  -2.3046994e-01   5.4495221e-02   1.8098940e-01  -3.2125508e-01  -2.6308768e-01  -2.8317291e-01  -2.5156663e-01  -1.3190344e-03   4.0343853e-02   1.7814046e-01  -2.6750937e-01   2.3583201e-02  -1.4665367e-01  -4.8058809e-01  -3.6418454e-01  -3.6654929e-01  -4.1356445e-01  -1.6646687e-02  -2.9495030e-01   9.2585935e-02  -1.5482949e-01   1.3389674e-01  -8.1305431e-02   6.1786217e-02  -8.6328316e-02   2.4468066e-01  -2.0596190e-01  -2.9678563e-01  -4.2996048e-01  -3.6600282e-01  -3.3778354e-01  -2.3243343e-01  -1.3624022e-03  -3.1585208e-02   4.7685574e-02
   3.4582252e-01   4.3641454e-01  -5.9074440e-01  -5.2120838e-01   2.7465709e-01   3.1004698e-01  -2.7487960e-01   1.7262782e-01   8.5787515e-02   1.7233827e-01   2.8153111e-01   2.9339640e-01   1.7323087e-01   1.7915640e-01   3.1483417e-01   5.2280817e-01   8.5866454e-01   8.2501105e-01  -1.9323714e-01   3.3674738e-01   2.2531867e-01   2.8784111e-01  -5.7671984e-01  -5.4366204e-01  -5.4796427e-01  -4.0128014e-01   4.0849413e-02   1.8241805e-01   7.2937599e-01   7.8830898e-01  -2.8995586e-01  -3.7861119e-01   2.0786120e-01   1.9293807e-01  -4.6583300e-01  -4.4646993e-01  -3.2666123e-01  -3.5327255e-02  -5.4685462e-02  -8.1475572e-02   1.0886014e-02   7.0837354e-03  -1.1919145e-01   3.4665840e-03  -7.3135481e-02   2.8850971e-01  -5.7429851e-02  -3.9236505e-02  -1.3987083e-01   7.0185953e-02  -1.4037820e-01  -1.7568573e-01  -4.5142350e-03   1.4998489e-01  -8.4523059e-02   1.8376822e-02   5.6590185e-01   5.3744058e-01   1.9364567e-01  -9.5054180e-02   5.6553768e-01   7.4802985e-02   1.0000000e+00   7.3941126e-01  -3.4831807e-01  -4.3930441e-01  -3.8758825e-01  -4.3882300e-01  -4.0996926e-01  -5.1998945e-01  -1.9459869e-01  -2.2098356e-01   5.4171879e-01   6.7756785e-01   3.6415236e-01   4.9399914e-01   2.6908743e-01   1.6230465e-01   5.1545590e-01   5.9065257e-01   7.9888743e-01   7.4088790e-01   2.4445989e-01   6.3982646e-01  -3.0241468e-02  -1.9732849e-01  -2.9203507e-01  -1.0525654e-01  -3.2323314e-01  -9.2712618e-02  -1.0721403e-02  -2.8548592e-02  -2.9448306e-01  -3.0035002e-01   2.5284363e-02   3.9515706e-02   2.8776521e-01   2.3183102e-01   4.0058949e-01   2.7939783e-01  -1.1988097e-01  -4.2760713e-01  -3.2478340e-01  -1.9190923e-01  -3.4034967e-01  -3.3303809e-01  -3.2203048e-01  -5.5491631e-01   3.2826617e-02   2.2587649e-01   1.9066277e-01   3.9356779e-01   1.0377578e-02  -2.5213232e-01  -2.5606909e-01  -2.7020782e-01
   3.1350600e-01   5.0566082e-01  -5.8866366e-01  -3.2892210e-01   7.5924171e-02   1.5410913e-01  -7.4586282e-02   5.4327646e-01  -1.8298793e-01  -4.3204306e-02   1.7007845e-01   5.6442384e-01   9.2328832e-02   3.4458083e-01   8.3152202e-02   1.8901844e-01   5.9244876e-01   8.0356047e-01  -2.9801286e-01   2.6250551e-01  -9.7396923e-02   5.1752274e-02  -5.9055887e-01  -5.3883248e-01  -6.3443253e-01  -5.0304042e-01  -2.5794020e-01  -1.0782432e-01   4.8770399e-01   6.2758284e-01  -2.8944319e-01  -2.1237168e-01   4.0305929e-01   5.3403753e-01  -5.6968805e-01  -4.9782560e-01  -2.9231217e-01  -9.1000794e-02  -4.1359388e-02  -4.0349060e-02  -1.7945730e-01   1.2286194e-01  -5.1810250e-01  -4.6773672e-01  -2.8425104e-01   1.2214444e-01  -1.6294150e-01  -3.3832465e-01  -3.1565361e-01   5.5923570e-02  -4.4609145e-01  -3.0854832e-01   3.8954392e-02  -6.3805015e-02  -6.5951820e-03  -6.1318830e-02   5.3790996e-01   6.2596053e-01   3.3650619e-01   1.5796861e-01   7.4639880e-01   5.4233806e-01   7.3941126e-01   1.0000000e+00  -4.5684360e-01  -2.0199774e-01  -3.8398770e-01  -3.6018745e-01  -3.7120952e-01  -3.4821539e-01  -8.5045032e-02   2.1694948e-03   2.2109158e-01   5.1584907e-01   6.1916964e-02   2.7171681e-01   1.6048159e-01   2.2031054e-01   1.6001436e-01   2.4053927e-01   5.0412677e-01   4.0505623e-01   8.0662214e-02   5.3657221e-01  -3.8964020e-01  -5.1637895e-01  -3.8503752e-01  -2.4643288e-01  -1.6838056e-01  -1.6047622e-01   1.9002635e-01  -7.2759512e-02  -8.7985153e-02  -2.2916231e-01  -3.2322451e-01  -2.4565594e-01  -5.9527645e-02  -1.3214235e-01   3.2221583e-01   9.6081004e-02  -7.6986899e-02  -3.8217678e-01  -1.4312226e-01  -1.6480878e-01  -1.8509449e-01  -2.3978663e-01  -2.6098616e-02  -5.2126762e-01  -2.0711189e-01  -1.3777159e-01  -1.4392775e-01   3.5981946e-02  -1.4840055e-01  -1.3054614e-01  -1.6825503e-01  -1.7303275e-01
  -1.4210001e-01  -4.9353121e-01   5.4998636e-01   3.6772953e-01   7.5433309e-02   2.0505635e-02   2.9588785e-01  -2.8162435e-01   3.4444534e-01   2.5882528e-01   2.8733922e-01  -2.8264695e-01   8.2405994e-02  -1.8687471e-01   5.1117790e-02  -3.6958877e-02  -3.5349624e-01  -5.6898638e-01   5.2448379e-01  -1.7828829e-01   4.5613795e-02  -7.2157026e-02   6.0608964e-01   5.5894432e-01   4.6781825e-01   3.5475021e-01   3.1182832e-01   1.9214420e-01  -4.0262029e-01  -5.1205481e-01   3.3914968e-01   1.6568199e-01  -5.6140052e-02  -1.9647676e-01   7.0688619e-01   6.6643265e-01   2.7459338e-01   1.9586572e-01   1.7492238e-01   9.1491773e-02   1.7169770e-01  -4.4521881e-02   2.2746180e-01   1.9372505e-01   3.9727632e-01   1.4060327e-01  -4.0192844e-02   4.1462309e-02   3.7801200e-01   7.8585692e-02   4.2149778e-01   4.2001174e-01  -2.5190950e-01   2.7618459e-02  -2.9854116e-01  -3.7780900e-03  -5.4369725e-01  -6.7758568e-01  -1.3726884e-01  -2.0249787e-01  -1.4110925e-01  -1.4274231e-01  -3.4831807e-01  -4.5684360e-01   1.0000000e+00   6.4663159e-01   5.8432514e-01   5.6484405e-01   1.5174124e-02  -1.0980734e-01   2.2702838e-01  -3.7285640e-03   4.7199637e-02  -1.4115995e-01   4.5592580e-02   5.6032694e-02   1.6737624e-01   1.1781226e-02  -2.3092929e-01  -2.7038339e-01  -5.2171540e-01  -3.5703367e-01   1.6427656e-01  -3.8644982e-01   1.7254770e-01   4.1511393e-01   4.4637470e-01   3.5254191e-01   6.0589498e-02   6.4451363e-02  -2.0161835e-01   5.4004029e-02  -6.5810659e-02   1.6135359e-01  -1.4235664e-02  -1.0929066e-01   1.4259755e-01   2.3058904e-01  -2.3875672e-01  -1.3333137e-01  -7.8687574e-02   1.6471070e-01  -3.3180657e-01  -2.8273276e-01  -3.9876747e-01  -4.2806105e-01  -1.8093888e-01   2.2876826e-01  -1.5064918e-01   1.4002896e-01   3.3039620e-01   1.1861591e-02  -1.3589190e-01  -4.3580572e-01  -4.3101924e-01  -3.9384017e-01
  -7.1275724e-02  -2.2535868e-01   2.3634037e-01   4.9383521e-01  -1.0777099e-01   3.0059821e-02   7.1376479e-02   8.9443599e-02   9.1058048e-02   2.0702707e-01   1.3520637e-01   1.5901645e-01   2.8533635e-02   1.4370680e-01  -5.1142565e-02  -2.5700315e-01  -4.5089562e-01  -4.3120825e-01   1.1727468e-01  -3.2911776e-01  -3.1337310e-01  -2.4389783e-01   4.4932445e-01   5.8954584e-01   3.3390389e-01   3.4981674e-01   3.5876901e-02  -1.2524539e-02  -6.0524964e-01  -6.2281924e-01   1.7733689e-01   2.3724934e-01   9.4996107e-02   8.3005903e-02   5.1869823e-01   6.0849430e-01   2.8956482e-01   1.8735889e-01   2.9798877e-01   2.1008967e-01  -5.8133514e-02   1.5395978e-01  -2.1684342e-01  -1.4196054e-01   1.5481834e-01   1.3233421e-01  -2.4028219e-01  -2.5367320e-01   1.1921485e-01   2.1385987e-01  -3.2707944e-02   4.0285558e-01  -2.4965452e-01  -2.4149035e-01  -1.3479206e-01  -1.8377658e-02  -3.2839962e-01  -4.4143388e-01   4.1440767e-02   2.1016597e-01   7.1838802e-02   3.7306494e-01  -4.3930441e-01  -2.0199774e-01   6.4663159e-01   1.0000000e+00   4.6242567e-01   7.1214654e-01  -2.5714236e-02  -2.7518201e-03   2.9391683e-01   2.4197817e-01  -2.6529558e-01  -2.2838190e-01  -1.6244577e-01  -1.4357067e-01   8.4239727e-02   1.2441509e-01  -4.7518455e-01  -5.2967534e-01  -6.5594765e-01  -5.8853605e-01   2.7592130e-02  -3.9644807e-01  -1.6660283e-01   1.7309774e-01   3.5870875e-01   3.3093291e-01   2.9490949e-01   9.9637383e-02   5.3195564e-02  -8.6687095e-02   1.5298338e-01   1.3771890e-01  -4.0297196e-01  -4.3943466e-01  -1.0959787e-01  -6.0465686e-02  -3.3756848e-01  -3.2632538e-01  -1.1620036e-02   5.7031729e-02  -1.3576368e-01  -3.3675555e-01  -2.1316564e-01  -3.2122037e-01   1.6953287e-01   1.2140520e-01  -4.4178675e-01  -1.8426144e-01   5.8451835e-02  -3.4941853e-01  -3.7974480e-01  -4.0702376e-01  -3.9171162e-01  -3.4690473e-01
  -1.7978068e-01  -5.0222482e-01   6.2254800e-01   3.2367298e-01  -1.6334700e-01  -2.2509116e-01   3.1705789e-01  -3.0320387e-01   9.2454807e-02   1.2758423e-02  -4.2170603e-02  -1.9801797e-01   5.6665506e-02  -1.2054950e-01  -2.4042892e-01  -4.0014582e-01  -4.2138151e-01  -4.8701635e-01   2.5859480e-01  -1.6885080e-01  -1.8160336e-01  -2.6764164e-01   6.4931211e-01   5.0916301e-01   5.4005027e-01   4.4132104e-01  -2.5119374e-02  -1.2429374e-01  -4.7544384e-01  -5.0352410e-01   5.2422769e-01   3.8765925e-01   2.6376776e-01   1.6277876e-01   7.7353592e-01   7.5378996e-01   8.4891386e-02  -2.3396268e-02   1.1152538e-01  -8.3302678e-03   1.3709049e-01  -5.8803729e-02   1.8301882e-01   1.2608920e-01   7.4950851e-01   4.5133964e-01  -1.6787082e-01  -3.5670064e-02   5.2753780e-01   2.1137632e-01   4.4708639e-01   3.4289382e-01  -2.6603436e-02   4.9135825e-03  -1.3317553e-01  -3.7915921e-02  -3.9670476e-01  -3.1676258e-01   2.8836515e-02   2.5328618e-02  -1.4314344e-01  -2.6991478e-01  -3.8758825e-01  -3.8398770e-01   5.8432514e-01   4.6242567e-01   1.0000000e+00   8.3227497e-01   2.9044684e-01   2.8795302e-01   1.4192548e-01   7.3383684e-02  -1.7530729e-01  -3.1935587e-01  -1.5128521e-01  -2.5874813e-01   4.6592392e-02  -9.0493028e-02  -2.2763843e-01  -2.0548915e-01  -4.8151817e-01  -3.2213707e-01  -5.1715531e-02  -3.9066197e-01  -1.2719911e-02   2.3612377e-01   4.7399995e-01   3.9017989e-01   1.4159815e-01  -5.9622145e-02   2.2795448e-02   2.6517580e-01   2.1943798e-02   2.1320759e-01   5.1342730e-02  -9.7754199e-02   7.4373490e-02   1.2695178e-01  -2.6957803e-01  -2.0538206e-02  -1.2017079e-01   1.6066207e-01  -2.2409799e-01  -2.2585338e-01  -2.6421988e-01  -2.2299212e-01  -1.0966248e-01   2.2289120e-01  -1.2068314e-01   1.0720134e-01   1.7446745e-01  -1.2302663e-01  -1.7316250e-01  -2.9468847e-01  -3.3015904e-01  -3.2775533e-01
  -2.6278610e-01  -4.5627211e-01   4.5596129e-01   5.4393622e-01  -1.3351065e-01  -6.0861549e-02   7.4046423e-02  -1.8920236e-01   3.3887155e-02   7.2947561e-02  -1.4107855e-01  -7.0977475e-02  -1.0168217e-01  -4.8046960e-02  -2.6401960e-01  -3.7898811e-01  -4.7476213e-01  -4.9015968e-01   3.1836067e-02  -2.6171776e-01  -2.4287796e-01  -2.1716331e-01   6.3220788e-01   7.1121033e-01   6.0118955e-01   6.3164398e-01   7.6804542e-02   6.1197427e-03  -6.7962446e-01  -6.5042493e-01   4.6442797e-01   4.5961662e-01   2.6668671e-01   2.0414945e-01   7.7198105e-01   8.5936084e-01   2.5283796e-01   1.6739376e-01   3.1790323e-01   2.2692206e-01   7.1525794e-02   1.5914126e-01   7.9192945e-03   1.2494981e-01   5.4050261e-01   3.8556328e-01  -9.4179628e-02   2.0527072e-02   4.0006455e-01   2.5466512e-01   3.1464848e-01   5.1128333e-01  -2.4570480e-02  -9.0085958e-02   6.4600254e-04   1.3880886e-01  -3.2911945e-01  -3.5720788e-01  -1.2042285e-01   1.4985382e-01  -1.4664698e-01  -3.7502074e-02  -4.3882300e-01  -3.6018745e-01   5.6484405e-01   7.1214654e-01   8.3227497e-01   1.0000000e+00   1.4338126e-01   1.8403693e-01   3.1401416e-01   2.5017515e-01  -2.5057796e-01  -3.0729812e-01  -1.3512922e-01  -2.0831891e-01   1.4772394e-01   1.2338089e-01  -3.6804188e-01  -3.8774415e-01  -5.6282484e-01  -4.3428627e-01   5.2665189e-03  -3.3343789e-01  -7.6199130e-02   2.6487430e-01   4.6709645e-01   5.1356646e-01   2.4189695e-01   1.4255396e-01   3.9517216e-02   1.1547395e-01   8.8490451e-03   2.7167806e-02  -2.0901174e-01  -3.4543525e-01   3.8547528e-02   7.3686340e-02  -3.0574994e-01  -1.2827116e-01  -2.0763916e-01  -4.0512452e-02  -3.0674340e-01  -4.4583617e-01  -3.0832538e-01  -3.4233138e-01   1.1776032e-02   7.3321644e-02  -3.8306818e-01  -8.3706078e-02   1.8441979e-01  -2.8718806e-01  -3.8811856e-01  -4.5607252e-01  -4.6260905e-01  -4.0899238e-01
   4.8662188e-02   3.0253567e-02   3.8081760e-01   5.6888792e-02  -3.8814339e-01  -4.0278194e-01   1.9553812e-01  -1.9207772e-01  -2.4203376e-01  -2.2719354e-01  -1.9327846e-01  -7.5516480e-02   1.0028902e-01   6.3297778e-02  -3.1785071e-01  -3.4409878e-01  -3.8027276e-01  -3.3368506e-01  -2.0929270e-02  -1.8538786e-01  -1.3339768e-01  -3.0885377e-01   3.8405541e-01   1.2586423e-01   3.1651156e-01   1.2245997e-01  -5.6670243e-02  -1.7845903e-01  -2.3474342e-01  -3.0396752e-01   3.1597041e-01   2.2149159e-01   1.0616781e-01   1.3546175e-01   3.1359208e-01   2.5765474e-01  -6.4138505e-02  -3.0282742e-01  -2.3165694e-01  -2.0183149e-01   2.5512040e-01  -8.3350120e-02   3.0619433e-01   2.2513429e-01   2.6541526e-01   9.3909203e-02  -1.1334738e-01   2.0304318e-02   2.0417801e-01   1.5695309e-01   1.4918216e-01  -1.8129176e-01  -5.6836888e-02   6.8622078e-02  -2.4582444e-01  -3.2941880e-01  -5.7200075e-02   4.9571777e-02  -1.3220311e-01  -8.3686714e-02  -2.7295288e-01  -3.2045638e-01  -4.0996926e-01  -3.7120952e-01   1.5174124e-02  -2.5714236e-02   2.9044684e-01   1.4338126e-01   1.0000000e+00   8.4723988e-01  -2.8066155e-01  -1.4069390e-01  -3.4310279e-01  -4.8435297e-01  -2.8021181e-01  -4.7119863e-01  -3.4439565e-01  -3.7327711e-01   1.8789040e-02   8.8854390e-02  -1.3917897e-01  -7.5365304e-02  -3.6528359e-01  -3.8212593e-01   7.0584639e-02   1.0222117e-01  -7.2939155e-02  -5.8473474e-02  -2.3952594e-03  -4.0054397e-01  -2.5158445e-01  -6.3531200e-03   1.2869809e-01   1.1871369e-01   1.3546512e-01   1.0358124e-01  -3.1279321e-01  -2.6193193e-01  -5.0855397e-01  -1.6632149e-01   1.6887047e-01   2.5039941e-01   2.6445820e-01   1.4173756e-01   2.1002952e-01   2.7605225e-01  -1.3360089e-01   5.0594755e-01   1.9805257e-01   1.8227846e-02  -2.8143957e-01  -2.8205980e-01   1.1918495e-01   3.0943612e-01   2.7987167e-01   2.2766316e-01
  -5.6099527e-02  -1.1474330e-02   3.1830884e-01   1.0652511e-01  -4.5308492e-01  -3.3803634e-01   6.5606302e-02  -1.9075187e-01  -3.3552733e-01  -2.5824219e-01  -3.0970237e-01  -9.9255980e-02  -3.6869299e-02   1.7107708e-02  -2.8494361e-01  -4.3519965e-01  -4.8886411e-01  -3.7888762e-01  -7.1556930e-02  -1.4480607e-01  -1.7821569e-01  -2.5855907e-01   3.0735255e-01   1.0942669e-01   2.7092259e-01   1.3412898e-01  -1.4058724e-01  -2.0704984e-01  -3.0268797e-01  -3.5396156e-01   2.5393200e-01   2.4711736e-01   5.3031774e-02   1.2762137e-01   2.8013432e-01   2.5775361e-01  -1.5193653e-02  -2.6549873e-01  -1.6769726e-01  -1.5347266e-01   1.6696247e-01  -6.1861608e-02   2.1973229e-01   1.1274312e-01   2.0936235e-01   7.7492556e-02  -5.2989763e-03   3.1303999e-02   1.0226863e-01   1.4943703e-01   2.5143907e-02  -1.8444560e-01   1.1469755e-01   4.1056020e-02  -6.4363174e-02  -2.2322305e-01  -7.1262841e-02   1.0706886e-01  -3.3684869e-02   1.4584972e-01  -3.1691998e-01  -1.7608224e-01  -5.1998945e-01  -3.4821539e-01  -1.0980734e-01  -2.7518201e-03   2.8795302e-01   1.8403693e-01   8.4723988e-01   1.0000000e+00  -2.0893705e-01  -7.9081415e-03  -4.0781371e-01  -5.4676332e-01  -3.1818206e-01  -5.4981367e-01  -3.4240046e-01  -3.1008200e-01  -1.3643795e-01  -5.1561046e-02  -2.0992336e-01  -2.2263333e-01  -3.5181268e-01  -4.1809737e-01   6.4680452e-02   9.9641475e-02  -2.3067217e-02  -8.1627343e-02   9.2171839e-02  -2.1967288e-01  -3.0998108e-02   8.9115894e-02   1.7503146e-01   1.4742394e-01   1.0453730e-01   7.9689216e-02  -3.4755879e-01  -3.1566248e-01  -3.7644931e-01  -1.1372261e-01   2.0323646e-01   3.1523465e-01   4.2865036e-01   2.9129005e-01   3.5759101e-01   4.0955439e-01   1.0293627e-01   4.7715594e-01   1.9174978e-01  -7.2191119e-02  -3.6995589e-01  -3.3364550e-01   1.0777213e-01   4.1852859e-01   3.7239319e-01   3.2202421e-01
  -9.6598955e-02  -2.5181000e-01   2.7461806e-01   2.7002187e-01  -9.1911180e-02   3.2413663e-02   2.2068391e-01  -3.9504738e-02  -6.8859222e-02   2.9585685e-02  -3.4675876e-02   4.3952886e-02  -5.5513575e-02  -3.7955850e-02  -2.0100009e-01  -2.4819169e-01  -2.9722879e-01  -2.1167699e-01   2.0865513e-02  -2.4948092e-01  -2.1153877e-01  -6.9958614e-02   3.6486817e-01   4.7031305e-01   4.0016950e-01   3.2712796e-01  -4.4732244e-02  -1.5407452e-02  -4.6754327e-01  -3.9181850e-01   3.3876038e-01   4.1450353e-01   2.6259633e-01   1.8098281e-01   2.4765157e-01   3.0043080e-01   5.9690493e-01   5.3630611e-01   5.7277057e-01   4.9524867e-01   3.9982117e-02   3.6635372e-01  -2.0389837e-01  -1.6605515e-01   1.4075902e-02  -1.8412051e-01   3.4878913e-01   2.5182850e-01   1.2918200e-01  -2.0215923e-01   4.0554570e-02   1.2130656e-01   1.1670234e-02  -1.0024217e-01   3.4256639e-01   3.3290885e-01  -1.2742834e-01  -2.1319367e-01  -2.0224824e-01  -4.8371333e-02  -1.3238326e-02   1.3673008e-01  -1.9459869e-01  -8.5045032e-02   2.2702838e-01   2.9391683e-01   1.4192548e-01   3.1401416e-01  -2.8066155e-01  -2.0893705e-01   1.0000000e+00   6.5361063e-01   1.1101002e-01   4.0312436e-02   2.9092387e-01   2.1938295e-01   6.1672412e-01   6.3181962e-01  -5.1334539e-01  -4.8123983e-01  -3.9445934e-01  -3.3329228e-01   2.8553788e-01   2.2791496e-02  -2.7203470e-01  -2.5983439e-02   3.4560802e-01   3.7978748e-01   2.9860537e-01   2.3344166e-01   7.3870401e-02  -5.5382617e-02  -6.5653312e-03  -1.0707911e-02  -4.1560123e-01  -5.0643799e-01   1.3513409e-01   6.8378481e-02  -1.3122769e-02  -1.6875913e-01  -2.2467625e-01  -8.0807410e-02  -3.3622890e-01  -4.0277804e-01  -3.3298780e-01  -3.4634516e-01   2.5088718e-01  -1.0799005e-01  -5.8946908e-01  -3.6953166e-01   1.6186628e-01  -2.6059738e-01  -5.0737818e-01  -4.5773585e-01  -4.7475485e-01  -4.1725705e-01
   1.1668117e-02  -5.2250897e-03   1.7096101e-01   1.0219227e-01  -1.8262224e-01  -7.5278473e-02   4.7131538e-02  -2.1188976e-02  -9.5656051e-02  -9.3148857e-02  -8.0638293e-02   1.5603165e-01  -1.6507505e-02   1.0100388e-01  -1.2903943e-01  -4.1031282e-01  -1.9613566e-01  -1.2357711e-01  -8.9070752e-02  -2.7307938e-01  -4.8904776e-01  -2.9639792e-01   2.9806610e-01   2.9436459e-01   2.9134247e-01   3.2576386e-01  -2.4827650e-01  -2.7762449e-01  -3.8820043e-01  -3.5766115e-01   3.6370547e-01   4.4940618e-01   4.0135104e-01   3.4325349e-01   1.2906378e-01   1.6128419e-01   3.2281563e-01   2.2440746e-01   3.9744971e-01   3.0488172e-01  -7.2246491e-02   3.0531304e-01  -4.1229820e-01  -3.4854470e-01  -1.3997869e-01  -2.0900690e-01   9.5319019e-02  -6.3626482e-02  -1.8454079e-01  -1.5144347e-01  -3.0289947e-01  -1.3836279e-02   5.0515243e-02  -3.8382440e-01   3.5785458e-01   1.8303371e-01   1.0852230e-01   3.3679441e-02  -7.5547933e-02   2.0005369e-01   1.3327960e-02   1.5031855e-01  -2.2098356e-01   2.1694948e-03  -3.7285640e-03   2.4197817e-01   7.3383684e-02   2.5017515e-01  -1.4069390e-01  -7.9081415e-03   6.5361063e-01   1.0000000e+00  -3.4673025e-02  -2.4916974e-02   2.2407000e-01   7.8847994e-02   4.1034993e-01   4.7667341e-01  -3.8196327e-01  -3.7681481e-01  -3.0963087e-01  -2.6328707e-01   6.0402899e-02  -8.5345304e-02  -2.3716671e-01  -2.3226986e-01   3.5296682e-01   2.2203727e-01   5.2382288e-01   1.5922934e-01   2.4804692e-01  -1.8598621e-02   3.3339875e-01   1.9614181e-01  -4.0662582e-01  -5.6999921e-01   3.8308267e-02  -1.0285235e-01   1.4262876e-02  -1.3672718e-01  -2.2764964e-01   4.3947996e-02  -1.0463427e-01  -1.7655928e-01  -7.0578493e-02  -9.7604084e-02   4.3468459e-01  -2.3570280e-01  -5.2301229e-01  -3.6384713e-01  -1.4931934e-02  -2.0012643e-01  -3.3027353e-01  -2.1606519e-01  -2.4581227e-01  -2.6783693e-01
   1.8545820e-01   1.2721588e-01  -8.2515181e-02  -2.4340441e-01   2.7409672e-01   3.8502905e-01  -6.8929547e-02  -1.0116230e-01   2.9052467e-01   2.5745718e-01   2.4952282e-01  -1.2377946e-01   8.1151743e-02  -1.6974438e-01   3.5171110e-01   4.4787179e-01   5.5319760e-01   3.1027638e-01   1.3433374e-01   2.4708438e-01   2.9040163e-01   2.7891648e-01  -1.9490808e-01  -2.1700990e-01  -1.3418830e-01  -7.3711152e-02   3.0151247e-01   3.4340740e-01   4.5248188e-01   3.8715435e-01  -2.6187347e-02  -2.5270633e-01   9.1583018e-02  -4.6463701e-02  -9.5403877e-02  -1.2536893e-01   8.3641663e-02   2.2156898e-01   2.1086555e-01   1.8268618e-01   4.7658894e-01   1.5066957e-01   1.6568181e-01   2.3152233e-01   6.5453141e-02   1.7611139e-01   2.3032699e-01   3.1839828e-01   8.7896220e-02  -4.0498233e-02   1.7321208e-01   5.8962149e-03   1.1597270e-01   3.7052390e-01   1.8112540e-02   2.5466540e-01   1.6540036e-01   9.0113966e-02  -3.0297646e-02  -2.8197260e-01   1.8760930e-01  -1.3634361e-01   5.4171879e-01   2.2109158e-01   4.7199637e-02  -2.6529558e-01  -1.7530729e-01  -2.5057796e-01  -3.4310279e-01  -4.0781371e-01   1.1101002e-01  -3.4673025e-02   1.0000000e+00   8.0386051e-01   8.3983005e-01   8.2397389e-01   5.1179779e-01   2.7664096e-01   3.6695638e-01   3.7378295e-01   4.8050196e-01   4.8909656e-01   4.2549681e-01   3.6981214e-01   1.7452798e-01   3.5297549e-02   8.3758518e-02   1.7545663e-01  -1.1570601e-01   8.9508264e-02  -1.4159373e-02   2.4401679e-02  -2.7758269e-01  -1.0117825e-01   8.2885550e-02   4.6260209e-02   4.4300373e-01   3.8925168e-01   3.8739194e-01   2.1783560e-01   3.3992669e-03  -6.4548057e-02  -3.1326951e-01  -1.2963796e-01  -4.4097373e-01  -4.0534931e-01  -2.3362735e-01  -1.1443766e-01  -1.3866838e-02   2.7763304e-01   3.7609827e-01   3.6350152e-01  -2.3848048e-03  -2.8179529e-01  -3.5700531e-01  -4.0280465e-01
   1.8510855e-01   3.0569986e-01  -3.9165662e-01  -2.5554429e-01   3.6923587e-01   4.5941462e-01  -2.2625929e-01   1.7474233e-01   2.6147448e-01   2.2338988e-01   2.0877702e-01   8.7815545e-02  -3.6408278e-03  -5.2870384e-02   3.5868229e-01   4.9891791e-01   6.5431195e-01   5.4865244e-01  -1.8840623e-02   3.4588128e-01   2.4317861e-01   2.7281098e-01  -4.5386208e-01  -3.4849981e-01  -3.9402079e-01  -1.9364275e-01   2.4427858e-01   3.3872826e-01   5.2568832e-01   5.7355552e-01  -2.2757496e-01  -3.0904243e-01   9.5770934e-02   6.2163727e-02  -3.4762886e-01  -3.2357753e-01  -4.6513939e-02   1.7295313e-01   1.0599737e-01   1.2639084e-01   2.5536322e-01   2.0828452e-01  -3.1848106e-02   4.1308094e-02  -1.2862193e-01   1.3914955e-01   1.8170244e-01   1.2818912e-01  -1.8026764e-01  -7.5560090e-02  -6.3447789e-02  -4.8421795e-02   1.7029742e-01   2.6536393e-01  -1.7889750e-02   1.6839741e-01   3.3047484e-01   2.7619569e-01   6.3385830e-02  -8.0512976e-02   3.2882803e-01   1.6183040e-01   6.7756785e-01   5.1584907e-01  -1.4115995e-01  -2.2838190e-01  -3.1935587e-01  -3.0729812e-01  -4.8435297e-01  -5.4676332e-01   4.0312436e-02  -2.4916974e-02   8.0386051e-01   1.0000000e+00   5.9870539e-01   8.6731881e-01   4.6686681e-01   3.1613348e-01   3.7125573e-01   3.5368129e-01   5.7825893e-01   5.0830587e-01   3.5813108e-01   5.2309533e-01   9.0562324e-02  -8.6478323e-02  -8.1456965e-02   6.4373945e-02  -2.1011051e-01   9.2050315e-02   7.3585102e-02  -5.6910233e-02  -2.7761005e-01  -2.3168866e-01  -5.8376510e-02  -6.2718558e-02   2.6389196e-01   2.0512712e-01   4.4235455e-01   1.7084054e-01  -2.9454329e-02  -2.3287453e-01  -2.7271225e-01  -1.5959915e-01  -3.3354869e-01  -3.7049982e-01  -1.0568541e-01  -2.9562938e-01  -6.4257630e-02   1.0180947e-01   2.0685893e-01   3.0719440e-01  -3.1178560e-02  -2.4975062e-01  -2.9580228e-01  -3.1249087e-01
   2.2928394e-01   1.5030512e-01   4.2791842e-02  -2.0991576e-01   1.0595300e-01   2.4546679e-01  -1.6801793e-02  -2.1990749e-01   1.7308125e-01   2.1821458e-01   2.3591835e-01  -4.8130348e-02   1.3933229e-01  -4.2190688e-02   2.5129786e-01   2.5822605e-01   3.7337300e-01   1.6497003e-01   1.1316975e-01   7.3562724e-02   7.0239432e-02   1.3743157e-01   1.3990223e-02  -1.0096291e-02   1.1134444e-01   1.0301342e-01   1.9108944e-01   2.1016513e-01   1.8993794e-01   1.1240809e-01   1.2973030e-01  -3.6171134e-02   2.4536161e-01   5.5952659e-02   9.3374492e-03  -1.7518856e-02   2.7438543e-01   3.1472846e-01   4.2334850e-01   3.4058596e-01   4.5788550e-01   2.5217924e-01   3.3959180e-02   1.3589312e-01  -7.8379191e-03   3.4874867e-02   2.2950223e-01   3.0338356e-01   4.0792758e-02  -1.1636513e-01   3.4846328e-02  -2.3234505e-02  -3.1832493e-02   1.6301060e-01   1.3765269e-01   3.5961195e-01   1.7673133e-01   8.1205680e-02  -1.6220027e-01  -2.7774974e-01   1.2430322e-01  -2.0649565e-01   3.6415236e-01   6.1916964e-02   4.5592580e-02  -1.6244577e-01  -1.5128521e-01  -1.3512922e-01  -2.8021181e-01  -3.1818206e-01   2.9092387e-01   2.2407000e-01   8.3983005e-01   5.9870539e-01   1.0000000e+00   7.4564527e-01   6.0947970e-01   4.2128428e-01   1.4715386e-01   1.8791687e-01   2.6336473e-01   3.2092107e-01   4.7222580e-01   2.7661712e-01   6.4769394e-02  -5.0588688e-02   2.1894478e-01   2.7320221e-01   1.2095733e-01   1.6321582e-01  -1.9694739e-02   2.8543577e-02  -1.6598383e-01  -1.4837286e-02  -5.9525957e-02  -1.2810804e-01   4.6754465e-01   3.7199233e-01   2.9288445e-01   1.9476937e-01  -1.0411817e-01  -2.2219703e-02  -3.4765468e-01  -1.9829598e-01  -4.2661137e-01  -4.0330837e-01  -4.5012499e-02  -1.6523849e-01  -2.4256601e-01   1.4085292e-01   4.1820402e-01   2.0143337e-01  -1.9034304e-01  -3.5151169e-01  -4.1931255e-01  -4.5753609e-01
   2.1974830e-01   1.7844741e-01  -1.8859287e-01  -1.4579849e-01   3.2005117e-01   3.8416081e-01  -1.1661942e-01   1.7831601e-02   2.4633561e-01   3.0844032e-01   2.9048357e-01  -2.3941162e-02   9.0102476e-03  -1.3200665e-01   3.0586493e-01   4.3734867e-01   4.7480639e-01   2.7495228e-01   1.4551640e-01   2.6903804e-01   2.6371958e-01   2.9004511e-01  -2.6493649e-01  -1.7208708e-01  -1.8226872e-01  -1.0509105e-01   3.0086726e-01   3.4718584e-01   3.0613498e-01   3.0583329e-01  -1.3958420e-01  -2.3666040e-01   1.5163048e-01   4.5414009e-02  -2.1180787e-01  -2.0404960e-01   2.0794251e-01   3.8095905e-01   3.1113437e-01   3.2290246e-01   2.9153805e-01   2.6967812e-01   1.1868010e-02   8.9869569e-02  -9.5005975e-02   5.5591743e-02   2.9314638e-01   3.0341637e-01  -3.7502821e-02  -7.1621487e-02   1.4665606e-02   3.5790501e-02   2.6024056e-02   2.2821915e-01  -5.2890420e-03   2.6917621e-01   1.4901448e-01   2.0270781e-02  -4.4809161e-02  -1.4772141e-01   2.2812033e-01   4.7668829e-02   4.9399914e-01   2.7171681e-01   5.6032694e-02  -1.4357067e-01  -2.5874813e-01  -2.0831891e-01  -4.7119863e-01  -5.4981367e-01   2.1938295e-01   7.8847994e-02   8.2397389e-01   8.6731881e-01   7.4564527e-01   1.0000000e+00   6.0643329e-01   4.4966790e-01   1.8280713e-01   1.7607073e-01   3.5928203e-01   3.3554622e-01   5.1587230e-01   4.3185009e-01   8.5178855e-02  -1.5140647e-02   5.6019922e-02   1.6020771e-01  -1.4194857e-01   1.6661702e-01  -4.9640247e-02  -5.2169922e-02  -3.3803653e-01  -2.1506526e-01  -9.9611954e-02  -1.3434366e-01   3.6169175e-01   2.9677631e-01   3.5317087e-01   1.4685988e-01  -1.0333593e-01  -2.0714633e-01  -3.8409196e-01  -2.4493068e-01  -4.3261604e-01  -4.4701892e-01  -6.7231199e-02  -2.0105373e-01  -2.3870231e-01   3.2783993e-02   3.3972022e-01   2.5019717e-01  -1.6524171e-01  -4.1378421e-01  -4.2075488e-01  -3.9278684e-01
   1.7499434e-01  -6.4415508e-03   5.8565407e-02  -1.0813691e-01  -7.2936599e-02   2.1371101e-01   6.5218712e-03  -2.4797374e-01   9.9131813e-02   2.5979417e-01   1.7220442e-01   1.5684267e-02   3.7567326e-02  -6.9764347e-02   1.0937765e-01   1.1564790e-01   7.7115316e-02   9.0312591e-02   6.1444519e-02  -5.5938125e-02  -1.0598104e-01   1.4557645e-02   9.7121112e-02   1.1670725e-01   1.0846588e-01   8.6933914e-02   1.0960985e-01   1.4947086e-01  -1.4535596e-01  -8.9054450e-02   1.6035384e-01   1.0340533e-01   3.9807045e-01   2.0407659e-01   1.6890744e-01   1.7221730e-01   6.0147955e-01   6.2321692e-01   7.3653089e-01   6.3348005e-01   4.2715436e-01   5.9780950e-01  -1.1167264e-01  -6.8115899e-02  -1.7867612e-02  -7.4585329e-02   4.8502575e-01   4.0872436e-01   9.6270544e-03  -2.0129696e-01  -5.8034948e-02   6.0640796e-03   4.7693967e-02   1.9319600e-01   2.6540855e-01   4.9554323e-01   1.4811077e-01   2.5229321e-02  -6.7983708e-02  -1.6671064e-01   2.2119578e-01  -5.7674753e-03   2.6908743e-01   1.6048159e-01   1.6737624e-01   8.4239727e-02   4.6592392e-02   1.4772394e-01  -3.4439565e-01  -3.4240046e-01   6.1672412e-01   4.1034993e-01   5.1179779e-01   4.6686681e-01   6.0947970e-01   6.0643329e-01   1.0000000e+00   8.7822458e-01  -2.7145857e-01  -1.3658790e-01   5.5747433e-02   8.8823117e-02   6.5665239e-01   4.2327401e-01  -1.2594399e-01  -3.2830198e-02   3.5721342e-01   5.6095508e-01   1.9836717e-01   2.5298999e-01  -6.3174862e-02  -3.5454074e-02  -3.0702187e-01  -1.9960885e-01  -4.1415394e-01  -4.3530900e-01   3.1565706e-01   2.2304390e-01   2.0932297e-01   4.4348457e-02  -3.0239227e-01  -8.9898670e-02  -5.3261290e-01  -4.5501472e-01  -5.6492780e-01  -5.9129507e-01   6.4318332e-02  -2.0947380e-01  -6.3647598e-01  -2.9193823e-01   3.1562252e-01  -6.5789438e-02  -5.6153864e-01  -6.0226587e-01  -6.7424071e-01  -5.7817436e-01
   1.1473453e-01   6.4616325e-02  -8.9118870e-02  -8.2416256e-02  -1.0250312e-01   1.8833363e-01  -9.3676278e-02  -1.2545118e-01  -5.7753620e-02   1.4917964e-01   8.3675774e-02   1.0392022e-01  -8.6122894e-02  -5.2359996e-02   2.5639646e-02   7.0540349e-02  -7.8084334e-02   6.0478450e-02   2.7554336e-03  -4.0106777e-02  -1.9358186e-01  -4.4911686e-02  -2.1266286e-02   4.8202646e-02   1.0017895e-03   6.0249275e-03   5.1490860e-02   7.8906526e-02  -2.3711583e-01  -1.2514586e-01   1.7032602e-02   9.3842990e-02   3.8590853e-01   2.7096857e-01  -9.4178757e-04   4.7897872e-02   6.5426970e-01   6.7783791e-01   7.3294874e-01   6.7360242e-01   2.9478116e-01   7.0502769e-01  -2.8008945e-01  -2.2173929e-01  -2.2729142e-01  -2.2725122e-01   5.1541200e-01   3.4154450e-01  -1.6513550e-01  -2.4415131e-01  -2.9308661e-01  -9.3827342e-02   4.2288665e-02   6.3664955e-02   2.9067760e-01   4.7710046e-01   1.3043996e-01   2.1400094e-02  -1.1047542e-02  -4.0065290e-03   2.3044399e-01   2.0694964e-01   1.6230465e-01   2.2031054e-01   1.1781226e-02   1.2441509e-01  -9.0493028e-02   1.2338089e-01  -3.7327711e-01  -3.1008200e-01   6.3181962e-01   4.7667341e-01   2.7664096e-01   3.1613348e-01   4.2128428e-01   4.4966790e-01   8.7822458e-01   1.0000000e+00  -4.8167327e-01  -3.7476050e-01  -5.5559050e-02  -8.3140822e-02   6.3186495e-01   4.5129609e-01  -2.1313860e-01  -1.1445981e-01   2.0393786e-01   4.5889368e-01   2.0978250e-01   2.8067211e-01  -6.2805647e-02  -1.5552674e-01  -2.6674678e-01  -2.2529885e-01  -6.0275025e-01  -5.7126503e-01   1.0288854e-01  -1.6336425e-02   1.5276415e-01  -9.8037596e-02  -2.6913233e-01  -1.0011210e-01  -3.5451194e-01  -4.3075023e-01  -3.9097882e-01  -4.7120487e-01   2.4687881e-01  -2.4295292e-01  -7.3313795e-01  -5.5512461e-01   1.1568834e-01  -2.5291103e-01  -5.9250914e-01  -4.4964192e-01  -5.4331180e-01  -3.6602679e-01
   4.3676800e-02   1.4035470e-01  -3.0720717e-01  -2.6419522e-01   3.2058972e-01   2.0017899e-01  -2.6004180e-01   7.9577968e-02   2.6496042e-01   1.5690729e-01   2.2486907e-02  -2.7434402e-02   7.6363015e-02   1.7180975e-02   2.3040509e-01   4.0332400e-01   7.5998876e-01   4.9639479e-01  -1.4587652e-01   3.1268518e-01   3.5388756e-01   2.7842943e-01  -3.3642426e-01  -3.2238849e-01  -2.5859501e-01  -7.4187925e-02   1.3902008e-01   1.9493659e-01   7.1180574e-01   6.5474120e-01  -1.4230895e-01  -2.4780716e-01  -2.4634238e-01  -2.1270830e-01  -2.3011405e-01  -2.5524081e-01  -6.5098094e-01  -4.8387382e-01  -5.4050427e-01  -4.7830964e-01  -1.0529773e-02  -5.0133867e-01   3.3622057e-01   4.5469460e-01   1.4904926e-01   2.9281030e-01  -2.8237947e-01  -2.2793979e-02   1.0136957e-02   1.2355437e-01   2.7102796e-01   4.2428691e-02   4.8761459e-02   1.0536447e-01  -1.4718897e-01  -2.8363053e-01   2.8604476e-01   2.4184317e-01  -6.3953535e-02  -1.9992290e-01  -6.3823633e-02  -3.0396096e-01   5.1545590e-01   1.6001436e-01  -2.3092929e-01  -4.7518455e-01  -2.2763843e-01  -3.6804188e-01   1.8789040e-02  -1.3643795e-01  -5.1334539e-01  -3.8196327e-01   3.6695638e-01   3.7125573e-01   1.4715386e-01   1.8280713e-01  -2.7145857e-01  -4.8167327e-01   1.0000000e+00   8.9588462e-01   7.3266491e-01   7.2629135e-01  -2.6065410e-01   1.3047377e-01   3.7305685e-01   1.2832511e-01  -2.9473353e-01  -3.4086888e-01  -3.9331246e-01  -2.1787131e-01   5.1676809e-02   7.9593262e-02   1.2098882e-02  -5.9186502e-02   5.8513972e-01   4.9238611e-01   2.5302530e-01   2.5878811e-01   2.1285713e-01   2.7080205e-01   5.6901800e-02  -2.4433746e-01   3.9392272e-03   1.8866622e-01   8.0643812e-02   1.4807589e-01  -5.0523516e-01  -2.1127499e-01   6.5937516e-01   6.7659044e-01   2.3039970e-01   5.9587161e-01   5.2101423e-01   1.7995599e-01   3.0136166e-01   9.2789628e-02
   2.3541775e-01   2.3692572e-01  -2.8473825e-01  -3.8019092e-01   1.6495045e-01   8.3796094e-02  -1.7441474e-01   3.8574739e-02   1.1624873e-01   1.4628695e-01   1.4434661e-01   9.8829538e-02   2.2077851e-01   1.7406787e-01   1.9989655e-01   3.3363154e-01   7.7095627e-01   5.9737050e-01  -1.3068497e-01   3.4159379e-01   2.7715428e-01   1.9808985e-01  -3.0533247e-01  -3.7116963e-01  -2.8243445e-01  -1.9806283e-01  -2.9549348e-02   5.4778874e-02   6.9807910e-01   6.5443714e-01  -4.1175663e-02  -1.6794158e-01  -7.8205090e-02  -6.0974001e-02  -2.4425342e-01  -2.8281770e-01  -5.6053562e-01  -4.5713094e-01  -4.4250459e-01  -4.3694797e-01   5.3815765e-02  -4.5098405e-01   2.5428331e-01   3.6060968e-01   2.2278058e-01   3.7012952e-01  -2.3442836e-01   2.1095939e-02   3.5901542e-02   1.6131228e-01   1.6691254e-01  -8.7079583e-02   3.4534336e-02   1.4734426e-01  -1.1440707e-01  -2.0196727e-01   4.0513751e-01   3.9054730e-01   1.7346378e-02  -2.0982565e-01   6.5073316e-02  -3.1578771e-01   5.9065257e-01   2.4053927e-01  -2.7038339e-01  -5.2967534e-01  -2.0548915e-01  -3.8774415e-01   8.8854390e-02  -5.1561046e-02  -4.8123983e-01  -3.7681481e-01   3.7378295e-01   3.5368129e-01   1.8791687e-01   1.7607073e-01  -1.3658790e-01  -3.7476050e-01   8.9588462e-01   1.0000000e+00   7.8913988e-01   8.6638412e-01  -1.3595059e-01   2.3824001e-01   3.1224916e-01   3.2489319e-02  -2.4891615e-01  -2.9350221e-01  -3.2858873e-01  -2.5704831e-01   7.5155788e-02   1.7716891e-01  -9.1036836e-02  -1.7254697e-01   5.6617660e-01   4.5762730e-01   3.3745303e-01   3.2072307e-01   2.7239047e-01   4.0911841e-01  -2.6227279e-02  -2.9850929e-01  -1.2521111e-01   8.9646248e-02  -9.0133008e-02   2.2318291e-03  -5.1252456e-01  -2.4783600e-01   5.7169257e-01   6.5149532e-01   2.4580499e-01   5.8800930e-01   4.1682393e-01   8.6335790e-02   1.5784513e-01  -4.4381318e-02
   1.9102390e-01   3.9739992e-01  -6.0072890e-01  -5.3887767e-01   3.3193717e-01   3.0236673e-01  -4.2196667e-01   5.8189162e-02   1.1123189e-01   9.3358576e-02   8.7891576e-03   6.5271966e-02  -2.7594008e-02   8.1505019e-03   2.9140436e-01   5.5132565e-01   8.2164612e-01   7.4309051e-01  -2.8657554e-01   3.5459528e-01   4.0820522e-01   3.8608741e-01  -6.6930441e-01  -6.4255291e-01  -5.0922628e-01  -3.1756571e-01   1.3178296e-01   2.6178767e-01   8.0223442e-01   8.2150273e-01  -3.4109010e-01  -4.0486873e-01  -3.8374656e-02   6.8302466e-03  -5.4878031e-01  -5.3985780e-01  -4.0079641e-01  -1.5472969e-01  -2.3662759e-01  -1.6227891e-01   9.9078431e-02  -6.3242015e-02   1.0626541e-01   2.2093355e-01  -1.1818155e-01   1.7855097e-01   1.0158284e-01   1.5114615e-01  -2.3425881e-01  -7.8440785e-03  -6.7111477e-02  -2.4692765e-01   1.7268714e-01   2.5842874e-01  -1.3869917e-02  -6.5523902e-02   5.7838981e-01   5.6845224e-01   1.2926834e-01  -3.2293245e-02   2.9143719e-01  -7.7170506e-02   7.9888743e-01   5.0412677e-01  -5.2171540e-01  -6.5594765e-01  -4.8151817e-01  -5.6282484e-01  -1.3917897e-01  -2.0992336e-01  -3.9445934e-01  -3.0963087e-01   4.8050196e-01   5.7825893e-01   2.6336473e-01   3.5928203e-01   5.5747433e-02  -5.5559050e-02   7.3266491e-01   7.8913988e-01   1.0000000e+00   8.7844553e-01   1.0414033e-01   6.2055106e-01   3.4584168e-01  -1.6587168e-02  -4.4479027e-01  -2.6467465e-01  -4.5603945e-01  -1.1651907e-01  -7.0307286e-02  -7.6545198e-02  -3.2826997e-01  -4.2042054e-01   2.5946115e-01   2.6122580e-01   1.4170997e-01   8.4920432e-02   3.5588482e-01   2.6015719e-01  -6.7118239e-02  -3.9883321e-01  -7.9637563e-02   3.4875868e-03  -8.2727158e-03   1.1581729e-02  -3.7967605e-01  -4.1152736e-01   3.4300993e-01   2.5756319e-01  -5.8654514e-03   3.7845939e-01   1.8583720e-01   7.2634106e-02   1.2291625e-01   1.0162393e-01
   2.4214224e-01   2.5275009e-01  -3.7186459e-01  -4.6616384e-01   2.1827723e-01   1.2802131e-01  -1.8082444e-01   3.2283961e-03   1.2713776e-01   1.1392698e-01   1.0767730e-01   7.9893106e-02   1.2441135e-01   8.5038745e-02   1.5586713e-01   3.7104383e-01   8.0051305e-01   6.8335816e-01  -1.8135439e-01   3.0994752e-01   2.5006400e-01   2.0490317e-01  -4.2215288e-01  -4.8256570e-01  -3.2948836e-01  -2.3046391e-01  -2.0527260e-02   6.9076400e-02   7.0216483e-01   7.0795468e-01  -7.0038456e-02  -1.8669596e-01   8.5854429e-02   7.2304120e-02  -3.7370894e-01  -3.8495064e-01  -3.8463296e-01  -2.1017710e-01  -2.3644838e-01  -2.2209903e-01   1.0426636e-01  -1.8206038e-01   5.3532888e-02   2.0410398e-01   5.5409424e-02   2.6890271e-01  -4.7280600e-02   9.0160303e-02  -5.5717137e-02   9.9615203e-02   4.4210104e-02  -1.6870746e-01   4.2932327e-02   2.0128546e-01  -2.0262768e-02  -1.2868982e-02   5.0001218e-01   4.6008391e-01   4.7747107e-02  -1.6343843e-01   2.4875312e-01  -2.3046994e-01   7.4088790e-01   4.0505623e-01  -3.5703367e-01  -5.8853605e-01  -3.2213707e-01  -4.3428627e-01  -7.5365304e-02  -2.2263333e-01  -3.3329228e-01  -2.6328707e-01   4.8909656e-01   5.0830587e-01   3.2092107e-01   3.3554622e-01   8.8823117e-02  -8.3140822e-02   7.2629135e-01   8.6638412e-01   8.7844553e-01   1.0000000e+00   7.2831551e-02   5.2117808e-01   2.9881174e-01   3.8465269e-02  -2.4983362e-01  -1.7021819e-01  -3.0600709e-01  -1.2326296e-01   2.7178250e-02   1.1056892e-01  -2.3457644e-01  -3.1604943e-01   3.3998443e-01   2.5729531e-01   3.4839171e-01   2.7957372e-01   3.7319339e-01   4.1303566e-01  -1.3961360e-01  -4.2646105e-01  -2.7946856e-01  -1.0886411e-01  -2.5875266e-01  -1.8811908e-01  -4.8201852e-01  -4.3456211e-01   3.3450170e-01   4.3450062e-01   1.9214848e-01   5.2031244e-01   2.0705544e-01  -5.6974848e-02  -2.3146308e-02  -1.4813411e-01
   1.0415970e-01  -3.8828203e-02  -1.6969048e-01  -2.9668839e-01  -1.1789844e-01   1.9721061e-01  -1.9422455e-01  -3.6077228e-01   2.5428686e-02   3.7086497e-01   3.2367060e-01  -6.4205810e-02   4.2866598e-02  -1.0446676e-01   3.0145838e-01   4.1506305e-01   7.8544658e-02   4.2357005e-02   2.3327093e-01   3.5083031e-02   1.4768085e-01   2.4911556e-01  -1.0082560e-01  -8.6013096e-02   2.6597577e-02  -1.0387553e-01   1.2845790e-01   2.0872825e-01   4.3195260e-02   9.0545742e-02  -1.1542867e-01  -1.2604653e-01   1.4651972e-01   1.3649132e-02  -3.2677992e-02  -5.5447844e-02   6.0886848e-01   6.8567536e-01   6.5996747e-01   6.2015423e-01   3.7166636e-01   5.1925997e-01  -8.3134280e-02  -5.9600166e-02  -6.3747009e-02  -1.0654783e-01   4.5367485e-01   3.6094919e-01   1.7501913e-02  -1.1164865e-01  -9.2799030e-02   3.0407352e-02  -9.8104408e-02   2.5548630e-01   1.2639158e-01   3.9459274e-01  -4.4140821e-02  -4.6559781e-02   1.2181978e-01  -1.0671032e-01   2.6059417e-01   5.4495221e-02   2.4445989e-01   8.0662214e-02   1.6427656e-01   2.7592130e-02  -5.1715531e-02   5.2665189e-03  -3.6528359e-01  -3.5181268e-01   2.8553788e-01   6.0402899e-02   4.2549681e-01   3.5813108e-01   4.7222580e-01   5.1587230e-01   6.5665239e-01   6.3186495e-01  -2.6065410e-01  -1.3595059e-01   1.0414033e-01   7.2831551e-02   1.0000000e+00   5.7707170e-01   7.8100983e-02   6.3813306e-02   3.0380639e-01   4.0761853e-01  -8.0872245e-02   2.1490540e-01  -7.6745096e-02   4.7405266e-02  -3.8924658e-01  -1.8481317e-01  -2.3343170e-01  -1.8717585e-01   2.7766221e-01   1.6798669e-01   2.5621373e-01   8.2054318e-02  -1.2701030e-01   3.7950896e-02  -2.5119759e-01  -2.5835370e-01  -3.6157518e-01  -4.3463143e-01  -1.4388552e-02  -1.0872497e-01  -4.0341918e-01  -2.2303482e-01   2.4195794e-01  -7.6622424e-02  -3.8933464e-01  -3.4243643e-01  -4.4759292e-01  -2.6327500e-01
   6.4679286e-02   2.6865050e-01  -5.7994998e-01  -4.3520616e-01   2.0283422e-01   1.9104773e-01  -2.6757708e-01  -6.5315980e-03  -4.4112390e-02   7.3073541e-02  -1.2417996e-02   8.2196005e-02  -1.7149277e-01  -2.9790694e-02   1.2247399e-01   4.4327411e-01   4.8065129e-01   5.9976175e-01  -2.5808895e-01   1.5099001e-01   3.2106831e-01   4.2604233e-01  -6.3531419e-01  -5.1055206e-01  -3.6574701e-01  -3.0904720e-01   6.3342523e-02   2.0870225e-01   4.1382046e-01   5.5453767e-01  -4.0355786e-01  -3.3680273e-01   1.9683476e-01   1.8764573e-01  -4.9362108e-01  -4.2863543e-01   2.0341315e-01   4.7143954e-01   3.4962775e-01   4.1719131e-01   1.3122348e-01   4.1742988e-01  -1.3465787e-01  -3.5482125e-02  -2.2286429e-01  -3.8569720e-02   3.9359769e-01   2.7854409e-01  -1.5272807e-01  -9.7750897e-02  -1.6687029e-01  -2.0422311e-01   6.1740658e-02   1.8513551e-01   1.9900127e-01   2.8579436e-01   4.3714345e-01   4.7035633e-01   1.8395338e-01  -1.7525934e-02   5.1179465e-01   1.8098940e-01   6.3982646e-01   5.3657221e-01  -3.8644982e-01  -3.9644807e-01  -3.9066197e-01  -3.3343789e-01  -3.8212593e-01  -4.1809737e-01   2.2791496e-02  -8.5345304e-02   3.6981214e-01   5.2309533e-01   2.7661712e-01   4.3185009e-01   4.2327401e-01   4.5129609e-01   1.3047377e-01   2.3824001e-01   6.2055106e-01   5.2117808e-01   5.7707170e-01   1.0000000e+00   4.9195970e-02  -1.2519038e-01  -1.8796185e-01   1.4319442e-01  -3.4440564e-01   3.7703771e-02  -9.7858417e-02  -1.3282257e-01  -5.0768797e-01  -5.5204380e-01  -1.8184956e-01  -9.6255512e-02   1.8213728e-01   4.9159363e-02   3.6455414e-01   1.5375681e-01  -2.0992680e-01  -3.9878923e-01  -2.9388060e-01  -2.7917090e-01  -2.4318015e-01  -3.2005013e-01  -1.5135395e-01  -4.1506116e-01  -2.0993937e-01  -1.8839376e-01   7.0925388e-02   2.7844897e-02  -3.0125592e-01  -1.9594849e-01  -2.4225527e-01  -7.9388947e-02
  -2.0126296e-01  -1.2873633e-01  -1.9300253e-02  -6.8185765e-02   3.8593144e-01   2.8204890e-01  -3.6310880e-01  -2.8521652e-01   3.8169564e-01   1.9062506e-01  -1.1808795e-01  -4.5350539e-01  -2.5506887e-01  -3.5205663e-01   2.8406583e-01   4.1452361e-01   6.5589210e-02  -1.5572577e-01   1.7363874e-01   1.1413866e-01   4.7528192e-01   2.9266735e-01  -1.0719842e-01  -1.0585372e-01   1.8883833e-02   2.1094930e-01   4.9181074e-01   4.4187809e-01   2.2507666e-01   1.4173568e-01  -1.0554386e-01  -1.9515112e-01  -4.1741214e-01  -4.5500654e-01   2.5067321e-02   3.5841858e-02  -8.9081782e-02  -3.5057784e-03  -1.7158721e-01  -6.5255293e-02   1.9345672e-01  -5.8746831e-02   4.3299404e-01   4.9178255e-01   3.3157397e-02   4.0086868e-03   2.6263758e-01   3.4527056e-01  -1.7100010e-01  -2.2004652e-01   1.9835616e-01  -2.5375581e-02   8.7136790e-02   1.9516940e-01  -1.3915805e-01  -3.2592638e-02  -4.7722796e-02  -1.9362451e-01  -1.1108736e-01  -1.8151603e-02  -3.8766807e-01  -3.2125508e-01  -3.0241468e-02  -3.8964020e-01   1.7254770e-01  -1.6660283e-01  -1.2719911e-02  -7.6199130e-02   7.0584639e-02   6.4680452e-02  -2.7203470e-01  -2.3716671e-01   1.7452798e-01   9.0562324e-02   6.4769394e-02   8.5178855e-02  -1.2594399e-01  -2.1313860e-01   3.7305685e-01   3.1224916e-01   3.4584168e-01   2.9881174e-01   7.8100983e-02   4.9195970e-02   1.0000000e+00   6.0479138e-01  -1.0351406e-01  -1.2138508e-02  -2.7319567e-01   1.4893244e-01  -3.1724938e-01  -1.7706622e-01  -2.8732521e-01  -2.1786240e-01   3.6363309e-01   2.3734237e-01  -1.7123427e-02   5.9914722e-04  -1.2163267e-03  -2.4850922e-02  -6.0774577e-02  -4.1936328e-02   5.7543972e-02   7.4940674e-02   1.7584751e-01   1.7612346e-01  -4.0699811e-01  -4.8904942e-02   4.0300064e-01   1.3955775e-01  -8.4452522e-02   2.0145089e-01   2.4056511e-01   1.3178919e-01   2.5532909e-01   3.4004833e-01
  -3.8456492e-01  -5.0157794e-01   9.9174019e-02   1.9200707e-01   1.1770473e-01   3.4786104e-01  -2.4391957e-01  -4.0390507e-01   4.6257184e-01   4.0977961e-01  -2.1044778e-01  -5.6149411e-01  -3.0182254e-01  -4.8209487e-01   1.5620520e-01   2.5298427e-01  -1.9036686e-01  -4.4810337e-01   7.3684712e-02  -1.9392295e-01   4.3708912e-01   4.1903775e-01   1.2557377e-01   2.6514519e-01   3.9665238e-01   4.1267967e-01   5.2326236e-01   5.0037426e-01  -9.6310371e-02  -1.4538072e-01  -8.0336623e-02  -1.3255258e-01  -5.1024526e-01  -5.5183976e-01   3.9154106e-01   4.0117002e-01   1.1927777e-01   2.0800481e-01  -6.6280934e-03   2.8567930e-02   1.4523576e-01  -9.5993688e-02   4.9575998e-01   5.5085697e-01   1.9016685e-01   9.5518606e-02   2.1125313e-01   3.3287642e-01   2.7143652e-01   1.3111108e-01   4.9822729e-01   4.7167538e-01  -9.1502218e-02   2.6614998e-01  -1.1243494e-01   3.8399733e-02  -4.4089017e-01  -5.1897801e-01  -8.4710992e-02   5.7588805e-02  -3.6780895e-01  -2.6308768e-01  -1.9732849e-01  -5.1637895e-01   4.1511393e-01   1.7309774e-01   2.3612377e-01   2.6487430e-01   1.0222117e-01   9.9641475e-02  -2.5983439e-02  -2.3226986e-01   3.5297549e-02  -8.6478323e-02  -5.0588688e-02  -1.5140647e-02  -3.2830198e-02  -1.1445981e-01   1.2832511e-01   3.2489319e-02  -1.6587168e-02   3.8465269e-02   6.3813306e-02  -1.2519038e-01   6.0479138e-01   1.0000000e+00   5.0618085e-02   1.2734037e-01  -2.5115993e-01   2.6645209e-01  -2.5568722e-01  -3.6398074e-02  -2.3406066e-01  -3.9166704e-02   3.5538929e-01   2.5330442e-01   1.3951870e-01   2.0988447e-01  -1.3981596e-01  -4.9645145e-02   4.8348690e-03  -2.7176024e-02  -5.6675032e-02  -5.2434329e-02  -5.1986065e-02  -4.8717752e-02  -2.8502323e-01   1.2677145e-01   3.2478352e-01   2.4813153e-01   2.1432884e-01   1.6746236e-01   1.4244133e-01  -1.8765326e-02   6.0902960e-02   7.2508769e-02
  -1.9369250e-02  -3.1041189e-01   5.0283297e-01   1.7651848e-01  -2.5433264e-01  -2.4597433e-01   1.8788984e-01  -4.0947765e-01  -7.2674493e-02  -2.1383473e-02   1.6475622e-01  -1.7000227e-01   1.4367145e-01  -2.2230595e-02  -3.7982738e-02  -3.3226497e-01  -2.3801701e-01  -3.2846243e-01   3.3286580e-01  -1.5061248e-01  -2.8688251e-01  -2.6681232e-01   5.8137640e-01   4.6417708e-01   4.2295112e-01   2.4792693e-01  -1.5106271e-01  -2.1754959e-01  -4.1102339e-01  -4.7236450e-01   4.2869293e-01   3.4014636e-01   1.7077201e-01  -3.5606524e-02   5.1982618e-01   4.6805754e-01   3.9453829e-01   2.8026091e-01   4.6248538e-01   3.4366737e-01   1.7791209e-01   1.3821891e-01   4.4267522e-03  -3.4738558e-02   3.7791827e-01   9.2651840e-02   5.7297800e-02   1.1954861e-01   2.6253211e-01   4.2475666e-02   1.9139860e-01   2.7418017e-01   9.7166497e-02   8.2287794e-02   3.4458578e-01   4.2057277e-01  -1.7494781e-01  -2.4166810e-01  -1.8773066e-01  -1.9702757e-01  -2.0859270e-01  -2.8317291e-01  -2.9203507e-01  -3.8503752e-01   4.4637470e-01   3.5870875e-01   4.7399995e-01   4.6709645e-01  -7.2939155e-02  -2.3067217e-02   3.4560802e-01   3.5296682e-01   8.3758518e-02  -8.1456965e-02   2.1894478e-01   5.6019922e-02   3.5721342e-01   2.0393786e-01  -2.9473353e-01  -2.4891615e-01  -4.4479027e-01  -2.4983362e-01   3.0380639e-01  -1.8796185e-01  -1.0351406e-01   5.0618085e-02   1.0000000e+00   6.8350326e-01   5.5028479e-01   3.0811898e-01   3.7389470e-01   5.0711220e-01   2.6371213e-01   3.6995641e-01   5.3322664e-03  -6.8321946e-02   4.6765514e-01   4.6683208e-01   2.1566629e-01   3.2287715e-01   1.0621811e-01   3.6014452e-01  -1.7047443e-01  -5.2048468e-02  -3.6000993e-01  -3.2038404e-01   2.4630650e-01   2.0732248e-01  -2.6903960e-01   1.4993357e-01   4.3835547e-01   1.9081309e-01  -8.7208849e-02  -2.9281324e-01  -4.3241192e-01  -5.3098979e-01
  -1.1401913e-01  -1.6477563e-01   3.4655148e-01   2.3344485e-01  -1.0751180e-01  -3.7863052e-02   2.4764860e-02  -3.8982771e-01   2.2928435e-02   1.0946348e-04  -8.0344438e-02  -1.8725482e-01  -9.1660642e-02  -1.1225964e-01  -7.4740598e-02  -1.5399638e-01  -2.4971010e-01  -2.4833483e-01  -3.3464097e-02  -2.4828231e-01  -1.7928611e-01  -1.6402673e-01   4.3221166e-01   4.5473066e-01   3.6306232e-01   3.5271808e-01   1.6017281e-01   1.0643757e-01  -5.0109276e-01  -4.4412265e-01   2.8834683e-01   2.1038530e-01   2.7159904e-01   3.5173674e-02   5.4647896e-01   5.8497271e-01   5.9561054e-01   5.4997341e-01   7.2381419e-01   6.4044788e-01   4.8280190e-01   5.8155246e-01   9.8071652e-02   1.1868102e-01   2.7065384e-01   9.0040833e-02   3.2578045e-01   3.6381551e-01   1.8455238e-01  -1.3692617e-01   2.4504547e-01   2.0633448e-01   1.9758112e-01   3.0371534e-01   3.8388467e-01   6.4300891e-01   1.1828473e-02  -1.1226295e-01  -3.4084999e-01  -2.7363384e-01  -6.6271045e-02  -2.5156663e-01  -1.0525654e-01  -2.4643288e-01   3.5254191e-01   3.3093291e-01   3.9017989e-01   5.1356646e-01  -5.8473474e-02  -8.1627343e-02   3.7978748e-01   2.2203727e-01   1.7545663e-01   6.4373945e-02   2.7320221e-01   1.6020771e-01   5.6095508e-01   4.5889368e-01  -3.4086888e-01  -2.9350221e-01  -2.6467465e-01  -1.7021819e-01   4.0761853e-01   1.4319442e-01  -1.2138508e-02   1.2734037e-01   6.8350326e-01   1.0000000e+00   4.7014540e-01   4.6436877e-01   1.2247368e-02   1.5560780e-01  -1.4391341e-01  -2.2677037e-02  -2.4516378e-01  -2.0754821e-01   3.9357463e-01   4.0040947e-01   7.8019194e-02   1.3131419e-01  -9.4658590e-02   1.3269217e-01  -4.0105993e-01  -3.8423959e-01  -4.9547483e-01  -5.2182750e-01   4.4146496e-02   1.1943739e-01  -5.1624193e-01  -8.3879626e-02   3.5422990e-01  -7.2357002e-02  -4.1890576e-01  -4.9228805e-01  -6.4458408e-01  -5.7418637e-01
   7.2311013e-02   3.7119461e-02   4.3122918e-01   2.8038399e-01  -3.5452033e-01  -2.5241140e-01   2.0371124e-01   1.0040157e-02  -2.0756235e-01  -1.8317779e-01  -9.3182434e-02   7.3631476e-02   4.3257895e-02   1.0268258e-01  -1.8324360e-01  -5.4494993e-01  -3.1926908e-01  -2.1630760e-01   1.3145755e-02  -1.5528417e-01  -6.0003446e-01  -5.4362244e-01   4.7554493e-01   3.6827773e-01   2.0958924e-01   1.8224080e-01  -3.0284836e-01  -3.9218142e-01  -5.2124540e-01  -5.1245338e-01   4.0461701e-01   4.1232959e-01   2.4282397e-01   1.5208028e-01   2.8830420e-01   2.7550065e-01   2.3008252e-01   1.1283082e-02   3.6125818e-01   2.0613841e-01   7.1009858e-02   2.0281006e-01  -3.0470511e-01  -3.8424101e-01  -2.1535607e-02  -1.4166259e-01  -1.0382730e-01  -1.9010382e-01  -1.2561336e-01  -1.4089264e-01  -2.2630153e-01  -7.5969539e-02   9.6822568e-02  -1.5461285e-01   4.8650818e-01   4.2322059e-01   7.5193654e-02  -3.4111275e-02  -2.1562905e-01   9.7860726e-03  -1.5698222e-01  -1.3190344e-03  -3.2323314e-01  -1.6838056e-01   6.0589498e-02   2.9490949e-01   1.4159815e-01   2.4189695e-01  -2.3952594e-03   9.2171839e-02   2.9860537e-01   5.2382288e-01  -1.1570601e-01  -2.1011051e-01   1.2095733e-01  -1.4194857e-01   1.9836717e-01   2.0978250e-01  -3.9331246e-01  -3.2858873e-01  -4.5603945e-01  -3.0600709e-01  -8.0872245e-02  -3.4440564e-01  -2.7319567e-01  -2.5115993e-01   5.5028479e-01   4.7014540e-01   1.0000000e+00   4.2788518e-01   3.9189322e-01   2.3342873e-01   5.1213101e-01   4.5009716e-01  -2.0757712e-01  -2.1430482e-01   2.1209081e-01   1.9184287e-01   1.0572279e-01   1.3565536e-01   1.5803285e-01   4.2291632e-01   5.7971177e-02   1.0782330e-01  -1.0026189e-01  -5.1819425e-02   3.7031775e-01   8.0186163e-02  -3.5653804e-01  -9.7915096e-02   9.2973302e-02   7.5416080e-03  -5.5112466e-02  -5.9143579e-03  -1.6645143e-01  -3.4289507e-01
  -2.9569631e-01  -2.1528767e-01   9.3628044e-02   3.3506762e-01   1.3928085e-01   1.3604020e-01  -1.7068291e-01  -1.0733670e-01   1.1439395e-01  -6.9736894e-02  -2.9489479e-01  -3.7014454e-01  -4.0278564e-01  -4.1343995e-01  -2.5421558e-02  -8.6141028e-02  -1.4045955e-01  -2.3820842e-01  -3.7913115e-02   1.5499029e-02   1.1779181e-02   8.2507084e-02   5.2197624e-02   2.4391090e-01   8.8830988e-02   2.1826566e-01   1.7476296e-01   1.6447431e-01  -2.8907407e-01  -2.2812857e-01  -1.3303825e-02   7.0215021e-02  -1.9019844e-01  -2.3282561e-01   1.6438391e-01   1.9071591e-01   3.1512607e-01   4.1360342e-01   4.2851702e-01   4.4058660e-01   6.7418986e-02   3.2848541e-01  -1.0388601e-02  -5.1199730e-03  -1.1060591e-01  -1.0006805e-01   4.0181058e-01   2.8427850e-01  -9.4263903e-02  -7.5590956e-02   1.0278389e-01   3.4844661e-01   3.3570991e-01   3.6699326e-01   6.2830801e-01   7.3458466e-01  -7.7517288e-02  -1.9583800e-01  -2.4360544e-01   1.2527773e-01  -2.1667759e-01   4.0343853e-02  -9.2712618e-02  -1.6047622e-01   6.4451363e-02   9.9637383e-02  -5.9622145e-02   1.4255396e-01  -4.0054397e-01  -2.1967288e-01   2.3344166e-01   1.5922934e-01   8.9508264e-02   9.2050315e-02   1.6321582e-01   1.6661702e-01   2.5298999e-01   2.8067211e-01  -2.1787131e-01  -2.5704831e-01  -1.1651907e-01  -1.2326296e-01   2.1490540e-01   3.7703771e-02   1.4893244e-01   2.6645209e-01   3.0811898e-01   4.6436877e-01   4.2788518e-01   1.0000000e+00   2.3453501e-01   2.5552851e-01  -7.3644620e-02   5.2244439e-02   1.9425914e-02   6.2932650e-02   3.2651054e-01   3.3621438e-01   4.1557556e-01   3.1710176e-01   3.0082829e-02   1.4979883e-01  -8.0196297e-02   8.5810927e-03  -1.6296522e-01  -1.4085289e-01   2.0574290e-01  -6.6351756e-02  -1.5914646e-01  -1.2394990e-02   2.2742972e-01   1.6631514e-01  -4.7648133e-02  -5.7389057e-02  -1.6546047e-01  -1.7619934e-01
   3.2494933e-02  -5.1881449e-02  -1.0705559e-02   1.0330026e-01  -2.7469663e-01  -2.2539733e-01   4.6865907e-02   2.1847490e-01  -2.8077802e-01  -1.5262128e-01   8.0755484e-02   2.3292384e-01   8.6481422e-02   2.3689088e-01  -1.2912278e-01  -3.2805939e-01   1.8596773e-01   2.4725542e-01   4.1483023e-02   2.3262577e-01  -4.0930758e-01  -2.5471531e-01   3.7663488e-02   5.8635619e-02  -1.1418470e-01  -1.2251916e-01  -5.9437140e-01  -4.9620533e-01   8.2280158e-02   1.0492158e-01   2.2000161e-01   3.6950259e-01   4.1907781e-02   1.0341220e-01  -1.2805716e-01  -1.1202871e-01  -1.6289419e-01  -2.1264685e-01  -5.2619933e-02  -1.4574961e-01  -2.9078014e-01  -2.8057341e-01  -3.7194082e-01  -3.7924900e-01   1.0593430e-01   1.2352369e-01  -2.8684119e-01  -2.9921938e-01  -3.4012104e-02   2.1754366e-01  -1.2900521e-01   1.5780286e-01   2.4040749e-01  -2.3388284e-02   4.7384731e-01   1.9910337e-01   4.4223231e-02   1.4516794e-01   6.0621578e-02   5.1726444e-02  -2.5112801e-04   1.7814046e-01  -1.0721403e-02   1.9002635e-01  -2.0161835e-01   5.3195564e-02   2.2795448e-02   3.9517216e-02  -2.5158445e-01  -3.0998108e-02   7.3870401e-02   2.4804692e-01  -1.4159373e-02   7.3585102e-02  -1.9694739e-02  -4.9640247e-02  -6.3174862e-02  -6.2805647e-02   5.1676809e-02   7.5155788e-02  -7.0307286e-02   2.7178250e-02  -7.6745096e-02  -9.7858417e-02  -3.1724938e-01  -2.5568722e-01   3.7389470e-01   1.2247368e-02   3.9189322e-01   2.3453501e-01   1.0000000e+00   7.1248150e-01   6.1355535e-01   4.4840990e-01   1.6026954e-01   9.9377022e-02   3.8455784e-01   3.3968302e-01   6.3471432e-01   5.5283279e-01   4.3004290e-01   2.1310424e-01   2.6615091e-01   3.5328434e-01   2.3185643e-02   4.8296363e-02   3.6124298e-01  -2.7033305e-02   1.0464067e-01   3.1014130e-01   2.5988862e-01   3.9916354e-01   3.0970488e-01   2.1195773e-01   8.7024777e-02  -2.3036165e-01
   9.1560264e-02  -2.3383428e-01   2.7379383e-01   2.8783094e-02  -3.0387073e-01  -3.4826952e-01   2.0244837e-01  -2.2777149e-01  -2.4005927e-01  -1.2494895e-01   1.9118959e-01  -4.7695119e-02   2.1436197e-01   8.2423112e-02  -1.2454651e-01  -3.0274670e-01   1.1290258e-01   1.4336386e-02   3.0274330e-01   2.1369476e-01  -2.1713658e-01  -1.7381239e-01   2.7687900e-01   1.5037198e-01   1.3615575e-01  -7.4964548e-02  -4.3448014e-01  -3.8923234e-01   5.7458789e-02  -4.2861074e-03   3.6887592e-01   3.5518684e-01   2.1305894e-02  -3.9492628e-02   1.4367681e-01   4.5102543e-02  -9.1183333e-02  -1.2581915e-01  -1.8438392e-02  -1.1279041e-01  -1.3722685e-01  -3.2115350e-01   9.6906601e-03  -5.3748712e-02   3.7156159e-01   2.0608465e-01  -1.5038069e-01   4.7972732e-03   2.9928538e-01   3.1948495e-01   2.2547578e-01   3.2062552e-01   1.8019740e-01   2.8210770e-01   3.7981877e-01   2.9675031e-01  -9.6956177e-02   7.0027913e-02  -5.5648318e-03  -2.4761912e-01  -7.3312692e-02  -2.6750937e-01  -2.8548592e-02  -7.2759512e-02   5.4004029e-02  -8.6687095e-02   2.6517580e-01   1.1547395e-01  -6.3531200e-03   8.9115894e-02  -5.5382617e-02  -1.8598621e-02   2.4401679e-02  -5.6910233e-02   2.8543577e-02  -5.2169922e-02  -3.5454074e-02  -1.5552674e-01   7.9593262e-02   1.7716891e-01  -7.6545198e-02   1.1056892e-01   4.7405266e-02  -1.3282257e-01  -1.7706622e-01  -3.6398074e-02   5.0711220e-01   1.5560780e-01   2.3342873e-01   2.5552851e-01   7.1248150e-01   1.0000000e+00   2.9812125e-01   3.9990575e-01   4.2375987e-01   3.4716550e-01   5.5223805e-01   5.6673923e-01   5.9061797e-01   8.1435514e-01   2.8607164e-01   2.3744963e-01   4.2938677e-02   2.4714319e-01  -1.9717204e-01  -8.0728784e-02   1.0167974e-01   1.3602726e-01   2.1489424e-01   5.1929764e-01   4.7038378e-01   5.0811719e-01   3.4471144e-01   9.7312729e-02  -3.8662205e-02  -3.1048378e-01
  -4.0907580e-02  -1.4472303e-02   1.7483590e-01   1.6290619e-01  -3.8311109e-01  -3.4208373e-01   1.1929533e-01   1.9282898e-01  -1.9936684e-01  -1.6972661e-01   1.6228352e-02   2.0127324e-01   1.6371878e-01   2.4509571e-01  -1.8328989e-01  -4.2010411e-01  -1.1251564e-01  -5.1083275e-02   8.3634813e-02   3.5766150e-02  -5.6498958e-01  -5.2256177e-01   3.0031730e-01   2.0088735e-01   5.8714571e-02   2.8776072e-02  -4.8760696e-01  -5.4469687e-01  -8.3528505e-02  -1.1770777e-01   3.1658270e-01   4.1262255e-01  -1.5817707e-02   6.2699541e-02   4.7230254e-03  -9.6733675e-03  -2.7010831e-01  -4.6162922e-01  -2.6744350e-01  -3.5734413e-01  -2.3831466e-01  -3.4828798e-01  -3.1175506e-01  -3.9911770e-01  -4.3662372e-02  -1.0249604e-01  -5.1631356e-01  -5.3842389e-01  -1.7128244e-01   1.1417873e-03  -2.3840620e-01  -8.1000819e-02  -9.3739447e-02  -3.9689014e-01   8.8222378e-02  -2.2130585e-01  -9.0388608e-02  -6.5215747e-02  -1.2479323e-01   1.5141592e-02  -2.7208800e-01   2.3583201e-02  -2.9448306e-01  -8.7985153e-02  -6.5810659e-02   1.5298338e-01   2.1943798e-02   8.8490451e-03   1.2869809e-01   1.7503146e-01  -6.5653312e-03   3.3339875e-01  -2.7758269e-01  -2.7761005e-01  -1.6598383e-01  -3.3803653e-01  -3.0702187e-01  -2.6674678e-01   1.2098882e-02  -9.1036836e-02  -3.2826997e-01  -2.3457644e-01  -3.8924658e-01  -5.0768797e-01  -2.8732521e-01  -2.3406066e-01   2.6371213e-01  -1.4391341e-01   5.1213101e-01  -7.3644620e-02   6.1355535e-01   2.9812125e-01   1.0000000e+00   7.9967348e-01   4.7019808e-02   3.0707820e-03   3.3212932e-03  -7.3252902e-03   3.7608352e-02   3.5398630e-02   4.8479583e-01   5.1286465e-01   5.2314776e-01   5.2368163e-01   3.3629909e-01   3.5692426e-01   3.9275257e-01   1.4769527e-01   1.3660535e-01   1.5775107e-01  -1.3346737e-02   1.6556698e-01   3.9062244e-01   4.1466368e-01   3.4407409e-01   3.5145100e-02
  -3.8797139e-02  -1.6538841e-01   3.6529207e-01   6.8765470e-02  -4.1442139e-01  -3.1177815e-01   2.7528007e-01  -4.6771235e-02  -3.3851897e-02  -3.9871301e-02   1.3947017e-01  -2.9663596e-02   2.5764425e-01   2.1866728e-02  -5.5670140e-02  -3.3132628e-01  -1.8865001e-01  -2.7787809e-01   3.5992557e-01   6.1646220e-03  -4.9339433e-01  -4.5215045e-01   4.0226487e-01   1.9761991e-01   1.3235011e-01  -3.9266948e-02  -3.7091178e-01  -4.5954025e-01  -7.3247166e-02  -1.5548060e-01   2.7242635e-01   2.3515321e-01  -9.2012474e-02  -1.0771273e-01   1.9919352e-01   8.3843088e-02  -1.2725281e-01  -2.9284388e-01  -1.6383432e-01  -2.8629357e-01  -5.6391244e-02  -3.1051029e-01  -4.7642196e-02  -2.3889839e-01   1.0713355e-01  -5.5760722e-02  -3.6769675e-01  -3.8902647e-01   6.1913052e-02   3.7642669e-02  -1.3204612e-02   4.8435783e-02  -1.6692779e-01  -1.9919656e-01   6.4357316e-03  -1.4181718e-01  -3.4599778e-01  -2.6682013e-01   5.3795505e-03  -7.3611767e-02  -2.7553655e-01  -1.4665367e-01  -3.0035002e-01  -2.2916231e-01   1.6135359e-01   1.3771890e-01   2.1320759e-01   2.7167806e-02   1.1871369e-01   1.4742394e-01  -1.0707911e-02   1.9614181e-01  -1.0117825e-01  -2.3168866e-01  -1.4837286e-02  -2.1506526e-01  -1.9960885e-01  -2.2529885e-01  -5.9186502e-02  -1.7254697e-01  -4.2042054e-01  -3.1604943e-01  -1.8481317e-01  -5.5204380e-01  -2.1786240e-01  -3.9166704e-02   3.6995641e-01  -2.2677037e-02   4.5009716e-01   5.2244439e-02   4.4840990e-01   3.9990575e-01   7.9967348e-01   1.0000000e+00   1.5708856e-01   1.0822434e-01   1.0978100e-01   1.0944190e-01   4.0667606e-02   6.3689593e-02   4.3891993e-01   7.3354825e-01   4.4493942e-01   5.5452421e-01   1.9133438e-01   2.6814909e-01   2.5184802e-01   2.9498623e-01   1.7809626e-01   2.5450407e-01   1.4631279e-01   2.3172952e-01   4.5224554e-01   3.7925750e-01   2.5661461e-01  -1.7126986e-02
  -9.1223849e-02  -2.5638263e-01   8.7138970e-02  -5.2736990e-02   1.4883556e-01  -5.1102828e-02  -3.8518450e-02  -2.0195417e-01   1.5946755e-01   2.9751681e-02  -8.3859399e-03  -3.6981485e-01   4.0525788e-02  -1.7734732e-01   1.0821083e-01   7.6431410e-02   2.6140776e-01  -6.7917363e-03   1.6797202e-01   2.1706943e-01   3.9139131e-01   2.7532310e-01  -3.3484318e-02  -8.6602387e-02   5.8883156e-02  -1.0390493e-02   4.2226202e-02   4.8371806e-02   3.6423604e-01   2.5192978e-01   2.1998032e-02  -9.1362786e-02  -5.2568670e-01  -5.3000509e-01   2.5758981e-02  -6.7768186e-02  -3.9012106e-01  -3.4879686e-01  -4.7771964e-01  -4.5573760e-01  -6.1354981e-02  -6.4272768e-01   5.0985109e-01   4.4593721e-01   3.5437615e-01   2.5447801e-01  -1.7751964e-01   1.1068730e-01   2.9899039e-01   1.7818374e-01   4.4604020e-01   2.4907750e-01   5.6602028e-02   2.2238469e-01   5.1992475e-03  -7.1521991e-02  -2.0571630e-01  -1.2222081e-01  -7.7263993e-02  -1.7750051e-01  -4.1675324e-01  -4.8058809e-01   2.5284363e-02  -3.2322451e-01  -1.4235664e-02  -4.0297196e-01   5.1342730e-02  -2.0901174e-01   1.3546512e-01   1.0453730e-01  -4.1560123e-01  -4.0662582e-01   8.2885550e-02  -5.8376510e-02  -5.9525957e-02  -9.9611954e-02  -4.1415394e-01  -6.0275025e-01   5.8513972e-01   5.6617660e-01   2.5946115e-01   3.3998443e-01  -2.3343170e-01  -1.8184956e-01   3.6363309e-01   3.5538929e-01   5.3322664e-03  -2.4516378e-01  -2.0757712e-01   1.9425914e-02   1.6026954e-01   4.2375987e-01   4.7019808e-02   1.5708856e-01   1.0000000e+00   8.7323405e-01   4.4495067e-01   4.9743639e-01   2.7344435e-01   4.8753469e-01   2.5534742e-01   8.4328719e-02   1.3428823e-01   4.1096088e-01   9.6599546e-02   2.4523536e-01  -2.5609732e-01   2.0333196e-01   8.5184045e-01   7.7236584e-01   3.6460619e-01   6.7730184e-01   6.8446315e-01   3.4046357e-01   3.6791102e-01   1.8234257e-01
  -1.1324546e-01  -1.8627171e-01  -3.0519129e-02  -3.7438842e-02   1.5465568e-01  -6.2556844e-02  -5.8075689e-02  -1.5109730e-01   1.3262080e-01  -2.2323527e-02  -5.1327159e-02  -3.7576745e-01  -1.1316243e-02  -2.2676867e-01   8.2558918e-02   1.4805416e-01   2.0352146e-01  -2.6743630e-03   1.1054893e-01   2.5845822e-01   4.3452262e-01   2.7286242e-01  -1.6310659e-01  -1.7638388e-01  -9.3064940e-02  -1.4508772e-01   9.5153441e-02   9.5915039e-02   3.5869395e-01   2.7883491e-01  -1.4066018e-01  -2.2419223e-01  -5.7969156e-01  -5.5851813e-01  -8.2168563e-02  -1.9070596e-01  -3.3261078e-01  -3.0762452e-01  -4.5494772e-01  -3.9889538e-01   2.2908463e-02  -5.2298379e-01   5.0210482e-01   3.6624562e-01   1.9064195e-01   8.5168583e-02  -1.1043632e-01   9.0627213e-02   2.1215206e-01   6.2635154e-02   3.9618376e-01   1.5334485e-01   9.9672587e-02   3.5926380e-01   2.2923624e-02  -3.9799663e-02  -2.0554145e-01  -9.6028837e-02  -6.0856555e-02  -2.2725047e-01  -3.2398415e-01  -3.6418454e-01   3.9515706e-02  -2.4565594e-01  -1.0929066e-01  -4.3943466e-01  -9.7754199e-02  -3.4543525e-01   1.0358124e-01   7.9689216e-02  -5.0643799e-01  -5.6999921e-01   4.6260209e-02  -6.2718558e-02  -1.2810804e-01  -1.3434366e-01  -4.3530900e-01  -5.7126503e-01   4.9238611e-01   4.5762730e-01   2.6122580e-01   2.5729531e-01  -1.8717585e-01  -9.6255512e-02   2.3734237e-01   2.5330442e-01  -6.8321946e-02  -2.0754821e-01  -2.1430482e-01   6.2932650e-02   9.9377022e-02   3.4716550e-01   3.0707820e-03   1.0822434e-01   8.7323405e-01   1.0000000e+00   3.0727448e-01   4.1349477e-01   2.2279592e-01   4.1409016e-01   3.5766907e-01   1.7246252e-01   2.4466928e-01   4.8305154e-01   1.9323748e-01   2.8030625e-01  -1.4412174e-01   3.5927816e-01   8.2568722e-01   6.7299966e-01   2.2420445e-01   5.4381619e-01   6.1649045e-01   4.2331139e-01   4.0280628e-01   2.7859842e-01
   1.0413841e-01  -1.3702159e-01   1.2994506e-01  -6.2192013e-02   1.1683888e-02   6.9010059e-03   5.4334105e-02  -2.7042137e-01   8.9883268e-02   1.4786333e-01   2.0124087e-01  -1.1674961e-01   1.1039176e-01  -8.6426116e-04   1.1354475e-01   2.6018501e-02   3.9281048e-01   1.6228166e-01   8.4596347e-02   8.4216965e-02   9.3078745e-02   1.8967963e-01   1.1852740e-01   1.5786154e-01   1.8579380e-01   7.6713894e-02  -5.5670852e-02   1.0448806e-03   1.1941603e-01   7.5435067e-02   1.8767747e-01   8.6587724e-02   1.0227839e-02  -1.9161951e-01   1.5598892e-01   1.2279703e-01   1.0739137e-01   2.0224077e-01   2.9643798e-01   1.7156810e-01   7.8650721e-02  -1.5767515e-01   1.0767399e-01   1.8207935e-01   3.2125414e-01   2.6871866e-01  -2.1245983e-02   2.3521079e-01   3.3222172e-01   1.4318197e-01   3.1206344e-01   3.2943819e-01   4.1681961e-03   2.0346644e-01   4.0278674e-01   5.1585440e-01   5.1593763e-02  -2.9499066e-02  -1.9341554e-01  -3.5433607e-01  -2.9170718e-03  -3.6654929e-01   2.8776521e-01  -5.9527645e-02   1.4259755e-01  -1.0959787e-01   7.4373490e-02   3.8547528e-02  -3.1279321e-01  -3.4755879e-01   1.3513409e-01   3.8308267e-02   4.4300373e-01   2.6389196e-01   4.6754465e-01   3.6169175e-01   3.1565706e-01   1.0288854e-01   2.5302530e-01   3.3745303e-01   1.4170997e-01   3.4839171e-01   2.7766221e-01   1.8213728e-01  -1.7123427e-02   1.3951870e-01   4.6765514e-01   3.9357463e-01   2.1209081e-01   3.2651054e-01   3.8455784e-01   5.5223805e-01   3.3212932e-03   1.0978100e-01   4.4495067e-01   3.0727448e-01   1.0000000e+00   9.4580758e-01   6.0154742e-01   7.2008451e-01   4.9025366e-02  -7.6662284e-02  -4.1127285e-01  -8.8789033e-02  -5.4376245e-01  -4.4216719e-01  -1.0680856e-01  -1.2194498e-01   5.8748043e-02   6.3193925e-01   8.7411054e-01   7.0946133e-01   1.5185446e-01  -3.0435399e-01  -3.9872632e-01  -6.0097013e-01
   8.2023578e-02  -1.8912686e-01   2.0190549e-01   3.0735164e-02   3.8881427e-02   8.2409087e-03   8.3857783e-02  -2.7563154e-01   7.8692903e-02   1.2156252e-01   1.8989120e-01  -1.6939846e-01   1.0061631e-01  -2.8752677e-02   7.6715958e-02   1.4078184e-02   3.3532269e-01   7.8667121e-02   1.2034968e-01   8.3031470e-02   1.4153292e-01   1.8679596e-01   1.8794304e-01   2.3865403e-01   2.1113744e-01   9.4638898e-02   2.6234208e-02   6.4144150e-02   7.5114793e-02   9.2716473e-03   2.0138836e-01   8.5009501e-02  -7.5418131e-02  -2.6881663e-01   2.3847572e-01   2.0463761e-01   5.3967913e-02   1.3707524e-01   2.1374058e-01   1.1084969e-01   8.8931879e-02  -2.1393992e-01   2.1437338e-01   2.3572823e-01   3.7264271e-01   2.7285668e-01  -4.7415200e-02   2.4099937e-01   3.8993830e-01   1.1102534e-01   4.1321965e-01   3.7089515e-01   4.8069699e-02   3.1568960e-01   3.5105148e-01   5.0483954e-01  -1.7107874e-02  -1.0528637e-01  -2.7184583e-01  -4.3966152e-01  -7.2121000e-02  -4.1356445e-01   2.3183102e-01  -1.3214235e-01   2.3058904e-01  -6.0465686e-02   1.2695178e-01   7.3686340e-02  -2.6193193e-01  -3.1566248e-01   6.8378481e-02  -1.0285235e-01   3.8925168e-01   2.0512712e-01   3.7199233e-01   2.9677631e-01   2.2304390e-01  -1.6336425e-02   2.5878811e-01   3.2072307e-01   8.4920432e-02   2.7957372e-01   1.6798669e-01   4.9159363e-02   5.9914722e-04   2.0988447e-01   4.6683208e-01   4.0040947e-01   1.9184287e-01   3.3621438e-01   3.3968302e-01   5.6673923e-01  -7.3252902e-03   1.0944190e-01   4.9743639e-01   4.1349477e-01   9.4580758e-01   1.0000000e+00   5.5044542e-01   7.2554675e-01   1.0461636e-01  -5.1792559e-02  -3.9375332e-01  -5.5012455e-02  -5.2369248e-01  -4.0869910e-01  -1.2794873e-01   2.1288898e-03   1.2999367e-01   6.9021323e-01   8.6925530e-01   7.1138376e-01   1.9817889e-01  -3.0131765e-01  -3.7889359e-01  -5.8929928e-01
   9.6342431e-02   6.1215213e-02  -1.4901746e-01  -1.8753069e-01   6.7143576e-02   2.2113722e-02  -6.4259487e-02   2.0927105e-02  -1.0340910e-01  -1.3349410e-01   1.2069722e-01  -4.1766156e-02  -5.3707163e-02  -3.3846563e-02   1.3507616e-01   8.0522713e-02   5.0448177e-01   4.3990422e-01   8.9322643e-02   3.5360247e-01   5.0475918e-02   1.6004489e-01  -2.8898138e-01  -2.5573003e-01  -2.9495702e-01  -3.0350094e-01  -2.1373159e-01  -1.0644400e-01   4.1170041e-01   3.9804667e-01  -5.9961417e-02  -7.9510894e-03  -3.9411781e-02  -6.9194643e-02  -3.2326986e-01  -3.3740993e-01  -3.7856880e-02   9.9796213e-02   1.1588143e-01   9.0627973e-02  -6.0048519e-02  -5.7257400e-02  -1.1624064e-01  -1.4425484e-01  -4.9158526e-02   5.8719020e-03   1.7062877e-01   1.4106554e-01  -9.1838269e-02  -1.0805439e-02  -1.4195115e-02   5.8939223e-02   4.2257631e-01   3.5323032e-01   5.8824518e-01   5.3281110e-01   2.5744226e-01   2.6620222e-01  -2.9451293e-03  -1.8551035e-01   1.3818582e-01  -1.6646687e-02   4.0058949e-01   3.2221583e-01  -2.3875672e-01  -3.3756848e-01  -2.6957803e-01  -3.0574994e-01  -5.0855397e-01  -3.7644931e-01  -1.3122769e-02   1.4262876e-02   3.8739194e-01   4.4235455e-01   2.9288445e-01   3.5317087e-01   2.0932297e-01   1.5276415e-01   2.1285713e-01   2.7239047e-01   3.5588482e-01   3.7319339e-01   2.5621373e-01   3.6455414e-01  -1.2163267e-03  -1.3981596e-01   2.1566629e-01   7.8019194e-02   1.0572279e-01   4.1557556e-01   6.3471432e-01   5.9061797e-01   3.7608352e-02   4.0667606e-02   2.7344435e-01   2.2279592e-01   6.0154742e-01   5.5044542e-01   1.0000000e+00   7.8054236e-01   2.0955023e-01   6.2874376e-03  -3.5075555e-02   2.1692514e-01  -1.8270830e-01  -1.0822799e-01   1.1662466e-01  -2.0703974e-01   1.2698165e-01   3.1327643e-01   4.1370835e-01   6.3506812e-01   2.9945986e-01   7.6912492e-02  -2.7680373e-02  -2.0452206e-01
   1.8637827e-01  -3.5458650e-02   6.0058900e-02  -8.1473362e-02  -6.1305508e-02  -1.7838213e-01   5.8626206e-02  -1.4537270e-01  -1.5823951e-01  -1.1624830e-01   1.4536213e-01  -5.3365777e-02   8.2772188e-02   6.0113870e-02  -1.0718649e-02  -1.0435885e-01   4.0614849e-01   2.9689168e-01   1.5340890e-01   3.4328784e-01   3.4942934e-02   5.5457106e-02  -1.9307685e-02  -7.3307017e-02  -6.4065804e-02  -1.6516406e-01  -2.6824572e-01  -2.0141729e-01   2.7041354e-01   2.1305332e-01   1.8758328e-01   1.6925364e-01   1.6002441e-03  -6.3380740e-02  -9.2722059e-02  -1.3958935e-01  -1.6925044e-01  -9.0280788e-02  -3.7001923e-03  -6.0850828e-02  -1.2058392e-01  -2.7624045e-01   5.5385889e-02   3.1600940e-02   2.1673228e-01   2.0924846e-01  -2.2724806e-02   1.3144683e-01   1.4363882e-01   1.9889211e-01   1.5307296e-01   2.0158706e-01   2.3179787e-01   3.5778374e-01   4.5002239e-01   4.6941837e-01   1.8891705e-01   2.5274358e-01  -6.5716475e-02  -2.9381323e-01   4.4844932e-03  -2.9495030e-01   2.7939783e-01   9.6081004e-02  -1.3333137e-01  -3.2632538e-01  -2.0538206e-02  -1.2827116e-01  -1.6632149e-01  -1.1372261e-01  -1.6875913e-01  -1.3672718e-01   2.1783560e-01   1.7084054e-01   1.9476937e-01   1.4685988e-01   4.4348457e-02  -9.8037596e-02   2.7080205e-01   4.0911841e-01   2.6015719e-01   4.1303566e-01   8.2054318e-02   1.5375681e-01  -2.4850922e-02  -4.9645145e-02   3.2287715e-01   1.3131419e-01   1.3565536e-01   3.1710176e-01   5.5283279e-01   8.1435514e-01   3.5398630e-02   6.3689593e-02   4.8753469e-01   4.1409016e-01   7.2008451e-01   7.2554675e-01   7.8054236e-01   1.0000000e+00   1.6471214e-01  -3.5620111e-02  -1.5987229e-01   1.3909546e-01  -2.9844334e-01  -1.7380041e-01  -5.4243739e-03  -6.5813018e-02   2.3982998e-01   5.5343518e-01   5.4399285e-01   7.0441289e-01   3.6525347e-01   1.8043420e-02  -9.8374522e-02  -3.2427445e-01
  -3.0077211e-02   2.3750017e-02   1.3902606e-02   6.8651379e-02  -1.3800467e-01  -1.2633702e-01  -1.4600444e-02   1.3743273e-01  -2.2765449e-01  -1.4619699e-01  -1.6223295e-02  -1.2498884e-01  -8.5370388e-02  -9.7173769e-02  -5.5129607e-02  -7.7702411e-02  -7.4157770e-02  -4.7949133e-02   2.4761131e-01   2.8997314e-01   5.8249251e-02  -4.6382077e-02  -8.2119097e-02  -1.4288203e-01  -1.8676458e-01  -2.8696310e-01  -7.9221214e-02  -9.7587728e-02   1.2559701e-01   6.8203115e-02  -6.5711460e-02  -6.8330781e-02  -2.7817771e-01  -2.0015003e-01  -1.6032904e-01  -1.6113867e-01  -1.1503902e-01  -1.5631657e-01  -1.9212867e-01  -1.7218089e-01   4.4023967e-02  -2.1528310e-01   6.0186470e-02  -1.1341508e-01   2.2619946e-02   1.4549717e-02  -1.7605934e-01  -2.0810417e-01  -3.4387066e-02   7.0249086e-02  -5.6868326e-02  -1.0537005e-01   6.1122713e-02   1.9958438e-01   4.3071519e-02  -6.5718883e-02  -1.8500955e-01  -1.1669789e-01  -5.3419736e-02  -5.8040264e-02  -2.1975035e-01   9.2585935e-02  -1.1988097e-01  -7.6986899e-02  -7.8687574e-02  -1.1620036e-02  -1.2017079e-01  -2.0763916e-01   1.6887047e-01   2.0323646e-01  -2.2467625e-01  -2.2764964e-01   3.3992669e-03  -2.9454329e-02  -1.0411817e-01  -1.0333593e-01  -3.0239227e-01  -2.6913233e-01   5.6901800e-02  -2.6227279e-02  -6.7118239e-02  -1.3961360e-01  -1.2701030e-01  -2.0992680e-01  -6.0774577e-02   4.8348690e-03   1.0621811e-01  -9.4658590e-02   1.5803285e-01   3.0082829e-02   4.3004290e-01   2.8607164e-01   4.8479583e-01   4.3891993e-01   2.5534742e-01   3.5766907e-01   4.9025366e-02   1.0461636e-01   2.0955023e-01   1.6471214e-01   1.0000000e+00   5.5164556e-01   6.7123369e-01   6.1212712e-01   2.2519595e-01   2.5194571e-01   2.4655776e-01   4.7261980e-01   3.4097437e-01   2.3406763e-01  -1.4493597e-02   2.3540551e-01   4.4583273e-01   5.1787586e-01   3.3248412e-01   1.6314920e-01
  -1.0859943e-01  -1.2389183e-01   4.1627696e-01   6.7829546e-02  -3.5416685e-01  -2.5473959e-01   1.8724347e-01  -2.0445272e-01  -5.0034608e-02  -1.2636615e-01  -1.4962904e-02  -2.8489523e-01   3.9132161e-02  -2.3855287e-01   2.5823450e-03  -2.3334919e-01  -4.3145208e-01  -4.3090206e-01   4.2535758e-01   2.6278181e-02  -2.3035451e-01  -3.4451519e-01   3.3495695e-01   8.5931732e-02   9.4185707e-02  -7.5613131e-02  -9.7603298e-02  -2.2490664e-01  -1.6808455e-01  -2.5666908e-01   1.7172600e-01   8.9836511e-02  -1.7826205e-01  -2.0939385e-01   2.0721480e-01   7.7815461e-02   1.3801688e-01  -6.1453748e-02   1.5635218e-02  -4.7948618e-02   2.9306432e-01  -1.9098262e-03   1.0348773e-01  -1.8064810e-01   3.5157533e-02  -2.1564850e-01   2.3196345e-03  -1.3493950e-01  -2.7793051e-02  -1.4921301e-01  -4.5673003e-02  -1.2204796e-01   7.7149943e-02   1.2709267e-01   6.7574580e-02   2.6713712e-02  -3.4181147e-01  -2.5257688e-01  -3.4666811e-02  -9.9354831e-02  -3.6877039e-01  -1.5482949e-01  -4.2760713e-01  -3.8217678e-01   1.6471070e-01   5.7031729e-02   1.6066207e-01  -4.0512452e-02   2.5039941e-01   3.1523465e-01  -8.0807410e-02   4.3947996e-02  -6.4548057e-02  -2.3287453e-01  -2.2219703e-02  -2.0714633e-01  -8.9898670e-02  -1.0011210e-01  -2.4433746e-01  -2.9850929e-01  -3.9883321e-01  -4.2646105e-01   3.7950896e-02  -3.9878923e-01  -4.1936328e-02  -2.7176024e-02   3.6014452e-01   1.3269217e-01   4.2291632e-01   1.4979883e-01   2.1310424e-01   2.3744963e-01   5.1286465e-01   7.3354825e-01   8.4328719e-02   1.7246252e-01  -7.6662284e-02  -5.1792559e-02   6.2874376e-03  -3.5620111e-02   5.5164556e-01   1.0000000e+00   5.9658935e-01   6.9154240e-01   2.9396130e-01   3.3883906e-01   3.2411453e-01   5.8942014e-01   1.4630663e-01   4.5393552e-03  -9.0324370e-02   9.0759602e-03   3.3846401e-01   5.2972474e-01   2.9893180e-01   1.6763271e-01
  -1.7961170e-01   1.0864368e-01  -9.7993267e-02  -6.1469383e-02  -2.3685939e-01  -9.3927895e-02  -1.7874792e-01   7.9402226e-02  -2.3506629e-01  -2.0687324e-01  -2.2343026e-01  -8.6693502e-02  -1.6824110e-01  -1.0074799e-01   4.1654671e-02  -5.8207638e-02  -2.3628993e-01  -1.3018931e-01   4.8139386e-02   1.3843090e-01  -1.8572849e-02  -5.0482626e-02  -1.7586290e-01  -2.2896166e-01  -2.0080819e-01  -2.1941181e-01  -1.3097301e-01  -1.2648606e-01   1.2247849e-01   8.4298297e-02  -2.2125155e-01  -1.0759027e-01  -3.8915103e-01  -2.1546714e-01  -2.8650164e-01  -3.1910983e-01  -2.1017042e-01  -3.0635422e-01  -3.5616712e-01  -2.7538648e-01  -1.0406349e-01  -1.8755659e-01   3.1798792e-02  -1.5246516e-01  -2.4898750e-01  -2.8476700e-01  -1.1152957e-01  -2.5616394e-01  -3.2084399e-01  -1.1534878e-01  -2.8213982e-01  -2.7512312e-01   1.1416267e-01  -4.8214794e-02   4.4106214e-03  -2.9036821e-01  -1.2687588e-01   1.3360891e-02   6.6681726e-02   2.0990433e-01  -3.1912698e-01   1.3389674e-01  -3.2478340e-01  -1.4312226e-01  -3.3180657e-01  -1.3576368e-01  -2.2409799e-01  -3.0674340e-01   2.6445820e-01   4.2865036e-01  -3.3622890e-01  -1.0463427e-01  -3.1326951e-01  -2.7271225e-01  -3.4765468e-01  -3.8409196e-01  -5.3261290e-01  -3.5451194e-01   3.9392272e-03  -1.2521111e-01  -7.9637563e-02  -2.7946856e-01  -2.5119759e-01  -2.9388060e-01   5.7543972e-02  -5.6675032e-02  -1.7047443e-01  -4.0105993e-01   5.7971177e-02  -8.0196297e-02   2.6615091e-01   4.2938677e-02   5.2314776e-01   4.4493942e-01   1.3428823e-01   2.4466928e-01  -4.1127285e-01  -3.9375332e-01  -3.5075555e-02  -1.5987229e-01   6.7123369e-01   5.9658935e-01   1.0000000e+00   8.1079150e-01   8.0381249e-01   7.7356430e-01   3.7921786e-01   3.9455172e-01   4.1306046e-01  -7.2756773e-02  -4.5444045e-01  -1.1431211e-01   4.7571969e-01   8.4872747e-01   7.7806439e-01   6.8695565e-01
  -5.2348566e-02   5.1163852e-02   1.2197004e-02  -8.8126562e-02  -1.8534762e-01  -1.4316622e-01  -1.9156687e-02   3.6193470e-02  -1.0945277e-01  -1.6259750e-01  -8.0678255e-02  -1.7178390e-01  -1.8829794e-02  -1.3746183e-01   1.1971516e-01  -5.8915042e-02  -3.7508594e-02  -4.7280298e-02   1.9748302e-01   2.1074109e-01   3.3280191e-02  -2.7196289e-02  -1.4497304e-01  -2.6532656e-01  -2.4361312e-01  -3.1832876e-01  -1.7823352e-01  -1.9464867e-01   2.8363147e-01   1.9210906e-01  -1.7042845e-01  -1.3789399e-01  -4.3926478e-01  -3.2703615e-01  -2.6774330e-01  -3.6628910e-01  -3.2438617e-01  -3.8904718e-01  -4.4506119e-01  -4.0547527e-01  -1.0298775e-01  -4.0532950e-01   1.4537213e-01  -8.1075125e-02  -1.4278970e-01  -2.1000338e-01  -1.3866388e-01  -2.0738213e-01  -1.6997590e-01  -6.1602194e-02  -1.2214231e-01  -2.0884099e-01   1.4162176e-01   1.6367043e-02   6.3110193e-02  -1.9842731e-01  -1.1817914e-01   5.3791331e-03   9.5680335e-02   3.5905397e-02  -3.4255120e-01  -8.1305431e-02  -1.9190923e-01  -1.6480878e-01  -2.8273276e-01  -3.3675555e-01  -2.2585338e-01  -4.4583617e-01   1.4173756e-01   2.9129005e-01  -4.0277804e-01  -1.7655928e-01  -1.2963796e-01  -1.5959915e-01  -1.9829598e-01  -2.4493068e-01  -4.5501472e-01  -4.3075023e-01   1.8866622e-01   8.9646248e-02   3.4875868e-03  -1.0886411e-01  -2.5835370e-01  -2.7917090e-01   7.4940674e-02  -5.2434329e-02  -5.2048468e-02  -3.8423959e-01   1.0782330e-01   8.5810927e-03   3.5328434e-01   2.4714319e-01   5.2368163e-01   5.5452421e-01   4.1096088e-01   4.8305154e-01  -8.8789033e-02  -5.5012455e-02   2.1692514e-01   1.3909546e-01   6.1212712e-01   6.9154240e-01   8.1079150e-01   1.0000000e+00   6.4869072e-01   7.1431840e-01   2.4566917e-01   3.9204940e-01   5.8927031e-01   2.3374277e-01  -1.5918425e-01   2.8387922e-01   7.0450421e-01   8.4110267e-01   7.5521482e-01   5.3235128e-01
  -1.8710721e-01   1.2775832e-01  -1.9444997e-01  -8.5436160e-02  -9.8258270e-02  -9.0407542e-03  -2.3269700e-01   5.5385148e-02  -9.2358881e-02  -1.8311078e-01  -2.8996056e-01  -4.1631903e-02  -1.6957527e-01  -5.6639869e-02   9.1457768e-02   3.0093701e-02  -1.9223735e-01  -9.7223772e-02  -1.4690078e-01  -6.0216376e-03   4.0517279e-02   4.1056513e-02  -2.4875527e-01  -2.2788808e-01  -1.5253745e-01  -7.7606738e-02  -4.7121500e-02  -3.0226446e-02   1.1511949e-01   8.5471340e-02  -3.1998280e-01  -1.3821836e-01  -4.2059250e-01  -2.5199119e-01  -3.0973018e-01  -3.4453480e-01  -2.8111890e-01  -3.6959100e-01  -4.2751808e-01  -3.2564018e-01  -2.6324836e-01  -2.2598189e-01   9.3951609e-02  -2.2093436e-02  -3.4951904e-01  -4.1135360e-01  -2.6323207e-02  -1.7135197e-01  -3.8652417e-01  -2.4393675e-01  -2.6629151e-01  -2.7134200e-01   1.1346245e-01  -2.2704640e-01  -3.3055961e-02  -3.9898099e-01  -1.6890525e-02   7.9532136e-02   7.6161769e-02   2.4699513e-01  -2.9961716e-01   6.1786217e-02  -3.4034967e-01  -1.8509449e-01  -3.9876747e-01  -2.1316564e-01  -2.6421988e-01  -3.0832538e-01   2.1002952e-01   3.5759101e-01  -3.3298780e-01  -7.0578493e-02  -4.4097373e-01  -3.3354869e-01  -4.2661137e-01  -4.3261604e-01  -5.6492780e-01  -3.9097882e-01   8.0643812e-02  -9.0133008e-02  -8.2727158e-03  -2.5875266e-01  -3.6157518e-01  -2.4318015e-01   1.7584751e-01  -5.1986065e-02  -3.6000993e-01  -4.9547483e-01  -1.0026189e-01  -1.6296522e-01   2.3185643e-02  -1.9717204e-01   3.3629909e-01   1.9133438e-01   9.6599546e-02   1.9323748e-01  -5.4376245e-01  -5.2369248e-01  -1.8270830e-01  -2.9844334e-01   2.2519595e-01   2.9396130e-01   8.0381249e-01   6.4869072e-01   1.0000000e+00   9.3751641e-01   3.0126981e-01   2.0877080e-01   3.9974695e-01  -1.9451227e-01  -5.3813054e-01  -2.3299068e-01   3.6732066e-01   7.3580465e-01   8.6320125e-01   8.7113437e-01
  -1.3766605e-01   8.1336281e-02  -5.9187167e-02  -8.9940875e-02  -1.2075463e-01  -9.8099261e-02  -1.3554207e-01   3.1434079e-02  -1.3427529e-01  -2.4470366e-01  -3.0874504e-01  -1.1547247e-01  -1.2318685e-01  -1.0808723e-01   2.2471241e-02  -8.9624136e-02  -1.6413996e-01  -1.2538931e-01  -9.1862931e-02   3.6555908e-02   2.7247017e-02  -6.3340055e-03  -1.8007386e-01  -2.3906055e-01  -1.1538485e-01  -1.1753142e-01  -9.4667700e-02  -1.0556771e-01   1.4306354e-01   7.6203970e-02  -2.2345487e-01  -9.2827074e-02  -4.1647502e-01  -2.6079203e-01  -2.7112416e-01  -3.3554308e-01  -3.3814028e-01  -4.3426259e-01  -4.7486341e-01  -3.8387609e-01  -2.4429785e-01  -3.1432360e-01   1.9159644e-01   2.4920339e-02  -2.3864691e-01  -3.5946469e-01  -2.7411437e-02  -1.1072912e-01  -2.6912548e-01  -2.1046156e-01  -1.7426136e-01  -2.8250890e-01   1.7773688e-01  -1.5878380e-01   3.0286296e-02  -3.5057190e-01  -1.1106648e-02   9.0502967e-02   3.5994419e-02   1.8199502e-01  -3.6703715e-01  -8.6328316e-02  -3.3303809e-01  -2.3978663e-01  -4.2806105e-01  -3.2122037e-01  -2.2299212e-01  -3.4233138e-01   2.7605225e-01   4.0955439e-01  -3.4634516e-01  -9.7604084e-02  -4.0534931e-01  -3.7049982e-01  -4.0330837e-01  -4.4701892e-01  -5.9129507e-01  -4.7120487e-01   1.4807589e-01   2.2318291e-03   1.1581729e-02  -1.8811908e-01  -4.3463143e-01  -3.2005013e-01   1.7612346e-01  -4.8717752e-02  -3.2038404e-01  -5.2182750e-01  -5.1819425e-02  -1.4085289e-01   4.8296363e-02  -8.0728784e-02   3.5692426e-01   2.6814909e-01   2.4523536e-01   2.8030625e-01  -4.4216719e-01  -4.0869910e-01  -1.0822799e-01  -1.7380041e-01   2.5194571e-01   3.3883906e-01   7.7356430e-01   7.1431840e-01   9.3751641e-01   1.0000000e+00   2.2941221e-01   2.4246812e-01   4.8891350e-01  -7.7707257e-02  -4.5935804e-01  -9.9959901e-02   4.7897042e-01   7.6374133e-01   9.0263185e-01   8.4889285e-01
  -1.4630231e-01   5.3236253e-02   1.9508307e-02   1.4975977e-01  -2.1749005e-01  -2.1146781e-01  -1.3368786e-02   4.5465401e-03  -2.7442840e-01  -3.8268660e-01  -1.7153611e-01   2.2394345e-02  -1.8706682e-01   2.4520817e-04  -1.4143963e-01  -4.0197872e-01  -3.4544613e-01  -1.5816575e-01  -5.9475555e-02  -1.5618184e-02  -2.8384418e-01  -2.2064599e-01   4.5073127e-02   1.3315306e-01   3.5041411e-02  -2.3687009e-02  -2.1239514e-01  -2.4433013e-01  -3.1363568e-01  -3.1294554e-01   3.9508066e-03   2.0451444e-01   8.5722660e-03   6.5060955e-02  -9.4112057e-02  -8.7157218e-02   3.0178759e-01   1.8823936e-01   2.0579162e-01   1.9659785e-01  -8.2814190e-02   2.1921070e-01  -2.8630782e-01  -4.4484943e-01  -2.8514032e-01  -3.4602472e-01   1.6758766e-01  -8.3810109e-02  -3.0608828e-01  -1.7039623e-01  -3.9618153e-01  -1.0638915e-01   2.2392647e-01  -1.5096951e-01   3.3066006e-01   1.6625474e-01  -2.7445303e-02   7.5661639e-02  -7.2194268e-02   2.2323385e-01  -8.7809734e-02   2.4468066e-01  -3.2203048e-01  -2.6098616e-02  -1.8093888e-01   1.6953287e-01  -1.0966248e-01   1.1776032e-02  -1.3360089e-01   1.0293627e-01   2.5088718e-01   4.3468459e-01  -2.3362735e-01  -1.0568541e-01  -4.5012499e-02  -6.7231199e-02   6.4318332e-02   2.4687881e-01  -5.0523516e-01  -5.1252456e-01  -3.7967605e-01  -4.8201852e-01  -1.4388552e-02  -1.5135395e-01  -4.0699811e-01  -2.8502323e-01   2.4630650e-01   4.4146496e-02   3.7031775e-01   2.0574290e-01   3.6124298e-01   1.0167974e-01   3.9275257e-01   2.5184802e-01  -2.5609732e-01  -1.4412174e-01  -1.0680856e-01  -1.2794873e-01   1.1662466e-01  -5.4243739e-03   2.4655776e-01   3.2411453e-01   3.7921786e-01   2.4566917e-01   3.0126981e-01   2.2941221e-01   1.0000000e+00   2.9233669e-01  -2.6064817e-01  -3.7719107e-01  -1.5304206e-01  -2.0469157e-01  -1.0897750e-01   1.8110949e-01   7.6605055e-02   1.1672738e-01
  -2.0647400e-01  -2.7339966e-01   4.7085394e-01   3.0435108e-01  -2.4774793e-01  -3.4412890e-01   2.6290195e-01  -2.0644684e-01  -8.5725208e-02  -2.4061834e-01  -1.5059894e-01  -3.6905403e-01  -9.1552513e-02  -2.6570857e-01  -2.3813508e-01  -3.0869100e-01  -5.0822962e-01  -5.5237077e-01   2.5676648e-01  -5.6533733e-02   4.3277685e-02  -1.7856465e-01   3.5416745e-01   2.5902269e-01   2.3977138e-01   3.8427575e-03   1.0233268e-01  -4.6224372e-02  -3.0017232e-01  -4.2881331e-01   1.4318947e-01   7.1027051e-02  -3.0881372e-01  -3.1114016e-01   3.1425097e-01   2.0778786e-01   2.8263129e-01   5.7891483e-02  -7.6754354e-02  -9.1888470e-03   3.9022174e-01  -1.3680017e-02   4.6355958e-01   1.7572747e-01   1.7334764e-01  -1.6967601e-01   1.2920397e-01   1.8854117e-01   2.6725333e-01  -2.2353628e-02   3.1375998e-01   6.1029811e-02   1.6537832e-01   3.5613229e-01  -5.4689368e-02  -1.6447069e-02  -4.5406773e-01  -3.2288676e-01  -1.7301630e-01  -2.8504569e-01  -3.9021565e-01  -2.0596190e-01  -5.5491631e-01  -5.2126762e-01   2.2876826e-01   1.2140520e-01   2.2289120e-01   7.3321644e-02   5.0594755e-01   4.7715594e-01  -1.0799005e-01  -2.3570280e-01  -1.1443766e-01  -2.9562938e-01  -1.6523849e-01  -2.0105373e-01  -2.0947380e-01  -2.4295292e-01  -2.1127499e-01  -2.4783600e-01  -4.1152736e-01  -4.3456211e-01  -1.0872497e-01  -4.1506116e-01  -4.8904942e-02   1.2677145e-01   2.0732248e-01   1.1943739e-01   8.0186163e-02  -6.6351756e-02  -2.7033305e-02   1.3602726e-01   1.4769527e-01   2.9498623e-01   2.0333196e-01   3.5927816e-01  -1.2194498e-01   2.1288898e-03  -2.0703974e-01  -6.5813018e-02   4.7261980e-01   5.8942014e-01   3.9455172e-01   3.9204940e-01   2.0877080e-01   2.4246812e-01   2.9233669e-01   1.0000000e+00   2.0547703e-01   3.6356104e-02  -3.7254979e-02  -1.1605907e-01   2.3581396e-01   3.4080825e-01   2.2592761e-01   2.0711768e-01
  -1.3928669e-01  -1.2623820e-01  -1.1673380e-01  -1.1509658e-01   1.8289584e-01   4.1830444e-02  -1.4144249e-01  -2.1257639e-02   1.9893373e-01   2.6498795e-02  -5.9915964e-02  -2.8262018e-01   4.5879398e-03  -1.6238156e-01   1.6893258e-01   2.1122983e-01   2.6437827e-01   8.2487200e-02   1.0854724e-01   2.8064545e-01   4.0001432e-01   2.4790416e-01  -2.2047517e-01  -2.7912027e-01  -1.6842822e-01  -1.4083783e-01   7.5656141e-02   9.0403676e-02   5.2049288e-01   4.3174040e-01  -1.7086824e-01  -2.4053011e-01  -6.3976653e-01  -5.2974698e-01  -1.6251041e-01  -2.4990017e-01  -5.9738272e-01  -5.6790884e-01  -7.5606234e-01  -6.9209310e-01  -1.3286519e-01  -7.1662541e-01   4.7917221e-01   4.0055172e-01   1.6422648e-01   1.4208195e-01  -2.3688435e-01  -8.2639256e-02   8.7859341e-02   1.3189502e-01   3.1032100e-01   7.2574127e-02   7.4223816e-02   1.5566608e-01  -1.9221425e-01  -3.6523724e-01  -1.5928134e-01  -5.1017646e-02   6.7966351e-02  -4.9445104e-02  -3.7949633e-01  -2.9678563e-01   3.2826617e-02  -2.0711189e-01  -1.5064918e-01  -4.4178675e-01  -1.2068314e-01  -3.8306818e-01   1.9805257e-01   1.9174978e-01  -5.8946908e-01  -5.2301229e-01  -1.3866838e-02  -6.4257630e-02  -2.4256601e-01  -2.3870231e-01  -6.3647598e-01  -7.3313795e-01   6.5937516e-01   5.7169257e-01   3.4300993e-01   3.3450170e-01  -4.0341918e-01  -2.0993937e-01   4.0300064e-01   3.2478352e-01  -2.6903960e-01  -5.1624193e-01  -3.5653804e-01  -1.5914646e-01   1.0464067e-01   2.1489424e-01   1.3660535e-01   1.7809626e-01   8.5184045e-01   8.2568722e-01   5.8748043e-02   1.2999367e-01   1.2698165e-01   2.3982998e-01   3.4097437e-01   1.4630663e-01   4.1306046e-01   5.8927031e-01   3.9974695e-01   4.8891350e-01  -2.6064817e-01   2.0547703e-01   1.0000000e+00   6.5086217e-01   3.1859030e-03   5.2703781e-01   8.0780658e-01   6.0146666e-01   6.5619283e-01   4.7319004e-01
   6.4090711e-02  -1.4585927e-01   8.6479966e-02  -6.2442184e-02   1.0424240e-01  -1.0815010e-02   4.0397336e-02  -1.2789115e-01   2.0772326e-01   1.5327652e-01   2.2266570e-01  -1.2733189e-01   2.7163514e-01   4.0588673e-02   1.8267905e-01   1.2035834e-01   4.7443610e-01   1.4685923e-01   1.4198689e-01   1.9294854e-01   2.0229879e-01   1.7596054e-01   8.1805228e-02   4.8518272e-02   5.4671696e-02  -1.8688693e-03  -4.5570225e-02  -8.0583117e-03   4.1382565e-01   2.9198150e-01   1.1637248e-01  -6.1801428e-02  -2.8466536e-01  -3.5711801e-01   1.3810149e-01   6.0670113e-02  -4.7407334e-01  -3.9861922e-01  -3.9456431e-01  -4.4995208e-01  -6.5282586e-02  -6.7306590e-01   3.6104634e-01   4.0766313e-01   4.4456129e-01   4.5108519e-01  -4.2855400e-01  -6.8894757e-02   3.9959104e-01   3.7070313e-01   4.8845855e-01   3.7990455e-01  -8.8345897e-02   1.6949850e-01  -3.8071388e-02  -7.3232460e-02  -1.2371442e-01  -9.7319148e-02  -7.6170684e-02  -2.8202574e-01  -1.5780044e-01  -4.2996048e-01   2.2587649e-01  -1.3777159e-01   1.4002896e-01  -1.8426144e-01   1.0720134e-01  -8.3706078e-02   1.8227846e-02  -7.2191119e-02  -3.6953166e-01  -3.6384713e-01   2.7763304e-01   1.0180947e-01   1.4085292e-01   3.2783993e-02  -2.9193823e-01  -5.5512461e-01   6.7659044e-01   6.5149532e-01   2.5756319e-01   4.3450062e-01  -2.2303482e-01  -1.8839376e-01   1.3955775e-01   2.4813153e-01   1.4993357e-01  -8.3879626e-02  -9.7915096e-02  -1.2394990e-02   3.1014130e-01   5.1929764e-01   1.5775107e-01   2.5450407e-01   7.7236584e-01   6.7299966e-01   6.3193925e-01   6.9021323e-01   3.1327643e-01   5.5343518e-01   2.3406763e-01   4.5393552e-03  -7.2756773e-02   2.3374277e-01  -1.9451227e-01  -7.7707257e-02  -3.7719107e-01   3.6356104e-02   6.5086217e-01   1.0000000e+00   6.2363186e-01   7.6767812e-01   5.7407319e-01   7.7572684e-02   6.0180394e-02  -2.4546758e-01
   3.0138715e-02  -2.4415185e-01   1.9182245e-01   7.2791932e-03  -2.1748559e-02   3.2010446e-02   9.6418190e-02  -3.0849396e-01   1.0796833e-01   2.1807957e-01   2.5395668e-01  -1.0852580e-01   1.4820961e-01  -1.0906581e-02   9.5788213e-02   5.8636955e-02   3.1583165e-01   3.4459850e-02   1.7289518e-01   3.0312625e-02   6.9464222e-02   2.1091688e-01   2.2309416e-01   3.1840261e-01   2.9193713e-01   1.4237702e-01   1.4155038e-02   5.9205940e-02   4.5673856e-02  -2.5779214e-02   1.6402676e-01   6.8522778e-02  -5.0081692e-02  -2.4503766e-01   3.0861657e-01   2.6675639e-01   1.4776413e-01   2.4449385e-01   2.8061189e-01   1.7949487e-01   6.9419263e-02  -1.7770335e-01   2.2618824e-01   2.9571891e-01   3.3869778e-01   2.4495903e-01  -5.4599482e-02   2.5267608e-01   4.5908944e-01   1.9822204e-01   4.1114223e-01   4.8524992e-01  -1.3963237e-01   1.3824126e-01   2.3505341e-01   4.0198314e-01  -1.6785698e-01  -2.3151672e-01  -2.3428412e-01  -4.1304623e-01  -4.5587946e-02  -3.6600282e-01   1.9066277e-01  -1.4392775e-01   3.3039620e-01   5.8451835e-02   1.7446745e-01   1.8441979e-01  -2.8143957e-01  -3.6995589e-01   1.6186628e-01  -1.4931934e-02   3.7609827e-01   2.0685893e-01   4.1820402e-01   3.3972022e-01   3.1562252e-01   1.1568834e-01   2.3039970e-01   2.4580499e-01  -5.8654514e-03   1.9214848e-01   2.4195794e-01   7.0925388e-02  -8.4452522e-02   2.1432884e-01   4.3835547e-01   3.5422990e-01   9.2973302e-02   2.2742972e-01   2.5988862e-01   4.7038378e-01  -1.3346737e-02   1.4631279e-01   3.6460619e-01   2.2420445e-01   8.7411054e-01   8.6925530e-01   4.1370835e-01   5.4399285e-01  -1.4493597e-02  -9.0324370e-02  -4.5444045e-01  -1.5918425e-01  -5.3813054e-01  -4.5935804e-01  -1.5304206e-01  -3.7254979e-02   3.1859030e-03   6.2363186e-01   1.0000000e+00   6.0624123e-01   1.0683824e-01  -3.6356394e-01  -4.0650514e-01  -5.8617780e-01
   1.2204698e-01  -9.5220431e-02  -2.1480569e-02  -1.0988582e-01   2.2870572e-01   3.8931899e-02  -2.3398604e-02  -1.7799415e-02   2.3514779e-01   1.0817587e-01   2.5245838e-01  -1.6019809e-01   1.3727369e-01  -6.6856684e-02   2.2880138e-01   1.5189054e-01   5.8763272e-01   3.1964588e-01   2.4392942e-01   3.8039485e-01   1.9195200e-01   1.4101777e-01  -1.1354057e-01  -1.6636866e-01  -2.2060911e-01  -2.0570813e-01  -6.0293015e-02  -4.6989586e-02   5.1538652e-01   4.1166276e-01   2.7231296e-02  -9.2880078e-02  -2.9606907e-01  -3.5312135e-01  -1.3618863e-01  -2.0930154e-01  -4.2532731e-01  -2.7165563e-01  -3.3215779e-01  -3.8525927e-01  -1.4380606e-01  -5.6319414e-01   2.3049074e-01   2.2060779e-01   2.0327370e-01   2.6281876e-01  -1.9612524e-01   4.6062308e-03   1.1577949e-01   1.7361957e-01   2.5950198e-01   2.0153565e-01   6.7620502e-02   1.4014043e-01   1.2391997e-01   1.1872070e-01   3.5380937e-02  -2.6649656e-02  -1.7420371e-02  -2.5144559e-01  -1.2285748e-01  -3.3778354e-01   3.9356779e-01   3.5981946e-02   1.1861591e-02  -3.4941853e-01  -1.2302663e-01  -2.8718806e-01  -2.8205980e-01  -3.3364550e-01  -2.6059738e-01  -2.0012643e-01   3.6350152e-01   3.0719440e-01   2.0143337e-01   2.5019717e-01  -6.5789438e-02  -2.5291103e-01   5.9587161e-01   5.8800930e-01   3.7845939e-01   5.2031244e-01  -7.6622424e-02   2.7844897e-02   2.0145089e-01   1.6746236e-01   1.9081309e-01  -7.2357002e-02   7.5416080e-03   1.6631514e-01   3.9916354e-01   5.0811719e-01   1.6556698e-01   2.3172952e-01   6.7730184e-01   5.4381619e-01   7.0946133e-01   7.1138376e-01   6.3506812e-01   7.0441289e-01   2.3540551e-01   9.0759602e-03  -1.1431211e-01   2.8387922e-01  -2.3299068e-01  -9.9959901e-02  -2.0469157e-01  -1.1605907e-01   5.2703781e-01   7.6767812e-01   6.0624123e-01   1.0000000e+00   6.7531219e-01   9.8603512e-02   5.7353573e-02  -2.3001454e-01
  -1.6079690e-02  -6.9776734e-02   8.7970881e-03  -4.5761640e-02   5.4699627e-02  -5.9215569e-02  -2.4098796e-02   9.9487148e-02   1.0014007e-01  -5.6029273e-02   5.1776194e-02  -1.7554224e-01   7.1246822e-02  -1.0701804e-01   1.5440091e-01   5.9181167e-02   2.5082469e-01   9.3958034e-02   2.3158602e-01   3.1304217e-01   1.1877329e-01   1.7145395e-02  -1.0846465e-01  -2.2927142e-01  -2.6220131e-01  -2.6762184e-01  -8.1148105e-02  -1.1045791e-01   4.6136994e-01   3.5137114e-01  -8.9911575e-02  -1.4510152e-01  -5.5141265e-01  -4.5513864e-01  -1.9502609e-01  -3.0575779e-01  -5.6847274e-01  -5.5891024e-01  -6.9075746e-01  -6.5706889e-01  -2.1149688e-01  -6.8142906e-01   3.7480756e-01   2.5224647e-01   4.3544900e-02   5.6122040e-02  -2.5665643e-01  -1.6027924e-01   2.8672379e-03   1.2662868e-01   1.6673605e-01   5.3628687e-02   9.5694029e-02   5.6664644e-02  -7.4263211e-02  -2.2224986e-01  -1.4291222e-01  -6.4465040e-02   8.1694300e-02  -9.3319317e-02  -3.6109204e-01  -2.3243343e-01   1.0377578e-02  -1.4840055e-01  -1.3589190e-01  -3.7974480e-01  -1.7316250e-01  -3.8811856e-01   1.1918495e-01   1.0777213e-01  -5.0737818e-01  -3.3027353e-01  -2.3848048e-03  -3.1178560e-02  -1.9034304e-01  -1.6524171e-01  -5.6153864e-01  -5.9250914e-01   5.2101423e-01   4.1682393e-01   1.8583720e-01   2.0705544e-01  -3.8933464e-01  -3.0125592e-01   2.4056511e-01   1.4244133e-01  -8.7208849e-02  -4.1890576e-01  -5.5112466e-02  -4.7648133e-02   3.0970488e-01   3.4471144e-01   3.9062244e-01   4.5224554e-01   6.8446315e-01   6.1649045e-01   1.5185446e-01   1.9817889e-01   2.9945986e-01   3.6525347e-01   4.4583273e-01   3.3846401e-01   4.7571969e-01   7.0450421e-01   3.6732066e-01   4.7897042e-01  -1.0897750e-01   2.3581396e-01   8.0780658e-01   5.7407319e-01   1.0683824e-01   6.7531219e-01   1.0000000e+00   6.7937713e-01   6.3815454e-01   3.5920106e-01
  -1.8474442e-01   5.7126544e-02  -6.9394844e-02  -9.1205754e-02  -1.7410439e-01  -1.5731669e-01  -7.4717944e-02   9.4079574e-02  -1.5945554e-01  -2.4989184e-01  -3.1343153e-01  -2.0584107e-01  -1.7634982e-01  -1.9065971e-01  -3.8301108e-02  -5.7540198e-02  -1.1637631e-01  -5.0595578e-02   2.6249046e-02   1.7033117e-01   4.9009298e-02  -1.5846046e-02  -2.1953334e-01  -3.1523528e-01  -2.1557382e-01  -2.3953844e-01  -1.5048882e-01  -1.7075323e-01   2.4139514e-01   2.0886219e-01  -2.0143223e-01  -1.0868453e-01  -4.6437759e-01  -2.8123978e-01  -3.4684495e-01  -4.2043742e-01  -3.2984792e-01  -3.9531053e-01  -5.0309590e-01  -4.0080506e-01  -1.1800934e-01  -3.1109608e-01   1.4731017e-01  -5.2700167e-02  -2.7636875e-01  -3.0533338e-01  -6.7862658e-02  -1.8805832e-01  -2.3971456e-01  -6.9016315e-02  -1.3455396e-01  -2.4894221e-01   1.4564643e-01   1.1827118e-02   6.4080576e-02  -2.4385923e-01  -9.1188599e-02   9.2929544e-02   9.7482874e-02   1.2951348e-01  -3.3868323e-01  -1.3624022e-03  -2.5213232e-01  -1.3054614e-01  -4.3580572e-01  -4.0702376e-01  -2.9468847e-01  -4.5607252e-01   3.0943612e-01   4.1852859e-01  -4.5773585e-01  -2.1606519e-01  -2.8179529e-01  -2.4975062e-01  -3.5151169e-01  -4.1378421e-01  -6.0226587e-01  -4.4964192e-01   1.7995599e-01   8.6335790e-02   7.2634106e-02  -5.6974848e-02  -3.4243643e-01  -1.9594849e-01   1.3178919e-01  -1.8765326e-02  -2.9281324e-01  -4.9228805e-01  -5.9143579e-03  -5.7389057e-02   2.1195773e-01   9.7312729e-02   4.1466368e-01   3.7925750e-01   3.4046357e-01   4.2331139e-01  -3.0435399e-01  -3.0131765e-01   7.6912492e-02   1.8043420e-02   5.1787586e-01   5.2972474e-01   8.4872747e-01   8.4110267e-01   7.3580465e-01   7.6374133e-01   1.8110949e-01   3.4080825e-01   6.0146666e-01   7.7572684e-02  -3.6356394e-01   9.8603512e-02   6.7937713e-01   1.0000000e+00   8.9284938e-01   7.2567572e-01
  -1.8352791e-01   5.1108441e-02  -1.4890790e-01  -1.0337134e-01  -8.9546692e-02  -9.1205637e-02  -1.3650396e-01   1.1904878e-01  -8.0223830e-02  -1.7620204e-01  -2.9493701e-01  -1.4727334e-01  -1.5797463e-01  -1.3062155e-01   5.1045702e-03   1.5218248e-02  -4.7202639e-02  -4.0995771e-02  -4.3078226e-02   1.2399957e-01   1.1200778e-01   6.6308008e-02  -2.7966078e-01  -3.2235436e-01  -2.0073569e-01  -1.8519912e-01  -9.5462295e-02  -9.5407622e-02   2.8596763e-01   2.2866131e-01  -2.8204502e-01  -1.4967996e-01  -5.3122399e-01  -3.3457972e-01  -3.6916574e-01  -4.3265695e-01  -4.2249778e-01  -4.7465705e-01  -6.1240577e-01  -4.8475513e-01  -2.5874828e-01  -4.2112711e-01   1.9237041e-01   5.9314511e-02  -3.0310695e-01  -3.5624371e-01  -1.0441846e-01  -1.6159973e-01  -2.7056509e-01  -1.1224646e-01  -1.1515355e-01  -2.4591630e-01   1.0657812e-01  -1.1491768e-01  -3.3546335e-02  -4.0103783e-01  -5.2499921e-02   5.9625800e-02   7.1620790e-02   1.4044534e-01  -3.5415728e-01  -3.1585208e-02  -2.5606909e-01  -1.6825503e-01  -4.3101924e-01  -3.9171162e-01  -3.3015904e-01  -4.6260905e-01   2.7987167e-01   3.7239319e-01  -4.7475485e-01  -2.4581227e-01  -3.5700531e-01  -2.9580228e-01  -4.1931255e-01  -4.2075488e-01  -6.7424071e-01  -5.4331180e-01   3.0136166e-01   1.5784513e-01   1.2291625e-01  -2.3146308e-02  -4.4759292e-01  -2.4225527e-01   2.5532909e-01   6.0902960e-02  -4.3241192e-01  -6.4458408e-01  -1.6645143e-01  -1.6546047e-01   8.7024777e-02  -3.8662205e-02   3.4407409e-01   2.5661461e-01   3.6791102e-01   4.0280628e-01  -3.9872632e-01  -3.7889359e-01  -2.7680373e-02  -9.8374522e-02   3.3248412e-01   2.9893180e-01   7.7806439e-01   7.5521482e-01   8.6320125e-01   9.0263185e-01   7.6605055e-02   2.2592761e-01   6.5619283e-01   6.0180394e-02  -4.0650514e-01   5.7353573e-02   6.3815454e-01   8.9284938e-01   1.0000000e+00   8.6584801e-01
  -2.5597657e-01   4.7731557e-02  -2.5396805e-01  -1.4068847e-01   4.5027223e-02  -8.9957077e-03  -2.4497678e-01   4.3218203e-02  -5.8555803e-02  -1.9777436e-01  -3.2670924e-01  -2.0233120e-01  -2.7645600e-01  -2.2267227e-01   4.2174234e-02   1.3150102e-01  -1.9434365e-01  -1.1735225e-01  -7.5625880e-02   6.7808495e-02   2.5234270e-01   1.6821480e-01  -3.9357293e-01  -3.9051763e-01  -2.3033209e-01  -1.8694877e-01   9.1878477e-02   7.0908596e-02   2.0817157e-01   1.7932263e-01  -4.3154121e-01  -2.8783108e-01  -4.8926740e-01  -3.0798355e-01  -3.8772265e-01  -4.1715304e-01  -2.1379370e-01  -2.3616468e-01  -4.5630449e-01  -2.8140342e-01  -1.7087470e-01  -1.4862396e-01   2.2135531e-01   9.1804071e-02  -3.7213638e-01  -4.1226086e-01   1.3053938e-01  -3.0008543e-03  -3.3850866e-01  -2.3629521e-01  -1.8989060e-01  -3.0389525e-01   8.9762621e-02  -9.0457856e-02  -1.3611316e-01  -3.8108315e-01  -1.0157272e-01   1.6190993e-02   1.1725674e-01   2.2923009e-01  -2.9711264e-01   4.7685574e-02  -2.7020782e-01  -1.7303275e-01  -3.9384017e-01  -3.4690473e-01  -3.2775533e-01  -4.0899238e-01   2.2766316e-01   3.2202421e-01  -4.1725705e-01  -2.6783693e-01  -4.0280465e-01  -3.1249087e-01  -4.5753609e-01  -3.9278684e-01  -5.7817436e-01  -3.6602679e-01   9.2789628e-02  -4.4381318e-02   1.0162393e-01  -1.4813411e-01  -2.6327500e-01  -7.9388947e-02   3.4004833e-01   7.2508769e-02  -5.3098979e-01  -5.7418637e-01  -3.4289507e-01  -1.7619934e-01  -2.3036165e-01  -3.1048378e-01   3.5145100e-02  -1.7126986e-02   1.8234257e-01   2.7859842e-01  -6.0097013e-01  -5.8929928e-01  -2.0452206e-01  -3.2427445e-01   1.6314920e-01   1.6763271e-01   6.8695565e-01   5.3235128e-01   8.7113437e-01   8.4889285e-01   1.1672738e-01   2.0711768e-01   4.7319004e-01  -2.4546758e-01  -5.8617780e-01  -2.3001454e-01   3.5920106e-01   7.2567572e-01   8.6584801e-01   1.0000000e+00
