# Supplementary material for: “I Know that You Know that I Know”: Neural Substrates Associated with Social Cognition Deficits in DM1 Patients
Source: PLoS One. 2016 Jun 3;11(6):e0156901. doi: 10.1371/journal.pone.0156901 (PMC4892543; doi:10.1371/journal.pone.0156901)
Supplement: S2 File — Adjacency matrices obtained by graph theory bases analysis illustrating the intra-nodal correlations in individual subjects (DM1 patients and controls) (ZIP) [file pone.0156901.s002.zip › Adjacency_matrices/Sub_05.txt]

   1.0000000e+00   7.1337897e-01   5.9352859e-02  -1.0020979e-01  -9.1834075e-02  -1.5236200e-01   3.2763012e-01   2.2902012e-01  -7.7268846e-02   4.0849563e-02   6.6243405e-01   2.3162741e-01   3.9105035e-01   1.7447361e-01   2.3867128e-01   1.2332141e-01   5.7652051e-01   4.0275826e-01   6.9963767e-01   5.3271339e-01  -1.1209486e-01  -9.0619211e-02  -3.2286076e-01  -3.7547955e-01  -6.2070136e-01  -4.4311823e-01  -2.8290415e-01  -2.2630378e-01   5.8996663e-01   3.9956126e-01  -4.2488534e-01  -3.5587046e-01   1.0074562e-01  -5.6042141e-02  -4.8196497e-01  -4.3692096e-01  -1.5391953e-01   1.4049305e-01  -4.9457228e-02  -1.2106423e-01   1.6632970e-01   2.4905789e-01  -6.5023874e-03  -1.7830675e-01  -2.5524035e-01  -2.3315424e-01   3.5628258e-03  -5.1848560e-02  -3.1840565e-01  -3.3091222e-01  -4.4005502e-01  -5.5427414e-01  -4.1635048e-02   5.2990381e-02  -1.1980328e-01  -1.8180956e-01   7.2704448e-01   5.2273948e-01  -8.9664982e-02   1.0685792e-01   1.5434859e-01   3.1710663e-01   4.1282473e-01   4.6088114e-01  -3.5905073e-01  -2.7653259e-01  -5.4954803e-01  -4.4488443e-01  -1.4587825e-02  -2.2093639e-01  -1.3746697e-01  -9.0780622e-02   5.7168729e-01   2.8786030e-01   5.7825162e-01   3.6591697e-01   3.0568167e-01   3.4457753e-01   3.6121956e-01   2.7368123e-01   4.9164589e-01   2.8520539e-01   8.5727584e-02   2.4491179e-01  -2.9152744e-01  -4.0745972e-01  -3.0112258e-01  -1.6041838e-01   1.0280806e-01  -1.0861974e-01  -9.0878103e-02  -1.5289908e-02  -2.4391412e-01  -7.6733363e-02  -2.5120922e-01  -3.3146901e-01  -3.5909857e-01  -2.8720661e-01   2.4125008e-01   1.9660255e-01  -1.4414861e-01  -9.7167186e-02  -1.9199753e-03  -1.8298086e-01  -2.5384109e-01  -3.0724635e-01  -6.2026870e-02  -1.7680834e-01  -2.3245442e-01  -1.3795953e-01  -3.7556576e-01  -7.2704159e-02   6.9619497e-02  -1.4735680e-01  -3.3686097e-01  -4.0279191e-01
   7.1337897e-01   1.0000000e+00   3.6838270e-02   4.6304291e-02  -1.9560596e-01  -2.5451119e-01   2.3096028e-01   3.9298850e-01  -6.1566491e-02   1.1618981e-01   4.8971201e-01   4.3672077e-01   3.8564597e-01   4.6808176e-01   2.2093186e-01   1.5239725e-01   4.9475140e-01   3.7864859e-01   6.4999568e-01   7.1606766e-01  -1.9607370e-01  -1.6889990e-01  -1.4512235e-01  -1.7230496e-01  -5.7713970e-01  -5.0213682e-01  -3.3635290e-01  -2.7432096e-01   3.9369168e-01   3.4024269e-01  -3.9578199e-01  -3.2343143e-01  -2.9384088e-02  -1.5071862e-01  -4.3177745e-01  -3.9693102e-01  -6.8957990e-02   1.7647852e-01  -2.2054801e-01  -1.4723302e-01   7.5904669e-02   1.9397900e-01  -1.4716550e-01  -3.0761560e-01  -4.3042676e-01  -4.0996899e-01  -8.3326187e-02  -1.4580380e-01  -3.6439669e-01  -3.7388245e-01  -4.3351460e-01  -4.2704800e-01  -9.1499986e-02  -5.3208220e-02  -5.2922830e-02  -1.8543697e-01   6.4353809e-01   6.9637034e-01   2.2422798e-02   2.6431788e-01   3.0470410e-01   5.2142425e-01   3.2861891e-01   4.9582076e-01  -2.9609476e-01  -1.2158981e-01  -4.7600867e-01  -3.6360538e-01   1.2713228e-01   3.5087553e-02  -1.3770504e-01  -1.3467647e-02   4.2413788e-01   2.3985130e-01   3.9813485e-01   2.7303672e-01   2.8180776e-01   2.6640969e-01   2.6439967e-01   2.4887064e-01   4.0984155e-01   2.9512616e-01   8.7913063e-02   2.1122856e-01  -1.3247042e-01  -2.1520830e-01  -2.2517144e-01  -2.2778504e-01   2.6608064e-01  -2.6735210e-02   9.9846027e-02  -7.7581168e-02  -7.3812760e-03  -5.4289444e-02  -1.9681328e-01  -3.2907263e-01  -3.4980731e-01  -3.7568222e-01   2.7754330e-01   8.7574157e-02  -1.7379365e-03   1.7318498e-02   6.5960698e-02  -1.5635361e-01  -2.0638540e-01  -3.5856709e-01  -1.2713859e-02  -7.8795891e-02  -3.2177803e-01  -9.2099333e-02  -3.5108468e-01  -2.1638215e-01  -1.9207171e-02  -2.1278375e-01  -3.5199268e-01  -4.4442397e-01
   5.9352859e-02   3.6838270e-02   1.0000000e+00   5.5508088e-01   1.6713872e-01   3.8146831e-01   8.5058254e-01   5.2913671e-01   2.9266411e-01   2.5682058e-01   8.0400987e-02   3.3309756e-02   1.7927611e-01  -4.5072322e-02   4.0558456e-02   2.2690290e-02  -4.3296358e-01  -4.5091083e-01   1.5371547e-01  -8.8869906e-02   8.7121165e-02   1.2865289e-02   3.7498657e-01   2.2078460e-01  -2.8534667e-02   5.9557775e-02   2.1580981e-02  -4.2246695e-02  -3.3601929e-01  -3.8343194e-01   1.3890735e-01  -3.0010281e-02   1.1424793e-01   1.7452783e-01   7.7735144e-02   2.8296731e-02  -3.4189343e-02   4.8821643e-03   1.9916022e-01   1.6152235e-03  -1.8759240e-01  -1.7393499e-01  -1.3871204e-01  -8.6097197e-02  -2.4562507e-02   3.1164531e-03  -9.2167995e-02  -1.3429495e-01  -2.0829710e-01  -2.7374199e-01  -2.3756303e-02  -7.1504554e-02   3.1745430e-01   2.4414151e-01   2.7837594e-01   1.1666017e-01  -1.2032952e-01  -4.9212875e-02   3.0410478e-02   2.2610978e-02   3.0564051e-01   2.3835213e-01  -3.4148133e-01  -1.8196511e-01   2.8308603e-01   2.2771022e-01  -8.6346897e-02   1.0464637e-02  -3.0342073e-02  -3.2174037e-02   3.8315729e-02  -2.2265002e-01  -1.9394294e-01  -3.1077361e-01  -8.2891569e-02  -8.7154712e-02  -3.2965081e-01  -3.4005778e-01  -3.0429125e-01  -3.4283832e-01  -3.8733499e-01  -4.2017744e-01  -2.9349887e-01  -4.8213511e-01   1.3272275e-01  -7.5107210e-02  -1.1698687e-01  -2.2825779e-01   4.9623863e-01   4.9483171e-01   2.7560482e-01   1.4914610e-01   2.5581173e-01   4.2534476e-01  -4.0881004e-02  -3.2328145e-01  -1.2692320e-01  -2.6425434e-01  -3.7112976e-02  -1.1071175e-01   4.1431125e-01   5.1110477e-01   4.2476848e-01   4.5243827e-01   1.0002798e-01   1.5223646e-01   1.4034023e-01   2.3355855e-01  -7.9505048e-02  -1.1455887e-01  -2.2641556e-01  -4.7182114e-02   6.9783436e-02   2.3015704e-01   1.4283950e-01  -5.1081832e-02
  -1.0020979e-01   4.6304291e-02   5.5508088e-01   1.0000000e+00   1.7670183e-01   4.4567508e-01   4.4879002e-01   7.0704098e-01   2.8816868e-02   2.1486195e-01  -2.6121149e-01  -5.5612055e-02  -3.1553762e-01   1.7337297e-02  -1.2113557e-01   7.6367662e-02  -3.3218265e-01  -3.4300322e-01   3.6625063e-02   1.5788659e-01   9.1586759e-02   9.6420106e-02   3.6542088e-01   5.0530759e-01   1.2076649e-01   3.7648564e-01   8.2977812e-02   1.5253007e-01  -3.5959013e-01  -2.5629556e-01   1.4162097e-01   2.1138046e-01   1.0307140e-01   1.8889158e-01   1.4549957e-01   1.0095911e-01  -7.2097977e-02   4.2876974e-02   2.9122998e-01   2.0290378e-01  -7.7847576e-02  -5.3366688e-03  -3.1518359e-01  -1.8622409e-01  -2.3499272e-01  -1.5982152e-01  -2.4280927e-01  -2.1279079e-01  -2.2488059e-01  -2.1698422e-01   2.4714729e-02   1.9081758e-01   1.0884677e-01  -1.1136217e-02   2.9785530e-01   1.2555066e-01   1.3736357e-02   7.8851202e-02   6.7379835e-02   1.5506048e-01   1.8659022e-01   3.2473838e-01  -2.1102599e-01  -6.1159314e-02   2.2617643e-01   4.4643033e-01   1.1094832e-01   2.5702032e-01   1.7437345e-01   2.1399349e-01  -3.6873275e-02  -2.2661972e-01  -2.7322166e-01  -2.3015876e-01  -1.8760054e-01  -8.4250842e-02  -3.5210475e-01  -4.0147057e-01  -2.2240495e-01  -2.3678206e-01  -3.0152811e-01  -1.8520092e-01  -1.1220914e-01  -2.8286833e-01   2.5069837e-01   2.8624478e-01   1.1122462e-01  -9.5531618e-04   5.0632808e-01   4.7823342e-01   3.6950229e-01  -5.1717172e-02   4.2229977e-01   1.7400148e-01   9.9008572e-03  -1.9890396e-01  -7.0804686e-02  -2.3726637e-01  -2.2207138e-02  -1.7720261e-01   4.8017888e-01   3.2115924e-01   3.5685028e-01   3.0817695e-01   1.0833230e-01   6.6467157e-02   3.6808908e-02   2.3411708e-01   2.1194714e-02  -1.8386477e-01  -1.8643920e-01  -1.2489765e-01   5.7608608e-03   7.3356887e-02   3.9299626e-02  -1.1924658e-01
  -9.1834075e-02  -1.9560596e-01   1.6713872e-01   1.7670183e-01   1.0000000e+00   5.4134143e-01   1.8675336e-01   1.7372382e-01   5.8604838e-01   6.5716405e-03  -5.3649159e-02   1.1494958e-02  -2.3342906e-02   1.0190181e-02   3.6848584e-01   2.0023455e-01  -3.3290039e-01  -1.2032348e-01  -6.6426363e-02  -2.5081944e-01   7.5953264e-01   5.9577955e-01   9.2246617e-03   9.7730144e-02   7.2130776e-02   1.9865925e-01   5.9858550e-01   4.3553970e-01  -1.6738768e-01  -2.6671625e-01  -9.5393568e-02  -7.2215960e-02   2.1468699e-01   1.8928986e-01   7.3612130e-02   5.9370682e-02  -2.0547548e-01   4.7572867e-02   4.1666208e-01   1.7238780e-01  -1.5082027e-01   4.9264703e-02   1.0507787e-02   1.8114400e-01   1.1714559e-02   8.3197173e-02  -7.9547254e-02  -4.1318857e-02   3.9132580e-02   5.1048584e-02   1.5733984e-01   8.5402325e-02   2.5265891e-01   4.4325976e-01   3.5972818e-02  -5.3239337e-02  -1.3120627e-01  -1.4697703e-01  -8.8380223e-02  -1.4473386e-01  -4.0456435e-02  -4.6679789e-02  -4.8274055e-02  -8.0971843e-02   8.0862103e-02   1.0110363e-03  -6.1153370e-02  -3.1255230e-02  -4.3238495e-02  -1.6085614e-02   3.2242211e-01  -8.2908116e-02  -2.5485581e-01  -3.1016773e-01  -1.5893556e-01  -1.2848333e-02  -4.1473169e-01  -2.3282571e-01  -1.8032773e-01  -1.6081280e-01   5.1232770e-02   2.5219431e-02   3.6571499e-01   5.3781690e-02   5.8007025e-02   2.1384968e-02   3.1747484e-01   1.0074552e-01   1.8069847e-02   1.6285947e-01   1.0707476e-02   1.2235171e-01   1.2566875e-01  -1.0696394e-01   2.9125770e-02  -3.8823323e-01  -1.1784815e-01  -1.7558668e-01  -2.5843843e-01  -9.3090995e-02   6.8067347e-02  -1.3163899e-01   1.0354066e-01   1.0096065e-01   5.0528361e-02   3.2011870e-01   1.0639468e-01  -2.6863198e-01   1.1279411e-01  -1.5164908e-01  -2.6189382e-01   1.2838134e-01   4.0705144e-02   1.0680606e-01   2.1793842e-01   4.0081039e-02
  -1.5236200e-01  -2.5451119e-01   3.8146831e-01   4.4567508e-01   5.4134143e-01   1.0000000e+00   2.5941355e-01   3.4528779e-01   1.7190163e-01   3.1553846e-01  -1.8488390e-01  -3.3742581e-01  -2.3564064e-01  -2.8019382e-01   6.6706765e-02   2.4685804e-01  -4.0910844e-01  -2.3065006e-01  -2.4393743e-02  -1.7141440e-01   4.7718045e-01   5.0784705e-01  -7.7293750e-03   9.0874754e-02  -2.6394633e-02   1.7668792e-01   3.5887432e-01   5.2136836e-01  -2.0746612e-01  -1.2749925e-01  -8.6845993e-02  -9.4090204e-02   1.6123617e-01   1.0912191e-01  -1.3651821e-01  -1.5117159e-01  -2.1621414e-01  -1.4158305e-03   2.2838334e-01   1.5776284e-01  -9.0775268e-02   2.0215828e-02   4.9241130e-02   1.6806931e-01   1.3144458e-02   1.1014327e-01   8.4132326e-02   1.5399078e-01   8.2562377e-02   1.4727942e-01   2.5144442e-01   2.1635192e-01   3.5973057e-01   2.9554904e-01   2.6160748e-01   2.8529228e-01  -9.8160123e-02  -1.0137262e-01   5.2703529e-02   1.9751083e-01  -7.4005538e-02   1.2563626e-01  -1.2833489e-01  -9.7148983e-03   3.1197687e-03   7.9791934e-02   4.0888218e-02   1.8139429e-01   1.8583514e-01   1.2554270e-01   7.0339414e-02  -2.9193160e-01  -2.9589821e-01  -2.6913378e-01  -1.6493646e-01  -7.0025878e-02  -3.4072426e-01  -3.9217039e-01  -1.5663875e-01  -1.4770526e-01  -1.5291652e-01  -2.1083300e-01   4.4824127e-02  -1.2993426e-02   1.0813435e-01  -1.3065736e-01  -9.1124438e-02   4.4690619e-02   1.6680721e-01   3.1959221e-01   2.6096122e-02   9.7066806e-02  -7.8841374e-04   3.4582900e-02   5.6538975e-02  -2.3356737e-01   7.5396765e-02   6.7841815e-02  -4.9496391e-03   1.0350259e-01   2.5217043e-01   1.0938337e-01   2.6802597e-01   2.3731645e-01   1.9044190e-01   1.4554217e-01   6.4371855e-02   8.3250620e-02   5.2819984e-02  -7.9003054e-02  -5.6243479e-02   2.2964295e-01   1.3753901e-01   2.6071245e-01   1.9872263e-01   2.1320765e-02
   3.2763012e-01   2.3096028e-01   8.5058254e-01   4.4879002e-01   1.8675336e-01   2.5941355e-01   1.0000000e+00   6.0791533e-01   3.3035899e-01   2.6689540e-01   2.7238341e-01   1.4343395e-01   4.0602578e-01   1.0645880e-01   5.2024869e-02  -8.1243116e-02  -1.8891376e-01  -2.9920446e-01   2.5621782e-01   8.9472608e-03   7.6437058e-02  -1.8327592e-02   2.1896172e-01   1.0698949e-01  -1.7694372e-01  -1.9267451e-02   3.4982016e-02  -3.6289320e-02  -9.4539170e-02  -2.7881758e-01   7.3477671e-03  -1.1904331e-01   2.7290002e-01   2.3276062e-01  -4.2507320e-02  -5.8183732e-02  -1.5742100e-01  -5.9034809e-02   1.1089946e-01  -1.0845688e-02  -1.3414804e-01  -9.3771221e-02  -2.0702697e-01  -1.8543142e-01  -5.8472432e-02  -2.5393529e-02  -1.9131572e-01  -2.5614659e-01  -2.3272915e-01  -2.7567017e-01  -1.5016709e-01  -1.7803794e-01   2.1613959e-01   2.4690489e-01   1.4687829e-01   2.2359546e-02   6.5843103e-02   1.2833808e-01   1.5967090e-01   1.3188242e-01   4.8388642e-01   4.3811936e-01  -1.5557656e-01   6.2291934e-02   1.7716038e-01   1.7651908e-01  -1.0544928e-01  -1.2715277e-02  -1.1008855e-01  -3.6698543e-02   7.3821926e-03  -2.0711030e-01  -3.0022373e-02  -2.2143441e-01   4.3651562e-02  -1.9357414e-02  -2.4094167e-01  -2.2697358e-01  -1.6240183e-01  -2.1410027e-01  -2.1675651e-01  -3.0614535e-01  -2.6378191e-01  -3.4795964e-01  -1.5168583e-02  -1.7523873e-01  -2.4458375e-01  -2.3201191e-01   4.4640832e-01   4.7346124e-01   1.9092896e-01   9.0095981e-02   1.8223355e-01   3.1954539e-01  -1.4764087e-01  -3.8555160e-01  -2.8092574e-01  -3.6319561e-01  -9.1695806e-02  -1.4672983e-01   3.8023455e-01   4.5574308e-01   3.6597274e-01   3.8236971e-01   8.7123957e-03   1.0020448e-01   1.9447759e-01   2.0928766e-01  -2.5325682e-01  -2.4829570e-01  -3.9509498e-01  -2.0036289e-01   2.6247858e-02   1.4480064e-01   4.0932549e-02  -1.3635451e-01
   2.2902012e-01   3.9298850e-01   5.2913671e-01   7.0704098e-01   1.7372382e-01   3.4528779e-01   6.0791533e-01   1.0000000e+00   9.4292964e-02   2.6755427e-01   5.9248294e-02   1.1174813e-01   6.9535800e-02   2.4751611e-01   5.4692055e-02   7.4899546e-02  -8.4978501e-02  -1.1136304e-01   2.7994739e-01   2.9087828e-01   1.4883266e-02   3.9826311e-03   1.3807596e-01   2.0108986e-01  -2.4348391e-01  -2.8895430e-02  -1.4958281e-02   6.2732086e-02  -1.9156173e-03   1.8882588e-02  -1.2742759e-01  -9.5513772e-02   2.6373947e-01   1.7905499e-01  -1.0931955e-01  -1.4633569e-01  -9.9519713e-02   8.4038447e-02   1.2126720e-01   1.5290375e-01   7.6661633e-02   2.3583916e-01  -3.0481368e-01  -2.8027234e-01  -2.6947471e-01  -1.4010194e-01  -2.5012298e-01  -2.9582235e-01  -3.4262449e-01  -2.8759634e-01  -2.2990450e-01  -9.2959482e-02   4.3488962e-02  -6.2857443e-02   2.3885563e-01   7.5965286e-02   2.2404553e-01   2.9441065e-01   1.5317818e-01   2.7244007e-01   2.8326760e-01   5.7741482e-01  -9.3344995e-02   2.5986569e-01  -6.1281207e-03   2.6218610e-01   4.0339745e-03   1.7180721e-01   6.5644234e-02   1.3109261e-01  -1.5912713e-01  -1.8791076e-01   3.3361764e-02  -1.0991078e-02   1.3628412e-01   2.0348309e-01  -1.8041912e-01  -2.2039771e-01   1.1280062e-02  -1.2565683e-01  -6.6562875e-02  -1.2889781e-01  -1.3050083e-01  -3.0641282e-02   4.7518945e-02  -5.5532547e-02  -1.9712359e-01  -1.1619674e-01   5.6289591e-01   4.3728538e-01   1.8274323e-01  -1.8306324e-01   1.4508961e-01  -2.7711689e-02  -5.4730011e-02  -4.4263932e-01  -3.2324997e-01  -4.3027892e-01  -5.9950737e-02  -2.8758267e-01   3.5568795e-01   2.2111130e-01   2.1624164e-01   1.7502920e-01  -9.1736839e-02  -1.5274708e-01   7.8960418e-02   1.3369161e-01  -2.5642232e-01  -3.6070416e-01  -4.8994917e-01  -3.5996732e-01  -1.3434172e-01  -6.9443236e-02  -1.4346288e-01  -2.6961407e-01
  -7.7268846e-02  -6.1566491e-02   2.9266411e-01   2.8816868e-02   5.8604838e-01   1.7190163e-01   3.3035899e-01   9.4292964e-02   1.0000000e+00   3.4008112e-01   1.5389107e-01   3.8183193e-01   3.4804616e-01   3.8694567e-01   3.5932692e-01   5.0290016e-02  -1.8182685e-01  -9.8482995e-02  -2.2099985e-01  -3.7808323e-01   3.5344613e-01   1.7535810e-01   1.6838210e-01   9.9861913e-02   2.0072722e-01   1.3935643e-01   3.3725492e-01   6.1120314e-02  -1.6748820e-01  -3.7793571e-01   1.1213481e-01   3.8311607e-02   1.7503405e-01   2.2446878e-01   2.4451444e-01   2.5257287e-01  -9.9158092e-02  -7.9155145e-03   7.8576695e-02   3.7692195e-02  -1.3877518e-01  -2.0332915e-02  -4.4384980e-02  -7.1476852e-02   1.3523182e-01   1.1595332e-01  -1.0081123e-01  -1.6081429e-01   3.5636651e-02  -3.3241406e-02   5.6809964e-02  -1.3018382e-02   1.6247219e-01   3.4935561e-01  -6.5087322e-02  -1.6714959e-01  -2.1387950e-01  -1.3301937e-01  -1.2641152e-02  -2.2574729e-01   3.2823094e-01   6.2989178e-02  -1.1455360e-01  -1.7110905e-01   3.8095237e-01   2.5331046e-01  -1.2137520e-01  -1.2575885e-01  -1.8787372e-01  -1.4003584e-01   3.4749221e-01   1.5951381e-01  -1.0718948e-01  -1.9471952e-01  -7.5667624e-02  -1.4879328e-02  -1.4016898e-01  -2.1205713e-03  -1.3511237e-01  -1.4328453e-01  -3.8452296e-02  -1.0042552e-01   1.2379014e-01  -1.7193564e-01   1.5328486e-01   1.2232337e-01   1.8325880e-01  -4.2073617e-02   4.2380179e-02   1.8055576e-01   1.4385621e-01   2.0802555e-01   3.1365639e-01   1.0814886e-01  -5.3875052e-02  -1.5630855e-01  -1.2642046e-01  -1.7521798e-01  -1.4249061e-01  -1.5165309e-01   8.0273032e-02  -1.0316460e-02   7.1637499e-02   4.9440321e-02  -1.8257016e-02   2.4386013e-01   8.1917712e-02  -1.8462260e-01   2.9874169e-03  -5.7983244e-02  -2.1692121e-01   5.3412095e-03  -2.2146849e-02   4.8370541e-02   1.5825797e-01  -1.4892239e-02
   4.0849563e-02   1.1618981e-01   2.5682058e-01   2.1486195e-01   6.5716405e-03   3.1553846e-01   2.6689540e-01   2.6755427e-01   3.4008112e-01   1.0000000e+00   1.0962380e-01   1.1845528e-01   1.8497955e-01   2.9488660e-01   2.2709674e-01   4.0814820e-01  -7.7918263e-02  -1.2741509e-01  -1.2384036e-01  -1.1910200e-01   3.9906408e-02   1.8526634e-01  -3.2710876e-02  -2.2381101e-02   3.0402094e-02  -3.6303455e-03   1.0607054e-01   1.0337124e-01  -7.3083481e-02  -1.7419912e-01   6.7016398e-02   1.7033996e-03  -6.5339249e-02  -3.8755033e-02   7.3497415e-02   1.0315707e-01  -8.5930575e-02   4.8294851e-02  -1.7681634e-01   1.2499116e-01  -3.5775673e-04   1.0716883e-01   4.7356143e-02  -9.6039623e-02   7.0199526e-02   3.6312013e-02   8.5505399e-02   5.9047496e-02   1.0068716e-01  -1.2889959e-02   1.4493873e-01   1.4129711e-01   1.2110506e-01   1.4756580e-01   3.9532199e-02   9.1376711e-02  -4.8303998e-02  -4.0514764e-02   1.2880618e-01   1.0214244e-01   2.4245831e-01   2.2356614e-01  -1.1216234e-01  -9.5880835e-02   1.2688986e-01   2.8626191e-01  -8.5046683e-02  -1.2849971e-04  -1.6068267e-01  -2.0752320e-01   3.4320246e-02  -8.6885745e-02   1.1485839e-02   5.8070361e-02   1.2241470e-01   1.7921396e-01   1.3967207e-01   1.0550056e-01   8.6320170e-02  -2.2789695e-02   6.6159478e-03  -7.9828785e-02  -4.8134470e-02  -1.0755899e-01   2.8101516e-01   9.5117700e-02  -2.3705581e-01   1.5234385e-02   2.2881869e-01   2.6472904e-01   1.0954867e-01   1.8247942e-01   7.8949949e-02   1.4281326e-01   1.8389440e-02  -2.5463066e-02  -3.5629603e-03  -5.0600770e-03   1.8384777e-01   7.8713743e-02   1.6767081e-01  -3.7275910e-02   7.4689578e-02   1.4440464e-02  -1.0307718e-01  -3.5474737e-02   6.7559362e-02   1.0576741e-01  -1.7959625e-01  -1.5088672e-01  -1.7965396e-01   1.6451117e-03   6.2001368e-02  -6.8246966e-03  -1.2811669e-02  -8.7407599e-02
   6.6243405e-01   4.8971201e-01   8.0400987e-02  -2.6121149e-01  -5.3649159e-02  -1.8488390e-01   2.7238341e-01   5.9248294e-02   1.5389107e-01   1.0962380e-01   1.0000000e+00   5.5792804e-01   7.3893895e-01   3.5830460e-01   3.2578674e-01   1.3802714e-01   5.1527879e-01   3.9061189e-01   4.9849931e-01   2.3679725e-01  -1.0570550e-01  -2.0741426e-01  -4.4396077e-02  -2.2868961e-01  -3.8910265e-01  -3.6165665e-01  -1.7078925e-01  -2.8738516e-01   4.7980376e-01   2.9226986e-01  -8.9657223e-02  -1.1839285e-01   1.6079919e-01   1.3614405e-01  -2.6010009e-01  -1.4371796e-01  -1.7542794e-01  -4.6553480e-02  -2.7659646e-01  -2.7682314e-01   9.9682429e-02   1.2146517e-01  -9.0017893e-02  -2.9062422e-01   1.2521482e-02   8.2688038e-02  -7.8700154e-02  -1.6154937e-01  -1.8684822e-01  -1.5524397e-01  -3.6243932e-01  -5.5704462e-01  -9.4109138e-02   8.5201254e-02  -2.8228366e-01  -2.6210782e-01   2.5754471e-01   1.6761400e-01  -2.3507161e-01  -2.2774088e-01   1.4845723e-01   1.4683847e-01   1.7351561e-01   1.8688668e-01  -3.2750713e-02  -7.5891950e-02  -5.2032716e-01  -4.9447789e-01  -2.8829560e-01  -3.6044719e-01   2.4199024e-02   1.4165226e-01   5.1021954e-01   2.9540065e-01   4.2789801e-01   3.3929839e-01   2.4183822e-01   3.5213031e-01   2.0875352e-01   3.0861921e-01   2.9064245e-01   2.0957192e-01   2.2461517e-02   1.5331031e-01  -1.0413284e-01  -2.2269911e-01  -1.9716146e-01  -1.6034285e-01  -1.0794130e-01  -1.8938353e-01  -8.2104574e-02   1.2303069e-01  -1.2337541e-01   8.5891559e-02  -3.4308470e-01  -2.7892154e-01  -5.0874805e-01  -3.1010880e-01   1.3297151e-02   7.5412066e-02  -2.1188506e-01  -4.9210890e-03  -1.9057180e-01  -1.5072742e-01  -3.8078965e-01  -2.5514543e-01  -1.1374360e-01  -2.9213206e-01  -2.1755286e-01  -2.0649558e-01  -4.8923676e-01  -2.5781284e-01  -4.0159394e-02  -1.7392047e-01  -3.8996529e-01  -4.2694327e-01
   2.3162741e-01   4.3672077e-01   3.3309756e-02  -5.5612055e-02   1.1494958e-02  -3.3742581e-01   1.4343395e-01   1.1174813e-01   3.8183193e-01   1.1845528e-01   5.5792804e-01   1.0000000e+00   5.6461855e-01   8.2489695e-01   3.0727303e-01   1.0580917e-01   2.7472526e-01   2.5650007e-01   8.9611495e-02   1.2549078e-01   1.3739912e-04  -1.4017601e-01   3.9303148e-01   2.3784958e-01   2.7911147e-02  -8.0878632e-02   5.9277743e-02  -9.3430497e-02   4.1847633e-02  -6.5825504e-03   1.4650918e-01   1.2341196e-01   6.9527812e-02   2.1716149e-01   6.5990476e-02   1.2610305e-01  -5.5115084e-02   2.1706983e-02  -2.4531016e-01  -5.7120623e-02  -7.0722448e-03   7.6294103e-02  -2.5126066e-01  -3.8987518e-01  -1.3786981e-01  -1.2866277e-01  -2.9959209e-01  -3.8378432e-01  -1.7306510e-01  -2.8631305e-01  -2.4963756e-01  -3.4982815e-01  -2.0180739e-01  -1.8911499e-02  -2.6628176e-01  -3.1176123e-01   4.6830962e-02   1.3227933e-01  -1.1190595e-01  -2.2097920e-01   3.5300147e-01   2.0400937e-01   9.4793965e-02   4.3018618e-02   2.8030920e-01   2.5567282e-01  -3.0568110e-01  -3.1283270e-01  -2.9642746e-01  -2.7082946e-01   2.4126296e-01   3.6596387e-01   2.2622959e-01   1.1211425e-01   1.5985991e-01   1.6332836e-01   6.9963741e-02   2.5226286e-01  -1.4879542e-02   1.2216335e-01   5.9955566e-02   1.0859391e-01   1.3397899e-01  -6.6872685e-02   7.8071450e-02   2.5901296e-01   2.0059169e-01  -7.3332737e-03   7.1906449e-02  -3.3375893e-02   1.2824541e-01   6.4423779e-03   3.2535440e-01   2.1047219e-01  -2.4550949e-01  -1.4734160e-01  -4.2319471e-01  -3.6238645e-01  -1.8093652e-01  -2.0595293e-01  -2.4827956e-03   1.0526193e-01  -4.2692292e-02  -3.7189794e-02  -8.3712091e-02  -6.6793891e-02   2.1941550e-02  -2.2312759e-01  -1.8514637e-01  -1.1046018e-01  -3.6464237e-01  -3.7430131e-01  -1.2857111e-01  -1.5696014e-01  -1.9468027e-01  -3.3380247e-01
   3.9105035e-01   3.8564597e-01   1.7927611e-01  -3.1553762e-01  -2.3342906e-02  -2.3564064e-01   4.0602578e-01   6.9535800e-02   3.4804616e-01   1.8497955e-01   7.3893895e-01   5.6461855e-01   1.0000000e+00   5.0093971e-01   2.7038516e-01  -2.7383176e-02   3.1216990e-01   2.1877546e-01   1.8133487e-01  -2.8946997e-02  -1.4538652e-02  -1.4298263e-01  -8.0850180e-03  -2.2344090e-01  -2.2217656e-01  -3.3883410e-01  -2.1642127e-02  -1.5620729e-01   3.3137170e-01   1.3390233e-01  -5.5919079e-02  -1.7175270e-01   1.6613383e-01   1.2082042e-01  -1.2112478e-01  -1.4453047e-02  -6.6286310e-02  -6.3260815e-02  -3.2398465e-01  -2.2086953e-01  -6.5026766e-02   2.3491880e-02  -1.0933656e-01  -2.3623311e-01   1.5170330e-02   3.1798428e-02  -1.2171395e-01  -2.4350854e-01  -3.6348112e-02  -1.2072827e-01  -2.1910792e-01  -3.7326568e-01  -8.9181332e-02   1.0959139e-01  -2.4853776e-01  -2.3655104e-01   1.0035590e-01   1.7556430e-01   1.0193469e-01  -6.1737570e-02   4.8969325e-01   3.2749392e-01   9.8630495e-02   2.3875598e-01   7.2383286e-02  -1.4438434e-02  -2.7242560e-01  -2.6905942e-01  -4.0713402e-01  -2.9988840e-01   1.2893006e-01   2.0106058e-01   3.1509377e-01   1.5839391e-01   2.4274045e-01   2.3473710e-01   9.5496136e-02   2.9108677e-01   1.4142521e-01   2.1096845e-01   2.5601776e-01   1.7656962e-01  -6.1660138e-02  -1.1287663e-02  -3.4931153e-03  -1.9896422e-01  -2.0537960e-01  -1.7579626e-01  -3.7566303e-04   4.7158333e-02  -1.3155818e-01   5.4357674e-02  -4.9227860e-02   1.2647081e-01  -3.1721251e-01  -2.6140132e-01  -4.9643028e-01  -3.7622510e-01  -2.1853564e-01  -1.8079849e-01  -4.5000780e-03   7.9344406e-02  -9.4373322e-02  -8.8793136e-02  -2.4293669e-01  -1.5280600e-01  -5.1345152e-02  -2.1862329e-01  -3.4711157e-01  -2.1412894e-01  -4.5773755e-01  -4.5321815e-01  -2.7432703e-01  -1.6495837e-01  -2.5703514e-01  -2.6742676e-01
   1.7447361e-01   4.6808176e-01  -4.5072322e-02   1.7337297e-02   1.0190181e-02  -2.8019382e-01   1.0645880e-01   2.4751611e-01   3.8694567e-01   2.9488660e-01   3.5830460e-01   8.2489695e-01   5.0093971e-01   1.0000000e+00   2.4809201e-01   1.7413972e-01   2.8062545e-01   2.3561638e-01  -2.1480403e-02   1.3721832e-01   4.3198594e-02  -6.0894972e-02   1.8038225e-01   1.3371498e-01   6.2139608e-02  -5.7722246e-02   4.8702927e-02  -1.7962232e-02   1.3166783e-01   4.0655788e-02   6.9385465e-02   6.5054420e-02   5.4209312e-02   9.1039729e-02   1.1232252e-01   2.0088929e-01  -1.4540721e-01  -6.1913552e-02  -3.6301678e-01  -4.8465497e-02  -5.8247718e-02   1.2702181e-01  -2.0993190e-01  -3.2987098e-01  -8.6526822e-02  -9.3060017e-02  -2.8863203e-01  -3.5241384e-01  -3.0157332e-02  -1.4120471e-01  -2.0307238e-01  -1.2131585e-01  -3.1000786e-01  -7.5454336e-02  -3.3504627e-01  -3.9797301e-01   2.5060260e-02   1.5087055e-01   6.2031767e-02  -1.8837928e-02   4.1521026e-01   3.0276378e-01   1.4129138e-01   1.5187169e-01   2.1803116e-01   3.5619557e-01  -9.7128612e-02  -7.5186326e-02  -2.1441781e-01  -1.7005026e-01   3.0309454e-01   3.8010613e-01   2.0330274e-01   9.4017777e-02   1.1353489e-01   1.0624570e-01   1.1928297e-01   3.1332191e-01   1.5160707e-01   1.5583325e-01   2.1307949e-01   1.7671443e-01   2.2373598e-01   8.4933822e-02   1.1847873e-01   3.3044480e-01   1.5639551e-01   3.0578019e-02   6.3636293e-02  -3.4990510e-02   1.3419073e-01  -4.9891983e-02   3.2990230e-01   1.0149479e-01  -2.3666340e-01  -1.4704424e-01  -3.7006512e-01  -3.9504254e-01  -1.6547820e-01  -2.5677961e-01   7.6505813e-02  -1.1294501e-02  -1.0822876e-01  -1.5633765e-01  -1.1274992e-01  -1.4828248e-01  -5.1293412e-02  -1.8686958e-01  -3.0216909e-01  -1.4045918e-01  -3.4297005e-01  -4.2864410e-01  -1.9704929e-01  -2.5936711e-01  -2.3693158e-01  -3.6236625e-01
   2.3867128e-01   2.2093186e-01   4.0558456e-02  -1.2113557e-01   3.6848584e-01   6.6706765e-02   5.2024869e-02   5.4692055e-02   3.5932692e-01   2.2709674e-01   3.2578674e-01   3.0727303e-01   2.7038516e-01   2.4809201e-01   1.0000000e+00   7.2101001e-01  -1.2808967e-02  -4.0192274e-02   2.8841120e-01  -1.7750030e-02   4.3192676e-01   5.2046018e-01   2.0708478e-01   4.8701045e-02  -9.2508943e-02  -1.3603653e-01   3.0542007e-01   1.8153825e-01   1.1445810e-01  -1.7452481e-02   6.2714517e-02   5.5401213e-02   5.6514966e-02   3.8059740e-03   1.6647574e-02   4.5249813e-02  -1.4443734e-01   7.4480614e-02   6.0685397e-02  -1.6783303e-01  -1.3098429e-01   4.6499227e-03   1.4598370e-01   6.1610874e-02  -5.8762585e-02  -4.9499895e-02   1.1581973e-01   3.9553795e-02  -9.1939181e-02  -2.2471339e-01   7.4757875e-02  -1.9944978e-01   3.4113350e-01   3.8670072e-01  -7.1027199e-02  -2.5514949e-01   1.6349117e-02  -1.0559990e-01  -3.7630519e-01  -3.2503291e-01  -7.3936832e-02  -9.0104810e-02   1.8812462e-05  -7.1854770e-02  -4.0638129e-02  -8.0387853e-02  -4.5244295e-01  -4.8908747e-01  -2.3851166e-01  -2.4093764e-01   1.5634522e-01   5.2053033e-02   2.4804368e-01   4.5513662e-02   3.0993458e-01   3.5859043e-01   1.6483870e-01   1.7852213e-01   2.9754988e-02   2.9937326e-02   2.6775654e-01   1.3154992e-01   4.7288205e-01  -3.0753683e-02   3.6493177e-01   1.1047561e-01   1.9281257e-01  -1.7106215e-01   1.2797380e-01   1.5305517e-01   1.3390525e-01   2.4002474e-01   2.0359865e-01   1.9880468e-01  -7.3380257e-02  -3.1564554e-01  -2.3007897e-01  -2.0945883e-01   5.3110118e-02   6.7788593e-02  -6.7451976e-02  -1.6729566e-01   6.8956417e-02  -1.4088687e-01  -7.4764318e-02   3.7442596e-02   1.8416843e-01  -1.3147096e-01  -3.8772334e-02  -2.0188394e-01  -4.0352508e-01   9.2758985e-02   1.4835304e-01   9.5924721e-02  -3.6317613e-02  -2.3048162e-01
   1.2332141e-01   1.5239725e-01   2.2690290e-02   7.6367662e-02   2.0023455e-01   2.4685804e-01  -8.1243116e-02   7.4899546e-02   5.0290016e-02   4.0814820e-01   1.3802714e-01   1.0580917e-01  -2.7383176e-02   1.7413972e-01   7.2101001e-01   1.0000000e+00  -2.0552363e-02  -4.2560805e-02   2.5241756e-01   1.0711054e-01   3.2043992e-01   5.3266314e-01   1.4608221e-01   1.0155031e-01  -4.6676430e-02  -3.5094703e-02   2.7302864e-01   3.2484812e-01   1.1585964e-01   1.2238340e-01   1.4733434e-01   1.4673376e-01  -1.8820206e-02  -4.8354800e-02   2.4086927e-02   5.3911547e-02  -1.4650125e-01   1.4881669e-01  -2.6157548e-03   1.6390973e-02  -1.0195140e-01   1.2317536e-01   1.2475748e-01   6.7130167e-02  -7.8457608e-02  -5.9497444e-02   1.4488541e-01   1.2717843e-01  -1.7488101e-02  -5.0903166e-02   8.9776561e-02  -1.6087001e-02   2.0529129e-01   2.1034284e-01  -6.3328593e-02  -1.6641257e-01   7.9306496e-03  -1.1527657e-01  -3.2630974e-01  -1.3655163e-01  -2.2149328e-01  -1.5129550e-01  -1.7358943e-02  -9.0959908e-02  -1.5190968e-01  -3.5021409e-02  -3.0227676e-01  -2.6973165e-01  -6.6893329e-02  -1.6455549e-01   6.8097744e-02  -1.6079877e-02   2.1932018e-01   2.1042973e-01   2.6579944e-01   4.1577050e-01   2.6283653e-01   2.2036591e-01   1.4337526e-01   1.6851157e-01   2.9654384e-01   2.2743090e-01   4.1313626e-01   9.1075911e-02   4.3889728e-01   2.4738420e-01   1.7209059e-01   9.4989968e-02   1.2081708e-01   1.0626281e-01   5.5443913e-02   1.7518348e-01   1.1032209e-01   1.1262338e-01  -5.2337708e-02  -2.1055176e-01  -9.8210483e-02  -3.4814575e-02   1.3927958e-01   1.3602111e-01  -1.0800064e-01  -2.5475197e-01  -3.4703714e-02  -2.3345393e-01  -9.3084346e-02  -1.1220218e-01   9.6760596e-02  -1.1779601e-01  -4.3137313e-02  -1.8755873e-01  -2.4731905e-01   1.3855943e-01   1.3399388e-01   3.0579243e-02  -9.7957776e-02  -2.5148668e-01
   5.7652051e-01   4.9475140e-01  -4.3296358e-01  -3.3218265e-01  -3.3290039e-01  -4.0910844e-01  -1.8891376e-01  -8.4978501e-02  -1.8182685e-01  -7.7918263e-02   5.1527879e-01   2.7472526e-01   3.1216990e-01   2.8062545e-01  -1.2808967e-02  -2.0552363e-02   1.0000000e+00   7.5414579e-01   3.9548676e-01   4.7280905e-01  -3.3221455e-01  -3.7240041e-01  -2.3617358e-01  -2.5993080e-01  -2.3003283e-01  -2.8100444e-01  -2.8301159e-01  -2.6793854e-01   7.5874842e-01   7.0771655e-01  -1.9629931e-01  -1.0271930e-01   7.5561021e-02  -2.3777912e-03  -2.3575660e-01  -1.3653800e-01   3.6885310e-03   9.8400573e-02  -3.0266495e-01  -8.5425758e-02   3.6278345e-01   3.4991187e-01  -1.7754762e-01  -2.9975872e-01  -2.6592002e-01  -2.2982545e-01  -1.5768407e-01  -2.0997277e-01  -2.8289032e-01  -1.6748605e-01  -4.2818595e-01  -4.1248569e-01  -3.9247245e-01  -3.3112364e-01  -3.4325794e-01  -3.1138632e-01   5.4653239e-01   4.7051016e-01  -1.8597317e-01  -3.7380098e-02   3.0376150e-02   1.4160252e-01   5.0827616e-01   4.7863013e-01  -1.8629230e-01  -9.7500451e-02  -3.4372433e-01  -2.7949821e-01  -5.4429850e-02  -1.2299251e-01  -2.8044374e-01   1.3310916e-02   6.6900768e-01   6.6972682e-01   5.1988800e-01   4.0769656e-01   4.7437815e-01   4.5907875e-01   6.5959169e-01   6.6641077e-01   5.9960611e-01   6.1493207e-01   1.0428272e-01   5.5549259e-01  -1.2342685e-01  -1.1201090e-01  -6.9327021e-02   1.1028832e-01  -2.6258183e-01  -3.6648171e-01  -2.2707948e-01  -2.5802205e-01  -2.4247728e-01  -2.8153968e-01  -3.3625211e-01  -8.2063176e-02  -3.7476972e-01  -2.6480834e-01  -2.4414221e-02  -5.9939195e-02  -3.5420081e-01  -3.4544593e-01  -3.9803249e-01  -4.9232470e-01  -3.7914519e-01  -3.9887017e-01  -2.2088591e-01  -3.1023056e-01  -2.8774085e-01  -1.3561480e-01  -1.5297248e-01  -2.7614526e-01  -2.8870850e-01  -4.2655769e-01  -4.4988315e-01  -3.4861452e-01
   4.0275826e-01   3.7864859e-01  -4.5091083e-01  -3.4300322e-01  -1.2032348e-01  -2.3065006e-01  -2.9920446e-01  -1.1136304e-01  -9.8482995e-02  -1.2741509e-01   3.9061189e-01   2.5650007e-01   2.1877546e-01   2.3561638e-01  -4.0192274e-02  -4.2560805e-02   7.5414579e-01   1.0000000e+00   1.8299655e-01   2.5061109e-01  -1.1023317e-01  -1.8030691e-01  -2.4584668e-01  -2.8305811e-01  -1.2813583e-01  -2.1946983e-01  -4.5009149e-03  -6.6896163e-03   5.7848826e-01   6.6685758e-01  -2.0566939e-01  -1.2570081e-01   1.0736104e-02  -3.5010431e-02  -1.1973601e-01  -1.0717577e-01   1.3728223e-01   1.8183243e-01  -1.5882221e-01   4.0707211e-02   3.5785073e-01   4.2612153e-01  -1.6787658e-01  -2.4473102e-01  -3.1360494e-01  -2.2266002e-01  -1.3843010e-01  -1.8984479e-01  -2.0347659e-01  -7.0229624e-02  -2.9569077e-01  -2.6952183e-01  -3.7568182e-01  -2.7317412e-01  -2.2196607e-01  -2.0949453e-01   5.4089262e-01   5.1408628e-01  -1.9870479e-01  -1.9945140e-02  -4.7846484e-02   1.1441862e-01   5.7379669e-01   4.9809320e-01  -1.4256399e-01  -4.1082638e-02  -2.2604722e-01  -1.6397325e-01  -1.4243381e-01  -1.5312754e-01  -1.0979975e-01   1.6019348e-02   5.2627045e-01   5.3364674e-01   4.2493211e-01   3.7701184e-01   2.3728049e-01   3.8650812e-01   5.7824535e-01   7.4435227e-01   6.1595588e-01   6.6075537e-01   1.2914485e-01   5.9815693e-01  -4.3658254e-02  -1.1128080e-01   4.5594117e-02   2.5512979e-01  -2.4446407e-01  -3.5717462e-01  -3.2921943e-01  -2.9914594e-01  -3.0563606e-01  -4.0066009e-01  -3.3975671e-01  -1.1057159e-01  -3.6340360e-01  -2.2324370e-01  -1.1445205e-01  -1.7533012e-01  -4.4167217e-01  -4.5268045e-01  -4.0355340e-01  -4.9157894e-01  -3.2368154e-01  -3.8722038e-01  -3.1133948e-01  -3.9543964e-01  -2.4181191e-01  -1.3445950e-01  -1.2916152e-01  -2.9505378e-01  -3.9816946e-01  -4.6272448e-01  -3.4333819e-01  -3.4998235e-01
   6.9963767e-01   6.4999568e-01   1.5371547e-01   3.6625063e-02  -6.6426363e-02  -2.4393743e-02   2.5621782e-01   2.7994739e-01  -2.2099985e-01  -1.2384036e-01   4.9849931e-01   8.9611495e-02   1.8133487e-01  -2.1480403e-02   2.8841120e-01   2.5241756e-01   3.9548676e-01   1.8299655e-01   1.0000000e+00   7.8645846e-01  -2.0565445e-01  -1.0610545e-01  -9.1907475e-02  -7.5862640e-02  -6.6767820e-01  -5.4235682e-01  -4.2523682e-01  -2.7313965e-01   4.8055342e-01   4.1750910e-01  -3.8892064e-01  -3.1404443e-01   1.3422575e-01  -4.3327470e-02  -5.6986935e-01  -5.3188036e-01  -6.3316757e-02   1.5674837e-01  -5.8802544e-02  -1.7842770e-01   1.5664164e-01   1.1906359e-01  -7.0629335e-02  -1.7989196e-01  -3.1902677e-01  -2.2627366e-01   2.8944219e-02  -2.4271861e-03  -4.6434080e-01  -3.6166793e-01  -4.8701513e-01  -5.5927654e-01   1.3015285e-01   7.6866234e-02   5.2740665e-02  -7.8547301e-02   4.5617588e-01   3.3916834e-01  -3.1567650e-01  -3.2982815e-02  -1.0444299e-01   9.3061088e-02   2.1364455e-01   3.4229740e-01  -3.9641197e-01  -3.9692586e-01  -6.2375235e-01  -5.1272748e-01   3.4166257e-01   1.3971961e-01  -1.7554476e-01  -1.1424149e-01   4.8292583e-01   2.3665012e-01   4.1819152e-01   2.9716386e-01   2.2346902e-01   1.2506801e-01   1.5081887e-01   1.8227580e-01   2.5671370e-01   1.8280926e-01   1.3878488e-02   1.9754920e-01  -2.2873668e-01  -3.6638974e-01  -2.9150461e-01  -2.5610409e-01   8.8291596e-02  -1.3080549e-01  -6.3728194e-02  -8.4662203e-02  -1.4479051e-01   4.5141849e-02  -6.5435955e-02  -3.0674640e-01  -2.2990439e-01  -2.1934607e-01   2.7560593e-01   2.4770484e-01  -4.9911653e-02   1.2876708e-01   1.7322655e-02  -2.2693771e-02  -2.1303153e-01  -3.2780669e-01  -2.1090284e-02  -5.3285667e-02  -5.4378564e-02   1.7565674e-02  -2.5198745e-01   5.7990879e-02   1.6632700e-01  -3.8573933e-02  -2.7332806e-01  -2.9021920e-01
   5.3271339e-01   7.1606766e-01  -8.8869906e-02   1.5788659e-01  -2.5081944e-01  -1.7141440e-01   8.9472608e-03   2.9087828e-01  -3.7808323e-01  -1.1910200e-01   2.3679725e-01   1.2549078e-01  -2.8946997e-02   1.3721832e-01  -1.7750030e-02   1.0711054e-01   4.7280905e-01   2.5061109e-01   7.8645846e-01   1.0000000e+00  -3.3323670e-01  -2.5535783e-01  -1.1435338e-01   8.4806592e-02  -5.2805390e-01  -4.0174348e-01  -4.6731934e-01  -2.6975066e-01   4.2008250e-01   4.2255552e-01  -3.7335644e-01  -2.1093421e-01   7.6188120e-02  -7.2675789e-02  -5.0027404e-01  -4.7025470e-01  -4.6211099e-02   1.8475471e-01  -1.4224895e-01  -2.3324468e-02   2.1388179e-01   2.3626216e-01  -2.1598670e-01  -3.0123898e-01  -4.6571590e-01  -3.9588644e-01  -1.0271545e-01  -1.1229926e-01  -4.6810066e-01  -3.7523084e-01  -4.9344979e-01  -4.5634068e-01  -6.6808886e-02  -1.7025834e-01   3.1402565e-02  -7.7392358e-02   5.2372265e-01   5.2244876e-01  -1.0089100e-01   1.3884191e-01  -2.7030057e-03   1.8703882e-01   3.0618467e-01   4.4501976e-01  -3.3985987e-01  -2.6276578e-01  -4.1325720e-01  -2.8782521e-01   5.7321886e-01   3.9364611e-01  -1.6152081e-01   3.3337874e-02   3.8499075e-01   2.6178766e-01   2.8635216e-01   1.8858109e-01   2.3737856e-01   1.0192342e-01   2.3791100e-01   1.8828736e-01   2.4050448e-01   2.3809533e-01   3.4446544e-02   2.8308286e-01  -2.6658431e-01  -2.1088386e-01  -2.2400693e-01  -1.0723674e-01   1.7101126e-01  -1.7313857e-01  -4.7901547e-02  -3.2465391e-01  -8.5386829e-02  -1.5858961e-01   2.4626311e-02  -1.4588405e-01  -1.4520923e-01  -2.0155858e-01   2.3771801e-01   1.0985588e-01  -1.0188003e-03   6.7505163e-02  -2.2474033e-02  -7.9625553e-02  -1.9459750e-01  -3.8521042e-01  -4.3909063e-02   3.5859790e-02  -6.1636468e-02   9.0333386e-02  -1.3275822e-01  -7.5440494e-02   2.2225094e-02  -1.4940957e-01  -3.1407327e-01  -2.6076606e-01
  -1.1209486e-01  -1.9607370e-01   8.7121165e-02   9.1586759e-02   7.5953264e-01   4.7718045e-01   7.6437058e-02   1.4883266e-02   3.5344613e-01   3.9906408e-02  -1.0570550e-01   1.3739912e-04  -1.4538652e-02   4.3198594e-02   4.3192676e-01   3.2043992e-01  -3.3221455e-01  -1.1023317e-01  -2.0565445e-01  -3.3323670e-01   1.0000000e+00   8.0411156e-01   5.4051485e-02   1.2539582e-02   1.3702692e-01   2.0791828e-01   7.2902387e-01   5.9598403e-01  -1.9818990e-01  -2.6854181e-01   5.5801199e-02   1.7888672e-02   1.7035523e-01   1.2222118e-01   1.4705867e-01   1.1108901e-01  -2.8454091e-01  -5.4986460e-02   3.0274886e-01   2.1140853e-02  -3.4881895e-01  -1.0916171e-01   1.9908496e-01   3.6928603e-01   1.7923258e-02   2.4054476e-02   5.0965762e-02   8.4824939e-02   2.1281962e-01   8.7895852e-02   3.7380628e-01   1.6998792e-01   3.0534177e-01   4.9157383e-01  -1.1613924e-01  -1.3085430e-01  -1.3054785e-01  -1.4049059e-01  -7.5208210e-02  -8.0698763e-02  -3.9192848e-02  -2.5761317e-03   4.0948363e-03  -8.1037665e-02   8.3907223e-02   4.2858048e-03  -1.3308420e-02  -1.6863600e-02  -1.9331187e-01  -1.4910645e-01   4.4961200e-01   1.8132296e-02  -2.9762828e-01  -3.2987930e-01  -1.6815190e-01  -6.6329582e-02  -3.3704754e-01  -1.6125391e-01  -7.3487957e-02  -9.4173283e-02   1.2259049e-01   4.5745640e-02   5.4645964e-01  -9.8380954e-03   2.1652219e-01   8.1532621e-02   3.6235593e-01   1.2761800e-01  -1.0251982e-02   2.1321038e-01   1.8911005e-02   1.6344919e-01   1.8443416e-01   6.0940663e-02  -3.5709030e-02  -3.1294894e-01  -1.2170498e-01  -1.3371080e-01  -3.1917840e-01  -8.2659107e-02   8.3736244e-02  -9.7881575e-02   1.9771738e-01   6.4743839e-02   1.5745270e-01   3.3912797e-01   9.5882898e-02  -2.1572299e-01   5.7633966e-02  -1.8293180e-01  -1.8061329e-01   1.6660239e-01   9.2249673e-02   1.6401590e-01   2.0453931e-01  -2.1068860e-02
  -9.0619211e-02  -1.6889990e-01   1.2865289e-02   9.6420106e-02   5.9577955e-01   5.0784705e-01  -1.8327592e-02   3.9826311e-03   1.7535810e-01   1.8526634e-01  -2.0741426e-01  -1.4017601e-01  -1.4298263e-01  -6.0894972e-02   5.2046018e-01   5.3266314e-01  -3.7240041e-01  -1.8030691e-01  -1.0610545e-01  -2.5535783e-01   8.0411156e-01   1.0000000e+00  -2.8656399e-02  -6.4330471e-03   1.0741735e-01   1.7518162e-01   6.8328765e-01   7.0489229e-01  -2.0681342e-01  -1.9101137e-01   3.5289129e-02   1.1472768e-02   4.4764967e-02  -1.2530023e-02   1.2112013e-01   1.2821528e-01  -2.0204713e-01   1.1807548e-01   2.8724385e-01   1.3206330e-01  -1.7288904e-01   2.7980952e-02   2.3878032e-01   3.8872903e-01  -3.6296111e-02  -2.1359785e-03   1.8505132e-01   2.3326985e-01   2.0059140e-01   1.0883406e-01   3.8937642e-01   2.4072338e-01   3.3671962e-01   4.0071317e-01   2.5944546e-03  -2.0608979e-02  -1.1903288e-01  -1.4725686e-01  -2.8465017e-02   3.5829135e-02  -1.4185874e-01   1.6266533e-03  -4.9806346e-02  -5.4344362e-02  -1.2326124e-01   3.4394742e-04   8.3027707e-03   3.6476486e-02  -1.0180881e-01  -1.0724662e-01   3.3810823e-01  -1.5649592e-02  -1.8783281e-01  -1.9857476e-01  -4.1542878e-02   9.4907835e-02  -1.4373234e-01   1.5329687e-02  -1.3517747e-01  -6.3698489e-02   1.7756892e-01   7.0084023e-02   5.3249879e-01  -3.1460053e-03   3.0024499e-01   1.1733620e-01   2.4417449e-01   1.5023865e-01   4.9214047e-02   2.4319696e-01  -5.6056765e-02   2.3531040e-01   5.3907425e-02   6.3072033e-02   4.1420105e-02  -1.9698920e-01   2.6222104e-02   2.1900811e-02  -1.5722662e-01   5.3423162e-02   4.4929613e-02  -1.7873193e-01   1.2824053e-01  -3.4334887e-02   6.1697169e-02   1.7704570e-01   9.9802832e-02  -9.5341578e-02   4.4992048e-02  -1.0290648e-01  -1.0931451e-01   2.2001156e-01   1.5583554e-01   1.5348036e-01   1.4910681e-01  -3.5707435e-02
  -3.2286076e-01  -1.4512235e-01   3.7498657e-01   3.6542088e-01   9.2246617e-03  -7.7293750e-03   2.1896172e-01   1.3807596e-01   1.6838210e-01  -3.2710876e-02  -4.4396077e-02   3.9303148e-01  -8.0850180e-03   1.8038225e-01   2.0708478e-01   1.4608221e-01  -2.3617358e-01  -2.4584668e-01  -9.1907475e-02  -1.1435338e-01   5.4051485e-02  -2.8656399e-02   1.0000000e+00   8.3533219e-01   4.9639400e-01   4.6680304e-01   1.9159181e-01   6.9854544e-02  -3.5285694e-01  -2.8118519e-01   6.4220545e-01   5.9701082e-01   2.0069623e-01   4.0367096e-01   4.8257991e-01   3.9424996e-01   2.6966947e-03  -1.2385086e-01   7.4761233e-02  -2.6099594e-02  -6.0330135e-02  -1.3604071e-01  -2.0741870e-01  -1.7465242e-01  -8.3940450e-03   1.1419100e-03  -2.1431398e-01  -2.6323354e-01  -2.1453600e-01  -2.5631638e-01   4.0909254e-02  -1.5007192e-02   1.0083634e-01   8.2585146e-03   5.1487097e-02  -1.1900120e-01  -2.6107549e-01  -1.8705981e-01  -3.1311161e-01  -3.9824168e-01   1.5122542e-02  -1.4080573e-01  -3.4943156e-01  -3.8353849e-01   5.7829134e-01   3.6530282e-01   5.2774212e-02  -2.2653711e-02  -6.0828605e-02   1.5014230e-01   1.0572852e-01   1.2501333e-01  -3.8490852e-02  -1.3950172e-01  -1.0391509e-01  -5.0170267e-02  -1.7023541e-01  -2.5081894e-01  -2.7017155e-01  -1.0239984e-01  -4.4372360e-01  -1.8788989e-01   4.6451097e-02  -3.5463230e-01   4.1748172e-01   4.7987188e-01   4.4562100e-01   5.0348141e-02   2.0130430e-01   2.5952261e-01   2.2710946e-01  -1.2668717e-01   5.2589391e-01   3.0872584e-01   6.1370622e-02  -3.2789187e-02  -6.8902633e-02  -1.3665572e-01  -3.0588740e-01  -3.4925767e-01   7.0461956e-02   2.8490438e-01   4.9478249e-02   1.5740859e-01   1.8836487e-01   1.8558117e-01  -1.0069663e-03   1.7297232e-01   6.8859424e-02  -5.0164790e-02  -1.1145167e-02  -1.2239871e-01  -6.2756904e-02   1.0382224e-01   4.6803706e-02  -1.3223724e-01
  -3.7547955e-01  -1.7230496e-01   2.2078460e-01   5.0530759e-01   9.7730144e-02   9.0874754e-02   1.0698949e-01   2.0108986e-01   9.9861913e-02  -2.2381101e-02  -2.2868961e-01   2.3784958e-01  -2.2344090e-01   1.3371498e-01   4.8701045e-02   1.0155031e-01  -2.5993080e-01  -2.8305811e-01  -7.5862640e-02   8.4806592e-02   1.2539582e-02  -6.4330471e-03   8.3533219e-01   1.0000000e+00   4.9637942e-01   5.7275849e-01   1.7600457e-01   1.5595265e-01  -3.5479477e-01  -2.5934373e-01   4.9420935e-01   5.9766901e-01   2.0823994e-01   3.7617593e-01   3.6201663e-01   2.9623139e-01  -2.1999530e-02  -5.3791569e-02   1.2396250e-01   1.8862447e-01  -2.2596580e-03  -1.7002485e-02  -2.0729291e-01  -1.2204152e-01  -3.9210425e-02  -7.5091280e-03  -1.9643277e-01  -2.0288295e-01  -1.9993863e-01  -1.6004083e-01   3.4427203e-02   8.8168996e-02   1.0413210e-01  -2.8753760e-02   1.3861228e-01  -4.9306092e-03  -2.2588317e-01  -1.3949061e-01  -1.9338483e-01  -2.9906220e-01  -4.7685716e-02  -1.6641892e-01  -3.0546069e-01  -2.6024422e-01   4.4767241e-01   3.3139254e-01   1.6037200e-01   1.2372507e-01   2.5339608e-01   4.0181133e-01   9.2731588e-02   1.3618571e-01  -9.3568597e-02  -1.4544622e-01  -1.6752305e-01  -7.9448004e-02  -1.9801189e-01  -2.6768542e-01  -3.0710385e-01  -1.5471779e-01  -4.5581418e-01  -1.7225122e-01   1.3971510e-02  -2.5790032e-01   2.4513844e-01   4.7250401e-01   3.7514957e-01   2.2492233e-01   1.9860530e-01   2.1548350e-01   1.4552638e-01  -2.8417008e-01   4.8797181e-01   1.0103997e-01   1.4542626e-01   2.6141259e-02   3.0842195e-02  -5.9888597e-02  -2.6160927e-01  -3.0341149e-01   1.3884942e-01   2.2081657e-01  -6.7151837e-03   1.3834106e-01   1.4378463e-01   8.4522575e-02  -4.8248899e-02   1.8521096e-01   7.0963017e-02   5.4658782e-03   2.8733986e-02  -9.6821337e-02  -3.6781770e-02   8.1730886e-02   1.4794824e-03  -9.5666131e-02
  -6.2070136e-01  -5.7713970e-01  -2.8534667e-02   1.2076649e-01   7.2130776e-02  -2.6394633e-02  -1.7694372e-01  -2.4348391e-01   2.0072722e-01   3.0402094e-02  -3.8910265e-01   2.7911147e-02  -2.2217656e-01   6.2139608e-02  -9.2508943e-02  -4.6676430e-02  -2.3003283e-01  -1.2813583e-01  -6.6767820e-01  -5.2805390e-01   1.3702692e-01   1.0741735e-01   4.9639400e-01   4.9637942e-01   1.0000000e+00   8.0589834e-01   4.4244559e-01   2.6303650e-01  -3.9475041e-01  -2.9031662e-01   6.7233088e-01   6.1428281e-01   1.4363026e-02   2.2383057e-01   7.9178827e-01   7.9490936e-01   4.9088075e-02  -9.0735655e-02   8.3826392e-02   1.4854775e-01   4.0156071e-02  -4.8234338e-02  -2.9941662e-02   1.3065813e-01   1.9499876e-01   1.9097356e-01  -1.5952990e-01  -1.1125697e-01   1.8547300e-01   1.6649546e-01   3.6692307e-01   4.5713015e-01  -1.1897852e-01  -2.1309624e-01  -1.2061186e-01  -1.4225630e-01  -4.8530759e-01  -4.0509159e-01  -1.0956573e-01  -3.3884645e-01  -5.9513204e-02  -3.3127677e-01  -2.4678751e-01  -4.2518333e-01   6.0528003e-01   5.6512341e-01   5.0143331e-01   4.2533491e-01  -1.9968281e-01  -2.1560133e-02   1.1487732e-01   5.4774644e-02  -1.7580075e-01  -5.7784487e-02  -1.9945318e-01  -1.1861664e-01  -5.1542326e-02  -1.5832527e-02  -9.0751292e-02  -3.3984676e-02  -1.9295731e-01   2.0804496e-03   1.3095268e-01  -1.3669936e-01   4.4880544e-01   6.4059832e-01   5.6429549e-01   4.3528847e-01  -1.2881245e-01   8.2544952e-03   3.0689182e-02  -9.5750449e-02   3.0434758e-01   2.5098051e-02  -1.0420534e-02   2.2380237e-01   1.1316287e-01   4.6597031e-02  -4.5544857e-01  -4.2877472e-01  -4.2871569e-02  -1.3004139e-01  -2.0955577e-01  -9.7694503e-02   8.7173038e-05   1.9144043e-01  -1.5168184e-01   5.9213037e-02   4.5911424e-02   4.0100123e-03   2.3518878e-01  -1.5234030e-01  -2.4399869e-01  -7.9367963e-02   6.6047799e-02  -2.1735409e-02
  -4.4311823e-01  -5.0213682e-01   5.9557775e-02   3.7648564e-01   1.9865925e-01   1.7668792e-01  -1.9267451e-02  -2.8895430e-02   1.3935643e-01  -3.6303455e-03  -3.6165665e-01  -8.0878632e-02  -3.3883410e-01  -5.7722246e-02  -1.3603653e-01  -3.5094703e-02  -2.8100444e-01  -2.1946983e-01  -5.4235682e-01  -4.0174348e-01   2.0791828e-01   1.7518162e-01   4.6680304e-01   5.7275849e-01   8.0589834e-01   1.0000000e+00   4.7868218e-01   3.8891064e-01  -4.3984671e-01  -3.5377769e-01   6.5717695e-01   7.1952164e-01   2.0078218e-01   3.9229394e-01   6.6308729e-01   6.4803324e-01  -1.6287410e-01  -1.6274092e-01   1.7198944e-01   1.5606227e-01  -1.2658969e-02  -3.0868455e-02  -8.7744586e-02   6.1086231e-02   1.7865518e-01   2.2890174e-01  -2.0995441e-01  -1.2958215e-01   1.0185749e-01   2.0042445e-01   2.8189195e-01   4.4436433e-01  -1.2913939e-01  -1.6025137e-01  -1.3711488e-01  -1.4801557e-01  -3.0716712e-01  -2.9329629e-01  -6.8305735e-02  -2.3560146e-01  -1.1877305e-01  -2.1788919e-01  -2.6235315e-01  -3.9308380e-01   5.1232018e-01   5.3629505e-01   5.2753715e-01   5.1230008e-01  -1.0711075e-01   4.9322645e-02   4.9264485e-02  -2.6969340e-02  -2.4742193e-01  -2.0188715e-01  -2.3926535e-01  -1.5788098e-01  -1.6665224e-01  -1.7237272e-01  -1.9846782e-01  -1.1617837e-01  -2.6508496e-01  -1.1315598e-01   9.1783819e-02  -1.6623080e-01   2.7475795e-01   5.8597278e-01   5.4747536e-01   4.2795018e-01  -8.0686517e-02   5.9545813e-02   5.4230345e-02  -2.2305011e-02   2.7714158e-01  -8.1591195e-02   9.4084940e-04   1.5476996e-01   4.9697598e-02   2.9964017e-02  -4.1820906e-01  -3.3758659e-01  -2.3877570e-02  -1.7610753e-01  -1.8930863e-01  -1.1790864e-01  -3.0143186e-02   1.4934894e-01  -1.6557988e-01   5.1711053e-02   9.0147014e-02  -6.3894482e-02   7.9733504e-02  -1.2750897e-01  -1.4815167e-01  -1.1115997e-01  -5.2084017e-02  -8.1051825e-02
  -2.8290415e-01  -3.3635290e-01   2.1580981e-02   8.2977812e-02   5.9858550e-01   3.5887432e-01   3.4982016e-02  -1.4958281e-02   3.3725492e-01   1.0607054e-01  -1.7078925e-01   5.9277743e-02  -2.1642127e-02   4.8702927e-02   3.0542007e-01   2.7302864e-01  -2.8301159e-01  -4.5009149e-03  -4.2523682e-01  -4.6731934e-01   7.2902387e-01   6.8328765e-01   1.9159181e-01   1.7600457e-01   4.4244559e-01   4.7868218e-01   1.0000000e+00   8.1039598e-01  -3.3182616e-01  -2.9169496e-01   2.7280492e-01   2.8318088e-01   1.5295528e-01   2.1023718e-01   4.2795472e-01   4.1676717e-01  -2.0118843e-01   6.0858612e-02   2.3172057e-01   2.4637614e-01  -1.3583313e-01   8.2933223e-02  -4.9165999e-02   1.2623877e-01  -5.1060158e-02   8.7434216e-03  -9.2775699e-02  -1.2649403e-01   1.6229205e-01   1.5041663e-01   3.8480954e-01   2.7819259e-01   1.4723923e-01   1.4790686e-01  -1.2982143e-01  -8.1998149e-02  -1.9329718e-01  -1.4780549e-01   6.9794125e-02  -7.0563179e-02   8.5492412e-02   3.1287908e-03  -5.1240714e-02  -1.1281667e-01   2.3700186e-01   2.8736368e-01   2.3773826e-01   2.0758511e-01  -3.2851847e-01  -1.7844456e-01   2.3916301e-01  -3.5050382e-02  -1.8086569e-01  -1.2298698e-01  -7.6387020e-02   1.4138616e-01  -2.5135644e-01  -3.0660360e-02  -6.0379538e-02   8.2697075e-02   3.9346463e-02   7.9997789e-02   3.3343353e-01  -3.0793090e-02   4.3328592e-01   3.0882124e-01   4.4525098e-01   3.3324228e-01   8.8353128e-02   3.2970478e-01  -9.3061110e-02   4.8573806e-02   9.9233460e-02  -9.3692061e-02  -1.1286210e-01  -1.4505754e-01  -1.7558410e-01  -7.3234162e-02  -5.0937936e-01  -3.0738230e-01  -5.4346300e-02  -2.7562337e-01  -1.8207798e-02  -1.0669458e-01  -2.0108442e-02   2.1018372e-01   2.0297648e-01  -8.8630446e-02  -8.0424919e-02  -2.7391082e-01  -2.3923007e-01  -1.5493018e-01  -1.6569576e-01  -5.2011038e-02   1.0962170e-01  -6.4853243e-03
  -2.2630378e-01  -2.7432096e-01  -4.2246695e-02   1.5253007e-01   4.3553970e-01   5.2136836e-01  -3.6289320e-02   6.2732086e-02   6.1120314e-02   1.0337124e-01  -2.8738516e-01  -9.3430497e-02  -1.5620729e-01  -1.7962232e-02   1.8153825e-01   3.2484812e-01  -2.6793854e-01  -6.6896163e-03  -2.7313965e-01  -2.6975066e-01   5.9598403e-01   7.0489229e-01   6.9854544e-02   1.5595265e-01   2.6303650e-01   3.8891064e-01   8.1039598e-01   1.0000000e+00  -2.4300115e-01  -8.5608664e-02   1.0116893e-01   1.5877164e-01   9.8476953e-02   7.3384797e-02   1.8260390e-01   1.6159354e-01  -9.7661884e-02   1.3043739e-01   1.5288933e-01   2.9483480e-01  -5.5900365e-02   1.4812555e-01  -8.4776150e-03   1.3885617e-01  -1.4345256e-01  -6.1184410e-02  -3.4718721e-03   1.3504077e-02   1.9056421e-01   2.1643957e-01   3.2618066e-01   3.1066956e-01   8.5498395e-02   7.3985748e-02  -5.0443840e-02   1.0068723e-02  -8.6780022e-02  -6.9441108e-02   1.8969197e-01   1.7113390e-01   3.1152524e-02   6.0350173e-02   1.9813918e-02   6.0810553e-02  -3.3278388e-02   1.2401771e-01   2.9349924e-01   3.3078464e-01  -1.1824040e-01  -3.2314905e-02   1.9265444e-01  -2.5467321e-02  -1.3971828e-01  -9.5803736e-02  -5.8078157e-02   1.2051566e-01  -1.7816293e-01  -2.1606628e-02  -6.6687902e-02   8.4529837e-02   4.5813931e-02   8.6173742e-02   2.6678304e-01   5.1368620e-02   2.8152663e-01   2.2450790e-01   2.6650213e-01   3.7014018e-01   1.0182251e-01   2.5840602e-01  -2.2164743e-01  -6.3512351e-02  -6.0699758e-02  -1.6890901e-01  -6.8992631e-02  -3.2101560e-02  -4.6269873e-02   3.2232309e-02  -3.9127795e-01  -2.1196932e-01  -2.8773205e-02  -2.5025426e-01  -6.1489440e-02  -1.4839595e-01   2.4294885e-02  -3.6755419e-03   1.0362613e-01  -6.5998885e-02  -6.7816968e-02  -1.1615856e-01  -1.2221970e-01  -7.6007579e-02  -1.5842399e-01  -1.0688380e-01   3.3108858e-03   1.2097283e-02
   5.8996663e-01   3.9369168e-01  -3.3601929e-01  -3.5959013e-01  -1.6738768e-01  -2.0746612e-01  -9.4539170e-02  -1.9156173e-03  -1.6748820e-01  -7.3083481e-02   4.7980376e-01   4.1847633e-02   3.3137170e-01   1.3166783e-01   1.1445810e-01   1.1585964e-01   7.5874842e-01   5.7848826e-01   4.8055342e-01   4.2008250e-01  -1.9818990e-01  -2.0681342e-01  -3.5285694e-01  -3.5479477e-01  -3.9475041e-01  -4.3984671e-01  -3.3182616e-01  -2.4300115e-01   1.0000000e+00   7.7806579e-01  -2.9191082e-01  -2.4480728e-01   2.8182265e-01   4.5833371e-02  -3.4762187e-01  -3.0953725e-01  -8.6425507e-02  -1.5691758e-02  -2.2757550e-01  -2.2337167e-01   2.8953448e-01   3.2230438e-01   3.3227012e-02  -1.0658641e-01  -7.9854938e-02  -3.4197661e-02   2.5156982e-02  -4.8444984e-03  -1.0773277e-01  -3.2649013e-02  -3.5698207e-01  -3.8346188e-01  -1.8147441e-01  -6.2028970e-02  -2.5678438e-01  -2.6810441e-01   5.1174275e-01   3.6566895e-01  -1.3263292e-01   3.5488790e-02  -6.3198866e-02   1.0499623e-01   5.3413908e-01   5.5853950e-01  -3.0926003e-01  -2.8094152e-01  -2.8919390e-01  -2.3681993e-01   5.6832862e-02   1.3898682e-02  -1.6178849e-01  -3.3279335e-02   6.3416467e-01   5.6442731e-01   4.2065566e-01   3.4194391e-01   3.3304261e-01   3.4042122e-01   5.8424974e-01   5.2121225e-01   6.6477458e-01   5.7560038e-01   2.3541825e-01   6.2480540e-01  -2.0977435e-01  -3.4090894e-01  -2.1564602e-01  -3.7643118e-03  -2.9469285e-01  -3.3733223e-01  -3.1080624e-01  -2.1172892e-01  -3.2364538e-01  -2.7706283e-01  -1.6393506e-01  -1.8970754e-01  -2.5874468e-01  -1.8270584e-01   6.5604981e-02   4.5281678e-02  -3.0298002e-01  -2.7904804e-01  -2.9203925e-01  -3.6524836e-01  -3.2466458e-01  -3.9265604e-01  -2.1492623e-01  -2.4937783e-01  -1.5781398e-01  -1.3106168e-01  -1.4048019e-01  -1.1636911e-01  -1.8986181e-01  -2.2879098e-01  -3.4842554e-01  -3.6733165e-01
   3.9956126e-01   3.4024269e-01  -3.8343194e-01  -2.5629556e-01  -2.6671625e-01  -1.2749925e-01  -2.7881758e-01   1.8882588e-02  -3.7793571e-01  -1.7419912e-01   2.9226986e-01  -6.5825504e-03   1.3390233e-01   4.0655788e-02  -1.7452481e-02   1.2238340e-01   7.0771655e-01   6.6685758e-01   4.1750910e-01   4.2255552e-01  -2.6854181e-01  -1.9101137e-01  -2.8118519e-01  -2.5934373e-01  -2.9031662e-01  -3.5377769e-01  -2.9169496e-01  -8.5608664e-02   7.7806579e-01   1.0000000e+00  -2.3723687e-01  -1.6700589e-01   1.3773352e-01  -3.7027907e-02  -3.3596757e-01  -2.9702835e-01   1.0333276e-01   1.7613109e-01  -2.1347413e-01  -1.0571441e-01   3.4302071e-01   4.0574492e-01  -6.6220997e-02  -1.0751212e-01  -2.3892800e-01  -1.3357346e-01  -3.1885931e-02  -4.2444717e-03  -1.5615835e-01   6.6871322e-04  -3.7278607e-01  -2.8566973e-01  -3.5892786e-01  -2.9001973e-01  -1.5731186e-01  -1.2088016e-01   4.7940635e-01   4.4100735e-01  -1.3216155e-01   8.7295059e-02  -1.3642310e-01   1.5984775e-01   3.9387040e-01   5.8678305e-01  -3.7781107e-01  -2.5581092e-01  -1.9124466e-01  -6.5217269e-02   1.2481227e-01   7.4110910e-02  -2.9755573e-01  -5.4231333e-02   6.3704065e-01   6.9412979e-01   4.8915271e-01   4.4235354e-01   3.7760905e-01   4.1315740e-01   5.3396828e-01   6.6012218e-01   5.7426182e-01   6.6749658e-01   4.9589986e-02   5.7313456e-01  -9.6053640e-02  -2.4968676e-01  -1.7515409e-01   1.2498318e-01  -2.4443812e-01  -3.4626233e-01  -4.5679424e-01  -3.9650757e-01  -4.4831508e-01  -3.8169881e-01  -1.5648737e-01  -5.1950784e-02  -2.5274530e-01  -1.5407315e-01  -3.1375189e-02  -8.4589074e-02  -3.2079445e-01  -3.2550597e-01  -3.9272212e-01  -4.0060991e-01  -3.1355748e-01  -5.7145100e-01  -3.2886654e-01  -3.1665074e-01  -1.8707549e-01  -4.8934206e-02  -6.6741893e-02  -2.0184591e-01  -3.4407901e-01  -3.3241799e-01  -4.2165484e-01  -3.9112554e-01
  -4.2488534e-01  -3.9578199e-01   1.3890735e-01   1.4162097e-01  -9.5393568e-02  -8.6845993e-02   7.3477671e-03  -1.2742759e-01   1.1213481e-01   6.7016398e-02  -8.9657223e-02   1.4650918e-01  -5.5919079e-02   6.9385465e-02   6.2714517e-02   1.4733434e-01  -1.9629931e-01  -2.0566939e-01  -3.8892064e-01  -3.7335644e-01   5.5801199e-02   3.5289129e-02   6.4220545e-01   4.9420935e-01   6.7233088e-01   6.5717695e-01   2.7280492e-01   1.0116893e-01  -2.9191082e-01  -2.3723687e-01   1.0000000e+00   8.7710754e-01   3.5409997e-01   5.6077092e-01   6.0751417e-01   6.1002193e-01  -7.1358006e-02  -3.0481244e-01  -1.7811423e-01  -1.9572607e-01  -1.4258135e-01  -2.2117142e-01  -4.9601825e-02  -5.7098068e-03   3.1676892e-01   3.7911771e-01  -1.0591417e-01  -1.3383714e-01   1.2442422e-01   1.4034546e-01   1.7563685e-01   1.5844360e-01  -1.3432192e-01  -1.0372382e-01  -2.9751731e-01  -2.3391633e-01  -4.7973341e-01  -3.4475672e-01  -2.1153774e-01  -3.5591725e-01  -1.0739750e-01  -2.8281460e-01  -2.5766652e-01  -4.3117352e-01   5.6005943e-01   4.2709923e-01   3.4403701e-01   2.8033951e-01  -2.9755104e-01  -6.8927363e-02   9.0341672e-02   2.5842830e-01  -8.8008905e-02  -4.6996845e-02  -1.3785537e-01  -7.6230365e-02   7.5312216e-03  -3.5377255e-02  -2.3153639e-01  -3.8573384e-02  -2.5403524e-01  -1.3811099e-01   2.0062041e-02  -3.4923656e-01   3.7543856e-01   5.3286098e-01   3.2897776e-01   1.3814607e-01  -1.9195566e-01  -5.8317356e-02   7.2846493e-02   9.3838413e-02   2.9496303e-01   2.4176660e-01   4.2876136e-02   2.9288903e-01   4.6355681e-02   9.6848394e-02  -3.4220257e-01  -2.7485373e-01  -3.5353258e-02   1.9752693e-02  -2.2494370e-01  -5.5338929e-02  -1.5371259e-01   2.7035715e-02  -9.9367716e-02   1.4872318e-01   5.1155583e-02  -6.2786919e-02   5.8638884e-02  -8.9782332e-02  -1.0379441e-01  -6.7624977e-02  -1.2501829e-01  -1.2954734e-01
  -3.5587046e-01  -3.2343143e-01  -3.0010281e-02   2.1138046e-01  -7.2215960e-02  -9.4090204e-02  -1.1904331e-01  -9.5513772e-02   3.8311607e-02   1.7033996e-03  -1.1839285e-01   1.2341196e-01  -1.7175270e-01   6.5054420e-02   5.5401213e-02   1.4673376e-01  -1.0271930e-01  -1.2570081e-01  -3.1404443e-01  -2.1093421e-01   1.7888672e-02   1.1472768e-02   5.9701082e-01   5.9766901e-01   6.1428281e-01   7.1952164e-01   2.8318088e-01   1.5877164e-01  -2.4480728e-01  -1.6700589e-01   8.7710754e-01   1.0000000e+00   3.8728366e-01   5.9139977e-01   5.3919230e-01   5.6736032e-01  -1.2342267e-01  -2.8603959e-01  -1.3460515e-01  -8.6674994e-02  -9.3252371e-02  -1.1464015e-01  -4.4348604e-02  -3.3880548e-02   2.7667238e-01   3.3466662e-01  -1.1032645e-01  -1.4834886e-01   7.5079334e-02   1.6485965e-01   1.9410774e-01   2.0462059e-01  -1.1878355e-01  -1.2839230e-01  -2.5529201e-01  -2.1801356e-01  -3.3887105e-01  -2.3169892e-01  -1.9554397e-01  -3.2839214e-01  -1.8106176e-01  -2.9389718e-01  -1.6887651e-01  -3.3333760e-01   5.0012491e-01   4.0421398e-01   3.7569267e-01   3.2513514e-01  -1.5523569e-01   7.3474793e-02   1.3724279e-02   2.2244625e-01  -4.8425866e-02  -2.9638772e-02  -1.1861092e-01  -2.4774320e-02   3.1700631e-03  -5.1921094e-02  -2.0798809e-01   5.7359598e-03  -2.0925884e-01  -4.3792106e-02   5.1576326e-02  -2.3173474e-01   3.4550042e-01   5.7750415e-01   3.6455077e-01   2.3316683e-01  -1.5907619e-01  -5.9299068e-02   7.6813431e-02   9.2905371e-03   2.8508737e-01   8.5008526e-02   2.6744834e-02   3.2900135e-01   8.2911562e-03   1.1535977e-01  -2.8279967e-01  -2.2717314e-01  -5.4723329e-02  -1.2106826e-01  -2.7443005e-01  -1.4922878e-01  -1.5570061e-01  -7.1600519e-02  -1.0968361e-01   1.6917247e-01   5.1320477e-02  -1.2609775e-01  -2.7178164e-02  -1.4002324e-01  -1.2237638e-01  -1.6533340e-01  -2.0008473e-01  -1.7579011e-01
   1.0074562e-01  -2.9384088e-02   1.1424793e-01   1.0307140e-01   2.1468699e-01   1.6123617e-01   2.7290002e-01   2.6373947e-01   1.7503405e-01  -6.5339249e-02   1.6079919e-01   6.9527812e-02   1.6613383e-01   5.4209312e-02   5.6514966e-02  -1.8820206e-02   7.5561021e-02   1.0736104e-02   1.3422575e-01   7.6188120e-02   1.7035523e-01   4.4764967e-02   2.0069623e-01   2.0823994e-01   1.4363026e-02   2.0078218e-01   1.5295528e-01   9.8476953e-02   2.8182265e-01   1.3773352e-01   3.5409997e-01   3.8728366e-01   1.0000000e+00   8.4537904e-01   6.6157673e-02   2.0421324e-02  -2.6167338e-01  -3.0774135e-01  -1.5706983e-01  -2.7144298e-01  -1.0076314e-02   8.3417477e-03  -1.3717223e-01  -1.6757207e-01   9.8843887e-02   2.1383645e-01  -2.2935193e-01  -2.4205041e-01  -1.3532372e-01  -4.3159635e-02  -1.9607995e-01  -2.6199711e-01  -8.0245248e-02   6.2668860e-02  -3.5888114e-01  -2.6743461e-01   2.7075453e-02   7.3066380e-02  -1.1050232e-01  -1.3045494e-01   2.2839199e-02   9.0327150e-02   1.6599279e-01   2.0617943e-01   2.8815242e-01   7.4939469e-02   2.0104640e-01   2.7281033e-01   7.3164796e-02   2.4746795e-01   8.6355054e-02   1.4351642e-01   1.2294217e-01  -3.8366146e-03  -1.1509104e-02   1.3524638e-02  -1.8005253e-01  -1.1513783e-01   7.1916600e-03   1.8192754e-03   7.3300419e-02   1.7972069e-02   1.2777058e-01   7.0112394e-02  -1.1167661e-01   9.8317684e-03  -6.1496690e-02   6.9380097e-03  -2.4616187e-01  -1.2826901e-01  -1.9597784e-01  -9.0833503e-02   1.7224952e-02  -3.1163908e-02   5.7440033e-02  -7.5589316e-02  -2.3467237e-01  -9.0954990e-02  -3.5115006e-01  -2.1668570e-01   4.2693653e-02  -4.5202900e-02  -1.5912839e-01  -5.8395503e-02  -2.2519693e-01  -1.0477416e-01  -1.2393439e-01   6.3457172e-02   5.6449196e-02  -1.8590656e-01  -2.1895284e-01  -9.1396597e-02  -1.1470951e-01  -8.6602048e-02  -1.9903657e-01  -2.2440853e-01
  -5.6042141e-02  -1.5071862e-01   1.7452783e-01   1.8889158e-01   1.8928986e-01   1.0912191e-01   2.3276062e-01   1.7905499e-01   2.2446878e-01  -3.8755033e-02   1.3614405e-01   2.1716149e-01   1.2082042e-01   9.1039729e-02   3.8059740e-03  -4.8354800e-02  -2.3777912e-03  -3.5010431e-02  -4.3327470e-02  -7.2675789e-02   1.2222118e-01  -1.2530023e-02   4.0367096e-01   3.7617593e-01   2.2383057e-01   3.9229394e-01   2.1023718e-01   7.3384797e-02   4.5833371e-02  -3.7027907e-02   5.6077092e-01   5.9139977e-01   8.4537904e-01   1.0000000e+00   1.9981835e-01   1.6290519e-01  -2.1262410e-01  -3.4002206e-01  -7.9464324e-02  -1.9821578e-01  -6.9133677e-02  -8.6543714e-02  -1.6284901e-01  -1.5159253e-01   1.6643990e-01   2.9326068e-01  -2.4792555e-01  -2.8473404e-01  -1.1560094e-01  -4.7749676e-02  -1.2823840e-01  -1.9405488e-01  -1.2624107e-01   6.4160812e-02  -3.2143734e-01  -2.4112931e-01  -9.9015122e-02  -1.6964655e-02  -1.8123013e-01  -2.5449995e-01   3.1190823e-02   4.6005468e-02   6.2842122e-02   6.3334363e-02   4.9654196e-01   2.6970804e-01   2.1356357e-01   2.6118723e-01  -5.9422954e-02   1.2034437e-01   7.8791046e-02   1.3862183e-01  -2.6237384e-02  -3.6238989e-02  -1.5663329e-01  -3.2137645e-02  -2.7252210e-01  -2.5081862e-01  -1.6715253e-01  -6.8694710e-02  -8.9958759e-02  -9.9412425e-02   5.7166755e-02  -1.0277729e-01  -1.1038504e-02   1.4313637e-01   1.3679613e-01   9.0788440e-02  -2.4140295e-01  -1.2372151e-01  -1.0446609e-01  -1.6733888e-02   1.3675782e-01   3.8708411e-02   1.6959809e-02  -1.9987576e-02  -2.3909427e-01  -9.9281514e-02  -4.2507072e-01  -2.6592482e-01   3.0654962e-02  -1.3544304e-02  -1.7041410e-01  -3.8397466e-02  -2.1998107e-01  -4.3283555e-02  -1.1060732e-01   2.8419296e-02   9.1911344e-02  -1.6863776e-01  -2.0526350e-01  -1.5309391e-01  -1.8161390e-01  -1.2011001e-01  -1.9957736e-01  -2.2226308e-01
  -4.8196497e-01  -4.3177745e-01   7.7735144e-02   1.4549957e-01   7.3612130e-02  -1.3651821e-01  -4.2507320e-02  -1.0931955e-01   2.4451444e-01   7.3497415e-02  -2.6010009e-01   6.5990476e-02  -1.2112478e-01   1.1232252e-01   1.6647574e-02   2.4086927e-02  -2.3575660e-01  -1.1973601e-01  -5.6986935e-01  -5.0027404e-01   1.4705867e-01   1.2112013e-01   4.8257991e-01   3.6201663e-01   7.9178827e-01   6.6308729e-01   4.2795472e-01   1.8260390e-01  -3.4762187e-01  -3.3596757e-01   6.0751417e-01   5.3919230e-01   6.6157673e-02   1.9981835e-01   1.0000000e+00   9.0655306e-01   9.8578624e-03  -5.8572951e-02   9.6581472e-02   4.6784639e-02   1.6729274e-01   4.1497211e-02  -2.2457914e-01  -1.3895894e-01   7.7572270e-02   7.0255517e-02  -2.9986878e-01  -2.5880321e-01   2.3500315e-03  -1.7774441e-02   2.2600761e-01   3.4346487e-01  -1.9072960e-01  -2.0589736e-01  -1.5253611e-01  -2.1637874e-01  -3.6974418e-01  -3.8179418e-01  -1.5297163e-01  -4.0681538e-01   5.6928261e-03  -2.6121202e-01  -2.2298358e-01  -4.8350407e-01   6.8361248e-01   5.9518332e-01   4.6112220e-01   3.8765524e-01  -2.7599040e-01  -6.1594433e-02   7.5933456e-02   1.0253183e-02  -8.6052765e-02  -2.1047778e-02  -1.1462108e-01   7.9407158e-03  -5.4743989e-02   2.7027523e-02  -2.6013171e-02   3.0288919e-02  -1.2647927e-01   6.9868341e-02   1.3823971e-01  -9.8200841e-02   5.1293145e-01   6.9025453e-01   5.4505497e-01   3.1988830e-01  -2.8326232e-03   8.3575707e-02   7.6550913e-02  -1.2645505e-04   3.0861030e-01   5.7439337e-02   5.5730187e-02   1.0272655e-01   3.5200015e-02  -8.0202027e-02  -4.1882453e-01  -4.9903121e-01  -1.0653618e-01  -1.6515759e-01  -2.3217042e-01  -1.4237564e-01  -6.5496727e-02   2.2068580e-01  -1.0449992e-01   2.5584829e-02   1.2936967e-01  -5.9574939e-02   1.0116524e-01  -1.7938054e-01  -2.8507571e-01  -1.5318787e-01   6.4626737e-02   4.3196737e-03
  -4.3692096e-01  -3.9693102e-01   2.8296731e-02   1.0095911e-01   5.9370682e-02  -1.5117159e-01  -5.8183732e-02  -1.4633569e-01   2.5257287e-01   1.0315707e-01  -1.4371796e-01   1.2610305e-01  -1.4453047e-02   2.0088929e-01   4.5249813e-02   5.3911547e-02  -1.3653800e-01  -1.0717577e-01  -5.3188036e-01  -4.7025470e-01   1.1108901e-01   1.2821528e-01   3.9424996e-01   2.9623139e-01   7.9490936e-01   6.4803324e-01   4.1676717e-01   1.6159354e-01  -3.0953725e-01  -2.9702835e-01   6.1002193e-01   5.6736032e-01   2.0421324e-02   1.6290519e-01   9.0655306e-01   1.0000000e+00  -9.3757415e-02  -1.3051146e-01  -3.1689387e-02   4.2123821e-02   1.2103120e-01   9.4157061e-04  -1.9586784e-01  -9.0309220e-02   1.9293631e-01   1.9765669e-01  -3.0470229e-01  -2.7351255e-01   8.9958065e-02   8.8273360e-02   2.7074634e-01   3.7415385e-01  -1.9268714e-01  -2.1057293e-01  -2.3931679e-01  -2.8031667e-01  -4.3056862e-01  -4.0314104e-01  -1.2596595e-01  -3.5285985e-01   3.4686610e-02  -2.5586068e-01  -2.3563247e-01  -4.5542034e-01   6.3347858e-01   6.2756993e-01   4.1125724e-01   3.7524898e-01  -3.1733504e-01  -1.1534527e-01   1.1684856e-01   8.0147606e-02  -7.4840503e-02   1.9847263e-02  -9.3391650e-02   2.7467005e-02   2.5444462e-02   1.2477635e-01   1.7437287e-02   9.6648785e-02  -5.7354651e-02   1.0255578e-01   1.7424228e-01  -7.9709309e-02   5.1553939e-01   7.0754030e-01   5.1983813e-01   3.0193379e-01  -6.8830656e-02   5.1046477e-02   9.4793823e-02   8.0855184e-02   2.9472883e-01   1.0566822e-01  -1.1257674e-01   9.8697844e-02  -4.7731981e-02  -1.2534254e-01  -3.8877606e-01  -4.3164557e-01  -1.0235836e-01  -1.7282318e-01  -2.7144887e-01  -1.9823100e-01  -1.6930474e-01   1.3437298e-01  -7.5060719e-02   3.3861605e-02  -1.0928440e-02  -1.3891690e-01   2.4589966e-03  -2.7986817e-01  -2.6252202e-01  -1.7740149e-01   1.1777005e-03  -5.0530338e-02
  -1.5391953e-01  -6.8957990e-02  -3.4189343e-02  -7.2097977e-02  -2.0547548e-01  -2.1621414e-01  -1.5742100e-01  -9.9519713e-02  -9.9158092e-02  -8.5930575e-02  -1.7542794e-01  -5.5115084e-02  -6.6286310e-02  -1.4540721e-01  -1.4443734e-01  -1.4650125e-01   3.6885310e-03   1.3728223e-01  -6.3316757e-02  -4.6211099e-02  -2.8454091e-01  -2.0204713e-01   2.6966947e-03  -2.1999530e-02   4.9088075e-02  -1.6287410e-01  -2.0118843e-01  -9.7661884e-02  -8.6425507e-02   1.0333276e-01  -7.1358006e-02  -1.2342267e-01  -2.6167338e-01  -2.1262410e-01   9.8578624e-03  -9.3757415e-02   1.0000000e+00   4.9333419e-01   2.5312754e-01   3.4283526e-01   2.9777494e-01   2.4421646e-01  -3.5967868e-02  -3.0798935e-02  -1.8427833e-01  -2.3171237e-01   6.8875674e-02   4.8046312e-02  -6.7403474e-02  -1.2064416e-01   2.0910576e-02   5.1657568e-02  -6.5923715e-02  -9.4059852e-02   2.8798632e-01   2.1400798e-01  -9.5505036e-03  -1.4377962e-02  -2.1862944e-02  -7.6210872e-02  -8.2412878e-02  -9.9981935e-02  -7.4872306e-02  -5.0401853e-02  -1.2720340e-01  -1.3753256e-01   4.7145438e-02   4.6778900e-02  -5.9286772e-02  -2.9926118e-02  -1.9940702e-01   1.6734267e-02   5.3644024e-02   1.6502592e-01   8.9997800e-02   1.1824806e-01   1.3286384e-01   1.1155370e-01  -1.1697815e-02   3.3180647e-02  -4.4084731e-02   8.9278754e-02  -2.7419262e-01  -5.0743927e-02   2.6506583e-02  -3.0431615e-02  -5.2384676e-02   1.8303468e-01   1.2412945e-01  -5.9595540e-02  -9.1968983e-02  -1.9648879e-01  -1.0584873e-01  -3.3001869e-02   5.2989377e-02   2.0123213e-01   1.6746654e-01   7.7485270e-02   3.5238956e-02  -1.0925489e-01   2.8343596e-02  -6.0169672e-03  -5.9212208e-02  -1.4607534e-02  -6.4717092e-02  -1.0889851e-01  -1.2895593e-01  -4.1063057e-02   9.4814534e-02   2.6232171e-01   2.1377474e-01   3.8157777e-02  -1.5637844e-01  -1.3524996e-01  -8.5031177e-03   1.4299072e-01
   1.4049305e-01   1.7647852e-01   4.8821643e-03   4.2876974e-02   4.7572867e-02  -1.4158305e-03  -5.9034809e-02   8.4038447e-02  -7.9155145e-03   4.8294851e-02  -4.6553480e-02   2.1706983e-02  -6.3260815e-02  -6.1913552e-02   7.4480614e-02   1.4881669e-01   9.8400573e-02   1.8183243e-01   1.5674837e-01   1.8475471e-01  -5.4986460e-02   1.1807548e-01  -1.2385086e-01  -5.3791569e-02  -9.0735655e-02  -1.6274092e-01   6.0858612e-02   1.3043739e-01  -1.5691758e-02   1.7613109e-01  -3.0481244e-01  -2.8603959e-01  -3.0774135e-01  -3.4002206e-01  -5.8572951e-02  -1.3051146e-01   4.9333419e-01   1.0000000e+00   4.0659462e-01   6.2477831e-01   5.2208153e-01   6.5708009e-01  -4.2615158e-02  -5.2236739e-02  -4.6972894e-01  -3.7552221e-01   1.3346010e-01   1.4309845e-01  -2.7388346e-01  -1.8728173e-01  -6.9577033e-02  -1.0038322e-01   4.2076052e-02  -1.0222369e-01   4.6328745e-01   4.0320253e-01   2.4019072e-01   2.0030954e-01  -4.7780449e-03  -6.7822680e-02  -7.8433452e-02   9.2757643e-03  -1.3887416e-01  -1.1318180e-02  -3.6966877e-01  -2.0109575e-01  -2.4116173e-01  -1.8403082e-01   1.0384467e-01  -1.2065009e-01  -1.4063006e-01  -7.9383854e-02   3.1942425e-01   3.8458653e-01   4.6581832e-01   5.5210987e-01   2.1080172e-01   3.6820627e-01   1.5567387e-01   1.9186512e-01   1.5153463e-01   2.3894396e-01  -1.5161897e-01   9.5822560e-02   8.7241089e-02  -1.2834186e-01  -5.8067071e-03   3.8401143e-01   3.8989434e-01   1.7904863e-01  -3.1023155e-01  -2.8845781e-01  -2.9578017e-01  -2.4031924e-01   1.5684847e-01  -5.7038801e-02   1.5139469e-01   6.7267947e-02   3.8018414e-02  -5.6706457e-02  -6.6480106e-02  -2.2587496e-01  -5.7110168e-02  -1.7869486e-01  -1.5017479e-01  -2.0425340e-01  -6.3045542e-02  -3.1388188e-01   6.1391535e-02   2.6328572e-01   5.2320540e-02   1.7775745e-05  -1.5796641e-01  -1.6459291e-01  -6.9218703e-02   2.6091075e-02
  -4.9457228e-02  -2.2054801e-01   1.9916022e-01   2.9122998e-01   4.1666208e-01   2.2838334e-01   1.1089946e-01   1.2126720e-01   7.8576695e-02  -1.7681634e-01  -2.7659646e-01  -2.4531016e-01  -3.2398465e-01  -3.6301678e-01   6.0685397e-02  -2.6157548e-03  -3.0266495e-01  -1.5882221e-01  -5.8802544e-02  -1.4224895e-01   3.0274886e-01   2.8724385e-01   7.4761233e-02   1.2396250e-01   8.3826392e-02   1.7198944e-01   2.3172057e-01   1.5288933e-01  -2.2757550e-01  -2.1347413e-01  -1.7811423e-01  -1.3460515e-01  -1.5706983e-01  -7.9464324e-02   9.6581472e-02  -3.1689387e-02   2.5312754e-01   4.0659462e-01   1.0000000e+00   5.5863634e-01   1.3489447e-01   2.1655265e-01   3.1553195e-02   1.9663763e-01  -1.9978539e-01  -1.6442244e-01   1.9530417e-02   7.9002738e-02  -1.6585347e-01  -1.7361138e-01   1.3871808e-01   1.0617392e-01   3.1740966e-01   2.4367812e-01   5.6946389e-01   2.8292757e-01   1.2978825e-01   2.0662496e-02  -7.3268286e-02  -8.8367231e-02  -1.3450321e-01  -2.2886606e-02  -2.0151670e-01  -1.0363087e-01  -9.9014469e-02  -3.3747854e-02  -5.6899158e-02  -4.6958926e-02   1.6282867e-02   4.5511746e-03  -1.3997330e-02  -2.3770942e-01  -1.8269406e-01  -1.2792882e-01  -4.8547290e-02   7.0346095e-02  -1.9131089e-01  -2.1171856e-01  -8.0551998e-02  -1.4463909e-01  -4.0282095e-02  -5.6683669e-02   7.5029497e-02  -1.7255812e-01   2.0630854e-01  -1.7638959e-01   3.8837682e-01   2.4561840e-01   4.2802304e-01   4.3441770e-01   4.7530482e-02  -5.3015694e-02  -5.2392862e-03  -1.3105881e-01   6.2519475e-02  -2.5965048e-01   5.3155597e-02  -5.4349855e-02  -4.4673439e-02  -5.3663767e-02   2.9299345e-02  -3.8741354e-02   3.3142235e-01   1.8405284e-01   1.9730222e-01   3.4063745e-01   8.4017687e-02  -1.2743584e-01   2.4323905e-01  -3.3790589e-02  -6.9470948e-02   1.2325487e-01   3.2718497e-02   2.3503498e-01   2.9982797e-01   7.6615837e-02
  -1.2106423e-01  -1.4723302e-01   1.6152235e-03   2.0290378e-01   1.7238780e-01   1.5776284e-01  -1.0845688e-02   1.5290375e-01   3.7692195e-02   1.2499116e-01  -2.7682314e-01  -5.7120623e-02  -2.2086953e-01  -4.8465497e-02  -1.6783303e-01   1.6390973e-02  -8.5425758e-02   4.0707211e-02  -1.7842770e-01  -2.3324468e-02   2.1140853e-02   1.3206330e-01  -2.6099594e-02   1.8862447e-01   1.4854775e-01   1.5606227e-01   2.4637614e-01   2.9483480e-01  -2.2337167e-01  -1.0571441e-01  -1.9572607e-01  -8.6674994e-02  -2.7144298e-01  -1.9821578e-01   4.6784639e-02   4.2123821e-02   3.4283526e-01   6.2477831e-01   5.5863634e-01   1.0000000e+00   3.5942113e-01   5.5683040e-01  -8.8851654e-02   1.0952145e-02  -2.4945395e-01  -2.0894772e-01  -1.4226305e-02  -2.3577693e-02  -1.6239872e-01  -4.1212379e-02   8.0475148e-02   1.6517050e-01   7.0707359e-02  -1.1443513e-01   5.2597009e-01   4.3681538e-01   7.7072903e-02   8.3892060e-02   1.5405804e-01   7.7608984e-02  -4.8600170e-02  -2.0710540e-03  -1.6816488e-01  -3.2598469e-02  -2.1276864e-01  -1.7972132e-03   9.7782518e-02   1.2856956e-01   5.2260721e-02  -2.3752620e-03  -1.2312895e-01  -5.9733427e-02  -3.3369744e-02   1.6495942e-01   1.3085912e-01   3.3701332e-01   2.6127458e-02   6.9756043e-02   9.0204232e-02   2.8772619e-02  -6.9138739e-02  -2.7462201e-02  -1.7320992e-01   2.6561768e-02   1.3285817e-01  -4.3525795e-02   1.0804012e-01   5.9080172e-01   4.3585256e-01   3.4837492e-01  -1.8201837e-01  -2.8940227e-01  -2.0971642e-01  -2.9842626e-01   1.0525825e-02  -6.0236175e-03   6.4152417e-02   9.1024630e-02  -1.1052343e-01  -1.8303254e-01  -6.8797526e-02  -1.9172524e-01   1.1620076e-02  -2.7207511e-02   7.7826999e-02   7.3682822e-02   2.2011476e-02  -1.6683201e-01  -3.9154181e-02  -2.2208981e-02  -2.2568146e-02  -1.5580730e-01  -1.4604093e-01  -1.0838476e-02   1.7224370e-01   1.7196568e-01
   1.6632970e-01   7.5904669e-02  -1.8759240e-01  -7.7847576e-02  -1.5082027e-01  -9.0775268e-02  -1.3414804e-01   7.6661633e-02  -1.3877518e-01  -3.5775673e-04   9.9682429e-02  -7.0722448e-03  -6.5026766e-02  -5.8247718e-02  -1.3098429e-01  -1.0195140e-01   3.6278345e-01   3.5785073e-01   1.5664164e-01   2.1388179e-01  -3.4881895e-01  -1.7288904e-01  -6.0330135e-02  -2.2596580e-03   4.0156071e-02  -1.2658969e-02  -1.3583313e-01  -5.5900365e-02   2.8953448e-01   3.4302071e-01  -1.4258135e-01  -9.3252371e-02  -1.0076314e-02  -6.9133677e-02   1.6729274e-01   1.2103120e-01   2.9777494e-01   5.2208153e-01   1.3489447e-01   3.5942113e-01   1.0000000e+00   7.8230654e-01  -1.8119946e-01  -2.6690053e-01  -2.3004711e-01  -1.0588937e-01  -9.0786073e-02  -7.1643378e-02  -3.1419590e-01  -1.1051705e-01  -2.1099736e-01  -9.2460144e-02  -1.9080223e-01  -3.2886968e-01   1.9069468e-01   2.1924189e-01   2.6438698e-01   1.1927215e-01  -7.9946435e-02  -1.8209212e-01  -1.8034086e-01  -5.0742232e-02   6.7396881e-02   4.7877854e-02  -1.9249105e-02  -2.7899114e-03  -2.6553844e-03   6.4381537e-02   1.3696836e-01   3.4828401e-02  -3.0563072e-01  -4.5645601e-02   5.5784471e-01   5.6822593e-01   5.2335412e-01   5.1032911e-01   3.0466183e-01   3.3990342e-01   3.5437940e-01   3.4462743e-01   1.7971401e-01   2.7719384e-01  -9.0008446e-02   4.0457302e-01  -2.6101652e-02  -4.5340381e-02  -8.2675549e-02   4.0315486e-01   6.7629959e-02  -1.3743599e-01  -4.3192092e-01  -4.0221920e-01  -3.9836972e-01  -3.3926562e-01   1.6590545e-01  -8.1608794e-03   1.1597799e-01   1.0195008e-02  -7.3613283e-02  -1.8793250e-01  -3.1777389e-01  -2.8826183e-01  -3.9855354e-01  -3.4094811e-01  -2.9899195e-01  -2.4327587e-01  -1.9807087e-01  -1.5565555e-01   4.6451905e-02   1.6979953e-01   8.4752407e-02  -1.6816986e-01  -2.5154593e-01  -2.2849860e-01  -1.9476727e-01  -1.4568547e-01
   2.4905789e-01   1.9397900e-01  -1.7393499e-01  -5.3366688e-03   4.9264703e-02   2.0215828e-02  -9.3771221e-02   2.3583916e-01  -2.0332915e-02   1.0716883e-01   1.2146517e-01   7.6294103e-02   2.3491880e-02   1.2702181e-01   4.6499227e-03   1.2317536e-01   3.4991187e-01   4.2612153e-01   1.1906359e-01   2.3626216e-01  -1.0916171e-01   2.7980952e-02  -1.3604071e-01  -1.7002485e-02  -4.8234338e-02  -3.0868455e-02   8.2933223e-02   1.4812555e-01   3.2230438e-01   4.0574492e-01  -2.2117142e-01  -1.1464015e-01   8.3417477e-03  -8.6543714e-02   4.1497211e-02   9.4157061e-04   2.4421646e-01   6.5708009e-01   2.1655265e-01   5.5683040e-01   7.8230654e-01   1.0000000e+00  -1.3248682e-01  -1.9898194e-01  -3.1493994e-01  -1.6794355e-01  -2.2364152e-02  -7.6950523e-02  -2.9405145e-01  -7.2836377e-02  -2.0944167e-01  -1.1878483e-01  -1.8924551e-01  -2.5228207e-01   1.9171795e-01   1.3251263e-01   3.7411611e-01   3.0985164e-01   2.2910330e-02  -6.6169321e-02  -1.0814892e-01   9.8469347e-02   6.1260280e-02   1.7681305e-01  -2.2234257e-01  -6.4978777e-02  -5.9788332e-02   2.7014576e-02   1.2191958e-01   2.9053408e-02  -1.9457727e-01   1.4997894e-02   5.1982917e-01   5.8331695e-01   5.4509028e-01   6.3964697e-01   3.1844171e-01   4.4134742e-01   4.2829772e-01   4.3414001e-01   3.2550290e-01   3.7589491e-01   3.4785583e-02   5.2204507e-01   2.1269951e-02  -9.2079736e-02  -1.8995873e-02   5.1758954e-01   1.9513599e-01   3.2724845e-03  -4.3423214e-01  -4.2218004e-01  -4.1395807e-01  -4.7805972e-01   8.8346005e-02  -1.4240307e-01  -2.9124877e-02  -6.8190678e-02  -1.1023911e-01  -2.1921336e-01  -2.6749316e-01  -4.4506374e-01  -3.5417803e-01  -3.9964930e-01  -2.7822730e-01  -3.2174964e-01  -1.8803833e-01  -3.1229315e-01  -9.2530842e-02  -6.2485922e-03  -1.3292414e-01  -2.7221855e-01  -3.5760859e-01  -2.9469221e-01  -2.3354260e-01  -2.5785866e-01
  -6.5023874e-03  -1.4716550e-01  -1.3871204e-01  -3.1518359e-01   1.0507787e-02   4.9241130e-02  -2.0702697e-01  -3.0481368e-01  -4.4384980e-02   4.7356143e-02  -9.0017893e-02  -2.5126066e-01  -1.0933656e-01  -2.0993190e-01   1.4598370e-01   1.2475748e-01  -1.7754762e-01  -1.6787658e-01  -7.0629335e-02  -2.1598670e-01   1.9908496e-01   2.3878032e-01  -2.0741870e-01  -2.0729291e-01  -2.9941662e-02  -8.7744586e-02  -4.9165999e-02  -8.4776150e-03   3.3227012e-02  -6.6220997e-02  -4.9601825e-02  -4.4348604e-02  -1.3717223e-01  -1.6284901e-01  -2.2457914e-01  -1.9586784e-01  -3.5967868e-02  -4.2615158e-02   3.1553195e-02  -8.8851654e-02  -1.8119946e-01  -1.3248682e-01   1.0000000e+00   8.7212199e-01   6.1414731e-01   5.0763714e-01   8.4813211e-01   8.6164484e-01   6.0916654e-01   4.9733031e-01   5.2979313e-01   2.6010925e-01   4.1353139e-01   3.8880147e-01   6.3270007e-02   2.3076791e-01  -1.2097514e-01  -1.6796895e-01  -2.1303925e-02   1.0518913e-02  -4.0129500e-01  -3.1374605e-01  -1.2621653e-01  -1.8204039e-01  -2.8031578e-01  -3.7004311e-01  -7.5852249e-04  -1.1920893e-01  -7.0277933e-02  -1.3818181e-01   1.4560966e-01   2.5771466e-02  -1.1880663e-01  -1.3784018e-01  -1.9133073e-02  -1.1239597e-01   9.5020783e-02   6.9049048e-02  -7.4192420e-02  -2.1776426e-01   9.3972312e-02  -9.7393120e-02   2.3349087e-01   3.0403850e-02  -6.6939699e-02  -2.6185755e-01  -6.5687043e-02   5.3409411e-02  -2.6631410e-01  -1.8253581e-01  -1.8725515e-01   8.8147391e-02  -2.5086160e-01  -7.0017618e-02   1.9725297e-01   1.8921445e-01   4.3668703e-01   4.7793024e-01   2.3500183e-01   4.4514739e-01  -1.6456366e-01  -1.2753680e-01  -4.1078031e-02  -8.2457831e-02   5.3571685e-02  -2.3647419e-02  -1.5809272e-01  -1.5162798e-02   1.6301538e-02   2.0047534e-01   3.3228673e-01   4.1175218e-01   2.9584898e-01   2.1039031e-01   8.2960527e-03  -5.8983701e-02
  -1.7830675e-01  -3.0761560e-01  -8.6097197e-02  -1.8622409e-01   1.8114400e-01   1.6806931e-01  -1.8543142e-01  -2.8027234e-01  -7.1476852e-02  -9.6039623e-02  -2.9062422e-01  -3.8987518e-01  -2.3623311e-01  -3.2987098e-01   6.1610874e-02   6.7130167e-02  -2.9975872e-01  -2.4473102e-01  -1.7989196e-01  -3.0123898e-01   3.6928603e-01   3.8872903e-01  -1.7465242e-01  -1.2204152e-01   1.3065813e-01   6.1086231e-02   1.2623877e-01   1.3885617e-01  -1.0658641e-01  -1.0751212e-01  -5.7098068e-03  -3.3880548e-02  -1.6757207e-01  -1.5159253e-01  -1.3895894e-01  -9.0309220e-02  -3.0798935e-02  -5.2236739e-02   1.9663763e-01   1.0952145e-02  -2.6690053e-01  -1.9898194e-01   8.7212199e-01   1.0000000e+00   5.3438141e-01   4.7503047e-01   7.0653990e-01   7.4983930e-01   6.2940865e-01   5.3860494e-01   6.4685585e-01   4.3228602e-01   4.1928334e-01   3.8745001e-01   9.1791975e-02   2.1114611e-01  -2.0331967e-01  -1.9754188e-01   4.1260154e-02   8.4415534e-02  -3.5635117e-01  -2.6727152e-01  -2.1183987e-01  -1.5698004e-01  -2.4070896e-01  -2.7693120e-01   1.3439044e-01   3.6865660e-02  -2.6949007e-02  -4.2117472e-02   1.4779208e-01  -7.8197675e-02  -2.6721215e-01  -1.9597443e-01  -1.4279336e-01  -1.6043868e-01  -2.3780558e-02  -5.7136271e-02  -1.3313705e-01  -2.1480342e-01   4.3610572e-02  -1.0659609e-01   2.6097351e-01  -2.9729810e-03   1.5878736e-02  -2.1668668e-01   5.2537460e-02   1.1500704e-01  -2.2876486e-01  -9.4564270e-02  -1.4574383e-01   5.0136525e-02  -1.7483865e-01  -8.1282966e-02   1.6274977e-01   9.0377428e-02   4.1338793e-01   4.1144953e-01   4.8093610e-02   2.9123598e-01  -4.9688127e-02  -6.1070190e-02   4.5002438e-02  -1.4699995e-03   1.0464393e-01   7.7245011e-02  -9.0849157e-02  -4.8955478e-02  -4.6845889e-02   1.2580302e-01   3.3976713e-01   3.6789085e-01   2.1118922e-01   2.3981275e-01   1.0989122e-01   1.9970014e-02
  -2.5524035e-01  -4.3042676e-01  -2.4562507e-02  -2.3499272e-01   1.1714559e-02   1.3144458e-02  -5.8472432e-02  -2.6947471e-01   1.3523182e-01   7.0199526e-02   1.2521482e-02  -1.3786981e-01   1.5170330e-02  -8.6526822e-02  -5.8762585e-02  -7.8457608e-02  -2.6592002e-01  -3.1360494e-01  -3.1902677e-01  -4.6571590e-01   1.7923258e-02  -3.6296111e-02  -8.3940450e-03  -3.9210425e-02   1.9499876e-01   1.7865518e-01  -5.1060158e-02  -1.4345256e-01  -7.9854938e-02  -2.3892800e-01   3.1676892e-01   2.7667238e-01   9.8843887e-02   1.6643990e-01   7.7572270e-02   1.9293631e-01  -1.8427833e-01  -4.6972894e-01  -1.9978539e-01  -2.4945395e-01  -2.3004711e-01  -3.1493994e-01   6.1414731e-01   5.3438141e-01   1.0000000e+00   8.8821953e-01   4.9096083e-01   4.8849951e-01   7.2308399e-01   7.1845808e-01   4.6148970e-01   3.9017984e-01   1.5301193e-01   2.7437389e-01  -1.4054740e-01   1.1468389e-01  -4.6103495e-01  -4.5785163e-01   8.6733715e-02  -6.0883152e-02  -2.2373991e-01  -3.2661496e-01  -2.8143499e-01  -3.4650819e-01   1.8352326e-01   2.9873777e-02   3.6850337e-01   2.1027566e-01  -1.5766442e-01  -5.7937897e-02   1.5683594e-01   1.9910322e-01  -2.3590621e-01  -2.4251118e-01  -2.6142313e-01  -3.0406147e-01  -9.1187443e-03  -6.3957911e-02  -2.0669144e-01  -2.5344676e-01  -1.8073015e-01  -2.9178374e-01   4.2974364e-04  -1.3865801e-01  -9.0069994e-02  -1.9114628e-02  -4.4317560e-02  -3.5400001e-02  -4.2619610e-01  -2.1110521e-01  -8.6537191e-02   2.3202841e-01  -1.0346327e-01   8.6373101e-02   9.7225595e-02   3.2070945e-01   3.5335807e-01   4.7452644e-01   6.8167262e-02   2.9909350e-01  -1.4778229e-01   3.3672353e-02  -2.0662558e-01   4.3763559e-03   1.0793894e-03   6.2391458e-02  -1.1492355e-01   7.4672577e-02   1.1134479e-03   9.3681399e-02   2.3229067e-01   2.0395113e-01   2.1866113e-01   2.1965262e-01   2.9898144e-02   2.0589097e-02
  -2.3315424e-01  -4.0996899e-01   3.1164531e-03  -1.5982152e-01   8.3197173e-02   1.1014327e-01  -2.5393529e-02  -1.4010194e-01   1.1595332e-01   3.6312013e-02   8.2688038e-02  -1.2866277e-01   3.1798428e-02  -9.3060017e-02  -4.9499895e-02  -5.9497444e-02  -2.2982545e-01  -2.2266002e-01  -2.2627366e-01  -3.9588644e-01   2.4054476e-02  -2.1359785e-03   1.1419100e-03  -7.5091280e-03   1.9097356e-01   2.2890174e-01   8.7434216e-03  -6.1184410e-02  -3.4197661e-02  -1.3357346e-01   3.7911771e-01   3.3466662e-01   2.1383645e-01   2.9326068e-01   7.0255517e-02   1.9765669e-01  -2.3171237e-01  -3.7552221e-01  -1.6442244e-01  -2.0894772e-01  -1.0588937e-01  -1.6794355e-01   5.0763714e-01   4.7503047e-01   8.8821953e-01   1.0000000e+00   4.3279090e-01   4.2924915e-01   5.9926144e-01   7.3412238e-01   3.5442965e-01   3.0664053e-01   5.0293572e-02   1.9671643e-01  -1.3721983e-01   7.5587383e-02  -4.6536362e-01  -4.3391614e-01   7.3604270e-03  -1.0589842e-01  -2.9857408e-01  -3.1547844e-01  -3.3428192e-01  -3.2704962e-01   1.6467915e-01   9.2261317e-02   3.1479614e-01   2.1408338e-01  -1.5011150e-01  -4.1251703e-02   1.6389960e-01   2.0731790e-01  -1.4769154e-01  -1.5060053e-01  -1.9215023e-01  -1.8829378e-01  -3.1306733e-02  -4.5191498e-02  -2.4412417e-01  -1.4723295e-01  -1.7808786e-01  -2.7630922e-01  -2.8733982e-02  -8.4333497e-02  -7.4955494e-02  -7.7281064e-02  -1.9372081e-02   2.0522536e-02  -4.2475245e-01  -2.5080251e-01  -2.0137657e-01   1.4749915e-01  -1.7948201e-01   2.3899249e-02   1.0801951e-01   2.8891353e-01   2.7979223e-01   4.0405886e-01  -6.7318330e-02   1.8971941e-01  -1.3231588e-01  -1.2731098e-03  -2.7387993e-01  -3.4035400e-02  -1.8010274e-01  -8.3000931e-02  -1.3046688e-01   2.0663913e-03  -7.1602771e-04   4.8796401e-02   1.0473647e-01   6.7519222e-02   9.9758450e-02   8.6869965e-02  -1.1727391e-01  -6.5667860e-02
   3.5628258e-03  -8.3326187e-02  -9.2167995e-02  -2.4280927e-01  -7.9547254e-02   8.4132326e-02  -1.9131572e-01  -2.5012298e-01  -1.0081123e-01   8.5505399e-02  -7.8700154e-02  -2.9959209e-01  -1.2171395e-01  -2.8863203e-01   1.1581973e-01   1.4488541e-01  -1.5768407e-01  -1.3843010e-01   2.8944219e-02  -1.0271545e-01   5.0965762e-02   1.8505132e-01  -2.1431398e-01  -1.9643277e-01  -1.5952990e-01  -2.0995441e-01  -9.2775699e-02  -3.4718721e-03   2.5156982e-02  -3.1885931e-02  -1.0591417e-01  -1.1032645e-01  -2.2935193e-01  -2.4792555e-01  -2.9986878e-01  -3.0470229e-01   6.8875674e-02   1.3346010e-01   1.9530417e-02  -1.4226305e-02  -9.0786073e-02  -2.2364152e-02   8.4813211e-01   7.0653990e-01   4.9096083e-01   4.3279090e-01   1.0000000e+00   9.0692851e-01   5.3404718e-01   4.7616198e-01   4.5855511e-01   1.8867873e-01   4.8293297e-01   3.6923719e-01   2.8727996e-01   4.2173425e-01  -5.2402915e-02  -6.4758857e-02   8.3913032e-02   9.8557992e-02  -3.3214241e-01  -2.5732785e-01  -1.7405393e-01  -1.5615595e-01  -3.6904857e-01  -3.9149003e-01  -6.3427480e-02  -1.9220737e-01   5.3308582e-02  -4.1705410e-02   2.7583000e-02   2.8714584e-02   1.0678974e-02  -2.9543630e-02   1.1998975e-01   3.5733642e-02   1.7651701e-01   8.6484411e-02  -1.1212892e-01  -9.8023503e-02   6.1109754e-02  -7.2933951e-02   2.7181390e-02  -2.4655263e-02  -4.2753251e-02  -3.6670562e-01  -1.9899124e-01   2.7742895e-03  -1.0368531e-01  -6.2292355e-02  -2.1101703e-01   1.0704575e-02  -3.3551576e-01  -4.7834558e-02   2.4877060e-01   3.3627235e-01   5.4793299e-01   6.2926653e-01   3.6509998e-01   5.3450256e-01  -1.4325763e-01  -5.7515455e-02  -3.2127511e-02  -8.1946627e-02   4.8568784e-02  -1.3486673e-01  -1.1532483e-01   2.5964270e-02   1.8116448e-02   3.1983789e-01   3.6270213e-01   4.4005610e-01   2.6980856e-01   1.9529169e-01  -2.5475403e-02   1.6483954e-02
  -5.1848560e-02  -1.4580380e-01  -1.3429495e-01  -2.1279079e-01  -4.1318857e-02   1.5399078e-01  -2.5614659e-01  -2.9582235e-01  -1.6081429e-01   5.9047496e-02  -1.6154937e-01  -3.8378432e-01  -2.4350854e-01  -3.5241384e-01   3.9553795e-02   1.2717843e-01  -2.0997277e-01  -1.8984479e-01  -2.4271861e-03  -1.1229926e-01   8.4824939e-02   2.3326985e-01  -2.6323354e-01  -2.0288295e-01  -1.1125697e-01  -1.2958215e-01  -1.2649403e-01   1.3504077e-02  -4.8444984e-03  -4.2444717e-03  -1.3383714e-01  -1.4834886e-01  -2.4205041e-01  -2.8473404e-01  -2.5880321e-01  -2.7351255e-01   4.8046312e-02   1.4309845e-01   7.9002738e-02  -2.3577693e-02  -7.1643378e-02  -7.6950523e-02   8.6164484e-01   7.4983930e-01   4.8849951e-01   4.2924915e-01   9.0692851e-01   1.0000000e+00   5.5539589e-01   5.2055550e-01   4.7156374e-01   2.7273624e-01   3.9358638e-01   3.4965061e-01   2.6232892e-01   4.5391401e-01  -9.1220970e-02  -1.2960009e-01   3.2605058e-02   9.7739806e-02  -4.2397836e-01  -2.9900367e-01  -2.0296268e-01  -1.9213473e-01  -3.6304784e-01  -3.9706257e-01  -2.7062316e-03  -9.0084288e-02   1.0957000e-01  -1.5567476e-02   1.1268449e-02  -7.3253782e-02  -8.2651970e-02  -1.1789882e-01   1.9558592e-02  -1.0074015e-01   1.0914025e-01   3.0846523e-02  -1.5342906e-01  -1.8406877e-01   3.9509784e-02  -5.7822163e-02   8.6282432e-02   4.5333732e-03  -6.8972079e-02  -3.2717109e-01  -1.0446228e-01   6.9526591e-02  -1.8117740e-01  -1.6189539e-01  -2.9346439e-01   1.4945365e-02  -3.6443544e-01  -1.3584704e-01   3.1461924e-01   3.4126498e-01   5.9702892e-01   6.3489938e-01   3.4841013e-01   5.2589340e-01  -1.8096926e-01  -8.9815756e-02  -6.1775237e-02  -7.9696837e-02   2.3487855e-02  -1.4675475e-01  -2.0418432e-01  -4.8784650e-02   1.3768948e-01   4.2417114e-01   4.7749471e-01   5.2337588e-01   2.7323297e-01   1.5565526e-01  -6.5564285e-02   2.0570158e-03
  -3.1840565e-01  -3.6439669e-01  -2.0829710e-01  -2.2488059e-01   3.9132580e-02   8.2562377e-02  -2.3272915e-01  -3.4262449e-01   3.5636651e-02   1.0068716e-01  -1.8684822e-01  -1.7306510e-01  -3.6348112e-02  -3.0157332e-02  -9.1939181e-02  -1.7488101e-02  -2.8289032e-01  -2.0347659e-01  -4.6434080e-01  -4.6810066e-01   2.1281962e-01   2.0059140e-01  -2.1453600e-01  -1.9993863e-01   1.8547300e-01   1.0185749e-01   1.6229205e-01   1.9056421e-01  -1.0773277e-01  -1.5615835e-01   1.2442422e-01   7.5079334e-02  -1.3532372e-01  -1.1560094e-01   2.3500315e-03   8.9958065e-02  -6.7403474e-02  -2.7388346e-01  -1.6585347e-01  -1.6239872e-01  -3.1419590e-01  -2.9405145e-01   6.0916654e-01   6.2940865e-01   7.2308399e-01   5.9926144e-01   5.3404718e-01   5.5539589e-01   1.0000000e+00   8.0481585e-01   7.2848038e-01   6.3147396e-01   1.9599154e-01   3.1650253e-01  -1.3830800e-01   1.4613329e-01  -3.6796421e-01  -3.0712681e-01   3.9600230e-01   2.6988008e-01   5.0959556e-03  -1.0541468e-01  -1.3112778e-01  -1.3188324e-01  -4.9655782e-03   2.8427122e-02   4.2659331e-01   2.9411546e-01  -2.0908231e-01  -1.4406227e-01   2.3728312e-01   1.2263523e-01  -3.2361014e-01  -2.2856372e-01  -3.1135977e-01  -2.6741257e-01  -2.9870334e-02  -3.7571819e-02  -1.8676902e-01  -1.4748310e-01  -7.9598853e-03  -8.7628618e-02   1.1085453e-01  -1.1492309e-01   5.5501593e-02  -6.4184058e-05  -3.1597727e-02  -2.9198533e-02  -3.1399458e-01  -1.1870440e-01  -1.0385596e-01   1.8293975e-01  -1.1800625e-01   8.9451710e-03   6.6562253e-02   3.9066352e-01   3.8035342e-01   5.1445670e-01   5.0809303e-02   2.6549506e-01  -1.7928019e-02  -1.6174377e-02  -5.1073814e-02  -1.8496689e-02   6.3234031e-02   3.7274832e-02  -2.0261713e-02   2.7702801e-02  -9.2902886e-02   1.1454325e-01   2.9839782e-01   1.5889494e-01   1.2735940e-01   1.4474918e-01   7.8604772e-02   4.2036610e-02
  -3.3091222e-01  -3.7388245e-01  -2.7374199e-01  -2.1698422e-01   5.1048584e-02   1.4727942e-01  -2.7567017e-01  -2.8759634e-01  -3.3241406e-02  -1.2889959e-02  -1.5524397e-01  -2.8631305e-01  -1.2072827e-01  -1.4120471e-01  -2.2471339e-01  -5.0903166e-02  -1.6748605e-01  -7.0229624e-02  -3.6166793e-01  -3.7523084e-01   8.7895852e-02   1.0883406e-01  -2.5631638e-01  -1.6004083e-01   1.6649546e-01   2.0042445e-01   1.5041663e-01   2.1643957e-01  -3.2649013e-02   6.6871322e-04   1.4034546e-01   1.6485965e-01  -4.3159635e-02  -4.7749676e-02  -1.7774441e-02   8.8273360e-02  -1.2064416e-01  -1.8728173e-01  -1.7361138e-01  -4.1212379e-02  -1.1051705e-01  -7.2836377e-02   4.9733031e-01   5.3860494e-01   7.1845808e-01   7.3412238e-01   4.7616198e-01   5.2055550e-01   8.0481585e-01   1.0000000e+00   5.3047315e-01   6.4246428e-01   1.0990776e-03   1.1039356e-01  -1.1423381e-01   1.7553762e-01  -3.4915284e-01  -2.5914573e-01   3.3391185e-01   2.5487043e-01  -2.1740169e-01  -1.5715095e-01  -1.8052875e-01  -1.1993831e-01  -1.0357525e-01   1.3934118e-04   5.1065135e-01   3.9232781e-01  -5.9997025e-02   1.3714288e-02   6.3452593e-02   1.0249982e-01  -1.7046280e-01  -6.6119340e-02  -2.2359505e-01  -1.5698279e-01   7.2027521e-02   7.4675222e-02  -1.3417160e-01   1.4880006e-02  -1.7998317e-02  -4.7472022e-02  -1.5626358e-02   9.3432591e-02  -7.4359163e-03  -4.2384135e-02  -5.9222601e-04   1.8270528e-01  -4.1149818e-01  -2.1196160e-01  -2.8431285e-01   1.1064375e-01  -2.9860476e-01  -1.6860995e-01   4.9576786e-02   3.8130232e-01   3.8510948e-01   5.4710368e-01  -1.9866824e-02   2.3994992e-01  -1.9053348e-01  -1.4375882e-01  -2.7644174e-01  -1.5929446e-01  -5.2629536e-02  -1.1108386e-01  -8.6694302e-02  -1.0723972e-01  -1.1739617e-01   1.2265051e-01   2.7249480e-01   7.3125990e-02   5.2316877e-02   3.7362029e-02  -6.3448446e-02  -2.5428656e-02
  -4.4005502e-01  -4.3351460e-01  -2.3756303e-02   2.4714729e-02   1.5733984e-01   2.5144442e-01  -1.5016709e-01  -2.2990450e-01   5.6809964e-02   1.4493873e-01  -3.6243932e-01  -2.4963756e-01  -2.1910792e-01  -2.0307238e-01   7.4757875e-02   8.9776561e-02  -4.2818595e-01  -2.9569077e-01  -4.8701513e-01  -4.9344979e-01   3.7380628e-01   3.8937642e-01   4.0909254e-02   3.4427203e-02   3.6692307e-01   2.8189195e-01   3.8480954e-01   3.2618066e-01  -3.5698207e-01  -3.7278607e-01   1.7563685e-01   1.9410774e-01  -1.9607995e-01  -1.2823840e-01   2.2600761e-01   2.7074634e-01   2.0910576e-02  -6.9577033e-02   1.3871808e-01   8.0475148e-02  -2.1099736e-01  -2.0944167e-01   5.2979313e-01   6.4685585e-01   4.6148970e-01   3.5442965e-01   4.5855511e-01   4.7156374e-01   7.2848038e-01   5.3047315e-01   1.0000000e+00   7.4137956e-01   5.2090005e-01   4.2063354e-01   1.3351843e-01   2.5348735e-01  -3.8033995e-01  -3.3578253e-01   2.0462059e-01   1.0641999e-01  -1.0034952e-01  -1.8383995e-01  -2.6282647e-01  -3.2313709e-01   1.4018414e-01   1.6667188e-01   3.7133951e-01   2.4758400e-01  -2.0532639e-01  -7.1593616e-02   1.4050087e-01  -1.6174274e-01  -4.2175626e-01  -3.1268553e-01  -2.8652057e-01  -1.5666483e-01  -1.6662194e-01  -2.7624864e-01  -1.8055628e-01  -2.0250673e-01  -1.1037497e-01  -1.4777205e-01   2.0307462e-01  -1.3725951e-01   3.8735269e-01   1.7757947e-01   1.4868508e-01   9.7820781e-02   1.4174079e-02   2.0513383e-01   1.0955465e-01   1.7503262e-01   1.0878419e-01   1.0208597e-01   7.1889268e-02   2.0872143e-01   3.5282963e-01   4.0973643e-01  -6.3958430e-03   1.2518344e-01   1.7229265e-01   3.9901809e-03   1.9111101e-01   7.3279888e-02   1.7113796e-01   2.3197936e-01   1.4658440e-01   1.8938586e-01  -8.2874683e-02  -2.3778310e-02   2.0546173e-01   1.4054869e-01   4.9251154e-02   1.9032478e-01   2.1112487e-01   9.3591550e-02
  -5.5427414e-01  -4.2704800e-01  -7.1504554e-02   1.9081758e-01   8.5402325e-02   2.1635192e-01  -1.7803794e-01  -9.2959482e-02  -1.3018382e-02   1.4129711e-01  -5.5704462e-01  -3.4982815e-01  -3.7326568e-01  -1.2131585e-01  -1.9944978e-01  -1.6087001e-02  -4.1248569e-01  -2.6952183e-01  -5.5927654e-01  -4.5634068e-01   1.6998792e-01   2.4072338e-01  -1.5007192e-02   8.8168996e-02   4.5713015e-01   4.4436433e-01   2.7819259e-01   3.1066956e-01  -3.8346188e-01  -2.8566973e-01   1.5844360e-01   2.0462059e-01  -2.6199711e-01  -1.9405488e-01   3.4346487e-01   3.7415385e-01   5.1657568e-02  -1.0038322e-01   1.0617392e-01   1.6517050e-01  -9.2460144e-02  -1.1878483e-01   2.6010925e-01   4.3228602e-01   3.9017984e-01   3.0664053e-01   1.8867873e-01   2.7273624e-01   6.3147396e-01   6.4246428e-01   7.4137956e-01   1.0000000e+00   1.4489866e-01   1.3045938e-01   6.7146481e-02   1.7643874e-01  -3.7574233e-01  -3.1609387e-01   3.0716724e-01   2.3080748e-01  -8.8835851e-02  -6.3789208e-02  -2.8344703e-01  -2.7118763e-01   1.1563376e-01   3.1232752e-01   6.2917963e-01   5.4546777e-01  -5.1544012e-02   7.3969740e-02   6.4246040e-03  -2.0864338e-01  -3.7969413e-01  -2.2215728e-01  -3.5127060e-01  -2.1260896e-01  -9.5822208e-02  -1.8476706e-01  -1.6128568e-01  -1.2989754e-01  -1.5762992e-01  -8.7925957e-02   5.4487151e-02  -4.3438175e-02   3.4518853e-01   3.3115548e-01   2.4100893e-01   2.5281753e-01  -3.3820481e-02   1.3957836e-01   1.0820229e-01   1.1785469e-01   1.1432698e-01  -1.8839150e-02   1.5374465e-02   2.4347363e-01   3.4695365e-01   3.3263692e-01  -3.9547375e-02   6.8944804e-03   1.5670828e-01  -5.4776229e-02   5.0210853e-02   1.0204143e-03   1.9650230e-01   1.6148326e-01   4.6991448e-02   1.2321850e-01  -1.2670166e-01   4.7605313e-03   2.7274328e-01   2.0176957e-02   2.4777476e-03   9.6082145e-02   2.0212081e-01   5.5660900e-02
  -4.1635048e-02  -9.1499986e-02   3.1745430e-01   1.0884677e-01   2.5265891e-01   3.5973057e-01   2.1613959e-01   4.3488962e-02   1.6247219e-01   1.2110506e-01  -9.4109138e-02  -2.0180739e-01  -8.9181332e-02  -3.1000786e-01   3.4113350e-01   2.0529129e-01  -3.9247245e-01  -3.7568182e-01   1.3015285e-01  -6.6808886e-02   3.0534177e-01   3.3671962e-01   1.0083634e-01   1.0413210e-01  -1.1897852e-01  -1.2913939e-01   1.4723923e-01   8.5498395e-02  -1.8147441e-01  -3.5892786e-01  -1.3432192e-01  -1.1878355e-01  -8.0245248e-02  -1.2624107e-01  -1.9072960e-01  -1.9268714e-01  -6.5923715e-02   4.2076052e-02   3.1740966e-01   7.0707359e-02  -1.9080223e-01  -1.8924551e-01   4.1353139e-01   4.1928334e-01   1.5301193e-01   5.0293572e-02   4.8293297e-01   3.9358638e-01   1.9599154e-01   1.0990776e-03   5.2090005e-01   1.4489866e-01   1.0000000e+00   6.5559223e-01   5.0276409e-01   3.7128830e-01  -8.9469783e-02  -1.2095666e-01  -4.5773979e-03   1.1665064e-02  -7.8368596e-02  -9.5150882e-02  -2.3037211e-01  -1.5326261e-01  -9.4424201e-02  -1.4440271e-01  -2.3572480e-01  -3.0721268e-01   1.0909768e-01   4.7933119e-02   5.8972985e-02  -2.2345930e-01  -1.7952578e-01  -2.7851499e-01   1.6471322e-02  -7.6527994e-03  -1.2966957e-01  -3.6137231e-01  -2.1114222e-01  -2.6903669e-01  -1.6348607e-01  -2.6150637e-01   1.0751864e-01  -2.4192563e-01   1.3838626e-01  -2.5236611e-01  -1.3007713e-01  -2.1695082e-01   3.2679407e-01   4.6420704e-01   2.6350620e-01   1.5621799e-01   1.9493060e-01   2.6804411e-01   6.1074053e-02  -9.9055357e-02   1.6612584e-01   2.1681082e-01   3.3244138e-01   3.9872164e-01   2.7576936e-01   3.0690118e-01   5.0669509e-01   3.3971975e-01   3.3416685e-01   3.0359936e-01   3.4029553e-01   3.2388010e-01  -3.0017366e-02  -1.0805495e-01  -8.0329799e-02   3.2192252e-01   3.6921567e-01   5.0810416e-01   3.6780041e-01   1.6329962e-01
   5.2990381e-02  -5.3208220e-02   2.4414151e-01  -1.1136217e-02   4.4325976e-01   2.9554904e-01   2.4690489e-01  -6.2857443e-02   3.4935561e-01   1.4756580e-01   8.5201254e-02  -1.8911499e-02   1.0959139e-01  -7.5454336e-02   3.8670072e-01   2.1034284e-01  -3.3112364e-01  -2.7317412e-01   7.6866234e-02  -1.7025834e-01   4.9157383e-01   4.0071317e-01   8.2585146e-03  -2.8753760e-02  -2.1309624e-01  -1.6025137e-01   1.4790686e-01   7.3985748e-02  -6.2028970e-02  -2.9001973e-01  -1.0372382e-01  -1.2839230e-01   6.2668860e-02   6.4160812e-02  -2.0589736e-01  -2.1057293e-01  -9.4059852e-02  -1.0222369e-01   2.4367812e-01  -1.1443513e-01  -3.2886968e-01  -2.5228207e-01   3.8880147e-01   3.8745001e-01   2.7437389e-01   1.9671643e-01   3.6923719e-01   3.4965061e-01   3.1650253e-01   1.1039356e-01   4.2063354e-01   1.3045938e-01   6.5559223e-01   1.0000000e+00   1.3277505e-01   9.4490606e-02  -9.0451853e-02  -1.0642138e-01  -9.2636399e-02  -6.0350353e-02  -1.9094620e-02  -1.9422511e-02  -1.0753588e-01  -8.0538935e-02  -5.3265337e-02  -2.2358791e-01  -2.7303784e-01  -3.1353343e-01  -3.0001976e-02  -4.3339789e-02   3.5823274e-01  -5.9405179e-02  -1.8267629e-01  -3.5065987e-01  -1.3228370e-01  -1.5379965e-01  -2.7346046e-01  -3.1713335e-01  -2.4906787e-01  -1.7922101e-01  -4.4473355e-02  -1.2617648e-01   2.4842373e-01  -2.0552240e-01  -1.0589203e-03  -2.4696214e-01  -1.1579250e-02  -2.0834399e-01  -8.3114684e-07   2.3646510e-01   1.1421093e-01   2.7055975e-01   1.9997819e-01   2.7860717e-01  -5.2872918e-02  -1.2975937e-01   2.2480493e-02   8.6037554e-02   2.0362026e-01   3.7093723e-01   2.7026125e-01   2.3267360e-01   4.0507370e-01   3.0035722e-01   2.3257488e-01   2.9755059e-01   2.7976414e-01   7.5941442e-02  -2.9339505e-02  -9.5129390e-02  -1.6902557e-01   3.8954007e-01   3.5175799e-01   3.4684469e-01   2.4981050e-01   4.0304076e-02
  -1.1980328e-01  -5.2922830e-02   2.7837594e-01   2.9785530e-01   3.5972818e-02   2.6160748e-01   1.4687829e-01   2.3885563e-01  -6.5087322e-02   3.9532199e-02  -2.8228366e-01  -2.6628176e-01  -2.4853776e-01  -3.3504627e-01  -7.1027199e-02  -6.3328593e-02  -3.4325794e-01  -2.2196607e-01   5.2740665e-02   3.1402565e-02  -1.1613924e-01   2.5944546e-03   5.1487097e-02   1.3861228e-01  -1.2061186e-01  -1.3711488e-01  -1.2982143e-01  -5.0443840e-02  -2.5678438e-01  -1.5731186e-01  -2.9751731e-01  -2.5529201e-01  -3.5888114e-01  -3.2143734e-01  -1.5253611e-01  -2.3931679e-01   2.8798632e-01   4.6328745e-01   5.6946389e-01   5.2597009e-01   1.9069468e-01   1.9171795e-01   6.3270007e-02   9.1791975e-02  -1.4054740e-01  -1.3721983e-01   2.8727996e-01   2.6232892e-01  -1.3830800e-01  -1.1423381e-01   1.3351843e-01   6.7146481e-02   5.0276409e-01   1.3277505e-01   1.0000000e+00   7.4233214e-01   5.3890088e-02   7.3545794e-02   1.9073399e-01   1.3885639e-01  -3.1538941e-02   4.6638745e-02  -3.2344473e-01  -7.2380520e-02  -1.9617089e-01  -9.4184249e-02  -7.6102170e-02  -9.5654449e-02   2.1240636e-01   1.5934967e-01  -2.2368481e-01  -2.0946037e-01  -8.7119825e-02  -8.2024463e-02   1.1809231e-01   1.0579970e-01  -7.5171090e-02  -2.6158562e-01  -1.7530951e-01  -2.1815341e-01  -2.5671142e-01  -2.1116475e-01  -3.4668622e-01  -2.3791525e-01   9.9318369e-02  -3.4128593e-01  -1.5036635e-01   2.7094679e-02   6.4612936e-01   5.3841515e-01   6.6850235e-02  -1.7361616e-01  -9.9820786e-02  -8.6326682e-03   3.0844846e-01   1.1320816e-02   3.4050239e-01   2.0843819e-01   3.3181111e-01   1.4860249e-01   1.6562813e-01   2.4653253e-01   3.5107541e-01   3.2243390e-01   3.2259698e-01   1.2626824e-01   1.0671620e-01   1.3839929e-01   1.5242390e-01   1.6520325e-01   7.0715070e-02   1.0866629e-01   5.7739361e-02   3.2598365e-01   2.9543751e-01   2.5730583e-01
  -1.8180956e-01  -1.8543697e-01   1.1666017e-01   1.2555066e-01  -5.3239337e-02   2.8529228e-01   2.2359546e-02   7.5965286e-02  -1.6714959e-01   9.1376711e-02  -2.6210782e-01  -3.1176123e-01  -2.3655104e-01  -3.9797301e-01  -2.5514949e-01  -1.6641257e-01  -3.1138632e-01  -2.0949453e-01  -7.8547301e-02  -7.7392358e-02  -1.3085430e-01  -2.0608979e-02  -1.1900120e-01  -4.9306092e-03  -1.4225630e-01  -1.4801557e-01  -8.1998149e-02   1.0068723e-02  -2.6810441e-01  -1.2088016e-01  -2.3391633e-01  -2.1801356e-01  -2.6743461e-01  -2.4112931e-01  -2.1637874e-01  -2.8031667e-01   2.1400798e-01   4.0320253e-01   2.8292757e-01   4.3681538e-01   2.1924189e-01   1.3251263e-01   2.3076791e-01   2.1114611e-01   1.1468389e-01   7.5587383e-02   4.2173425e-01   4.5391401e-01   1.4613329e-01   1.7553762e-01   2.5348735e-01   1.7643874e-01   3.7128830e-01   9.4490606e-02   7.4233214e-01   1.0000000e+00  -5.2132111e-02   2.2420408e-03   3.1539738e-01   2.0635994e-01  -6.4541504e-02   1.6499932e-02  -2.7376900e-01  -8.4135141e-02  -2.3127846e-01  -2.0390982e-01   8.1487264e-02   4.6900821e-02   1.2570864e-01   5.5505860e-02  -2.8668710e-01  -1.6722538e-01  -1.0362357e-01  -4.7926527e-02   9.6482283e-02   7.3514827e-02  -1.3241177e-01  -1.9073724e-01  -1.7500859e-01  -2.2090851e-01  -2.8093681e-01  -2.4032407e-01  -4.9043959e-01  -2.2903500e-01  -4.2749295e-02  -3.7569025e-01  -3.7495448e-01   1.0277583e-01   3.6481490e-01   3.7447550e-01  -2.1743286e-01  -2.0721109e-01  -3.3545476e-01  -1.1594505e-01   4.0567187e-01   2.4243505e-01   4.6499317e-01   5.2277249e-01   2.3492808e-01   2.6795551e-01   9.5621669e-02   1.8424653e-01   1.6497639e-01   2.5424931e-01   2.2230668e-01   3.9529215e-02   5.1517516e-02   1.1408776e-01   1.2727800e-01   2.8410083e-01   2.4406806e-01   1.9505957e-01   1.0334189e-01   2.7945976e-01   2.0183833e-01   3.1976356e-01
   7.2704448e-01   6.4353809e-01  -1.2032952e-01   1.3736357e-02  -1.3120627e-01  -9.8160123e-02   6.5843103e-02   2.2404553e-01  -2.1387950e-01  -4.8303998e-02   2.5754471e-01   4.6830962e-02   1.0035590e-01   2.5060260e-02   1.6349117e-02   7.9306496e-03   5.4653239e-01   5.4089262e-01   4.5617588e-01   5.2372265e-01  -1.3054785e-01  -1.1903288e-01  -2.6107549e-01  -2.2588317e-01  -4.8530759e-01  -3.0716712e-01  -1.9329718e-01  -8.6780022e-02   5.1174275e-01   4.7940635e-01  -4.7973341e-01  -3.3887105e-01   2.7075453e-02  -9.9015122e-02  -3.6974418e-01  -4.3056862e-01  -9.5505036e-03   2.4019072e-01   1.2978825e-01   7.7072903e-02   2.6438698e-01   3.7411611e-01  -1.2097514e-01  -2.0331967e-01  -4.6103495e-01  -4.6536362e-01  -5.2402915e-02  -9.1220970e-02  -3.6796421e-01  -3.4915284e-01  -3.8033995e-01  -3.7574233e-01  -8.9469783e-02  -9.0451853e-02   5.3890088e-02  -5.2132111e-02   1.0000000e+00   8.2546194e-01   1.5824047e-02   2.6064875e-01   2.0378288e-01   4.1455820e-01   5.0766403e-01   5.9451369e-01  -2.9855635e-01  -2.4142597e-01  -3.6350577e-01  -2.3415380e-01   1.6703639e-01   4.5758081e-02  -2.7868319e-01  -2.3496928e-01   4.5908708e-01   3.3489454e-01   4.7326965e-01   3.4342540e-01   2.0687904e-01   2.1861386e-01   4.7197755e-01   4.2802092e-01   5.3127708e-01   4.6259410e-01   1.1306019e-01   3.6660086e-01  -1.9548522e-01  -3.6725410e-01  -1.1715499e-01   1.1866902e-02   1.9306015e-01  -1.9751815e-02  -1.6709441e-01  -2.7824460e-01  -2.9766700e-01  -3.8580201e-01  -1.7046734e-01  -3.2017139e-01  -2.5943824e-01  -2.1242759e-01   2.0898721e-01   5.9650059e-02  -2.6071928e-01  -2.9664990e-01  -6.3381787e-03  -3.3844211e-01  -1.0351035e-01  -2.7813954e-01  -1.3560451e-01  -1.9795708e-01  -1.9790528e-01  -1.3778076e-01  -1.9379878e-01  -5.2274856e-02  -1.3239824e-01  -1.8626872e-01  -2.2664798e-01  -2.6587763e-01
   5.2273948e-01   6.9637034e-01  -4.9212875e-02   7.8851202e-02  -1.4697703e-01  -1.0137262e-01   1.2833808e-01   2.9441065e-01  -1.3301937e-01  -4.0514764e-02   1.6761400e-01   1.3227933e-01   1.7556430e-01   1.5087055e-01  -1.0559990e-01  -1.1527657e-01   4.7051016e-01   5.1408628e-01   3.3916834e-01   5.2244876e-01  -1.4049059e-01  -1.4725686e-01  -1.8705981e-01  -1.3949061e-01  -4.0509159e-01  -2.9329629e-01  -1.4780549e-01  -6.9441108e-02   3.6566895e-01   4.4100735e-01  -3.4475672e-01  -2.3169892e-01   7.3066380e-02  -1.6964655e-02  -3.8179418e-01  -4.0314104e-01  -1.4377962e-02   2.0030954e-01   2.0662496e-02   8.3892060e-02   1.1927215e-01   3.0985164e-01  -1.6796895e-01  -1.9754188e-01  -4.5785163e-01  -4.3391614e-01  -6.4758857e-02  -1.2960009e-01  -3.0712681e-01  -2.5914573e-01  -3.3578253e-01  -3.1609387e-01  -1.2095666e-01  -1.0642138e-01   7.3545794e-02   2.2420408e-03   8.2546194e-01   1.0000000e+00   2.3237196e-01   4.6477429e-01   3.8825948e-01   6.2491666e-01   4.7182724e-01   7.2463121e-01  -2.7573527e-01  -1.7732733e-01  -2.2051788e-01  -7.3306635e-02   1.9279306e-01   2.2155919e-01  -2.3687356e-01  -1.0974862e-01   3.0459400e-01   2.4583916e-01   3.1151577e-01   2.1238610e-01   1.2512295e-01   1.5673463e-01   3.3734151e-01   4.1450795e-01   4.5159433e-01   3.9829144e-01  -2.5644378e-02   2.2477117e-01  -1.0486469e-01  -3.6209403e-01  -1.8064703e-01  -6.4560578e-02   2.5552013e-01   8.7338658e-02  -1.4997416e-01  -3.1468254e-01  -2.4992461e-01  -3.6676853e-01  -1.9215469e-01  -2.5425425e-01  -2.7556733e-01  -2.2798752e-01   1.1636325e-01  -4.1776861e-02  -1.1125925e-01  -1.4664993e-01   4.6763910e-02  -2.1547535e-01  -1.0019755e-01  -3.2938224e-01  -6.8043649e-02  -9.7583681e-02  -3.5637619e-01  -1.4346771e-01  -1.9502588e-01  -1.9912430e-01  -2.4517376e-01  -2.2827037e-01  -2.3552672e-01  -3.3004591e-01
  -8.9664982e-02   2.2422798e-02   3.0410478e-02   6.7379835e-02  -8.8380223e-02   5.2703529e-02   1.5967090e-01   1.5317818e-01  -1.2641152e-02   1.2880618e-01  -2.3507161e-01  -1.1190595e-01   1.0193469e-01   6.2031767e-02  -3.7630519e-01  -3.2630974e-01  -1.8597317e-01  -1.9870479e-01  -3.1567650e-01  -1.0089100e-01  -7.5208210e-02  -2.8465017e-02  -3.1311161e-01  -1.9338483e-01  -1.0956573e-01  -6.8305735e-02   6.9794125e-02   1.8969197e-01  -1.3263292e-01  -1.3216155e-01  -2.1153774e-01  -1.9554397e-01  -1.1050232e-01  -1.8123013e-01  -1.5297163e-01  -1.2596595e-01  -2.1862944e-02  -4.7780449e-03  -7.3268286e-02   1.5405804e-01  -7.9946435e-02   2.2910330e-02  -2.1303925e-02   4.1260154e-02   8.6733715e-02   7.3604270e-03   8.3913032e-02   3.2605058e-02   3.9600230e-01   3.3391185e-01   2.0462059e-01   3.0716724e-01  -4.5773979e-03  -9.2636399e-02   1.9073399e-01   3.1539738e-01   1.5824047e-02   2.3237196e-01   1.0000000e+00   7.6703474e-01   5.9915846e-01   5.4113070e-01   5.1638988e-02   3.2819519e-01  -1.1276826e-01   9.3994035e-02   4.6974633e-01   4.6891242e-01   3.2088632e-02   1.5266696e-01  -3.2931202e-02   1.1492320e-01  -2.1913135e-01  -1.4609193e-01  -1.5760472e-01  -1.5464761e-01  -5.6064518e-02  -2.3138486e-02  -1.5812992e-01  -1.9893692e-01  -9.0024261e-02  -1.4196203e-01  -2.6585348e-01  -1.6523484e-01  -1.0244046e-01  -1.7707082e-01  -3.5392029e-01  -1.1679308e-01   3.3425379e-01   3.2630669e-01  -4.5265696e-02  -5.9166947e-02  -1.6720375e-01  -1.4522324e-01   1.5554528e-01   1.9405652e-01   2.1876665e-01   1.8331855e-01   3.4625258e-02  -2.3159604e-02   2.3705850e-01   1.4757730e-01   1.2943717e-01   1.1582543e-01   8.5941566e-02  -7.3321356e-02   2.2686542e-01   1.8057982e-01  -1.9213019e-01   6.9406377e-02   3.7178995e-02  -2.1964585e-01  -1.1414297e-01   3.8806186e-02   5.2188835e-02   1.4016800e-01
   1.0685792e-01   2.6431788e-01   2.2610978e-02   1.5506048e-01  -1.4473386e-01   1.9751083e-01   1.3188242e-01   2.7244007e-01  -2.2574729e-01   1.0214244e-01  -2.2774088e-01  -2.2097920e-01  -6.1737570e-02  -1.8837928e-02  -3.2503291e-01  -1.3655163e-01  -3.7380098e-02  -1.9945140e-02  -3.2982815e-02   1.3884191e-01  -8.0698763e-02   3.5829135e-02  -3.9824168e-01  -2.9906220e-01  -3.3884645e-01  -2.3560146e-01  -7.0563179e-02   1.7113390e-01   3.5488790e-02   8.7295059e-02  -3.5591725e-01  -3.2839214e-01  -1.3045494e-01  -2.5449995e-01  -4.0681538e-01  -3.5285985e-01  -7.6210872e-02  -6.7822680e-02  -8.8367231e-02   7.7608984e-02  -1.8209212e-01  -6.6169321e-02   1.0518913e-02   8.4415534e-02  -6.0883152e-02  -1.0589842e-01   9.8557992e-02   9.7739806e-02   2.6988008e-01   2.5487043e-01   1.0641999e-01   2.3080748e-01   1.1665064e-02  -6.0350353e-02   1.3885639e-01   2.0635994e-01   2.6064875e-01   4.6477429e-01   7.6703474e-01   1.0000000e+00   4.0808782e-01   6.5586791e-01   2.5199826e-01   5.5005093e-01  -3.7244538e-01   8.4141376e-04   2.6953794e-01   3.6366855e-01   1.5299118e-01   2.2428376e-01  -1.4632019e-01  -1.1066398e-01  -1.9891516e-01  -9.4014276e-02  -1.4609180e-01  -1.6046997e-01  -2.4329093e-02  -1.1063492e-01  -5.6105134e-02  -4.4808379e-02   7.3503954e-02  -7.0608809e-02  -1.4586057e-01  -3.9801375e-02  -1.2546405e-01  -2.7436603e-01  -3.7990553e-01  -2.3830620e-01   2.9588711e-01   2.7533309e-01   6.0293806e-02  -6.8526993e-04  -1.3003328e-01  -1.0321701e-01  -1.0921729e-01   1.3479047e-02   8.3939970e-02   9.5364227e-02   2.4685919e-01   1.3240097e-01   2.1229340e-01   1.9548074e-01   2.6617525e-01   1.1441362e-01   1.3564729e-01  -1.6138669e-01   2.6428748e-01   2.5833248e-01  -3.6443951e-01  -1.0708085e-01   4.3754162e-02  -7.0998109e-02   6.8875809e-02   5.5587447e-02   2.6110148e-02  -2.3074766e-02
   1.5434859e-01   3.0470410e-01   3.0564051e-01   1.8659022e-01  -4.0456435e-02  -7.4005538e-02   4.8388642e-01   2.8326760e-01   3.2823094e-01   2.4245831e-01   1.4845723e-01   3.5300147e-01   4.8969325e-01   4.1521026e-01  -7.3936832e-02  -2.2149328e-01   3.0376150e-02  -4.7846484e-02  -1.0444299e-01  -2.7030057e-03  -3.9192848e-02  -1.4185874e-01   1.5122542e-02  -4.7685716e-02  -5.9513204e-02  -1.1877305e-01   8.5492412e-02   3.1152524e-02  -6.3198866e-02  -1.3642310e-01  -1.0739750e-01  -1.8106176e-01   2.2839199e-02   3.1190823e-02   5.6928261e-03   3.4686610e-02  -8.2412878e-02  -7.8433452e-02  -1.3450321e-01  -4.8600170e-02  -1.8034086e-01  -1.0814892e-01  -4.0129500e-01  -3.5635117e-01  -2.2373991e-01  -2.9857408e-01  -3.3214241e-01  -4.2397836e-01   5.0959556e-03  -2.1740169e-01  -1.0034952e-01  -8.8835851e-02  -7.8368596e-02  -1.9094620e-02  -3.1538941e-02  -6.4541504e-02   2.0378288e-01   3.8825948e-01   5.9915846e-01   4.0808782e-01   1.0000000e+00   6.8423599e-01   1.8018356e-01   4.0202318e-01   2.7990454e-01   2.8867355e-01   4.9800838e-02   1.1581136e-01  -1.2713623e-01  -2.1071330e-02   6.7748707e-02   8.5961347e-02  -4.0974612e-02  -7.7290622e-02  -3.6903067e-02  -4.8378286e-02  -6.0358922e-02   2.3504794e-02   6.8192027e-03  -1.5774178e-02   3.8734144e-02   2.0455787e-02  -1.6122825e-01  -2.7796153e-01   1.1391724e-01  -4.9604605e-03  -1.7868398e-01  -2.7707530e-01   3.9981775e-01   3.7733051e-01   1.5326653e-01  -2.4790001e-02   1.5704766e-01   9.1405788e-02  -1.5858883e-01  -1.0808808e-01  -2.6501269e-01  -2.8332942e-01  -8.9915108e-02  -2.4894898e-01   2.9451595e-01   2.3681333e-01   2.4530651e-01   1.2495061e-01   7.4426393e-03   1.8242710e-02   2.4466155e-01   9.7328010e-02  -2.8013089e-01  -1.3820193e-01  -2.7733764e-01  -3.6495544e-01  -2.5380025e-01  -3.8772257e-02   1.9229704e-02  -1.9553818e-02
   3.1710663e-01   5.2142425e-01   2.3835213e-01   3.2473838e-01  -4.6679789e-02   1.2563626e-01   4.3811936e-01   5.7741482e-01   6.2989178e-02   2.2356614e-01   1.4683847e-01   2.0400937e-01   3.2749392e-01   3.0276378e-01  -9.0104810e-02  -1.5129550e-01   1.4160252e-01   1.1441862e-01   9.3061088e-02   1.8703882e-01  -2.5761317e-03   1.6266533e-03  -1.4080573e-01  -1.6641892e-01  -3.3127677e-01  -2.1788919e-01   3.1287908e-03   6.0350173e-02   1.0499623e-01   1.5984775e-01  -2.8281460e-01  -2.9389718e-01   9.0327150e-02   4.6005468e-02  -2.6121202e-01  -2.5586068e-01  -9.9981935e-02   9.2757643e-03  -2.2886606e-02  -2.0710540e-03  -5.0742232e-02   9.8469347e-02  -3.1374605e-01  -2.6727152e-01  -3.2661496e-01  -3.1547844e-01  -2.5732785e-01  -2.9900367e-01  -1.0541468e-01  -1.5715095e-01  -1.8383995e-01  -6.3789208e-02  -9.5150882e-02  -1.9422511e-02   4.6638745e-02   1.6499932e-02   4.1455820e-01   6.2491666e-01   5.4113070e-01   6.5586791e-01   6.8423599e-01   1.0000000e+00   2.0828095e-01   6.5974631e-01  -9.0954669e-02   2.2936048e-01   2.2604715e-02   1.7062821e-01  -3.1889798e-02   5.1662879e-02  -1.4018349e-01  -1.0055381e-01   5.1231164e-02   8.4337659e-02   7.5430448e-02   9.7078371e-02  -3.9778812e-02  -1.6126239e-02   6.6061011e-02   1.0245145e-01   1.5212909e-01   5.5939246e-02  -1.2805638e-01  -7.5282005e-02   3.7348521e-02  -2.2885795e-01  -2.8030765e-01  -2.6718438e-01   4.1378136e-01   4.3105267e-01   1.0060107e-01  -4.7914939e-02   4.2899009e-02  -1.8623773e-02  -2.4403345e-01  -3.1514261e-01  -3.8868135e-01  -3.8384565e-01  -2.8510569e-02  -1.5817241e-01   3.1124338e-01   2.4148036e-01   2.8288079e-01   1.4019722e-01  -5.3522892e-03  -1.2295735e-01   1.9482112e-01   1.0076606e-01  -4.4170827e-01  -3.0047907e-01  -3.6571405e-01  -3.8648389e-01  -1.4493359e-01  -2.8601636e-02  -9.5314095e-02  -3.0808463e-01
   4.1282473e-01   3.2861891e-01  -3.4148133e-01  -2.1102599e-01  -4.8274055e-02  -1.2833489e-01  -1.5557656e-01  -9.3344995e-02  -1.1455360e-01  -1.1216234e-01   1.7351561e-01   9.4793965e-02   9.8630495e-02   1.4129138e-01   1.8812462e-05  -1.7358943e-02   5.0827616e-01   5.7379669e-01   2.1364455e-01   3.0618467e-01   4.0948363e-03  -4.9806346e-02  -3.4943156e-01  -3.0546069e-01  -2.4678751e-01  -2.6235315e-01  -5.1240714e-02   1.9813918e-02   5.3413908e-01   3.9387040e-01  -2.5766652e-01  -1.6887651e-01   1.6599279e-01   6.2842122e-02  -2.2298358e-01  -2.3563247e-01  -7.4872306e-02  -1.3887416e-01  -2.0151670e-01  -1.6816488e-01   6.7396881e-02   6.1260280e-02  -1.2621653e-01  -2.1183987e-01  -2.8143499e-01  -3.3428192e-01  -1.7405393e-01  -2.0296268e-01  -1.3112778e-01  -1.8052875e-01  -2.6282647e-01  -2.8344703e-01  -2.3037211e-01  -1.0753588e-01  -3.2344473e-01  -2.7376900e-01   5.0766403e-01   4.7182724e-01   5.1638988e-02   2.5199826e-01   1.8018356e-01   2.0828095e-01   1.0000000e+00   6.7619719e-01  -9.5127653e-02  -9.0337453e-02  -1.2995430e-01  -2.0561812e-02  -2.0719169e-02  -1.8357991e-02  -8.1327928e-02  -3.4862853e-02   2.0256540e-01   2.2601370e-01   8.0326662e-02   4.4737768e-02   3.7882708e-02   1.4854933e-01   3.3327209e-01   3.1062855e-01   5.9442662e-01   4.7218724e-01   2.4849927e-01   4.0221419e-01  -1.9042745e-01  -5.6640650e-02  -1.0482334e-01  -5.2482477e-02  -2.1754116e-01  -2.9472644e-01  -7.3655464e-02  -3.1782868e-03  -9.8811396e-02  -1.5294199e-01  -2.7468792e-01  -1.1998302e-01  -2.3710798e-01  -1.8917946e-01   8.8828820e-02   1.8869502e-02  -1.9519830e-01  -2.5200930e-01  -8.5087440e-02  -2.7245780e-01  -9.6446701e-02  -1.2590242e-01  -2.2935518e-02  -1.0036310e-01  -6.4117370e-02  -1.5010606e-01  -6.0367796e-02  -8.9192179e-04  -6.1714463e-02  -1.3878936e-01  -8.2847596e-02  -1.8521412e-01
   4.6088114e-01   4.9582076e-01  -1.8196511e-01  -6.1159314e-02  -8.0971843e-02  -9.7148983e-03   6.2291934e-02   2.5986569e-01  -1.7110905e-01  -9.5880835e-02   1.8688668e-01   4.3018618e-02   2.3875598e-01   1.5187169e-01  -7.1854770e-02  -9.0959908e-02   4.7863013e-01   4.9809320e-01   3.4229740e-01   4.4501976e-01  -8.1037665e-02  -5.4344362e-02  -3.8353849e-01  -2.6024422e-01  -4.2518333e-01  -3.9308380e-01  -1.1281667e-01   6.0810553e-02   5.5853950e-01   5.8678305e-01  -4.3117352e-01  -3.3333760e-01   2.0617943e-01   6.3334363e-02  -4.8350407e-01  -4.5542034e-01  -5.0401853e-02  -1.1318180e-02  -1.0363087e-01  -3.2598469e-02   4.7877854e-02   1.7681305e-01  -1.8204039e-01  -1.5698004e-01  -3.4650819e-01  -3.2704962e-01  -1.5615595e-01  -1.9213473e-01  -1.3188324e-01  -1.1993831e-01  -3.2313709e-01  -2.7118763e-01  -1.5326261e-01  -8.0538935e-02  -7.2380520e-02  -8.4135141e-02   5.9451369e-01   7.2463121e-01   3.2819519e-01   5.5005093e-01   4.0202318e-01   6.5974631e-01   6.7619719e-01   1.0000000e+00  -3.2175171e-01  -1.4282653e-01  -6.3930016e-02   8.7127282e-02   1.5197062e-01   1.8052735e-01  -1.8184806e-01  -4.1344259e-02   2.9658408e-01   3.0972045e-01   2.0201035e-01   1.9373650e-01   1.0100544e-01   1.2391130e-01   3.2985327e-01   3.4196841e-01   5.3938714e-01   3.9940386e-01   2.6635733e-02   2.9991762e-01  -1.7432874e-01  -3.8173603e-01  -3.1492844e-01  -1.2786290e-01   6.4856651e-02   5.5429672e-03  -2.1727781e-01  -2.5556577e-01  -2.4850388e-01  -2.9980783e-01  -3.0160826e-01  -2.7341507e-01  -3.8598500e-01  -3.0252716e-01  -2.6885223e-03  -9.7989108e-02  -3.8887099e-02  -5.1548144e-02  -2.9987093e-02  -1.5562811e-01  -1.6401809e-01  -3.6424839e-01  -3.1428892e-03  -8.9342664e-02  -3.8677172e-01  -2.2724494e-01  -2.4080502e-01  -2.7614554e-01  -2.3116374e-01  -1.6085343e-01  -2.3588522e-01  -3.5127851e-01
  -3.5905073e-01  -2.9609476e-01   2.8308603e-01   2.2617643e-01   8.0862103e-02   3.1197687e-03   1.7716038e-01  -6.1281207e-03   3.8095237e-01   1.2688986e-01  -3.2750713e-02   2.8030920e-01   7.2383286e-02   2.1803116e-01  -4.0638129e-02  -1.5190968e-01  -1.8629230e-01  -1.4256399e-01  -3.9641197e-01  -3.3985987e-01   8.3907223e-02  -1.2326124e-01   5.7829134e-01   4.4767241e-01   6.0528003e-01   5.1232018e-01   2.3700186e-01  -3.3278388e-02  -3.0926003e-01  -3.7781107e-01   5.6005943e-01   5.0012491e-01   2.8815242e-01   4.9654196e-01   6.8361248e-01   6.3347858e-01  -1.2720340e-01  -3.6966877e-01  -9.9014469e-02  -2.1276864e-01  -1.9249105e-02  -2.2234257e-01  -2.8031578e-01  -2.4070896e-01   1.8352326e-01   1.6467915e-01  -3.6904857e-01  -3.6304784e-01  -4.9655782e-03  -1.0357525e-01   1.4018414e-01   1.1563376e-01  -9.4424201e-02  -5.3265337e-02  -1.9617089e-01  -2.3127846e-01  -2.9855635e-01  -2.7573527e-01  -1.1276826e-01  -3.7244538e-01   2.7990454e-01  -9.0954669e-02  -9.5127653e-02  -3.2175171e-01   1.0000000e+00   6.4290530e-01   2.9987942e-01   2.7743859e-01  -1.4419615e-01   2.6428396e-02   1.6373833e-01   7.8327045e-02  -1.9265070e-01  -2.3093283e-01  -2.7387959e-01  -2.4295798e-01  -2.7130477e-01  -2.6147365e-01  -1.1552990e-01  -1.2704590e-01  -2.4932880e-01  -1.1816828e-01   7.1816087e-02  -2.2125463e-01   3.2211476e-01   4.9731634e-01   3.6457321e-01   4.3972460e-02  -3.6063356e-02   3.2023866e-03   1.5389811e-01  -8.5663283e-03   4.0929964e-01   2.0458175e-01   5.5588245e-02   6.4626880e-02  -7.8887961e-02  -1.5057419e-01  -3.9117335e-01  -4.2182895e-01   7.4562174e-02   8.3533131e-02  -6.6407308e-02   2.7760075e-02  -2.2767686e-02   2.2251352e-01  -6.6227316e-02   1.4097316e-01   1.6615731e-01  -1.0667074e-02   1.8260266e-02  -1.9655864e-01  -2.6055395e-01  -3.4415446e-02   3.4364403e-02  -3.3388392e-02
  -2.7653259e-01  -1.2158981e-01   2.2771022e-01   4.4643033e-01   1.0110363e-03   7.9791934e-02   1.7651908e-01   2.6218610e-01   2.5331046e-01   2.8626191e-01  -7.5891950e-02   2.5567282e-01  -1.4438434e-02   3.5619557e-01  -8.0387853e-02  -3.5021409e-02  -9.7500451e-02  -4.1082638e-02  -3.9692586e-01  -2.6276578e-01   4.2858048e-03   3.4394742e-04   3.6530282e-01   3.3139254e-01   5.6512341e-01   5.3629505e-01   2.8736368e-01   1.2401771e-01  -2.8094152e-01  -2.5581092e-01   4.2709923e-01   4.0421398e-01   7.4939469e-02   2.6970804e-01   5.9518332e-01   6.2756993e-01  -1.3753256e-01  -2.0109575e-01  -3.3747854e-02  -1.7972132e-03  -2.7899114e-03  -6.4978777e-02  -3.7004311e-01  -2.7693120e-01   2.9873777e-02   9.2261317e-02  -3.9149003e-01  -3.9706257e-01   2.8427122e-02   1.3934118e-04   1.6667188e-01   3.1232752e-01  -1.4440271e-01  -2.2358791e-01  -9.4184249e-02  -2.0390982e-01  -2.4142597e-01  -1.7732733e-01   9.3994035e-02   8.4141376e-04   2.8867355e-01   2.2936048e-01  -9.0337453e-02  -1.4282653e-01   6.4290530e-01   1.0000000e+00   3.4860756e-01   3.9142505e-01  -2.2471537e-01  -5.8554606e-02   6.1135677e-02  -3.2583131e-02  -1.6025226e-01  -5.4971366e-02  -1.9100636e-01  -9.0533558e-02  -1.6042050e-01  -1.2915763e-01  -1.4832644e-01  -4.4471258e-03  -1.8407038e-01  -7.0476902e-02   5.8349277e-02  -1.2592364e-01   3.9938976e-01   5.8167664e-01   3.4078465e-01   8.0417329e-02   1.4651449e-01   2.3474912e-01   3.6073689e-01   1.3662620e-01   5.0807832e-01   2.2176229e-01  -1.8512876e-01   2.0624906e-02  -1.9514007e-01  -2.4184333e-01  -2.5926680e-01  -3.4246379e-01   2.3147270e-01   9.1346945e-02   3.0410388e-02   2.2798894e-02  -1.0020379e-01   8.9670858e-02   1.6498970e-02   2.0090000e-01  -8.0074005e-02  -2.6444874e-01  -1.9680255e-01  -3.7474354e-01  -1.8474529e-01  -9.7656268e-02  -3.8477750e-02  -1.9006543e-01
  -5.4954803e-01  -4.7600867e-01  -8.6346897e-02   1.1094832e-01  -6.1153370e-02   4.0888218e-02  -1.0544928e-01   4.0339745e-03  -1.2137520e-01  -8.5046683e-02  -5.2032716e-01  -3.0568110e-01  -2.7242560e-01  -9.7128612e-02  -4.5244295e-01  -3.0227676e-01  -3.4372433e-01  -2.2604722e-01  -6.2375235e-01  -4.1325720e-01  -1.3308420e-02   8.3027707e-03   5.2774212e-02   1.6037200e-01   5.0143331e-01   5.2753715e-01   2.3773826e-01   2.9349924e-01  -2.8919390e-01  -1.9124466e-01   3.4403701e-01   3.7569267e-01   2.0104640e-01   2.1356357e-01   4.6112220e-01   4.1125724e-01   4.7145438e-02  -2.4116173e-01  -5.6899158e-02   9.7782518e-02  -2.6553844e-03  -5.9788332e-02  -7.5852249e-04   1.3439044e-01   3.6850337e-01   3.1479614e-01  -6.3427480e-02  -2.7062316e-03   4.2659331e-01   5.1065135e-01   3.7133951e-01   6.2917963e-01  -2.3572480e-01  -2.7303784e-01  -7.6102170e-02   8.1487264e-02  -3.6350577e-01  -2.2051788e-01   4.6974633e-01   2.6953794e-01   4.9800838e-02   2.2604715e-02  -1.2995430e-01  -6.3930016e-02   2.9987942e-01   3.4860756e-01   1.0000000e+00   9.1819877e-01  -1.2461146e-02   2.6440037e-01  -4.6000256e-02   4.8244006e-02  -3.2056997e-01  -1.9607188e-01  -3.8146792e-01  -2.5058262e-01  -1.5103560e-01  -1.4631495e-01  -1.5933828e-01  -2.1541144e-01  -2.0602917e-01  -1.8716193e-01  -1.2013354e-01  -6.9424723e-02   1.0558027e-01   3.2018493e-01   9.2425724e-02   2.6668061e-01  -8.5128820e-02  -1.6286270e-02  -1.1601232e-01  -8.2206423e-02  -7.9336567e-02  -1.7321614e-01   1.3391047e-01   3.2469265e-01   2.5983876e-01   2.6138434e-01  -3.4641709e-01  -3.3371947e-01  -6.9653251e-03  -8.5719383e-02  -2.4603759e-01  -8.0428273e-02   1.2697946e-02   1.8226010e-02  -1.3626877e-01   1.5624923e-01  -1.6786529e-02   7.5463477e-02   2.8341032e-01  -2.0219398e-01  -2.4816077e-01  -8.3119579e-02   2.9754714e-03   6.6214959e-02
  -4.4488443e-01  -3.6360538e-01   1.0464637e-02   2.5702032e-01  -3.1255230e-02   1.8139429e-01  -1.2715277e-02   1.7180721e-01  -1.2575885e-01  -1.2849971e-04  -4.9447789e-01  -3.1283270e-01  -2.6905942e-01  -7.5186326e-02  -4.8908747e-01  -2.6973165e-01  -2.7949821e-01  -1.6397325e-01  -5.1272748e-01  -2.8782521e-01  -1.6863600e-02   3.6476486e-02  -2.2653711e-02   1.2372507e-01   4.2533491e-01   5.1230008e-01   2.0758511e-01   3.3078464e-01  -2.3681993e-01  -6.5217269e-02   2.8033951e-01   3.2513514e-01   2.7281033e-01   2.6118723e-01   3.8765524e-01   3.7524898e-01   4.6778900e-02  -1.8403082e-01  -4.6958926e-02   1.2856956e-01   6.4381537e-02   2.7014576e-02  -1.1920893e-01   3.6865660e-02   2.1027566e-01   2.1408338e-01  -1.9220737e-01  -9.0084288e-02   2.9411546e-01   3.9232781e-01   2.4758400e-01   5.4546777e-01  -3.0721268e-01  -3.1353343e-01  -9.5654449e-02   4.6900821e-02  -2.3415380e-01  -7.3306635e-02   4.6891242e-01   3.6366855e-01   1.1581136e-01   1.7062821e-01  -2.0561812e-02   8.7127282e-02   2.7743859e-01   3.9142505e-01   9.1819877e-01   1.0000000e+00   4.5765016e-02   2.8173910e-01  -9.1737601e-02  -4.1245751e-02  -3.0588600e-01  -1.5094130e-01  -3.3615143e-01  -2.1258356e-01  -1.8932872e-01  -1.4584141e-01  -1.1984709e-01  -1.4460482e-01  -1.2010864e-01  -1.0982233e-01  -1.4227975e-01  -2.4233053e-02   4.7470700e-02   2.8711556e-01   2.6427489e-02   2.7741168e-01  -3.5052225e-02  -1.2326840e-02  -1.5602912e-01  -1.1333833e-01  -1.0645771e-01  -2.0829323e-01   5.0555160e-02   2.1710452e-01   1.2509785e-01   9.9591897e-02  -3.4426784e-01  -3.9040789e-01   4.4236058e-02  -1.1066541e-01  -2.2525241e-01  -1.2804203e-01  -1.1030586e-01  -1.3030275e-01  -1.9625313e-01   1.1972163e-01  -2.4751143e-02   2.5849913e-02   1.8574321e-01  -2.4191882e-01  -2.9321478e-01  -2.0049324e-01  -1.0497173e-01  -4.0564709e-02
  -1.4587825e-02   1.2713228e-01  -3.0342073e-02   1.7437345e-01  -4.3238495e-02   1.8583514e-01  -1.1008855e-01   6.5644234e-02  -1.8787372e-01  -1.6068267e-01  -2.8829560e-01  -2.9642746e-01  -4.0713402e-01  -2.1441781e-01  -2.3851166e-01  -6.6893329e-02  -5.4429850e-02  -1.4243381e-01   3.4166257e-01   5.7321886e-01  -1.9331187e-01  -1.0180881e-01  -6.0828605e-02   2.5339608e-01  -1.9968281e-01  -1.0711075e-01  -3.2851847e-01  -1.1824040e-01   5.6832862e-02   1.2481227e-01  -2.9755104e-01  -1.5523569e-01   7.3164796e-02  -5.9422954e-02  -2.7599040e-01  -3.1733504e-01  -5.9286772e-02   1.0384467e-01   1.6282867e-02   5.2260721e-02   1.3696836e-01   1.2191958e-01  -7.0277933e-02  -2.6949007e-02  -1.5766442e-01  -1.5011150e-01   5.3308582e-02   1.0957000e-01  -2.0908231e-01  -5.9997025e-02  -2.0532639e-01  -5.1544012e-02   1.0909768e-01  -3.0001976e-02   2.1240636e-01   1.2570864e-01   1.6703639e-01   1.9279306e-01   3.2088632e-02   1.5299118e-01  -1.2713623e-01  -3.1889798e-02  -2.0719169e-02   1.5197062e-01  -1.4419615e-01  -2.2471537e-01  -1.2461146e-02   4.5765016e-02   1.0000000e+00   8.0366759e-01   3.1313786e-02   3.8112724e-02   5.8568364e-03  -3.5240140e-02  -9.6476897e-02  -1.6173304e-01   7.4531935e-02  -1.1765772e-01  -4.9434132e-02  -3.9881426e-02  -1.5245268e-01  -8.5017430e-02  -1.6291255e-02   1.5844679e-01  -3.0191115e-01  -1.6987926e-01  -1.4329169e-01   1.7571419e-02   7.6816448e-02  -1.2502906e-01  -7.6690912e-02  -3.0987452e-01  -2.8945719e-02  -1.6000618e-01   3.0898388e-01   6.8257991e-02   3.4937075e-01   1.8553358e-01   2.6126323e-01   1.6192278e-01   1.0910096e-01   1.4689042e-01   5.4882010e-02   9.0939953e-02   1.5120417e-01  -1.3873137e-01  -4.8498830e-03   2.1040842e-01   1.5660011e-01   4.0614996e-01   3.4699632e-01   3.1383227e-01   1.6335087e-01   1.6804639e-01   7.3769518e-02   6.3769719e-02
  -2.2093639e-01   3.5087553e-02  -3.2174037e-02   2.1399349e-01  -1.6085614e-02   1.2554270e-01  -3.6698543e-02   1.3109261e-01  -1.4003584e-01  -2.0752320e-01  -3.6044719e-01  -2.7082946e-01  -2.9988840e-01  -1.7005026e-01  -2.4093764e-01  -1.6455549e-01  -1.2299251e-01  -1.5312754e-01   1.3971961e-01   3.9364611e-01  -1.4910645e-01  -1.0724662e-01   1.5014230e-01   4.0181133e-01  -2.1560133e-02   4.9322645e-02  -1.7844456e-01  -3.2314905e-02   1.3898682e-02   7.4110910e-02  -6.8927363e-02   7.3474793e-02   2.4746795e-01   1.2034437e-01  -6.1594433e-02  -1.1534527e-01  -2.9926118e-02  -1.2065009e-01   4.5511746e-03  -2.3752620e-03   3.4828401e-02   2.9053408e-02  -1.3818181e-01  -4.2117472e-02  -5.7937897e-02  -4.1251703e-02  -4.1705410e-02  -1.5567476e-02  -1.4406227e-01   1.3714288e-02  -7.1593616e-02   7.3969740e-02   4.7933119e-02  -4.3339789e-02   1.5934967e-01   5.5505860e-02   4.5758081e-02   2.2155919e-01   1.5266696e-01   2.2428376e-01  -2.1071330e-02   5.1662879e-02  -1.8357991e-02   1.8052735e-01   2.6428396e-02  -5.8554606e-02   2.6440037e-01   2.8173910e-01   8.0366759e-01   1.0000000e+00   1.9069988e-02   5.9583752e-02  -1.2565605e-01  -1.4370460e-01  -2.8850284e-01  -2.8775193e-01  -7.8886189e-02  -2.8855485e-01  -1.0113153e-01  -2.8382941e-02  -2.0384725e-01  -7.7720026e-02   1.0691978e-02   1.2395027e-01  -1.1452649e-01  -1.1223744e-02  -3.1513168e-02  -1.0462667e-02   9.1321432e-02   4.1644232e-03  -3.6481083e-02  -3.6560812e-01   8.3904241e-02  -1.9919644e-01   2.5646454e-01   8.0852759e-02   2.5537131e-01   8.4756631e-02   1.8089917e-02  -1.0525991e-01   1.1477201e-01   1.6986659e-01   1.5438086e-03   9.4053619e-02   1.2785582e-01  -1.0466913e-01  -2.9015438e-03   3.1312204e-01   8.8747585e-02   2.3712102e-01   2.5100663e-01   7.9716012e-02  -6.7062024e-02   8.3961145e-02   1.6542624e-02   1.7434077e-02
  -1.3746697e-01  -1.3770504e-01   3.8315729e-02  -3.6873275e-02   3.2242211e-01   7.0339414e-02   7.3821926e-03  -1.5912713e-01   3.4749221e-01   3.4320246e-02   2.4199024e-02   2.4126296e-01   1.2893006e-01   3.0309454e-01   1.5634522e-01   6.8097744e-02  -2.8044374e-01  -1.0979975e-01  -1.7554476e-01  -1.6152081e-01   4.4961200e-01   3.3810823e-01   1.0572852e-01   9.2731588e-02   1.1487732e-01   4.9264485e-02   2.3916301e-01   1.9265444e-01  -1.6178849e-01  -2.9755573e-01   9.0341672e-02   1.3724279e-02   8.6355054e-02   7.8791046e-02   7.5933456e-02   1.1684856e-01  -1.9940702e-01  -1.4063006e-01  -1.3997330e-02  -1.2312895e-01  -3.0563072e-01  -1.9457727e-01   1.4560966e-01   1.4779208e-01   1.5683594e-01   1.6389960e-01   2.7583000e-02   1.1268449e-02   2.3728312e-01   6.3452593e-02   1.4050087e-01   6.4246040e-03   5.8972985e-02   3.5823274e-01  -2.2368481e-01  -2.8668710e-01  -2.7868319e-01  -2.3687356e-01  -3.2931202e-02  -1.4632019e-01   6.7748707e-02  -1.4018349e-01  -8.1327928e-02  -1.8184806e-01   1.6373833e-01   6.1135677e-02  -4.6000256e-02  -9.1737601e-02   3.1313786e-02   1.9069988e-02   1.0000000e+00   5.8430266e-01  -2.7424227e-01  -4.0492020e-01  -3.4761441e-01  -3.3944817e-01  -3.4243852e-01   2.4374552e-02  -1.9200612e-01  -1.3953557e-01  -1.1723034e-01  -1.0034909e-01   4.3668971e-01  -1.0339891e-01  -3.2871008e-02   1.9607631e-01   2.5707363e-01  -4.6104354e-03  -1.5842279e-01  -5.0799797e-02   2.2194433e-02   1.4661643e-01   2.7544307e-01   1.9264203e-01   5.3089470e-02  -4.2804500e-02   3.9882618e-02  -8.6101218e-02  -1.8211831e-01  -8.1568722e-02   1.1457020e-01   4.6058430e-02   6.2124996e-02   7.2459086e-02   3.0165452e-02   1.7790566e-01  -4.6313171e-02  -5.6075259e-02   2.0133955e-01   1.4497491e-01   6.5348824e-03   1.1071401e-01   1.2418009e-01   4.9818935e-02   1.0378262e-01   4.3928198e-02
  -9.0780622e-02  -1.3467647e-02  -2.2265002e-01  -2.2661972e-01  -8.2908116e-02  -2.9193160e-01  -2.0711030e-01  -1.8791076e-01   1.5951381e-01  -8.6885745e-02   1.4165226e-01   3.6596387e-01   2.0106058e-01   3.8010613e-01   5.2053033e-02  -1.6079877e-02   1.3310916e-02   1.6019348e-02  -1.1424149e-01   3.3337874e-02   1.8132296e-02  -1.5649592e-02   1.2501333e-01   1.3618571e-01   5.4774644e-02  -2.6969340e-02  -3.5050382e-02  -2.5467321e-02  -3.3279335e-02  -5.4231333e-02   2.5842830e-01   2.2244625e-01   1.4351642e-01   1.3862183e-01   1.0253183e-02   8.0147606e-02   1.6734267e-02  -7.9383854e-02  -2.3770942e-01  -5.9733427e-02  -4.5645601e-02   1.4997894e-02   2.5771466e-02  -7.8197675e-02   1.9910322e-01   2.0731790e-01   2.8714584e-02  -7.3253782e-02   1.2263523e-01   1.0249982e-01  -1.6174274e-01  -2.0864338e-01  -2.2345930e-01  -5.9405179e-02  -2.0946037e-01  -1.6722538e-01  -2.3496928e-01  -1.0974862e-01   1.1492320e-01  -1.1066398e-01   8.5961347e-02  -1.0055381e-01  -3.4862853e-02  -4.1344259e-02   7.8327045e-02  -3.2583131e-02   4.8244006e-02  -4.1245751e-02   3.8112724e-02   5.9583752e-02   5.8430266e-01   1.0000000e+00   6.7491610e-02   1.8590486e-02  -3.9519468e-02  -5.2775919e-02   1.6443859e-01   3.3809081e-01  -9.0397354e-02  -5.5966890e-02  -7.4218362e-02  -2.8348171e-02   1.4221493e-01  -1.3316333e-01  -9.0832509e-02   1.4600601e-01   3.5295914e-02   6.8617107e-02  -1.5848381e-01  -1.8464834e-01  -1.4610832e-01  -6.0029266e-02   3.2808155e-02   5.8966937e-02   1.4864395e-01   2.9983756e-01   1.0252391e-01   9.3449794e-02  -1.2763540e-01  -7.4387593e-02  -9.9264784e-02   1.4864342e-02  -2.4751620e-01  -5.5977422e-02  -1.1801782e-01  -5.7813060e-02  -8.7385394e-02  -3.2778343e-02   1.2402158e-01   2.1648086e-01   1.0173334e-02  -5.3836583e-02   5.0028221e-02   2.4372111e-02  -1.0393923e-01  -1.9027527e-02
   5.7168729e-01   4.2413788e-01  -1.9394294e-01  -2.7322166e-01  -2.5485581e-01  -2.9589821e-01  -3.0022373e-02   3.3361764e-02  -1.0718948e-01   1.1485839e-02   5.1021954e-01   2.2622959e-01   3.1509377e-01   2.0330274e-01   2.4804368e-01   2.1932018e-01   6.6900768e-01   5.2627045e-01   4.8292583e-01   3.8499075e-01  -2.9762828e-01  -1.8783281e-01  -3.8490852e-02  -9.3568597e-02  -1.7580075e-01  -2.4742193e-01  -1.8086569e-01  -1.3971828e-01   6.3416467e-01   6.3704065e-01  -8.8008905e-02  -4.8425866e-02   1.2294217e-01  -2.6237384e-02  -8.6052765e-02  -7.4840503e-02   5.3644024e-02   3.1942425e-01  -1.8269406e-01  -3.3369744e-02   5.5784471e-01   5.1982917e-01  -1.1880663e-01  -2.6721215e-01  -2.3590621e-01  -1.4769154e-01   1.0678974e-02  -8.2651970e-02  -3.2361014e-01  -1.7046280e-01  -4.2175626e-01  -3.7969413e-01  -1.7952578e-01  -1.8267629e-01  -8.7119825e-02  -1.0362357e-01   4.5908708e-01   3.0459400e-01  -2.1913135e-01  -1.9891516e-01  -4.0974612e-02   5.1231164e-02   2.0256540e-01   2.9658408e-01  -1.9265070e-01  -1.6025226e-01  -3.2056997e-01  -3.0588600e-01   5.8568364e-03  -1.2565605e-01  -2.7424227e-01   6.7491610e-02   1.0000000e+00   7.3363010e-01   8.8166298e-01   7.0562892e-01   5.7121928e-01   6.2847894e-01   4.9961794e-01   5.8370202e-01   4.8107633e-01   5.3499180e-01  -3.3177338e-03   3.5653431e-01   5.3596274e-02  -1.6064256e-01  -1.5642260e-01   1.2714575e-01  -1.2984507e-02  -1.5868469e-01  -3.7447949e-01  -3.8524796e-01  -3.2938553e-01  -1.9946517e-01  -1.2673858e-01  -6.7082747e-02  -2.2395771e-01  -1.2418029e-01  -1.9758541e-02  -5.1437048e-02  -3.5098253e-01  -2.5346611e-01  -3.9551244e-01  -4.0240646e-01  -3.1519436e-01  -4.1439257e-01  -1.9367066e-01  -2.0894803e-01  -2.6708675e-01  -4.2894445e-02  -2.0612648e-01  -1.9801023e-01  -1.6434882e-01  -2.3532917e-01  -3.9649959e-01  -4.1396705e-01
   2.8786030e-01   2.3985130e-01  -3.1077361e-01  -2.3015876e-01  -3.1016773e-01  -2.6913378e-01  -2.2143441e-01  -1.0991078e-02  -1.9471952e-01   5.8070361e-02   2.9540065e-01   1.1211425e-01   1.5839391e-01   9.4017777e-02   4.5513662e-02   2.1042973e-01   6.6972682e-01   5.3364674e-01   2.3665012e-01   2.6178766e-01  -3.2987930e-01  -1.9857476e-01  -1.3950172e-01  -1.4544622e-01  -5.7784487e-02  -2.0188715e-01  -1.2298698e-01  -9.5803736e-02   5.6442731e-01   6.9412979e-01  -4.6996845e-02  -2.9638772e-02  -3.8366146e-03  -3.6238989e-02  -2.1047778e-02   1.9847263e-02   1.6502592e-01   3.8458653e-01  -1.2792882e-01   1.6495942e-01   5.6822593e-01   5.8331695e-01  -1.3784018e-01  -1.9597443e-01  -2.4251118e-01  -1.5060053e-01  -2.9543630e-02  -1.1789882e-01  -2.2856372e-01  -6.6119340e-02  -3.1268553e-01  -2.2215728e-01  -2.7851499e-01  -3.5065987e-01  -8.2024463e-02  -4.7926527e-02   3.3489454e-01   2.4583916e-01  -1.4609193e-01  -9.4014276e-02  -7.7290622e-02   8.4337659e-02   2.2601370e-01   3.0972045e-01  -2.3093283e-01  -5.4971366e-02  -1.9607188e-01  -1.5094130e-01  -3.5240140e-02  -1.4370460e-01  -4.0492020e-01   1.8590486e-02   7.3363010e-01   1.0000000e+00   6.4475216e-01   7.8574305e-01   6.3773447e-01   5.9690416e-01   5.6449331e-01   6.5590615e-01   4.8543400e-01   5.8485601e-01  -3.4729562e-02   4.0940552e-01   1.4084712e-01  -4.6029427e-02  -9.9369126e-02   3.4837748e-01  -8.3358162e-02  -1.5513777e-01  -3.5153473e-01  -3.0201320e-01  -3.5277280e-01  -2.4102199e-01  -1.7190500e-01   1.4932331e-02  -1.6686809e-01  -6.7966400e-02  -2.2097232e-02  -1.0396528e-01  -3.4599886e-01  -3.2846356e-01  -4.1525267e-01  -4.1144778e-01  -3.2759597e-01  -3.5770128e-01  -1.1855616e-01  -2.4831026e-01  -2.9393414e-01  -1.6284454e-01  -9.3932403e-02  -2.5093899e-01  -2.7248057e-01  -1.7989644e-01  -2.4700997e-01  -2.8071540e-01
   5.7825162e-01   3.9813485e-01  -8.2891569e-02  -1.8760054e-01  -1.5893556e-01  -1.6493646e-01   4.3651562e-02   1.3628412e-01  -7.5667624e-02   1.2241470e-01   4.2789801e-01   1.5985991e-01   2.4274045e-01   1.1353489e-01   3.0993458e-01   2.6579944e-01   5.1988800e-01   4.2493211e-01   4.1819152e-01   2.8635216e-01  -1.6815190e-01  -4.1542878e-02  -1.0391509e-01  -1.6752305e-01  -1.9945318e-01  -2.3926535e-01  -7.6387020e-02  -5.8078157e-02   4.2065566e-01   4.8915271e-01  -1.3785537e-01  -1.1861092e-01  -1.1509104e-02  -1.5663329e-01  -1.1462108e-01  -9.3391650e-02   8.9997800e-02   4.6581832e-01  -4.8547290e-02   1.3085912e-01   5.2335412e-01   5.4509028e-01  -1.9133073e-02  -1.4279336e-01  -2.6142313e-01  -1.9215023e-01   1.1998975e-01   1.9558592e-02  -3.1135977e-01  -2.2359505e-01  -2.8652057e-01  -3.5127060e-01   1.6471322e-02  -1.3228370e-01   1.1809231e-01   9.6482283e-02   4.7326965e-01   3.1151577e-01  -1.5760472e-01  -1.4609180e-01  -3.6903067e-02   7.5430448e-02   8.0326662e-02   2.0201035e-01  -2.7387959e-01  -1.9100636e-01  -3.8146792e-01  -3.3615143e-01  -9.6476897e-02  -2.8850284e-01  -3.4761441e-01  -3.9519468e-02   8.8166298e-01   6.4475216e-01   1.0000000e+00   7.7397149e-01   5.6793521e-01   5.8996234e-01   4.5179033e-01   4.7584700e-01   4.2402836e-01   4.4035351e-01  -7.2413687e-02   2.4659880e-01   6.1842066e-02  -2.2277365e-01  -2.3871218e-01   1.2060007e-01   1.8801523e-01   2.0236133e-03  -3.2065822e-01  -3.4618519e-01  -3.6564966e-01  -1.8976333e-01  -8.3928824e-02  -9.8363472e-02  -1.7894011e-01  -7.5512884e-02   8.0986224e-02   1.0583324e-02  -2.6740563e-01  -2.5844608e-01  -2.6669849e-01  -3.4192159e-01  -2.5290240e-01  -3.6197284e-01  -1.0812089e-01  -1.9858905e-01  -3.1037191e-01  -1.0920936e-01  -2.6993446e-01  -1.3230451e-01  -9.9661771e-02  -1.7792260e-01  -3.0493116e-01  -2.8297253e-01
   3.6591697e-01   2.7303672e-01  -8.7154712e-02  -8.4250842e-02  -1.2848333e-02  -7.0025878e-02  -1.9357414e-02   2.0348309e-01  -1.4879328e-02   1.7921396e-01   3.3929839e-01   1.6332836e-01   2.3473710e-01   1.0624570e-01   3.5859043e-01   4.1577050e-01   4.0769656e-01   3.7701184e-01   2.9716386e-01   1.8858109e-01  -6.6329582e-02   9.4907835e-02  -5.0170267e-02  -7.9448004e-02  -1.1861664e-01  -1.5788098e-01   1.4138616e-01   1.2051566e-01   3.4194391e-01   4.4235354e-01  -7.6230365e-02  -2.4774320e-02   1.3524638e-02  -3.2137645e-02   7.9407158e-03   2.7467005e-02   1.1824806e-01   5.5210987e-01   7.0346095e-02   3.3701332e-01   5.1032911e-01   6.3964697e-01  -1.1239597e-01  -1.6043868e-01  -3.0406147e-01  -1.8829378e-01   3.5733642e-02  -1.0074015e-01  -2.6741257e-01  -1.5698279e-01  -1.5666483e-01  -2.1260896e-01  -7.6527994e-03  -1.5379965e-01   1.0579970e-01   7.3514827e-02   3.4342540e-01   2.1238610e-01  -1.5464761e-01  -1.6046997e-01  -4.8378286e-02   9.7078371e-02   4.4737768e-02   1.9373650e-01  -2.4295798e-01  -9.0533558e-02  -2.5058262e-01  -2.1258356e-01  -1.6173304e-01  -2.8775193e-01  -3.3944817e-01  -5.2775919e-02   7.0562892e-01   7.8574305e-01   7.7397149e-01   1.0000000e+00   5.0697123e-01   5.1982978e-01   4.5391173e-01   5.1008760e-01   4.7029586e-01   4.5816072e-01  -3.9996565e-02   2.4128096e-01   3.0261424e-01  -8.2579715e-02  -9.2925912e-02   3.1122444e-01   2.2328534e-01   1.0790213e-01  -3.2230819e-01  -2.5475860e-01  -3.5473739e-01  -2.2925274e-01  -1.1963393e-01  -1.7301423e-01  -2.4799121e-01  -1.0149676e-01  -8.5419411e-02  -1.5618536e-01  -2.9243310e-01  -3.6181943e-01  -3.0777616e-01  -3.7515570e-01  -3.0765185e-01  -2.6642300e-01  -4.8068182e-02  -2.8333475e-01  -3.1880507e-01  -2.4482387e-01  -3.4286153e-01  -3.0142129e-01  -2.5181588e-01  -1.6859162e-01  -2.1018245e-01  -2.7580099e-01
   3.0568167e-01   2.8180776e-01  -3.2965081e-01  -3.5210475e-01  -4.1473169e-01  -3.4072426e-01  -2.4094167e-01  -1.8041912e-01  -1.4016898e-01   1.3967207e-01   2.4183822e-01   6.9963741e-02   9.5496136e-02   1.1928297e-01   1.6483870e-01   2.6283653e-01   4.7437815e-01   2.3728049e-01   2.2346902e-01   2.3737856e-01  -3.3704754e-01  -1.4373234e-01  -1.7023541e-01  -1.9801189e-01  -5.1542326e-02  -1.6665224e-01  -2.5135644e-01  -1.7816293e-01   3.3304261e-01   3.7760905e-01   7.5312216e-03   3.1700631e-03  -1.8005253e-01  -2.7252210e-01  -5.4743989e-02   2.5444462e-02   1.3286384e-01   2.1080172e-01  -1.9131089e-01   2.6127458e-02   3.0466183e-01   3.1844171e-01   9.5020783e-02  -2.3780558e-02  -9.1187443e-03  -3.1306733e-02   1.7651701e-01   1.0914025e-01  -2.9870334e-02   7.2027521e-02  -1.6662194e-01  -9.5822208e-02  -1.2966957e-01  -2.7346046e-01  -7.5171090e-02  -1.3241177e-01   2.0687904e-01   1.2512295e-01  -5.6064518e-02  -2.4329093e-02  -6.0358922e-02  -3.9778812e-02   3.7882708e-02   1.0100544e-01  -2.7130477e-01  -1.6042050e-01  -1.5103560e-01  -1.8932872e-01   7.4531935e-02  -7.8886189e-02  -3.4243852e-01   1.6443859e-01   5.7121928e-01   6.3773447e-01   5.6793521e-01   5.0697123e-01   1.0000000e+00   6.8071501e-01   4.3623868e-01   4.2223695e-01   3.9089286e-01   3.0364015e-01  -1.9285022e-02   1.7014189e-01   1.2314692e-01  -4.4184972e-02  -1.2233737e-01   1.4319677e-01  -4.6078948e-02  -2.2261982e-01  -1.1253633e-01  -7.7049010e-02  -2.5885618e-01  -7.2744571e-02  -9.4089587e-02   2.1587506e-01   9.5690681e-02   1.5740313e-01   2.9375666e-01   1.7969779e-01  -3.1085423e-01  -1.7737589e-01  -3.1540273e-01  -3.0383269e-01  -1.8885892e-01  -2.6750063e-01  -2.5242972e-02  -8.8078209e-02  -3.0759775e-01   7.8021941e-02   7.2414447e-02  -6.4131900e-03   2.1670270e-02  -1.9397418e-02  -1.9480326e-01  -2.2403654e-01
   3.4457753e-01   2.6640969e-01  -3.4005778e-01  -4.0147057e-01  -2.3282571e-01  -3.9217039e-01  -2.2697358e-01  -2.2039771e-01  -2.1205713e-03   1.0550056e-01   3.5213031e-01   2.5226286e-01   2.9108677e-01   3.1332191e-01   1.7852213e-01   2.2036591e-01   4.5907875e-01   3.8650812e-01   1.2506801e-01   1.0192342e-01  -1.6125391e-01   1.5329687e-02  -2.5081894e-01  -2.6768542e-01  -1.5832527e-02  -1.7237272e-01  -3.0660360e-02  -2.1606628e-02   3.4042122e-01   4.1315740e-01  -3.5377255e-02  -5.1921094e-02  -1.1513783e-01  -2.5081862e-01   2.7027523e-02   1.2477635e-01   1.1155370e-01   3.6820627e-01  -2.1171856e-01   6.9756043e-02   3.3990342e-01   4.4134742e-01   6.9049048e-02  -5.7136271e-02  -6.3957911e-02  -4.5191498e-02   8.6484411e-02   3.0846523e-02  -3.7571819e-02   7.4675222e-02  -2.7624864e-01  -1.8476706e-01  -3.6137231e-01  -3.1713335e-01  -2.6158562e-01  -1.9073724e-01   2.1861386e-01   1.5673463e-01  -2.3138486e-02  -1.1063492e-01   2.3504794e-02  -1.6126239e-02   1.4854933e-01   1.2391130e-01  -2.6147365e-01  -1.2915763e-01  -1.4631495e-01  -1.4584141e-01  -1.1765772e-01  -2.8855485e-01   2.4374552e-02   3.3809081e-01   6.2847894e-01   5.9690416e-01   5.8996234e-01   5.1982978e-01   6.8071501e-01   1.0000000e+00   3.8895698e-01   5.0020767e-01   4.9158311e-01   4.7071925e-01   7.0306091e-02   2.3574971e-01   6.2589943e-02   4.4205887e-02  -5.6991698e-02   2.5857043e-01  -1.6921038e-01  -2.6285956e-01  -3.1823803e-01  -4.6600371e-02  -3.3679013e-01  -1.1360194e-01  -1.0534300e-01   8.7235519e-02  -2.4641913e-02   3.0605454e-02   3.6271139e-02   5.4199057e-02  -3.6724226e-01  -3.8747785e-01  -4.3709835e-01  -4.5778261e-01  -3.3021874e-01  -3.2446471e-01  -2.2823537e-01  -3.5405369e-01  -2.0517883e-01   1.0520409e-01  -1.2181705e-02  -8.2325577e-02  -4.0678201e-02  -1.8991082e-01  -2.5329892e-01  -2.4857103e-01
   3.6121956e-01   2.6439967e-01  -3.0429125e-01  -2.2240495e-01  -1.8032773e-01  -1.5663875e-01  -1.6240183e-01   1.1280062e-02  -1.3511237e-01   8.6320170e-02   2.0875352e-01  -1.4879542e-02   1.4142521e-01   1.5160707e-01   2.9754988e-02   1.4337526e-01   6.5959169e-01   5.7824535e-01   1.5081887e-01   2.3791100e-01  -7.3487957e-02  -1.3517747e-01  -2.7017155e-01  -3.0710385e-01  -9.0751292e-02  -1.9846782e-01  -6.0379538e-02  -6.6687902e-02   5.8424974e-01   5.3396828e-01  -2.3153639e-01  -2.0798809e-01   7.1916600e-03  -1.6715253e-01  -2.6013171e-02   1.7437287e-02  -1.1697815e-02   1.5567387e-01  -8.0551998e-02   9.0204232e-02   3.5437940e-01   4.2829772e-01  -7.4192420e-02  -1.3313705e-01  -2.0669144e-01  -2.4412417e-01  -1.1212892e-01  -1.5342906e-01  -1.8676902e-01  -1.3417160e-01  -1.8055628e-01  -1.6128568e-01  -2.1114222e-01  -2.4906787e-01  -1.7530951e-01  -1.7500859e-01   4.7197755e-01   3.3734151e-01  -1.5812992e-01  -5.6105134e-02   6.8192027e-03   6.6061011e-02   3.3327209e-01   3.2985327e-01  -1.1552990e-01  -1.4832644e-01  -1.5933828e-01  -1.1984709e-01  -4.9434132e-02  -1.0113153e-01  -1.9200612e-01  -9.0397354e-02   4.9961794e-01   5.6449331e-01   4.5179033e-01   4.5391173e-01   4.3623868e-01   3.8895698e-01   1.0000000e+00   6.3922787e-01   6.9033881e-01   5.4822590e-01   1.5704270e-01   5.1964874e-01   1.3684191e-01  -9.0073489e-02  -1.5828864e-02   2.5780882e-01  -6.6007920e-02  -1.0137023e-01  -2.4967176e-01  -3.4784277e-01  -2.7456548e-01  -3.3787155e-01  -2.8289401e-01  -2.8884505e-01  -2.6514855e-01  -2.3289525e-01  -8.0803428e-02  -1.6513843e-01  -3.1864272e-01  -4.0949958e-01  -2.8234694e-01  -4.5108795e-01  -1.8401543e-01  -1.8190559e-01  -1.9029801e-01  -2.5926905e-01  -2.9310464e-01  -1.6437958e-01  -8.5897237e-02  -2.7932447e-01  -3.7153321e-01  -2.3811560e-01  -1.8665547e-01  -2.0665479e-01
   2.7368123e-01   2.4887064e-01  -3.4283832e-01  -2.3678206e-01  -1.6081280e-01  -1.4770526e-01  -2.1410027e-01  -1.2565683e-01  -1.4328453e-01  -2.2789695e-02   3.0861921e-01   1.2216335e-01   2.1096845e-01   1.5583325e-01   2.9937326e-02   1.6851157e-01   6.6641077e-01   7.4435227e-01   1.8227580e-01   1.8828736e-01  -9.4173283e-02  -6.3698489e-02  -1.0239984e-01  -1.5471779e-01  -3.3984676e-02  -1.1617837e-01   8.2697075e-02   8.4529837e-02   5.2121225e-01   6.6012218e-01  -3.8573384e-02   5.7359598e-03   1.8192754e-03  -6.8694710e-02   3.0288919e-02   9.6648785e-02   3.3180647e-02   1.9186512e-01  -1.4463909e-01   2.8772619e-02   3.4462743e-01   4.3414001e-01  -2.1776426e-01  -2.1480342e-01  -2.5344676e-01  -1.4723295e-01  -9.8023503e-02  -1.8406877e-01  -1.4748310e-01   1.4880006e-02  -2.0250673e-01  -1.2989754e-01  -2.6903669e-01  -1.7922101e-01  -2.1815341e-01  -2.2090851e-01   4.2802092e-01   4.1450795e-01  -1.9893692e-01  -4.4808379e-02  -1.5774178e-02   1.0245145e-01   3.1062855e-01   3.4196841e-01  -1.2704590e-01  -4.4471258e-03  -2.1541144e-01  -1.4460482e-01  -3.9881426e-02  -2.8382941e-02  -1.3953557e-01  -5.5966890e-02   5.8370202e-01   6.5590615e-01   4.7584700e-01   5.1008760e-01   4.2223695e-01   5.0020767e-01   6.3922787e-01   1.0000000e+00   5.8168686e-01   7.0209699e-01   5.9280340e-02   4.7193283e-01   1.9949192e-01  -1.6987773e-02   7.3253749e-02   2.4287238e-01  -1.9597467e-01  -1.3386052e-01  -3.1716414e-01  -2.9499891e-01  -2.2175033e-01  -2.5027204e-01  -3.5922486e-01  -9.9233673e-02  -3.0157920e-01  -1.6757555e-01  -1.0135617e-01  -1.2140697e-01  -3.2784361e-01  -3.5530832e-01  -3.6362661e-01  -4.5739450e-01  -2.3272322e-01  -3.2145526e-01  -1.3639131e-01  -2.5023481e-01  -3.5656076e-01  -1.7654024e-01  -1.3208039e-01  -2.6038830e-01  -3.4211593e-01  -3.4369254e-01  -2.4528003e-01  -2.7934969e-01
   4.9164589e-01   4.0984155e-01  -3.8733499e-01  -3.0152811e-01   5.1232770e-02  -1.5291652e-01  -2.1675651e-01  -6.6562875e-02  -3.8452296e-02   6.6159478e-03   2.9064245e-01   5.9955566e-02   2.5601776e-01   2.1307949e-01   2.6775654e-01   2.9654384e-01   5.9960611e-01   6.1595588e-01   2.5671370e-01   2.4050448e-01   1.2259049e-01   1.7756892e-01  -4.4372360e-01  -4.5581418e-01  -1.9295731e-01  -2.6508496e-01   3.9346463e-02   4.5813931e-02   6.6477458e-01   5.7426182e-01  -2.5403524e-01  -2.0925884e-01   7.3300419e-02  -8.9958759e-02  -1.2647927e-01  -5.7354651e-02  -4.4084731e-02   1.5153463e-01  -4.0282095e-02  -6.9138739e-02   1.7971401e-01   3.2550290e-01   9.3972312e-02   4.3610572e-02  -1.8073015e-01  -1.7808786e-01   6.1109754e-02   3.9509784e-02  -7.9598853e-03  -1.7998317e-02  -1.1037497e-01  -1.5762992e-01  -1.6348607e-01  -4.4473355e-02  -2.5671142e-01  -2.8093681e-01   5.3127708e-01   4.5159433e-01  -9.0024261e-02   7.3503954e-02   3.8734144e-02   1.5212909e-01   5.9442662e-01   5.3938714e-01  -2.4932880e-01  -1.8407038e-01  -2.0602917e-01  -1.2010864e-01  -1.5245268e-01  -2.0384725e-01  -1.1723034e-01  -7.4218362e-02   4.8107633e-01   4.8543400e-01   4.2402836e-01   4.7029586e-01   3.9089286e-01   4.9158311e-01   6.9033881e-01   5.8168686e-01   1.0000000e+00   7.6540205e-01   3.8524750e-01   5.0568429e-01   1.3515170e-01  -1.4323840e-01   5.6305371e-02   1.5630973e-01  -1.7507937e-01  -2.3525841e-01  -2.8025053e-01  -1.1010964e-01  -3.1909367e-01  -3.3811495e-01  -3.0440609e-01  -2.6769844e-01  -2.7855940e-01  -1.9629572e-01  -1.3019773e-02  -1.1717564e-02  -3.4451139e-01  -5.1799440e-01  -2.9029790e-01  -5.5132041e-01  -3.4513351e-01  -3.0520006e-01  -2.5591725e-01  -3.9114917e-01  -2.5972967e-01  -1.4952245e-01  -1.5814450e-01  -1.6047122e-01  -3.0832405e-01  -2.8942147e-01  -3.0834653e-01  -4.2465666e-01
   2.8520539e-01   2.9512616e-01  -4.2017744e-01  -1.8520092e-01   2.5219431e-02  -2.1083300e-01  -3.0614535e-01  -1.2889781e-01  -1.0042552e-01  -7.9828785e-02   2.0957192e-01   1.0859391e-01   1.7656962e-01   1.7671443e-01   1.3154992e-01   2.2743090e-01   6.1493207e-01   6.6075537e-01   1.8280926e-01   2.3809533e-01   4.5745640e-02   7.0084023e-02  -1.8788989e-01  -1.7225122e-01   2.0804496e-03  -1.1315598e-01   7.9997789e-02   8.6173742e-02   5.7560038e-01   6.6749658e-01  -1.3811099e-01  -4.3792106e-02   1.7972069e-02  -9.9412425e-02   6.9868341e-02   1.0255578e-01   8.9278754e-02   2.3894396e-01  -5.6683669e-02  -2.7462201e-02   2.7719384e-01   3.7589491e-01  -9.7393120e-02  -1.0659609e-01  -2.9178374e-01  -2.7630922e-01  -7.2933951e-02  -5.7822163e-02  -8.7628618e-02  -4.7472022e-02  -1.4777205e-01  -8.7925957e-02  -2.6150637e-01  -1.2617648e-01  -2.1116475e-01  -2.4032407e-01   4.6259410e-01   3.9829144e-01  -1.4196203e-01  -7.0608809e-02   2.0455787e-02   5.5939246e-02   4.7218724e-01   3.9940386e-01  -1.1816828e-01  -7.0476902e-02  -1.8716193e-01  -1.0982233e-01  -8.5017430e-02  -7.7720026e-02  -1.0034909e-01  -2.8348171e-02   5.3499180e-01   5.8485601e-01   4.4035351e-01   4.5816072e-01   3.0364015e-01   4.7071925e-01   5.4822590e-01   7.0209699e-01   7.6540205e-01   1.0000000e+00   3.5963084e-01   5.7328746e-01   1.9949971e-01   1.1551560e-01   2.3286702e-01   2.9555774e-01  -2.0716954e-01  -2.2715397e-01  -3.3263326e-01  -2.9342850e-01  -2.0087577e-01  -3.9071264e-01  -2.1203101e-01  -8.0290231e-02  -2.6215813e-01  -2.0218147e-01  -1.0326657e-01  -1.4281316e-01  -3.2674861e-01  -5.1180045e-01  -3.9693438e-01  -5.0801737e-01  -3.0445937e-01  -3.1248775e-01  -2.7694010e-01  -3.6002838e-01  -1.5355612e-01  -1.5150537e-01  -1.2399074e-01  -1.8261090e-01  -4.0908713e-01  -3.9511706e-01  -3.0753567e-01  -3.2023219e-01
   8.5727584e-02   8.7913063e-02  -2.9349887e-01  -1.1220914e-01   3.6571499e-01   4.4824127e-02  -2.6378191e-01  -1.3050083e-01   1.2379014e-01  -4.8134470e-02   2.2461517e-02   1.3397899e-01  -6.1660138e-02   2.2373598e-01   4.7288205e-01   4.1313626e-01   1.0428272e-01   1.2914485e-01   1.3878488e-02   3.4446544e-02   5.4645964e-01   5.3249879e-01   4.6451097e-02   1.3971510e-02   1.3095268e-01   9.1783819e-02   3.3343353e-01   2.6678304e-01   2.3541825e-01   4.9589986e-02   2.0062041e-02   5.1576326e-02   1.2777058e-01   5.7166755e-02   1.3823971e-01   1.7424228e-01  -2.7419262e-01  -1.5161897e-01   7.5029497e-02  -1.7320992e-01  -9.0008446e-02   3.4785583e-02   2.3349087e-01   2.6097351e-01   4.2974364e-04  -2.8733982e-02   2.7181390e-02   8.6282432e-02   1.1085453e-01  -1.5626358e-02   2.0307462e-01   5.4487151e-02   1.0751864e-01   2.4842373e-01  -3.4668622e-01  -4.9043959e-01   1.1306019e-01  -2.5644378e-02  -2.6585348e-01  -1.4586057e-01  -1.6122825e-01  -1.2805638e-01   2.4849927e-01   2.6635733e-02   7.1816087e-02   5.8349277e-02  -1.2013354e-01  -1.4227975e-01  -1.6291255e-02   1.0691978e-02   4.3668971e-01   1.4221493e-01  -3.3177338e-03  -3.4729562e-02  -7.2413687e-02  -3.9996565e-02  -1.9285022e-02   7.0306091e-02   1.5704270e-01   5.9280340e-02   3.8524750e-01   3.5963084e-01   1.0000000e+00   4.5308981e-01   1.8513800e-01   2.9700061e-01   5.4397172e-01   1.5340626e-01  -2.4416281e-01  -2.0040862e-01   6.9419636e-02   1.3272419e-01   2.0569667e-01  -1.1780990e-01  -5.2612354e-02  -2.2555162e-01  -8.2027661e-02  -1.6874241e-01  -8.8455301e-02  -2.6994896e-02  -2.0101458e-01  -3.7314356e-01  -8.0543821e-02  -3.2737932e-01  -9.3430444e-02   8.0110470e-02  -5.5027043e-02  -1.5728485e-01   1.3042113e-01  -1.1692112e-01  -6.4441371e-02   1.4881964e-01   9.1042331e-03  -4.9791824e-02  -7.9455289e-02  -2.6383303e-01
   2.4491179e-01   2.1122856e-01  -4.8213511e-01  -2.8286833e-01   5.3781690e-02  -1.2993426e-02  -3.4795964e-01  -3.0641282e-02  -1.7193564e-01  -1.0755899e-01   1.5331031e-01  -6.6872685e-02  -1.1287663e-02   8.4933822e-02  -3.0753683e-02   9.1075911e-02   5.5549259e-01   5.9815693e-01   1.9754920e-01   2.8308286e-01  -9.8380954e-03  -3.1460053e-03  -3.5463230e-01  -2.5790032e-01  -1.3669936e-01  -1.6623080e-01  -3.0793090e-02   5.1368620e-02   6.2480540e-01   5.7313456e-01  -3.4923656e-01  -2.3173474e-01   7.0112394e-02  -1.0277729e-01  -9.8200841e-02  -7.9709309e-02  -5.0743927e-02   9.5822560e-02  -1.7255812e-01   2.6561768e-02   4.0457302e-01   5.2204507e-01   3.0403850e-02  -2.9729810e-03  -1.3865801e-01  -8.4333497e-02  -2.4655263e-02   4.5333732e-03  -1.1492309e-01   9.3432591e-02  -1.3725951e-01  -4.3438175e-02  -2.4192563e-01  -2.0552240e-01  -2.3791525e-01  -2.2903500e-01   3.6660086e-01   2.2477117e-01  -1.6523484e-01  -3.9801375e-02  -2.7796153e-01  -7.5282005e-02   4.0221419e-01   2.9991762e-01  -2.2125463e-01  -1.2592364e-01  -6.9424723e-02  -2.4233053e-02   1.5844679e-01   1.2395027e-01  -1.0339891e-01  -1.3316333e-01   3.5653431e-01   4.0940552e-01   2.4659880e-01   2.4128096e-01   1.7014189e-01   2.3574971e-01   5.1964874e-01   4.7193283e-01   5.0568429e-01   5.7328746e-01   4.5308981e-01   1.0000000e+00  -1.6913159e-01  -2.3570383e-02   7.2957869e-02   3.4213425e-01  -3.6803126e-01  -4.4092267e-01  -2.7910986e-01  -2.0110543e-01  -2.8717445e-01  -5.1517283e-01  -2.9465988e-02  -2.0405121e-01  -9.8722226e-02  -1.1584161e-01  -3.3712088e-02  -5.8796884e-02  -3.6657749e-01  -5.5433626e-01  -4.2222400e-01  -5.1736324e-01  -2.4750309e-01  -2.7624840e-01  -2.5238978e-01  -3.2057918e-01  -1.0832241e-02  -6.3063759e-02  -1.2751884e-02  -7.6690759e-02  -2.8211490e-01  -3.6632303e-01  -2.6166297e-01  -2.1554180e-01
  -2.9152744e-01  -1.3247042e-01   1.3272275e-01   2.5069837e-01   5.8007025e-02   1.0813435e-01  -1.5168583e-02   4.7518945e-02   1.5328486e-01   2.8101516e-01  -1.0413284e-01   7.8071450e-02  -3.4931153e-03   1.1847873e-01   3.6493177e-01   4.3889728e-01  -1.2342685e-01  -4.3658254e-02  -2.2873668e-01  -2.6658431e-01   2.1652219e-01   3.0024499e-01   4.1748172e-01   2.4513844e-01   4.4880544e-01   2.7475795e-01   4.3328592e-01   2.8152663e-01  -2.0977435e-01  -9.6053640e-02   3.7543856e-01   3.4550042e-01  -1.1167661e-01  -1.1038504e-02   5.1293145e-01   5.1553939e-01   2.6506583e-02   8.7241089e-02   2.0630854e-01   1.3285817e-01  -2.6101652e-02   2.1269951e-02  -6.6939699e-02   1.5878736e-02  -9.0069994e-02  -7.4955494e-02  -4.2753251e-02  -6.8972079e-02   5.5501593e-02  -7.4359163e-03   3.8735269e-01   3.4518853e-01   1.3838626e-01  -1.0589203e-03   9.9318369e-02  -4.2749295e-02  -1.9548522e-01  -1.0486469e-01  -1.0244046e-01  -1.2546405e-01   1.1391724e-01   3.7348521e-02  -1.9042745e-01  -1.7432874e-01   3.2211476e-01   3.9938976e-01   1.0558027e-01   4.7470700e-02  -3.0191115e-01  -1.1452649e-01  -3.2871008e-02  -9.0832509e-02   5.3596274e-02   1.4084712e-01   6.1842066e-02   3.0261424e-01   1.2314692e-01   6.2589943e-02   1.3684191e-01   1.9949192e-01   1.3515170e-01   1.9949971e-01   1.8513800e-01  -1.6913159e-01   1.0000000e+00   4.0618290e-01   4.3695944e-01   1.1988676e-01   3.2326170e-01   4.1506627e-01   1.5274643e-01   1.2869997e-02   2.1250110e-01   1.1108289e-01  -9.3003165e-02  -5.5730951e-02  -7.8363612e-02  -8.2464769e-02  -2.1271205e-01  -2.8503974e-01   1.2538357e-02  -9.0920774e-02   7.1927517e-02  -4.8903894e-02   2.4561184e-02   1.4880143e-01   1.1794770e-01   9.7124884e-02  -1.3306403e-01  -2.0973536e-01  -1.1566397e-01  -2.3866281e-01  -2.4174110e-01   4.0651647e-02   8.4536430e-02  -2.3159185e-01
  -4.0745972e-01  -2.1520830e-01  -7.5107210e-02   2.8624478e-01   2.1384968e-02  -1.3065736e-01  -1.7523873e-01  -5.5532547e-02   1.2232337e-01   9.5117700e-02  -2.2269911e-01   2.5901296e-01  -1.9896422e-01   3.3044480e-01   1.1047561e-01   2.4738420e-01  -1.1201090e-01  -1.1128080e-01  -3.6638974e-01  -2.1088386e-01   8.1532621e-02   1.1733620e-01   4.7987188e-01   4.7250401e-01   6.4059832e-01   5.8597278e-01   3.0882124e-01   2.2450790e-01  -3.4090894e-01  -2.4968676e-01   5.3286098e-01   5.7750415e-01   9.8317684e-03   1.4313637e-01   6.9025453e-01   7.0754030e-01  -3.0431615e-02  -1.2834186e-01  -1.7638959e-01  -4.3525795e-02  -4.5340381e-02  -9.2079736e-02  -2.6185755e-01  -2.1668668e-01  -1.9114628e-02  -7.7281064e-02  -3.6670562e-01  -3.2717109e-01  -6.4184058e-05  -4.2384135e-02   1.7757947e-01   3.3115548e-01  -2.5236611e-01  -2.4696214e-01  -3.4128593e-01  -3.7569025e-01  -3.6725410e-01  -3.6209403e-01  -1.7707082e-01  -2.7436603e-01  -4.9604605e-03  -2.2885795e-01  -5.6640650e-02  -3.8173603e-01   4.9731634e-01   5.8167664e-01   3.2018493e-01   2.8711556e-01  -1.6987926e-01  -1.1223744e-02   1.9607631e-01   1.4600601e-01  -1.6064256e-01  -4.6029427e-02  -2.2277365e-01  -8.2579715e-02  -4.4184972e-02   4.4205887e-02  -9.0073489e-02  -1.6987773e-02  -1.4323840e-01   1.1551560e-01   2.9700061e-01  -2.3570383e-02   4.0618290e-01   1.0000000e+00   5.2229371e-01   2.5226398e-01  -1.0875488e-01  -4.3473332e-02   3.2103738e-01   1.4999939e-01   5.6826484e-01   2.0549002e-01  -8.9602825e-02   1.3731356e-01  -3.5113700e-02  -1.2495769e-01  -2.1532799e-01  -3.0701729e-01   7.5053383e-02  -1.2518589e-01  -1.8830276e-01  -1.6356157e-01  -4.2286716e-02   1.0521175e-01  -4.1509079e-02   6.9145026e-02   8.4907197e-02  -1.0536529e-01   3.5134017e-02  -1.3887969e-01  -1.1672013e-01  -2.0062412e-01  -5.0735303e-02  -4.6987521e-02
  -3.0112258e-01  -2.2517144e-01  -1.1698687e-01   1.1122462e-01   3.1747484e-01  -9.1124438e-02  -2.4458375e-01  -1.9712359e-01   1.8325880e-01  -2.3705581e-01  -1.9716146e-01   2.0059169e-01  -2.0537960e-01   1.5639551e-01   1.9281257e-01   1.7209059e-01  -6.9327021e-02   4.5594117e-02  -2.9150461e-01  -2.2400693e-01   3.6235593e-01   2.4417449e-01   4.4562100e-01   3.7514957e-01   5.6429549e-01   5.4747536e-01   4.4525098e-01   2.6650213e-01  -2.1564602e-01  -1.7515409e-01   3.2897776e-01   3.6455077e-01  -6.1496690e-02   1.3679613e-01   5.4505497e-01   5.1983813e-01  -5.2384676e-02  -5.8067071e-03   3.8837682e-01   1.0804012e-01  -8.2675549e-02  -1.8995873e-02  -6.5687043e-02   5.2537460e-02  -4.4317560e-02  -1.9372081e-02  -1.9899124e-01  -1.0446228e-01  -3.1597727e-02  -5.9222601e-04   1.4868508e-01   2.4100893e-01  -1.3007713e-01  -1.1579250e-02  -1.5036635e-01  -3.7495448e-01  -1.1715499e-01  -1.8064703e-01  -3.5392029e-01  -3.7990553e-01  -1.7868398e-01  -2.8030765e-01  -1.0482334e-01  -3.1492844e-01   3.6457321e-01   3.4078465e-01   9.2425724e-02   2.6427489e-02  -1.4329169e-01  -3.1513168e-02   2.5707363e-01   3.5295914e-02  -1.5642260e-01  -9.9369126e-02  -2.3871218e-01  -9.2925912e-02  -1.2233737e-01  -5.6991698e-02  -1.5828864e-02   7.3253749e-02   5.6305371e-02   2.3286702e-01   5.4397172e-01   7.2957869e-02   4.3695944e-01   5.2229371e-01   1.0000000e+00   3.9626724e-01  -8.7319438e-02  -1.9387248e-02   8.2270368e-02   1.3353898e-02   3.1807431e-01  -1.0439669e-01  -1.2611101e-01  -8.3372255e-02  -8.9688430e-02  -1.9044578e-01  -3.6078125e-01  -3.0483851e-01  -2.4837325e-01  -3.0221372e-01  -1.2576827e-01  -2.3994566e-01   1.1329144e-02   1.9474765e-01  -1.0983276e-01  -2.6223337e-01   2.1021411e-01  -4.3151989e-03   3.0285159e-02  -7.3000150e-02  -2.0332667e-01  -1.3367756e-01  -1.2252485e-02  -1.7588093e-01
  -1.6041838e-01  -2.2778504e-01  -2.2825779e-01  -9.5531618e-04   1.0074552e-01   4.4690619e-02  -2.3201191e-01  -1.1619674e-01  -4.2073617e-02   1.5234385e-02  -1.6034285e-01  -7.3332737e-03  -1.7579626e-01   3.0578019e-02  -1.7106215e-01   9.4989968e-02   1.1028832e-01   2.5512979e-01  -2.5610409e-01  -1.0723674e-01   1.2761800e-01   1.5023865e-01   5.0348141e-02   2.2492233e-01   4.3528847e-01   4.2795018e-01   3.3324228e-01   3.7014018e-01  -3.7643118e-03   1.2498318e-01   1.3814607e-01   2.3316683e-01   6.9380097e-03   9.0788440e-02   3.1988830e-01   3.0193379e-01   1.8303468e-01   3.8401143e-01   2.4561840e-01   5.9080172e-01   4.0315486e-01   5.1758954e-01   5.3409411e-02   1.1500704e-01  -3.5400001e-02   2.0522536e-02   2.7742895e-03   6.9526591e-02  -2.9198533e-02   1.8270528e-01   9.7820781e-02   2.5281753e-01  -2.1695082e-01  -2.0834399e-01   2.7094679e-02   1.0277583e-01   1.1866902e-02  -6.4560578e-02  -1.1679308e-01  -2.3830620e-01  -2.7707530e-01  -2.6718438e-01  -5.2482477e-02  -1.2786290e-01   4.3972460e-02   8.0417329e-02   2.6668061e-01   2.7741168e-01   1.7571419e-02  -1.0462667e-02  -4.6104354e-03   6.8617107e-02   1.2714575e-01   3.4837748e-01   1.2060007e-01   3.1122444e-01   1.4319677e-01   2.5857043e-01   2.5780882e-01   2.4287238e-01   1.5630973e-01   2.9555774e-01   1.5340626e-01   3.4213425e-01   1.1988676e-01   2.5226398e-01   3.9626724e-01   1.0000000e+00  -1.0120479e-01  -1.4009755e-01  -4.3711966e-01  -3.1905456e-01  -2.3850749e-01  -3.8301021e-01   4.8113312e-03   1.1412240e-01   8.7832094e-02   1.2961294e-01  -3.4414576e-01  -2.7882330e-01  -3.1648261e-01  -4.9174134e-01  -4.2255121e-01  -4.0538149e-01  -2.2074521e-01  -1.7637987e-01  -3.5496104e-01  -3.5184116e-01   2.9820196e-02   1.2182627e-01   1.5231302e-01  -1.3971404e-01  -3.4239855e-01  -2.6519991e-01  -1.9322611e-01  -1.6806153e-01
   1.0280806e-01   2.6608064e-01   4.9623863e-01   5.0632808e-01   1.8069847e-02   1.6680721e-01   4.4640832e-01   5.6289591e-01   4.2380179e-02   2.2881869e-01  -1.0794130e-01   7.1906449e-02  -3.7566303e-04   6.3636293e-02   1.2797380e-01   1.2081708e-01  -2.6258183e-01  -2.4446407e-01   8.8291596e-02   1.7101126e-01  -1.0251982e-02   4.9214047e-02   2.0130430e-01   1.9860530e-01  -1.2881245e-01  -8.0686517e-02   8.8353128e-02   1.0182251e-01  -2.9469285e-01  -2.4443812e-01  -1.9195566e-01  -1.5907619e-01  -2.4616187e-01  -2.4140295e-01  -2.8326232e-03  -6.8830656e-02   1.2412945e-01   3.8989434e-01   4.2802304e-01   4.3585256e-01   6.7629959e-02   1.9513599e-01  -2.6631410e-01  -2.2876486e-01  -4.2619610e-01  -4.2475245e-01  -1.0368531e-01  -1.8117740e-01  -3.1399458e-01  -4.1149818e-01   1.4174079e-02  -3.3820481e-02   3.2679407e-01  -8.3114684e-07   6.4612936e-01   3.6481490e-01   1.9306015e-01   2.5552013e-01   3.3425379e-01   2.9588711e-01   3.9981775e-01   4.1378136e-01  -2.1754116e-01   6.4856651e-02  -3.6063356e-02   1.4651449e-01  -8.5128820e-02  -3.5052225e-02   7.6816448e-02   9.1321432e-02  -1.5842279e-01  -1.5848381e-01  -1.2984507e-02  -8.3358162e-02   1.8801523e-01   2.2328534e-01  -4.6078948e-02  -1.6921038e-01  -6.6007920e-02  -1.9597467e-01  -1.7507937e-01  -2.0716954e-01  -2.4416281e-01  -3.6803126e-01   3.2326170e-01  -1.0875488e-01  -8.7319438e-02  -1.0120479e-01   1.0000000e+00   7.5687850e-01   2.6123421e-01  -2.0149192e-01   1.3836056e-01   5.9286466e-02   5.9513488e-02  -2.5720097e-01  -6.0159907e-02  -2.2063046e-01   9.7334995e-02  -2.0514580e-01   3.3412572e-01   2.8124465e-01   4.6585748e-01   2.9385777e-01   1.8153933e-01   5.3548933e-02   3.4957328e-01   2.6893943e-01  -1.6508464e-01  -1.3190283e-01  -3.0590005e-01  -2.5129355e-01  -8.2009347e-02   1.6140966e-01   1.4226214e-01  -4.5747629e-03
  -1.0861974e-01  -2.6735210e-02   4.9483171e-01   4.7823342e-01   1.6285947e-01   3.1959221e-01   4.7346124e-01   4.3728538e-01   1.8055576e-01   2.6472904e-01  -1.8938353e-01  -3.3375893e-02   4.7158333e-02  -3.4990510e-02   1.5305517e-01   1.0626281e-01  -3.6648171e-01  -3.5717462e-01  -1.3080549e-01  -1.7313857e-01   2.1321038e-01   2.4319696e-01   2.5952261e-01   2.1548350e-01   8.2544952e-03   5.9545813e-02   3.2970478e-01   2.5840602e-01  -3.3733223e-01  -3.4626233e-01  -5.8317356e-02  -5.9299068e-02  -1.2826901e-01  -1.2372151e-01   8.3575707e-02   5.1046477e-02  -5.9595540e-02   1.7904863e-01   4.3441770e-01   3.4837492e-01  -1.3743599e-01   3.2724845e-03  -1.8253581e-01  -9.4564270e-02  -2.1110521e-01  -2.5080251e-01  -6.2292355e-02  -1.6189539e-01  -1.1870440e-01  -2.1196160e-01   2.0513383e-01   1.3957836e-01   4.6420704e-01   2.3646510e-01   5.3841515e-01   3.7447550e-01  -1.9751815e-02   8.7338658e-02   3.2630669e-01   2.7533309e-01   3.7733051e-01   4.3105267e-01  -2.9472644e-01   5.5429672e-03   3.2023866e-03   2.3474912e-01  -1.6286270e-02  -1.2326840e-02  -1.2502906e-01   4.1644232e-03  -5.0799797e-02  -1.8464834e-01  -1.5868469e-01  -1.5513777e-01   2.0236133e-03   1.0790213e-01  -2.2261982e-01  -2.6285956e-01  -1.0137023e-01  -1.3386052e-01  -2.3525841e-01  -2.2715397e-01  -2.0040862e-01  -4.4092267e-01   4.1506627e-01  -4.3473332e-02  -1.9387248e-02  -1.4009755e-01   7.5687850e-01   1.0000000e+00   3.1886620e-01   2.5363140e-02   3.1139971e-01   2.5117305e-01  -8.5422079e-02  -2.8686116e-01  -1.4032524e-01  -1.7586278e-01   2.1765075e-03  -8.5759837e-02   4.5496692e-01   3.8859620e-01   5.8366561e-01   4.3764175e-01   3.6043243e-01   3.1759857e-01   4.6792348e-01   3.2680780e-01  -2.0345491e-01  -3.4871644e-01  -3.4687452e-01  -1.8114822e-01   5.5291327e-02   3.3763835e-01   3.3359261e-01   1.0329768e-01
  -9.0878103e-02   9.9846027e-02   2.7560482e-01   3.6950229e-01   1.0707476e-02   2.6096122e-02   1.9092896e-01   1.8274323e-01   1.4385621e-01   1.0954867e-01  -8.2104574e-02   1.2824541e-01  -1.3155818e-01   1.3419073e-01   1.3390525e-01   5.5443913e-02  -2.2707948e-01  -3.2921943e-01  -6.3728194e-02  -4.7901547e-02   1.8911005e-02  -5.6056765e-02   2.2710946e-01   1.4552638e-01   3.0689182e-02   5.4230345e-02  -9.3061110e-02  -2.2164743e-01  -3.1080624e-01  -4.5679424e-01   7.2846493e-02   7.6813431e-02  -1.9597784e-01  -1.0446609e-01   7.6550913e-02   9.4793823e-02  -9.1968983e-02  -3.1023155e-01   4.7530482e-02  -1.8201837e-01  -4.3192092e-01  -4.3423214e-01  -1.8725515e-01  -1.4574383e-01  -8.6537191e-02  -2.0137657e-01  -2.1101703e-01  -2.9346439e-01  -1.0385596e-01  -2.8431285e-01   1.0955465e-01   1.0820229e-01   2.6350620e-01   1.1421093e-01   6.6850235e-02  -2.1743286e-01  -1.6709441e-01  -1.4997416e-01  -4.5265696e-02   6.0293806e-02   1.5326653e-01   1.0060107e-01  -7.3655464e-02  -2.1727781e-01   1.5389811e-01   3.6073689e-01  -1.1601232e-01  -1.5602912e-01  -7.6690912e-02  -3.6481083e-02   2.2194433e-02  -1.4610832e-01  -3.7447949e-01  -3.5153473e-01  -3.2065822e-01  -3.2230819e-01  -1.1253633e-01  -3.1823803e-01  -2.4967176e-01  -3.1716414e-01  -2.8025053e-01  -3.3263326e-01   6.9419636e-02  -2.7910986e-01   1.5274643e-01   3.2103738e-01   8.2270368e-02  -4.3711966e-01   2.6123421e-01   3.1886620e-01   1.0000000e+00   5.6285189e-01   7.6076884e-01   5.9851132e-01  -1.8228692e-01  -1.7042861e-01  -5.9421783e-02  -1.9623966e-01   4.1172835e-01   2.4188679e-01   5.3077614e-01   4.4092237e-01   6.1899054e-01   4.6431870e-01   4.1649921e-01   4.6367583e-01   3.8990131e-01   3.8416314e-01  -1.8202762e-02  -2.7478503e-01  -1.5333464e-01   1.3834106e-01   4.1350193e-01   3.6284438e-01   4.0330462e-01   1.3293206e-01
  -1.5289908e-02  -7.7581168e-02   1.4914610e-01  -5.1717172e-02   1.2235171e-01   9.7066806e-02   9.0095981e-02  -1.8306324e-01   2.0802555e-01   1.8247942e-01   1.2303069e-01   6.4423779e-03   5.4357674e-02  -4.9891983e-02   2.4002474e-01   1.7518348e-01  -2.5802205e-01  -2.9914594e-01  -8.4662203e-02  -3.2465391e-01   1.6344919e-01   2.3531040e-01  -1.2668717e-01  -2.8417008e-01  -9.5750449e-02  -2.2305011e-02   4.8573806e-02  -6.3512351e-02  -2.1172892e-01  -3.9650757e-01   9.3838413e-02   9.2905371e-03  -9.0833503e-02  -1.6733888e-02  -1.2645505e-04   8.0855184e-02  -1.9648879e-01  -2.8845781e-01  -5.3015694e-02  -2.8940227e-01  -4.0221920e-01  -4.2218004e-01   8.8147391e-02   5.0136525e-02   2.3202841e-01   1.4749915e-01   1.0704575e-02   1.4945365e-02   1.8293975e-01   1.1064375e-01   1.7503262e-01   1.1785469e-01   1.5621799e-01   2.7055975e-01  -1.7361616e-01  -2.0721109e-01  -2.7824460e-01  -3.1468254e-01  -5.9166947e-02  -6.8526993e-04  -2.4790001e-02  -4.7914939e-02  -3.1782868e-03  -2.5556577e-01  -8.5663283e-03   1.3662620e-01  -8.2206423e-02  -1.1333833e-01  -3.0987452e-01  -3.6560812e-01   1.4661643e-01  -6.0029266e-02  -3.8524796e-01  -3.0201320e-01  -3.4618519e-01  -2.5475860e-01  -7.7049010e-02  -4.6600371e-02  -3.4784277e-01  -2.9499891e-01  -1.1010964e-01  -2.9342850e-01   1.3272419e-01  -2.0110543e-01   1.2869997e-02   1.4999939e-01   1.3353898e-02  -3.1905456e-01  -2.0149192e-01   2.5363140e-02   5.6285189e-01   1.0000000e+00   2.9110346e-01   5.7999066e-01  -1.3446119e-01  -5.9025111e-02   3.4213229e-02   6.4674234e-02   4.0630728e-01   4.9379329e-01   1.7578345e-01   1.1435168e-01   3.5014249e-01   2.1170421e-01   1.6431639e-01   3.9464609e-01   2.5989023e-01   3.9319916e-02   1.5672841e-01  -1.3420965e-01  -9.7457310e-02   3.4001309e-01   5.1531330e-01   3.2418720e-01   3.3311195e-01   1.3927813e-01
  -2.4391412e-01  -7.3812760e-03   2.5581173e-01   4.2229977e-01   1.2566875e-01  -7.8841374e-04   1.8223355e-01   1.4508961e-01   3.1365639e-01   7.8949949e-02  -1.2337541e-01   3.2535440e-01  -4.9227860e-02   3.2990230e-01   2.0359865e-01   1.1032209e-01  -2.4247728e-01  -3.0563606e-01  -1.4479051e-01  -8.5386829e-02   1.8443416e-01   5.3907425e-02   5.2589391e-01   4.8797181e-01   3.0434758e-01   2.7714158e-01   9.9233460e-02  -6.0699758e-02  -3.2364538e-01  -4.4831508e-01   2.9496303e-01   2.8508737e-01   1.7224952e-02   1.3675782e-01   3.0861030e-01   2.9472883e-01  -1.0584873e-01  -2.9578017e-01  -5.2392862e-03  -2.0971642e-01  -3.9836972e-01  -4.1395807e-01  -2.5086160e-01  -1.7483865e-01  -1.0346327e-01  -1.7948201e-01  -3.3551576e-01  -3.6443544e-01  -1.1800625e-01  -2.9860476e-01   1.0878419e-01   1.1432698e-01   1.9493060e-01   1.9997819e-01  -9.9820786e-02  -3.3545476e-01  -2.9766700e-01  -2.4992461e-01  -1.6720375e-01  -1.3003328e-01   1.5704766e-01   4.2899009e-02  -9.8811396e-02  -2.4850388e-01   4.0929964e-01   5.0807832e-01  -7.9336567e-02  -1.0645771e-01  -2.8945719e-02   8.3904241e-02   2.7544307e-01   3.2808155e-02  -3.2938553e-01  -3.5277280e-01  -3.6564966e-01  -3.5473739e-01  -2.5885618e-01  -3.3679013e-01  -2.7456548e-01  -2.2175033e-01  -3.1909367e-01  -2.0087577e-01   2.0569667e-01  -2.8717445e-01   2.1250110e-01   5.6826484e-01   3.1807431e-01  -2.3850749e-01   1.3836056e-01   3.1139971e-01   7.6076884e-01   2.9110346e-01   1.0000000e+00   5.8301834e-01  -1.8042821e-01  -1.7730510e-01  -1.6390518e-01  -3.2375966e-01   5.2969959e-02  -5.6507173e-02   5.7323314e-01   4.6875252e-01   4.6155352e-01   3.8035359e-01   3.3727485e-01   3.7776166e-01   3.0695037e-01   3.2453946e-01   1.1259126e-03  -2.4469588e-01  -1.3784749e-01   1.9809396e-02   2.4975629e-01   2.0817712e-01   2.4489850e-01   2.1972870e-02
  -7.6733363e-02  -5.4289444e-02   4.2534476e-01   1.7400148e-01  -1.0696394e-01   3.4582900e-02   3.1954539e-01  -2.7711689e-02   1.0814886e-01   1.4281326e-01   8.5891559e-02   2.1047219e-01   1.2647081e-01   1.0149479e-01   1.9880468e-01   1.1262338e-01  -2.8153968e-01  -4.0066009e-01   4.5141849e-02  -1.5858961e-01   6.0940663e-02   6.3072033e-02   3.0872584e-01   1.0103997e-01   2.5098051e-02  -8.1591195e-02  -9.3692061e-02  -1.6890901e-01  -2.7706283e-01  -3.8169881e-01   2.4176660e-01   8.5008526e-02  -3.1163908e-02   3.8708411e-02   5.7439337e-02   1.0566822e-01  -3.3001869e-02  -2.4031924e-01  -1.3105881e-01  -2.9842626e-01  -3.3926562e-01  -4.7805972e-01  -7.0017618e-02  -8.1282966e-02   8.6373101e-02   2.3899249e-02  -4.7834558e-02  -1.3584704e-01   8.9451710e-03  -1.6860995e-01   1.0208597e-01  -1.8839150e-02   2.6804411e-01   2.7860717e-01  -8.6326682e-03  -1.1594505e-01  -3.8580201e-01  -3.6676853e-01  -1.4522324e-01  -1.0321701e-01   9.1405788e-02  -1.8623773e-02  -1.5294199e-01  -2.9980783e-01   2.0458175e-01   2.2176229e-01  -1.7321614e-01  -2.0829323e-01  -1.6000618e-01  -1.9919644e-01   1.9264203e-01   5.8966937e-02  -1.9946517e-01  -2.4102199e-01  -1.8976333e-01  -2.2925274e-01  -7.2744571e-02  -1.1360194e-01  -3.3787155e-01  -2.5027204e-01  -3.3811495e-01  -3.9071264e-01  -1.1780990e-01  -5.1517283e-01   1.1108289e-01   2.0549002e-01  -1.0439669e-01  -3.8301021e-01   5.9286466e-02   2.5117305e-01   5.9851132e-01   5.7999066e-01   5.8301834e-01   1.0000000e+00  -1.7574709e-01  -1.9139749e-02  -1.7983908e-04  -5.7723038e-02   2.4782235e-01   3.0294532e-01   5.4159254e-01   6.7133869e-01   5.6709988e-01   5.6703192e-01   3.9093142e-01   3.9290046e-01   3.3020498e-01   3.3940143e-01  -3.0146668e-02  -9.8496140e-02  -3.5428219e-02   1.9316710e-01   5.1648128e-01   5.1308790e-01   3.9206726e-01   1.0096684e-01
  -2.5120922e-01  -1.9681328e-01  -4.0881004e-02   9.9008572e-03   2.9125770e-02   5.6538975e-02  -1.4764087e-01  -5.4730011e-02  -5.3875052e-02   1.8389440e-02  -3.4308470e-01  -2.4550949e-01  -3.1721251e-01  -2.3666340e-01  -7.3380257e-02  -5.2337708e-02  -3.3625211e-01  -3.3975671e-01  -6.5435955e-02   2.4626311e-02  -3.5709030e-02   4.1420105e-02   6.1370622e-02   1.4542626e-01  -1.0420534e-02   9.4084940e-04  -1.1286210e-01  -6.8992631e-02  -1.6393506e-01  -1.5648737e-01   4.2876136e-02   2.6744834e-02   5.7440033e-02   1.6959809e-02   5.5730187e-02  -1.1257674e-01   5.2989377e-02   1.5684847e-01   6.2519475e-02   1.0525825e-02   1.6590545e-01   8.8346005e-02   1.9725297e-01   1.6274977e-01   9.7225595e-02   1.0801951e-01   2.4877060e-01   3.1461924e-01   6.6562253e-02   4.9576786e-02   7.1889268e-02   1.5374465e-02   6.1074053e-02  -5.2872918e-02   3.0844846e-01   4.0567187e-01  -1.7046734e-01  -1.9215469e-01   1.5554528e-01  -1.0921729e-01  -1.5858883e-01  -2.4403345e-01  -2.7468792e-01  -3.0160826e-01   5.5588245e-02  -1.8512876e-01   1.3391047e-01   5.0555160e-02   3.0898388e-01   2.5646454e-01   5.3089470e-02   1.4864395e-01  -1.2673858e-01  -1.7190500e-01  -8.3928824e-02  -1.1963393e-01  -9.4089587e-02  -1.0534300e-01  -2.8289401e-01  -3.5922486e-01  -3.0440609e-01  -2.1203101e-01  -5.2612354e-02  -2.9465988e-02  -9.3003165e-02  -8.9602825e-02  -1.2611101e-01   4.8113312e-03   5.9513488e-02  -8.5422079e-02  -1.8228692e-01  -1.3446119e-01  -1.8042821e-01  -1.7574709e-01   1.0000000e+00   3.1759435e-01   6.8610947e-01   4.6317389e-01   1.1418291e-01   1.0317825e-01   1.9809079e-02  -4.8913570e-02  -8.2912552e-02   1.0393820e-01   5.0237557e-02   5.9152230e-02  -6.2793446e-02   9.1214058e-02   5.6654312e-01   5.7152448e-01   4.2551654e-01   3.6344366e-01   7.3100655e-02   1.0407370e-01   1.3463074e-01   3.4240790e-01
  -3.3146901e-01  -3.2907263e-01  -3.2328145e-01  -1.9890396e-01  -3.8823323e-01  -2.3356737e-01  -3.8555160e-01  -4.4263932e-01  -1.5630855e-01  -2.5463066e-02  -2.7892154e-01  -1.4734160e-01  -2.6140132e-01  -1.4704424e-01  -3.1564554e-01  -2.1055176e-01  -8.2063176e-02  -1.1057159e-01  -3.0674640e-01  -1.4588405e-01  -3.1294894e-01  -1.9698920e-01  -3.2789187e-02   2.6141259e-02   2.2380237e-01   1.5476996e-01  -1.4505754e-01  -3.2101560e-02  -1.8970754e-01  -5.1950784e-02   2.9288903e-01   3.2900135e-01  -7.5589316e-02  -1.9987576e-02   1.0272655e-01   9.8697844e-02   2.0123213e-01  -5.7038801e-02  -2.5965048e-01  -6.0236175e-03  -8.1608794e-03  -1.4240307e-01   1.8921445e-01   9.0377428e-02   3.2070945e-01   2.8891353e-01   3.3627235e-01   3.4126498e-01   3.9066352e-01   3.8130232e-01   2.0872143e-01   2.4347363e-01  -9.9055357e-02  -1.2975937e-01   1.1320816e-02   2.4243505e-01  -3.2017139e-01  -2.5425425e-01   1.9405652e-01   1.3479047e-02  -1.0808808e-01  -3.1514261e-01  -1.1998302e-01  -2.7341507e-01   6.4626880e-02   2.0624906e-02   3.2469265e-01   2.1710452e-01   6.8257991e-02   8.0852759e-02  -4.2804500e-02   2.9983756e-01  -6.7082747e-02   1.4932331e-02  -9.8363472e-02  -1.7301423e-01   2.1587506e-01   8.7235519e-02  -2.8884505e-01  -9.9233673e-02  -2.6769844e-01  -8.0290231e-02  -2.2555162e-01  -2.0405121e-01  -5.5730951e-02   1.3731356e-01  -8.3372255e-02   1.1412240e-01  -2.5720097e-01  -2.8686116e-01  -1.7042861e-01  -5.9025111e-02  -1.7730510e-01  -1.9139749e-02   3.1759435e-01   1.0000000e+00   5.0217260e-01   6.8615580e-01   1.3980655e-01   2.1257633e-01  -7.3151166e-02  -4.8460186e-02  -2.3635738e-01  -2.2571958e-02   1.4368919e-02  -1.0655861e-01  -9.6862590e-02   2.0385023e-01   2.5386443e-01   4.1427204e-01   4.5004826e-01   2.0768292e-01   4.6988322e-02  -2.6504256e-02  -1.4892559e-02   3.0805690e-01
  -3.5909857e-01  -3.4980731e-01  -1.2692320e-01  -7.0804686e-02  -1.1784815e-01   7.5396765e-02  -2.8092574e-01  -3.2324997e-01  -1.2642046e-01  -3.5629603e-03  -5.0874805e-01  -4.2319471e-01  -4.9643028e-01  -3.7006512e-01  -2.3007897e-01  -9.8210483e-02  -3.7476972e-01  -3.6340360e-01  -2.2990439e-01  -1.4520923e-01  -1.2170498e-01   2.6222104e-02  -6.8902633e-02   3.0842195e-02   1.1316287e-01   4.9697598e-02  -1.7558410e-01  -4.6269873e-02  -2.5874468e-01  -2.5274530e-01   4.6355681e-02   8.2911562e-03  -2.3467237e-01  -2.3909427e-01   3.5200015e-02  -4.7731981e-02   1.6746654e-01   1.5139469e-01   5.3155597e-02   6.4152417e-02   1.1597799e-01  -2.9124877e-02   4.3668703e-01   4.1338793e-01   3.5335807e-01   2.7979223e-01   5.4793299e-01   5.9702892e-01   3.8035342e-01   3.8510948e-01   3.5282963e-01   3.4695365e-01   1.6612584e-01   2.2480493e-02   3.4050239e-01   4.6499317e-01  -2.5943824e-01  -2.7556733e-01   2.1876665e-01   8.3939970e-02  -2.6501269e-01  -3.8868135e-01  -2.3710798e-01  -3.8598500e-01  -7.8887961e-02  -1.9514007e-01   2.5983876e-01   1.2509785e-01   3.4937075e-01   2.5537131e-01   3.9882618e-02   1.0252391e-01  -2.2395771e-01  -1.6686809e-01  -1.7894011e-01  -2.4799121e-01   9.5690681e-02  -2.4641913e-02  -2.6514855e-01  -3.0157920e-01  -2.7855940e-01  -2.6215813e-01  -8.2027661e-02  -9.8722226e-02  -7.8363612e-02  -3.5113700e-02  -8.9688430e-02   8.7832094e-02  -6.0159907e-02  -1.4032524e-01  -5.9421783e-02   3.4213229e-02  -1.6390518e-01  -1.7983908e-04   6.8610947e-01   5.0217260e-01   1.0000000e+00   7.7116392e-01   4.0325407e-01   3.9477975e-01  -1.1792557e-02   3.5112742e-02  -1.4491974e-02   6.5628746e-02   2.2276771e-01   8.1448036e-02  -2.5219182e-02   1.7015932e-01   3.7194316e-01   6.7175931e-01   7.7109481e-01   6.1341857e-01   2.8986704e-01   2.8671729e-01   2.6927757e-01   3.5774913e-01
  -2.8720661e-01  -3.7568222e-01  -2.6425434e-01  -2.3726637e-01  -1.7558668e-01   6.7841815e-02  -3.6319561e-01  -4.3027892e-01  -1.7521798e-01  -5.0600770e-03  -3.1010880e-01  -3.6238645e-01  -3.7622510e-01  -3.9504254e-01  -2.0945883e-01  -3.4814575e-02  -2.6480834e-01  -2.2324370e-01  -2.1934607e-01  -2.0155858e-01  -1.3371080e-01   2.1900811e-02  -1.3665572e-01  -5.9888597e-02   4.6597031e-02   2.9964017e-02  -7.3234162e-02   3.2232309e-02  -1.8270584e-01  -1.5407315e-01   9.6848394e-02   1.1535977e-01  -9.0954990e-02  -9.9281514e-02  -8.0202027e-02  -1.2534254e-01   7.7485270e-02   6.7267947e-02  -5.4349855e-02   9.1024630e-02   1.0195008e-02  -6.8190678e-02   4.7793024e-01   4.1144953e-01   4.7452644e-01   4.0405886e-01   6.2926653e-01   6.3489938e-01   5.1445670e-01   5.4710368e-01   4.0973643e-01   3.3263692e-01   2.1681082e-01   8.6037554e-02   2.0843819e-01   5.2277249e-01  -2.1242759e-01  -2.2798752e-01   1.8331855e-01   9.5364227e-02  -2.8332942e-01  -3.8384565e-01  -1.8917946e-01  -3.0252716e-01  -1.5057419e-01  -2.4184333e-01   2.6138434e-01   9.9591897e-02   1.8553358e-01   8.4756631e-02  -8.6101218e-02   9.3449794e-02  -1.2418029e-01  -6.7966400e-02  -7.5512884e-02  -1.0149676e-01   1.5740313e-01   3.0605454e-02  -2.3289525e-01  -1.6757555e-01  -1.9629572e-01  -2.0218147e-01  -1.6874241e-01  -1.1584161e-01  -8.2464769e-02  -1.2495769e-01  -1.9044578e-01   1.2961294e-01  -2.2063046e-01  -1.7586278e-01  -1.9623966e-01   6.4674234e-02  -3.2375966e-01  -5.7723038e-02   4.6317389e-01   6.8615580e-01   7.7116392e-01   1.0000000e+00   3.6233436e-01   5.4071685e-01  -1.2426242e-01  -7.6389134e-02  -8.3859076e-02  -7.8784940e-03   1.9843076e-01   3.6873859e-02  -2.5401705e-02   1.2134850e-01   2.2550727e-01   4.3106369e-01   6.0749146e-01   5.5218131e-01   3.0185856e-01   2.5620250e-01   2.1806640e-01   3.5632048e-01
   2.4125008e-01   2.7754330e-01  -3.7112976e-02  -2.2207138e-02  -2.5843843e-01  -4.9496391e-03  -9.1695806e-02  -5.9950737e-02  -1.4249061e-01   1.8384777e-01   1.3297151e-02  -1.8093652e-01  -2.1853564e-01  -1.6547820e-01   5.3110118e-02   1.3927958e-01  -2.4414221e-02  -1.1445205e-01   2.7560593e-01   2.3771801e-01  -3.1917840e-01  -1.5722662e-01  -3.0588740e-01  -2.6160927e-01  -4.5544857e-01  -4.1820906e-01  -5.0937936e-01  -3.9127795e-01   6.5604981e-02  -3.1375189e-02  -3.4220257e-01  -2.8279967e-01  -3.5115006e-01  -4.2507072e-01  -4.1882453e-01  -3.8877606e-01   3.5238956e-02   3.8018414e-02  -4.4673439e-02  -1.1052343e-01  -7.3613283e-02  -1.1023911e-01   2.3500183e-01   4.8093610e-02   6.8167262e-02  -6.7318330e-02   3.6509998e-01   3.4841013e-01   5.0809303e-02  -1.9866824e-02  -6.3958430e-03  -3.9547375e-02   3.3244138e-01   2.0362026e-01   3.3181111e-01   2.3492808e-01   2.0898721e-01   1.1636325e-01   3.4625258e-02   2.4685919e-01  -8.9915108e-02  -2.8510569e-02   8.8828820e-02  -2.6885223e-03  -3.9117335e-01  -2.5926680e-01  -3.4641709e-01  -3.4426784e-01   2.6126323e-01   1.8089917e-02  -1.8211831e-01  -1.2763540e-01  -1.9758541e-02  -2.2097232e-02   8.0986224e-02  -8.5419411e-02   2.9375666e-01   3.6271139e-02  -8.0803428e-02  -1.0135617e-01  -1.3019773e-02  -1.0326657e-01  -8.8455301e-02  -3.3712088e-02  -2.1271205e-01  -2.1532799e-01  -3.6078125e-01  -3.4414576e-01   9.7334995e-02   2.1765075e-03   4.1172835e-01   4.0630728e-01   5.2969959e-02   2.4782235e-01   1.1418291e-01   1.3980655e-01   4.0325407e-01   3.6233436e-01   1.0000000e+00   7.8313734e-01   1.3899991e-01   1.6583580e-01   3.5296269e-01   1.8277279e-01   2.7773288e-01   2.9472116e-02   2.3840343e-01   2.4661214e-01   7.4339317e-02   1.2844823e-01   1.7866084e-01   5.7002497e-01   5.9165790e-01   3.4346766e-01   2.6456941e-01   1.7464290e-01
   1.9660255e-01   8.7574157e-02  -1.1071175e-01  -1.7720261e-01  -9.3090995e-02   1.0350259e-01  -1.4672983e-01  -2.8758267e-01  -1.5165309e-01   7.8713743e-02   7.5412066e-02  -2.0595293e-01  -1.8079849e-01  -2.5677961e-01   6.7788593e-02   1.3602111e-01  -5.9939195e-02  -1.7533012e-01   2.4770484e-01   1.0985588e-01  -8.2659107e-02   5.3423162e-02  -3.4925767e-01  -3.0341149e-01  -4.2877472e-01  -3.3758659e-01  -3.0738230e-01  -2.1196932e-01   4.5281678e-02  -8.4589074e-02  -2.7485373e-01  -2.2717314e-01  -2.1668570e-01  -2.6592482e-01  -4.9903121e-01  -4.3164557e-01  -1.0925489e-01  -5.6706457e-02  -5.3663767e-02  -1.8303254e-01  -1.8793250e-01  -2.1921336e-01   4.4514739e-01   2.9123598e-01   2.9909350e-01   1.8971941e-01   5.3450256e-01   5.2589340e-01   2.6549506e-01   2.3994992e-01   1.2518344e-01   6.8944804e-03   3.9872164e-01   3.7093723e-01   1.4860249e-01   2.6795551e-01   5.9650059e-02  -4.1776861e-02  -2.3159604e-02   1.3240097e-01  -2.4894898e-01  -1.5817241e-01   1.8869502e-02  -9.7989108e-02  -4.2182895e-01  -3.4246379e-01  -3.3371947e-01  -3.9040789e-01   1.6192278e-01  -1.0525991e-01  -8.1568722e-02  -7.4387593e-02  -5.1437048e-02  -1.0396528e-01   1.0583324e-02  -1.5618536e-01   1.7969779e-01   5.4199057e-02  -1.6513843e-01  -1.2140697e-01  -1.1717564e-02  -1.4281316e-01  -2.6994896e-02  -5.8796884e-02  -2.8503974e-01  -3.0701729e-01  -3.0483851e-01  -2.7882330e-01  -2.0514580e-01  -8.5759837e-02   2.4188679e-01   4.9379329e-01  -5.6507173e-02   3.0294532e-01   1.0317825e-01   2.1257633e-01   3.9477975e-01   5.4071685e-01   7.8313734e-01   1.0000000e+00   1.0227701e-01   1.5809918e-01   3.1065126e-01   2.3032273e-01   3.0945362e-01   1.6023528e-01   1.9956280e-01   1.6291037e-01   1.0332842e-01   1.4980749e-01   1.8218680e-01   6.6103683e-01   7.1696197e-01   4.6311585e-01   2.8987576e-01   2.1840182e-01
  -1.4414861e-01  -1.7379365e-03   4.1431125e-01   4.8017888e-01   6.8067347e-02   2.5217043e-01   3.8023455e-01   3.5568795e-01   8.0273032e-02   1.6767081e-01  -2.1188506e-01  -2.4827956e-03  -4.5000780e-03   7.6505813e-02  -6.7451976e-02  -1.0800064e-01  -3.5420081e-01  -4.4167217e-01  -4.9911653e-02  -1.0188003e-03   8.3736244e-02   4.4929613e-02   7.0461956e-02   1.3884942e-01  -4.2871569e-02  -2.3877570e-02  -5.4346300e-02  -2.8773205e-02  -3.0298002e-01  -3.2079445e-01  -3.5353258e-02  -5.4723329e-02   4.2693653e-02   3.0654962e-02  -1.0653618e-01  -1.0235836e-01   2.8343596e-02  -6.6480106e-02   2.9299345e-02  -6.8797526e-02  -3.1777389e-01  -2.6749316e-01  -1.6456366e-01  -4.9688127e-02  -1.4778229e-01  -1.3231588e-01  -1.4325763e-01  -1.8096926e-01  -1.7928019e-02  -1.9053348e-01   1.7229265e-01   1.5670828e-01   2.7576936e-01   2.7026125e-01   1.6562813e-01   9.5621669e-02  -2.6071928e-01  -1.1125925e-01   2.3705850e-01   2.1229340e-01   2.9451595e-01   3.1124338e-01  -1.9519830e-01  -3.8887099e-02   7.4562174e-02   2.3147270e-01  -6.9653251e-03   4.4236058e-02   1.0910096e-01   1.1477201e-01   1.1457020e-01  -9.9264784e-02  -3.5098253e-01  -3.4599886e-01  -2.6740563e-01  -2.9243310e-01  -3.1085423e-01  -3.6724226e-01  -3.1864272e-01  -3.2784361e-01  -3.4451139e-01  -3.2674861e-01  -2.0101458e-01  -3.6657749e-01   1.2538357e-02   7.5053383e-02  -2.4837325e-01  -3.1648261e-01   3.3412572e-01   4.5496692e-01   5.3077614e-01   1.7578345e-01   5.7323314e-01   5.4159254e-01   1.9809079e-02  -7.3151166e-02  -1.1792557e-02  -1.2426242e-01   1.3899991e-01   1.0227701e-01   1.0000000e+00   6.1680072e-01   6.8961980e-01   6.6081658e-01   3.5403734e-01   2.4621947e-01   4.5361864e-01   4.9802012e-01  -1.3424151e-01  -1.6390112e-01  -1.6922715e-01  -1.7370343e-03   1.9127907e-01   2.8946727e-01   3.0358351e-01   1.8634927e-01
  -9.7167186e-02   1.7318498e-02   5.1110477e-01   3.2115924e-01  -1.3163899e-01   1.0938337e-01   4.5574308e-01   2.2111130e-01  -1.0316460e-02  -3.7275910e-02  -4.9210890e-03   1.0526193e-01   7.9344406e-02  -1.1294501e-02  -1.6729566e-01  -2.5475197e-01  -3.4544593e-01  -4.5268045e-01   1.2876708e-01   6.7505163e-02  -9.7881575e-02  -1.7873193e-01   2.8490438e-01   2.2081657e-01  -1.3004139e-01  -1.7610753e-01  -2.7562337e-01  -2.5025426e-01  -2.7904804e-01  -3.2550597e-01   1.9752693e-02  -1.2106826e-01  -4.5202900e-02  -1.3544304e-02  -1.6515759e-01  -1.7282318e-01  -6.0169672e-03  -2.2587496e-01  -3.8741354e-02  -1.9172524e-01  -2.8826183e-01  -4.4506374e-01  -1.2753680e-01  -6.1070190e-02   3.3672353e-02  -1.2731098e-03  -5.7515455e-02  -8.9815756e-02  -1.6174377e-02  -1.4375882e-01   3.9901809e-03  -5.4776229e-02   3.0690118e-01   2.3267360e-01   2.4653253e-01   1.8424653e-01  -2.9664990e-01  -1.4664993e-01   1.4757730e-01   1.9548074e-01   2.3681333e-01   2.4148036e-01  -2.5200930e-01  -5.1548144e-02   8.3533131e-02   9.1346945e-02  -8.5719383e-02  -1.1066541e-01   1.4689042e-01   1.6986659e-01   4.6058430e-02   1.4864342e-02  -2.5346611e-01  -3.2846356e-01  -2.5844608e-01  -3.6181943e-01  -1.7737589e-01  -3.8747785e-01  -4.0949958e-01  -3.5530832e-01  -5.1799440e-01  -5.1180045e-01  -3.7314356e-01  -5.5433626e-01  -9.0920774e-02  -1.2518589e-01  -3.0221372e-01  -4.9174134e-01   2.8124465e-01   3.8859620e-01   4.4092237e-01   1.1435168e-01   4.6875252e-01   6.7133869e-01  -4.8913570e-02  -4.8460186e-02   3.5112742e-02  -7.6389134e-02   1.6583580e-01   1.5809918e-01   6.1680072e-01   1.0000000e+00   5.9314762e-01   8.1982407e-01   4.2066094e-01   2.7701710e-01   3.6321440e-01   4.7339402e-01  -1.4467953e-01  -1.2322124e-02   2.8901457e-02   5.1831287e-02   3.6764312e-01   4.9804067e-01   3.0105900e-01   1.0563977e-01
  -1.9199753e-03   6.5960698e-02   4.2476848e-01   3.5685028e-01   1.0354066e-01   2.6802597e-01   3.6597274e-01   2.1624164e-01   7.1637499e-02   7.4689578e-02  -1.9057180e-01  -4.2692292e-02  -9.4373322e-02  -1.0822876e-01   6.8956417e-02  -3.4703714e-02  -3.9803249e-01  -4.0355340e-01   1.7322655e-02  -2.2474033e-02   1.9771738e-01   1.2824053e-01   4.9478249e-02  -6.7151837e-03  -2.0955577e-01  -1.8930863e-01  -1.8207798e-02  -6.1489440e-02  -2.9203925e-01  -3.9272212e-01  -2.2494370e-01  -2.7443005e-01  -1.5912839e-01  -1.7041410e-01  -2.3217042e-01  -2.7144887e-01  -5.9212208e-02  -5.7110168e-02   3.3142235e-01   1.1620076e-02  -3.9855354e-01  -3.5417803e-01  -4.1078031e-02   4.5002438e-02  -2.0662558e-01  -2.7387993e-01  -3.2127511e-02  -6.1775237e-02  -5.1073814e-02  -2.7644174e-01   1.9111101e-01   5.0210853e-02   5.0669509e-01   4.0507370e-01   3.5107541e-01   1.6497639e-01  -6.3381787e-03   4.6763910e-02   1.2943717e-01   2.6617525e-01   2.4530651e-01   2.8288079e-01  -8.5087440e-02  -2.9987093e-02  -6.6407308e-02   3.0410388e-02  -2.4603759e-01  -2.2525241e-01   5.4882010e-02   1.5438086e-03   6.2124996e-02  -2.4751620e-01  -3.9551244e-01  -4.1525267e-01  -2.6669849e-01  -3.0777616e-01  -3.1540273e-01  -4.3709835e-01  -2.8234694e-01  -3.6362661e-01  -2.9029790e-01  -3.9693438e-01  -8.0543821e-02  -4.2222400e-01   7.1927517e-02  -1.8830276e-01  -1.2576827e-01  -4.2255121e-01   4.6585748e-01   5.8366561e-01   6.1899054e-01   3.5014249e-01   4.6155352e-01   5.6709988e-01  -8.2912552e-02  -2.3635738e-01  -1.4491974e-02  -8.3859076e-02   3.5296269e-01   3.1065126e-01   6.8961980e-01   5.9314762e-01   1.0000000e+00   7.3618045e-01   6.3956396e-01   5.3403558e-01   5.9706000e-01   4.5173384e-01  -1.7097760e-02  -2.2134455e-01  -1.5603288e-01   2.2411936e-01   4.6854676e-01   6.1922275e-01   6.0832881e-01   2.1795540e-01
  -1.8298086e-01  -1.5635361e-01   4.5243827e-01   3.0817695e-01   1.0096065e-01   2.3731645e-01   3.8236971e-01   1.7502920e-01   4.9440321e-02   1.4440464e-02  -1.5072742e-01  -3.7189794e-02  -8.8793136e-02  -1.5633765e-01  -1.4088687e-01  -2.3345393e-01  -4.9232470e-01  -4.9157894e-01  -2.2693771e-02  -7.9625553e-02   6.4743839e-02  -3.4334887e-02   1.5740859e-01   1.3834106e-01  -9.7694503e-02  -1.1790864e-01  -1.0669458e-01  -1.4839595e-01  -3.6524836e-01  -4.0060991e-01  -5.5338929e-02  -1.4922878e-01  -5.8395503e-02  -3.8397466e-02  -1.4237564e-01  -1.9823100e-01  -1.4607534e-02  -1.7869486e-01   1.8405284e-01  -2.7207511e-02  -3.4094811e-01  -3.9964930e-01  -8.2457831e-02  -1.4699995e-03   4.3763559e-03  -3.4035400e-02  -8.1946627e-02  -7.9696837e-02  -1.8496689e-02  -1.5929446e-01   7.3279888e-02   1.0204143e-03   3.3971975e-01   3.0035722e-01   3.2243390e-01   2.5424931e-01  -3.3844211e-01  -2.1547535e-01   1.1582543e-01   1.1441362e-01   1.2495061e-01   1.4019722e-01  -2.7245780e-01  -1.5562811e-01   2.7760075e-02   2.2798894e-02  -8.0428273e-02  -1.2804203e-01   9.0939953e-02   9.4053619e-02   7.2459086e-02  -5.5977422e-02  -4.0240646e-01  -4.1144778e-01  -3.4192159e-01  -3.7515570e-01  -3.0383269e-01  -4.5778261e-01  -4.5108795e-01  -4.5739450e-01  -5.5132041e-01  -5.0801737e-01  -3.2737932e-01  -5.1736324e-01  -4.8903894e-02  -1.6356157e-01  -2.3994566e-01  -4.0538149e-01   2.9385777e-01   4.3764175e-01   4.6431870e-01   2.1170421e-01   3.8035359e-01   5.6703192e-01   1.0393820e-01  -2.2571958e-02   6.5628746e-02  -7.8784940e-03   1.8277279e-01   2.3032273e-01   6.6081658e-01   8.1982407e-01   7.3618045e-01   1.0000000e+00   5.6289230e-01   5.5239216e-01   5.1051935e-01   5.3688104e-01   4.8312306e-03  -1.0280249e-01  -5.0404472e-02   1.6711925e-01   4.4625678e-01   6.2614624e-01   5.8824345e-01   3.0129138e-01
  -2.5384109e-01  -2.0638540e-01   1.0002798e-01   1.0833230e-01   5.0528361e-02   1.9044190e-01   8.7123957e-03  -9.1736839e-02  -1.8257016e-02  -1.0307718e-01  -3.8078965e-01  -8.3712091e-02  -2.4293669e-01  -1.1274992e-01  -7.4764318e-02  -9.3084346e-02  -3.7914519e-01  -3.2368154e-01  -2.1303153e-01  -1.9459750e-01   1.5745270e-01   6.1697169e-02   1.8836487e-01   1.4378463e-01   8.7173038e-05  -3.0143186e-02  -2.0108442e-02   2.4294885e-02  -3.2466458e-01  -3.1355748e-01  -1.5371259e-01  -1.5570061e-01  -2.2519693e-01  -2.1998107e-01  -6.5496727e-02  -1.6930474e-01  -6.4717092e-02  -1.5017479e-01   1.9730222e-01   7.7826999e-02  -2.9899195e-01  -2.7822730e-01   5.3571685e-02   1.0464393e-01   1.0793894e-03  -1.8010274e-01   4.8568784e-02   2.3487855e-02   6.3234031e-02  -5.2629536e-02   1.7113796e-01   1.9650230e-01   3.3416685e-01   2.3257488e-01   3.2259698e-01   2.2230668e-01  -1.0351035e-01  -1.0019755e-01   8.5941566e-02   1.3564729e-01   7.4426393e-03  -5.3522892e-03  -9.6446701e-02  -1.6401809e-01  -2.2767686e-02  -1.0020379e-01   1.2697946e-02  -1.1030586e-01   1.5120417e-01   1.2785582e-01   3.0165452e-02  -1.1801782e-01  -3.1519436e-01  -3.2759597e-01  -2.5290240e-01  -3.0765185e-01  -1.8885892e-01  -3.3021874e-01  -1.8401543e-01  -2.3272322e-01  -3.4513351e-01  -3.0445937e-01  -9.3430444e-02  -2.4750309e-01   2.4561184e-02  -4.2286716e-02   1.1329144e-02  -2.2074521e-01   1.8153933e-01   3.6043243e-01   4.1649921e-01   1.6431639e-01   3.3727485e-01   3.9093142e-01   5.0237557e-02   1.4368919e-02   2.2276771e-01   1.9843076e-01   2.7773288e-01   3.0945362e-01   3.5403734e-01   4.2066094e-01   6.3956396e-01   5.6289230e-01   1.0000000e+00   6.8988826e-01   3.7944448e-01   2.9800311e-01   5.9941049e-02  -4.9372896e-02   1.8483381e-01   3.2522050e-01   4.4241314e-01   7.0705355e-01   7.9218816e-01   4.4161675e-01
  -3.0724635e-01  -3.5856709e-01   1.5223646e-01   6.6467157e-02   3.2011870e-01   1.4554217e-01   1.0020448e-01  -1.5274708e-01   2.4386013e-01  -3.5474737e-02  -2.5514543e-01  -6.6793891e-02  -1.5280600e-01  -1.4828248e-01   3.7442596e-02  -1.1220218e-01  -3.9887017e-01  -3.8722038e-01  -3.2780669e-01  -3.8521042e-01   3.3912797e-01   1.7704570e-01   1.8558117e-01   8.4522575e-02   1.9144043e-01   1.4934894e-01   2.1018372e-01  -3.6755419e-03  -3.9265604e-01  -5.7145100e-01   2.7035715e-02  -7.1600519e-02  -1.0477416e-01  -4.3283555e-02   2.2068580e-01   1.3437298e-01  -1.0889851e-01  -2.0425340e-01   3.4063745e-01   7.3682822e-02  -2.4327587e-01  -3.2174964e-01  -2.3647419e-02   7.7245011e-02   6.2391458e-02  -8.3000931e-02  -1.3486673e-01  -1.4675475e-01   3.7274832e-02  -1.1108386e-01   2.3197936e-01   1.6148326e-01   3.0359936e-01   2.9755059e-01   1.2626824e-01   3.9529215e-02  -2.7813954e-01  -3.2938224e-01  -7.3321356e-02  -1.6138669e-01   1.8242710e-02  -1.2295735e-01  -1.2590242e-01  -3.6424839e-01   2.2251352e-01   8.9670858e-02   1.8226010e-02  -1.3030275e-01  -1.3873137e-01  -1.0466913e-01   1.7790566e-01  -5.7813060e-02  -4.1439257e-01  -3.5770128e-01  -3.6197284e-01  -2.6642300e-01  -2.6750063e-01  -3.2446471e-01  -1.8190559e-01  -3.2145526e-01  -3.0520006e-01  -3.1248775e-01   8.0110470e-02  -2.7624840e-01   1.4880143e-01   1.0521175e-01   1.9474765e-01  -1.7637987e-01   5.3548933e-02   3.1759857e-01   4.6367583e-01   3.9464609e-01   3.7776166e-01   3.9290046e-01   5.9152230e-02  -1.0655861e-01   8.1448036e-02   3.6873859e-02   2.9472116e-02   1.6023528e-01   2.4621947e-01   2.7701710e-01   5.3403558e-01   5.5239216e-01   6.8988826e-01   1.0000000e+00   4.2440821e-01   2.4730795e-01   1.7304062e-01  -1.7879443e-01   6.3162181e-03   2.7637611e-01   4.2999429e-01   6.7507330e-01   8.2653329e-01   4.9581196e-01
  -6.2026870e-02  -1.2713859e-02   1.4034023e-01   3.6808908e-02   1.0639468e-01   6.4371855e-02   1.9447759e-01   7.8960418e-02   8.1917712e-02   6.7559362e-02  -1.1374360e-01   2.1941550e-02  -5.1345152e-02  -5.1293412e-02   1.8416843e-01   9.6760596e-02  -2.2088591e-01  -3.1133948e-01  -2.1090284e-02  -4.3909063e-02   9.5882898e-02   9.9802832e-02  -1.0069663e-03  -4.8248899e-02  -1.5168184e-01  -1.6557988e-01   2.0297648e-01   1.0362613e-01  -2.1492623e-01  -3.2886654e-01  -9.9367716e-02  -1.0968361e-01  -1.2393439e-01  -1.1060732e-01  -1.0449992e-01  -7.5060719e-02  -1.2895593e-01  -6.3045542e-02   8.4017687e-02   2.2011476e-02  -1.9807087e-01  -1.8803833e-01  -1.5809272e-01  -9.0849157e-02  -1.1492355e-01  -1.3046688e-01  -1.1532483e-01  -2.0418432e-01  -2.0261713e-02  -8.6694302e-02   1.4658440e-01   4.6991448e-02   3.4029553e-01   2.7976414e-01   1.0671620e-01   5.1517516e-02  -1.3560451e-01  -6.8043649e-02   2.2686542e-01   2.6428748e-01   2.4466155e-01   1.9482112e-01  -2.2935518e-02  -3.1428892e-03  -6.6227316e-02   1.6498970e-02  -1.3626877e-01  -1.9625313e-01  -4.8498830e-03  -2.9015438e-03  -4.6313171e-02  -8.7385394e-02  -1.9367066e-01  -1.1855616e-01  -1.0812089e-01  -4.8068182e-02  -2.5242972e-02  -2.2823537e-01  -1.9029801e-01  -1.3639131e-01  -2.5591725e-01  -2.7694010e-01  -5.5027043e-02  -2.5238978e-01   1.1794770e-01  -4.1509079e-02  -1.0983276e-01  -3.5496104e-01   3.4957328e-01   4.6792348e-01   3.8990131e-01   2.5989023e-01   3.0695037e-01   3.3020498e-01  -6.2793446e-02  -9.6862590e-02  -2.5219182e-02  -2.5401705e-02   2.3840343e-01   1.9956280e-01   4.5361864e-01   3.6321440e-01   5.9706000e-01   5.1051935e-01   3.7944448e-01   4.2440821e-01   1.0000000e+00   5.3181010e-01  -2.1306517e-01  -3.3071084e-01  -2.9454652e-01   6.7007707e-02   3.4501818e-01   4.0355453e-01   4.8658307e-01   3.3066555e-01
  -1.7680834e-01  -7.8795891e-02   2.3355855e-01   2.3411708e-01  -2.6863198e-01   8.3250620e-02   2.0928766e-01   1.3369161e-01  -1.8462260e-01   1.0576741e-01  -2.9213206e-01  -2.2312759e-01  -2.1862329e-01  -1.8686958e-01  -1.3147096e-01  -1.1779601e-01  -3.1023056e-01  -3.9543964e-01  -5.3285667e-02   3.5859790e-02  -2.1572299e-01  -9.5341578e-02   1.7297232e-01   1.8521096e-01   5.9213037e-02   5.1711053e-02  -8.8630446e-02  -6.5998885e-02  -2.4937783e-01  -3.1665074e-01   1.4872318e-01   1.6917247e-01   6.3457172e-02   2.8419296e-02   2.5584829e-02   3.3861605e-02  -4.1063057e-02  -3.1388188e-01  -1.2743584e-01  -1.6683201e-01  -1.5565555e-01  -3.1229315e-01  -1.5162798e-02  -4.8955478e-02   7.4672577e-02   2.0663913e-03   2.5964270e-02  -4.8784650e-02   2.7702801e-02  -1.0723972e-01   1.8938586e-01   1.2321850e-01   3.2388010e-01   7.5941442e-02   1.3839929e-01   1.1408776e-01  -1.9795708e-01  -9.7583681e-02   1.8057982e-01   2.5833248e-01   9.7328010e-02   1.0076606e-01  -1.0036310e-01  -8.9342664e-02   1.4097316e-01   2.0090000e-01   1.5624923e-01   1.1972163e-01   2.1040842e-01   3.1312204e-01  -5.6075259e-02  -3.2778343e-02  -2.0894803e-01  -2.4831026e-01  -1.9858905e-01  -2.8333475e-01  -8.8078209e-02  -3.5405369e-01  -2.5926905e-01  -2.5023481e-01  -3.9114917e-01  -3.6002838e-01  -1.5728485e-01  -3.2057918e-01   9.7124884e-02   6.9145026e-02  -2.6223337e-01  -3.5184116e-01   2.6893943e-01   3.2680780e-01   3.8416314e-01   3.9319916e-02   3.2453946e-01   3.3940143e-01   9.1214058e-02   2.0385023e-01   1.7015932e-01   1.2134850e-01   2.4661214e-01   1.6291037e-01   4.9802012e-01   4.7339402e-01   4.5173384e-01   5.3688104e-01   2.9800311e-01   2.4730795e-01   5.3181010e-01   1.0000000e+00  -1.2794083e-01  -1.3551457e-01   2.5946407e-02   8.6245820e-02   3.2573217e-01   3.6462065e-01   3.1063794e-01   1.7445326e-01
  -2.3245442e-01  -3.2177803e-01  -7.9505048e-02   2.1194714e-02   1.1279411e-01   5.2819984e-02  -2.5325682e-01  -2.5642232e-01   2.9874169e-03  -1.7959625e-01  -2.1755286e-01  -1.8514637e-01  -3.4711157e-01  -3.0216909e-01  -3.8772334e-02  -4.3137313e-02  -2.8774085e-01  -2.4181191e-01  -5.4378564e-02  -6.1636468e-02   5.7633966e-02   4.4992048e-02   6.8859424e-02   7.0963017e-02   4.5911424e-02   9.0147014e-02  -8.0424919e-02  -6.7816968e-02  -1.5781398e-01  -1.8707549e-01   5.1155583e-02   5.1320477e-02   5.6449196e-02   9.1911344e-02   1.2936967e-01  -1.0928440e-02   9.4814534e-02   6.1391535e-02   2.4323905e-01  -3.9154181e-02   4.6451905e-02  -9.2530842e-02   1.6301538e-02  -4.6845889e-02   1.1134479e-03  -7.1602771e-04   1.8116448e-02   1.3768948e-01  -9.2902886e-02  -1.1739617e-01  -8.2874683e-02  -1.2670166e-01  -3.0017366e-02  -2.9339505e-02   1.5242390e-01   1.2727800e-01  -1.9790528e-01  -3.5637619e-01  -1.9213019e-01  -3.6443951e-01  -2.8013089e-01  -4.4170827e-01  -6.4117370e-02  -3.8677172e-01   1.6615731e-01  -8.0074005e-02  -1.6786529e-02  -2.4751143e-02   1.5660011e-01   8.8747585e-02   2.0133955e-01   1.2402158e-01  -2.6708675e-01  -2.9393414e-01  -3.1037191e-01  -3.1880507e-01  -3.0759775e-01  -2.0517883e-01  -2.9310464e-01  -3.5656076e-01  -2.5972967e-01  -1.5355612e-01   1.3042113e-01  -1.0832241e-02  -1.3306403e-01   8.4907197e-02   2.1021411e-01   2.9820196e-02  -1.6508464e-01  -2.0345491e-01  -1.8202762e-02   1.5672841e-01   1.1259126e-03  -3.0146668e-02   5.6654312e-01   2.5386443e-01   3.7194316e-01   2.2550727e-01   7.4339317e-02   1.0332842e-01  -1.3424151e-01  -1.4467953e-01  -1.7097760e-02   4.8312306e-03   5.9941049e-02   1.7304062e-01  -2.1306517e-01  -1.2794083e-01   1.0000000e+00   5.3128084e-01   3.0975252e-01   4.1762797e-01   1.4745111e-01   4.1873506e-02   1.2263316e-01   3.3888329e-01
  -1.3795953e-01  -9.2099333e-02  -1.1455887e-01  -1.8386477e-01  -1.5164908e-01  -7.9003054e-02  -2.4829570e-01  -3.6070416e-01  -5.7983244e-02  -1.5088672e-01  -2.0649558e-01  -1.1046018e-01  -2.1412894e-01  -1.4045918e-01  -2.0188394e-01  -1.8755873e-01  -1.3561480e-01  -1.3445950e-01   1.7565674e-02   9.0333386e-02  -1.8293180e-01  -1.0290648e-01  -5.0164790e-02   5.4658782e-03   4.0100123e-03  -6.3894482e-02  -2.7391082e-01  -1.1615856e-01  -1.3106168e-01  -4.8934206e-02  -6.2786919e-02  -1.2609775e-01  -1.8590656e-01  -1.6863776e-01  -5.9574939e-02  -1.3891690e-01   2.6232171e-01   2.6328572e-01  -3.3790589e-02  -2.2208981e-02   1.6979953e-01  -6.2485922e-03   2.0047534e-01   1.2580302e-01   9.3681399e-02   4.8796401e-02   3.1983789e-01   4.2417114e-01   1.1454325e-01   1.2265051e-01  -2.3778310e-02   4.7605313e-03  -1.0805495e-01  -9.5129390e-02   1.6520325e-01   2.8410083e-01  -1.3778076e-01  -1.4346771e-01   6.9406377e-02  -1.0708085e-01  -1.3820193e-01  -3.0047907e-01  -1.5010606e-01  -2.2724494e-01  -1.0667074e-02  -2.6444874e-01   7.5463477e-02   2.5849913e-02   4.0614996e-01   2.3712102e-01   1.4497491e-01   2.1648086e-01  -4.2894445e-02  -1.6284454e-01  -1.0920936e-01  -2.4482387e-01   7.8021941e-02   1.0520409e-01  -1.6437958e-01  -1.7654024e-01  -1.4952245e-01  -1.5150537e-01  -1.1692112e-01  -6.3063759e-02  -2.0973536e-01  -1.0536529e-01  -4.3151989e-03   1.2182627e-01  -1.3190283e-01  -3.4871644e-01  -2.7478503e-01  -1.3420965e-01  -2.4469588e-01  -9.8496140e-02   5.7152448e-01   4.1427204e-01   6.7175931e-01   4.3106369e-01   1.2844823e-01   1.4980749e-01  -1.6390112e-01  -1.2322124e-02  -2.2134455e-01  -1.0280249e-01  -4.9372896e-02  -1.7879443e-01  -3.3071084e-01  -1.3551457e-01   5.3128084e-01   1.0000000e+00   7.0542281e-01   3.9248680e-01   4.6898439e-02  -4.2538472e-02  -9.5486725e-02   1.3196295e-01
  -3.7556576e-01  -3.5108468e-01  -2.2641556e-01  -1.8643920e-01  -2.6189382e-01  -5.6243479e-02  -3.9509498e-01  -4.8994917e-01  -2.1692121e-01  -1.7965396e-01  -4.8923676e-01  -3.6464237e-01  -4.5773755e-01  -3.4297005e-01  -4.0352508e-01  -2.4731905e-01  -1.5297248e-01  -1.2916152e-01  -2.5198745e-01  -1.3275822e-01  -1.8061329e-01  -1.0931451e-01  -1.1145167e-02   2.8733986e-02   2.3518878e-01   7.9733504e-02  -2.3923007e-01  -1.2221970e-01  -1.4048019e-01  -6.6741893e-02   5.8638884e-02  -2.7178164e-02  -2.1895284e-01  -2.0526350e-01   1.0116524e-01   2.4589966e-03   2.1377474e-01   5.2320540e-02  -6.9470948e-02  -2.2568146e-02   8.4752407e-02  -1.3292414e-01   3.3228673e-01   3.3976713e-01   2.3229067e-01   1.0473647e-01   3.6270213e-01   4.7749471e-01   2.9839782e-01   2.7249480e-01   2.0546173e-01   2.7274328e-01  -8.0329799e-02  -1.6902557e-01   7.0715070e-02   2.4406806e-01  -1.9379878e-01  -1.9502588e-01   3.7178995e-02   4.3754162e-02  -2.7733764e-01  -3.6571405e-01  -6.0367796e-02  -2.4080502e-01   1.8260266e-02  -1.9680255e-01   2.8341032e-01   1.8574321e-01   3.4699632e-01   2.5100663e-01   6.5348824e-03   1.0173334e-02  -2.0612648e-01  -9.3932403e-02  -2.6993446e-01  -3.4286153e-01   7.2414447e-02  -1.2181705e-02  -8.5897237e-02  -1.3208039e-01  -1.5814450e-01  -1.2399074e-01  -6.4441371e-02  -1.2751884e-02  -1.1566397e-01   3.5134017e-02   3.0285159e-02   1.5231302e-01  -3.0590005e-01  -3.4687452e-01  -1.5333464e-01  -9.7457310e-02  -1.3784749e-01  -3.5428219e-02   4.2551654e-01   4.5004826e-01   7.7109481e-01   6.0749146e-01   1.7866084e-01   1.8218680e-01  -1.6922715e-01   2.8901457e-02  -1.5603288e-01  -5.0404472e-02   1.8483381e-01   6.3162181e-03  -2.9454652e-01   2.5946407e-02   3.0975252e-01   7.0542281e-01   1.0000000e+00   5.2325526e-01   1.5209839e-01   1.2596576e-01   1.6852600e-01   2.1686179e-01
  -7.2704159e-02  -2.1638215e-01  -4.7182114e-02  -1.2489765e-01   1.2838134e-01   2.2964295e-01  -2.0036289e-01  -3.5996732e-01   5.3412095e-03   1.6451117e-03  -2.5781284e-01  -3.7430131e-01  -4.5321815e-01  -4.2864410e-01   9.2758985e-02   1.3855943e-01  -2.7614526e-01  -2.9505378e-01   5.7990879e-02  -7.5440494e-02   1.6660239e-01   2.2001156e-01  -1.2239871e-01  -9.6821337e-02  -1.5234030e-01  -1.2750897e-01  -1.5493018e-01  -7.6007579e-02  -1.1636911e-01  -2.0184591e-01  -8.9782332e-02  -1.4002324e-01  -9.1396597e-02  -1.5309391e-01  -1.7938054e-01  -2.7986817e-01   3.8157777e-02   1.7775745e-05   1.2325487e-01  -1.5580730e-01  -1.6816986e-01  -2.7221855e-01   4.1175218e-01   3.6789085e-01   2.0395113e-01   6.7519222e-02   4.4005610e-01   5.2337588e-01   1.5889494e-01   7.3125990e-02   1.4054869e-01   2.0176957e-02   3.2192252e-01   3.8954007e-01   1.0866629e-01   1.9505957e-01  -5.2274856e-02  -1.9912430e-01  -2.1964585e-01  -7.0998109e-02  -3.6495544e-01  -3.8648389e-01  -8.9192179e-04  -2.7614554e-01  -1.9655864e-01  -3.7474354e-01  -2.0219398e-01  -2.4191882e-01   3.1383227e-01   7.9716012e-02   1.1071401e-01  -5.3836583e-02  -1.9801023e-01  -2.5093899e-01  -1.3230451e-01  -3.0142129e-01  -6.4131900e-03  -8.2325577e-02  -2.7932447e-01  -2.6038830e-01  -1.6047122e-01  -1.8261090e-01   1.4881964e-01  -7.6690759e-02  -2.3866281e-01  -1.3887969e-01  -7.3000150e-02  -1.3971404e-01  -2.5129355e-01  -1.8114822e-01   1.3834106e-01   3.4001309e-01   1.9809396e-02   1.9316710e-01   3.6344366e-01   2.0768292e-01   6.1341857e-01   5.5218131e-01   5.7002497e-01   6.6103683e-01  -1.7370343e-03   5.1831287e-02   2.2411936e-01   1.6711925e-01   3.2522050e-01   2.7637611e-01   6.7007707e-02   8.6245820e-02   4.1762797e-01   3.9248680e-01   5.2325526e-01   1.0000000e+00   6.7989286e-01   4.1081537e-01   3.8877473e-01   3.5001611e-01
   6.9619497e-02  -1.9207171e-02   6.9783436e-02   5.7608608e-03   4.0705144e-02   1.3753901e-01   2.6247858e-02  -1.3434172e-01  -2.2146849e-02   6.2001368e-02  -4.0159394e-02  -1.2857111e-01  -2.7432703e-01  -1.9704929e-01   1.4835304e-01   1.3399388e-01  -2.8870850e-01  -3.9816946e-01   1.6632700e-01   2.2225094e-02   9.2249673e-02   1.5583554e-01  -6.2756904e-02  -3.6781770e-02  -2.4399869e-01  -1.4815167e-01  -1.6569576e-01  -1.5842399e-01  -1.8986181e-01  -3.4407901e-01  -1.0379441e-01  -1.2237638e-01  -1.1470951e-01  -1.8161390e-01  -2.8507571e-01  -2.6252202e-01  -1.5637844e-01  -1.5796641e-01   3.2718497e-02  -1.4604093e-01  -2.5154593e-01  -3.5760859e-01   2.9584898e-01   2.1118922e-01   2.1866113e-01   9.9758450e-02   2.6980856e-01   2.7323297e-01   1.2735940e-01   5.2316877e-02   4.9251154e-02   2.4777476e-03   3.6921567e-01   3.5175799e-01   5.7739361e-02   1.0334189e-01  -1.3239824e-01  -2.4517376e-01  -1.1414297e-01   6.8875809e-02  -2.5380025e-01  -1.4493359e-01  -6.1714463e-02  -2.3116374e-01  -2.6055395e-01  -1.8474529e-01  -2.4816077e-01  -2.9321478e-01   1.6335087e-01  -6.7062024e-02   1.2418009e-01   5.0028221e-02  -1.6434882e-01  -2.7248057e-01  -9.9661771e-02  -2.5181588e-01   2.1670270e-02  -4.0678201e-02  -3.7153321e-01  -3.4211593e-01  -3.0832405e-01  -4.0908713e-01   9.1042331e-03  -2.8211490e-01  -2.4174110e-01  -1.1672013e-01  -2.0332667e-01  -3.4239855e-01  -8.2009347e-02   5.5291327e-02   4.1350193e-01   5.1531330e-01   2.4975629e-01   5.1648128e-01   7.3100655e-02   4.6988322e-02   2.8986704e-01   3.0185856e-01   5.9165790e-01   7.1696197e-01   1.9127907e-01   3.6764312e-01   4.6854676e-01   4.4625678e-01   4.4241314e-01   4.2999429e-01   3.4501818e-01   3.2573217e-01   1.4745111e-01   4.6898439e-02   1.5209839e-01   6.7989286e-01   1.0000000e+00   6.5041945e-01   4.9489081e-01   2.1105388e-01
  -1.4735680e-01  -2.1278375e-01   2.3015704e-01   7.3356887e-02   1.0680606e-01   2.6071245e-01   1.4480064e-01  -6.9443236e-02   4.8370541e-02  -6.8246966e-03  -1.7392047e-01  -1.5696014e-01  -1.6495837e-01  -2.5936711e-01   9.5924721e-02   3.0579243e-02  -4.2655769e-01  -4.6272448e-01  -3.8573933e-02  -1.4940957e-01   1.6401590e-01   1.5348036e-01   1.0382224e-01   8.1730886e-02  -7.9367963e-02  -1.1115997e-01  -5.2011038e-02  -1.0688380e-01  -2.2879098e-01  -3.3241799e-01  -6.7624977e-02  -1.6533340e-01  -8.6602048e-02  -1.2011001e-01  -1.5318787e-01  -1.7740149e-01  -1.3524996e-01  -1.6459291e-01   2.3503498e-01  -1.0838476e-02  -2.2849860e-01  -2.9469221e-01   2.1039031e-01   2.3981275e-01   2.1965262e-01   8.6869965e-02   1.9529169e-01   1.5565526e-01   1.4474918e-01   3.7362029e-02   1.9032478e-01   9.6082145e-02   5.0810416e-01   3.4684469e-01   3.2598365e-01   2.7945976e-01  -1.8626872e-01  -2.2827037e-01   3.8806186e-02   5.5587447e-02  -3.8772257e-02  -2.8601636e-02  -1.3878936e-01  -1.6085343e-01  -3.4415446e-02  -9.7656268e-02  -8.3119579e-02  -2.0049324e-01   1.6804639e-01   8.3961145e-02   4.9818935e-02   2.4372111e-02  -2.3532917e-01  -1.7989644e-01  -1.7792260e-01  -1.6859162e-01  -1.9397418e-02  -1.8991082e-01  -2.3811560e-01  -3.4369254e-01  -2.8942147e-01  -3.9511706e-01  -4.9791824e-02  -3.6632303e-01   4.0651647e-02  -2.0062412e-01  -1.3367756e-01  -2.6519991e-01   1.6140966e-01   3.3763835e-01   3.6284438e-01   3.2418720e-01   2.0817712e-01   5.1308790e-01   1.0407370e-01  -2.6504256e-02   2.8671729e-01   2.5620250e-01   3.4346766e-01   4.6311585e-01   2.8946727e-01   4.9804067e-01   6.1922275e-01   6.2614624e-01   7.0705355e-01   6.7507330e-01   4.0355453e-01   3.6462065e-01   4.1873506e-02  -4.2538472e-02   1.2596576e-01   4.1081537e-01   6.5041945e-01   1.0000000e+00   7.7238195e-01   2.7305918e-01
  -3.3686097e-01  -3.5199268e-01   1.4283950e-01   3.9299626e-02   2.1793842e-01   1.9872263e-01   4.0932549e-02  -1.4346288e-01   1.5825797e-01  -1.2811669e-02  -3.8996529e-01  -1.9468027e-01  -2.5703514e-01  -2.3693158e-01  -3.6317613e-02  -9.7957776e-02  -4.4988315e-01  -3.4333819e-01  -2.7332806e-01  -3.1407327e-01   2.0453931e-01   1.4910681e-01   4.6803706e-02   1.4794824e-03   6.6047799e-02  -5.2084017e-02   1.0962170e-01   3.3108858e-03  -3.4842554e-01  -4.2165484e-01  -1.2501829e-01  -2.0008473e-01  -1.9903657e-01  -1.9957736e-01   6.4626737e-02   1.1777005e-03  -8.5031177e-03  -6.9218703e-02   2.9982797e-01   1.7224370e-01  -1.9476727e-01  -2.3354260e-01   8.2960527e-03   1.0989122e-01   2.9898144e-02  -1.1727391e-01  -2.5475403e-02  -6.5564285e-02   7.8604772e-02  -6.3448446e-02   2.1112487e-01   2.0212081e-01   3.6780041e-01   2.4981050e-01   2.9543751e-01   2.0183833e-01  -2.2664798e-01  -2.3552672e-01   5.2188835e-02   2.6110148e-02   1.9229704e-02  -9.5314095e-02  -8.2847596e-02  -2.3588522e-01   3.4364403e-02  -3.8477750e-02   2.9754714e-03  -1.0497173e-01   7.3769518e-02   1.6542624e-02   1.0378262e-01  -1.0393923e-01  -3.9649959e-01  -2.4700997e-01  -3.0493116e-01  -2.1018245e-01  -1.9480326e-01  -2.5329892e-01  -1.8665547e-01  -2.4528003e-01  -3.0834653e-01  -3.0753567e-01  -7.9455289e-02  -2.6166297e-01   8.4536430e-02  -5.0735303e-02  -1.2252485e-02  -1.9322611e-01   1.4226214e-01   3.3359261e-01   4.0330462e-01   3.3311195e-01   2.4489850e-01   3.9206726e-01   1.3463074e-01  -1.4892559e-02   2.6927757e-01   2.1806640e-01   2.6456941e-01   2.8987576e-01   3.0358351e-01   3.0105900e-01   6.0832881e-01   5.8824345e-01   7.9218816e-01   8.2653329e-01   4.8658307e-01   3.1063794e-01   1.2263316e-01  -9.5486725e-02   1.6852600e-01   3.8877473e-01   4.9489081e-01   7.7238195e-01   1.0000000e+00   5.9475862e-01
  -4.0279191e-01  -4.4442397e-01  -5.1081832e-02  -1.1924658e-01   4.0081039e-02   2.1320765e-02  -1.3635451e-01  -2.6961407e-01  -1.4892239e-02  -8.7407599e-02  -4.2694327e-01  -3.3380247e-01  -2.6742676e-01  -3.6236625e-01  -2.3048162e-01  -2.5148668e-01  -3.4861452e-01  -3.4998235e-01  -2.9021920e-01  -2.6076606e-01  -2.1068860e-02  -3.5707435e-02  -1.3223724e-01  -9.5666131e-02  -2.1735409e-02  -8.1051825e-02  -6.4853243e-03   1.2097283e-02  -3.6733165e-01  -3.9112554e-01  -1.2954734e-01  -1.7579011e-01  -2.2440853e-01  -2.2226308e-01   4.3196737e-03  -5.0530338e-02   1.4299072e-01   2.6091075e-02   7.6615837e-02   1.7196568e-01  -1.4568547e-01  -2.5785866e-01  -5.8983701e-02   1.9970014e-02   2.0589097e-02  -6.5667860e-02   1.6483954e-02   2.0570158e-03   4.2036610e-02  -2.5428656e-02   9.3591550e-02   5.5660900e-02   1.6329962e-01   4.0304076e-02   2.5730583e-01   3.1976356e-01  -2.6587763e-01  -3.3004591e-01   1.4016800e-01  -2.3074766e-02  -1.9553818e-02  -3.0808463e-01  -1.8521412e-01  -3.5127851e-01  -3.3388392e-02  -1.9006543e-01   6.6214959e-02  -4.0564709e-02   6.3769719e-02   1.7434077e-02   4.3928198e-02  -1.9027527e-02  -4.1396705e-01  -2.8071540e-01  -2.8297253e-01  -2.7580099e-01  -2.2403654e-01  -2.4857103e-01  -2.0665479e-01  -2.7934969e-01  -4.2465666e-01  -3.2023219e-01  -2.6383303e-01  -2.1554180e-01  -2.3159185e-01  -4.6987521e-02  -1.7588093e-01  -1.6806153e-01  -4.5747629e-03   1.0329768e-01   1.3293206e-01   1.3927813e-01   2.1972870e-02   1.0096684e-01   3.4240790e-01   3.0805690e-01   3.5774913e-01   3.5632048e-01   1.7464290e-01   2.1840182e-01   1.8634927e-01   1.0563977e-01   2.1795540e-01   3.0129138e-01   4.4161675e-01   4.9581196e-01   3.3066555e-01   1.7445326e-01   3.3888329e-01   1.3196295e-01   2.1686179e-01   3.5001611e-01   2.1105388e-01   2.7305918e-01   5.9475862e-01   1.0000000e+00
