# Supplementary material for: “I Know that You Know that I Know”: Neural Substrates Associated with Social Cognition Deficits in DM1 Patients
Source: PLoS One. 2016 Jun 3;11(6):e0156901. doi: 10.1371/journal.pone.0156901 (PMC4892543; doi:10.1371/journal.pone.0156901)
Supplement: S2 File — Adjacency matrices obtained by graph theory bases analysis illustrating the intra-nodal correlations in individual subjects (DM1 patients and controls) (ZIP) [file pone.0156901.s002.zip › Adjacency_matrices/Sub_06.txt]

   1.0000000e+00   6.9003303e-01  -1.9294933e-02  -4.7960309e-01   1.2201032e-01  -2.0497980e-01  -1.9189322e-01  -4.3213823e-01  -2.9739446e-01  -3.3198798e-01   3.5649667e-01   4.3126633e-04   3.0025150e-01  -8.9243100e-02   3.8246091e-01   6.2512377e-02   5.3879845e-01   6.3405037e-01   6.9438656e-01   6.4284705e-01   2.7297399e-01   7.2805506e-02  -1.9191259e-01  -4.8281163e-01  -7.1176960e-03  -3.7302954e-02   1.8461949e-01   8.0416387e-02   3.8938135e-01   4.9284302e-01  -2.3996159e-01  -3.3586786e-01   4.1803927e-02   6.9846812e-02  -3.9175885e-01  -4.7444791e-01   3.5522832e-02   1.7668915e-01   1.9426183e-01   3.2687856e-01   3.5893472e-01   4.9460673e-01   3.0759887e-02   2.0876383e-01  -1.3735044e-02   1.1790449e-01   3.2496832e-01   4.9163193e-01   1.6767579e-01   2.4266358e-01   2.3395591e-02  -3.6466751e-02   5.2204191e-01   3.6373989e-01   2.0620978e-01   2.5975927e-01   7.3717693e-01   6.0997529e-01  -2.1799897e-01  -5.3834537e-01  -3.6740433e-02  -4.7490293e-01   1.8234107e-01  -1.4840945e-01  -3.6171499e-01  -4.8800241e-01  -6.5689610e-01  -6.2950721e-01   3.9081067e-01  -2.9498931e-01  -3.4515473e-01  -3.0745564e-01   2.4214736e-01   3.1009051e-01   2.2363663e-01   1.3108056e-01  -3.7723640e-02   1.6003863e-02   5.3412082e-01   5.1993927e-01   3.9768979e-01   5.3746565e-01   4.4642682e-01   5.4558909e-01   1.5471060e-01  -6.1926434e-02   8.3518576e-02   2.9678788e-01  -1.5973810e-02  -9.6864264e-02  -5.6728648e-01  -2.4654750e-01  -3.2922654e-01  -1.8098582e-01  -1.9904438e-01  -1.7551418e-01  -3.1285137e-01  -2.1003550e-01  -6.1795799e-02   1.4202625e-01  -3.9563947e-01  -1.2079341e-01  -1.9191259e-01  -7.9396858e-02  -1.2986450e-01  -2.9412611e-01  -4.9398622e-01  -6.0118860e-01  -1.7742454e-01   5.2979288e-02  -1.8016430e-01  -3.8268970e-02  -5.7778794e-04   1.9469472e-02  -1.6011778e-01  -2.9090706e-01
   6.9003303e-01   1.0000000e+00  -2.5715311e-01  -3.2957093e-01   1.8288706e-01  -5.8138485e-03  -4.5684545e-01  -4.5501637e-01  -3.7973945e-01  -2.0222392e-01   1.7622861e-02  -1.1788390e-01   6.5711612e-02  -1.3410948e-01   1.6171378e-01  -8.4628144e-02   5.9749760e-01   7.2665475e-01   4.9380270e-01   7.0625076e-01   2.8833349e-01   2.3445451e-01  -2.6949457e-01  -3.8125207e-01   4.2922865e-02   1.3422951e-02   1.8593959e-01   5.5833389e-02   1.6330279e-01   4.1561626e-01  -3.8397038e-01  -4.0873792e-01  -1.3186938e-01  -9.6000316e-02  -3.5409746e-01  -3.7350178e-01  -1.3100932e-01   3.9585772e-02   6.6801269e-02   1.9825633e-01   4.9928147e-02   3.1070950e-01   3.8100107e-01   5.7568801e-01   2.9142101e-01   4.7625166e-01   6.7504598e-01   7.5368353e-01   3.8800210e-01   4.9405644e-01   2.5830654e-01   3.0879704e-01   3.4852202e-01   5.2688002e-01   2.8965716e-02   3.9006425e-01   8.5091760e-01   8.8259416e-01  -3.3808536e-01  -3.2829230e-01  -3.7816926e-01  -4.9693506e-01  -7.7778704e-02  -3.3156384e-01  -3.0346622e-01  -4.1258638e-01  -4.4796544e-01  -2.8429921e-01   6.8018114e-01   1.3417502e-01  -2.7569939e-01  -2.6921215e-01   5.8789529e-02   1.7822143e-01   7.9055526e-02   3.6052182e-02  -3.3051468e-01  -1.0878642e-01   6.8959221e-01   6.7138774e-01   3.5167610e-01   5.9644496e-01   3.2119105e-01   5.4151105e-01   1.1017009e-01  -5.4348588e-02  -2.1317695e-02   2.9209253e-01  -2.5117703e-01  -2.3796009e-01  -6.1753082e-01  -4.3334606e-01  -5.2750264e-01  -4.4744087e-01  -2.8513285e-01  -1.6381632e-01  -3.7532748e-01  -3.0521632e-01  -1.9798706e-01  -2.3171665e-02  -3.3442317e-01  -1.5685771e-01  -3.4812042e-01  -2.2491076e-01  -6.2738920e-02  -2.9184657e-01  -4.2036573e-01  -5.9922847e-01  -1.6417854e-01  -1.3923479e-02  -2.5228984e-01  -2.5176528e-01  -2.7618632e-01  -2.7612165e-01  -2.6255743e-01  -1.9816672e-01
  -1.9294933e-02  -2.5715311e-01   1.0000000e+00   2.7096207e-01  -1.5571439e-01  -2.3069858e-01   7.3415457e-01   2.8746711e-01  -2.4411787e-02  -1.0512777e-01  -7.4585514e-02  -1.8386974e-01  -3.8042539e-02  -6.9008629e-02  -5.0604470e-02  -2.5874841e-01  -4.7898057e-01  -3.7188382e-01  -2.3385990e-01  -4.0833094e-01  -1.7421542e-01  -1.6410345e-01   5.3608610e-01   1.2981288e-01  -1.4704514e-01  -1.0177391e-01  -2.7249691e-01  -1.3979465e-01  -3.1794488e-01  -4.2535094e-01   9.6072096e-02   1.1917542e-01  -2.6964820e-03  -9.2873726e-02   9.9933249e-02  -1.6318063e-02   1.6406635e-01  -9.3340109e-02   2.1105738e-01   6.1629843e-02   1.0776625e-02  -2.4802761e-01  -1.9563187e-01  -3.1921784e-01  -3.8704684e-01  -3.9243875e-01  -2.4261516e-01  -3.6126296e-01  -3.2308305e-01  -3.1457711e-01   7.6808095e-02  -2.1562061e-03   2.4790287e-01  -1.2711728e-01   4.3997149e-01   1.8367682e-01  -2.6769900e-01  -3.5408528e-01   9.2772181e-02  -8.4625394e-02   1.7536227e-01  -7.5333250e-02  -1.5222957e-01  -1.5409184e-02   3.3388858e-01   8.4856026e-02   1.8974960e-01  -9.2160217e-03  -3.5852269e-01  -1.8245723e-01   1.6255584e-01   2.1088561e-01  -7.5468104e-02  -2.7722852e-01  -5.7180578e-02  -1.9893938e-01   5.7782390e-02   3.1522427e-02  -4.0853357e-01  -4.6683410e-01  -5.0860264e-01  -4.2808867e-01  -3.9916764e-01  -4.8615234e-01   6.6794114e-02   3.6958525e-02  -2.5002206e-01  -3.3436307e-01   5.5018732e-01   4.3365699e-01   3.2029007e-01   4.9858896e-01   3.2808607e-01   5.1938670e-01   1.2603471e-01   1.4536063e-01   2.8214105e-01   2.8099262e-01   4.1469085e-01   5.2674237e-01   1.7080662e-01   3.8702130e-01   3.3560223e-01   4.4951760e-01   1.1898969e-01   2.9313213e-01   8.0974934e-02   2.3623943e-01   7.3152462e-02   2.2360180e-02   2.2469357e-01   4.7406029e-01   5.0460853e-01   4.7879472e-01   4.0367324e-01   2.0725155e-01
  -4.7960309e-01  -3.2957093e-01   2.7096207e-01   1.0000000e+00   3.6204502e-02   3.5690337e-01   3.7467560e-01   8.5468284e-01   2.1769697e-01   4.9304296e-01  -2.8476250e-01   3.3115069e-01  -2.6276637e-01   2.7370798e-01  -2.5295174e-01   4.7299024e-02  -6.1877586e-01  -6.6436879e-01  -6.8234321e-01  -5.3534425e-01  -2.2588954e-01   2.4147777e-02   2.6882279e-01   6.4817925e-01  -1.2053696e-01   9.2937586e-02  -9.3895599e-02   5.6467595e-02  -5.5170311e-01  -5.5776770e-01   8.0803074e-02   3.0129781e-01  -1.9476204e-01   2.0893641e-02   2.6858006e-01   3.5165853e-01  -3.7432654e-01  -4.2677386e-01  -3.9139567e-01  -4.0764692e-01  -3.8973970e-01  -5.2371594e-01   1.1256064e-01  -7.3255610e-02   6.5627310e-02  -7.7913533e-02  -2.3253276e-01  -3.9036629e-01  -1.1382106e-01  -2.2408356e-01   1.4170275e-02   8.9121402e-02  -1.2728024e-01  -2.3719729e-01  -1.5628698e-01  -1.5788012e-01  -4.2177451e-01  -2.2165433e-01   3.5018319e-01   7.3071931e-01   1.8505465e-01   6.9646078e-01  -2.9307946e-01   1.7461247e-01   2.8526543e-01   5.4123201e-01   4.8636800e-01   5.6855754e-01  -4.4791771e-01   2.3172453e-01   1.5912541e-01   2.2578719e-01  -2.8929147e-01  -3.6455234e-01  -2.4428665e-01  -1.7962362e-01  -4.8206479e-02   1.3783033e-02  -4.9272189e-01  -5.8447753e-01  -5.9486398e-01  -5.9721353e-01  -6.7916227e-01  -6.9166812e-01  -1.7614369e-01   1.5054875e-01  -2.4689716e-01  -4.1593738e-01   2.4921897e-01   3.9368341e-01   5.2623350e-01   6.2697542e-02   4.5260197e-01   1.4862462e-01  -6.6237799e-03  -3.2473683e-02   3.1047524e-02   1.0460991e-01   3.6685920e-01   8.1544712e-02   3.6623048e-01   2.7383764e-01   2.7193250e-01   1.9550572e-01   3.9889320e-02   2.1161022e-01   5.4468824e-01   4.0485491e-01   7.0752837e-02  -1.5813012e-01   8.1622794e-02   1.8884927e-01   2.0198964e-01   1.2743580e-01   1.0662947e-01  -1.2862328e-03
   1.2201032e-01   1.8288706e-01  -1.5571439e-01   3.6204502e-02   1.0000000e+00   6.7501566e-01  -6.4156149e-02  -4.8028372e-02   4.0225632e-01   2.2048886e-01  -5.6412328e-02  -3.7093054e-02   2.9831019e-02   4.5821385e-02   2.4747011e-01   2.0160727e-01   7.3623307e-02   8.2119940e-02  -2.9800425e-02  -1.2795310e-02   6.0916409e-01   4.3431792e-01  -1.9712173e-01   6.2894979e-02   1.2238473e-01   2.7224777e-01   5.4821560e-01   5.6618270e-01  -7.5954879e-03   3.4691502e-02  -1.4330652e-01  -1.8082854e-01  -2.4488657e-01  -1.3071813e-01  -2.5805808e-01  -3.1453747e-01  -2.1309221e-01  -3.8987356e-01  -9.6898013e-02  -1.3230961e-01  -1.1713039e-01  -1.4754434e-01   1.9163958e-01   2.8782450e-01   3.6092175e-01   3.6844538e-01   2.6475213e-01   3.3167854e-01   3.7383964e-01   4.3643939e-01   2.3935793e-01   3.1394690e-01   2.2251927e-01   3.3224884e-01  -8.6011212e-02   1.3991073e-02   2.0246407e-01   2.3765460e-01   2.3555371e-02  -1.3828544e-01   9.6129708e-02   3.2000881e-02  -2.3254593e-02  -1.0112727e-02  -2.8651517e-01  -1.9108897e-01  -3.3763682e-01  -2.1036876e-01   1.3452552e-01  -5.7334222e-02   4.6706576e-02   2.5035453e-02  -8.7263922e-02  -9.6044761e-02   2.2186863e-02  -1.0916762e-01  -2.6211510e-01  -2.6498106e-01   2.2717031e-01   2.5435394e-01   1.1850611e-01   2.5625794e-01  -7.7860047e-02   3.7878037e-02  -2.2833890e-01  -6.6727771e-03  -1.5144681e-01   2.1513785e-01  -1.7394468e-01  -8.1418163e-02  -2.3993340e-01  -4.1003216e-01  -2.6840548e-01  -4.4274899e-01  -2.5491592e-01  -2.7764641e-01  -4.0572363e-01  -3.8084722e-01  -1.6632547e-01  -2.0018808e-01  -1.5515086e-01  -6.5535861e-02  -3.8699773e-01  -2.5979505e-01  -2.4259451e-02  -1.9445534e-01  -4.0172628e-02  -2.7617848e-01  -1.3031412e-01  -5.0120128e-01  -4.7210081e-01  -2.2575984e-01  -1.8108886e-01  -4.1716326e-01  -3.8952477e-01  -3.4067356e-01
  -2.0497980e-01  -5.8138485e-03  -2.3069858e-01   3.5690337e-01   6.7501566e-01   1.0000000e+00  -1.7829695e-02   3.1186611e-01   4.7759217e-01   6.3689077e-01  -2.0694824e-01   2.0762808e-01  -5.5037627e-02   3.1184467e-01   8.5303770e-02   4.8543193e-01  -5.4488240e-02  -1.4039376e-01  -3.3685690e-01  -1.8791420e-01   3.5445696e-01   4.1725327e-01  -7.3765301e-02   3.4616540e-01   1.1836848e-02   2.7937828e-01   2.6332882e-01   4.2311228e-01  -1.2043108e-01  -6.9140421e-02  -1.0307594e-01  -4.4754358e-02  -2.0879134e-01  -8.6554943e-02  -1.9237798e-01  -1.3242740e-01  -3.1912998e-01  -4.1289633e-01  -2.4397309e-01  -1.9177264e-01  -2.5461644e-01  -1.9557171e-01   2.3664138e-01   2.7229637e-01   3.8158502e-01   3.4540958e-01   2.1853596e-01   1.9846253e-01   4.2229134e-01   3.4858505e-01   2.9392492e-01   3.3551410e-01   9.2181518e-02   1.5526521e-01  -1.2501613e-01  -1.3301557e-02  -3.3657089e-03   1.3427281e-01   6.3076159e-02   2.1499036e-01   4.4361712e-02   3.7383432e-01  -4.6800968e-02   1.9994942e-01  -1.8709410e-01   9.1936905e-02  -8.7100103e-02   1.1871879e-01   4.3427373e-02   1.5481805e-01   2.8509465e-02  -5.7644726e-03  -1.1978826e-01  -1.0765191e-01  -3.8491046e-02  -6.1678652e-02  -2.8079922e-01  -1.8447099e-01   8.4997827e-02   6.2110083e-02   4.8078768e-02   7.9508341e-02  -1.9961418e-01  -1.0554324e-01  -1.9774231e-01   1.2027886e-01  -1.3908834e-01   3.7997206e-02  -2.6706822e-01   2.4212699e-04  -1.3144313e-01  -4.4409320e-01  -7.0084808e-02  -4.2273753e-01  -2.2371954e-01  -2.2893998e-01  -3.6850483e-01  -2.6082590e-01  -2.4825054e-01  -3.9581850e-01   4.8164992e-02   3.4879577e-02  -2.8528682e-01  -1.0052463e-01  -1.1197463e-01  -9.4919483e-02   2.0008539e-01   2.5913556e-02  -1.3447608e-01  -3.8087615e-01  -3.9633918e-01  -2.9294138e-01  -3.5057761e-01  -4.1188345e-01  -3.5095957e-01  -2.5961551e-01
  -1.9189322e-01  -4.5684545e-01   7.3415457e-01   3.7467560e-01  -6.4156149e-02  -1.7829695e-02   1.0000000e+00   5.6913151e-01   2.8531323e-01   9.9341165e-02   1.3564632e-01   5.0850952e-02   3.1326336e-02   1.8840056e-02  -6.5088269e-02  -8.6280400e-02  -5.4117618e-01  -4.8003195e-01  -2.9764058e-01  -4.7209788e-01  -1.8821583e-01  -2.3192234e-01   1.9734925e-01   4.1185994e-02  -4.5203381e-01  -2.5671088e-01  -4.4331292e-01  -2.0742573e-01  -8.7396680e-02  -2.4657059e-01   2.2132045e-01   2.9225085e-01   2.0127070e-01   2.1289053e-01  -1.5977471e-01  -1.6217544e-01  -1.6125454e-01  -2.9224237e-01  -1.7317341e-01  -2.8013262e-01  -1.1917364e-01  -3.4371855e-01  -4.9080188e-01  -5.6125606e-01  -4.1912553e-01  -4.2325827e-01  -4.4395098e-01  -5.5594080e-01  -2.8237213e-01  -2.6793838e-01   1.1555225e-01   4.2699121e-02   3.1152872e-01  -1.4948881e-01   2.6805310e-01  -4.0328805e-02  -4.1874555e-01  -3.5237373e-01   2.7050889e-01   1.4921459e-01   5.0809006e-01   2.9340440e-01   2.3743375e-01   4.6384431e-01   1.0643556e-02  -4.8032223e-02   2.2524743e-01   1.2595068e-02  -5.7179033e-01  -8.9069313e-02   1.8276302e-01   2.6753497e-01   4.7146725e-02  -1.4873368e-01  -2.3519042e-02  -1.1581707e-01   1.0935372e-01  -2.7058469e-02  -5.5815429e-01  -6.0874337e-01  -3.6450047e-01  -5.5846323e-01  -5.5539647e-01  -5.3022563e-01  -3.0636334e-01  -2.2962078e-01  -5.0195681e-01  -5.3948690e-01   2.6477474e-01   3.5009349e-01   4.6440188e-01   4.9085064e-01   4.5110850e-01   5.3895892e-01   6.7175201e-02   7.7323010e-02   2.0451712e-01   3.2655391e-01   4.1604875e-01   5.1421131e-01   2.4758918e-01   4.7473056e-01   4.5654413e-01   3.9208159e-01   6.8456073e-02   1.8006241e-01   2.3106342e-01   2.7140993e-01   3.1159074e-02  -1.4302491e-01  -6.6940437e-02   4.5842526e-01   5.4454753e-01   3.1829231e-01   2.4784624e-01   8.5550681e-02
  -4.3213823e-01  -4.5501637e-01   2.8746711e-01   8.5468284e-01  -4.8028372e-02   3.1186611e-01   5.6913151e-01   1.0000000e+00   3.7684790e-01   5.1063525e-01  -8.4304117e-02   4.7923797e-01  -1.2651569e-01   4.0893048e-01  -1.4707174e-01   1.6530842e-01  -6.6087349e-01  -7.1683648e-01  -6.3835457e-01  -6.0594406e-01  -3.0632465e-01  -1.5070046e-01   2.4487505e-01   5.4246621e-01  -1.9660322e-01   1.4663899e-02  -2.2447170e-01  -2.0559285e-02  -3.6796896e-01  -4.4001386e-01   1.1633202e-01   2.9128915e-01  -1.3970774e-02   1.8671157e-01   1.7531180e-01   2.7539399e-01  -3.4962171e-01  -3.4065227e-01  -3.7652047e-01  -3.6709719e-01  -2.8111115e-01  -4.0458837e-01  -9.3553518e-02  -2.8362860e-01  -8.7915371e-02  -2.1818425e-01  -3.9214226e-01  -5.2873339e-01  -1.4073997e-01  -2.9326525e-01  -3.9806468e-02  -6.6041947e-02  -3.7585790e-02  -3.0712778e-01  -4.7217697e-02  -1.7810063e-01  -5.2774215e-01  -3.1172271e-01   4.0093160e-01   6.7952063e-01   3.7587710e-01   7.8608271e-01  -7.9640023e-02   3.7399965e-01   2.0507097e-01   4.7896576e-01   3.8230620e-01   4.2449090e-01  -6.0120941e-01   7.5125196e-02   7.9644025e-02   1.5953141e-01  -1.7813847e-01  -2.3714230e-01  -1.6987920e-01  -1.1646894e-01   8.0968838e-02   1.1526447e-01  -6.0682909e-01  -6.7109440e-01  -4.8855054e-01  -6.5831726e-01  -6.4371459e-01  -6.7394619e-01  -2.2317799e-01   6.7749607e-02  -2.5206762e-01  -4.2784977e-01   2.5361508e-01   4.2026917e-01   5.4254751e-01   1.4542574e-01   5.7478297e-01   2.7619996e-01   9.0335063e-03  -2.6824798e-02   1.1485602e-01   2.2735476e-01   4.2168258e-01   1.5509002e-01   2.9078015e-01   2.3985820e-01   3.4980097e-01   2.7830865e-01   2.4545867e-02   2.3865380e-01   5.3338705e-01   3.9695549e-01   1.1032501e-01  -1.0281178e-01   7.2886304e-02   3.1998828e-01   3.6725321e-01   2.5105728e-01   2.2099073e-01   1.2576309e-02
  -2.9739446e-01  -3.7973945e-01  -2.4411787e-02   2.1769697e-01   4.0225632e-01   4.7759217e-01   2.8531323e-01   3.7684790e-01   1.0000000e+00   5.6688342e-01   1.6752209e-01   2.6979516e-01   1.0119070e-01   2.4595694e-01   2.8008133e-01   3.2228137e-01  -1.9999952e-01  -3.2996900e-01  -2.9566502e-01  -3.6562540e-01  -2.4557390e-02  -3.9892766e-02  -1.8754529e-01   3.5030533e-02  -2.4184910e-01  -8.0143610e-02  -7.5901805e-02   6.1909421e-02   5.7798729e-02  -8.6080128e-02  -1.2066157e-01  -3.6711678e-03  -7.4883292e-03   9.3709074e-02  -8.4916652e-02  -8.1184434e-02  -1.3210765e-01  -2.3145700e-01  -2.6162630e-01  -2.6313321e-01  -6.3424484e-02  -1.7689637e-01  -1.2272354e-01  -1.0665032e-01  -2.1392887e-02  -4.9257382e-02  -2.2112785e-01  -2.2390030e-01   1.0117947e-01  -1.4379643e-02   1.4045983e-01   6.1418491e-02   3.9099977e-02  -6.9301700e-02   3.2932726e-02  -2.3119135e-02  -3.1497071e-01  -2.1902985e-01   4.5306298e-01   2.3540302e-01   4.9900442e-01   4.6942964e-01   1.9520083e-01   3.9717730e-01  -1.1758238e-01   6.6584730e-02   7.4754554e-02  -8.3271641e-03  -3.3051587e-01  -7.0374560e-02   5.5446173e-02   2.8194939e-02   1.2889145e-01   1.0060409e-02   6.9122677e-02   8.5570247e-02   8.2981425e-02  -6.3371357e-02  -2.3944835e-01  -3.0475890e-01  -5.6195202e-02  -3.2086205e-01  -1.9190388e-01  -2.9682997e-01  -2.2508822e-01  -1.4048015e-01  -4.1656438e-02  -1.4959037e-01   9.0164302e-02   2.1087348e-02   1.6902937e-01   1.7679462e-01   1.2113484e-01   1.2759724e-01   3.6956258e-02  -1.6641662e-01  -4.8970502e-02   6.3339645e-02   1.1986823e-01   9.7560281e-02   9.0400909e-02   7.7250022e-02   1.9713430e-02   4.7620989e-02  -9.2173211e-02   4.4506219e-02   3.2736542e-01   1.6281692e-01   1.4322620e-01  -1.3766237e-01  -1.6800086e-01   1.1703434e-01   9.5839945e-02  -5.2374014e-02  -5.9454818e-02  -1.3837242e-01
  -3.3198798e-01  -2.0222392e-01  -1.0512777e-01   4.9304296e-01   2.2048886e-01   6.3689077e-01   9.9341165e-02   5.1063525e-01   5.6688342e-01   1.0000000e+00  -7.8605239e-02   3.0742572e-01   2.0703336e-02   4.0410856e-01   4.9909287e-02   4.4775337e-01  -2.5092382e-01  -3.5944403e-01  -4.6640799e-01  -3.1328993e-01  -1.9731838e-01   3.7889640e-02   2.7417395e-02   3.7078271e-01  -2.0971620e-01  -7.3614036e-02  -9.7223001e-02   8.9081747e-02  -2.5543300e-01  -2.8909695e-01  -1.8375342e-01  -2.6896513e-02  -2.6643666e-01  -2.0474418e-01  -2.6478072e-02  -2.3930600e-02  -3.9397832e-01  -3.3460306e-01  -4.7043752e-01  -3.5026808e-01  -2.8847242e-01  -2.5500371e-01   2.5275633e-01   2.2853501e-01   2.6746884e-01   2.7151862e-01   1.0878449e-01   2.2907849e-02   4.0246203e-01   2.1539368e-01   2.4373087e-01   1.3156513e-01   4.7540888e-02   3.5809833e-03  -8.1414804e-02  -7.6833547e-03  -1.6912005e-01  -3.9178061e-03   4.1409615e-01   5.0766224e-01   2.6110096e-01   5.6955063e-01  -1.1435949e-02   3.0431342e-01   3.1779798e-03   2.5298765e-01   1.7642346e-01   2.2887509e-01  -6.4750397e-02   3.0125200e-01  -8.5284566e-02  -8.9972616e-02  -9.0300404e-02  -1.2568701e-01  -9.4239291e-02  -8.7160709e-02  -2.2683491e-01  -2.7248874e-01  -2.3827853e-01  -3.2615498e-01  -2.5669603e-01  -2.6362122e-01  -3.1771759e-01  -3.2983661e-01  -1.1415441e-01   2.3758338e-01  -8.0720322e-02  -7.6834480e-02   5.4742242e-02   2.6127890e-01   1.3576867e-01  -2.1088105e-02   1.2170553e-01  -3.5460159e-02  -2.2124035e-02  -9.1748264e-02  -1.9695880e-01  -7.1818115e-02   9.9852071e-02  -3.2933820e-02   2.4880857e-01   2.4682781e-01   7.8043313e-02   8.2469862e-02  -6.1712430e-02   2.0515652e-02   4.4745766e-01   2.2102288e-01   1.9983133e-01  -6.0210790e-02  -1.7252593e-01   9.3230631e-02  -1.1359883e-01  -8.0218318e-02  -8.4907435e-02  -3.4233329e-02
   3.5649667e-01   1.7622861e-02  -7.4585514e-02  -2.8476250e-01  -5.6412328e-02  -2.0694824e-01   1.3564632e-01  -8.4304117e-02   1.6752209e-01  -7.8605239e-02   1.0000000e+00   3.9250122e-01   7.1551428e-01   1.7469577e-01   5.9405353e-01   3.7599526e-01   1.7739812e-01   1.5554761e-01   4.2571082e-01   2.5314701e-01  -4.8801121e-02  -3.3543969e-01  -1.8641831e-01  -3.8225310e-01  -2.2236403e-01  -2.5153324e-01  -1.6696585e-01  -1.4169913e-01   5.9984547e-01   4.6858465e-01   4.4010381e-02  -1.7418685e-02   3.8339705e-01   4.9174101e-01  -2.4579550e-01  -3.4869944e-01  -1.4401037e-02   2.5647362e-01   1.0456876e-01   4.8078069e-02   3.8482349e-01   4.1285171e-01  -4.8370229e-01  -3.9809291e-01  -4.1732964e-01  -4.0285136e-01  -2.9226146e-01  -2.2223873e-01  -1.7343504e-01  -3.0505681e-01  -1.6485912e-01  -3.2553612e-01   3.7424121e-01  -8.3216714e-02   3.5360716e-01   8.3984271e-02  -6.4181111e-02   9.3627531e-02   3.2109145e-01  -1.1388100e-01   6.7350765e-01   1.3945741e-01   6.6798771e-01   3.9924228e-01  -3.0845435e-01  -2.9269660e-01  -3.4471592e-01  -5.5441671e-01  -2.8985739e-01  -4.1863476e-01  -2.4305370e-01  -2.3791986e-01   4.7452947e-01   4.8952939e-01   3.8109223e-01   4.3487274e-01   4.1761194e-01   2.6630133e-01  -7.7645639e-03   3.4395015e-02   2.4722656e-01   1.3438411e-02   3.2623818e-01   2.4516400e-01  -2.7237116e-02  -2.9171039e-01   1.5287698e-01   3.2026165e-02   1.7482516e-01   7.3906514e-02  -2.4484624e-01   3.8019127e-02  -2.0821206e-01   4.9190672e-03   6.8346197e-02  -7.3640747e-02   1.2735793e-01   1.8874641e-02   2.8440947e-02   1.6280059e-01  -2.9814104e-01  -1.1024970e-01  -4.9084857e-02  -2.6353267e-02  -1.7591961e-01  -2.1036182e-01  -2.0557221e-01  -1.4438910e-01   5.2135159e-02   1.1069279e-01  -1.9332709e-01   4.7524820e-02  -4.1590931e-04   7.9577573e-02  -2.0609285e-02  -2.8007266e-01
   4.3126633e-04  -1.1788390e-01  -1.8386974e-01   3.3115069e-01  -3.7093054e-02   2.0762808e-01   5.0850952e-02   4.7923797e-01   2.6979516e-01   3.0742572e-01   3.9250122e-01   1.0000000e+00   3.0445688e-01   6.7630781e-01   3.2667539e-01   4.6350675e-01  -1.5110332e-01  -2.2257818e-01  -6.5570849e-02  -6.9277178e-02  -7.8741899e-02  -1.1740882e-01   4.0250587e-02   2.8003323e-01  -5.8788405e-02  -1.4204431e-03  -6.0018422e-02  -1.3230643e-02   1.0614404e-01   9.6691212e-02   4.2256492e-02   1.3838942e-01   8.4169345e-02   3.9725937e-01   9.6100864e-03   6.9057159e-02  -2.0543479e-01   1.1273525e-02  -1.3919185e-01  -1.4637906e-01   8.2098922e-02   5.9129144e-02  -9.8851795e-02  -1.7930077e-01  -1.9481827e-01  -3.0000688e-01  -3.3631410e-01  -2.7548273e-01  -1.9806547e-01  -3.1690763e-01  -2.9041099e-01  -2.2981188e-01   2.1930208e-02  -2.3491480e-01  -2.3582878e-02  -7.5092631e-02  -2.2768070e-01  -2.7189146e-02   4.7056085e-01   4.8238852e-01   5.0106734e-01   6.8335320e-01   2.2768002e-01   3.6912757e-01  -6.8580806e-02   3.3639949e-01  -5.3509814e-02  -3.2240794e-02  -4.3943920e-01  -2.7832264e-01  -1.5343075e-01  -5.7272938e-02   9.9510829e-02   1.7104491e-01   1.3942065e-01   2.6477392e-01   2.5441950e-01   2.8734967e-01  -1.2732712e-01  -1.6484413e-01   4.4110419e-02  -1.4462788e-01   8.0447931e-02  -6.9734931e-02  -2.8623617e-03   3.9094577e-02   2.4828667e-01   5.2894586e-02   1.6267516e-01   1.9381713e-01   2.2356830e-03  -1.6158950e-01   8.0715403e-02  -1.3733202e-01  -3.2676540e-02  -1.4756302e-01  -7.1744047e-02  -2.1306975e-02  -7.4049116e-02  -1.8000182e-01  -1.9505767e-01  -2.3679997e-01  -1.0308107e-01   4.8986450e-02  -1.4409171e-01  -1.0892647e-01   1.5570830e-01   2.4961814e-02   5.1952984e-02   1.8680307e-02  -2.5778599e-02  -9.7740402e-02  -9.9077660e-02   2.9536827e-02  -4.9233664e-02  -2.0856297e-01
   3.0025150e-01   6.5711612e-02  -3.8042539e-02  -2.6276637e-01   2.9831019e-02  -5.5037627e-02   3.1326336e-02  -1.2651569e-01   1.0119070e-01   2.0703336e-02   7.1551428e-01   3.0445688e-01   1.0000000e+00   3.9419382e-01   6.4923694e-01   4.7509076e-01   1.6378841e-01   1.9499509e-01   2.1661471e-01   1.1113592e-01  -1.2751496e-01  -3.1981392e-01   1.8510257e-01  -5.8813340e-02   1.0337036e-01   9.6052915e-02   4.1139267e-02   9.4548842e-02   3.9517324e-01   2.9739216e-01   1.2761110e-01  -2.8979852e-02   2.0431018e-01   2.2818680e-01  -5.7709344e-03  -1.9333517e-01   2.1895401e-02   2.0778220e-01   2.1543268e-01   1.5795004e-01   1.3234936e-01   2.3094516e-01  -1.1820963e-01  -1.0382907e-01  -1.7263006e-01  -2.1516465e-01  -5.1141078e-02  -5.4661122e-02  -1.0904732e-02  -2.2454094e-01  -8.5754412e-02  -3.0062332e-01   2.7460711e-01  -1.2660998e-01   4.4638228e-01   1.9098733e-01  -1.5911022e-02   5.3729021e-02   2.1109474e-01  -2.1114180e-01   4.6785043e-01   5.9646715e-02   3.3075317e-01   1.7469159e-01   2.5481905e-02  -6.9630581e-02  -2.4917509e-01  -3.8581378e-01  -8.3255289e-02  -4.0605837e-01  -3.5048555e-01  -3.9286756e-01   7.8997127e-02   1.4270147e-01   6.5709392e-02   9.3238025e-02   2.6354563e-01   2.3311084e-01   1.5833616e-01   2.0022843e-01   1.8077079e-01   1.6995721e-01   3.8609908e-01   2.0759976e-01   2.8555287e-01   7.9712267e-02   3.2353313e-01   1.2491443e-01   2.3444422e-01   1.5173042e-01  -4.1033266e-01  -1.4332233e-01  -2.6773020e-01  -1.1107133e-01   7.6679910e-02   6.0697957e-03   2.0545168e-01   1.0773713e-01  -9.9733224e-02  -4.4331555e-03  -4.7361535e-01  -2.5736943e-01  -1.7594941e-01   2.4140543e-02  -2.3182602e-02   1.0612476e-02  -2.8406885e-01  -9.2526348e-02   3.1809564e-02   2.0827049e-01   3.1805141e-02  -7.6403256e-02  -1.2118851e-01   1.1209349e-01   1.8354529e-01  -1.3474542e-01
  -8.9243100e-02  -1.3410948e-01  -6.9008629e-02   2.7370798e-01   4.5821385e-02   3.1184467e-01   1.8840056e-02   4.0893048e-01   2.4595694e-01   4.0410856e-01   1.7469577e-01   6.7630781e-01   3.9419382e-01   1.0000000e+00   1.6592280e-01   5.1266449e-01  -9.6353638e-02  -1.8569349e-01  -2.8127211e-01  -2.5002968e-01  -1.8264152e-01  -2.5940751e-01   2.8984410e-01   4.6394156e-01   1.1071723e-01   1.8108615e-01   3.6404706e-02   1.0802685e-01  -8.9969423e-02  -7.1678266e-02  -3.7415477e-02   4.2612168e-03  -3.8575947e-02   1.0809235e-01   1.7070188e-01   1.2401470e-01  -1.0646384e-01   1.3573497e-02   5.5905274e-02   1.0784839e-01  -1.0164525e-01  -1.5260378e-02   5.9245250e-02  -2.4588565e-02  -1.0627036e-01  -1.6276747e-01  -1.2238645e-01  -1.0612197e-01  -1.6614013e-02  -1.7215387e-01  -8.2699168e-02  -1.3862070e-01   4.2014608e-02  -1.8417819e-01   1.2919708e-01   1.7304780e-01  -1.8313985e-01  -5.0564929e-02   3.3659393e-01   3.3202705e-01   3.3908634e-01   5.3725263e-01  -1.0321081e-02   2.4048121e-01   2.5058637e-01   4.8844408e-01   2.4606225e-02   4.1179333e-02  -2.1174420e-01  -1.8883230e-01  -2.8901376e-01  -2.6429228e-01  -1.4127263e-01  -8.5931742e-03  -2.7835993e-02  -2.7441346e-02   1.1189501e-01   2.2545160e-01   1.1520372e-02  -5.9969627e-02   1.0906172e-02   1.4896675e-02   4.6345485e-02  -7.2372996e-02   3.2074983e-01   4.9294085e-01   3.6020872e-01   2.4262234e-01   1.7972275e-01   3.4217168e-01  -1.5893611e-01  -2.5309997e-01  -6.6220364e-03  -2.4466458e-01   9.3634935e-02  -7.1353452e-02   3.6618103e-02   9.2584505e-02  -1.1865787e-01  -2.3684355e-01  -2.3567908e-01  -2.7296329e-01  -1.2483603e-01   3.0115128e-02  -6.2517347e-02   3.5067529e-02   4.8275414e-02   6.7919139e-02   1.2551379e-01   1.3517795e-01  -6.4456864e-03  -7.3921710e-02  -1.4782465e-01   1.3152227e-01   1.4947851e-01  -5.8821175e-03
   3.8246091e-01   1.6171378e-01  -5.0604470e-02  -2.5295174e-01   2.4747011e-01   8.5303770e-02  -6.5088269e-02  -1.4707174e-01   2.8008133e-01   4.9909287e-02   5.9405353e-01   3.2667539e-01   6.4923694e-01   1.6592280e-01   1.0000000e+00   4.4911083e-01   6.1997752e-02   8.4527151e-02   3.4239041e-01   2.0615954e-01   1.4714374e-01  -5.3406692e-02   2.6731321e-02  -1.5667822e-01   4.8855240e-02  -3.7561380e-02   1.9697065e-01   1.9516470e-01   4.1429375e-01   2.8658898e-01  -1.3276076e-02  -1.3207967e-01   1.5201557e-01   2.2092735e-01  -1.4859462e-01  -2.9430861e-01   1.9296059e-01   3.0967613e-01   2.5303164e-01   1.0569737e-01   4.1176155e-01   3.3169944e-01  -6.7947397e-02  -8.5654820e-03  -1.0284371e-01  -1.6461613e-01  -4.2444946e-02   8.5962159e-03   7.2087930e-02  -1.0755091e-01  -3.8316329e-02  -2.3018940e-01   3.6784712e-01  -1.4772113e-02   3.6150164e-01   9.3988076e-02  -5.4411611e-03   1.1414809e-01   2.7047117e-01  -2.5189179e-01   3.9657116e-01   1.7500923e-02   2.6413186e-01   8.3555921e-02  -2.1339229e-01  -2.1345721e-01  -4.3430101e-01  -5.5242345e-01  -8.6901481e-02  -5.1369876e-01  -2.3260038e-01  -2.0445541e-01   3.2418608e-01   2.7644365e-01   2.8968344e-01   3.2374906e-01   3.4401057e-01   3.0853360e-01   5.1983368e-02   1.3456344e-01   1.5136610e-01   8.9120862e-02   4.4396466e-01   1.8710910e-01   1.2775062e-01  -1.3313908e-01   3.0261219e-01   2.1397438e-01   2.7927111e-01  -1.3399388e-02  -3.3664993e-01  -1.3089424e-01  -3.0248333e-01  -6.4764389e-02  -1.1768177e-01  -2.0253667e-01  -1.0450841e-01  -1.2283888e-01   3.0635134e-02   7.2912035e-02  -3.5471512e-01  -1.4678466e-01  -2.1693562e-01   3.2457707e-02  -6.2554382e-02   5.6549841e-03  -8.6808713e-02  -2.3034283e-01   1.0945608e-01  -5.9413873e-02  -4.4496541e-02   1.0500438e-01  -1.5206391e-02   1.8882520e-02   3.0956124e-02  -2.6805783e-01
   6.2512377e-02  -8.4628144e-02  -2.5874841e-01   4.7299024e-02   2.0160727e-01   4.8543193e-01  -8.6280400e-02   1.6530842e-01   3.2228137e-01   4.4775337e-01   3.7599526e-01   4.6350675e-01   4.7509076e-01   5.1266449e-01   4.4911083e-01   1.0000000e+00   1.5453401e-01   6.7154332e-02   9.9174301e-02   9.9845208e-02   1.4092133e-01   1.0576519e-01   1.1389661e-01   2.4278036e-01   3.3389391e-02   2.0838467e-01   1.2163125e-01   2.0231728e-01   4.0595680e-01   3.4056471e-01   2.8325204e-01   2.3365918e-01   2.7598117e-01   3.1766124e-01  -7.2852911e-02  -6.5513877e-02  -5.2141947e-02   9.5248479e-02  -1.7357974e-02  -5.9102979e-03   1.5299157e-01   1.3999219e-01  -1.1971723e-01  -5.8006055e-02  -1.6252788e-02  -5.6728155e-02  -1.2821048e-01  -2.5689406e-02   1.1312366e-01  -6.2402270e-02  -8.4494664e-02  -1.8374538e-01   8.0968299e-02  -1.6713247e-01   6.3124381e-02  -9.5962820e-02  -1.0010668e-01  -4.1370914e-03   1.0621425e-01   1.5718455e-02   2.3480358e-01   3.8442868e-01   3.8457730e-01   4.4247734e-01  -1.2185033e-01   5.8976233e-02  -2.0082211e-01  -1.4613123e-01  -1.1716675e-01  -2.1198844e-01  -2.7637937e-01  -2.8697059e-01   2.2896527e-01   3.1249498e-01   2.5830198e-01   2.6139344e-01   1.0678769e-01   1.1320107e-01   1.6650218e-01   1.1845354e-01   3.1691797e-01   1.8658047e-01   3.6950792e-01   2.6344759e-01   2.2830711e-01   2.3588881e-01   2.7609566e-01   1.8274284e-01  -5.6889273e-02   3.3545249e-02  -3.2119929e-01  -4.1225463e-01  -1.9257958e-01  -3.4671726e-01  -1.0338686e-01  -1.8151485e-01  -1.9039898e-01  -5.7544574e-02  -1.8549974e-01  -2.4001079e-01  -1.4861648e-01  -1.8598826e-01  -1.9753978e-01  -9.2613755e-04  -9.6127899e-02  -1.3154956e-01  -3.7105944e-02  -1.7561452e-02   4.8058528e-02   1.5444822e-02  -1.7171041e-01  -1.6703211e-01  -3.2950688e-01  -1.3546098e-01  -1.1170029e-01  -1.9945549e-01
   5.3879845e-01   5.9749760e-01  -4.7898057e-01  -6.1877586e-01   7.3623307e-02  -5.4488240e-02  -5.4117618e-01  -6.6087349e-01  -1.9999952e-01  -2.5092382e-01   1.7739812e-01  -1.5110332e-01   1.6378841e-01  -9.6353638e-02   6.1997752e-02   1.5453401e-01   1.0000000e+00   8.5239978e-01   6.3060138e-01   7.2500446e-01   2.6514171e-01   1.9450253e-01  -4.0026351e-01  -4.6265915e-01   2.7170793e-02  -5.8395049e-03   9.3012523e-02  -6.2901805e-02   5.6816000e-01   7.3238015e-01  -1.5054792e-01  -2.5413435e-01   1.1293882e-01   3.9026135e-02  -3.6991381e-01  -3.4945556e-01   9.4498125e-03   1.7221863e-01   8.5662778e-02   3.0958417e-01   2.1079390e-01   4.7307855e-01   9.5584950e-02   3.1048565e-01   7.6822084e-02   2.5891948e-01   4.1339197e-01   5.7425756e-01   2.3618049e-01   2.8814320e-01   7.1550666e-02   5.7721292e-02   9.5277640e-02   2.9841476e-01  -1.3300346e-01   1.4346753e-01   7.3495102e-01   5.8751891e-01  -3.7835509e-01  -4.4980338e-01  -3.3234839e-01  -4.7566058e-01   2.7031249e-01  -5.5698736e-02  -3.2570474e-01  -4.3573642e-01  -4.7021589e-01  -3.9599345e-01   6.0982756e-01   3.5809876e-02  -2.8120986e-01  -3.1233815e-01   2.6009242e-01   4.3775608e-01   1.7704845e-01   2.2100418e-01  -1.4366507e-01  -1.1314501e-01   8.5942798e-01   7.7638096e-01   7.3782070e-01   7.7583872e-01   5.9848173e-01   7.7682043e-01   1.7994299e-01  -2.2323196e-02   1.5130165e-01   3.3867057e-01  -4.6109957e-01  -4.3705273e-01  -6.5000145e-01  -3.7295702e-01  -4.9615160e-01  -4.6064391e-01  -2.2752747e-02   5.6029994e-02  -2.2047175e-01  -1.2940900e-01  -4.3750318e-01  -1.9434330e-01  -3.7835075e-01  -3.1452862e-01  -3.5614420e-01  -2.3622593e-01  -1.4941038e-01  -4.2525754e-01  -6.1359151e-01  -4.9147419e-01  -1.1523254e-01   1.8474815e-01  -1.9994700e-01  -4.4374181e-01  -4.5691639e-01  -2.7673249e-01  -3.2794229e-01  -2.2767169e-01
   6.3405037e-01   7.2665475e-01  -3.7188382e-01  -6.6436879e-01   8.2119940e-02  -1.4039376e-01  -4.8003195e-01  -7.1683648e-01  -3.2996900e-01  -3.5944403e-01   1.5554761e-01  -2.2257818e-01   1.9499509e-01  -1.8569349e-01   8.4527151e-02   6.7154332e-02   8.5239978e-01   1.0000000e+00   6.7561650e-01   7.5362760e-01   2.8296656e-01   1.8611640e-01  -3.4085295e-01  -5.2189800e-01   5.8816858e-02   2.2421446e-02   9.5916829e-02  -7.4303355e-02   5.0272576e-01   7.2206083e-01  -9.4682596e-02  -2.2104080e-01   1.4759179e-01   2.9222492e-02  -3.9579286e-01  -4.3096656e-01   3.0345129e-02   1.7937226e-01   1.6595933e-01   3.3010156e-01   1.8652032e-01   4.3525891e-01   5.7617854e-02   2.8638657e-01   6.7077942e-02   2.6938204e-01   4.5933993e-01   6.4085052e-01   2.4557144e-01   3.4235330e-01   1.3496412e-01   8.4528199e-02   1.8910472e-01   3.9310221e-01  -2.5286415e-02   2.0773723e-01   7.6491064e-01   6.4940166e-01  -4.8124070e-01  -6.0136364e-01  -3.4732323e-01  -6.2088227e-01   2.4046232e-01  -1.1539766e-01  -3.0230256e-01  -5.3165717e-01  -4.8829582e-01  -4.2290709e-01   6.5973325e-01   7.3432670e-02  -2.9554568e-01  -3.0497247e-01   1.9709779e-01   3.6947538e-01   1.5612502e-01   1.1901374e-01  -2.4115999e-01  -1.5576608e-01   8.2695266e-01   8.5499869e-01   6.8503461e-01   8.2067451e-01   6.0763614e-01   8.2544759e-01   2.1098607e-01  -7.0765084e-02   8.4629776e-02   3.5533519e-01  -4.3764931e-01  -4.4451644e-01  -7.2141860e-01  -3.9099467e-01  -6.0133602e-01  -4.1771862e-01  -1.3857365e-01  -3.9450881e-02  -3.2484351e-01  -2.3728373e-01  -4.5693343e-01  -1.4744455e-01  -3.8099721e-01  -2.9685131e-01  -3.7814291e-01  -2.8998276e-01  -5.4087887e-02  -4.0933778e-01  -6.9273973e-01  -6.4162497e-01  -1.9681603e-01   1.1314560e-01  -2.3090017e-01  -3.9349003e-01  -3.8896002e-01  -3.0570830e-01  -2.7590711e-01  -1.8669043e-01
   6.9438656e-01   4.9380270e-01  -2.3385990e-01  -6.8234321e-01  -2.9800425e-02  -3.3685690e-01  -2.9764058e-01  -6.3835457e-01  -2.9566502e-01  -4.6640799e-01   4.2571082e-01  -6.5570849e-02   2.1661471e-01  -2.8127211e-01   3.4239041e-01   9.9174301e-02   6.3060138e-01   6.7561650e-01   1.0000000e+00   8.6538600e-01   3.6694678e-01   1.0555315e-01  -3.7846569e-01  -6.1751824e-01  -1.0401308e-01  -1.8317649e-01   4.2620444e-02  -1.2175820e-01   7.1996524e-01   7.4634838e-01   4.4571143e-02  -9.8073603e-02   3.8805404e-01   3.2674396e-01  -4.5223645e-01  -4.4867288e-01   1.4832835e-01   3.0389963e-01   2.0507452e-01   2.3928946e-01   4.9807437e-01   5.6317633e-01  -2.2475657e-01   4.7272783e-03  -1.0227726e-01   1.3247158e-02   1.3888268e-01   3.3334445e-01   8.8954407e-03   1.4141932e-01  -6.8913193e-02  -6.0494661e-02   3.2131931e-01   2.5693495e-01   1.3526579e-01   7.9526061e-02   5.0871556e-01   4.1605976e-01  -2.1772479e-01  -5.3498839e-01  -7.8514555e-02  -4.9243588e-01   4.6702998e-01   2.4420095e-02  -5.2456782e-01  -5.9936945e-01  -5.0716457e-01  -5.7499596e-01   3.6362646e-01  -2.0682764e-01  -1.3220115e-01  -1.8157769e-01   5.6402439e-01   5.9015423e-01   5.0340910e-01   4.4170859e-01   3.6593045e-02   1.3280415e-02   5.0831966e-01   5.4217177e-01   6.4890519e-01   5.5634607e-01   7.0106216e-01   7.6618014e-01   6.7660898e-02  -2.7306846e-01   7.1431040e-02   2.7107105e-01  -2.3272654e-01  -3.5737430e-01  -4.7693071e-01  -1.5909103e-01  -4.8773779e-01  -2.5924940e-01  -1.4757711e-01  -1.8410777e-01  -2.0497485e-01  -2.0789601e-01  -1.4166802e-01   9.2750722e-02  -3.8502326e-01  -1.6957196e-01  -1.6161586e-01  -1.4322540e-01  -1.5959551e-01  -4.1262233e-01  -4.7231518e-01  -5.3589423e-01  -9.2266869e-02   1.2096890e-02  -1.9193144e-01  -1.1475720e-01  -1.7623797e-01  -1.5436488e-01  -2.4763629e-01  -1.9588788e-01
   6.4284705e-01   7.0625076e-01  -4.0833094e-01  -5.3534425e-01  -1.2795310e-02  -1.8791420e-01  -4.7209788e-01  -6.0594406e-01  -3.6562540e-01  -3.1328993e-01   2.5314701e-01  -6.9277178e-02   1.1113592e-01  -2.5002968e-01   2.0615954e-01   9.9845208e-02   7.2500446e-01   7.5362760e-01   8.6538600e-01   1.0000000e+00   3.7106752e-01   2.5587375e-01  -4.4106808e-01  -5.3418969e-01  -1.5156686e-01  -1.8225189e-01   3.9103269e-02  -1.2066203e-01   5.7724963e-01   7.2414799e-01  -1.1334562e-01  -1.6404617e-01   2.1658910e-01   1.9664194e-01  -4.8226729e-01  -4.0469550e-01  -5.5499449e-02   1.9667257e-01   2.9183207e-03   1.2099045e-01   2.7199418e-01   4.5492058e-01   5.6783218e-02   2.8340753e-01   1.2214597e-01   2.5319411e-01   4.0236610e-01   5.3359115e-01   2.1377848e-01   3.1076627e-01   8.0423639e-02   1.1706300e-01   2.4415983e-01   3.0259059e-01  -5.4412829e-02   9.1908423e-02   6.8825741e-01   6.5346184e-01  -2.6134945e-01  -3.6989900e-01  -2.7445483e-01  -4.7902430e-01   3.4431288e-01  -2.2760665e-02  -5.1000173e-01  -5.8371328e-01  -4.1335644e-01  -3.7362796e-01   6.0231500e-01   7.9163830e-02  -1.5984612e-01  -2.1002819e-01   4.1322640e-01   5.1394303e-01   3.3997124e-01   3.6619443e-01  -1.9033390e-01  -1.1020928e-01   6.5824009e-01   6.2666488e-01   6.1703512e-01   6.1474790e-01   6.2526775e-01   7.8287232e-01   6.9448511e-02  -2.1012953e-01   6.5351321e-03   2.3781790e-01  -3.8093741e-01  -4.6248308e-01  -5.4017624e-01  -3.0047860e-01  -5.4102720e-01  -3.9447388e-01  -2.4927215e-01  -2.3107611e-01  -3.4331423e-01  -2.9735657e-01  -1.8768134e-01   1.9450075e-02  -2.9232598e-01  -1.6755051e-01  -2.4113102e-01  -1.9911409e-01  -1.5796894e-01  -4.7332948e-01  -4.1618381e-01  -5.4882177e-01  -1.3236326e-01   3.6554722e-02  -2.2470447e-01  -2.2261231e-01  -3.3603213e-01  -2.8037618e-01  -3.6058283e-01  -1.9691505e-01
   2.7297399e-01   2.8833349e-01  -1.7421542e-01  -2.2588954e-01   6.0916409e-01   3.5445696e-01  -1.8821583e-01  -3.0632465e-01  -2.4557390e-02  -1.9731838e-01  -4.8801121e-02  -7.8741899e-02  -1.2751496e-01  -1.8264152e-01   1.4714374e-01   1.4092133e-01   2.6514171e-01   2.8296656e-01   3.6694678e-01   3.7106752e-01   1.0000000e+00   6.8110366e-01  -2.8925993e-01  -2.3224624e-01   7.8119702e-02   1.9309898e-01   3.8693424e-01   3.4807309e-01   2.5615690e-01   3.3435168e-01   3.0594162e-02  -5.5185456e-02   5.7475603e-02   8.4168151e-02  -3.5897147e-01  -2.8661878e-01   6.6918686e-02  -8.4311078e-02   1.5447136e-01   1.3008521e-02   2.7637892e-01   1.1761051e-01   1.2649331e-02   1.5622160e-01   2.0738570e-01   2.2033276e-01   2.2181438e-01   3.4599983e-01   1.9236999e-01   2.9473604e-01   1.7557170e-01   2.6578469e-01   1.4524196e-01   2.1350658e-01  -4.6733848e-02  -1.0919700e-01   2.8257894e-01   2.1131268e-01  -2.3223438e-01  -3.0644031e-01  -1.7896177e-01  -2.4879169e-01   1.7033639e-01  -5.5322494e-03  -4.3928055e-01  -3.8575555e-01  -2.9813840e-01  -1.8191412e-01   2.0862331e-01  -6.6165519e-02   2.0552988e-01   1.5766433e-01   1.4380774e-01   1.7432553e-01   2.5685271e-01   1.1698394e-01  -2.6322130e-01  -2.0919649e-01   3.4412014e-01   4.2499128e-01   3.9465019e-01   4.4746195e-01   2.7149561e-01   4.1436894e-01  -1.6967137e-01  -2.0564564e-01  -1.0014266e-01   1.3625451e-01  -4.1459914e-01  -4.4010928e-01  -3.3069533e-01  -4.4987626e-01  -4.1473129e-01  -4.9176746e-01  -2.5647901e-01  -2.5736568e-01  -3.5532182e-01  -2.8426553e-01  -3.2052193e-01  -2.8420097e-01  -1.3872021e-01   1.7570233e-03  -3.9487806e-01  -1.6709026e-01  -1.5567539e-01  -3.0680173e-01  -2.3858847e-01  -2.4587594e-01  -2.4986626e-01  -3.6133955e-01  -3.0092025e-01  -3.1619414e-01  -3.2313546e-01  -4.9915957e-01  -4.5405863e-01  -2.2859689e-01
   7.2805506e-02   2.3445451e-01  -1.6410345e-01   2.4147777e-02   4.3431792e-01   4.1725327e-01  -2.3192234e-01  -1.5070046e-01  -3.9892766e-02   3.7889640e-02  -3.3543969e-01  -1.1740882e-01  -3.1981392e-01  -2.5940751e-01  -5.3406692e-02   1.0576519e-01   1.9450253e-01   1.8611640e-01   1.0555315e-01   2.5587375e-01   6.8110366e-01   1.0000000e+00  -1.8462616e-01  -1.5397033e-02   2.1863297e-02   1.6648132e-01   2.4533320e-01   2.9090407e-01   3.2295069e-03   1.4951442e-01   1.0685098e-02   1.3777844e-02  -1.2626451e-01  -1.0395418e-01  -3.1661839e-01  -1.3253885e-01  -3.9734703e-02  -2.2685326e-01  -1.0282249e-01  -1.4770005e-01  -4.2929796e-02  -8.6964735e-02   1.8575959e-01   2.5057476e-01   2.8858464e-01   2.9544939e-01   2.4992626e-01   2.9091944e-01   2.5064956e-01   2.7401537e-01   2.1485761e-01   2.3582465e-01  -3.2678509e-02   2.9911836e-02  -2.7883841e-01  -2.6485350e-01   2.8692975e-01   2.5441541e-01  -1.9860058e-01  -1.3017955e-01  -3.5262294e-01  -1.6263861e-01  -7.9350329e-02  -7.1795620e-02  -3.6664750e-01  -3.0707716e-01  -1.5051602e-01   2.4404818e-02   2.7818587e-01   1.6119733e-01   3.5442946e-01   4.0989147e-01  -4.2309004e-03  -1.4257133e-02   7.6082810e-02   2.7142906e-02  -3.8334123e-01  -3.3014054e-01   2.4681221e-01   2.6468379e-01   1.3455820e-01   2.3903556e-01   1.4937826e-01   2.4268192e-01  -2.8687554e-01  -2.4972993e-01  -2.4184418e-01  -8.4327588e-02  -4.1590311e-01  -3.9338534e-01  -1.3718217e-01  -3.3583958e-01  -2.0541678e-01  -3.4747207e-01  -1.6466228e-01  -1.6864925e-01  -3.6328997e-01  -3.6537860e-01  -2.7943912e-01  -1.9042031e-01   5.8088143e-02   2.1090950e-02  -1.8093884e-01  -5.1257806e-02  -6.9462034e-02  -2.2852313e-01  -5.3254037e-02  -4.4307902e-02  -1.2984575e-01  -2.9480068e-01  -1.6431604e-01  -2.2601651e-01  -2.4026044e-01  -3.6635645e-01  -3.8176350e-01  -1.5987276e-01
  -1.9191259e-01  -2.6949457e-01   5.3608610e-01   2.6882279e-01  -1.9712173e-01  -7.3765301e-02   1.9734925e-01   2.4487505e-01  -1.8754529e-01   2.7417395e-02  -1.8641831e-01   4.0250587e-02   1.8510257e-01   2.8984410e-01   2.6731321e-02   1.1389661e-01  -4.0026351e-01  -3.4085295e-01  -3.7846569e-01  -4.4106808e-01  -2.8925993e-01  -1.8462616e-01   1.0000000e+00   6.9915110e-01   4.4778714e-01   4.2497452e-01   1.3030943e-01   1.7197530e-01  -4.0530820e-01  -4.5252151e-01   3.8732941e-01   2.8015899e-01  -2.2927232e-02  -1.2172498e-01   5.7427898e-01   4.3980254e-01   1.8649551e-01   1.9751256e-01   2.5786673e-01   1.9473213e-01  -7.1234175e-02  -2.2043692e-01   2.0447096e-01  -3.8376413e-02  -6.7776407e-02  -2.1910624e-01  -1.6233990e-01  -2.5765267e-01  -1.9873007e-01  -3.3414377e-01  -2.6826440e-01  -3.3039064e-01  -2.2882576e-01  -3.7557156e-01   1.3008538e-01  -4.9686687e-02  -3.7937242e-01  -4.4541310e-01  -1.0668253e-01  -4.8757304e-02  -1.0699827e-01   9.2858848e-02  -4.2653653e-01  -2.1712491e-01   7.2418796e-01   5.2603474e-01   1.6863029e-01   1.7355073e-01  -2.8186476e-01  -2.9156311e-01   2.7574877e-02   2.6925850e-02  -3.5476875e-01  -3.6218156e-01  -2.2772439e-01  -2.7770576e-01   1.4228707e-01   2.4696858e-01  -2.5229419e-01  -2.6994328e-01  -4.3027320e-01  -2.1962258e-01  -1.1574153e-01  -3.6543702e-01   4.9714992e-01   5.1177438e-01   2.9744875e-01  -6.2475516e-03   4.9743278e-01   3.6843195e-01   1.1431088e-01   3.2739249e-02   2.4964902e-01   1.5626909e-01   7.8102454e-02   9.3511327e-02   2.9635870e-01   9.1409522e-02   9.4689092e-02  -6.1052263e-02  -2.3283511e-02  -8.9270578e-02   1.8106991e-02   2.2112618e-01   1.8696206e-01   3.5416911e-01  -7.4152317e-03   2.7847077e-01  -1.3539588e-02   1.9156046e-01   5.2655495e-01   6.4404343e-02   9.8284458e-02   3.9228406e-01   4.7761528e-01   2.1033868e-01
  -4.8281163e-01  -3.8125207e-01   1.2981288e-01   6.4817925e-01   6.2894979e-02   3.4616540e-01   4.1185994e-02   5.4246621e-01   3.5030533e-02   3.7078271e-01  -3.8225310e-01   2.8003323e-01  -5.8813340e-02   4.6394156e-01  -1.5667822e-01   2.4278036e-01  -4.6265915e-01  -5.2189800e-01  -6.1751824e-01  -5.3418969e-01  -2.3224624e-01  -1.5397033e-02   6.9915110e-01   1.0000000e+00   3.9570002e-01   4.9150174e-01   2.5215671e-01   3.4143736e-01  -5.3177706e-01  -5.2693316e-01   3.1249420e-01   3.3896837e-01  -2.0477924e-01  -1.1454339e-01   5.6140840e-01   5.4653345e-01  -9.3625734e-02  -1.0580556e-01  -6.3573009e-02  -7.5098041e-02  -2.9850866e-01  -3.9065447e-01   3.1219807e-01   5.5253262e-02   1.9278377e-01  -2.5248729e-02  -1.6032015e-01  -2.4994845e-01  -5.6807753e-02  -1.8722520e-01  -2.1219252e-01  -1.9141040e-01  -3.5986142e-01  -3.4379021e-01  -2.2300945e-01  -2.4907642e-01  -4.6367175e-01  -3.8972068e-01   9.4875383e-02   4.1123945e-01  -8.2837001e-02   5.1822942e-01  -4.8798394e-01  -6.7290081e-02   5.6704281e-01   7.2537615e-01   3.0798699e-01   4.5583038e-01  -3.1755380e-01  -2.6565750e-03   8.5925725e-02   9.8642283e-02  -4.3503962e-01  -3.7298791e-01  -3.0898605e-01  -2.4111055e-01  -4.2085055e-03   1.4023815e-01  -2.9672770e-01  -3.2776070e-01  -4.1561127e-01  -2.8244578e-01  -3.2155279e-01  -4.9793365e-01   2.4254141e-01   5.4147658e-01   1.7590583e-01  -1.8442021e-02   2.5599318e-01   3.6578721e-01   2.6472372e-01  -1.8654103e-01   3.3087326e-01  -7.7711025e-02   1.9286936e-03   1.6717439e-02   7.4354958e-02  -6.1794575e-02   4.3390060e-02  -3.1457259e-01   8.0227453e-02  -1.3809703e-01  -5.1481253e-02   7.7842365e-02   1.4258709e-01   2.7208604e-01   2.5665255e-01   3.1716737e-01   5.4343300e-02  -2.1164346e-02   2.9989219e-01  -6.2417291e-02  -1.3356768e-02   1.2370551e-01   2.0857251e-01   1.0215618e-01
  -7.1176960e-03   4.2922865e-02  -1.4704514e-01  -1.2053696e-01   1.2238473e-01   1.1836848e-02  -4.5203381e-01  -1.9660322e-01  -2.4184910e-01  -2.0971620e-01  -2.2236403e-01  -5.8788405e-02   1.0337036e-01   1.1071723e-01   4.8855240e-02   3.3389391e-02   2.7170793e-02   5.8816858e-02  -1.0401308e-01  -1.5156686e-01   7.8119702e-02   2.1863297e-02   4.4778714e-01   3.9570002e-01   1.0000000e+00   7.9388098e-01   7.3817151e-01   5.8622541e-01  -1.9764023e-01  -1.3258675e-01   2.3843912e-01   3.8029907e-02  -5.4696181e-02  -1.0115956e-01   6.7966099e-01   5.4914002e-01   3.8969408e-01   3.3838801e-01   4.7780054e-01   4.9610595e-01   1.3469730e-01   1.5826719e-01   3.8015149e-01   2.6223644e-01   2.7325747e-01   1.2532762e-01   1.4322542e-01   1.5716514e-01  -4.6851621e-02  -9.0999956e-02  -3.4886346e-01  -2.9090237e-01  -3.4587613e-01  -1.2368830e-01  -7.3701013e-02  -9.5447666e-02  -9.7431693e-02  -2.1584427e-01  -3.9446144e-01  -2.4502549e-01  -3.5886250e-01  -1.3948987e-01  -4.8196169e-01  -5.6783996e-01   5.5966011e-01   5.1223841e-01  -1.0975957e-01   1.2497304e-01  -3.8426019e-03  -3.4689933e-01  -1.5402197e-01  -2.3327995e-01  -3.2537151e-01  -1.9303459e-01  -1.3509330e-01  -1.9974965e-01   1.3538259e-01   2.4969316e-01   1.5994576e-01   2.4885277e-01   1.4497019e-02   1.9516331e-01   2.8156571e-01   7.9965882e-02   5.2983957e-01   5.0317661e-01   6.1438677e-01   4.6584354e-01   1.6380220e-01   6.2668760e-02  -2.0993608e-01  -3.9224090e-01  -4.7514852e-02  -3.0684369e-01  -6.3913840e-03  -1.1162202e-02   1.4577403e-01  -1.7405076e-01  -1.4831580e-01  -4.8429182e-01  -3.4612013e-01  -5.7862529e-01  -3.3964083e-01  -2.6356491e-01   1.0966798e-01   2.5411036e-01  -2.5578304e-01  -1.0991186e-01  -1.5422448e-01   1.3578618e-01   3.9892838e-01  -2.3261307e-01  -1.6498052e-01  -3.5214505e-03   1.4898102e-01  -2.0010838e-02
  -3.7302954e-02   1.3422951e-02  -1.0177391e-01   9.2937586e-02   2.7224777e-01   2.7937828e-01  -2.5671088e-01   1.4663899e-02  -8.0143610e-02  -7.3614036e-02  -2.5153324e-01  -1.4204431e-03   9.6052915e-02   1.8108615e-01  -3.7561380e-02   2.0838467e-01  -5.8395049e-03   2.2421446e-02  -1.8317649e-01  -1.8225189e-01   1.9309898e-01   1.6648132e-01   4.2497452e-01   4.9150174e-01   7.9388098e-01   1.0000000e+00   6.5187794e-01   6.4554458e-01  -1.9443964e-01  -9.2699406e-02   3.7153655e-01   2.1933941e-01   9.8104213e-03   6.4424242e-02   5.0642950e-01   4.5624626e-01   1.5595988e-01   8.6227653e-02   3.4384147e-01   3.4476930e-01  -2.5435794e-02  -1.7846044e-02   2.8277808e-01   1.9317402e-01   3.2879502e-01   1.5451748e-01   8.3329697e-02   9.6583905e-02   3.6458963e-03  -4.3637108e-02  -1.9043184e-01  -1.2913891e-01  -2.5236607e-01  -1.9501342e-01  -6.1203112e-02  -9.3037681e-02  -5.8446511e-02  -1.6962695e-01  -3.4598976e-01  -1.3740597e-01  -2.7539557e-01   2.1798783e-02  -3.8902663e-01  -3.4787633e-01   4.1361824e-01   4.3821897e-01  -4.3170535e-02   2.4191185e-01  -8.5364293e-02  -2.4003810e-01  -8.8211816e-02  -1.6018803e-01  -3.5130668e-01  -2.7274421e-01  -1.5385267e-01  -2.1252593e-01  -3.2973727e-03   1.4065654e-01   2.1000269e-01   2.3097669e-01   1.5793508e-02   1.5139774e-01   1.4221688e-01   3.1623667e-03   3.8037689e-01   4.1631647e-01   4.0685144e-01   2.2700524e-01  -6.5100731e-03  -2.3263148e-02  -1.8865111e-01  -4.9174376e-01   2.9705131e-04  -3.6750843e-01  -1.1719906e-01  -7.4375817e-02   8.5961166e-02  -1.1231464e-01  -1.8795834e-01  -4.9014089e-01  -2.3644281e-01  -4.2745405e-01  -2.8960029e-01  -2.1753379e-01   8.3211017e-02   2.2669561e-01  -2.6612025e-01  -8.8793588e-02  -2.1952176e-01   8.0605091e-02   2.3223692e-01  -3.6124306e-01  -2.2047004e-01  -9.1758649e-02   8.1209270e-02  -8.2664561e-02
   1.8461949e-01   1.8593959e-01  -2.7249691e-01  -9.3895599e-02   5.4821560e-01   2.6332882e-01  -4.4331292e-01  -2.2447170e-01  -7.5901805e-02  -9.7223001e-02  -1.6696585e-01  -6.0018422e-02   4.1139267e-02   3.6404706e-02   1.9697065e-01   1.2163125e-01   9.3012523e-02   9.5916829e-02   4.2620444e-02   3.9103269e-02   3.8693424e-01   2.4533320e-01   1.3030943e-01   2.5215671e-01   7.3817151e-01   6.5187794e-01   1.0000000e+00   8.6133530e-01  -1.1737845e-01  -3.9232835e-02   7.6300061e-02  -5.5627344e-02  -1.4815686e-01  -6.5240641e-02   3.6000769e-01   2.6249106e-01   1.1501649e-01   6.3654873e-02   2.2565710e-01   2.0644408e-01   8.2171498e-02   7.8137925e-02   3.8868362e-01   3.6622494e-01   4.1404070e-01   2.8304960e-01   2.1122788e-01   3.0105434e-01   1.0634445e-01   1.5586239e-01  -2.5343924e-01  -1.4335470e-01  -1.1027733e-01   1.2785736e-01  -1.9928222e-01  -1.1216463e-01   1.2776712e-01   4.6094486e-02  -2.8562530e-01  -2.6932559e-01  -2.1588968e-01  -9.7612154e-02  -3.5788882e-01  -4.7887849e-01   1.5838542e-01   2.1397144e-01  -3.4210976e-01  -8.8545223e-02   9.7931817e-02  -3.5034135e-01  -1.6203987e-01  -2.0958826e-01  -2.5545462e-01  -1.4311909e-01  -9.4058727e-02  -1.4555454e-01   2.8326840e-02   9.1965599e-02   2.4956959e-01   3.0762363e-01   1.0706356e-01   2.9388001e-01   2.2349836e-01   1.6157730e-01   2.6455385e-01   3.5755194e-01   4.6016479e-01   5.5494034e-01   5.3651331e-02   3.0110409e-02  -2.7340027e-01  -5.1079458e-01  -1.3952487e-01  -4.0687373e-01  -9.4186093e-02  -2.4329469e-01  -1.8936109e-01  -3.8328572e-01  -1.2482537e-01  -4.1311516e-01  -3.1705349e-01  -4.2429324e-01  -4.1743901e-01  -3.5871331e-01   2.8654978e-02   4.7836655e-02  -1.3750916e-01  -2.7018537e-01  -1.7530136e-01  -1.8741187e-01   6.2905732e-02  -2.0692112e-01  -1.4066660e-01  -1.7691336e-01  -1.3362535e-01  -2.4324653e-01
   8.0416387e-02   5.5833389e-02  -1.3979465e-01   5.6467595e-02   5.6618270e-01   4.2311228e-01  -2.0742573e-01  -2.0559285e-02   6.1909421e-02   8.9081747e-02  -1.4169913e-01  -1.3230643e-02   9.4548842e-02   1.0802685e-01   1.9516470e-01   2.0231728e-01  -6.2901805e-02  -7.4303355e-02  -1.2175820e-01  -1.2066203e-01   3.4807309e-01   2.9090407e-01   1.7197530e-01   3.4143736e-01   5.8622541e-01   6.4554458e-01   8.6133530e-01   1.0000000e+00  -2.6359341e-01  -1.7357056e-01   5.8682501e-02  -7.2158564e-02  -2.2782202e-01  -9.5745202e-02   3.1295256e-01   2.4290311e-01   3.6755608e-02  -8.6412040e-02   1.4567350e-01   3.8365729e-02  -3.7793239e-02  -9.7499957e-02   3.5558829e-01   2.5513559e-01   3.8722556e-01   2.2008647e-01   1.6790154e-01   1.5963235e-01   1.1831098e-01   8.3122260e-02  -1.4881167e-01  -1.5276486e-01  -5.1313398e-02  -2.7438708e-02  -1.3637391e-01  -1.4664942e-01   2.3816024e-02  -2.5467663e-02  -1.3842743e-01  -1.5505536e-01  -8.5560302e-02   1.6113843e-02  -3.4463796e-01  -3.9139739e-01   1.1636485e-01   2.1371117e-01  -2.4144736e-01  -2.6473963e-02  -9.6538980e-03  -2.8496702e-01   2.1502154e-02   8.3796407e-03  -3.2855000e-01  -2.8157514e-01  -1.7645070e-01  -2.3294206e-01  -3.3354557e-02   1.6172551e-02   9.7035935e-02   1.2126740e-01  -3.7956042e-02   1.1051321e-01   4.9908289e-02  -5.6240660e-02   1.1601542e-01   2.4530587e-01   2.8699805e-01   3.1945537e-01   8.1369513e-02   1.1761583e-01  -1.3958357e-01  -4.3503633e-01  -3.7433613e-02  -3.1029390e-01  -8.0294127e-02  -2.5941509e-01  -1.0374053e-01  -3.5276417e-01  -2.8022805e-02  -3.4264910e-01  -2.3668713e-01  -2.7125391e-01  -3.1670429e-01  -2.4886527e-01   8.3611835e-03   1.3622477e-01   2.2924172e-02  -7.6119370e-02  -1.0573477e-01  -2.6217236e-01   3.0091247e-02  -1.2582731e-01  -6.0889705e-02  -1.5553077e-01  -8.4030658e-02  -1.8148509e-01
   3.8938135e-01   1.6330279e-01  -3.1794488e-01  -5.5170311e-01  -7.5954879e-03  -1.2043108e-01  -8.7396680e-02  -3.6796896e-01   5.7798729e-02  -2.5543300e-01   5.9984547e-01   1.0614404e-01   3.9517324e-01  -8.9969423e-02   4.1429375e-01   4.0595680e-01   5.6816000e-01   5.0272576e-01   7.1996524e-01   5.7724963e-01   2.5615690e-01   3.2295069e-03  -4.0530820e-01  -5.3177706e-01  -1.9764023e-01  -1.9443964e-01  -1.1737845e-01  -2.6359341e-01   1.0000000e+00   8.8149881e-01   2.4903731e-01   1.3479845e-01   6.2784400e-01   5.5131394e-01  -4.7366538e-01  -4.3140236e-01   7.6484678e-02   3.3563514e-01   1.1580887e-01   2.1383284e-01   5.3735652e-01   6.1002296e-01  -4.8474442e-01  -2.4477231e-01  -2.5641304e-01  -1.4851226e-01  -1.2380891e-01   8.4876687e-02  -2.8037751e-02   1.6035755e-02  -5.0314168e-02  -7.3756238e-02   2.9259721e-01   1.1437287e-01   1.4454870e-01  -6.3872010e-02   1.9359201e-01   2.1492064e-01  -6.7729330e-02  -3.6284046e-01   1.7990233e-01  -1.3145645e-01   7.6759380e-01   4.8480753e-01  -5.5032870e-01  -5.4863754e-01  -4.1224336e-01  -5.0032372e-01   3.1707475e-02  -2.7028392e-01  -2.6318535e-01  -3.1380901e-01   7.0648125e-01   7.6027301e-01   5.7328063e-01   6.2706234e-01   2.6092191e-01   1.8534020e-01   3.7532914e-01   4.2713766e-01   7.3021239e-01   4.3624125e-01   6.2949360e-01   7.0068876e-01  -5.1144203e-02  -3.0318192e-01   7.4294480e-02   1.7047023e-01  -3.4744285e-01  -3.9891715e-01  -4.5381993e-01  -1.6053243e-01  -4.0534144e-01  -2.5117165e-01  -1.3426508e-01  -3.3357078e-02  -1.2733354e-01   2.7637517e-02  -2.4595414e-01   1.0748149e-02  -3.2577788e-01  -1.9499763e-01  -1.5140162e-01  -6.4018524e-02  -1.0269233e-01  -3.4567140e-01  -4.0925714e-01  -3.7706049e-01  -7.1661586e-02   6.0664328e-02  -2.6163682e-01  -1.5051635e-01  -1.9061002e-01  -1.4297698e-01  -2.0844205e-01  -2.9495627e-01
   4.9284302e-01   4.1561626e-01  -4.2535094e-01  -5.5776770e-01   3.4691502e-02  -6.9140421e-02  -2.4657059e-01  -4.4001386e-01  -8.6080128e-02  -2.8909695e-01   4.6858465e-01   9.6691212e-02   2.9739216e-01  -7.1678266e-02   2.8658898e-01   3.4056471e-01   7.3238015e-01   7.2206083e-01   7.4634838e-01   7.2414799e-01   3.3435168e-01   1.4951442e-01  -4.5252151e-01  -5.2693316e-01  -1.3258675e-01  -9.2699406e-02  -3.9232835e-02  -1.7357056e-01   8.8149881e-01   1.0000000e+00   1.5777346e-01   4.4296961e-02   5.5152699e-01   5.2137051e-01  -5.1517938e-01  -4.5605692e-01  -4.0843558e-02   2.1677240e-01   9.5943779e-02   2.2109002e-01   3.9929388e-01   5.6350307e-01  -3.1039480e-01  -8.9807834e-02  -1.4852601e-01  -4.4871920e-03   8.0867124e-02   2.8015410e-01   7.7566503e-02   1.4631555e-01   3.2848673e-02  -1.7807086e-02   3.1736902e-01   1.9372426e-01   2.1678233e-02  -2.5348404e-02   4.3491613e-01   4.3122164e-01  -2.4820542e-01  -4.2958831e-01  -1.4571283e-02  -2.6448444e-01   6.2699389e-01   3.2407331e-01  -5.4349253e-01  -5.6822555e-01  -5.0020870e-01  -4.7610084e-01   2.4070292e-01  -1.7136096e-01  -3.0220647e-01  -2.7810545e-01   5.7472779e-01   7.0959721e-01   4.6376356e-01   5.1569570e-01   4.5401413e-02   3.7439933e-02   6.0004361e-01   6.3312584e-01   7.9461878e-01   6.1621671e-01   6.4999169e-01   8.0348025e-01   6.8675825e-03  -2.8126657e-01   4.6981378e-02   2.1817759e-01  -4.8889270e-01  -5.0215176e-01  -5.7331582e-01  -3.3873583e-01  -5.0025954e-01  -3.9215898e-01  -1.6950479e-01  -6.7107833e-02  -2.1410534e-01  -1.1175090e-01  -3.7741858e-01  -7.6982654e-02  -4.1799357e-01  -2.8056936e-01  -2.7055969e-01  -1.2584516e-01  -1.2338725e-01  -4.1523732e-01  -5.6672761e-01  -5.3259854e-01  -1.0039105e-01   6.2531355e-02  -2.8980542e-01  -2.9035573e-01  -2.8762494e-01  -2.4556286e-01  -2.8039460e-01  -2.8757464e-01
  -2.3996159e-01  -3.8397038e-01   9.6072096e-02   8.0803074e-02  -1.4330652e-01  -1.0307594e-01   2.2132045e-01   1.1633202e-01  -1.2066157e-01  -1.8375342e-01   4.4010381e-02   4.2256492e-02   1.2761110e-01  -3.7415477e-02  -1.3276076e-02   2.8325204e-01  -1.5054792e-01  -9.4682596e-02   4.4571143e-02  -1.1334562e-01   3.0594162e-02   1.0685098e-02   3.8732941e-01   3.1249420e-01   2.3843912e-01   3.7153655e-01   7.6300061e-02   5.8682501e-02   2.4903731e-01   1.5777346e-01   1.0000000e+00   8.5991026e-01   5.8488419e-01   5.1060400e-01   2.4445607e-01   2.5247361e-01   1.0967803e-01   1.9113707e-01   6.6037516e-02  -3.5673649e-02   1.0250541e-01  -9.7557057e-02  -3.3986633e-01  -3.9997152e-01  -1.2327818e-01  -2.3112260e-01  -4.0755223e-01  -3.7146447e-01  -3.0109534e-01  -2.8081401e-01  -2.8691962e-01  -2.5377416e-01  -2.4923746e-01  -3.5152789e-01  -8.9667706e-02  -4.6270253e-01  -3.9573538e-01  -4.2620934e-01  -1.9444190e-01  -5.8962536e-02  -3.0294060e-02   1.9455106e-01   2.1436890e-01   2.6831160e-01   2.0491952e-01   1.5920288e-01   1.5490164e-01   1.5792295e-01  -4.1047773e-01  -1.8028936e-01   8.7939385e-02   1.0117033e-01   8.8444006e-02   6.6944458e-02   1.1838517e-01   7.8987527e-02   1.9031307e-01   1.2261348e-01  -1.7444617e-01  -1.2990250e-01   9.3286126e-02  -6.8482708e-02   1.3486432e-01   5.6142488e-02   1.0665288e-01   1.0581000e-01   8.3652284e-02  -1.3770780e-01  -7.0745360e-02  -1.3366957e-01   1.2644263e-01  -7.4474584e-02   1.0420848e-01  -2.9593329e-02   3.1586218e-02   1.1351147e-02   1.5562220e-01   6.2671762e-02  -6.2618798e-02  -1.5120384e-01  -4.6759165e-02  -9.6403966e-02   1.0071371e-01   2.6497160e-02   2.3812824e-01   1.9193019e-01  -7.1158751e-02   1.3358733e-01  -1.8422230e-01   4.1905222e-03   1.9728557e-01  -1.3345783e-01  -1.0201839e-02   4.3451208e-02   2.1430590e-01   5.2382055e-02
  -3.3586786e-01  -4.0873792e-01   1.1917542e-01   3.0129781e-01  -1.8082854e-01  -4.4754358e-02   2.9225085e-01   2.9128915e-01  -3.6711678e-03  -2.6896513e-02  -1.7418685e-02   1.3838942e-01  -2.8979852e-02   4.2612168e-03  -1.3207967e-01   2.3365918e-01  -2.5413435e-01  -2.2104080e-01  -9.8073603e-02  -1.6404617e-01  -5.5185456e-02   1.3777844e-02   2.8015899e-01   3.3896837e-01   3.8029907e-02   2.1933941e-01  -5.5627344e-02  -7.2158564e-02   1.3479845e-01   4.4296961e-02   8.5991026e-01   1.0000000e+00   5.7495126e-01   5.4433018e-01   2.1922800e-01   2.5425813e-01  -5.8691586e-02   6.7689712e-02  -1.2023293e-01  -1.8059220e-01  -3.7080787e-02  -1.7600982e-01  -3.1626774e-01  -3.6302166e-01  -7.9538488e-02  -1.7577032e-01  -4.0556832e-01  -3.8998807e-01  -2.6171002e-01  -2.4690312e-01  -2.3591155e-01  -1.2939994e-01  -2.6003127e-01  -3.1968349e-01  -1.4525961e-01  -3.8745637e-01  -4.1229681e-01  -3.7072756e-01  -2.6445974e-02   2.1877717e-01   8.8633056e-02   3.8264767e-01   2.0421010e-01   4.1398084e-01   1.7264622e-01   2.2758185e-01   3.3537115e-01   3.1776157e-01  -4.6784328e-01   1.9855170e-02   9.1530407e-02   1.0496141e-01   9.1233372e-02   3.9486675e-02   7.0666563e-02   9.9758913e-02   1.5618608e-01   1.0803685e-01  -2.8710434e-01  -2.6161178e-01  -1.3030631e-02  -2.2911441e-01  -3.0324554e-02  -6.7512975e-02  -2.0388528e-02   6.2724644e-02   6.0033666e-04  -2.6447777e-01  -6.4503122e-02  -9.8759402e-02   2.3883835e-01  -5.5398379e-03   2.0162897e-01   4.0888338e-02   7.5469719e-02  -6.3320504e-02   9.2848261e-02   8.9763131e-02  -2.2279378e-02  -1.3450679e-01   1.5900302e-01   7.2489407e-02   1.6324520e-01   3.9445559e-02   1.6355402e-01   1.2406124e-01   1.3326564e-01   2.3753271e-01  -2.0271692e-01  -9.2563023e-03   1.1231620e-01  -1.3555673e-01  -4.8711376e-02   1.2151470e-02   1.1933297e-01   4.9777230e-03
   4.1803927e-02  -1.3186938e-01  -2.6964820e-03  -1.9476204e-01  -2.4488657e-01  -2.0879134e-01   2.0127070e-01  -1.3970774e-02  -7.4883292e-03  -2.6643666e-01   3.8339705e-01   8.4169345e-02   2.0431018e-01  -3.8575947e-02   1.5201557e-01   2.7598117e-01   1.1293882e-01   1.4759179e-01   3.8805404e-01   2.1658910e-01   5.7475603e-02  -1.2626451e-01  -2.2927232e-02  -2.0477924e-01  -5.4696181e-02   9.8104213e-03  -1.4815686e-01  -2.2782202e-01   6.2784400e-01   5.5152699e-01   5.8488419e-01   5.7495126e-01   1.0000000e+00   8.4631328e-01  -3.7317714e-02   4.8019108e-03   1.2833939e-01   3.5820811e-01   2.1427220e-01   1.9505814e-01   4.0062499e-01   3.9504237e-01  -5.3585056e-01  -4.2594161e-01  -2.4978278e-01  -2.7949605e-01  -3.1663739e-01  -2.3653338e-01  -1.9242611e-01  -2.0344525e-01  -8.8736023e-02  -1.1072471e-01   7.8410596e-02  -1.2898438e-01   1.7918252e-01  -1.1055342e-01  -2.0914084e-01  -1.5910225e-01  -1.3019057e-01  -1.5936624e-01   1.8376041e-01   7.4953178e-02   5.7919116e-01   5.0167803e-01  -1.0599308e-01  -1.4800889e-01   3.8831862e-02  -4.8502115e-02  -2.8566555e-01  -2.3049649e-01  -1.7825961e-01  -1.8463862e-01   5.1346511e-01   5.1192258e-01   4.1480858e-01   4.1679800e-01   3.1988549e-01   3.4396349e-01  -2.4631340e-02   7.0669247e-02   3.8979733e-01   5.7284246e-02   3.4961436e-01   3.4621169e-01   7.9304540e-02  -1.3980845e-01   5.8546262e-02  -1.1745983e-01  -2.3206176e-01  -2.8063377e-01  -1.5896705e-01  -8.8234551e-02  -1.7006445e-01  -4.8753261e-02   1.0418272e-02  -2.0412742e-02   8.9282297e-02   1.2388211e-01  -8.0630178e-02  -3.7829301e-02  -1.4901688e-01  -7.2963889e-02  -2.7838533e-02  -6.5552845e-02  -5.7133461e-02  -7.3558615e-02  -2.1303783e-01  -5.0539802e-02  -1.2748817e-01   1.0081508e-01  -1.3852113e-02  -4.7459622e-02  -8.9096881e-02  -9.6677245e-02   8.9554494e-03  -1.2399482e-01
   6.9846812e-02  -9.6000316e-02  -9.2873726e-02   2.0893641e-02  -1.3071813e-01  -8.6554943e-02   2.1289053e-01   1.8671157e-01   9.3709074e-02  -2.0474418e-01   4.9174101e-01   3.9725937e-01   2.2818680e-01   1.0809235e-01   2.2092735e-01   3.1766124e-01   3.9026135e-02   2.9222492e-02   3.2674396e-01   1.9664194e-01   8.4168151e-02  -1.0395418e-01  -1.2172498e-01  -1.1454339e-01  -1.0115956e-01   6.4424242e-02  -6.5240641e-02  -9.5745202e-02   5.5131394e-01   5.2137051e-01   5.1060400e-01   5.4433018e-01   8.4631328e-01   1.0000000e+00  -7.8116651e-02   1.7204639e-02  -9.3182232e-02   1.8280918e-01   6.0407255e-02   4.8929171e-02   3.1113560e-01   3.2333684e-01  -5.5782587e-01  -4.9749006e-01  -3.0736029e-01  -3.7250249e-01  -4.2113996e-01  -3.4775632e-01  -3.0469718e-01  -2.9741893e-01  -1.8111013e-01  -1.8107142e-01   1.4265460e-01  -1.2316919e-01   1.1890947e-01  -1.5150263e-01  -2.0750201e-01  -5.6101924e-02   4.1605115e-02   4.5171909e-02   3.6962739e-01   3.0917404e-01   5.6011510e-01   5.1581039e-01  -2.1731800e-01  -6.4906576e-02  -9.1464289e-02  -1.1040781e-01  -4.8511523e-01  -3.4034770e-01  -1.6683812e-01  -1.4011704e-01   4.6649386e-01   4.7849002e-01   3.9391217e-01   4.7520311e-01   3.8065888e-01   4.0407244e-01  -4.6185361e-02  -2.4825810e-02   3.2317007e-01  -7.4338193e-02   2.1432176e-01   2.2903938e-01  -6.6705062e-02  -2.1793539e-01   4.8209645e-02  -1.3759251e-01  -1.4577749e-01  -1.3653920e-01  -9.0833420e-02  -1.4276794e-01  -5.2172577e-02  -1.1605692e-01  -6.0493447e-02  -1.5500212e-01   1.7842021e-02   1.1225372e-02  -1.8277980e-02  -4.0455540e-02  -2.2479934e-01  -1.4852931e-01  -2.6675497e-02  -5.4292797e-02  -5.8679101e-02  -3.9848689e-02  -1.3624672e-01  -1.2104422e-01  -1.8407190e-01  -2.4660244e-02  -1.6521852e-01  -8.9012191e-02  -1.9483927e-02  -9.2099260e-02  -3.6691436e-02  -2.0428897e-01
  -3.9175885e-01  -3.5409746e-01   9.9933249e-02   2.6858006e-01  -2.5805808e-01  -1.9237798e-01  -1.5977471e-01   1.7531180e-01  -8.4916652e-02  -2.6478072e-02  -2.4579550e-01   9.6100864e-03  -5.7709344e-03   1.7070188e-01  -1.4859462e-01  -7.2852911e-02  -3.6991381e-01  -3.9579286e-01  -4.5223645e-01  -4.8226729e-01  -3.5897147e-01  -3.1661839e-01   5.7427898e-01   5.6140840e-01   6.7966099e-01   5.0642950e-01   3.6000769e-01   3.1295256e-01  -4.7366538e-01  -5.1517938e-01   2.4445607e-01   2.1922800e-01  -3.7317714e-02  -7.8116651e-02   1.0000000e+00   8.8488757e-01   2.9021716e-01   2.3513673e-01   2.4993243e-01   1.7931916e-01  -7.8196783e-02  -1.5662956e-01   2.9836416e-01   6.9566761e-02   1.3948855e-01  -7.5211331e-02  -1.6037131e-01  -2.5369264e-01  -2.6173532e-01  -3.8314781e-01  -4.0983361e-01  -3.1258934e-01  -5.5512255e-01  -3.8733089e-01  -8.7880558e-02  -1.0184062e-01  -4.8164665e-01  -5.5295182e-01  -3.6070571e-02   2.1341907e-01  -1.5094183e-01   2.0835158e-01  -5.2530506e-01  -3.9796521e-01   8.2465693e-01   8.1572058e-01   4.5439453e-01   5.3117226e-01  -3.0720608e-01  -1.8075873e-01  -5.0570303e-02  -1.1074956e-01  -3.9586134e-01  -3.4699009e-01  -2.7854080e-01  -2.4046213e-01   2.4733390e-01   2.9505563e-01  -2.7549335e-01  -2.7444560e-01  -3.6750659e-01  -2.9648736e-01  -7.5184435e-02  -3.8840580e-01   5.0585537e-01   5.2658563e-01   5.4764514e-01   6.0025490e-02   3.9292264e-01   2.4973441e-01   1.9358789e-01  -3.2563843e-02   2.1056174e-01   6.4006947e-02   1.9774805e-01   1.4988466e-01   3.8120013e-01   1.6334661e-01   1.3047312e-01  -2.6284595e-01   3.2136959e-02  -2.5424980e-01  -3.3219256e-02  -9.4726203e-02   1.3031910e-01   4.2183879e-01   1.7424410e-01   3.5641388e-01   8.1153269e-02   3.3641273e-01   6.0178117e-01  -3.4908503e-03   3.0088773e-02   1.9141154e-01   3.3957535e-01   1.9811104e-01
  -4.7444791e-01  -3.7350178e-01  -1.6318063e-02   3.5165853e-01  -3.1453747e-01  -1.3242740e-01  -1.6217544e-01   2.7539399e-01  -8.1184434e-02  -2.3930600e-02  -3.4869944e-01   6.9057159e-02  -1.9333517e-01   1.2401470e-01  -2.9430861e-01  -6.5513877e-02  -3.4945556e-01  -4.3096656e-01  -4.4867288e-01  -4.0469550e-01  -2.8661878e-01  -1.3253885e-01   4.3980254e-01   5.4653345e-01   5.4914002e-01   4.5624626e-01   2.6249106e-01   2.4290311e-01  -4.3140236e-01  -4.5605692e-01   2.5247361e-01   2.5425813e-01   4.8019108e-03   1.7204639e-02   8.8488757e-01   1.0000000e+00   1.6875212e-01   1.5625296e-01   1.1120131e-01   6.0338509e-02  -1.4055127e-01  -2.3047424e-01   2.4325008e-01   2.5841126e-02   1.2696236e-01  -9.6767470e-02  -2.2836827e-01  -3.2069944e-01  -3.4664980e-01  -4.2291281e-01  -4.4806856e-01  -2.9125705e-01  -6.8645826e-01  -4.7441014e-01  -2.4648941e-01  -2.2187409e-01  -4.7472903e-01  -5.2701342e-01  -5.8979769e-02   3.3149083e-01  -2.3646322e-01   2.7910940e-01  -4.8164551e-01  -2.8385269e-01   6.5499620e-01   7.4292766e-01   5.2368242e-01   6.6281250e-01  -3.0795122e-01  -6.4133719e-02   5.0024112e-02   4.8362493e-02  -3.4479173e-01  -2.8464726e-01  -2.3836080e-01  -1.4583699e-01   2.4445679e-01   3.0257309e-01  -2.6405814e-01  -3.1073124e-01  -3.4415088e-01  -3.6295758e-01  -1.3042699e-01  -3.7855589e-01   3.1575334e-01   3.3688579e-01   4.1434884e-01  -9.1958916e-02   1.9617489e-01   1.3383147e-01   2.9833786e-01  -5.4615824e-03   2.8258933e-01   7.9305645e-02   1.1188871e-01   1.5844014e-01   3.2961765e-01   2.0323050e-01   1.1656438e-01  -2.5480231e-01   1.2217827e-01  -2.6621241e-01   6.0634011e-02  -9.3344763e-02   1.7271338e-01   3.9002936e-01   2.7727608e-01   4.2667524e-01   3.8318181e-03   2.3270477e-01   5.9398834e-01  -3.4396722e-02   2.2340693e-02   1.2479241e-01   2.6929185e-01   2.1318305e-01
   3.5522832e-02  -1.3100932e-01   1.6406635e-01  -3.7432654e-01  -2.1309221e-01  -3.1912998e-01  -1.6125454e-01  -3.4962171e-01  -1.3210765e-01  -3.9397832e-01  -1.4401037e-02  -2.0543479e-01   2.1895401e-02  -1.0646384e-01   1.9296059e-01  -5.2141947e-02   9.4498125e-03   3.0345129e-02   1.4832835e-01  -5.5499449e-02   6.6918686e-02  -3.9734703e-02   1.8649551e-01  -9.3625734e-02   3.8969408e-01   1.5595988e-01   1.1501649e-01   3.6755608e-02   7.6484678e-02  -4.0843558e-02   1.0967803e-01  -5.8691586e-02   1.2833939e-01  -9.3182232e-02   2.9021716e-01   1.6875212e-01   1.0000000e+00   6.9418411e-01   7.5555249e-01   5.9144540e-01   5.5621543e-01   3.5883039e-01  -1.2796229e-01  -1.2143526e-01  -1.8491377e-01  -2.3999799e-01  -1.4736842e-01  -6.1783351e-02  -2.6672570e-01  -2.5658376e-01  -1.6462470e-01  -1.8036381e-01  -1.7172720e-01  -1.5394154e-01   2.9343160e-01   4.4379427e-02  -1.8290463e-01  -3.1643545e-01  -1.9610265e-01  -3.5593869e-01  -2.1173363e-01  -3.4476954e-01  -1.3426718e-01  -3.0711902e-01   2.4875974e-01   1.0981844e-01  -2.7994609e-02  -9.9675278e-02  -3.5887204e-02  -2.8846678e-01   1.3892873e-01   2.8046923e-02   1.4626212e-01   6.2014135e-02   2.0243624e-01   8.5918327e-02   3.2859871e-01   3.6410398e-01  -6.2103663e-02   5.3317981e-02  -1.3202677e-02   3.4922121e-02   3.9437378e-01   1.1052560e-01   3.2600840e-01   1.4184393e-01   3.7248496e-01   2.5312274e-01   2.7443297e-01  -5.6450379e-02  -4.7218505e-02   1.0096522e-01  -5.8444021e-02   8.3784669e-02   1.4044262e-01   1.2600056e-01   1.8903363e-01   9.4866103e-02  -4.2888810e-02  -7.4118563e-02  -1.7826153e-01  -2.6293262e-01  -9.1040867e-02   7.2419127e-02   4.1006678e-02   2.8710749e-01  -1.3761050e-01   4.2808938e-02   1.5703823e-01   1.6882213e-01   3.4369016e-01   1.7702852e-01   1.0516492e-01   1.6791970e-01   2.8951157e-01   2.0028579e-01
   1.7668915e-01   3.9585772e-02  -9.3340109e-02  -4.2677386e-01  -3.8987356e-01  -4.1289633e-01  -2.9224237e-01  -3.4065227e-01  -2.3145700e-01  -3.3460306e-01   2.5647362e-01   1.1273525e-02   2.0778220e-01   1.3573497e-02   3.0967613e-01   9.5248479e-02   1.7221863e-01   1.7937226e-01   3.0389963e-01   1.9667257e-01  -8.4311078e-02  -2.2685326e-01   1.9751256e-01  -1.0580556e-01   3.3838801e-01   8.6227653e-02   6.3654873e-02  -8.6412040e-02   3.3563514e-01   2.1677240e-01   1.9113707e-01   6.7689712e-02   3.5820811e-01   1.8280918e-01   2.3513673e-01   1.5625296e-01   6.9418411e-01   1.0000000e+00   5.6470226e-01   6.2268289e-01   7.0429071e-01   6.4845625e-01  -1.3572829e-01  -1.0428736e-01  -1.5305817e-01  -1.9904957e-01  -1.0619271e-01   1.3604912e-02  -1.9362259e-01  -2.1182649e-01  -3.2022266e-01  -3.5585219e-01  -1.2970416e-01  -1.2477553e-01   1.7630257e-01  -4.9600521e-02  -8.2737137e-02  -8.1368349e-02  -2.1283314e-01  -2.8280510e-01  -1.5730488e-01  -2.2910706e-01   7.2374851e-02  -1.2752621e-01   1.7129410e-01   2.8447374e-02  -1.7630002e-01  -2.1597306e-01  -5.5542310e-02  -3.4404012e-01  -1.2205841e-01  -2.2666791e-01   3.6652547e-01   4.0991134e-01   3.4882212e-01   3.7135697e-01   4.8258629e-01   5.6808884e-01   1.7981494e-02   1.5883992e-01   1.3296073e-01   1.1852347e-01   5.3504627e-01   3.2014977e-01   3.4966563e-01   1.4158124e-01   5.4210752e-01   3.7519428e-01   1.6580577e-01  -1.5287887e-01  -2.2089784e-01   6.8567915e-03  -1.5561828e-01   4.4819095e-03   2.7007888e-02   2.0833921e-02   8.0688329e-02  -4.4437352e-02  -8.1256499e-02  -1.5234287e-01  -2.7077694e-01  -3.5969454e-01  -1.8659913e-01  -7.9580135e-02   3.4700633e-02   1.3975933e-01  -2.6772491e-01  -1.4655851e-01   1.1059717e-02   2.5433564e-01   3.0160467e-01   3.3996806e-02  -4.9858667e-02   1.6705069e-01   2.4420819e-01   3.7209709e-02
   1.9426183e-01   6.6801269e-02   2.1105738e-01  -3.9139567e-01  -9.6898013e-02  -2.4397309e-01  -1.7317341e-01  -3.7652047e-01  -2.6162630e-01  -4.7043752e-01   1.0456876e-01  -1.3919185e-01   2.1543268e-01   5.5905274e-02   2.5303164e-01  -1.7357974e-02   8.5662778e-02   1.6595933e-01   2.0507452e-01   2.9183207e-03   1.5447136e-01  -1.0282249e-01   2.5786673e-01  -6.3573009e-02   4.7780054e-01   3.4384147e-01   2.2565710e-01   1.4567350e-01   1.1580887e-01   9.5943779e-02   6.6037516e-02  -1.2023293e-01   2.1427220e-01   6.0407255e-02   2.4993243e-01   1.1120131e-01   7.5555249e-01   5.6470226e-01   1.0000000e+00   7.7433576e-01   5.2268399e-01   4.5876248e-01  -1.1984932e-01  -1.2439336e-01  -1.9203301e-01  -2.6434805e-01  -5.7090381e-02   9.1883175e-03  -2.4045366e-01  -2.4950025e-01  -8.4871468e-02  -1.5589850e-01   5.7486511e-02  -5.6540218e-02   5.6459644e-01   3.3305208e-01  -6.0476642e-02  -1.6691390e-01  -2.1902298e-01  -4.3215938e-01  -1.1192850e-01  -3.7931370e-01  -1.2427012e-01  -3.1705605e-01   2.2458334e-01   7.7273692e-02  -1.3081318e-01  -1.6863148e-01  -2.4127422e-02  -4.1155626e-01  -1.0778979e-01  -1.6201175e-01   1.0412092e-01   1.3809178e-01   2.1066331e-01   1.3785749e-01   2.6288111e-01   4.0952003e-01   1.1623750e-01   2.7738222e-01   6.2012709e-02   1.9523395e-01   4.0369377e-01   1.9324177e-01   4.0380418e-01   1.3292360e-01   4.3461735e-01   3.4198859e-01   2.4272401e-01   3.6180170e-02  -3.0831872e-01  -8.7579874e-02  -2.5872130e-01  -7.9006962e-02   7.9900917e-02   1.7547810e-01   2.2818077e-01   9.9419130e-02  -1.8901824e-01  -1.8831993e-01  -3.8397647e-01  -3.6004097e-01  -2.7917025e-01  -4.2453339e-02   2.3563160e-02   2.1184161e-01  -3.7767060e-01  -1.0435215e-01   4.7756640e-02   9.9563688e-02   2.1945916e-01  -3.8538154e-02  -4.8258656e-02   7.1241934e-02   2.1642205e-01   6.9989724e-02
   3.2687856e-01   1.9825633e-01   6.1629843e-02  -4.0764692e-01  -1.3230961e-01  -1.9177264e-01  -2.8013262e-01  -3.6709719e-01  -2.6313321e-01  -3.5026808e-01   4.8078069e-02  -1.4637906e-01   1.5795004e-01   1.0784839e-01   1.0569737e-01  -5.9102979e-03   3.0958417e-01   3.3010156e-01   2.3928946e-01   1.2099045e-01   1.3008521e-02  -1.4770005e-01   1.9473213e-01  -7.5098041e-02   4.9610595e-01   3.4476930e-01   2.0644408e-01   3.8365729e-02   2.1383284e-01   2.2109002e-01  -3.5673649e-02  -1.8059220e-01   1.9505814e-01   4.8929171e-02   1.7931916e-01   6.0338509e-02   5.9144540e-01   6.2268289e-01   7.7433576e-01   1.0000000e+00   5.4560867e-01   6.8619989e-01  -1.5101177e-02   4.2083042e-02  -8.0014324e-02  -7.0374399e-02   1.3746335e-01   2.4321462e-01  -7.3620134e-02  -5.9041905e-02  -1.0409975e-01  -1.1360135e-01   1.2989407e-01   1.3055992e-01   3.9762566e-01   3.4044119e-01   1.4902389e-01   5.5281373e-02  -3.3552989e-01  -4.2819921e-01  -2.3132881e-01  -3.9480491e-01  -1.2049356e-01  -2.8352038e-01   2.0097939e-01   7.8569262e-02  -2.8740580e-01  -2.1817120e-01   1.0147306e-01  -3.4340131e-01  -3.2184366e-01  -4.4227045e-01   2.1662570e-01   2.9763001e-01   2.6534290e-01   2.3554592e-01   2.8298769e-01   4.5864370e-01   3.0067374e-01   4.1256523e-01   1.8295809e-01   3.2509771e-01   4.3231586e-01   3.5174885e-01   4.3191866e-01   2.9417106e-01   4.4740988e-01   4.5223521e-01   1.1567318e-01   1.1169394e-02  -4.6267063e-01  -1.7991552e-01  -2.1108984e-01  -2.1437798e-01  -3.0944072e-02   1.3210276e-01   5.4623662e-02   3.3895916e-02  -2.2463787e-01  -1.8443701e-01  -4.3640192e-01  -5.1676190e-01  -3.0414819e-01  -1.1799063e-01  -1.6039270e-02   7.4934981e-02  -5.4154416e-01  -3.5179957e-01  -1.3671971e-01   1.7734854e-01   1.0047082e-01  -1.2797848e-01  -1.0976708e-01   1.0827126e-01   1.4232680e-01  -7.8152878e-02
   3.5893472e-01   4.9928147e-02   1.0776625e-02  -3.8973970e-01  -1.1713039e-01  -2.5461644e-01  -1.1917364e-01  -2.8111115e-01  -6.3424484e-02  -2.8847242e-01   3.8482349e-01   8.2098922e-02   1.3234936e-01  -1.0164525e-01   4.1176155e-01   1.5299157e-01   2.1079390e-01   1.8652032e-01   4.9807437e-01   2.7199418e-01   2.7637892e-01  -4.2929796e-02  -7.1234175e-02  -2.9850866e-01   1.3469730e-01  -2.5435794e-02   8.2171498e-02  -3.7793239e-02   5.3735652e-01   3.9929388e-01   1.0250541e-01  -3.7080787e-02   4.0062499e-01   3.1113560e-01  -7.8196783e-02  -1.4055127e-01   5.5621543e-01   7.0429071e-01   5.2268399e-01   5.4560867e-01   1.0000000e+00   7.6422766e-01  -2.9036366e-01  -2.0172745e-01  -2.5789876e-01  -2.6512944e-01  -1.5520758e-01   4.1701078e-02  -1.8756585e-01  -1.7869948e-01  -2.1151837e-01  -2.6455510e-01   1.9441096e-01   4.8869883e-02   2.6942442e-01  -1.2741831e-02  -3.5000521e-02  -6.5601077e-02  -7.0300674e-02  -3.4016540e-01   3.9525652e-02  -2.0578758e-01   3.0973029e-01   4.4352964e-02  -2.0955356e-01  -2.0925191e-01  -3.5638662e-01  -4.1792183e-01  -1.8928699e-01  -4.8463476e-01  -8.5959163e-02  -1.5662944e-01   6.6357092e-01   6.4259249e-01   6.2239095e-01   6.0176869e-01   4.1976634e-01   4.7010906e-01   8.5782340e-02   2.0233015e-01   3.1456689e-01   1.7952329e-01   5.0848431e-01   3.8029519e-01   1.3737525e-01  -1.0683217e-01   3.7021826e-01   3.1818014e-01   1.0278804e-01  -1.4491393e-01  -2.6167520e-01  -1.5915397e-02  -2.2704034e-01  -4.8702513e-02  -3.9767008e-02  -6.1248136e-03  -2.5640917e-02  -6.2374363e-02  -4.0458963e-02  -3.1376756e-02  -3.2100132e-01  -1.7673694e-01  -2.1853397e-01   2.6829544e-02  -1.5499212e-01  -5.2527622e-02  -3.2634199e-01  -3.0062666e-01   1.8577008e-02   1.0467008e-01   1.0959640e-01   1.2566709e-01   1.9163633e-02   3.1090332e-02  -2.5180518e-02  -2.2852010e-01
   4.9460673e-01   3.1070950e-01  -2.4802761e-01  -5.2371594e-01  -1.4754434e-01  -1.9557171e-01  -3.4371855e-01  -4.0458837e-01  -1.7689637e-01  -2.5500371e-01   4.1285171e-01   5.9129144e-02   2.3094516e-01  -1.5260378e-02   3.3169944e-01   1.3999219e-01   4.7307855e-01   4.3525891e-01   5.6317633e-01   4.5492058e-01   1.1761051e-01  -8.6964735e-02  -2.2043692e-01  -3.9065447e-01   1.5826719e-01  -1.7846044e-02   7.8137925e-02  -9.7499957e-02   6.1002296e-01   5.6350307e-01  -9.7557057e-02  -1.7600982e-01   3.9504237e-01   3.2333684e-01  -1.5662956e-01  -2.3047424e-01   3.5883039e-01   6.4845625e-01   4.5876248e-01   6.8619989e-01   7.6422766e-01   1.0000000e+00  -1.8369011e-01  -3.9074368e-02  -1.0991595e-01  -5.5770093e-02   1.1802970e-01   2.7958492e-01   8.2344871e-02   5.8347565e-02  -8.1189577e-02  -1.2896870e-01   3.0805420e-01   2.6090945e-01   2.7572671e-01   2.0198123e-01   2.6654310e-01   2.9583384e-01  -1.1706776e-01  -3.3668790e-01   1.9810676e-02  -2.7802775e-01   3.2940329e-01   3.1443038e-02  -2.6357669e-01  -2.7175273e-01  -4.8373646e-01  -4.7286864e-01   8.2723424e-02  -3.5665322e-01  -3.3212474e-01  -4.5258807e-01   6.2449476e-01   7.1255444e-01   5.6159658e-01   5.9491102e-01   3.1005115e-01   4.3895513e-01   3.0742867e-01   4.2812180e-01   4.9006992e-01   3.9518092e-01   5.9567479e-01   5.8264699e-01   1.9874746e-01  -1.6280264e-02   3.6816023e-01   4.4017147e-01  -9.3233226e-02  -1.3575012e-01  -5.6223313e-01  -2.4771875e-01  -3.6047062e-01  -2.6779488e-01  -4.9649171e-02  -6.4623077e-02  -1.1289504e-01  -1.8647836e-01  -2.2493380e-01  -1.5529504e-01  -3.8694264e-01  -3.3681560e-01  -3.0803855e-01  -1.7532789e-01  -1.7164028e-01  -2.1188001e-01  -4.3632280e-01  -4.4204391e-01  -8.6689117e-02   2.0383639e-01  -1.1840961e-01  -1.0086171e-01  -1.5303183e-01  -7.8515585e-02  -1.6084882e-01  -3.0914908e-01
   3.0759887e-02   3.8100107e-01  -1.9563187e-01   1.1256064e-01   1.9163958e-01   2.3664138e-01  -4.9080188e-01  -9.3553518e-02  -1.2272354e-01   2.5275633e-01  -4.8370229e-01  -9.8851795e-02  -1.1820963e-01   5.9245250e-02  -6.7947397e-02  -1.1971723e-01   9.5584950e-02   5.7617854e-02  -2.2475657e-01   5.6783218e-02   1.2649331e-02   1.8575959e-01   2.0447096e-01   3.1219807e-01   3.8015149e-01   2.8277808e-01   3.8868362e-01   3.5558829e-01  -4.8474442e-01  -3.1039480e-01  -3.3986633e-01  -3.1626774e-01  -5.3585056e-01  -5.5782587e-01   2.9836416e-01   2.4325008e-01  -1.2796229e-01  -1.3572829e-01  -1.1984932e-01  -1.5101177e-02  -2.9036366e-01  -1.8369011e-01   1.0000000e+00   8.9292851e-01   7.3537572e-01   6.8834783e-01   7.2037869e-01   5.9879603e-01   5.3205830e-01   4.3556816e-01   1.6448809e-01   2.3893486e-01  -2.1155612e-01   1.2223733e-01  -2.3863593e-01   1.7147628e-01   3.2691685e-01   2.3803017e-01  -8.4927694e-02   1.0877223e-01  -4.9000759e-01  -1.5228039e-01  -6.5533087e-01  -6.1153682e-01   2.6594784e-01   2.9409311e-01   1.1905328e-01   3.4972425e-01   5.1116078e-01   2.6738090e-01  -2.1485335e-02  -1.1582128e-01  -5.1234845e-01  -4.3911352e-01  -4.2344873e-01  -3.9426071e-01  -4.7009889e-01  -2.3373386e-01   2.8784378e-01   2.2774989e-01  -1.1967932e-01   2.3054979e-01  -1.0783267e-02  -4.7965768e-02   2.2719478e-01   3.8422491e-01   1.9700783e-01   1.8762749e-01  -3.0364495e-02  -7.0973916e-02  -1.8139403e-01  -2.9401777e-01  -1.5060821e-01  -3.0101773e-01  -1.0524649e-01  -5.3740538e-02  -6.8795373e-02  -1.9057024e-01  -4.2191169e-02  -2.4529826e-01  -2.7734842e-02  -1.2865590e-01  -3.0387573e-01  -1.8495355e-01  -1.1644899e-01  -4.2423850e-02   9.8524613e-02  -9.2319198e-03  -3.1223923e-02   3.7462398e-02   2.6115753e-01  -2.2294395e-01  -3.0445895e-01  -1.5352953e-01  -1.2990996e-01  -5.2124271e-02
   2.0876383e-01   5.7568801e-01  -3.1921784e-01  -7.3255610e-02   2.8782450e-01   2.7229637e-01  -5.6125606e-01  -2.8362860e-01  -1.0665032e-01   2.2853501e-01  -3.9809291e-01  -1.7930077e-01  -1.0382907e-01  -2.4588565e-02  -8.5654820e-03  -5.8006055e-02   3.1048565e-01   2.8638657e-01   4.7272783e-03   2.8340753e-01   1.5622160e-01   2.5057476e-01  -3.8376413e-02   5.5253262e-02   2.6223644e-01   1.9317402e-01   3.6622494e-01   2.5513559e-01  -2.4477231e-01  -8.9807834e-02  -3.9997152e-01  -3.6302166e-01  -4.2594161e-01  -4.9749006e-01   6.9566761e-02   2.5841126e-02  -1.2143526e-01  -1.0428736e-01  -1.2439336e-01   4.2083042e-02  -2.0172745e-01  -3.9074368e-02   8.9292851e-01   1.0000000e+00   7.9081264e-01   8.4107078e-01   8.3811859e-01   8.1975402e-01   6.5741760e-01   6.4968770e-01   3.0030427e-01   4.2543235e-01  -3.4767087e-02   3.4765465e-01  -2.1831344e-01   2.4631295e-01   5.4310971e-01   4.6767417e-01  -1.6593527e-01  -1.9153038e-02  -5.1577685e-01  -2.6991416e-01  -4.5662277e-01  -5.0256623e-01   1.5831937e-02   3.8785162e-02  -1.4567412e-02   2.1621770e-01   6.8429680e-01   3.4116112e-01  -1.5395509e-01  -2.8176166e-01  -3.2217114e-01  -2.6634850e-01  -2.6696959e-01  -2.9514058e-01  -5.0916454e-01  -3.0426345e-01   4.5626264e-01   3.9871840e-01   7.2169736e-02   4.0234372e-01   1.2956605e-01   1.9080171e-01   1.7193131e-01   3.1730728e-01   1.3165628e-01   2.5015679e-01  -2.3144209e-01  -2.1646299e-01  -3.7089070e-01  -3.6804805e-01  -3.3822343e-01  -4.2314701e-01  -2.1052202e-01  -8.0915086e-02  -2.8148340e-01  -2.0265608e-01  -1.6157332e-01  -2.4931207e-01  -4.5966524e-02  -7.6962755e-02  -3.6135023e-01  -2.9400550e-01  -1.4091661e-01  -1.6751689e-01  -4.6919095e-02  -1.9570745e-01  -9.0142690e-02   2.3110090e-02   3.4996555e-02  -2.8056958e-01  -4.3381237e-01  -3.2432877e-01  -2.6909784e-01  -1.2440437e-01
  -1.3735044e-02   2.9142101e-01  -3.8704684e-01   6.5627310e-02   3.6092175e-01   3.8158502e-01  -4.1912553e-01  -8.7915371e-02  -2.1392887e-02   2.6746884e-01  -4.1732964e-01  -1.9481827e-01  -1.7263006e-01  -1.0627036e-01  -1.0284371e-01  -1.6252788e-02   7.6822084e-02   6.7077942e-02  -1.0227726e-01   1.2214597e-01   2.0738570e-01   2.8858464e-01  -6.7776407e-02   1.9278377e-01   2.7325747e-01   3.2879502e-01   4.1404070e-01   3.8722556e-01  -2.5641304e-01  -1.4852601e-01  -1.2327818e-01  -7.9538488e-02  -2.4978278e-01  -3.0736029e-01   1.3948855e-01   1.2696236e-01  -1.8491377e-01  -1.5305817e-01  -1.9203301e-01  -8.0014324e-02  -2.5789876e-01  -1.0991595e-01   7.3537572e-01   7.9081264e-01   1.0000000e+00   9.0009617e-01   6.5151478e-01   6.2533315e-01   7.3251599e-01   6.6514081e-01   2.8564055e-01   3.8935339e-01  -7.7589481e-02   2.2383063e-01  -3.3340011e-01   9.9938916e-04   2.9023902e-01   2.7057025e-01  -1.0796684e-01   1.1823148e-01  -4.1956578e-01  -3.0803987e-02  -3.8219848e-01  -3.4747587e-01  -2.9022043e-02   9.3105746e-02   1.5996216e-01   4.0730212e-01   4.6781046e-01   3.5361102e-01  -4.9486825e-02  -1.7961326e-01  -3.0254404e-01  -2.5264486e-01  -2.6728256e-01  -2.9229085e-01  -5.4785375e-01  -3.7286372e-01   1.7452425e-01   2.0113612e-01  -5.1654538e-03   1.9484561e-01   1.2575923e-04   3.1924387e-02  -1.7154404e-02   1.9018230e-01  -6.4450828e-03   5.5650992e-02  -3.5946318e-01  -2.7588532e-01  -2.0322003e-01  -4.1537190e-01  -1.8935340e-01  -4.0268273e-01  -2.4756954e-01  -2.1232885e-01  -2.8217075e-01  -2.7240152e-01  -1.4769957e-01  -3.7965220e-01   6.7071603e-02  -6.4263829e-02  -3.0620638e-01  -3.4526845e-01  -6.6505357e-02  -9.9281814e-02   8.3892465e-02  -5.0257529e-02  -1.9887097e-01  -1.4813129e-01  -3.1974851e-02  -3.4163419e-01  -3.6717756e-01  -4.2874991e-01  -2.8644222e-01  -1.0260743e-01
   1.1790449e-01   4.7625166e-01  -3.9243875e-01  -7.7913533e-02   3.6844538e-01   3.4540958e-01  -4.2325827e-01  -2.1818425e-01  -4.9257382e-02   2.7151862e-01  -4.0285136e-01  -3.0000688e-01  -2.1516465e-01  -1.6276747e-01  -1.6461613e-01  -5.6728155e-02   2.5891948e-01   2.6938204e-01   1.3247158e-02   2.5319411e-01   2.2033276e-01   2.9544939e-01  -2.1910624e-01  -2.5248729e-02   1.2532762e-01   1.5451748e-01   2.8304960e-01   2.2008647e-01  -1.4851226e-01  -4.4871920e-03  -2.3112260e-01  -1.7577032e-01  -2.7949605e-01  -3.7250249e-01  -7.5211331e-02  -9.6767470e-02  -2.3999799e-01  -1.9904957e-01  -2.6434805e-01  -7.0374399e-02  -2.6512944e-01  -5.5770093e-02   6.8834783e-01   8.4107078e-01   9.0009617e-01   1.0000000e+00   7.8799872e-01   7.9192287e-01   7.7983236e-01   8.4709735e-01   4.1663088e-01   5.2513962e-01   5.1391363e-02   4.6182311e-01  -2.7705481e-01   1.2259133e-01   5.1818526e-01   4.8105608e-01  -1.8496407e-01   1.5089760e-02  -4.7728411e-01  -2.0159403e-01  -2.7657384e-01  -3.0153485e-01  -1.7038734e-01  -1.1784288e-01   1.0230274e-02   2.5343883e-01   6.2841507e-01   4.7157129e-01  -9.3693059e-02  -2.3276729e-01  -1.8930965e-01  -1.5046639e-01  -1.7321750e-01  -2.5455037e-01  -6.0853119e-01  -5.0344694e-01   3.1916392e-01   3.0595759e-01   1.1336717e-01   3.4020649e-01   1.0360647e-02   1.9589251e-01  -6.5106509e-02   1.7770573e-01  -1.2171236e-01   1.2515794e-01  -4.4864103e-01  -2.9195752e-01  -3.0322930e-01  -3.6860145e-01  -2.8472499e-01  -4.4353960e-01  -2.6627555e-01  -1.6931977e-01  -3.5828790e-01  -2.5283079e-01  -1.9125482e-01  -2.5846041e-01   5.6566696e-02   7.4877754e-04  -2.4808403e-01  -3.4874408e-01  -8.1992050e-03  -1.7710182e-01  -1.7571098e-02  -1.9558176e-01  -1.9335185e-01  -1.1096156e-01  -1.9693523e-01  -3.3115583e-01  -3.7407753e-01  -4.2065017e-01  -3.1663335e-01  -8.4881709e-02
   3.2496832e-01   6.7504598e-01  -2.4261516e-01  -2.3253276e-01   2.6475213e-01   2.1853596e-01  -4.4395098e-01  -3.9214226e-01  -2.2112785e-01   1.0878449e-01  -2.9226146e-01  -3.3631410e-01  -5.1141078e-02  -1.2238645e-01  -4.2444946e-02  -1.2821048e-01   4.1339197e-01   4.5933993e-01   1.3888268e-01   4.0236610e-01   2.2181438e-01   2.4992626e-01  -1.6233990e-01  -1.6032015e-01   1.4322542e-01   8.3329697e-02   2.1122788e-01   1.6790154e-01  -1.2380891e-01   8.0867124e-02  -4.0755223e-01  -4.0556832e-01  -3.1663739e-01  -4.2113996e-01  -1.6037131e-01  -2.2836827e-01  -1.4736842e-01  -1.0619271e-01  -5.7090381e-02   1.3746335e-01  -1.5520758e-01   1.1802970e-01   7.2037869e-01   8.3811859e-01   6.5151478e-01   7.8799872e-01   1.0000000e+00   8.9294853e-01   7.2993929e-01   7.4390682e-01   5.3211669e-01   5.2244810e-01   2.3062854e-01   5.4067214e-01  -2.5632304e-03   3.7884690e-01   6.6305947e-01   5.9149264e-01  -2.7753769e-01  -2.0617615e-01  -5.1014715e-01  -5.0431090e-01  -2.8876201e-01  -4.6173061e-01  -1.1843149e-01  -2.1433195e-01  -1.4883942e-01   3.3811211e-02   7.6579763e-01   3.7692160e-01  -1.7232519e-01  -3.1159738e-01  -2.2911989e-01  -1.4974527e-01  -2.0503592e-01  -2.6681633e-01  -6.1381246e-01  -3.6302776e-01   5.1492871e-01   5.0535342e-01   2.2071554e-01   5.3020495e-01   1.3415732e-01   3.4783433e-01   1.3430627e-01   2.0660399e-01  -8.4355966e-02   2.4544063e-01  -3.5026296e-01  -2.2587759e-01  -5.0412800e-01  -3.6950618e-01  -4.4756116e-01  -4.2875852e-01  -1.7058986e-01  -1.3074837e-01  -2.4236204e-01  -2.8498476e-01  -1.6453304e-01  -1.2759079e-01  -1.2562849e-01  -2.2722533e-02  -3.8073529e-01  -3.3139273e-01  -1.1484786e-01  -2.0425817e-01  -2.2016998e-01  -3.3130648e-01  -2.0839744e-01  -3.2679565e-02  -1.6805791e-01  -2.6607121e-01  -4.0086136e-01  -3.7556515e-01  -3.0929295e-01  -1.0433344e-01
   4.9163193e-01   7.5368353e-01  -3.6126296e-01  -3.9036629e-01   3.3167854e-01   1.9846253e-01  -5.5594080e-01  -5.2873339e-01  -2.2390030e-01   2.2907849e-02  -2.2223873e-01  -2.7548273e-01  -5.4661122e-02  -1.0612197e-01   8.5962159e-03  -2.5689406e-02   5.7425756e-01   6.4085052e-01   3.3334445e-01   5.3359115e-01   3.4599983e-01   2.9091944e-01  -2.5765267e-01  -2.4994845e-01   1.5716514e-01   9.6583905e-02   3.0105434e-01   1.5963235e-01   8.4876687e-02   2.8015410e-01  -3.7146447e-01  -3.8998807e-01  -2.3653338e-01  -3.4775632e-01  -2.5369264e-01  -3.2069944e-01  -6.1783351e-02   1.3604912e-02   9.1883175e-03   2.4321462e-01   4.1701078e-02   2.7958492e-01   5.9879603e-01   8.1975402e-01   6.2533315e-01   7.9192287e-01   8.9294853e-01   1.0000000e+00   6.8969803e-01   7.8174680e-01   4.1661689e-01   4.5744165e-01   2.6804247e-01   6.2820929e-01  -9.3555274e-02   3.3684350e-01   7.7005990e-01   6.8341186e-01  -3.6323243e-01  -3.3923891e-01  -5.2351786e-01  -5.1531453e-01  -1.6938201e-01  -3.8068685e-01  -2.6219198e-01  -3.1785823e-01  -3.2359279e-01  -1.1442818e-01   7.7382646e-01   2.6191738e-01  -2.8288864e-01  -3.9377582e-01  -6.1910723e-02   4.9818744e-02  -4.1023933e-02  -1.2990896e-01  -5.4503601e-01  -3.1827035e-01   6.5101344e-01   6.6210333e-01   4.0116177e-01   6.8810900e-01   3.2105715e-01   5.4409003e-01   1.4952094e-01   1.9310400e-01   4.5329088e-02   4.1366981e-01  -4.2132833e-01  -3.1312455e-01  -6.4947136e-01  -4.5460728e-01  -5.4975695e-01  -5.4140403e-01  -2.4290639e-01  -1.5431064e-01  -4.3645457e-01  -3.3635465e-01  -3.5547856e-01  -2.3780299e-01  -2.2685534e-01  -1.4055921e-01  -5.0188691e-01  -3.6609470e-01  -1.3486945e-01  -3.2607239e-01  -3.8240831e-01  -5.2839412e-01  -2.4944010e-01  -1.2385289e-02  -2.4714382e-01  -3.7512156e-01  -4.6300009e-01  -4.6557018e-01  -4.0574097e-01  -2.1110151e-01
   1.6767579e-01   3.8800210e-01  -3.2308305e-01  -1.1382106e-01   3.7383964e-01   4.2229134e-01  -2.8237213e-01  -1.4073997e-01   1.0117947e-01   4.0246203e-01  -1.7343504e-01  -1.9806547e-01  -1.0904732e-02  -1.6614013e-02   7.2087930e-02   1.1312366e-01   2.3618049e-01   2.4557144e-01   8.8954407e-03   2.1377848e-01   1.9236999e-01   2.5064956e-01  -1.9873007e-01  -5.6807753e-02  -4.6851621e-02   3.6458963e-03   1.0634445e-01   1.1831098e-01  -2.8037751e-02   7.7566503e-02  -3.0109534e-01  -2.6171002e-01  -1.9242611e-01  -3.0469718e-01  -2.6173532e-01  -3.4664980e-01  -2.6672570e-01  -1.9362259e-01  -2.4045366e-01  -7.3620134e-02  -1.8756585e-01   8.2344871e-02   5.3205830e-01   6.5741760e-01   7.3251599e-01   7.7983236e-01   7.2993929e-01   6.8969803e-01   1.0000000e+00   8.0408876e-01   6.2161304e-01   4.5269417e-01   2.7815521e-01   3.7363770e-01  -1.5057536e-01   1.0729885e-01   4.3578268e-01   4.6327445e-01  -4.1557571e-02  -6.8554154e-02  -2.1716572e-01  -1.3314820e-01  -3.1863325e-02  -3.9099705e-02  -2.3458117e-01  -2.4046234e-01  -8.6336854e-02   2.3110248e-02   5.7518598e-01   3.7125934e-01  -1.7215289e-01  -2.6569847e-01  -1.3972984e-01  -7.1079876e-02  -1.7643006e-01  -2.6566331e-01  -6.2437299e-01  -4.8297280e-01   2.5293090e-01   2.7055822e-01   2.3276688e-01   3.5947205e-01   7.6662431e-02   2.2702832e-01   3.8789574e-03   1.3272942e-01  -1.7853921e-01   9.2505194e-02  -4.3757511e-01  -2.7265026e-01  -4.0274544e-01  -3.8149256e-01  -3.3084035e-01  -3.5649320e-01  -2.9285999e-01  -2.8920807e-01  -4.0856958e-01  -3.4490506e-01  -1.6948290e-01  -1.7598415e-01   4.3856143e-02   1.4103225e-01  -2.9194521e-01  -1.8660647e-01  -1.2949824e-01  -2.2739238e-01  -3.1630685e-02  -1.9126223e-01  -1.2517115e-01  -1.1027369e-01  -3.1086902e-01  -1.9526624e-01  -3.1844088e-01  -3.9223712e-01  -3.4203580e-01  -9.5226250e-02
   2.4266358e-01   4.9405644e-01  -3.1457711e-01  -2.2408356e-01   4.3643939e-01   3.4858505e-01  -2.6793838e-01  -2.9326525e-01  -1.4379643e-02   2.1539368e-01  -3.0505681e-01  -3.1690763e-01  -2.2454094e-01  -1.7215387e-01  -1.0755091e-01  -6.2402270e-02   2.8814320e-01   3.4235330e-01   1.4141932e-01   3.1076627e-01   2.9473604e-01   2.7401537e-01  -3.3414377e-01  -1.8722520e-01  -9.0999956e-02  -4.3637108e-02   1.5586239e-01   8.3122260e-02   1.6035755e-02   1.4631555e-01  -2.8081401e-01  -2.4690312e-01  -2.0344525e-01  -2.9741893e-01  -3.8314781e-01  -4.2291281e-01  -2.5658376e-01  -2.1182649e-01  -2.4950025e-01  -5.9041905e-02  -1.7869948e-01   5.8347565e-02   4.3556816e-01   6.4968770e-01   6.6514081e-01   8.4709735e-01   7.4390682e-01   7.8174680e-01   8.0408876e-01   1.0000000e+00   5.8162742e-01   6.5164140e-01   3.4143091e-01   6.5734608e-01  -1.6629909e-01   1.7662278e-01   5.9243811e-01   5.6846747e-01  -1.9541688e-01  -1.4559216e-01  -3.4263660e-01  -2.9222283e-01  -7.7879465e-02  -1.2632249e-01  -3.9149291e-01  -3.6750464e-01  -2.1343432e-01  -4.3258014e-02   6.1891342e-01   3.6766037e-01  -1.1340361e-01  -2.1536010e-01  -3.9746587e-02  -3.2343694e-04  -2.4703533e-02  -1.5776534e-01  -6.1772047e-01  -5.3629624e-01   3.2871194e-01   3.5293775e-01   2.7821861e-01   4.6437432e-01   2.2636975e-02   3.1306178e-01  -1.5109998e-01   1.0950114e-01  -2.9388445e-01   2.1009779e-01  -5.3634761e-01  -2.6826977e-01  -3.5249137e-01  -3.1760234e-01  -3.4318041e-01  -4.0777967e-01  -2.8635507e-01  -1.8199778e-01  -4.7899884e-01  -3.4497480e-01  -2.1489511e-01  -1.1940542e-01   5.7553061e-02   1.2307004e-01  -2.3560581e-01  -3.0191393e-01  -2.3747730e-02  -2.9364718e-01  -1.0176167e-01  -3.5436278e-01  -1.2213397e-01  -1.9345020e-01  -4.7608547e-01  -2.4457552e-01  -2.7320243e-01  -4.4060388e-01  -4.3273535e-01  -1.0106081e-01
   2.3395591e-02   2.5830654e-01   7.6808095e-02   1.4170275e-02   2.3935793e-01   2.9392492e-01   1.1555225e-01  -3.9806468e-02   1.4045983e-01   2.4373087e-01  -1.6485912e-01  -2.9041099e-01  -8.5754412e-02  -8.2699168e-02  -3.8316329e-02  -8.4494664e-02   7.1550666e-02   1.3496412e-01  -6.8913193e-02   8.0423639e-02   1.7557170e-01   2.1485761e-01  -2.6826440e-01  -2.1219252e-01  -3.4886346e-01  -1.9043184e-01  -2.5343924e-01  -1.4881167e-01  -5.0314168e-02   3.2848673e-02  -2.8691962e-01  -2.3591155e-01  -8.8736023e-02  -1.8111013e-01  -4.0983361e-01  -4.4806856e-01  -1.6462470e-01  -3.2022266e-01  -8.4871468e-02  -1.0409975e-01  -2.1151837e-01  -8.1189577e-02   1.6448809e-01   3.0030427e-01   2.8564055e-01   4.1663088e-01   5.3211669e-01   4.1661689e-01   6.2161304e-01   5.8162742e-01   1.0000000e+00   6.8619399e-01   4.9656858e-01   4.2429626e-01   2.5186903e-01   3.1420570e-01   3.0605110e-01   3.2348115e-01   7.9900678e-02   8.8709279e-03  -7.1158813e-02  -1.7457098e-01   8.7846404e-02   1.0257837e-01  -2.3998929e-01  -3.3914561e-01   8.8939030e-02   7.8836397e-02   4.0126709e-01   4.0858990e-01  -5.8230475e-02  -9.6356691e-02  -7.7517294e-02  -1.1638247e-01  -1.3012694e-01  -2.0250871e-01  -5.5251666e-01  -4.5041933e-01   1.0735242e-01   9.1166522e-02   9.1987412e-02   1.5082757e-01  -1.5318626e-01   5.6872559e-02  -1.1205665e-01  -3.9617692e-02  -4.8011226e-01  -1.6687528e-01  -3.4164077e-01  -1.6635544e-01  -1.4612145e-01  -3.7415858e-03  -2.2881003e-01  -8.6878374e-02  -1.1744873e-01   9.9159302e-03  -1.8132612e-01  -3.0961245e-02   2.3931797e-02   1.8753334e-01   2.1090068e-01   3.6404234e-01  -2.4189430e-02  -1.1830499e-02  -8.7016827e-02  -8.7174473e-02  -4.2143437e-02  -7.8862977e-02  -5.3305916e-03  -9.7509266e-02  -3.7581409e-01   5.6746972e-02  -6.0521620e-02  -2.7909116e-01  -2.1194090e-01   4.6998806e-02
  -3.6466751e-02   3.0879704e-01  -2.1562061e-03   8.9121402e-02   3.1394690e-01   3.3551410e-01   4.2699121e-02  -6.6041947e-02   6.1418491e-02   1.3156513e-01  -3.2553612e-01  -2.2981188e-01  -3.0062332e-01  -1.3862070e-01  -2.3018940e-01  -1.8374538e-01   5.7721292e-02   8.4528199e-02  -6.0494661e-02   1.1706300e-01   2.6578469e-01   2.3582465e-01  -3.3039064e-01  -1.9141040e-01  -2.9090237e-01  -1.2913891e-01  -1.4335470e-01  -1.5276486e-01  -7.3756238e-02  -1.7807086e-02  -2.5377416e-01  -1.2939994e-01  -1.1072471e-01  -1.8107142e-01  -3.1258934e-01  -2.9125705e-01  -1.8036381e-01  -3.5585219e-01  -1.5589850e-01  -1.1360135e-01  -2.6455510e-01  -1.2896870e-01   2.3893486e-01   4.2543235e-01   3.8935339e-01   5.2513962e-01   5.2244810e-01   4.5744165e-01   4.5269417e-01   6.5164140e-01   6.8619399e-01   1.0000000e+00   3.0551666e-01   5.0849508e-01   6.4437439e-02   4.0877396e-01   3.4147897e-01   3.6411615e-01   5.8894851e-02   1.9834898e-01  -1.8437346e-01  -1.1840856e-01  -4.9974000e-02   2.1209818e-02  -2.8185255e-01  -2.1577922e-01   2.2140890e-01   2.8144712e-01   3.9013963e-01   4.3730635e-01   6.9339591e-02  -3.9149579e-02  -1.6338754e-02  -1.2419034e-01   1.6364559e-02  -7.9207817e-02  -4.7973384e-01  -3.4113322e-01   1.7312534e-01   1.5868644e-01   8.3558714e-02   1.9698892e-01  -1.9025757e-01   3.5170929e-02  -2.1779272e-01  -5.4510697e-03  -4.3456681e-01  -1.0873510e-01  -4.2703137e-01  -2.1223132e-01  -1.2069310e-01  -1.2490063e-01  -2.8138252e-01  -2.7159647e-01  -1.3656565e-01   1.9036093e-02  -2.1877962e-01   4.4788336e-02  -9.3591564e-02   7.2564269e-02   2.5535452e-01   2.7725883e-01  -6.6869935e-02  -1.8769999e-01  -9.8399617e-02  -2.4982906e-01   1.0589174e-01  -4.3502352e-02  -2.5494821e-02  -1.8073478e-01  -4.5454791e-01  -1.7743552e-01  -2.3194339e-01  -4.3218167e-01  -4.1178436e-01  -9.1570887e-02
   5.2204191e-01   3.4852202e-01   2.4790287e-01  -1.2728024e-01   2.2251927e-01   9.2181518e-02   3.1152872e-01  -3.7585790e-02   3.9099977e-02   4.7540888e-02   3.7424121e-01   2.1930208e-02   2.7460711e-01   4.2014608e-02   3.6784712e-01   8.0968299e-02   9.5277640e-02   1.8910472e-01   3.2131931e-01   2.4415983e-01   1.4524196e-01  -3.2678509e-02  -2.2882576e-01  -3.5986142e-01  -3.4587613e-01  -2.5236607e-01  -1.1027733e-01  -5.1313398e-02   2.9259721e-01   3.1736902e-01  -2.4923746e-01  -2.6003127e-01   7.8410596e-02   1.4265460e-01  -5.5512255e-01  -6.8645826e-01  -1.7172720e-01  -1.2970416e-01   5.7486511e-02   1.2989407e-01   1.9441096e-01   3.0805420e-01  -2.1155612e-01  -3.4767087e-02  -7.7589481e-02   5.1391363e-02   2.3062854e-01   2.6804247e-01   2.7815521e-01   3.4143091e-01   4.9656858e-01   3.0551666e-01   1.0000000e+00   4.7799867e-01   4.6450604e-01   3.7361437e-01   3.4173366e-01   4.5008064e-01   1.3760407e-01  -2.3581880e-01   3.3372717e-01  -1.4120318e-01   2.9554892e-01   1.6419759e-01  -4.7111970e-01  -4.7957536e-01  -4.3537127e-01  -5.0754670e-01   7.5137816e-02  -2.0453258e-01  -3.4557103e-01  -2.9956086e-01   3.2369385e-01   2.8410240e-01   2.5661487e-01   1.7331721e-01  -1.3225214e-01  -1.1935065e-01   8.6467603e-02   1.1845060e-01   1.3939040e-01   1.4674819e-01   3.6311711e-02   1.6087968e-01  -1.1404410e-01  -1.5339125e-01  -2.9004504e-01   6.6655315e-02  -8.7743073e-03   1.7603355e-01  -2.9160193e-01  -9.1811495e-03  -1.9648145e-01  -1.7455962e-02  -1.2202290e-01  -1.0437522e-01  -2.2622404e-01  -9.2798756e-02   1.0963103e-01   3.8925061e-01  -1.4521888e-01   2.2440150e-01  -1.1709618e-04   9.7198731e-02  -1.3321689e-01  -1.7283492e-01  -2.6541567e-01  -4.2883526e-01   2.0221482e-02  -1.2936075e-01  -5.0424836e-01   2.0776591e-01   1.7916486e-01  -2.6127478e-02  -1.5491095e-01  -2.2216325e-01
   3.6373989e-01   5.2688002e-01  -1.2711728e-01  -2.3719729e-01   3.3224884e-01   1.5526521e-01  -1.4948881e-01  -3.0712778e-01  -6.9301700e-02   3.5809833e-03  -8.3216714e-02  -2.3491480e-01  -1.2660998e-01  -1.8417819e-01  -1.4772113e-02  -1.6713247e-01   2.9841476e-01   3.9310221e-01   2.5693495e-01   3.0259059e-01   2.1350658e-01   2.9911836e-02  -3.7557156e-01  -3.4379021e-01  -1.2368830e-01  -1.9501342e-01   1.2785736e-01  -2.7438708e-02   1.1437287e-01   1.9372426e-01  -3.5152789e-01  -3.1968349e-01  -1.2898438e-01  -1.2316919e-01  -3.8733089e-01  -4.7441014e-01  -1.5394154e-01  -1.2477553e-01  -5.6540218e-02   1.3055992e-01   4.8869883e-02   2.6090945e-01   1.2223733e-01   3.4765465e-01   2.2383063e-01   4.6182311e-01   5.4067214e-01   6.2820929e-01   3.7363770e-01   6.5734608e-01   4.2429626e-01   5.0849508e-01   4.7799867e-01   1.0000000e+00   1.2056000e-01   4.7568027e-01   5.6741352e-01   5.7327390e-01  -2.5341578e-01  -2.2869836e-01  -1.8838031e-01  -3.4242606e-01  -2.1171959e-02  -1.7480874e-01  -3.7822547e-01  -3.7345082e-01  -4.4739552e-01  -3.1768174e-01   3.9807037e-01   9.7276176e-02  -2.5482177e-01  -3.4086214e-01   1.2410344e-01   1.7187354e-01   5.5199968e-02   6.5454999e-02  -2.4359453e-01  -1.7312015e-01   3.0715179e-01   3.4902504e-01   2.4219851e-01   3.9689884e-01  -7.5566431e-02   2.9466779e-01  -1.1459542e-01   3.7858096e-02  -2.3548418e-01   3.0180795e-01  -2.2027001e-01   6.9447366e-02  -3.7921799e-01  -1.5979347e-01  -2.9561496e-01  -2.7704684e-01  -6.2665642e-02  -1.1102973e-01  -3.9463139e-01  -2.6173059e-01  -2.1121148e-01   8.2341557e-03  -1.1441125e-01  -8.5422418e-03  -2.6391024e-01  -3.5895573e-01   3.6086236e-02  -2.0921945e-01  -2.2605153e-01  -4.7313622e-01  -1.9220553e-01  -1.6097165e-01  -5.4658756e-01  -1.8166039e-01  -1.6534489e-01  -3.8914951e-01  -3.5719964e-01  -1.4343217e-01
   2.0620978e-01   2.8965716e-02   4.3997149e-01  -1.5628698e-01  -8.6011212e-02  -1.2501613e-01   2.6805310e-01  -4.7217697e-02   3.2932726e-02  -8.1414804e-02   3.5360716e-01  -2.3582878e-02   4.4638228e-01   1.2919708e-01   3.6150164e-01   6.3124381e-02  -1.3300346e-01  -2.5286415e-02   1.3526579e-01  -5.4412829e-02  -4.6733848e-02  -2.7883841e-01   1.3008538e-01  -2.2300945e-01  -7.3701013e-02  -6.1203112e-02  -1.9928222e-01  -1.3637391e-01   1.4454870e-01   2.1678233e-02  -8.9667706e-02  -1.4525961e-01   1.7918252e-01   1.1890947e-01  -8.7880558e-02  -2.4648941e-01   2.9343160e-01   1.7630257e-01   5.6459644e-01   3.9762566e-01   2.6942442e-01   2.7572671e-01  -2.3863593e-01  -2.1831344e-01  -3.3340011e-01  -2.7705481e-01  -2.5632304e-03  -9.3555274e-02  -1.5057536e-01  -1.6629909e-01   2.5186903e-01   6.4437439e-02   4.6450604e-01   1.2056000e-01   1.0000000e+00   6.0639771e-01  -5.5388557e-02  -6.2946169e-02   2.0345020e-01  -1.6868538e-01   3.2811262e-01  -1.8572308e-01   1.6476285e-01   8.8458254e-03   5.0986460e-03  -1.1086208e-01  -6.8550506e-02  -2.3479950e-01  -1.1029354e-01  -2.4851997e-01  -1.5610895e-01  -2.5761875e-01   2.0140712e-01   7.9546284e-02   2.2401258e-01   1.4980855e-01   1.3628244e-01   2.1638224e-01  -8.9121893e-02  -1.2590575e-03  -1.1238106e-01  -6.7034695e-02   1.0910982e-01  -8.1761382e-03   1.2949066e-01  -1.4468545e-02   7.5038719e-02   1.5846375e-02   3.7142328e-01   2.7494079e-01  -1.4197494e-01   2.0780190e-01  -1.4158757e-01   1.2789012e-01   1.6981956e-01   1.1892348e-01   3.7811651e-01   2.9310290e-01   1.9771342e-01   3.0063437e-01  -2.1741567e-01   4.3474809e-02   3.1183968e-02   1.5144536e-01  -3.5820854e-02   2.0848460e-01  -1.4470500e-01   2.6567621e-02   6.6930005e-02   5.1028514e-02  -3.0470927e-02   2.4415028e-01   1.5813283e-01   2.2307901e-01   2.8488818e-01   4.5943536e-02
   2.5975927e-01   3.9006425e-01   1.8367682e-01  -1.5788012e-01   1.3991073e-02  -1.3301557e-02  -4.0328805e-02  -1.7810063e-01  -2.3119135e-02  -7.6833547e-03   8.3984271e-02  -7.5092631e-02   1.9098733e-01   1.7304780e-01   9.3988076e-02  -9.5962820e-02   1.4346753e-01   2.0773723e-01   7.9526061e-02   9.1908423e-02  -1.0919700e-01  -2.6485350e-01  -4.9686687e-02  -2.4907642e-01  -9.5447666e-02  -9.3037681e-02  -1.1216463e-01  -1.4664942e-01  -6.3872010e-02  -2.5348404e-02  -4.6270253e-01  -3.8745637e-01  -1.1055342e-01  -1.5150263e-01  -1.0184062e-01  -2.2187409e-01   4.4379427e-02  -4.9600521e-02   3.3305208e-01   3.4044119e-01  -1.2741831e-02   2.0198123e-01   1.7147628e-01   2.4631295e-01   9.9938916e-04   1.2259133e-01   3.7884690e-01   3.3684350e-01   1.0729885e-01   1.7662278e-01   3.1420570e-01   4.0877396e-01   3.7361437e-01   4.7568027e-01   6.0639771e-01   1.0000000e+00   3.4222793e-01   3.4177318e-01   9.9092184e-02  -5.3511264e-02   5.0770650e-02  -2.5161777e-01  -1.4850372e-01  -2.4155629e-01  -1.9679514e-02  -7.2432929e-02  -3.9266832e-02  -8.2207245e-02   2.7839043e-01   1.5042052e-03  -2.7301299e-01  -3.3505962e-01   7.3311963e-03  -1.0017199e-02   5.6602272e-02   4.5064014e-02  -1.0402300e-01   1.0348263e-01   2.4540314e-01   2.5754181e-01   4.5649517e-03   1.8117051e-01   2.4250679e-02   5.8615973e-02   1.7326118e-01   8.6316055e-02   9.5824297e-02   1.7734213e-01   1.7297311e-01   2.7797915e-01  -3.3532071e-01   2.6883889e-02  -2.9516222e-01  -8.0880317e-02   2.1038413e-01   1.4313984e-01   1.6674241e-01   2.2679496e-01  -7.4953700e-02   1.5938457e-01  -1.2455461e-01  -6.3923774e-02  -1.6251889e-01  -1.5895447e-01  -1.4920150e-01  -8.8871736e-02  -1.3598334e-01  -1.0901478e-01   2.3106375e-02   1.3336577e-01  -1.7484373e-01  -1.1034622e-01  -1.5939032e-01  -1.1175241e-01  -8.8764483e-02  -1.2348046e-01
   7.3717693e-01   8.5091760e-01  -2.6769900e-01  -4.2177451e-01   2.0246407e-01  -3.3657089e-03  -4.1874555e-01  -5.2774215e-01  -3.1497071e-01  -1.6912005e-01  -6.4181111e-02  -2.2768070e-01  -1.5911022e-02  -1.8313985e-01  -5.4411611e-03  -1.0010668e-01   7.3495102e-01   7.6491064e-01   5.0871556e-01   6.8825741e-01   2.8257894e-01   2.8692975e-01  -3.7937242e-01  -4.6367175e-01  -9.7431693e-02  -5.8446511e-02   1.2776712e-01   2.3816024e-02   1.9359201e-01   4.3491613e-01  -3.9573538e-01  -4.1229681e-01  -2.0914084e-01  -2.0750201e-01  -4.8164665e-01  -4.7472903e-01  -1.8290463e-01  -8.2737137e-02  -6.0476642e-02   1.4902389e-01  -3.5000521e-02   2.6654310e-01   3.2691685e-01   5.4310971e-01   2.9023902e-01   5.1818526e-01   6.6305947e-01   7.7005990e-01   4.3578268e-01   5.9243811e-01   3.0605110e-01   3.4147897e-01   3.4173366e-01   5.6741352e-01  -5.5388557e-02   3.4222793e-01   1.0000000e+00   8.5694288e-01  -3.2767942e-01  -3.6756763e-01  -3.7810021e-01  -5.5785978e-01  -4.2156440e-03  -2.6404532e-01  -3.9655440e-01  -5.2223232e-01  -4.9338605e-01  -3.4969781e-01   7.6160709e-01   1.7115162e-01  -2.5884588e-01  -2.4557761e-01   3.8777438e-02   1.3424790e-01   7.1700281e-03  -4.6206488e-02  -4.0395027e-01  -3.1964772e-01   7.4776053e-01   6.5315485e-01   4.2404521e-01   6.6656022e-01   2.9051553e-01   5.6365696e-01   2.9442162e-02  -2.4702750e-02  -1.0066553e-01   2.5826786e-01  -3.6099056e-01  -2.6684509e-01  -5.6285044e-01  -3.1896275e-01  -3.9554765e-01  -3.5098210e-01  -1.6560250e-01  -1.0504541e-01  -4.0246448e-01  -2.4628737e-01  -2.4820187e-01   1.5331722e-02  -1.9950285e-01  -8.3736281e-02  -2.1941933e-01  -2.4981990e-01  -2.2551620e-02  -3.6030146e-01  -4.1965823e-01  -5.4701732e-01  -1.9027593e-01   1.1370927e-02  -3.3240626e-01  -2.9242174e-01  -2.4866957e-01  -2.4534921e-01  -3.1755084e-01  -1.7133352e-01
   6.0997529e-01   8.8259416e-01  -3.5408528e-01  -2.2165433e-01   2.3765460e-01   1.3427281e-01  -3.5237373e-01  -3.1172271e-01  -2.1902985e-01  -3.9178061e-03   9.3627531e-02  -2.7189146e-02   5.3729021e-02  -5.0564929e-02   1.1414809e-01  -4.1370914e-03   5.8751891e-01   6.4940166e-01   4.1605976e-01   6.5346184e-01   2.1131268e-01   2.5441541e-01  -4.4541310e-01  -3.8972068e-01  -2.1584427e-01  -1.6962695e-01   4.6094486e-02  -2.5467663e-02   2.1492064e-01   4.3122164e-01  -4.2620934e-01  -3.7072756e-01  -1.5910225e-01  -5.6101924e-02  -5.5295182e-01  -5.2701342e-01  -3.1643545e-01  -8.1368349e-02  -1.6691390e-01   5.5281373e-02  -6.5601077e-02   2.9583384e-01   2.3803017e-01   4.6767417e-01   2.7057025e-01   4.8105608e-01   5.9149264e-01   6.8341186e-01   4.6327445e-01   5.6846747e-01   3.2348115e-01   3.6411615e-01   4.5008064e-01   5.7327390e-01  -6.2946169e-02   3.4177318e-01   8.5694288e-01   1.0000000e+00  -1.6545276e-01  -1.4714510e-01  -1.8418090e-01  -2.9288128e-01   7.0270192e-02  -8.7344751e-02  -5.0024538e-01  -5.1273123e-01  -4.6726343e-01  -3.2963869e-01   6.1288363e-01   2.2902731e-01  -2.6551969e-01  -2.4517369e-01   1.3469783e-01   2.4868876e-01   1.0604048e-01   8.8447703e-02  -3.3470395e-01  -1.9355237e-01   5.8230569e-01   5.4562660e-01   3.4162732e-01   5.0676760e-01   1.8475741e-01   4.8113054e-01  -1.2204458e-01  -1.3710540e-01  -1.8412126e-01   2.1926281e-01  -3.4389520e-01  -1.5732211e-01  -5.4877352e-01  -3.8587193e-01  -4.4584504e-01  -4.2378756e-01  -2.5171562e-01  -1.9593492e-01  -5.0899261e-01  -3.4522260e-01  -2.2227657e-01   1.3088184e-02  -2.0852020e-01  -7.7971230e-02  -2.4500096e-01  -2.8267622e-01  -6.2905662e-02  -4.0552258e-01  -2.7475692e-01  -5.6437845e-01  -1.4646822e-01  -1.2805091e-01  -5.1762750e-01  -2.6449165e-01  -2.5478571e-01  -3.4019438e-01  -3.8231558e-01  -2.9079730e-01
  -2.1799897e-01  -3.3808536e-01   9.2772181e-02   3.5018319e-01   2.3555371e-02   6.3076159e-02   2.7050889e-01   4.0093160e-01   4.5306298e-01   4.1409615e-01   3.2109145e-01   4.7056085e-01   2.1109474e-01   3.3659393e-01   2.7047117e-01   1.0621425e-01  -3.7835509e-01  -4.8124070e-01  -2.1772479e-01  -2.6134945e-01  -2.3223438e-01  -1.9860058e-01  -1.0668253e-01   9.4875383e-02  -3.9446144e-01  -3.4598976e-01  -2.8562530e-01  -1.3842743e-01  -6.7729330e-02  -2.4820542e-01  -1.9444190e-01  -2.6445974e-02  -1.3019057e-01   4.1605115e-02  -3.6070571e-02  -5.8979769e-02  -1.9610265e-01  -2.1283314e-01  -2.1902298e-01  -3.3552989e-01  -7.0300674e-02  -1.1706776e-01  -8.4927694e-02  -1.6593527e-01  -1.0796684e-01  -1.8496407e-01  -2.7753769e-01  -3.6323243e-01  -4.1557571e-02  -1.9541688e-01   7.9900678e-02   5.8894851e-02   1.3760407e-01  -2.5341578e-01   2.0345020e-01   9.9092184e-02  -3.2767942e-01  -1.6545276e-01   1.0000000e+00   6.3895915e-01   7.1150690e-01   5.7266341e-01   1.8760104e-01   3.4518157e-01  -1.3636357e-01   1.4385726e-01   3.3297766e-01   8.6055623e-02  -3.3262151e-01   2.9756754e-02   1.2508078e-01   1.3572662e-01   1.5726040e-01   7.4227228e-03   1.4642963e-01   2.0933112e-01   1.3313329e-01   2.1088339e-02  -3.9350221e-01  -4.3592212e-01  -2.5962312e-01  -4.2285413e-01  -1.6532474e-01  -3.8428548e-01  -2.6714542e-01  -1.7578107e-01  -5.9325713e-02  -2.5504854e-01   2.4030467e-01   2.0880824e-01   2.8554653e-01   2.7675886e-01   1.1299222e-01   1.7306583e-01   1.4468060e-01   6.0361444e-02   1.7840053e-01   2.3634912e-01   3.0351671e-01   2.9213051e-01   2.1991844e-01   2.2825396e-01   3.0873400e-01   2.0507696e-01  -7.8292923e-02  -1.0773663e-02   4.7471790e-01   3.1929892e-01   3.3593665e-01  -3.6083114e-02  -3.7639239e-02   3.0252282e-01   2.1029482e-01   2.0526476e-01   6.6170107e-02  -7.2105901e-02
  -5.3834537e-01  -3.2829230e-01  -8.4625394e-02   7.3071931e-01  -1.3828544e-01   2.1499036e-01   1.4921459e-01   6.7952063e-01   2.3540302e-01   5.0766224e-01  -1.1388100e-01   4.8238852e-01  -2.1114180e-01   3.3202705e-01  -2.5189179e-01   1.5718455e-02  -4.4980338e-01  -6.0136364e-01  -5.3498839e-01  -3.6989900e-01  -3.0644031e-01  -1.3017955e-01  -4.8757304e-02   4.1123945e-01  -2.4502549e-01  -1.3740597e-01  -2.6932559e-01  -1.5505536e-01  -3.6284046e-01  -4.2958831e-01  -5.8962536e-02   2.1877717e-01  -1.5936624e-01   4.5171909e-02   2.1341907e-01   3.3149083e-01  -3.5593869e-01  -2.8280510e-01  -4.3215938e-01  -4.2819921e-01  -3.4016540e-01  -3.3668790e-01   1.0877223e-01  -1.9153038e-02   1.1823148e-01   1.5089760e-02  -2.0617615e-01  -3.3923891e-01  -6.8554154e-02  -1.4559216e-01   8.8709279e-03   1.9834898e-01  -2.3581880e-01  -2.2869836e-01  -1.6868538e-01  -5.3511264e-02  -3.6756763e-01  -1.4714510e-01   6.3895915e-01   1.0000000e+00   3.0527746e-01   7.8217680e-01  -8.6286175e-02   2.7892346e-01   1.1079883e-01   5.1535716e-01   6.0717436e-01   6.2093706e-01  -3.3014504e-01   3.6937688e-01   1.3232592e-01   1.3951331e-01  -1.1730172e-01  -1.6342335e-01  -1.1976454e-01   4.8437302e-02   2.0922501e-02   2.7980481e-02  -4.3266471e-01  -5.0714347e-01  -3.8717190e-01  -5.1581296e-01  -4.8193521e-01  -5.3744953e-01  -2.8354171e-01   5.2184998e-02  -1.3746402e-01  -3.5800770e-01   5.3544130e-02   2.0400729e-01   4.9153140e-01   1.0926151e-01   3.3115240e-01   4.6859839e-02   1.0919583e-01   1.1397348e-01   1.2343093e-01   2.3569944e-01   2.3438204e-01  -2.4741645e-02   4.3359337e-01   2.0268996e-01   3.0820600e-01   4.5811776e-02  -2.2228432e-02   5.4178157e-02   6.3755193e-01   4.7381503e-01   1.9804531e-01  -6.2160164e-03   6.0387752e-04   4.5303201e-02   5.3327791e-03   1.2857414e-02  -1.0925407e-02   1.9829448e-02
  -3.6740433e-02  -3.7816926e-01   1.7536227e-01   1.8505465e-01   9.6129708e-02   4.4361712e-02   5.0809006e-01   3.7587710e-01   4.9900442e-01   2.6110096e-01   6.7350765e-01   5.0106734e-01   4.6785043e-01   3.3908634e-01   3.9657116e-01   2.3480358e-01  -3.3234839e-01  -3.4732323e-01  -7.8514555e-02  -2.7445483e-01  -1.7896177e-01  -3.5262294e-01  -1.0699827e-01  -8.2837001e-02  -3.5886250e-01  -2.7539557e-01  -2.1588968e-01  -8.5560302e-02   1.7990233e-01  -1.4571283e-02  -3.0294060e-02   8.8633056e-02   1.8376041e-01   3.6962739e-01  -1.5094183e-01  -2.3646322e-01  -2.1173363e-01  -1.5730488e-01  -1.1192850e-01  -2.3132881e-01   3.9525652e-02   1.9810676e-02  -4.9000759e-01  -5.1577685e-01  -4.1956578e-01  -4.7728411e-01  -5.1014715e-01  -5.2351786e-01  -2.1716572e-01  -3.4263660e-01  -7.1158813e-02  -1.8437346e-01   3.3372717e-01  -1.8838031e-01   3.2811262e-01   5.0770650e-02  -3.7810021e-01  -1.8418090e-01   7.1150690e-01   3.0527746e-01   1.0000000e+00   5.4895954e-01   4.8581974e-01   5.6528268e-01  -1.7431891e-01   6.4454504e-03  -6.4404899e-03  -2.6471841e-01  -5.7813172e-01  -2.9290600e-01  -6.8782177e-02  -1.9593363e-02   2.3447065e-01   1.3775569e-01   1.8346292e-01   2.1287411e-01   3.7662309e-01   1.5232711e-01  -3.9662168e-01  -3.8162738e-01  -1.2215676e-01  -3.8163579e-01  -1.5893330e-01  -2.7719661e-01  -2.4609797e-01  -2.3612949e-01  -5.8321677e-02  -1.7721319e-01   3.0548196e-01   3.4816370e-01   1.6887342e-01   2.2808745e-01   1.3843391e-01   2.3371823e-01   1.1703467e-01  -4.2912755e-02   1.2382275e-01   1.2832169e-01   2.0429797e-01   2.4231981e-01   4.1042613e-02   1.7891005e-01   2.3985796e-01   1.3965309e-01  -1.1124406e-01  -7.0766979e-02   2.4885347e-01   1.3593083e-01   1.6115003e-01  -8.5221033e-02  -2.4789583e-01   2.4256700e-01   2.3757003e-01   1.7577938e-01   3.4230649e-02  -1.9571968e-01
  -4.7490293e-01  -4.9693506e-01  -7.5333250e-02   6.9646078e-01   3.2000881e-02   3.7383432e-01   2.9340440e-01   7.8608271e-01   4.6942964e-01   5.6955063e-01   1.3945741e-01   6.8335320e-01   5.9646715e-02   5.3725263e-01   1.7500923e-02   3.8442868e-01  -4.7566058e-01  -6.2088227e-01  -4.9243588e-01  -4.7902430e-01  -2.4879169e-01  -1.6263861e-01   9.2858848e-02   5.1822942e-01  -1.3948987e-01   2.1798783e-02  -9.7612154e-02   1.6113843e-02  -1.3145645e-01  -2.6448444e-01   1.9455106e-01   3.8264767e-01   7.4953178e-02   3.0917404e-01   2.0835158e-01   2.7910940e-01  -3.4476954e-01  -2.2910706e-01  -3.7931370e-01  -3.9480491e-01  -2.0578758e-01  -2.7802775e-01  -1.5228039e-01  -2.6991416e-01  -3.0803987e-02  -2.0159403e-01  -5.0431090e-01  -5.1531453e-01  -1.3314820e-01  -2.9222283e-01  -1.7457098e-01  -1.1840856e-01  -1.4120318e-01  -3.4242606e-01  -1.8572308e-01  -2.5161777e-01  -5.5785978e-01  -2.9288128e-01   5.7266341e-01   7.8217680e-01   5.4895954e-01   1.0000000e+00   1.2298114e-01   5.2633879e-01   1.0505492e-01   5.3825966e-01   3.6760991e-01   3.6780818e-01  -6.1272650e-01  -8.8874877e-03  -3.1449971e-02   4.5655982e-02  -2.9163938e-02  -1.0600231e-02  -1.5627513e-02   1.1169251e-01   2.1162936e-01   1.5100185e-01  -4.7014067e-01  -5.2770383e-01  -2.4346814e-01  -5.0325871e-01  -3.6065490e-01  -4.7622188e-01  -1.9308396e-01   8.0966905e-02  -7.5718755e-03  -2.5877295e-01   1.2751819e-01   2.7841492e-01   3.8341019e-01  -2.4246339e-02   3.5558826e-01   1.4084224e-02   5.8250145e-02  -1.3416227e-02   1.0793983e-02   1.3060792e-01   1.1796197e-01  -1.4415084e-01   2.2240670e-01   8.2434717e-02   1.9036439e-01   1.2354409e-01  -2.0707824e-02   8.6292144e-02   5.1941738e-01   3.7908911e-01   1.3431749e-01  -5.3358480e-02  -4.3436278e-02   2.9193069e-02   2.7424849e-02   4.7297400e-02   2.6689747e-02  -9.1569113e-02
   1.8234107e-01  -7.7778704e-02  -1.5222957e-01  -2.9307946e-01  -2.3254593e-02  -4.6800968e-02   2.3743375e-01  -7.9640023e-02   1.9520083e-01  -1.1435949e-02   6.6798771e-01   2.2768002e-01   3.3075317e-01  -1.0321081e-02   2.6413186e-01   3.8457730e-01   2.7031249e-01   2.4046232e-01   4.6702998e-01   3.4431288e-01   1.7033639e-01  -7.9350329e-02  -4.2653653e-01  -4.8798394e-01  -4.8196169e-01  -3.8902663e-01  -3.5788882e-01  -3.4463796e-01   7.6759380e-01   6.2699389e-01   2.1436890e-01   2.0421010e-01   5.7919116e-01   5.6011510e-01  -5.2530506e-01  -4.8164551e-01  -1.3426718e-01   7.2374851e-02  -1.2427012e-01  -1.2049356e-01   3.0973029e-01   3.2940329e-01  -6.5533087e-01  -4.5662277e-01  -3.8219848e-01  -2.7657384e-01  -2.8876201e-01  -1.6938201e-01  -3.1863325e-02  -7.7879465e-02   8.7846404e-02  -4.9974000e-02   2.9554892e-01  -2.1171959e-02   1.6476285e-01  -1.4850372e-01  -4.2156440e-03   7.0270192e-02   1.8760104e-01  -8.6286175e-02   4.8581974e-01   1.2298114e-01   1.0000000e+00   7.7278889e-01  -4.9573910e-01  -5.0524386e-01  -1.8596596e-01  -3.8517682e-01  -1.5511876e-01  -9.0101914e-02  -1.9234553e-01  -1.7530984e-01   6.0318902e-01   5.8528832e-01   4.5743352e-01   4.2415939e-01   1.7149694e-01  -1.9133414e-02   6.0469539e-02   3.9248487e-02   4.9558625e-01   1.1579374e-01   3.0465253e-01   4.2446232e-01  -1.7543919e-01  -3.3336779e-01  -1.4059480e-01  -6.8584845e-02  -2.5797684e-01  -2.4378491e-01  -1.9146364e-01   2.4127408e-02  -2.0078057e-01  -4.9670864e-02  -1.3424159e-01  -1.2895696e-01  -1.3237410e-01   3.1040728e-02  -5.7211980e-02   1.3710249e-01  -6.2042960e-02   1.0449334e-01   2.1099543e-02   4.0084320e-02  -5.5918997e-02  -2.8456254e-01  -1.5665041e-01  -1.4900490e-01  -1.1008827e-01  -2.6469156e-02  -3.8679443e-01   2.0366918e-02  -5.3961057e-02  -1.0678368e-01  -1.7032463e-01  -1.4325611e-01
  -1.4840945e-01  -3.3156384e-01  -1.5409184e-02   1.7461247e-01  -1.0112727e-02   1.9994942e-01   4.6384431e-01   3.7399965e-01   3.9717730e-01   3.0431342e-01   3.9924228e-01   3.6912757e-01   1.7469159e-01   2.4048121e-01   8.3555921e-02   4.4247734e-01  -5.5698736e-02  -1.1539766e-01   2.4420095e-02  -2.2760665e-02  -5.5322494e-03  -7.1795620e-02  -2.1712491e-01  -6.7290081e-02  -5.6783996e-01  -3.4787633e-01  -4.7887849e-01  -3.9139739e-01   4.8480753e-01   3.2407331e-01   2.6831160e-01   4.1398084e-01   5.0167803e-01   5.1581039e-01  -3.9796521e-01  -2.8385269e-01  -3.0711902e-01  -1.2752621e-01  -3.1705605e-01  -2.8352038e-01   4.4352964e-02   3.1443038e-02  -6.1153682e-01  -5.0256623e-01  -3.4747587e-01  -3.0153485e-01  -4.6173061e-01  -3.8068685e-01  -3.9099705e-02  -1.2632249e-01   1.0257837e-01   2.1209818e-02   1.6419759e-01  -1.7480874e-01   8.8458254e-03  -2.4155629e-01  -2.6404532e-01  -8.7344751e-02   3.4518157e-01   2.7892346e-01   5.6528268e-01   5.2633879e-01   7.7278889e-01   1.0000000e+00  -3.1762866e-01  -2.0028152e-01   1.1318028e-01  -5.6400910e-02  -3.6608210e-01   7.4229487e-02  -6.0003708e-02  -1.9901270e-04   4.5115808e-01   4.1348992e-01   3.3263093e-01   3.4225692e-01   1.7188732e-01   2.9208918e-02  -1.8855764e-01  -2.2529999e-01   2.2938774e-01  -1.4836950e-01  -4.3354200e-02   4.1153295e-02  -2.5137633e-01  -2.0106417e-01  -2.6403707e-01  -2.9350292e-01  -2.0613031e-01  -6.8057511e-02   6.6716135e-02   5.7221872e-02   5.3800232e-02   5.9815873e-02  -1.1821953e-01  -6.1806219e-02  -1.7140447e-01   1.3970309e-01  -3.0696081e-02   7.6177368e-02   1.5568314e-01   2.6546725e-01   1.9612096e-01   2.1073792e-01  -1.0030893e-02  -1.9433420e-01   1.3721371e-01   9.7891161e-02  -2.0319674e-04  -5.8117424e-02  -3.4663269e-01   5.0945399e-02   1.2941874e-02  -3.8258677e-02  -1.0793112e-01  -1.1483969e-01
  -3.6171499e-01  -3.0346622e-01   3.3388858e-01   2.8526543e-01  -2.8651517e-01  -1.8709410e-01   1.0643556e-02   2.0507097e-01  -1.1758238e-01   3.1779798e-03  -3.0845435e-01  -6.8580806e-02   2.5481905e-02   2.5058637e-01  -2.1339229e-01  -1.2185033e-01  -3.2570474e-01  -3.0230256e-01  -5.2456782e-01  -5.1000173e-01  -4.3928055e-01  -3.6664750e-01   7.2418796e-01   5.6704281e-01   5.5966011e-01   4.1361824e-01   1.5838542e-01   1.1636485e-01  -5.5032870e-01  -5.4349253e-01   2.0491952e-01   1.7264622e-01  -1.0599308e-01  -2.1731800e-01   8.2465693e-01   6.5499620e-01   2.4875974e-01   1.7129410e-01   2.2458334e-01   2.0097939e-01  -2.0955356e-01  -2.6357669e-01   2.6594784e-01   1.5831937e-02  -2.9022043e-02  -1.7038734e-01  -1.1843149e-01  -2.6219198e-01  -2.3458117e-01  -3.9149291e-01  -2.3998929e-01  -2.8185255e-01  -4.7111970e-01  -3.7822547e-01   5.0986460e-03  -1.9679514e-02  -3.9655440e-01  -5.0024538e-01  -1.3636357e-01   1.1079883e-01  -1.7431891e-01   1.0505492e-01  -4.9573910e-01  -3.1762866e-01   1.0000000e+00   7.5893629e-01   4.1524417e-01   4.2778297e-01  -1.8400877e-01  -9.4411797e-02  -9.2675290e-02  -1.1592603e-01  -4.9364740e-01  -4.4743251e-01  -3.7347195e-01  -4.1855979e-01   1.2164320e-01   1.9707122e-01  -2.0297762e-01  -2.4889991e-01  -4.0823745e-01  -2.3833078e-01  -1.6678695e-01  -3.9943424e-01   6.4883891e-01   6.4841809e-01   4.2361536e-01   6.8735013e-02   5.0309038e-01   3.1358876e-01   1.9544588e-01   6.4747234e-02   2.8265871e-01   1.9695745e-01   2.4696113e-01   1.5977635e-01   3.7436205e-01   1.7738512e-01   1.7572877e-01  -1.1503423e-01   4.6572949e-02  -1.3646272e-01   3.9197013e-02   1.0630185e-01   1.8942655e-01   4.3987319e-01   6.0576093e-02   3.0721658e-01   7.0640560e-02   3.7010766e-01   6.0549946e-01   8.4144820e-02   1.0983331e-01   3.7392042e-01   4.9658603e-01   3.2624625e-01
  -4.8800241e-01  -4.1258638e-01   8.4856026e-02   5.4123201e-01  -1.9108897e-01   9.1936905e-02  -4.8032223e-02   4.7896576e-01   6.6584730e-02   2.5298765e-01  -2.9269660e-01   3.3639949e-01  -6.9630581e-02   4.8844408e-01  -2.1345721e-01   5.8976233e-02  -4.3573642e-01  -5.3165717e-01  -5.9936945e-01  -5.8371328e-01  -3.8575555e-01  -3.0707716e-01   5.2603474e-01   7.2537615e-01   5.1223841e-01   4.3821897e-01   2.1397144e-01   2.1371117e-01  -5.4863754e-01  -5.6822555e-01   1.5920288e-01   2.2758185e-01  -1.4800889e-01  -6.4906576e-02   8.1572058e-01   7.4292766e-01   1.0981844e-01   2.8447374e-02   7.7273692e-02   7.8569262e-02  -2.0925191e-01  -2.7175273e-01   2.9409311e-01   3.8785162e-02   9.3105746e-02  -1.1784288e-01  -2.1433195e-01  -3.1785823e-01  -2.4046234e-01  -3.6750464e-01  -3.3914561e-01  -2.1577922e-01  -4.7957536e-01  -3.7345082e-01  -1.1086208e-01  -7.2432929e-02  -5.2223232e-01  -5.1273123e-01   1.4385726e-01   5.1535716e-01   6.4454504e-03   5.3825966e-01  -5.0524386e-01  -2.0028152e-01   7.5893629e-01   1.0000000e+00   4.7689419e-01   5.8428467e-01  -3.7394012e-01  -5.9789503e-02  -6.2344750e-02  -9.0745537e-02  -4.4204176e-01  -3.8083944e-01  -3.1840773e-01  -2.3398484e-01   1.6259533e-01   2.6011181e-01  -2.9929339e-01  -3.4580970e-01  -3.7796449e-01  -3.3619918e-01  -2.4311459e-01  -4.8884014e-01   3.6331530e-01   5.9336247e-01   3.9961874e-01   1.2843892e-02   3.6798968e-01   3.6363011e-01   2.9429601e-01  -8.2074709e-02   3.4709544e-01  -3.6236501e-02   2.0360224e-01   1.1082996e-01   2.9526932e-01   1.6471041e-01   1.0690333e-01  -3.2251415e-01   6.6903798e-02  -2.0431613e-01   3.1038314e-02   4.2902156e-02   5.8067797e-02   3.8366561e-01   3.0595003e-01   3.8326728e-01   1.0915958e-01   2.3085144e-01   4.4207838e-01  -4.6336560e-02  -3.6466066e-02   2.1088589e-01   2.9801883e-01   2.0803891e-01
  -6.5689610e-01  -4.4796544e-01   1.8974960e-01   4.8636800e-01  -3.3763682e-01  -8.7100103e-02   2.2524743e-01   3.8230620e-01   7.4754554e-02   1.7642346e-01  -3.4471592e-01  -5.3509814e-02  -2.4917509e-01   2.4606225e-02  -4.3430101e-01  -2.0082211e-01  -4.7021589e-01  -4.8829582e-01  -5.0716457e-01  -4.1335644e-01  -2.9813840e-01  -1.5051602e-01   1.6863029e-01   3.0798699e-01  -1.0975957e-01  -4.3170535e-02  -3.4210976e-01  -2.4144736e-01  -4.1224336e-01  -5.0020870e-01   1.5490164e-01   3.3537115e-01   3.8831862e-02  -9.1464289e-02   4.5439453e-01   5.2368242e-01  -2.7994609e-02  -1.7630002e-01  -1.3081318e-01  -2.8740580e-01  -3.5638662e-01  -4.8373646e-01   1.1905328e-01  -1.4567412e-02   1.5996216e-01   1.0230274e-02  -1.4883942e-01  -3.2359279e-01  -8.6336854e-02  -2.1343432e-01   8.8939030e-02   2.2140890e-01  -4.3537127e-01  -4.4739552e-01  -6.8550506e-02  -3.9266832e-02  -4.9338605e-01  -4.6726343e-01   3.3297766e-01   6.0717436e-01  -6.4404899e-03   3.6760991e-01  -1.8596596e-01   1.1318028e-01   4.1524417e-01   4.7689419e-01   1.0000000e+00   8.7768870e-01  -1.6221573e-01   4.7617662e-01   2.5164284e-01   2.1707943e-01  -2.7745555e-01  -3.6339976e-01  -2.4466314e-01  -2.3843165e-01  -1.6400526e-01  -1.0163781e-01  -4.1524683e-01  -4.3305492e-01  -3.6898035e-01  -4.4214945e-01  -3.2998304e-01  -4.7593600e-01   8.6835065e-05   5.8778647e-02  -1.0797551e-01  -5.1087298e-01   1.3675696e-03  -3.8654043e-02   4.5962368e-01   2.4889787e-01   1.8126065e-01   2.1958392e-01   1.8045964e-01   2.4382761e-01   3.5569354e-01   4.6263270e-01   2.1399206e-01   4.3393071e-02   4.5002858e-01   3.0350445e-01   2.8210912e-01   1.4077582e-01   2.2591610e-02   2.0751277e-01   4.8545043e-01   6.3415007e-01   1.5738511e-01   1.4762063e-01   3.7309076e-01   8.0785499e-02   5.6648623e-03   3.0352495e-02   1.6908933e-01   2.8129922e-01
  -6.2950721e-01  -2.8429921e-01  -9.2160217e-03   5.6855754e-01  -2.1036876e-01   1.1871879e-01   1.2595068e-02   4.2449090e-01  -8.3271641e-03   2.2887509e-01  -5.5441671e-01  -3.2240794e-02  -3.8581378e-01   4.1179333e-02  -5.5242345e-01  -1.4613123e-01  -3.9599345e-01  -4.2290709e-01  -5.7499596e-01  -3.7362796e-01  -1.8191412e-01   2.4404818e-02   1.7355073e-01   4.5583038e-01   1.2497304e-01   2.4191185e-01  -8.8545223e-02  -2.6473963e-02  -5.0032372e-01  -4.7610084e-01   1.5792295e-01   3.1776157e-01  -4.8502115e-02  -1.1040781e-01   5.3117226e-01   6.6281250e-01  -9.9675278e-02  -2.1597306e-01  -1.6863148e-01  -2.1817120e-01  -4.1792183e-01  -4.7286864e-01   3.4972425e-01   2.1621770e-01   4.0730212e-01   2.5343883e-01   3.3811211e-02  -1.1442818e-01   2.3110248e-02  -4.3258014e-02   7.8836397e-02   2.8144712e-01  -5.0754670e-01  -3.1768174e-01  -2.3479950e-01  -8.2207245e-02  -3.4969781e-01  -3.2963869e-01   8.6055623e-02   6.2093706e-01  -2.6471841e-01   3.6780818e-01  -3.8517682e-01  -5.6400910e-02   4.2778297e-01   5.8428467e-01   8.7768870e-01   1.0000000e+00  -6.8776123e-02   5.0896822e-01   1.6115032e-01   1.1952692e-01  -4.0763417e-01  -4.1377175e-01  -3.3478025e-01  -2.8961539e-01  -2.5934063e-01  -1.0985563e-01  -2.6861257e-01  -2.9975333e-01  -3.4363574e-01  -3.3592065e-01  -3.6222046e-01  -4.2773969e-01   1.3237562e-02   1.9870868e-01  -5.6830224e-02  -3.9639796e-01  -1.3420549e-01  -7.0445754e-02   3.7271115e-01  -8.1691418e-03   1.9670333e-01  -1.2115786e-02   3.7607947e-02   1.8892929e-01   2.1742713e-01   3.2092017e-01   9.4383869e-02  -1.8756993e-01   3.9018159e-01   1.1483512e-01   1.2125650e-01  -2.1262365e-02   3.6525588e-02   2.0635314e-01   4.2157599e-01   5.0539400e-01   1.8908300e-02   1.1042664e-01   3.4003663e-01  -1.1601294e-01  -1.2863140e-01  -1.3340783e-01   4.8823828e-02   2.0090126e-01
   3.9081067e-01   6.8018114e-01  -3.5852269e-01  -4.4791771e-01   1.3452552e-01   4.3427373e-02  -5.7179033e-01  -6.0120941e-01  -3.3051587e-01  -6.4750397e-02  -2.8985739e-01  -4.3943920e-01  -8.3255289e-02  -2.1174420e-01  -8.6901481e-02  -1.1716675e-01   6.0982756e-01   6.5973325e-01   3.6362646e-01   6.0231500e-01   2.0862331e-01   2.7818587e-01  -2.8186476e-01  -3.1755380e-01  -3.8426019e-03  -8.5364293e-02   9.7931817e-02  -9.6538980e-03   3.1707475e-02   2.4070292e-01  -4.1047773e-01  -4.6784328e-01  -2.8566555e-01  -4.8511523e-01  -3.0720608e-01  -3.0795122e-01  -3.5887204e-02  -5.5542310e-02  -2.4127422e-02   1.0147306e-01  -1.8928699e-01   8.2723424e-02   5.1116078e-01   6.8429680e-01   4.6781046e-01   6.2841507e-01   7.6579763e-01   7.7382646e-01   5.7518598e-01   6.1891342e-01   4.0126709e-01   3.9013963e-01   7.5137816e-02   3.9807037e-01  -1.1029354e-01   2.7839043e-01   7.6160709e-01   6.1288363e-01  -3.3262151e-01  -3.3014504e-01  -5.7813172e-01  -6.1272650e-01  -1.5511876e-01  -3.6608210e-01  -1.8400877e-01  -3.7394012e-01  -1.6221573e-01  -6.8776123e-02   1.0000000e+00   4.6996067e-01  -1.3585876e-01  -1.8470965e-01  -1.4368950e-01  -3.0892558e-02  -1.5712855e-01  -2.0684174e-01  -5.4563621e-01  -4.0273242e-01   6.4894037e-01   6.3782212e-01   3.5196290e-01   6.6417665e-01   3.3028339e-01   5.1498534e-01   1.5820047e-01   9.0866296e-02  -7.6318034e-02   2.5016307e-01  -4.2703988e-01  -3.9644027e-01  -4.6034142e-01  -2.9465482e-01  -4.5246278e-01  -3.2602637e-01  -1.1869461e-01  -4.7989346e-02  -2.8783877e-01  -1.7810416e-01  -2.4983782e-01  -7.1949149e-02  -7.0717138e-02  -3.8659660e-02  -2.2676811e-01  -2.0725882e-01  -4.0592067e-02  -2.6689710e-01  -2.6790504e-01  -3.1014462e-01  -4.7249233e-02   1.8920136e-02  -1.0524559e-01  -2.3030441e-01  -3.5563033e-01  -2.6675760e-01  -2.3207116e-01   8.0591589e-02
  -2.9498931e-01   1.3417502e-01  -1.8245723e-01   2.3172453e-01  -5.7334222e-02   1.5481805e-01  -8.9069313e-02   7.5125196e-02  -7.0374560e-02   3.0125200e-01  -4.1863476e-01  -2.7832264e-01  -4.0605837e-01  -1.8883230e-01  -5.1369876e-01  -2.1198844e-01   3.5809876e-02   7.3432670e-02  -2.0682764e-01   7.9163830e-02  -6.6165519e-02   1.6119733e-01  -2.9156311e-01  -2.6565750e-03  -3.4689933e-01  -2.4003810e-01  -3.5034135e-01  -2.8496702e-01  -2.7028392e-01  -1.7136096e-01  -1.8028936e-01   1.9855170e-02  -2.3049649e-01  -3.4034770e-01  -1.8075873e-01  -6.4133719e-02  -2.8846678e-01  -3.4404012e-01  -4.1155626e-01  -3.4340131e-01  -4.8463476e-01  -3.5665322e-01   2.6738090e-01   3.4116112e-01   3.5361102e-01   4.7157129e-01   3.7692160e-01   2.6191738e-01   3.7125934e-01   3.6766037e-01   4.0858990e-01   4.3730635e-01  -2.0453258e-01   9.7276176e-02  -2.4851997e-01   1.5042052e-03   1.7115162e-01   2.2902731e-01   2.9756754e-02   3.6937688e-01  -2.9290600e-01  -8.8874877e-03  -9.0101914e-02   7.4229487e-02  -9.4411797e-02  -5.9789503e-02   4.7617662e-01   5.0896822e-01   4.6996067e-01   1.0000000e+00   1.9554804e-01   1.4235055e-01  -2.4262647e-01  -2.4838268e-01  -2.9260963e-01  -2.9101581e-01  -5.1156142e-01  -4.5937983e-01   5.4664212e-03  -6.3604696e-03  -8.9383318e-02   1.0442608e-02  -3.0497996e-01  -5.3589542e-02  -2.9637487e-01  -5.8703430e-02  -4.7579762e-01  -3.2638330e-01  -4.1554633e-01  -2.2003887e-01   1.8121770e-01   4.8278702e-02  -1.4773766e-02  -6.1274679e-02  -9.9391047e-02   7.9313099e-02  -1.4583366e-01   8.7162482e-02  -8.5402850e-04   2.1035810e-03   3.8449539e-01   3.7610304e-01   1.5592782e-01  -4.2941118e-03   2.0731119e-02  -6.4102528e-02   2.5483796e-01   1.7888959e-01  -3.2884756e-03  -6.5685340e-02  -1.2036396e-01  -8.1429353e-02  -2.1378354e-01  -2.2905230e-01  -1.2072581e-01   2.0133436e-01
  -3.4515473e-01  -2.7569939e-01   1.6255584e-01   1.5912541e-01   4.6706576e-02   2.8509465e-02   1.8276302e-01   7.9644025e-02   5.5446173e-02  -8.5284566e-02  -2.4305370e-01  -1.5343075e-01  -3.5048555e-01  -2.8901376e-01  -2.3260038e-01  -2.7637937e-01  -2.8120986e-01  -2.9554568e-01  -1.3220115e-01  -1.5984612e-01   2.0552988e-01   3.5442946e-01   2.7574877e-02   8.5925725e-02  -1.5402197e-01  -8.8211816e-02  -1.6203987e-01   2.1502154e-02  -2.6318535e-01  -3.0220647e-01   8.7939385e-02   9.1530407e-02  -1.7825961e-01  -1.6683812e-01  -5.0570303e-02   5.0024112e-02   1.3892873e-01  -1.2205841e-01  -1.0778979e-01  -3.2184366e-01  -8.5959163e-02  -3.3212474e-01  -2.1485335e-02  -1.5395509e-01  -4.9486825e-02  -9.3693059e-02  -1.7232519e-01  -2.8288864e-01  -1.7215289e-01  -1.1340361e-01  -5.8230475e-02   6.9339591e-02  -3.4557103e-01  -2.5482177e-01  -1.5610895e-01  -2.7301299e-01  -2.5884588e-01  -2.6551969e-01   1.2508078e-01   1.3232592e-01  -6.8782177e-02  -3.1449971e-02  -1.9234553e-01  -6.0003708e-02  -9.2675290e-02  -6.2344750e-02   2.5164284e-01   1.6115032e-01  -1.3585876e-01   1.9554804e-01   1.0000000e+00   8.5879070e-01  -6.5391064e-02  -2.6842094e-01  -3.0233513e-03  -1.9129313e-02  -7.3464726e-02  -1.3607420e-01  -3.1701252e-01  -2.6456978e-01  -2.4976004e-01  -2.5521962e-01  -2.2116321e-01  -2.8524829e-01  -4.2747575e-01  -3.3574145e-01  -3.2432406e-01  -3.6282644e-01  -3.3912283e-02  -1.0857811e-01   4.7762667e-01   2.6153973e-01   1.9454686e-01   1.6713144e-01   9.5716684e-02   1.2392375e-02   1.9578360e-01  -3.6097325e-02   1.2800907e-01   6.9860297e-02   2.7355655e-01   2.5595767e-01   2.9135024e-01   1.9020004e-01  -1.0206440e-01  -1.1774125e-02   3.7183921e-01   4.3802677e-01   1.5746847e-01  -2.2258118e-01   1.2782005e-01   9.5091900e-02   1.3367967e-01   4.5465093e-02   7.2933384e-03   6.9363051e-02
  -3.0745564e-01  -2.6921215e-01   2.1088561e-01   2.2578719e-01   2.5035453e-02  -5.7644726e-03   2.6753497e-01   1.5953141e-01   2.8194939e-02  -8.9972616e-02  -2.3791986e-01  -5.7272938e-02  -3.9286756e-01  -2.6429228e-01  -2.0445541e-01  -2.8697059e-01  -3.1233815e-01  -3.0497247e-01  -1.8157769e-01  -2.1002819e-01   1.5766433e-01   4.0989147e-01   2.6925850e-02   9.8642283e-02  -2.3327995e-01  -1.6018803e-01  -2.0958826e-01   8.3796407e-03  -3.1380901e-01  -2.7810545e-01   1.0117033e-01   1.0496141e-01  -1.8463862e-01  -1.4011704e-01  -1.1074956e-01   4.8362493e-02   2.8046923e-02  -2.2666791e-01  -1.6201175e-01  -4.4227045e-01  -1.5662944e-01  -4.5258807e-01  -1.1582128e-01  -2.8176166e-01  -1.7961326e-01  -2.3276729e-01  -3.1159738e-01  -3.9377582e-01  -2.6569847e-01  -2.1536010e-01  -9.6356691e-02  -3.9149579e-02  -2.9956086e-01  -3.4086214e-01  -2.5761875e-01  -3.3505962e-01  -2.4557761e-01  -2.4517369e-01   1.3572662e-01   1.3951331e-01  -1.9593363e-02   4.5655982e-02  -1.7530984e-01  -1.9901270e-04  -1.1592603e-01  -9.0745537e-02   2.1707943e-01   1.1952692e-01  -1.8470965e-01   1.4235055e-01   8.5879070e-01   1.0000000e+00  -7.7221510e-02  -2.3327152e-01  -2.6489317e-02  -3.2258318e-02  -3.9486881e-02  -1.6688884e-01  -3.3540381e-01  -3.0847533e-01  -3.1402749e-01  -3.2230728e-01  -2.8183439e-01  -3.6504688e-01  -4.8080227e-01  -4.7195554e-01  -3.7300820e-01  -4.4831843e-01  -1.5668116e-02  -9.5025285e-02   5.5551175e-01   3.1154159e-01   2.4150235e-01   2.8783563e-01   1.2440087e-01   8.9534636e-02   1.4943307e-01  -2.5703283e-02   1.1276257e-01   1.4370850e-01   2.9062092e-01   2.8306186e-01   3.1778348e-01   2.4564418e-01  -3.9844689e-02   3.8942046e-04   3.4601845e-01   4.0624718e-01   2.0529129e-01  -2.5036911e-01   1.4040314e-01   1.3669412e-01   2.1807041e-01   4.6576603e-02  -1.4073329e-02   7.3892723e-02
   2.4214736e-01   5.8789529e-02  -7.5468104e-02  -2.8929147e-01  -8.7263922e-02  -1.1978826e-01   4.7146725e-02  -1.7813847e-01   1.2889145e-01  -9.0300404e-02   4.7452947e-01   9.9510829e-02   7.8997127e-02  -1.4127263e-01   3.2418608e-01   2.2896527e-01   2.6009242e-01   1.9709779e-01   5.6402439e-01   4.1322640e-01   1.4380774e-01  -4.2309004e-03  -3.5476875e-01  -4.3503962e-01  -3.2537151e-01  -3.5130668e-01  -2.5545462e-01  -3.2855000e-01   7.0648125e-01   5.7472779e-01   8.8444006e-02   9.1233372e-02   5.1346511e-01   4.6649386e-01  -3.9586134e-01  -3.4479173e-01   1.4626212e-01   3.6652547e-01   1.0412092e-01   2.1662570e-01   6.6357092e-01   6.2449476e-01  -5.1234845e-01  -3.2217114e-01  -3.0254404e-01  -1.8930965e-01  -2.2911989e-01  -6.1910723e-02  -1.3972984e-01  -3.9746587e-02  -7.7517294e-02  -1.6338754e-02   3.2369385e-01   1.2410344e-01   2.0140712e-01   7.3311963e-03   3.8777438e-02   1.3469783e-01   1.5726040e-01  -1.1730172e-01   2.3447065e-01  -2.9163938e-02   6.0318902e-01   4.5115808e-01  -4.9364740e-01  -4.4204176e-01  -2.7745555e-01  -4.0763417e-01  -1.4368950e-01  -2.4262647e-01  -6.5391064e-02  -7.7221510e-02   1.0000000e+00   8.7624022e-01   8.8275697e-01   8.3885146e-01   3.7252143e-01   2.6816869e-01   8.0668237e-02   9.4489039e-02   3.4775259e-01   5.6345299e-02   3.9900279e-01   3.6374026e-01  -1.4045608e-01  -3.6887602e-01   2.8871004e-02   4.2176157e-02  -8.6513719e-02  -1.9236437e-01  -1.9166547e-01   4.8180576e-02  -2.1988321e-01  -5.8882697e-02  -6.0317463e-02  -8.4434986e-02  -1.2289943e-01  -6.6071134e-02  -1.8956443e-04   1.8410819e-01  -1.5578661e-01  -4.2117019e-02   3.7405822e-02   4.0122259e-02  -3.0609532e-02  -2.4788641e-01  -1.8004407e-01  -2.8200195e-01   6.4559121e-02   7.6192518e-03  -2.5139951e-01   1.1785860e-01   3.5757301e-02  -1.3357777e-02  -1.4117432e-01  -2.4955829e-01
   3.1009051e-01   1.7822143e-01  -2.7722852e-01  -3.6455234e-01  -9.6044761e-02  -1.0765191e-01  -1.4873368e-01  -2.3714230e-01   1.0060409e-02  -1.2568701e-01   4.8952939e-01   1.7104491e-01   1.4270147e-01  -8.5931742e-03   2.7644365e-01   3.1249498e-01   4.3775608e-01   3.6947538e-01   5.9015423e-01   5.1394303e-01   1.7432553e-01  -1.4257133e-02  -3.6218156e-01  -3.7298791e-01  -1.9303459e-01  -2.7274421e-01  -1.4311909e-01  -2.8157514e-01   7.6027301e-01   7.0959721e-01   6.6944458e-02   3.9486675e-02   5.1192258e-01   4.7849002e-01  -3.4699009e-01  -2.8464726e-01   6.2014135e-02   4.0991134e-01   1.3809178e-01   2.9763001e-01   6.4259249e-01   7.1255444e-01  -4.3911352e-01  -2.6634850e-01  -2.5264486e-01  -1.5046639e-01  -1.4974527e-01   4.9818744e-02  -7.1079876e-02  -3.2343694e-04  -1.1638247e-01  -1.2419034e-01   2.8410240e-01   1.7187354e-01   7.9546284e-02  -1.0017199e-02   1.3424790e-01   2.4868876e-01   7.4227228e-03  -1.6342335e-01   1.3775569e-01  -1.0600231e-02   5.8528832e-01   4.1348992e-01  -4.4743251e-01  -3.8083944e-01  -3.6339976e-01  -4.1377175e-01  -3.0892558e-02  -2.4838268e-01  -2.6842094e-01  -2.3327152e-01   8.7624022e-01   1.0000000e+00   7.5565260e-01   8.3886499e-01   3.0112365e-01   2.6002334e-01   2.5795113e-01   2.8556394e-01   5.3279000e-01   2.7072085e-01   4.7677659e-01   5.2740913e-01  -1.1695538e-02  -2.6803206e-01   1.1828831e-01   1.9025192e-01  -2.3064970e-01  -2.3582687e-01  -3.7635952e-01  -1.6674276e-01  -3.3502429e-01  -2.3333255e-01  -9.5206894e-02  -4.5760565e-02  -2.1754800e-01  -1.4353781e-01  -2.0894171e-01  -3.6884305e-02  -2.5101461e-01  -2.1153228e-01  -1.5899575e-01  -9.2877226e-02  -6.4033565e-02  -3.3700757e-01  -3.2718167e-01  -3.8407669e-01   1.0718022e-02   7.3736674e-02  -2.5415213e-01  -7.3689119e-02  -1.3757201e-01  -1.3394053e-01  -2.5903070e-01  -2.6372190e-01
   2.2363663e-01   7.9055526e-02  -5.7180578e-02  -2.4428665e-01   2.2186863e-02  -3.8491046e-02  -2.3519042e-02  -1.6987920e-01   6.9122677e-02  -9.4239291e-02   3.8109223e-01   1.3942065e-01   6.5709392e-02  -2.7835993e-02   2.8968344e-01   2.5830198e-01   1.7704845e-01   1.5612502e-01   5.0340910e-01   3.3997124e-01   2.5685271e-01   7.6082810e-02  -2.2772439e-01  -3.0898605e-01  -1.3509330e-01  -1.5385267e-01  -9.4058727e-02  -1.7645070e-01   5.7328063e-01   4.6376356e-01   1.1838517e-01   7.0666563e-02   4.1480858e-01   3.9391217e-01  -2.7854080e-01  -2.3836080e-01   2.0243624e-01   3.4882212e-01   2.1066331e-01   2.6534290e-01   6.2239095e-01   5.6159658e-01  -4.2344873e-01  -2.6696959e-01  -2.6728256e-01  -1.7321750e-01  -2.0503592e-01  -4.1023933e-02  -1.7643006e-01  -2.4703533e-02  -1.3012694e-01   1.6364559e-02   2.5661487e-01   5.5199968e-02   2.2401258e-01   5.6602272e-02   7.1700281e-03   1.0604048e-01   1.4642963e-01  -1.1976454e-01   1.8346292e-01  -1.5627513e-02   4.5743352e-01   3.3263093e-01  -3.7347195e-01  -3.1840773e-01  -2.4466314e-01  -3.3478025e-01  -1.5712855e-01  -2.9260963e-01  -3.0233513e-03  -2.6489317e-02   8.8275697e-01   7.5565260e-01   1.0000000e+00   7.4441221e-01   2.9517203e-01   2.5783202e-01   1.0222153e-01   1.4024456e-01   3.2787643e-01   1.2395114e-01   4.5077876e-01   3.6904062e-01  -1.9363450e-02  -2.2668901e-01   1.5490958e-01   2.0458056e-01  -2.1320697e-02  -1.0377017e-01  -2.2638471e-01  -7.0312691e-02  -3.0389782e-01  -1.9464912e-01  -6.0532392e-02  -7.5900033e-02  -1.1979039e-01  -9.8765170e-02  -2.2696146e-02   1.1692152e-01  -2.4389120e-01  -8.0833815e-02  -3.8783501e-02   2.8665125e-02  -4.7261148e-02  -2.4511775e-01  -1.8827282e-01  -3.1226594e-01   9.1561935e-02  -5.2508016e-02  -2.2346296e-01   6.7970889e-02  -1.8257600e-02  -2.7532968e-02  -1.5457993e-01  -2.9260319e-01
   1.3108056e-01   3.6052182e-02  -1.9893938e-01  -1.7962362e-01  -1.0916762e-01  -6.1678652e-02  -1.1581707e-01  -1.1646894e-01   8.5570247e-02  -8.7160709e-02   4.3487274e-01   2.6477392e-01   9.3238025e-02  -2.7441346e-02   3.2374906e-01   2.6139344e-01   2.2100418e-01   1.1901374e-01   4.4170859e-01   3.6619443e-01   1.1698394e-01   2.7142906e-02  -2.7770576e-01  -2.4111055e-01  -1.9974965e-01  -2.1252593e-01  -1.4555454e-01  -2.3294206e-01   6.2706234e-01   5.1569570e-01   7.8987527e-02   9.9758913e-02   4.1679800e-01   4.7520311e-01  -2.4046213e-01  -1.4583699e-01   8.5918327e-02   3.7135697e-01   1.3785749e-01   2.3554592e-01   6.0176869e-01   5.9491102e-01  -3.9426071e-01  -2.9514058e-01  -2.9229085e-01  -2.5455037e-01  -2.6681633e-01  -1.2990896e-01  -2.6566331e-01  -1.5776534e-01  -2.0250871e-01  -7.9207817e-02   1.7331721e-01   6.5454999e-02   1.4980855e-01   4.5064014e-02  -4.6206488e-02   8.8447703e-02   2.0933112e-01   4.8437302e-02   2.1287411e-01   1.1169251e-01   4.2415939e-01   3.4225692e-01  -4.1855979e-01  -2.3398484e-01  -2.3843165e-01  -2.8961539e-01  -2.0684174e-01  -2.9101581e-01  -1.9129313e-02  -3.2258318e-02   8.3885146e-01   8.3886499e-01   7.4441221e-01   1.0000000e+00   4.5139363e-01   4.1762117e-01   9.2135030e-02   1.5902514e-01   3.1405893e-01   7.8008889e-02   3.8320371e-01   3.1844883e-01  -1.7131422e-01  -3.3106556e-01   1.4253738e-01   7.0006285e-02  -9.6634357e-02  -1.8937678e-01  -1.7976488e-01  -5.3923156e-02  -2.2403856e-01  -1.7580885e-01   1.1386177e-02   7.6690295e-02  -2.5083312e-02  -1.0366728e-02  -1.4425320e-01  -1.1277182e-02  -1.0456023e-01  -1.8505144e-01  -3.8580685e-02  -2.9080784e-02  -8.5989679e-02  -2.5390802e-01  -1.2647244e-01  -1.7871013e-01   1.3978789e-01   9.8871027e-02  -1.3862377e-01  -7.7309778e-02  -1.2220026e-01  -4.8464352e-02  -1.9565553e-01  -3.2804937e-01
  -3.7723640e-02  -3.3051468e-01   5.7782390e-02  -4.8206479e-02  -2.6211510e-01  -2.8079922e-01   1.0935372e-01   8.0968838e-02   8.2981425e-02  -2.2683491e-01   4.1761194e-01   2.5441950e-01   2.6354563e-01   1.1189501e-01   3.4401057e-01   1.0678769e-01  -1.4366507e-01  -2.4115999e-01   3.6593045e-02  -1.9033390e-01  -2.6322130e-01  -3.8334123e-01   1.4228707e-01  -4.2085055e-03   1.3538259e-01  -3.2973727e-03   2.8326840e-02  -3.3354557e-02   2.6092191e-01   4.5401413e-02   1.9031307e-01   1.5618608e-01   3.1988549e-01   3.8065888e-01   2.4733390e-01   2.4445679e-01   3.2859871e-01   4.8258629e-01   2.6288111e-01   2.8298769e-01   4.1976634e-01   3.1005115e-01  -4.7009889e-01  -5.0916454e-01  -5.4785375e-01  -6.0853119e-01  -6.1381246e-01  -5.4503601e-01  -6.2437299e-01  -6.1772047e-01  -5.5251666e-01  -4.7973384e-01  -1.3225214e-01  -2.4359453e-01   1.3628244e-01  -1.0402300e-01  -4.0395027e-01  -3.3470395e-01   1.3313329e-01   2.0922501e-02   3.7662309e-01   2.1162936e-01   1.7149694e-01   1.7188732e-01   1.2164320e-01   1.6259533e-01  -1.6400526e-01  -2.5934063e-01  -5.4563621e-01  -5.1156142e-01  -7.3464726e-02  -3.9486881e-02   3.7252143e-01   3.0112365e-01   2.9517203e-01   4.5139363e-01   1.0000000e+00   7.7746270e-01  -2.6495416e-01  -2.2387005e-01  -1.0581899e-01  -3.0990298e-01   9.1112865e-02  -1.0489995e-01   4.3785597e-02  -5.2840727e-02   3.5443193e-01   8.7314198e-02   3.9487341e-01   2.3710790e-01   1.9226143e-01   2.2698017e-01   2.8857850e-01   2.7312437e-01   8.5994504e-02   1.5921787e-01   2.2921738e-01   2.3982233e-01   1.0632437e-01   5.3998375e-02  -1.1013023e-01  -2.4079678e-01   2.1236211e-01   9.8007695e-02   1.2450932e-01   2.1759461e-01   6.4106811e-02   9.8931008e-02   6.4035187e-02   1.3841879e-01   1.6861925e-01   1.7287418e-01   2.0310700e-01   3.6337697e-01   3.0534579e-01  -9.6903498e-02
   1.6003863e-02  -1.0878642e-01   3.1522427e-02   1.3783033e-02  -2.6498106e-01  -1.8447099e-01  -2.7058469e-02   1.1526447e-01  -6.3371357e-02  -2.7248874e-01   2.6630133e-01   2.8734967e-01   2.3311084e-01   2.2545160e-01   3.0853360e-01   1.1320107e-01  -1.1314501e-01  -1.5576608e-01   1.3280415e-02  -1.1020928e-01  -2.0919649e-01  -3.3014054e-01   2.4696858e-01   1.4023815e-01   2.4969316e-01   1.4065654e-01   9.1965599e-02   1.6172551e-02   1.8534020e-01   3.7439933e-02   1.2261348e-01   1.0803685e-01   3.4396349e-01   4.0407244e-01   2.9505563e-01   3.0257309e-01   3.6410398e-01   5.6808884e-01   4.0952003e-01   4.5864370e-01   4.7010906e-01   4.3895513e-01  -2.3373386e-01  -3.0426345e-01  -3.7286372e-01  -5.0344694e-01  -3.6302776e-01  -3.1827035e-01  -4.8297280e-01  -5.3629624e-01  -4.5041933e-01  -3.4113322e-01  -1.1935065e-01  -1.7312015e-01   2.1638224e-01   1.0348263e-01  -3.1964772e-01  -1.9355237e-01   2.1088339e-02   2.7980481e-02   1.5232711e-01   1.5100185e-01  -1.9133414e-02   2.9208918e-02   1.9707122e-01   2.6011181e-01  -1.0163781e-01  -1.0985563e-01  -4.0273242e-01  -4.5937983e-01  -1.3607420e-01  -1.6688884e-01   2.6816869e-01   2.6002334e-01   2.5783202e-01   4.1762117e-01   7.7746270e-01   1.0000000e+00  -9.0898646e-02  -2.1343068e-04  -3.3064040e-02  -1.3807044e-01   1.5564046e-01  -4.4797721e-02   2.0518499e-01   6.8988493e-02   4.4015203e-01   1.9776788e-01   3.5195799e-01   1.8722867e-01  -5.1391751e-02  -5.2146656e-02   9.7467648e-02   6.9702706e-02   5.4294312e-02   6.0180464e-02   1.8566750e-01   1.1273627e-01  -2.4813743e-03  -1.3298550e-01  -2.9059076e-01  -3.4342873e-01  -1.1976367e-01   1.7986528e-02  -1.5296470e-02   2.2023045e-01  -4.6791520e-02  -3.8301874e-03  -6.1495349e-02   9.5266170e-02   2.1515677e-01   5.7240124e-02   7.9044643e-02   2.1903759e-01   2.4489364e-01  -1.4472358e-01
   5.3412082e-01   6.8959221e-01  -4.0853357e-01  -4.9272189e-01   2.2717031e-01   8.4997827e-02  -5.5815429e-01  -6.0682909e-01  -2.3944835e-01  -2.3827853e-01  -7.7645639e-03  -1.2732712e-01   1.5833616e-01   1.1520372e-02   5.1983368e-02   1.6650218e-01   8.5942798e-01   8.2695266e-01   5.0831966e-01   6.5824009e-01   3.4412014e-01   2.4681221e-01  -2.5229419e-01  -2.9672770e-01   1.5994576e-01   2.1000269e-01   2.4956959e-01   9.7035935e-02   3.7532914e-01   6.0004361e-01  -1.7444617e-01  -2.8710434e-01  -2.4631340e-02  -4.6185361e-02  -2.7549335e-01  -2.6405814e-01  -6.2103663e-02   1.7981494e-02   1.1623750e-01   3.0067374e-01   8.5782340e-02   3.0742867e-01   2.8784378e-01   4.5626264e-01   1.7452425e-01   3.1916392e-01   5.1492871e-01   6.5101344e-01   2.5293090e-01   3.2871194e-01   1.0735242e-01   1.7312534e-01   8.6467603e-02   3.0715179e-01  -8.9121893e-02   2.4540314e-01   7.4776053e-01   5.8230569e-01  -3.9350221e-01  -4.3266471e-01  -3.9662168e-01  -4.7014067e-01   6.0469539e-02  -1.8855764e-01  -2.0297762e-01  -2.9929339e-01  -4.1524683e-01  -2.6861257e-01   6.4894037e-01   5.4664212e-03  -3.1701252e-01  -3.3540381e-01   8.0668237e-02   2.5795113e-01   1.0222153e-01   9.2135030e-02  -2.6495416e-01  -9.0898646e-02   1.0000000e+00   8.7497194e-01   6.8184469e-01   8.3765148e-01   5.5303241e-01   7.0304215e-01   3.1027143e-01   1.0462139e-01   1.9274776e-01   4.0090128e-01  -4.0461389e-01  -4.1422350e-01  -7.1760323e-01  -5.3499079e-01  -5.8880701e-01  -5.8353776e-01  -1.6135802e-01  -1.5115288e-02  -2.5210754e-01  -1.7184633e-01  -4.6215657e-01  -2.4812114e-01  -4.2220597e-01  -3.3558639e-01  -4.5673532e-01  -2.3034740e-01  -1.1964475e-01  -3.6238847e-01  -6.0779321e-01  -5.6215188e-01  -1.6907765e-01   8.8686994e-02  -1.6957025e-01  -4.6539591e-01  -4.9935512e-01  -2.9657358e-01  -3.0745486e-01  -1.8816244e-01
   5.1993927e-01   6.7138774e-01  -4.6683410e-01  -5.8447753e-01   2.5435394e-01   6.2110083e-02  -6.0874337e-01  -6.7109440e-01  -3.0475890e-01  -3.2615498e-01   3.4395015e-02  -1.6484413e-01   2.0022843e-01  -5.9969627e-02   1.3456344e-01   1.1845354e-01   7.7638096e-01   8.5499869e-01   5.4217177e-01   6.2666488e-01   4.2499128e-01   2.6468379e-01  -2.6994328e-01  -3.2776070e-01   2.4885277e-01   2.3097669e-01   3.0762363e-01   1.2126740e-01   4.2713766e-01   6.3312584e-01  -1.2990250e-01  -2.6161178e-01   7.0669247e-02  -2.4825810e-02  -2.7444560e-01  -3.1073124e-01   5.3317981e-02   1.5883992e-01   2.7738222e-01   4.1256523e-01   2.0233015e-01   4.2812180e-01   2.2774989e-01   3.9871840e-01   2.0113612e-01   3.0595759e-01   5.0535342e-01   6.6210333e-01   2.7055822e-01   3.5293775e-01   9.1166522e-02   1.5868644e-01   1.1845060e-01   3.4902504e-01  -1.2590575e-03   2.5754181e-01   6.5315485e-01   5.4562660e-01  -4.3592212e-01  -5.0714347e-01  -3.8162738e-01  -5.2770383e-01   3.9248487e-02  -2.2529999e-01  -2.4889991e-01  -3.4580970e-01  -4.3305492e-01  -2.9975333e-01   6.3782212e-01  -6.3604696e-03  -2.6456978e-01  -3.0847533e-01   9.4489039e-02   2.8556394e-01   1.4024456e-01   1.5902514e-01  -2.2387005e-01  -2.1343068e-04   8.7497194e-01   1.0000000e+00   6.9302388e-01   9.1279906e-01   6.3662195e-01   7.7350803e-01   2.3079201e-01   2.1390666e-02   2.1860214e-01   4.5620019e-01  -4.7040497e-01  -4.8799474e-01  -7.5942782e-01  -6.0106464e-01  -6.8494777e-01  -5.9606330e-01  -6.7328957e-02   3.8759963e-02  -2.1804884e-01  -1.8072542e-01  -5.6364046e-01  -3.5633299e-01  -4.4014201e-01  -3.6928430e-01  -5.4323465e-01  -3.2330608e-01  -1.9180964e-01  -4.3582889e-01  -6.6479146e-01  -5.6624209e-01  -1.1380629e-01   4.0239056e-02  -1.7184190e-01  -5.1823902e-01  -5.2698478e-01  -3.7995516e-01  -3.4268166e-01  -2.9198865e-01
   3.9768979e-01   3.5167610e-01  -5.0860264e-01  -5.9486398e-01   1.1850611e-01   4.8078768e-02  -3.6450047e-01  -4.8855054e-01  -5.6195202e-02  -2.5669603e-01   2.4722656e-01   4.4110419e-02   1.8077079e-01   1.0906172e-02   1.5136610e-01   3.1691797e-01   7.3782070e-01   6.8503461e-01   6.4890519e-01   6.1703512e-01   3.9465019e-01   1.3455820e-01  -4.3027320e-01  -4.1561127e-01   1.4497019e-02   1.5793508e-02   1.0706356e-01  -3.7956042e-02   7.3021239e-01   7.9461878e-01   9.3286126e-02  -1.3030631e-02   3.8979733e-01   3.2317007e-01  -3.6750659e-01  -3.4415088e-01  -1.3202677e-02   1.3296073e-01   6.2012709e-02   1.8295809e-01   3.1456689e-01   4.9006992e-01  -1.1967932e-01   7.2169736e-02  -5.1654538e-03   1.1336717e-01   2.2071554e-01   4.0116177e-01   2.3276688e-01   2.7821861e-01   9.1987412e-02   8.3558714e-02   1.3939040e-01   2.4219851e-01  -1.1238106e-01   4.5649517e-03   4.2404521e-01   3.4162732e-01  -2.5962312e-01  -3.8717190e-01  -1.2215676e-01  -2.4346814e-01   4.9558625e-01   2.2938774e-01  -4.0823745e-01  -3.7796449e-01  -3.6898035e-01  -3.4363574e-01   3.5196290e-01  -8.9383318e-02  -2.4976004e-01  -3.1402749e-01   3.4775259e-01   5.3279000e-01   3.2787643e-01   3.1405893e-01  -1.0581899e-01  -3.3064040e-02   6.8184469e-01   6.9302388e-01   1.0000000e+00   7.8562176e-01   6.7475931e-01   8.4077307e-01   1.8130233e-01  -5.8028149e-02   1.3664263e-01   3.4627785e-01  -5.9028259e-01  -4.9929073e-01  -6.2866268e-01  -4.7554089e-01  -5.3889229e-01  -5.2544355e-01  -9.6272274e-02  -1.1407485e-01  -2.2130769e-01  -1.3096936e-01  -4.4935450e-01  -2.7273718e-01  -3.4644986e-01  -2.4035058e-01  -3.6914082e-01  -2.2965700e-01  -1.9232204e-01  -4.5825654e-01  -4.7686237e-01  -4.6857668e-01  -1.5130866e-01   9.9039351e-02  -2.5332452e-01  -4.0287776e-01  -4.3278915e-01  -3.6604381e-01  -4.1029201e-01  -2.6666484e-01
   5.3746565e-01   5.9644496e-01  -4.2808867e-01  -5.9721353e-01   2.5625794e-01   7.9508341e-02  -5.5846323e-01  -6.5831726e-01  -3.2086205e-01  -2.6362122e-01   1.3438411e-02  -1.4462788e-01   1.6995721e-01   1.4896675e-02   8.9120862e-02   1.8658047e-01   7.7583872e-01   8.2067451e-01   5.5634607e-01   6.1474790e-01   4.4746195e-01   2.3903556e-01  -2.1962258e-01  -2.8244578e-01   1.9516331e-01   1.5139774e-01   2.9388001e-01   1.1051321e-01   4.3624125e-01   6.1621671e-01  -6.8482708e-02  -2.2911441e-01   5.7284246e-02  -7.4338193e-02  -2.9648736e-01  -3.6295758e-01   3.4922121e-02   1.1852347e-01   1.9523395e-01   3.2509771e-01   1.7952329e-01   3.9518092e-01   2.3054979e-01   4.0234372e-01   1.9484561e-01   3.4020649e-01   5.3020495e-01   6.8810900e-01   3.5947205e-01   4.6437432e-01   1.5082757e-01   1.9698892e-01   1.4674819e-01   3.9689884e-01  -6.7034695e-02   1.8117051e-01   6.6656022e-01   5.0676760e-01  -4.2285413e-01  -5.1581296e-01  -3.8163579e-01  -5.0325871e-01   1.1579374e-01  -1.4836950e-01  -2.3833078e-01  -3.3619918e-01  -4.4214945e-01  -3.3592065e-01   6.6417665e-01   1.0442608e-02  -2.5521962e-01  -3.2230728e-01   5.6345299e-02   2.7072085e-01   1.2395114e-01   7.8008889e-02  -3.0990298e-01  -1.3807044e-01   8.3765148e-01   9.1279906e-01   7.8562176e-01   1.0000000e+00   6.2794726e-01   8.2430455e-01   2.9680452e-01   1.8863676e-01   1.7598851e-01   5.1864724e-01  -5.1374255e-01  -4.3695344e-01  -7.6642562e-01  -6.1136524e-01  -6.7589360e-01  -6.2575002e-01  -6.9103492e-02  -5.4541296e-03  -2.8786733e-01  -2.1616838e-01  -5.7132531e-01  -3.5216283e-01  -3.7348023e-01  -2.6344030e-01  -5.0195243e-01  -2.9627443e-01  -1.4544316e-01  -4.5714210e-01  -5.8768737e-01  -5.2043188e-01  -1.0284353e-01   6.1754766e-02  -1.9585763e-01  -5.0133162e-01  -5.2878155e-01  -3.4859840e-01  -3.5785353e-01  -2.1077816e-01
   4.4642682e-01   3.2119105e-01  -3.9916764e-01  -6.7916227e-01  -7.7860047e-02  -1.9961418e-01  -5.5539647e-01  -6.4371459e-01  -1.9190388e-01  -3.1771759e-01   3.2623818e-01   8.0447931e-02   3.8609908e-01   4.6345485e-02   4.4396466e-01   3.6950792e-01   5.9848173e-01   6.0763614e-01   7.0106216e-01   6.2526775e-01   2.7149561e-01   1.4937826e-01  -1.1574153e-01  -3.2155279e-01   2.8156571e-01   1.4221688e-01   2.2349836e-01   4.9908289e-02   6.2949360e-01   6.4999169e-01   1.3486432e-01  -3.0324554e-02   3.4961436e-01   2.1432176e-01  -7.5184435e-02  -1.3042699e-01   3.9437378e-01   5.3504627e-01   4.0369377e-01   4.3231586e-01   5.0848431e-01   5.9567479e-01  -1.0783267e-02   1.2956605e-01   1.2575923e-04   1.0360647e-02   1.3415732e-01   3.2105715e-01   7.6662431e-02   2.2636975e-02  -1.5318626e-01  -1.9025757e-01   3.6311711e-02  -7.5566431e-02   1.0910982e-01   2.4250679e-02   2.9051553e-01   1.8475741e-01  -1.6532474e-01  -4.8193521e-01  -1.5893330e-01  -3.6065490e-01   3.0465253e-01  -4.3354200e-02  -1.6678695e-01  -2.4311459e-01  -3.2998304e-01  -3.6222046e-01   3.3028339e-01  -3.0497996e-01  -2.2116321e-01  -2.8183439e-01   3.9900279e-01   4.7677659e-01   4.5077876e-01   3.8320371e-01   9.1112865e-02   1.5564046e-01   5.5303241e-01   6.3662195e-01   6.7475931e-01   6.2794726e-01   1.0000000e+00   7.9729882e-01   4.2636400e-01   4.0646930e-02   5.5938135e-01   4.5994867e-01  -1.9263028e-01  -4.4244752e-01  -6.0444753e-01  -3.5243227e-01  -5.6644049e-01  -3.9180694e-01   5.6099659e-04  -1.1429489e-01  -4.4223016e-02  -1.2194991e-01  -3.1910945e-01  -1.9729995e-01  -4.4426141e-01  -4.2690835e-01  -3.5461785e-01  -1.1862330e-01  -1.8073381e-01  -2.6667112e-01  -4.9325971e-01  -3.5470311e-01   2.6159363e-02   2.4404162e-01   1.1237673e-01  -2.2368944e-01  -3.5458695e-01  -1.0120837e-01  -1.1485032e-01  -1.6997609e-01
   5.4558909e-01   5.4151105e-01  -4.8615234e-01  -6.9166812e-01   3.7878037e-02  -1.0554324e-01  -5.3022563e-01  -6.7394619e-01  -2.9682997e-01  -3.2983661e-01   2.4516400e-01  -6.9734931e-02   2.0759976e-01  -7.2372996e-02   1.8710910e-01   2.6344759e-01   7.7682043e-01   8.2544759e-01   7.6618014e-01   7.8287232e-01   4.1436894e-01   2.4268192e-01  -3.6543702e-01  -4.9793365e-01   7.9965882e-02   3.1623667e-03   1.6157730e-01  -5.6240660e-02   7.0068876e-01   8.0348025e-01   5.6142488e-02  -6.7512975e-02   3.4621169e-01   2.2903938e-01  -3.8840580e-01  -3.7855589e-01   1.1052560e-01   3.2014977e-01   1.9324177e-01   3.5174885e-01   3.8029519e-01   5.8264699e-01  -4.7965768e-02   1.9080171e-01   3.1924387e-02   1.9589251e-01   3.4783433e-01   5.4409003e-01   2.2702832e-01   3.1306178e-01   5.6872559e-02   3.5170929e-02   1.6087968e-01   2.9466779e-01  -8.1761382e-03   5.8615973e-02   5.6365696e-01   4.8113054e-01  -3.8428548e-01  -5.3744953e-01  -2.7719661e-01  -4.7622188e-01   4.2446232e-01   4.1153295e-02  -3.9943424e-01  -4.8884014e-01  -4.7593600e-01  -4.2773969e-01   5.1498534e-01  -5.3589542e-02  -2.8524829e-01  -3.6504688e-01   3.6374026e-01   5.2740913e-01   3.6904062e-01   3.1844883e-01  -1.0489995e-01  -4.4797721e-02   7.0304215e-01   7.7350803e-01   8.4077307e-01   8.2430455e-01   7.9729882e-01   1.0000000e+00   2.1971253e-01  -8.0276584e-03   2.1140228e-01   4.7951713e-01  -5.0101153e-01  -5.0442916e-01  -7.1320987e-01  -4.4254318e-01  -6.2556652e-01  -5.3113122e-01  -1.3055830e-01  -1.5194000e-01  -2.8128538e-01  -2.1038281e-01  -4.3501322e-01  -1.9414955e-01  -3.9420819e-01  -3.2118877e-01  -3.6219687e-01  -2.3247966e-01  -1.1274635e-01  -4.2876501e-01  -5.6273686e-01  -5.4505987e-01  -1.8220519e-01   8.4680987e-02  -2.0337576e-01  -3.5052617e-01  -4.4102370e-01  -2.6030681e-01  -2.8761559e-01  -2.0252975e-01
   1.5471060e-01   1.1017009e-01   6.6794114e-02  -1.7614369e-01  -2.2833890e-01  -1.9774231e-01  -3.0636334e-01  -2.2317799e-01  -2.2508822e-01  -1.1415441e-01  -2.7237116e-02  -2.8623617e-03   2.8555287e-01   3.2074983e-01   1.2775062e-01   2.2830711e-01   1.7994299e-01   2.1098607e-01   6.7660898e-02   6.9448511e-02  -1.6967137e-01  -2.8687554e-01   4.9714992e-01   2.4254141e-01   5.2983957e-01   3.8037689e-01   2.6455385e-01   1.1601542e-01  -5.1144203e-02   6.8675825e-03   1.0665288e-01  -2.0388528e-02   7.9304540e-02  -6.6705062e-02   5.0585537e-01   3.1575334e-01   3.2600840e-01   3.4966563e-01   4.0380418e-01   4.3191866e-01   1.3737525e-01   1.9874746e-01   2.2719478e-01   1.7193131e-01  -1.7154404e-02  -6.5106509e-02   1.3430627e-01   1.4952094e-01   3.8789574e-03  -1.5109998e-01  -1.1205665e-01  -2.1779272e-01  -1.1404410e-01  -1.1459542e-01   1.2949066e-01   1.7326118e-01   2.9442162e-02  -1.2204458e-01  -2.6714542e-01  -2.8354171e-01  -2.4609797e-01  -1.9308396e-01  -1.7543919e-01  -2.5137633e-01   6.4883891e-01   3.6331530e-01   8.6835065e-05   1.3237562e-02   1.5820047e-01  -2.9637487e-01  -4.2747575e-01  -4.8080227e-01  -1.4045608e-01  -1.1695538e-02  -1.9363450e-02  -1.7131422e-01   4.3785597e-02   2.0518499e-01   3.1027143e-01   2.3079201e-01   1.8130233e-01   2.9680452e-01   4.2636400e-01   2.1971253e-01   1.0000000e+00   6.8064922e-01   6.4269828e-01   4.6478680e-01   3.0797772e-01   1.3556270e-01  -3.8155027e-01  -2.5959908e-01  -1.9637174e-01  -9.7310680e-02   1.0277109e-01  -6.5950594e-02   1.0430011e-01   1.3632215e-02  -4.1601952e-02  -1.3207599e-01  -2.8587941e-01  -3.0418015e-01  -2.5354940e-01  -9.3860092e-03   1.0083626e-02   1.0785329e-01  -3.3131101e-01  -1.4151657e-01   1.3686715e-02   4.2137902e-01   4.0148553e-01  -2.6412084e-02  -1.1885669e-01   1.7351869e-01   2.2646778e-01   1.3011698e-01
  -6.1926434e-02  -5.4348588e-02   3.6958525e-02   1.5054875e-01  -6.6727771e-03   1.2027886e-01  -2.2962078e-01   6.7749607e-02  -1.4048015e-01   2.3758338e-01  -2.9171039e-01   3.9094577e-02   7.9712267e-02   4.9294085e-01  -1.3313908e-01   2.3588881e-01  -2.2323196e-02  -7.0765084e-02  -2.7306846e-01  -2.1012953e-01  -2.0564564e-01  -2.4972993e-01   5.1177438e-01   5.4147658e-01   5.0317661e-01   4.1631647e-01   3.5755194e-01   2.4530587e-01  -3.0318192e-01  -2.8126657e-01   1.0581000e-01   6.2724644e-02  -1.3980845e-01  -2.1793539e-01   5.2658563e-01   3.3688579e-01   1.4184393e-01   1.4158124e-01   1.3292360e-01   2.9417106e-01  -1.0683217e-01  -1.6280264e-02   3.8422491e-01   3.1730728e-01   1.9018230e-01   1.7770573e-01   2.0660399e-01   1.9310400e-01   1.3272942e-01   1.0950114e-01  -3.9617692e-02  -5.4510697e-03  -1.5339125e-01   3.7858096e-02  -1.4468545e-02   8.6316055e-02  -2.4702750e-02  -1.3710540e-01  -1.7578107e-01   5.2184998e-02  -2.3612949e-01   8.0966905e-02  -3.3336779e-01  -2.0106417e-01   6.4841809e-01   5.9336247e-01   5.8778647e-02   1.9870868e-01   9.0866296e-02  -5.8703430e-02  -3.3574145e-01  -4.7195554e-01  -3.6887602e-01  -2.6803206e-01  -2.2668901e-01  -3.3106556e-01  -5.2840727e-02   6.8988493e-02   1.0462139e-01   2.1390666e-02  -5.8028149e-02   1.8863676e-01   4.0646930e-02  -8.0276584e-03   6.8064922e-01   1.0000000e+00   4.5289879e-01   4.8825733e-01   2.3669814e-01   3.4956878e-01  -1.5341754e-01  -2.6060117e-01   3.6854026e-02  -2.2420036e-01   4.8919187e-02   8.4841675e-03  -3.3962371e-02  -2.7603871e-02   1.7139799e-03  -2.5799171e-01  -6.7125172e-02  -1.7930514e-01  -1.3673110e-01  -3.9240833e-02   9.1123987e-02   1.9201170e-01  -2.3864907e-02  -1.3785864e-03   5.0680316e-02   2.7588231e-01   1.7663789e-01  -5.0116232e-02  -1.3768290e-01   1.5678387e-01   2.0099147e-01   1.6390478e-01
   8.3518576e-02  -2.1317695e-02  -2.5002206e-01  -2.4689716e-01  -1.5144681e-01  -1.3908834e-01  -5.0195681e-01  -2.5206762e-01  -4.1656438e-02  -8.0720322e-02   1.5287698e-01   2.4828667e-01   3.2353313e-01   3.6020872e-01   3.0261219e-01   2.7609566e-01   1.5130165e-01   8.4629776e-02   7.1431040e-02   6.5351321e-03  -1.0014266e-01  -2.4184418e-01   2.9744875e-01   1.7590583e-01   6.1438677e-01   4.0685144e-01   4.6016479e-01   2.8699805e-01   7.4294480e-02   4.6981378e-02   8.3652284e-02   6.0033666e-04   5.8546262e-02   4.8209645e-02   5.4764514e-01   4.1434884e-01   3.7248496e-01   5.4210752e-01   4.3461735e-01   4.4740988e-01   3.7021826e-01   3.6816023e-01   1.9700783e-01   1.3165628e-01  -6.4450828e-03  -1.2171236e-01  -8.4355966e-02   4.5329088e-02  -1.7853921e-01  -2.9388445e-01  -4.8011226e-01  -4.3456681e-01  -2.9004504e-01  -2.3548418e-01   7.5038719e-02   9.5824297e-02  -1.0066553e-01  -1.8412126e-01  -5.9325713e-02  -1.3746402e-01  -5.8321677e-02  -7.5718755e-03  -1.4059480e-01  -2.6403707e-01   4.2361536e-01   3.9961874e-01  -1.0797551e-01  -5.6830224e-02  -7.6318034e-02  -4.7579762e-01  -3.2432406e-01  -3.7300820e-01   2.8871004e-02   1.1828831e-01   1.5490958e-01   1.4253738e-01   3.5443193e-01   4.4015203e-01   1.9274776e-01   2.1860214e-01   1.3664263e-01   1.7598851e-01   5.5938135e-01   2.1140228e-01   6.4269828e-01   4.5289879e-01   1.0000000e+00   5.8915873e-01   3.3317060e-01   6.7902712e-02  -2.9271132e-01  -1.9185166e-01  -1.5671421e-01  -1.4462319e-01   1.7572991e-01  -5.3880913e-02   1.7188722e-01  -1.0267503e-02  -1.6189525e-01  -3.6132528e-01  -3.6017956e-01  -4.9757923e-01  -3.4631806e-01  -1.3990603e-01  -9.9547854e-02   1.1847200e-01  -2.0092791e-01  -6.6156249e-02   1.0528936e-02   3.3975410e-01   4.1693947e-01  -1.7483036e-01  -2.0276169e-01   1.0498842e-01   1.3427173e-01  -1.0045419e-01
   2.9678788e-01   2.9209253e-01  -3.3436307e-01  -4.1593738e-01   2.1513785e-01   3.7997206e-02  -5.3948690e-01  -4.2784977e-01  -1.4959037e-01  -7.6834480e-02   3.2026165e-02   5.2894586e-02   1.2491443e-01   2.4262234e-01   2.1397438e-01   1.8274284e-01   3.3867057e-01   3.5533519e-01   2.7107105e-01   2.3781790e-01   1.3625451e-01  -8.4327588e-02  -6.2475516e-03  -1.8442021e-02   4.6584354e-01   2.2700524e-01   5.5494034e-01   3.1945537e-01   1.7047023e-01   2.1817759e-01  -1.3770780e-01  -2.6447777e-01  -1.1745983e-01  -1.3759251e-01   6.0025490e-02  -9.1958916e-02   2.5312274e-01   3.7519428e-01   3.4198859e-01   4.5223521e-01   3.1818014e-01   4.4017147e-01   1.8762749e-01   2.5015679e-01   5.5650992e-02   1.2515794e-01   2.4544063e-01   4.1366981e-01   9.2505194e-02   2.1009779e-01  -1.6687528e-01  -1.0873510e-01   6.6655315e-02   3.0180795e-01   1.5846375e-02   1.7734213e-01   2.5826786e-01   2.1926281e-01  -2.5504854e-01  -3.5800770e-01  -1.7721319e-01  -2.5877295e-01  -6.8584845e-02  -2.9350292e-01   6.8735013e-02   1.2843892e-02  -5.1087298e-01  -3.9639796e-01   2.5016307e-01  -3.2638330e-01  -3.6282644e-01  -4.4831843e-01   4.2176157e-02   1.9025192e-01   2.0458056e-01   7.0006285e-02   8.7314198e-02   1.9776788e-01   4.0090128e-01   4.5620019e-01   3.4627785e-01   5.1864724e-01   4.5994867e-01   4.7951713e-01   4.6478680e-01   4.8825733e-01   5.8915873e-01   1.0000000e+00   1.3050117e-01   1.3097410e-01  -4.5618597e-01  -3.0227832e-01  -3.4788276e-01  -3.3170170e-01  -8.4704232e-02  -1.7320419e-01  -2.6286481e-01  -3.5808262e-01  -2.2796099e-01  -2.5305384e-01  -4.3673238e-01  -4.4011248e-01  -4.3548289e-01  -2.4687136e-01  -5.7466793e-02  -1.2898013e-01  -2.8121772e-01  -5.0330358e-01  -1.6380934e-02  -6.8691755e-02  -9.9059184e-02  -1.1667983e-01  -1.8572120e-01  -2.9291369e-02  -1.0230602e-01  -1.5541754e-01
  -1.5973810e-02  -2.5117703e-01   5.5018732e-01   2.4921897e-01  -1.7394468e-01  -2.6706822e-01   2.6477474e-01   2.5361508e-01   9.0164302e-02   5.4742242e-02   1.7482516e-01   1.6267516e-01   2.3444422e-01   1.7972275e-01   2.7927111e-01  -5.6889273e-02  -4.6109957e-01  -4.3764931e-01  -2.3272654e-01  -3.8093741e-01  -4.1459914e-01  -4.1590311e-01   4.9743278e-01   2.5599318e-01   1.6380220e-01  -6.5100731e-03   5.3651331e-02   8.1369513e-02  -3.4744285e-01  -4.8889270e-01  -7.0745360e-02  -6.4503122e-02  -2.3206176e-01  -1.4577749e-01   3.9292264e-01   1.9617489e-01   2.7443297e-01   1.6580577e-01   2.4272401e-01   1.1567318e-01   1.0278804e-01  -9.3233226e-02  -3.0364495e-02  -2.3144209e-01  -3.5946318e-01  -4.4864103e-01  -3.5026296e-01  -4.2132833e-01  -4.3757511e-01  -5.3634761e-01  -3.4164077e-01  -4.2703137e-01  -8.7743073e-03  -2.2027001e-01   3.7142328e-01   1.7297311e-01  -3.6099056e-01  -3.4389520e-01   2.4030467e-01   5.3544130e-02   3.0548196e-01   1.2751819e-01  -2.5797684e-01  -2.0613031e-01   5.0309038e-01   3.6798968e-01   1.3675696e-03  -1.3420549e-01  -4.2703988e-01  -4.1554633e-01  -3.3912283e-02  -1.5668116e-02  -8.6513719e-02  -2.3064970e-01  -2.1320697e-02  -9.6634357e-02   3.9487341e-01   3.5195799e-01  -4.0461389e-01  -4.7040497e-01  -5.9028259e-01  -5.1374255e-01  -1.9263028e-01  -5.0101153e-01   3.0797772e-01   2.3669814e-01   3.3317060e-01   1.3050117e-01   1.0000000e+00   6.9315247e-01   3.0377234e-01   4.3307996e-01   3.5198211e-01   4.7079711e-01   1.8253113e-01  -4.5004356e-02   2.9888343e-01   7.5487601e-02   4.8555269e-01   3.4984591e-01  -1.2283029e-01  -4.9412183e-02   1.6674952e-01   2.8752579e-01   8.1783277e-02   3.7775273e-01   1.9301306e-01   1.5627080e-01   1.8980276e-01   9.5712400e-02   3.4751411e-01   4.8328798e-01   4.7235844e-01   5.7215946e-01   4.7845134e-01   1.1748056e-01
  -9.6864264e-02  -2.3796009e-01   4.3365699e-01   3.9368341e-01  -8.1418163e-02   2.4212699e-04   3.5009349e-01   4.2026917e-01   2.1087348e-02   2.6127890e-01   7.3906514e-02   1.9381713e-01   1.5173042e-01   3.4217168e-01  -1.3399388e-02   3.3545249e-02  -4.3705273e-01  -4.4451644e-01  -3.5737430e-01  -4.6248308e-01  -4.4010928e-01  -3.9338534e-01   3.6843195e-01   3.6578721e-01   6.2668760e-02  -2.3263148e-02   3.0110409e-02   1.1761583e-01  -3.9891715e-01  -5.0215176e-01  -1.3366957e-01  -9.8759402e-02  -2.8063377e-01  -1.3653920e-01   2.4973441e-01   1.3383147e-01  -5.6450379e-02  -1.5287887e-01   3.6180170e-02   1.1169394e-02  -1.4491393e-01  -1.3575012e-01  -7.0973916e-02  -2.1646299e-01  -2.7588532e-01  -2.9195752e-01  -2.2587759e-01  -3.1312455e-01  -2.7265026e-01  -2.6826977e-01  -1.6635544e-01  -2.1223132e-01   1.7603355e-01   6.9447366e-02   2.7494079e-01   2.7797915e-01  -2.6684509e-01  -1.5732211e-01   2.0880824e-01   2.0400729e-01   3.4816370e-01   2.7841492e-01  -2.4378491e-01  -6.8057511e-02   3.1358876e-01   3.6363011e-01  -3.8654043e-02  -7.0445754e-02  -3.9644027e-01  -2.2003887e-01  -1.0857811e-01  -9.5025285e-02  -1.9236437e-01  -2.3582687e-01  -1.0377017e-01  -1.8937678e-01   2.3710790e-01   1.8722867e-01  -4.1422350e-01  -4.8799474e-01  -4.9929073e-01  -4.3695344e-01  -4.4244752e-01  -5.0442916e-01   1.3556270e-01   3.4956878e-01   6.7902712e-02   1.3097410e-01   6.9315247e-01   1.0000000e+00   2.8094418e-01   2.9249857e-01   4.0875025e-01   3.0742344e-01   1.6579008e-01   5.4171146e-02   1.4145692e-01   4.3648060e-02   3.7016172e-01   2.5540822e-01  -2.1143887e-02   2.9285836e-02   2.3624216e-01   1.5316116e-01   9.4932959e-02   2.4752926e-01   2.5236715e-01   1.5363687e-01   1.4716170e-01  -2.8229558e-03  -3.4172241e-02   3.4699938e-01   3.6195803e-01   3.2881804e-01   2.3209990e-01   5.4993546e-02
  -5.6728648e-01  -6.1753082e-01   3.2029007e-01   5.2623350e-01  -2.3993340e-01  -1.3144313e-01   4.6440188e-01   5.4254751e-01   1.6902937e-01   1.3576867e-01  -2.4484624e-01   2.2356830e-03  -4.1033266e-01  -1.5893611e-01  -3.3664993e-01  -3.2119929e-01  -6.5000145e-01  -7.2141860e-01  -4.7693071e-01  -5.4017624e-01  -3.3069533e-01  -1.3718217e-01   1.1431088e-01   2.6472372e-01  -2.0993608e-01  -1.8865111e-01  -2.7340027e-01  -1.3958357e-01  -4.5381993e-01  -5.7331582e-01   1.2644263e-01   2.3883835e-01  -1.5896705e-01  -9.0833420e-02   1.9358789e-01   2.9833786e-01  -4.7218505e-02  -2.2089784e-01  -3.0831872e-01  -4.6267063e-01  -2.6167520e-01  -5.6223313e-01  -1.8139403e-01  -3.7089070e-01  -2.0322003e-01  -3.0322930e-01  -5.0412800e-01  -6.4947136e-01  -4.0274544e-01  -3.5249137e-01  -1.4612145e-01  -1.2069310e-01  -2.9160193e-01  -3.7921799e-01  -1.4197494e-01  -3.3532071e-01  -5.6285044e-01  -5.4877352e-01   2.8554653e-01   4.9153140e-01   1.6887342e-01   3.8341019e-01  -1.9146364e-01   6.6716135e-02   1.9544588e-01   2.9429601e-01   4.5962368e-01   3.7271115e-01  -4.6034142e-01   1.8121770e-01   4.7762667e-01   5.5551175e-01  -1.9166547e-01  -3.7635952e-01  -2.2638471e-01  -1.7976488e-01   1.9226143e-01  -5.1391751e-02  -7.1760323e-01  -7.5942782e-01  -6.2866268e-01  -7.6642562e-01  -6.0444753e-01  -7.1320987e-01  -3.8155027e-01  -1.5341754e-01  -2.9271132e-01  -4.5618597e-01   3.0377234e-01   2.8094418e-01   1.0000000e+00   6.8298271e-01   7.6531314e-01   6.6577180e-01   2.0835435e-01   2.1939885e-01   3.6625090e-01   3.1837972e-01   5.9844423e-01   3.7064884e-01   5.3871875e-01   4.0715215e-01   6.7432907e-01   3.8059334e-01   5.9239051e-02   3.3382413e-01   6.1909941e-01   5.8521635e-01   2.7780191e-01  -8.1019436e-02   2.6607376e-01   4.9022491e-01   5.0802135e-01   3.7614764e-01   3.0327812e-01   2.4659233e-01
  -2.4654750e-01  -4.3334606e-01   4.9858896e-01   6.2697542e-02  -4.1003216e-01  -4.4409320e-01   4.9085064e-01   1.4542574e-01   1.7679462e-01  -2.1088105e-02   3.8019127e-02  -1.6158950e-01  -1.4332233e-01  -2.5309997e-01  -1.3089424e-01  -4.1225463e-01  -3.7295702e-01  -3.9099467e-01  -1.5909103e-01  -3.0047860e-01  -4.4987626e-01  -3.3583958e-01   3.2739249e-02  -1.8654103e-01  -3.9224090e-01  -4.9174376e-01  -5.1079458e-01  -4.3503633e-01  -1.6053243e-01  -3.3873583e-01  -7.4474584e-02  -5.5398379e-03  -8.8234551e-02  -1.4276794e-01  -3.2563843e-02  -5.4615824e-03   1.0096522e-01   6.8567915e-03  -8.7579874e-02  -1.7991552e-01  -1.5915397e-02  -2.4771875e-01  -2.9401777e-01  -3.6804805e-01  -4.1537190e-01  -3.6860145e-01  -3.6950618e-01  -4.5460728e-01  -3.8149256e-01  -3.1760234e-01  -3.7415858e-03  -1.2490063e-01  -9.1811495e-03  -1.5979347e-01   2.0780190e-01   2.6883889e-02  -3.1896275e-01  -3.8587193e-01   2.7675886e-01   1.0926151e-01   2.2808745e-01  -2.4246339e-02   2.4127408e-02   5.7221872e-02   6.4747234e-02  -8.2074709e-02   2.4889787e-01  -8.1691418e-03  -2.9465482e-01   4.8278702e-02   2.6153973e-01   3.1154159e-01   4.8180576e-02  -1.6674276e-01  -7.0312691e-02  -5.3923156e-02   2.2698017e-01  -5.2146656e-02  -5.3499079e-01  -6.0106464e-01  -4.7554089e-01  -6.1136524e-01  -3.5243227e-01  -4.4254318e-01  -2.5959908e-01  -2.6060117e-01  -1.9185166e-01  -3.0227832e-01   4.3307996e-01   2.9249857e-01   6.8298271e-01   1.0000000e+00   4.8963798e-01   8.1367322e-01   2.1292292e-01   2.5793116e-01   3.8065627e-01   3.8839518e-01   5.2947674e-01   6.5327257e-01   3.2806503e-01   3.5876446e-01   5.8483466e-01   4.0305135e-01   6.2225348e-02   2.8468442e-01   3.2594294e-01   3.5707652e-01   2.0821961e-01   7.0949058e-02   2.4039281e-01   5.6927421e-01   5.3143765e-01   4.8166121e-01   3.7220694e-01   2.6901210e-01
  -3.2922654e-01  -5.2750264e-01   3.2808607e-01   4.5260197e-01  -2.6840548e-01  -7.0084808e-02   4.5110850e-01   5.7478297e-01   1.2113484e-01   1.2170553e-01  -2.0821206e-01   8.0715403e-02  -2.6773020e-01  -6.6220364e-03  -3.0248333e-01  -1.9257958e-01  -4.9615160e-01  -6.0133602e-01  -4.8773779e-01  -5.4102720e-01  -4.1473129e-01  -2.0541678e-01   2.4964902e-01   3.3087326e-01  -4.7514852e-02   2.9705131e-04  -1.3952487e-01  -3.7433613e-02  -4.0534144e-01  -5.0025954e-01   1.0420848e-01   2.0162897e-01  -1.7006445e-01  -5.2172577e-02   2.1056174e-01   2.8258933e-01  -5.8444021e-02  -1.5561828e-01  -2.5872130e-01  -2.1108984e-01  -2.2704034e-01  -3.6047062e-01  -1.5060821e-01  -3.3822343e-01  -1.8935340e-01  -2.8472499e-01  -4.4756116e-01  -5.4975695e-01  -3.3084035e-01  -3.4318041e-01  -2.2881003e-01  -2.8138252e-01  -1.9648145e-01  -2.9561496e-01  -1.4158757e-01  -2.9516222e-01  -3.9554765e-01  -4.4584504e-01   1.1299222e-01   3.3115240e-01   1.3843391e-01   3.5558826e-01  -2.0078057e-01   5.3800232e-02   2.8265871e-01   3.4709544e-01   1.8126065e-01   1.9670333e-01  -4.5246278e-01  -1.4773766e-02   1.9454686e-01   2.4150235e-01  -2.1988321e-01  -3.3502429e-01  -3.0389782e-01  -2.2403856e-01   2.8857850e-01   9.7467648e-02  -5.8880701e-01  -6.8494777e-01  -5.3889229e-01  -6.7589360e-01  -5.6644049e-01  -6.2556652e-01  -1.9637174e-01   3.6854026e-02  -1.5671421e-01  -3.4788276e-01   3.5198211e-01   4.0875025e-01   7.6531314e-01   4.8963798e-01   1.0000000e+00   6.4554339e-01   1.8621131e-01   1.3003583e-01   2.4951206e-01   2.4463810e-01   4.8461874e-01   2.3115372e-01   3.7453210e-01   1.8893715e-01   6.1356804e-01   4.1137295e-01   2.2855299e-01   4.3348838e-01   3.8795459e-01   4.0546078e-01   2.7714530e-02   8.1810804e-02   2.5634034e-01   3.9601215e-01   5.7600667e-01   5.2087021e-01   4.1452144e-01   2.2671362e-01
  -1.8098582e-01  -4.4744087e-01   5.1938670e-01   1.4862462e-01  -4.4274899e-01  -4.2273753e-01   5.3895892e-01   2.7619996e-01   1.2759724e-01  -3.5460159e-02   4.9190672e-03  -1.3733202e-01  -1.1107133e-01  -2.4466458e-01  -6.4764389e-02  -3.4671726e-01  -4.6064391e-01  -4.1771862e-01  -2.5924940e-01  -3.9447388e-01  -4.9176746e-01  -3.4747207e-01   1.5626909e-01  -7.7711025e-02  -3.0684369e-01  -3.6750843e-01  -4.0687373e-01  -3.1029390e-01  -2.5117165e-01  -3.9215898e-01  -2.9593329e-02   4.0888338e-02  -4.8753261e-02  -1.1605692e-01   6.4006947e-02   7.9305645e-02   8.3784669e-02   4.4819095e-03  -7.9006962e-02  -2.1437798e-01  -4.8702513e-02  -2.6779488e-01  -3.0101773e-01  -4.2314701e-01  -4.0268273e-01  -4.4353960e-01  -4.2875852e-01  -5.4140403e-01  -3.5649320e-01  -4.0777967e-01  -8.6878374e-02  -2.7159647e-01  -1.7455962e-02  -2.7704684e-01   1.2789012e-01  -8.0880317e-02  -3.5098210e-01  -4.2378756e-01   1.7306583e-01   4.6859839e-02   2.3371823e-01   1.4084224e-02  -4.9670864e-02   5.9815873e-02   1.9695745e-01  -3.6236501e-02   2.1958392e-01  -1.2115786e-02  -3.2602637e-01  -6.1274679e-02   1.6713144e-01   2.8783563e-01  -5.8882697e-02  -2.3333255e-01  -1.9464912e-01  -1.7580885e-01   2.7312437e-01   6.9702706e-02  -5.8353776e-01  -5.9606330e-01  -5.2544355e-01  -6.2575002e-01  -3.9180694e-01  -5.3113122e-01  -9.7310680e-02  -2.2420036e-01  -1.4462319e-01  -3.3170170e-01   4.7079711e-01   3.0742344e-01   6.6577180e-01   8.1367322e-01   6.4554339e-01   1.0000000e+00   2.9228187e-01   2.0510355e-01   3.2996935e-01   3.4922600e-01   5.4109395e-01   5.7113099e-01   3.9677146e-01   4.3019153e-01   6.1632645e-01   4.2279624e-01   9.7577243e-02   3.2899230e-01   3.2387768e-01   3.7739422e-01   2.1710146e-01   9.8065113e-02   3.4923892e-01   6.3759241e-01   6.7865774e-01   5.5205409e-01   4.3655516e-01   2.4601898e-01
  -1.9904438e-01  -2.8513285e-01   1.2603471e-01  -6.6237799e-03  -2.5491592e-01  -2.2371954e-01   6.7175201e-02   9.0335063e-03   3.6956258e-02  -2.2124035e-02   6.8346197e-02  -3.2676540e-02   7.6679910e-02   9.3634935e-02  -1.1768177e-01  -1.0338686e-01  -2.2752747e-02  -1.3857365e-01  -1.4757711e-01  -2.4927215e-01  -2.5647901e-01  -1.6466228e-01   7.8102454e-02   1.9286936e-03  -6.3913840e-03  -1.1719906e-01  -9.4186093e-02  -8.0294127e-02  -1.3426508e-01  -1.6950479e-01   3.1586218e-02   7.5469719e-02   1.0418272e-02  -6.0493447e-02   1.9774805e-01   1.1188871e-01   1.4044262e-01   2.7007888e-02   7.9900917e-02  -3.0944072e-02  -3.9767008e-02  -4.9649171e-02  -1.0524649e-01  -2.1052202e-01  -2.4756954e-01  -2.6627555e-01  -1.7058986e-01  -2.4290639e-01  -2.9285999e-01  -2.8635507e-01  -1.1744873e-01  -1.3656565e-01  -1.2202290e-01  -6.2665642e-02   1.6981956e-01   2.1038413e-01  -1.6560250e-01  -2.5171562e-01   1.4468060e-01   1.0919583e-01   1.1703467e-01   5.8250145e-02  -1.3424159e-01  -1.1821953e-01   2.4696113e-01   2.0360224e-01   1.8045964e-01   3.7607947e-02  -1.1869461e-01  -9.9391047e-02   9.5716684e-02   1.2440087e-01  -6.0317463e-02  -9.5206894e-02  -6.0532392e-02   1.1386177e-02   8.5994504e-02   5.4294312e-02  -1.6135802e-01  -6.7328957e-02  -9.6272274e-02  -6.9103492e-02   5.6099659e-04  -1.3055830e-01   1.0277109e-01   4.8919187e-02   1.7572991e-01  -8.4704232e-02   1.8253113e-01   1.6579008e-01   2.0835435e-01   2.1292292e-01   1.8621131e-01   2.9228187e-01   1.0000000e+00   3.7407932e-01   5.9524915e-01   3.4117696e-01   5.6894672e-02   7.1526664e-02   1.3595506e-01   7.3691023e-02   2.1534427e-01   2.0344067e-02  -1.0166493e-01   2.6220079e-02   5.5645176e-02   3.9606611e-01   3.7948673e-01   3.7419720e-01   2.8911477e-01   6.0832288e-02   9.9341897e-02   1.8277575e-01   1.6676146e-01  -8.5438111e-03
  -1.7551418e-01  -1.6381632e-01   1.4536063e-01  -3.2473683e-02  -2.7764641e-01  -2.2893998e-01   7.7323010e-02  -2.6824798e-02  -1.6641662e-01  -9.1748264e-02  -7.3640747e-02  -1.4756302e-01   6.0697957e-03  -7.1353452e-02  -2.0253667e-01  -1.8151485e-01   5.6029994e-02  -3.9450881e-02  -1.8410777e-01  -2.3107611e-01  -2.5736568e-01  -1.6864925e-01   9.3511327e-02   1.6717439e-02  -1.1162202e-02  -7.4375817e-02  -2.4329469e-01  -2.5941509e-01  -3.3357078e-02  -6.7107833e-02   1.1351147e-02  -6.3320504e-02  -2.0412742e-02  -1.5500212e-01   1.4988466e-01   1.5844014e-01   1.2600056e-01   2.0833921e-02   1.7547810e-01   1.3210276e-01  -6.1248136e-03  -6.4623077e-02  -5.3740538e-02  -8.0915086e-02  -2.1232885e-01  -1.6931977e-01  -1.3074837e-01  -1.5431064e-01  -2.8920807e-01  -1.8199778e-01   9.9159302e-03   1.9036093e-02  -1.0437522e-01  -1.1102973e-01   1.1892348e-01   1.4313984e-01  -1.0504541e-01  -1.9593492e-01   6.0361444e-02   1.1397348e-01  -4.2912755e-02  -1.3416227e-02  -1.2895696e-01  -6.1806219e-02   1.5977635e-01   1.1082996e-01   2.4382761e-01   1.8892929e-01  -4.7989346e-02   7.9313099e-02   1.2392375e-02   8.9534636e-02  -8.4434986e-02  -4.5760565e-02  -7.5900033e-02   7.6690295e-02   1.5921787e-01   6.0180464e-02  -1.5115288e-02   3.8759963e-02  -1.1407485e-01  -5.4541296e-03  -1.1429489e-01  -1.5194000e-01  -6.5950594e-02   8.4841675e-03  -5.3880913e-02  -1.7320419e-01  -4.5004356e-02   5.4171146e-02   2.1939885e-01   2.5793116e-01   1.3003583e-01   2.0510355e-01   3.7407932e-01   1.0000000e+00   3.9738820e-01   6.3043484e-01  -5.8155367e-02   6.8574635e-02   1.7999828e-01   1.4923147e-01   2.3858995e-01   2.0517036e-01  -2.3382371e-02   3.2150005e-02  -9.1645638e-02   2.1082589e-01   4.5013695e-01   3.8802875e-01   2.4262861e-01   2.3106643e-02   2.7502505e-03   1.1384627e-01   1.2582089e-01  -5.7211300e-02
  -3.1285137e-01  -3.7532748e-01   2.8214105e-01   3.1047524e-02  -4.0572363e-01  -3.6850483e-01   2.0451712e-01   1.1485602e-01  -4.8970502e-02  -1.9695880e-01   1.2735793e-01  -7.1744047e-02   2.0545168e-01   3.6618103e-02  -1.0450841e-01  -1.9039898e-01  -2.2047175e-01  -3.2484351e-01  -2.0497485e-01  -3.4331423e-01  -3.5532182e-01  -3.6328997e-01   2.9635870e-01   7.4354958e-02   1.4577403e-01   8.5961166e-02  -1.8936109e-01  -1.0374053e-01  -1.2733354e-01  -2.1410534e-01   1.5562220e-01   9.2848261e-02   8.9282297e-02   1.7842021e-02   3.8120013e-01   3.2961765e-01   1.8903363e-01   8.0688329e-02   2.2818077e-01   5.4623662e-02  -2.5640917e-02  -1.1289504e-01  -6.8795373e-02  -2.8148340e-01  -2.8217075e-01  -3.5828790e-01  -2.4236204e-01  -4.3645457e-01  -4.0856958e-01  -4.7899884e-01  -1.8132612e-01  -2.1877962e-01  -2.2622404e-01  -3.9463139e-01   3.7811651e-01   1.6674241e-01  -4.0246448e-01  -5.0899261e-01   1.7840053e-01   1.2343093e-01   1.2382275e-01   1.0793983e-02  -1.3237410e-01  -1.7140447e-01   3.7436205e-01   2.9526932e-01   3.5569354e-01   2.1742713e-01  -2.8783877e-01  -1.4583366e-01   1.9578360e-01   1.4943307e-01  -1.2289943e-01  -2.1754800e-01  -1.1979039e-01  -2.5083312e-02   2.2921738e-01   1.8566750e-01  -2.5210754e-01  -2.1804884e-01  -2.2130769e-01  -2.8786733e-01  -4.4223016e-02  -2.8128538e-01   1.0430011e-01  -3.3962371e-02   1.7188722e-01  -2.6286481e-01   2.9888343e-01   1.4145692e-01   3.6625090e-01   3.8065627e-01   2.4951206e-01   3.2996935e-01   5.9524915e-01   3.9738820e-01   1.0000000e+00   5.9599291e-01   3.0913955e-01   2.1068395e-01   5.9687402e-02  -1.6073434e-02   3.2444054e-01   2.1502649e-01  -6.0536444e-02   2.6434577e-01   7.8431289e-02   5.4393732e-01   2.6352324e-01   4.0175336e-01   5.7642229e-01   1.8306864e-01   2.2489607e-01   4.2533499e-01   4.5313323e-01   1.3734017e-01
  -2.1003550e-01  -3.0521632e-01   2.8099262e-01   1.0460991e-01  -3.8084722e-01  -2.6082590e-01   3.2655391e-01   2.2735476e-01   6.3339645e-02  -7.1818115e-02   1.8874641e-02  -2.1306975e-02   1.0773713e-01   9.2584505e-02  -1.2283888e-01  -5.7544574e-02  -1.2940900e-01  -2.3728373e-01  -2.0789601e-01  -2.9735657e-01  -2.8426553e-01  -3.6537860e-01   9.1409522e-02  -6.1794575e-02  -1.7405076e-01  -1.1231464e-01  -3.8328572e-01  -3.5276417e-01   2.7637517e-02  -1.1175090e-01   6.2671762e-02   8.9763131e-02   1.2388211e-01   1.1225372e-02   1.6334661e-01   2.0323050e-01   9.4866103e-02  -4.4437352e-02   9.9419130e-02   3.3895916e-02  -6.2374363e-02  -1.8647836e-01  -1.9057024e-01  -2.0265608e-01  -2.7240152e-01  -2.5283079e-01  -2.8498476e-01  -3.3635465e-01  -3.4490506e-01  -3.4497480e-01  -3.0961245e-02   4.4788336e-02  -9.2798756e-02  -2.6173059e-01   2.9310290e-01   2.2679496e-01  -2.4628737e-01  -3.4522260e-01   2.3634912e-01   2.3569944e-01   1.2832169e-01   1.3060792e-01   3.1040728e-02   1.3970309e-01   1.7738512e-01   1.6471041e-01   4.6263270e-01   3.2092017e-01  -1.7810416e-01   8.7162482e-02  -3.6097325e-02  -2.5703283e-02  -6.6071134e-02  -1.4353781e-01  -9.8765170e-02  -1.0366728e-02   2.3982233e-01   1.1273627e-01  -1.7184633e-01  -1.8072542e-01  -1.3096936e-01  -2.1616838e-01  -1.2194991e-01  -2.1038281e-01   1.3632215e-02  -2.7603871e-02  -1.0267503e-02  -3.5808262e-01   7.5487601e-02   4.3648060e-02   3.1837972e-01   3.8839518e-01   2.4463810e-01   3.4922600e-01   3.4117696e-01   6.3043484e-01   5.9599291e-01   1.0000000e+00   2.1004731e-01   3.1308851e-01   2.4395957e-01   2.1437744e-01   4.4105748e-01   3.6064669e-01  -2.7375202e-02   1.8226897e-01   1.0494286e-01   4.2954367e-01   3.0019446e-01   3.7101874e-01   3.7225682e-01   1.7838215e-01   1.6238961e-01   3.2591740e-01   3.5967457e-01   8.3156380e-02
  -6.1795799e-02  -1.9798706e-01   4.1469085e-01   3.6685920e-01  -1.6632547e-01  -2.4825054e-01   4.1604875e-01   4.2168258e-01   1.1986823e-01   9.9852071e-02   2.8440947e-02  -7.4049116e-02  -9.9733224e-02  -1.1865787e-01   3.0635134e-02  -1.8549974e-01  -4.3750318e-01  -4.5693343e-01  -1.4166802e-01  -1.8768134e-01  -3.2052193e-01  -2.7943912e-01   9.4689092e-02   4.3390060e-02  -1.4831580e-01  -1.8795834e-01  -1.2482537e-01  -2.8022805e-02  -2.4595414e-01  -3.7741858e-01  -6.2618798e-02  -2.2279378e-02  -8.0630178e-02  -1.8277980e-02   1.3047312e-01   1.1656438e-01  -4.2888810e-02  -8.1256499e-02  -1.8901824e-01  -2.2463787e-01  -4.0458963e-02  -2.2493380e-01  -4.2191169e-02  -1.6157332e-01  -1.4769957e-01  -1.9125482e-01  -1.6453304e-01  -3.5547856e-01  -1.6948290e-01  -2.1489511e-01   2.3931797e-02  -9.3591564e-02   1.0963103e-01  -2.1121148e-01   1.9771342e-01  -7.4953700e-02  -2.4820187e-01  -2.2227657e-01   3.0351671e-01   2.3438204e-01   2.0429797e-01   1.1796197e-01  -5.7211980e-02  -3.0696081e-02   1.7572877e-01   1.0690333e-01   2.1399206e-01   9.4383869e-02  -2.4983782e-01  -8.5402850e-04   1.2800907e-01   1.1276257e-01  -1.8956443e-04  -2.0894171e-01  -2.2696146e-02  -1.4425320e-01   1.0632437e-01  -2.4813743e-03  -4.6215657e-01  -5.6364046e-01  -4.4935450e-01  -5.7132531e-01  -3.1910945e-01  -4.3501322e-01  -4.1601952e-02   1.7139799e-03  -1.6189525e-01  -2.2796099e-01   4.8555269e-01   3.7016172e-01   5.9844423e-01   5.2947674e-01   4.8461874e-01   5.4109395e-01   5.6894672e-02  -5.8155367e-02   3.0913955e-01   2.1004731e-01   1.0000000e+00   7.2342004e-01   2.4864140e-01   3.0676058e-01   5.6515385e-01   3.1835932e-01  -1.3590056e-02   2.5101563e-01   3.8950599e-01   1.9257887e-01   2.7153105e-01  -3.2512950e-02   2.0087417e-01   7.8206716e-01   6.8551774e-01   5.1242390e-01   3.3892669e-01   8.8339243e-02
   1.4202625e-01  -2.3171665e-02   5.2674237e-01   8.1544712e-02  -2.0018808e-01  -3.9581850e-01   5.1421131e-01   1.5509002e-01   9.7560281e-02  -3.2933820e-02   1.6280059e-01  -1.8000182e-01  -4.4331555e-03  -2.3684355e-01   7.2912035e-02  -2.4001079e-01  -1.9434330e-01  -1.4744455e-01   9.2750722e-02   1.9450075e-02  -2.8420097e-01  -1.9042031e-01  -6.1052263e-02  -3.1457259e-01  -4.8429182e-01  -4.9014089e-01  -4.1311516e-01  -3.4264910e-01   1.0748149e-02  -7.6982654e-02  -1.5120384e-01  -1.3450679e-01  -3.7829301e-02  -4.0455540e-02  -2.6284595e-01  -2.5480231e-01  -7.4118563e-02  -1.5234287e-01  -1.8831993e-01  -1.8443701e-01  -3.1376756e-02  -1.5529504e-01  -2.4529826e-01  -2.4931207e-01  -3.7965220e-01  -2.5846041e-01  -1.2759079e-01  -2.3780299e-01  -1.7598415e-01  -1.1940542e-01   1.8753334e-01   7.2564269e-02   3.8925061e-01   8.2341557e-03   3.0063437e-01   1.5938457e-01   1.5331722e-02   1.3088184e-02   2.9213051e-01  -2.4741645e-02   2.4231981e-01  -1.4415084e-01   1.3710249e-01   7.6177368e-02  -1.1503423e-01  -3.2251415e-01   4.3393071e-02  -1.8756993e-01  -7.1949149e-02   2.1035810e-03   6.9860297e-02   1.4370850e-01   1.8410819e-01  -3.6884305e-02   1.1692152e-01  -1.1277182e-02   5.3998375e-02  -1.3298550e-01  -2.4812114e-01  -3.5633299e-01  -2.7273718e-01  -3.5216283e-01  -1.9729995e-01  -1.9414955e-01  -1.3207599e-01  -2.5799171e-01  -3.6132528e-01  -2.5305384e-01   3.4984591e-01   2.5540822e-01   3.7064884e-01   6.5327257e-01   2.3115372e-01   5.7113099e-01   7.1526664e-02   6.8574635e-02   2.1068395e-01   3.1308851e-01   7.2342004e-01   1.0000000e+00   1.6587829e-01   3.4797085e-01   5.7258933e-01   4.1876862e-01   5.9873833e-02   8.5456249e-02   1.6531840e-01   1.8740091e-02   2.9089167e-01  -3.1272359e-02   2.1903246e-02   7.2246686e-01   6.6904699e-01   5.0567260e-01   2.9347519e-01   1.2542681e-01
  -3.9563947e-01  -3.3442317e-01   1.7080662e-01   3.6623048e-01  -1.5515086e-01   4.8164992e-02   2.4758918e-01   2.9078015e-01   9.0400909e-02   2.4880857e-01  -2.9814104e-01  -1.9505767e-01  -4.7361535e-01  -2.3567908e-01  -3.5471512e-01  -1.4861648e-01  -3.7835075e-01  -3.8099721e-01  -3.8502326e-01  -2.9232598e-01  -1.3872021e-01   5.8088143e-02  -2.3283511e-02   8.0227453e-02  -3.4612013e-01  -2.3644281e-01  -3.1705349e-01  -2.3668713e-01  -3.2577788e-01  -4.1799357e-01  -4.6759165e-02   1.5900302e-01  -1.4901688e-01  -2.2479934e-01   3.2136959e-02   1.2217827e-01  -1.7826153e-01  -2.7077694e-01  -3.8397647e-01  -4.3640192e-01  -3.2100132e-01  -3.8694264e-01  -2.7734842e-02  -4.5966524e-02   6.7071603e-02   5.6566696e-02  -1.2562849e-01  -2.2685534e-01   4.3856143e-02   5.7553061e-02   2.1090068e-01   2.5535452e-01  -1.4521888e-01  -1.1441125e-01  -2.1741567e-01  -1.2455461e-01  -1.9950285e-01  -2.0852020e-01   2.1991844e-01   4.3359337e-01   4.1042613e-02   2.2240670e-01  -6.2042960e-02   1.5568314e-01   4.6572949e-02   6.6903798e-02   4.5002858e-01   3.9018159e-01  -7.0717138e-02   3.8449539e-01   2.7355655e-01   2.9062092e-01  -1.5578661e-01  -2.5101461e-01  -2.4389120e-01  -1.0456023e-01  -1.1013023e-01  -2.9059076e-01  -4.2220597e-01  -4.4014201e-01  -3.4644986e-01  -3.7348023e-01  -4.4426141e-01  -3.9420819e-01  -2.8587941e-01  -6.7125172e-02  -3.6017956e-01  -4.3673238e-01  -1.2283029e-01  -2.1143887e-02   5.3871875e-01   3.2806503e-01   3.7453210e-01   3.9677146e-01   1.3595506e-01   1.7999828e-01   5.9687402e-02   2.4395957e-01   2.4864140e-01   1.6587829e-01   1.0000000e+00   5.9981528e-01   5.5839861e-01   5.3780797e-02  -1.1994441e-02  -4.4654607e-02   5.3730559e-01   5.2187181e-01   1.8879597e-01   8.5689503e-02   1.8335918e-03   1.7678731e-01   1.1026600e-01   2.7094879e-02  -7.3773921e-02   1.1981135e-01
  -1.2079341e-01  -1.5685771e-01   3.8702130e-01   2.7383764e-01  -6.5535861e-02   3.4879577e-02   4.7473056e-01   2.3985820e-01   7.7250022e-02   2.4682781e-01  -1.1024970e-01  -2.3679997e-01  -2.5736943e-01  -2.7296329e-01  -1.4678466e-01  -1.8598826e-01  -3.1452862e-01  -2.9685131e-01  -1.6957196e-01  -1.6755051e-01   1.7570233e-03   2.1090950e-02  -8.9270578e-02  -1.3809703e-01  -5.7862529e-01  -4.2745405e-01  -4.2429324e-01  -2.7125391e-01  -1.9499763e-01  -2.8056936e-01  -9.6403966e-02   7.2489407e-02  -7.2963889e-02  -1.4852931e-01  -2.5424980e-01  -2.6621241e-01  -2.6293262e-01  -3.5969454e-01  -3.6004097e-01  -5.1676190e-01  -1.7673694e-01  -3.3681560e-01  -1.2865590e-01  -7.6962755e-02  -6.4263829e-02   7.4877754e-04  -2.2722533e-02  -1.4055921e-01   1.4103225e-01   1.2307004e-01   3.6404234e-01   2.7725883e-01   2.2440150e-01  -8.5422418e-03   4.3474809e-02  -6.3923774e-02  -8.3736281e-02  -7.7971230e-02   2.2825396e-01   2.0268996e-01   1.7891005e-01   8.2434717e-02   1.0449334e-01   2.6546725e-01  -1.3646272e-01  -2.0431613e-01   3.0350445e-01   1.1483512e-01  -3.8659660e-02   3.7610304e-01   2.5595767e-01   2.8306186e-01  -4.2117019e-02  -2.1153228e-01  -8.0833815e-02  -1.8505144e-01  -2.4079678e-01  -3.4342873e-01  -3.3558639e-01  -3.6928430e-01  -2.4035058e-01  -2.6344030e-01  -4.2690835e-01  -3.2118877e-01  -3.0418015e-01  -1.7930514e-01  -4.9757923e-01  -4.4011248e-01  -4.9412183e-02   2.9285836e-02   4.0715215e-01   3.5876446e-01   1.8893715e-01   4.3019153e-01   7.3691023e-02   1.4923147e-01  -1.6073434e-02   2.1437744e-01   3.0676058e-01   3.4797085e-01   5.9981528e-01   1.0000000e+00   4.5805922e-01   4.0756929e-01  -1.3142443e-01   4.0060927e-02   3.8089577e-01   3.1400194e-01   2.1174631e-01  -3.1958754e-02  -8.3748982e-02   3.5274565e-01   1.7185639e-01   7.6443256e-02  -4.3309748e-03   1.1552685e-01
  -1.9191259e-01  -3.4812042e-01   3.3560223e-01   2.7193250e-01  -3.8699773e-01  -2.8528682e-01   4.5654413e-01   3.4980097e-01   1.9713430e-02   7.8043313e-02  -4.9084857e-02  -1.0308107e-01  -1.7594941e-01  -1.2483603e-01  -2.1693562e-01  -1.9753978e-01  -3.5614420e-01  -3.7814291e-01  -1.6161586e-01  -2.4113102e-01  -3.9487806e-01  -1.8093884e-01   1.8106991e-02  -5.1481253e-02  -3.3964083e-01  -2.8960029e-01  -4.1743901e-01  -3.1670429e-01  -1.5140162e-01  -2.7055969e-01   1.0071371e-01   1.6324520e-01  -2.7838533e-02  -2.6675497e-02  -3.3219256e-02   6.0634011e-02  -9.1040867e-02  -1.8659913e-01  -2.7917025e-01  -3.0414819e-01  -2.1853397e-01  -3.0803855e-01  -3.0387573e-01  -3.6135023e-01  -3.0620638e-01  -2.4808403e-01  -3.8073529e-01  -5.0188691e-01  -2.9194521e-01  -2.3560581e-01  -2.4189430e-02  -6.6869935e-02  -1.1709618e-04  -2.6391024e-01   3.1183968e-02  -1.6251889e-01  -2.1941933e-01  -2.4500096e-01   3.0873400e-01   3.0820600e-01   2.3985796e-01   1.9036439e-01   2.1099543e-02   1.9612096e-01   3.9197013e-02   3.1038314e-02   2.8210912e-01   1.2125650e-01  -2.2676811e-01   1.5592782e-01   2.9135024e-01   3.1778348e-01   3.7405822e-02  -1.5899575e-01  -3.8783501e-02  -3.8580685e-02   2.1236211e-01  -1.1976367e-01  -4.5673532e-01  -5.4323465e-01  -3.6914082e-01  -5.0195243e-01  -3.5461785e-01  -3.6219687e-01  -2.5354940e-01  -1.3673110e-01  -3.4631806e-01  -4.3548289e-01   1.6674952e-01   2.3624216e-01   6.7432907e-01   5.8483466e-01   6.1356804e-01   6.1632645e-01   2.1534427e-01   2.3858995e-01   3.2444054e-01   4.4105748e-01   5.6515385e-01   5.7258933e-01   5.5839861e-01   4.5805922e-01   1.0000000e+00   4.5859956e-01   2.4296541e-01   2.5907578e-01   4.6356596e-01   4.2735868e-01   3.1125414e-01   1.3158874e-01   1.6027996e-01   5.4759288e-01   5.5872014e-01   5.9452374e-01   4.5119980e-01   2.9110151e-01
  -7.9396858e-02  -2.2491076e-01   4.4951760e-01   1.9550572e-01  -2.5979505e-01  -1.0052463e-01   3.9208159e-01   2.7830865e-01   4.7620989e-02   8.2469862e-02  -2.6353267e-02   4.8986450e-02   2.4140543e-02   3.0115128e-02   3.2457707e-02  -9.2613755e-04  -2.3622593e-01  -2.8998276e-01  -1.4322540e-01  -1.9911409e-01  -1.6709026e-01  -5.1257806e-02   2.2112618e-01   7.7842365e-02  -2.6356491e-01  -2.1753379e-01  -3.5871331e-01  -2.4886527e-01  -6.4018524e-02  -1.2584516e-01   2.6497160e-02   3.9445559e-02  -6.5552845e-02  -5.4292797e-02  -9.4726203e-02  -9.3344763e-02   7.2419127e-02  -7.9580135e-02  -4.2453339e-02  -1.1799063e-01   2.6829544e-02  -1.7532789e-01  -1.8495355e-01  -2.9400550e-01  -3.4526845e-01  -3.4874408e-01  -3.3139273e-01  -3.6609470e-01  -1.8660647e-01  -3.0191393e-01  -1.1830499e-02  -1.8769999e-01   9.7198731e-02  -3.5895573e-01   1.5144536e-01  -1.5895447e-01  -2.4981990e-01  -2.8267622e-01   2.0507696e-01   4.5811776e-02   1.3965309e-01   1.2354409e-01   4.0084320e-02   2.1073792e-01   1.0630185e-01   4.2902156e-02   1.4077582e-01  -2.1262365e-02  -2.0725882e-01  -4.2941118e-03   1.9020004e-01   2.4564418e-01   4.0122259e-02  -9.2877226e-02   2.8665125e-02  -2.9080784e-02   9.8007695e-02   1.7986528e-02  -2.3034740e-01  -3.2330608e-01  -2.2965700e-01  -2.9627443e-01  -1.1862330e-01  -2.3247966e-01  -9.3860092e-03  -3.9240833e-02  -1.3990603e-01  -2.4687136e-01   2.8752579e-01   1.5316116e-01   3.8059334e-01   4.0305135e-01   4.1137295e-01   4.2279624e-01   2.0344067e-02   2.0517036e-01   2.1502649e-01   3.6064669e-01   3.1835932e-01   4.1876862e-01   5.3780797e-02   4.0756929e-01   4.5859956e-01   1.0000000e+00   9.8425721e-02   3.9554326e-01   1.8118136e-01   2.6457769e-01   2.5791659e-01   1.3342704e-01   3.2461794e-01   4.6145174e-01   4.3339863e-01   6.0966050e-01   5.2358278e-01   3.2101410e-01
  -1.2986450e-01  -6.2738920e-02   1.1898969e-01   3.9889320e-02  -2.4259451e-02  -1.1197463e-01   6.8456073e-02   2.4545867e-02  -9.2173211e-02  -6.1712430e-02  -1.7591961e-01  -1.4409171e-01  -2.3182602e-02  -6.2517347e-02  -6.2554382e-02  -9.6127899e-02  -1.4941038e-01  -5.4087887e-02  -1.5959551e-01  -1.5796894e-01  -1.5567539e-01  -6.9462034e-02   1.8696206e-01   1.4258709e-01   1.0966798e-01   8.3211017e-02   2.8654978e-02   8.3611835e-03  -1.0269233e-01  -1.2338725e-01   2.3812824e-01   1.6355402e-01  -5.7133461e-02  -5.8679101e-02   1.3031910e-01   1.7271338e-01   4.1006678e-02   3.4700633e-02   2.3563160e-02  -1.6039270e-02  -1.5499212e-01  -1.7164028e-01  -1.1644899e-01  -1.4091661e-01  -6.6505357e-02  -8.1992050e-03  -1.1484786e-01  -1.3486945e-01  -1.2949824e-01  -2.3747730e-02  -8.7016827e-02  -9.8399617e-02  -1.3321689e-01   3.6086236e-02  -3.5820854e-02  -1.4920150e-01  -2.2551620e-02  -6.2905662e-02  -7.8292923e-02  -2.2228432e-02  -1.1124406e-01  -2.0707824e-02  -5.5918997e-02  -1.0030893e-02   1.8942655e-01   5.8067797e-02   2.2591610e-02   3.6525588e-02  -4.0592067e-02   2.0731119e-02  -1.0206440e-01  -3.9844689e-02  -3.0609532e-02  -6.4033565e-02  -4.7261148e-02  -8.5989679e-02   1.2450932e-01  -1.5296470e-02  -1.1964475e-01  -1.9180964e-01  -1.9232204e-01  -1.4544316e-01  -1.8073381e-01  -1.1274635e-01   1.0083626e-02   9.1123987e-02  -9.9547854e-02  -5.7466793e-02   8.1783277e-02   9.4932959e-02   5.9239051e-02   6.2225348e-02   2.2855299e-01   9.7577243e-02  -1.0166493e-01  -2.3382371e-02  -6.0536444e-02  -2.7375202e-02  -1.3590056e-02   5.9873833e-02  -1.1994441e-02  -1.3142443e-01   2.4296541e-01   9.8425721e-02   1.0000000e+00   6.0315013e-01   8.0061111e-02  -2.1622236e-03  -1.1677752e-01   2.2446810e-02   7.0905542e-02   6.4293416e-02   2.5556965e-01   2.6460358e-01   5.4527709e-01   5.6495880e-01
  -2.9412611e-01  -2.9184657e-01   2.9313213e-01   2.1161022e-01  -1.9445534e-01  -9.4919483e-02   1.8006241e-01   2.3865380e-01   4.4506219e-02   2.0515652e-02  -2.1036182e-01  -1.0892647e-01   1.0612476e-02   3.5067529e-02   5.6549841e-03  -1.3154956e-01  -4.2525754e-01  -4.0933778e-01  -4.1262233e-01  -4.7332948e-01  -3.0680173e-01  -2.2852313e-01   3.5416911e-01   2.7208604e-01   2.5411036e-01   2.2669561e-01   4.7836655e-02   1.3622477e-01  -3.4567140e-01  -4.1523732e-01   1.9193019e-01   1.2406124e-01  -7.3558615e-02  -3.9848689e-02   4.2183879e-01   3.9002936e-01   2.8710749e-01   1.3975933e-01   2.1184161e-01   7.4934981e-02  -5.2527622e-02  -2.1188001e-01  -4.2423850e-02  -1.6751689e-01  -9.9281814e-02  -1.7710182e-01  -2.0425817e-01  -3.2607239e-01  -2.2739238e-01  -2.9364718e-01  -8.7174473e-02  -2.4982906e-01  -1.7283492e-01  -2.0921945e-01   2.0848460e-01  -8.8871736e-02  -3.6030146e-01  -4.0552258e-01  -1.0773663e-02   5.4178157e-02  -7.0766979e-02   8.6292144e-02  -2.8456254e-01  -1.9433420e-01   4.3987319e-01   3.8366561e-01   2.0751277e-01   2.0635314e-01  -2.6689710e-01  -6.4102528e-02  -1.1774125e-02   3.8942046e-04  -2.4788641e-01  -3.3700757e-01  -2.4511775e-01  -2.5390802e-01   2.1759461e-01   2.2023045e-01  -3.6238847e-01  -4.3582889e-01  -4.5825654e-01  -4.5714210e-01  -2.6667112e-01  -4.2876501e-01   1.0785329e-01   1.9201170e-01   1.1847200e-01  -1.2898013e-01   3.7775273e-01   2.4752926e-01   3.3382413e-01   2.8468442e-01   4.3348838e-01   3.2899230e-01   2.6220079e-02   3.2150005e-02   2.6434577e-01   1.8226897e-01   2.5101563e-01   8.5456249e-02  -4.4654607e-02   4.0060927e-02   2.5907578e-01   3.9554326e-01   6.0315013e-01   1.0000000e+00   2.2269627e-01   3.0176142e-01  -4.4260076e-02   9.7768026e-02   3.9865065e-01   3.2484652e-01   3.7657769e-01   4.4748918e-01   7.6040764e-01   6.4992645e-01
  -4.9398622e-01  -4.2036573e-01   8.0974934e-02   5.4468824e-01  -4.0172628e-02   2.0008539e-01   2.3106342e-01   5.3338705e-01   3.2736542e-01   4.4745766e-01  -2.0557221e-01   1.5570830e-01  -2.8406885e-01   4.8275414e-02  -8.6808713e-02  -3.7105944e-02  -6.1359151e-01  -6.9273973e-01  -4.7231518e-01  -4.1618381e-01  -2.3858847e-01  -5.3254037e-02  -7.4152317e-03   2.5665255e-01  -2.5578304e-01  -2.6612025e-01  -1.3750916e-01   2.2924172e-02  -4.0925714e-01  -5.6672761e-01  -7.1158751e-02   1.3326564e-01  -2.1303783e-01  -1.3624672e-01   1.7424410e-01   2.7727608e-01  -1.3761050e-01  -2.6772491e-01  -3.7767060e-01  -5.4154416e-01  -3.2634199e-01  -4.3632280e-01   9.8524613e-02  -4.6919095e-02   8.3892465e-02  -1.7571098e-02  -2.2016998e-01  -3.8240831e-01  -3.1630685e-02  -1.0176167e-01  -4.2143437e-02   1.0589174e-01  -2.6541567e-01  -2.2605153e-01  -1.4470500e-01  -1.3598334e-01  -4.1965823e-01  -2.7475692e-01   4.7471790e-01   6.3755193e-01   2.4885347e-01   5.1941738e-01  -1.5665041e-01   1.3721371e-01   6.0576093e-02   3.0595003e-01   4.8545043e-01   4.2157599e-01  -2.6790504e-01   2.5483796e-01   3.7183921e-01   3.4601845e-01  -1.8004407e-01  -3.2718167e-01  -1.8827282e-01  -1.2647244e-01   6.4106811e-02  -4.6791520e-02  -6.0779321e-01  -6.6479146e-01  -4.7686237e-01  -5.8768737e-01  -4.9325971e-01  -5.6273686e-01  -3.3131101e-01  -2.3864907e-02  -2.0092791e-01  -2.8121772e-01   1.9301306e-01   2.5236715e-01   6.1909941e-01   3.2594294e-01   3.8795459e-01   3.2387768e-01   5.5645176e-02  -9.1645638e-02   7.8431289e-02   1.0494286e-01   3.8950599e-01   1.6531840e-01   5.3730559e-01   3.8089577e-01   4.6356596e-01   1.8118136e-01   8.0061111e-02   2.2269627e-01   1.0000000e+00   6.4120978e-01   2.1889617e-01  -2.2877278e-01   7.6168940e-02   3.1060170e-01   2.1401185e-01   1.2950320e-01   1.0127367e-01   1.5329561e-01
  -6.0118860e-01  -5.9922847e-01   2.3623943e-01   4.0485491e-01  -2.7617848e-01   2.5913556e-02   2.7140993e-01   3.9695549e-01   1.6281692e-01   2.2102288e-01  -1.4438910e-01   2.4961814e-02  -9.2526348e-02   6.7919139e-02  -2.3034283e-01  -1.7561452e-02  -4.9147419e-01  -6.4162497e-01  -5.3589423e-01  -5.4882177e-01  -2.4587594e-01  -4.4307902e-02   2.7847077e-01   3.1716737e-01  -1.0991186e-01  -8.8793588e-02  -2.7018537e-01  -7.6119370e-02  -3.7706049e-01  -5.3259854e-01   1.3358733e-01   2.3753271e-01  -5.0539802e-02  -1.2104422e-01   3.5641388e-01   4.2667524e-01   4.2808938e-02  -1.4655851e-01  -1.0435215e-01  -3.5179957e-01  -3.0062666e-01  -4.4204391e-01  -9.2319198e-03  -1.9570745e-01  -5.0257529e-02  -1.9558176e-01  -3.3130648e-01  -5.2839412e-01  -1.9126223e-01  -3.5436278e-01  -7.8862977e-02  -4.3502352e-02  -4.2883526e-01  -4.7313622e-01   2.6567621e-02  -1.0901478e-01  -5.4701732e-01  -5.6437845e-01   3.1929892e-01   4.7381503e-01   1.3593083e-01   3.7908911e-01  -1.4900490e-01   9.7891161e-02   3.0721658e-01   3.8326728e-01   6.3415007e-01   5.0539400e-01  -3.1014462e-01   1.7888959e-01   4.3802677e-01   4.0624718e-01  -2.8200195e-01  -3.8407669e-01  -3.1226594e-01  -1.7871013e-01   9.8931008e-02  -3.8301874e-03  -5.6215188e-01  -5.6624209e-01  -4.6857668e-01  -5.2043188e-01  -3.5470311e-01  -5.4505987e-01  -1.4151657e-01  -1.3785864e-03  -6.6156249e-02  -5.0330358e-01   1.5627080e-01   1.5363687e-01   5.8521635e-01   3.5707652e-01   4.0546078e-01   3.7739422e-01   3.9606611e-01   2.1082589e-01   5.4393732e-01   4.2954367e-01   1.9257887e-01   1.8740091e-02   5.2187181e-01   3.1400194e-01   4.2735868e-01   2.6457769e-01  -2.1622236e-03   3.0176142e-01   6.4120978e-01   1.0000000e+00   2.0302320e-01   1.2119256e-01   3.9630032e-01   1.3416729e-01   9.5236278e-02   2.3658792e-01   2.9579678e-01   3.0556428e-01
  -1.7742454e-01  -1.6417854e-01   7.3152462e-02   7.0752837e-02  -1.3031412e-01  -1.3447608e-01   3.1159074e-02   1.1032501e-01   1.4322620e-01   1.9983133e-01   5.2135159e-02   5.1952984e-02   3.1809564e-02   1.2551379e-01   1.0945608e-01   4.8058528e-02  -1.1523254e-01  -1.9681603e-01  -9.2266869e-02  -1.3236326e-01  -2.4986626e-01  -1.2984575e-01  -1.3539588e-02   5.4343300e-02  -1.5422448e-01  -2.1952176e-01  -1.7530136e-01  -1.0573477e-01  -7.1661586e-02  -1.0039105e-01  -1.8422230e-01  -2.0271692e-01  -1.2748817e-01  -1.8407190e-01   8.1153269e-02   3.8318181e-03   1.5703823e-01   1.1059717e-02   4.7756640e-02  -1.3671971e-01   1.8577008e-02  -8.6689117e-02  -3.1223923e-02  -9.0142690e-02  -1.9887097e-01  -1.9335185e-01  -2.0839744e-01  -2.4944010e-01  -1.2517115e-01  -1.2213397e-01  -5.3305916e-03  -2.5494821e-02   2.0221482e-02  -1.9220553e-01   6.6930005e-02   2.3106375e-02  -1.9027593e-01  -1.4646822e-01   3.3593665e-01   1.9804531e-01   1.6115003e-01   1.3431749e-01  -1.1008827e-01  -2.0319674e-04   7.0640560e-02   1.0915958e-01   1.5738511e-01   1.8908300e-02  -4.7249233e-02  -3.2884756e-03   1.5746847e-01   2.0529129e-01   6.4559121e-02   1.0718022e-02   9.1561935e-02   1.3978789e-01   6.4035187e-02  -6.1495349e-02  -1.6907765e-01  -1.1380629e-01  -1.5130866e-01  -1.0284353e-01   2.6159363e-02  -1.8220519e-01   1.3686715e-02   5.0680316e-02   1.0528936e-02  -1.6380934e-02   1.8980276e-01   1.4716170e-01   2.7780191e-01   2.0821961e-01   2.7714530e-02   2.1710146e-01   3.7948673e-01   4.5013695e-01   2.6352324e-01   3.0019446e-01   2.7153105e-01   2.9089167e-01   1.8879597e-01   2.1174631e-01   3.1125414e-01   2.5791659e-01  -1.1677752e-01  -4.4260076e-02   2.1889617e-01   2.0302320e-01   1.0000000e+00   3.2231903e-01   1.4688412e-01   4.0759571e-01   2.1562919e-01   2.3549457e-01   1.2344037e-01   8.8533169e-02
   5.2979288e-02  -1.3923479e-02   2.2360180e-02  -1.5813012e-01  -5.0120128e-01  -3.8087615e-01  -1.4302491e-01  -1.0281178e-01  -1.3766237e-01  -6.0210790e-02   1.1069279e-01   1.8680307e-02   2.0827049e-01   1.3517795e-01  -5.9413873e-02   1.5444822e-02   1.8474815e-01   1.1314560e-01   1.2096890e-02   3.6554722e-02  -3.6133955e-01  -2.9480068e-01   1.9156046e-01  -2.1164346e-02   1.3578618e-01   8.0605091e-02  -1.8741187e-01  -2.6217236e-01   6.0664328e-02   6.2531355e-02   4.1905222e-03  -9.2563023e-03   1.0081508e-01  -2.4660244e-02   3.3641273e-01   2.3270477e-01   1.6882213e-01   2.5433564e-01   9.9563688e-02   1.7734854e-01   1.0467008e-01   2.0383639e-01   3.7462398e-02   2.3110090e-02  -1.4813129e-01  -1.1096156e-01  -3.2679565e-02  -1.2385289e-02  -1.1027369e-01  -1.9345020e-01  -9.7509266e-02  -1.8073478e-01  -1.2936075e-01  -1.6097165e-01   5.1028514e-02   1.3336577e-01   1.1370927e-02  -1.2805091e-01  -3.6083114e-02  -6.2160164e-03  -8.5221033e-02  -5.3358480e-02  -2.6469156e-02  -5.8117424e-02   3.7010766e-01   2.3085144e-01   1.4762063e-01   1.1042664e-01   1.8920136e-02  -6.5685340e-02  -2.2258118e-01  -2.5036911e-01   7.6192518e-03   7.3736674e-02  -5.2508016e-02   9.8871027e-02   1.3841879e-01   9.5266170e-02   8.8686994e-02   4.0239056e-02   9.9039351e-02   6.1754766e-02   2.4404162e-01   8.4680987e-02   4.2137902e-01   2.7588231e-01   3.3975410e-01  -6.8691755e-02   9.5712400e-02  -2.8229558e-03  -8.1019436e-02   7.0949058e-02   8.1810804e-02   9.8065113e-02   3.7419720e-01   3.8802875e-01   4.0175336e-01   3.7101874e-01  -3.2512950e-02  -3.1272359e-02   8.5689503e-02  -3.1958754e-02   1.3158874e-01   1.3342704e-01   2.2446810e-02   9.7768026e-02  -2.2877278e-01   1.2119256e-01   3.2231903e-01   1.0000000e+00   4.5565696e-01  -1.8669982e-02  -6.3908940e-02   2.1156130e-01   2.2181824e-01   9.4766113e-02
  -1.8016430e-01  -2.5228984e-01   2.2469357e-01   8.1622794e-02  -4.7210081e-01  -3.9633918e-01  -6.6940437e-02   7.2886304e-02  -1.6800086e-01  -1.7252593e-01  -1.9332709e-01  -2.5778599e-02   3.1805141e-02  -6.4456864e-03  -4.4496541e-02  -1.7171041e-01  -1.9994700e-01  -2.3090017e-01  -1.9193144e-01  -2.2470447e-01  -3.0092025e-01  -1.6431604e-01   5.2655495e-01   2.9989219e-01   3.9892838e-01   2.3223692e-01   6.2905732e-02   3.0091247e-02  -2.6163682e-01  -2.8980542e-01   1.9728557e-01   1.1231620e-01  -1.3852113e-02  -1.6521852e-01   6.0178117e-01   5.9398834e-01   3.4369016e-01   3.0160467e-01   2.1945916e-01   1.0047082e-01   1.0959640e-01  -1.1840961e-01   2.6115753e-01   3.4996555e-02  -3.1974851e-02  -1.9693523e-01  -1.6805791e-01  -2.4714382e-01  -3.1086902e-01  -4.7608547e-01  -3.7581409e-01  -4.5454791e-01  -5.0424836e-01  -5.4658756e-01  -3.0470927e-02  -1.7484373e-01  -3.3240626e-01  -5.1762750e-01  -3.7639239e-02   6.0387752e-04  -2.4789583e-01  -4.3436278e-02  -3.8679443e-01  -3.4663269e-01   6.0549946e-01   4.4207838e-01   3.7309076e-01   3.4003663e-01  -1.0524559e-01  -1.2036396e-01   1.2782005e-01   1.4040314e-01  -2.5139951e-01  -2.5415213e-01  -2.2346296e-01  -1.3862377e-01   1.6861925e-01   2.1515677e-01  -1.6957025e-01  -1.7184190e-01  -2.5332452e-01  -1.9585763e-01   1.1237673e-01  -2.0337576e-01   4.0148553e-01   1.7663789e-01   4.1693947e-01  -9.9059184e-02   3.4751411e-01  -3.4172241e-02   2.6607376e-01   2.4039281e-01   2.5634034e-01   3.4923892e-01   2.8911477e-01   2.4262861e-01   5.7642229e-01   3.7225682e-01   2.0087417e-01   2.1903246e-02   1.8335918e-03  -8.3748982e-02   1.6027996e-01   3.2461794e-01   7.0905542e-02   3.9865065e-01   7.6168940e-02   3.9630032e-01   1.4688412e-01   4.5565696e-01   1.0000000e+00   2.1750229e-01   2.0605590e-01   4.9364593e-01   5.4887027e-01   2.3736043e-01
  -3.8268970e-02  -2.5176528e-01   4.7406029e-01   1.8884927e-01  -2.2575984e-01  -2.9294138e-01   4.5842526e-01   3.1998828e-01   1.1703434e-01   9.3230631e-02   4.7524820e-02  -9.7740402e-02  -7.6403256e-02  -7.3921710e-02   1.0500438e-01  -1.6703211e-01  -4.4374181e-01  -3.9349003e-01  -1.1475720e-01  -2.2261231e-01  -3.1619414e-01  -2.2601651e-01   6.4404343e-02  -6.2417291e-02  -2.3261307e-01  -3.6124306e-01  -2.0692112e-01  -1.2582731e-01  -1.5051635e-01  -2.9035573e-01  -1.3345783e-01  -1.3555673e-01  -4.7459622e-02  -8.9012191e-02  -3.4908503e-03  -3.4396722e-02   1.7702852e-01   3.3996806e-02  -3.8538154e-02  -1.2797848e-01   1.2566709e-01  -1.0086171e-01  -2.2294395e-01  -2.8056958e-01  -3.4163419e-01  -3.3115583e-01  -2.6607121e-01  -3.7512156e-01  -1.9526624e-01  -2.4457552e-01   5.6746972e-02  -1.7743552e-01   2.0776591e-01  -1.8166039e-01   2.4415028e-01  -1.1034622e-01  -2.9242174e-01  -2.6449165e-01   3.0252282e-01   4.5303201e-02   2.4256700e-01   2.9193069e-02   2.0366918e-02   5.0945399e-02   8.4144820e-02  -4.6336560e-02   8.0785499e-02  -1.1601294e-01  -2.3030441e-01  -8.1429353e-02   9.5091900e-02   1.3669412e-01   1.1785860e-01  -7.3689119e-02   6.7970889e-02  -7.7309778e-02   1.7287418e-01   5.7240124e-02  -4.6539591e-01  -5.1823902e-01  -4.0287776e-01  -5.0133162e-01  -2.2368944e-01  -3.5052617e-01  -2.6412084e-02  -5.0116232e-02  -1.7483036e-01  -1.1667983e-01   4.8328798e-01   3.4699938e-01   4.9022491e-01   5.6927421e-01   3.9601215e-01   6.3759241e-01   6.0832288e-02   2.3106643e-02   1.8306864e-01   1.7838215e-01   7.8206716e-01   7.2246686e-01   1.7678731e-01   3.5274565e-01   5.4759288e-01   4.6145174e-01   6.4293416e-02   3.2484652e-01   3.1060170e-01   1.3416729e-01   4.0759571e-01  -1.8669982e-02   2.1750229e-01   1.0000000e+00   7.9695220e-01   6.2322584e-01   4.7187845e-01   2.5318675e-01
  -5.7778794e-04  -2.7618632e-01   5.0460853e-01   2.0198964e-01  -1.8108886e-01  -3.5057761e-01   5.4454753e-01   3.6725321e-01   9.5839945e-02  -1.1359883e-01  -4.1590931e-04  -9.9077660e-02  -1.2118851e-01  -1.4782465e-01  -1.5206391e-02  -3.2950688e-01  -4.5691639e-01  -3.8896002e-01  -1.7623797e-01  -3.3603213e-01  -3.2313546e-01  -2.4026044e-01   9.8284458e-02  -1.3356768e-02  -1.6498052e-01  -2.2047004e-01  -1.4066660e-01  -6.0889705e-02  -1.9061002e-01  -2.8762494e-01  -1.0201839e-02  -4.8711376e-02  -8.9096881e-02  -1.9483927e-02   3.0088773e-02   2.2340693e-02   1.0516492e-01  -4.9858667e-02  -4.8258656e-02  -1.0976708e-01   1.9163633e-02  -1.5303183e-01  -3.0445895e-01  -4.3381237e-01  -3.6717756e-01  -3.7407753e-01  -4.0086136e-01  -4.6300009e-01  -3.1844088e-01  -2.7320243e-01  -6.0521620e-02  -2.3194339e-01   1.7916486e-01  -1.6534489e-01   1.5813283e-01  -1.5939032e-01  -2.4866957e-01  -2.5478571e-01   2.1029482e-01   5.3327791e-03   2.3757003e-01   2.7424849e-02  -5.3961057e-02   1.2941874e-02   1.0983331e-01  -3.6466066e-02   5.6648623e-03  -1.2863140e-01  -3.5563033e-01  -2.1378354e-01   1.3367967e-01   2.1807041e-01   3.5757301e-02  -1.3757201e-01  -1.8257600e-02  -1.2220026e-01   2.0310700e-01   7.9044643e-02  -4.9935512e-01  -5.2698478e-01  -4.3278915e-01  -5.2878155e-01  -3.5458695e-01  -4.4102370e-01  -1.1885669e-01  -1.3768290e-01  -2.0276169e-01  -1.8572120e-01   4.7235844e-01   3.6195803e-01   5.0802135e-01   5.3143765e-01   5.7600667e-01   6.7865774e-01   9.9341897e-02   2.7502505e-03   2.2489607e-01   1.6238961e-01   6.8551774e-01   6.6904699e-01   1.1026600e-01   1.7185639e-01   5.5872014e-01   4.3339863e-01   2.5556965e-01   3.7657769e-01   2.1401185e-01   9.5236278e-02   2.1562919e-01  -6.3908940e-02   2.0605590e-01   7.9695220e-01   1.0000000e+00   6.7101651e-01   5.1724012e-01   2.4169925e-01
   1.9469472e-02  -2.7612165e-01   4.7879472e-01   1.2743580e-01  -4.1716326e-01  -4.1188345e-01   3.1829231e-01   2.5105728e-01  -5.2374014e-02  -8.0218318e-02   7.9577573e-02   2.9536827e-02   1.1209349e-01   1.3152227e-01   1.8882520e-02  -1.3546098e-01  -2.7673249e-01  -3.0570830e-01  -1.5436488e-01  -2.8037618e-01  -4.9915957e-01  -3.6635645e-01   3.9228406e-01   1.2370551e-01  -3.5214505e-03  -9.1758649e-02  -1.7691336e-01  -1.5553077e-01  -1.4297698e-01  -2.4556286e-01   4.3451208e-02   1.2151470e-02  -9.6677245e-02  -9.2099260e-02   1.9141154e-01   1.2479241e-01   1.6791970e-01   1.6705069e-01   7.1241934e-02   1.0827126e-01   3.1090332e-02  -7.8515585e-02  -1.5352953e-01  -3.2432877e-01  -4.2874991e-01  -4.2065017e-01  -3.7556515e-01  -4.6557018e-01  -3.9223712e-01  -4.4060388e-01  -2.7909116e-01  -4.3218167e-01  -2.6127478e-02  -3.8914951e-01   2.2307901e-01  -1.1175241e-01  -2.4534921e-01  -3.4019438e-01   2.0526476e-01   1.2857414e-02   1.7577938e-01   4.7297400e-02  -1.0678368e-01  -3.8258677e-02   3.7392042e-01   2.1088589e-01   3.0352495e-02  -1.3340783e-01  -2.6675760e-01  -2.2905230e-01   4.5465093e-02   4.6576603e-02  -1.3357777e-02  -1.3394053e-01  -2.7532968e-02  -4.8464352e-02   3.6337697e-01   2.1903759e-01  -2.9657358e-01  -3.7995516e-01  -3.6604381e-01  -3.4859840e-01  -1.0120837e-01  -2.6030681e-01   1.7351869e-01   1.5678387e-01   1.0498842e-01  -2.9291369e-02   5.7215946e-01   3.2881804e-01   3.7614764e-01   4.8166121e-01   5.2087021e-01   5.5205409e-01   1.8277575e-01   1.1384627e-01   4.2533499e-01   3.2591740e-01   5.1242390e-01   5.0567260e-01   2.7094879e-02   7.6443256e-02   5.9452374e-01   6.0966050e-01   2.6460358e-01   4.4748918e-01   1.2950320e-01   2.3658792e-01   2.3549457e-01   2.1156130e-01   4.9364593e-01   6.2322584e-01   6.7101651e-01   1.0000000e+00   7.9837618e-01   3.6609605e-01
  -1.6011778e-01  -2.6255743e-01   4.0367324e-01   1.0662947e-01  -3.8952477e-01  -3.5095957e-01   2.4784624e-01   2.2099073e-01  -5.9454818e-02  -8.4907435e-02  -2.0609285e-02  -4.9233664e-02   1.8354529e-01   1.4947851e-01   3.0956124e-02  -1.1170029e-01  -3.2794229e-01  -2.7590711e-01  -2.4763629e-01  -3.6058283e-01  -4.5405863e-01  -3.8176350e-01   4.7761528e-01   2.0857251e-01   1.4898102e-01   8.1209270e-02  -1.3362535e-01  -8.4030658e-02  -2.0844205e-01  -2.8039460e-01   2.1430590e-01   1.1933297e-01   8.9554494e-03  -3.6691436e-02   3.3957535e-01   2.6929185e-01   2.8951157e-01   2.4420819e-01   2.1642205e-01   1.4232680e-01  -2.5180518e-02  -1.6084882e-01  -1.2990996e-01  -2.6909784e-01  -2.8644222e-01  -3.1663335e-01  -3.0929295e-01  -4.0574097e-01  -3.4203580e-01  -4.3273535e-01  -2.1194090e-01  -4.1178436e-01  -1.5491095e-01  -3.5719964e-01   2.8488818e-01  -8.8764483e-02  -3.1755084e-01  -3.8231558e-01   6.6170107e-02  -1.0925407e-02   3.4230649e-02   2.6689747e-02  -1.7032463e-01  -1.0793112e-01   4.9658603e-01   2.9801883e-01   1.6908933e-01   4.8823828e-02  -2.3207116e-01  -1.2072581e-01   7.2933384e-03  -1.4073329e-02  -1.4117432e-01  -2.5903070e-01  -1.5457993e-01  -1.9565553e-01   3.0534579e-01   2.4489364e-01  -3.0745486e-01  -3.4268166e-01  -4.1029201e-01  -3.5785353e-01  -1.1485032e-01  -2.8761559e-01   2.2646778e-01   2.0099147e-01   1.3427173e-01  -1.0230602e-01   4.7845134e-01   2.3209990e-01   3.0327812e-01   3.7220694e-01   4.1452144e-01   4.3655516e-01   1.6676146e-01   1.2582089e-01   4.5313323e-01   3.5967457e-01   3.3892669e-01   2.9347519e-01  -7.3773921e-02  -4.3309748e-03   4.5119980e-01   5.2358278e-01   5.4527709e-01   7.6040764e-01   1.0127367e-01   2.9579678e-01   1.2344037e-01   2.2181824e-01   5.4887027e-01   4.7187845e-01   5.1724012e-01   7.9837618e-01   1.0000000e+00   6.0777141e-01
  -2.9090706e-01  -1.9816672e-01   2.0725155e-01  -1.2862328e-03  -3.4067356e-01  -2.5961551e-01   8.5550681e-02   1.2576309e-02  -1.3837242e-01  -3.4233329e-02  -2.8007266e-01  -2.0856297e-01  -1.3474542e-01  -5.8821175e-03  -2.6805783e-01  -1.9945549e-01  -2.2767169e-01  -1.8669043e-01  -1.9588788e-01  -1.9691505e-01  -2.2859689e-01  -1.5987276e-01   2.1033868e-01   1.0215618e-01  -2.0010838e-02  -8.2664561e-02  -2.4324653e-01  -1.8148509e-01  -2.9495627e-01  -2.8757464e-01   5.2382055e-02   4.9777230e-03  -1.2399482e-01  -2.0428897e-01   1.9811104e-01   2.1318305e-01   2.0028579e-01   3.7209709e-02   6.9989724e-02  -7.8152878e-02  -2.2852010e-01  -3.0914908e-01  -5.2124271e-02  -1.2440437e-01  -1.0260743e-01  -8.4881709e-02  -1.0433344e-01  -2.1110151e-01  -9.5226250e-02  -1.0106081e-01   4.6998806e-02  -9.1570887e-02  -2.2216325e-01  -1.4343217e-01   4.5943536e-02  -1.2348046e-01  -1.7133352e-01  -2.9079730e-01  -7.2105901e-02   1.9829448e-02  -1.9571968e-01  -9.1569113e-02  -1.4325611e-01  -1.1483969e-01   3.2624625e-01   2.0803891e-01   2.8129922e-01   2.0090126e-01   8.0591589e-02   2.0133436e-01   6.9363051e-02   7.3892723e-02  -2.4955829e-01  -2.6372190e-01  -2.9260319e-01  -3.2804937e-01  -9.6903498e-02  -1.4472358e-01  -1.8816244e-01  -2.9198865e-01  -2.6666484e-01  -2.1077816e-01  -1.6997609e-01  -2.0252975e-01   1.3011698e-01   1.6390478e-01  -1.0045419e-01  -1.5541754e-01   1.1748056e-01   5.4993546e-02   2.4659233e-01   2.6901210e-01   2.2671362e-01   2.4601898e-01  -8.5438111e-03  -5.7211300e-02   1.3734017e-01   8.3156380e-02   8.8339243e-02   1.2542681e-01   1.1981135e-01   1.1552685e-01   2.9110151e-01   3.2101410e-01   5.6495880e-01   6.4992645e-01   1.5329561e-01   3.0556428e-01   8.8533169e-02   9.4766113e-02   2.3736043e-01   2.5318675e-01   2.4169925e-01   3.6609605e-01   6.0777141e-01   1.0000000e+00
