# Supplementary material for: “I Know that You Know that I Know”: Neural Substrates Associated with Social Cognition Deficits in DM1 Patients
Source: PLoS One. 2016 Jun 3;11(6):e0156901. doi: 10.1371/journal.pone.0156901 (PMC4892543; doi:10.1371/journal.pone.0156901)
Supplement: S2 File — Adjacency matrices obtained by graph theory bases analysis illustrating the intra-nodal correlations in individual subjects (DM1 patients and controls) (ZIP) [file pone.0156901.s002.zip › Adjacency_matrices/Sub_07.txt]

   1.0000000e+00   8.1342852e-01   1.4159489e-01   4.6083603e-01  -5.1792299e-01  -5.0109100e-01   2.7165645e-01   4.3813869e-01  -5.6869073e-01  -5.8115086e-01   2.4161150e-01   4.0329683e-01  -6.7211212e-02   1.7134250e-01  -2.4160918e-01  -5.7907823e-01  -7.0628739e-02  -2.4715186e-01   4.2395362e-01   2.5769581e-01  -4.3392902e-02  -5.3357592e-02  -2.8788859e-01  -3.4097518e-01  -2.2294985e-01  -2.4872061e-01  -3.2179358e-01  -3.5435887e-01   1.8943116e-01  -1.6271958e-01   5.3874301e-02  -2.1220439e-02  -2.2598527e-01   2.5429278e-01  -4.4663265e-01  -4.7089479e-01   8.9222734e-03  -1.5834882e-01   8.4886859e-04  -3.5045106e-02   2.7299143e-01  -1.8252528e-01   1.9258718e-01  -4.8319613e-02  -6.4511889e-01  -6.5318647e-01   5.5826087e-01   4.4146361e-01  -3.7434954e-01  -3.5476750e-01  -1.2767779e-01  -1.0869357e-01   7.0742195e-01   2.2153504e-01   5.8185563e-01   4.8926214e-01   6.8941042e-01   8.0859886e-01  -2.4282990e-01  -7.8378255e-02  -3.9604120e-01   1.0245722e-01  -5.9222400e-01   4.3895107e-03  -6.9129214e-01  -4.9521582e-01  -5.4230051e-01  -6.6853198e-01   5.9609676e-01   3.1414136e-01   2.3182239e-01  -1.6704461e-02  -3.8980131e-03   3.0932894e-01   2.7795976e-01   3.5572034e-01   1.3017519e-01  -3.5700629e-02   1.5674376e-01  -1.0596649e-02   2.9661891e-01  -1.5818242e-01   5.2981457e-03  -3.8917943e-01   4.8004046e-01   1.0329751e-01  -4.9888710e-02  -1.5091723e-02   5.3186903e-01   4.9696288e-01   4.7034626e-01   2.3612010e-01   2.5382216e-01   3.8239590e-01   4.0226336e-01   1.0192876e-01   2.3239984e-01   2.3652386e-01   3.1966212e-01   4.2197766e-01   1.9684770e-01   1.9144695e-01   4.2262400e-01   3.8187712e-01   4.4027436e-01   3.8331466e-01   8.1401703e-02   2.2945321e-02   1.2947394e-01   7.4439567e-02  -8.1974486e-02   2.0841653e-01   4.9668496e-01   6.2293415e-01   4.6354593e-01   1.1491543e-01
   8.1342852e-01   1.0000000e+00   1.4700839e-01   3.7049973e-01  -6.3860583e-01  -5.1571089e-01   1.6159287e-01   5.0660603e-01  -6.0149748e-01  -6.1392327e-01   3.1217074e-01   4.2898518e-01   2.0811270e-01   3.7250002e-01  -3.8174997e-01  -5.6929556e-01  -2.1257980e-01  -2.7898036e-01   3.8909553e-01   3.9708762e-01  -8.9837607e-02  -6.0548167e-02   5.6572146e-03  -1.0246160e-01  -3.1733313e-01  -2.4508275e-01  -3.0566177e-01  -3.0139729e-01  -2.4098913e-03  -5.8867257e-02   2.8208508e-01   2.6844861e-01   7.1786521e-02   4.2783411e-01  -2.2763513e-01  -2.8842677e-01  -1.6778178e-01  -9.5263373e-02  -1.3050596e-01  -1.9252367e-02  -6.2166730e-02   6.9615310e-02   3.2292028e-01   2.9782597e-02  -5.7319366e-01  -5.3047937e-01   6.5104126e-01   5.3927919e-01  -4.8551004e-01  -3.9093891e-01  -9.5401209e-02  -1.2169714e-01   7.2232873e-01   4.4368438e-01   5.9378550e-01   5.4184871e-01   5.8650953e-01   8.4679359e-01  -4.6853387e-01  -8.9173220e-02  -5.8058536e-01  -1.8533107e-01  -5.1575203e-01   1.7892405e-02  -5.6317691e-01  -5.8717135e-01  -2.9911356e-01  -4.6041463e-01   6.4932016e-01   4.6648454e-01   1.3901066e-02  -1.6518422e-02  -2.3852742e-02   2.4479145e-01   1.2559420e-01   2.1588071e-01  -5.4701363e-03  -1.8133966e-01   1.0627355e-01  -1.3072461e-01   1.7513555e-01  -2.1644434e-01  -1.0815444e-01  -3.3184024e-01   5.1932752e-01   1.5108236e-01  -5.2389163e-02  -1.4608978e-01   5.1510097e-01   6.2229283e-01   4.3646699e-01   3.0621763e-01   4.4013857e-01   5.5261110e-01   3.2524367e-01   9.4093198e-02   2.8958786e-01   2.9339755e-01   4.3692784e-01   3.9667418e-01   3.2816796e-01   3.4375215e-01   4.2647035e-01   4.9758129e-01   2.4077691e-01   2.9480094e-01   1.1017470e-01   6.6257414e-02   9.7539609e-02   1.3578643e-02  -2.3974140e-02   2.3961750e-01   4.8716099e-01   5.7386183e-01   2.7272281e-01  -5.9031892e-02
   1.4159489e-01   1.4700839e-01   1.0000000e+00   6.6425920e-01  -9.9957887e-02  -7.9164655e-02   4.7263012e-01   7.2642082e-01  -2.7914129e-01  -3.2744346e-01   1.7053417e-01   5.4161432e-01  -2.4689756e-01   3.5127882e-01  -1.5551929e-01  -3.2779879e-01  -1.7570995e-01  -1.3926542e-01   7.5976310e-02  -4.6154800e-02   1.5137028e-01   1.3300367e-01  -3.8305257e-02   1.0045586e-01  -2.3659391e-01  -1.9397400e-01   5.8440965e-02   5.6994605e-02  -2.9766227e-01  -4.4658344e-01  -3.2787385e-01  -3.0988717e-01  -1.3239346e-01   2.6669095e-01  -3.7690024e-01  -3.8644043e-01   9.8897885e-02   2.7158600e-03  -9.4520777e-02   5.3960343e-03   1.2014994e-01  -3.2048017e-01   2.7258291e-01   2.2357642e-01  -4.6387315e-02  -6.7950590e-02   2.4241726e-01   1.7006405e-01   2.4025529e-01   3.2845119e-01   5.2917686e-02   1.1149151e-01   1.5847235e-02  -2.6666221e-01   1.8109637e-01   3.2836165e-01  -3.3151234e-01  -6.5356658e-02  -7.6193626e-02  -2.1435122e-01  -1.5660833e-01  -2.2141994e-01  -1.5023355e-01  -7.2348980e-02  -2.2478388e-01   2.0955518e-02  -4.2037326e-01  -3.2222177e-01  -2.0163731e-01  -2.9958811e-01   8.2134028e-02  -3.1259482e-01  -3.4346197e-01  -1.9532287e-01  -1.7746955e-01   1.2396472e-02   7.0753360e-02  -6.0357151e-03   1.3823935e-02  -1.4351484e-01   1.1126163e-01  -8.9313927e-02  -1.9066029e-01  -3.8960104e-01   3.5968039e-01   2.6890965e-01  -1.1711899e-01   6.4553374e-02   1.9989474e-01   2.6882041e-01   2.6546386e-01   2.8027607e-01   1.5091485e-01   3.3794102e-02   4.4294941e-02  -1.1401809e-01   8.6907709e-02   5.2769498e-02   1.6547164e-01   2.3052364e-01  -2.2554670e-01  -1.3327509e-01   1.3466740e-01   1.2239512e-01   2.2024838e-01   6.4208766e-02  -2.1980075e-01  -2.1748533e-01   5.3986066e-03   4.6569547e-02   1.1018800e-01   2.2206172e-01   5.6723399e-02   1.3385974e-01   2.9781579e-01  -4.2780731e-02
   4.6083603e-01   3.7049973e-01   6.6425920e-01   1.0000000e+00  -1.9469762e-01  -1.8822036e-01   5.3023447e-01   6.1270347e-01  -3.2177810e-01  -3.9490453e-01   1.8783450e-01   3.3729195e-01  -2.6208364e-01   6.6088909e-02  -3.6133270e-02  -3.5279680e-01  -1.3372446e-01  -2.9799387e-01   4.3312124e-01   2.1745693e-01   1.3684116e-01   1.6415511e-01  -3.1015877e-01  -2.0081010e-01  -1.3879443e-01  -1.6382404e-01  -3.8920187e-02  -8.8242818e-02   5.3894237e-02  -3.4378927e-01  -2.6560645e-01  -3.3240896e-01  -4.1216319e-01   7.2287270e-02  -5.0909948e-01  -5.2813533e-01   2.5366652e-01   4.5185450e-02   1.0879836e-01   1.4812826e-02   3.8952365e-01  -2.5959029e-01   2.5812003e-01   1.3410672e-01  -3.2467317e-01  -3.7986821e-01   4.4005764e-01   3.8698897e-01   6.4818713e-02   6.0172838e-02   5.6720963e-02   1.6126178e-01   3.6461959e-01  -6.3311330e-02   3.4507998e-01   4.2415031e-01  -4.9827728e-02   1.7878277e-01  -3.2872908e-01  -3.5691700e-01  -3.4044179e-01  -1.4048149e-01  -3.6761774e-01  -2.5268038e-01  -4.0502942e-01  -8.6972005e-02  -6.8647381e-01  -6.6636485e-01   2.5533753e-01  -1.1263502e-01   1.9611340e-01  -3.2129330e-01  -1.8186262e-01   1.8658689e-01   1.1092730e-01   2.8275535e-01   2.6104692e-01   1.1682927e-01   1.7732565e-01   3.4346724e-02   3.5007232e-01   5.7949189e-02   6.7829564e-02  -2.9014584e-01   5.5395218e-01   4.2085973e-01   1.6055243e-02   2.0863632e-01   1.8457176e-01   3.3708893e-01   3.6218884e-01   4.1723095e-01   7.2990965e-02   8.4966519e-02   3.3976713e-01   1.0544255e-01   2.3149308e-01   2.3952182e-01   2.7757518e-01   4.3786399e-01  -3.2911078e-02  -6.5736494e-02   3.6692853e-01   2.8576465e-01   4.4675877e-01   3.6151611e-01  -2.0214035e-01  -1.8638839e-01   2.4274888e-01   1.9578023e-01   1.0253373e-01   3.6426668e-01   2.9619657e-01   3.6826258e-01   5.4135342e-01   1.9175495e-01
  -5.1792299e-01  -6.3860583e-01  -9.9957887e-02  -1.9469762e-01   1.0000000e+00   7.9553669e-01  -4.0440375e-01  -5.0762182e-01   8.2110148e-01   8.2272673e-01  -2.3546480e-01  -5.2282914e-01  -3.5877271e-01  -5.0398258e-01   7.4306471e-01   7.9442035e-01   1.5626732e-01   1.0237640e-02   9.9679081e-02   8.3728878e-02   4.1534376e-01   5.1071571e-01  -2.5967423e-01  -3.4735067e-01   3.0450481e-01   3.8268185e-01   6.1905719e-01   5.5431472e-01   1.2679123e-01  -2.3424562e-01  -4.1852379e-01  -4.1141157e-01  -2.3317027e-01  -2.6574527e-01  -6.4199401e-02   6.5642376e-02   3.5475979e-01   3.0383986e-01   2.4093004e-01   2.4412609e-01   2.6748299e-01  -9.0279392e-02  -2.1413887e-01   1.8735506e-02   4.9229962e-01   4.4828114e-01  -4.0761406e-01  -3.4786204e-01   4.3671517e-01   4.7067855e-01  -8.4369319e-02  -7.9162012e-02  -5.7758493e-01  -5.2183056e-01  -4.7814904e-01  -3.4980961e-01  -3.3920015e-01  -4.6081708e-01   3.9969534e-01   1.8519444e-01   2.9785287e-01   1.6401929e-01   3.9883609e-01   4.0380452e-02   1.6839888e-01   3.1699569e-01   4.1625150e-02   1.9448362e-01  -2.4318705e-01  -1.1807663e-01   1.1969753e-01   4.3028382e-02   4.0047871e-01   2.5907243e-02   2.5894371e-01   1.8980689e-01   1.8774705e-01   2.6932746e-01   8.0394459e-02   2.1206362e-01   7.7641619e-02   2.1631918e-01   4.1647892e-01   5.2247969e-01  -2.2655836e-01   3.3531718e-02  -3.9039159e-02   1.1815553e-01  -4.8077013e-01  -6.3352559e-01  -4.8339475e-01  -3.7275717e-01  -6.4328963e-01  -4.4290202e-01   5.7115813e-02   2.8132167e-01  -2.4914237e-02   6.7349601e-03  -2.5592100e-01  -7.5497774e-02  -6.5129982e-02   5.1540795e-04  -2.0428761e-01  -2.0777446e-01  -3.1458901e-01  -2.3351796e-01   2.2986698e-01   3.6835379e-01   2.1505076e-01   1.4334136e-01  -3.4625098e-02  -1.1347405e-01  -3.9549016e-01  -4.0705000e-01  -3.0427647e-01   6.5673842e-02
  -5.0109100e-01  -5.1571089e-01  -7.9164655e-02  -1.8822036e-01   7.9553669e-01   1.0000000e+00  -5.0706703e-01  -4.8229229e-01   7.4081301e-01   8.8516110e-01  -1.7952269e-01  -5.2565997e-01  -2.8613278e-01  -5.2428979e-01   6.0666743e-01   7.4266210e-01   3.7517772e-02  -1.2644586e-01   2.6892396e-01   3.4995671e-01   6.4898914e-01   7.0990938e-01  -2.6159154e-01  -3.2615506e-01   2.8787830e-01   7.1330649e-01   7.1974675e-01   8.6543388e-01  -1.4049475e-02  -3.4776448e-01  -3.3392631e-01  -3.5271969e-01  -1.4772624e-01  -1.5496252e-01  -3.0859544e-02   1.4825509e-01   3.1919441e-01   4.0912388e-01   1.1689175e-01   3.3320699e-01   2.0161009e-01  -2.9251112e-02  -1.3840894e-01   4.0664050e-02   4.8352735e-01   4.7920761e-01  -3.0128603e-01  -2.3853472e-01   2.9320270e-01   4.4554927e-01  -2.7741850e-01  -2.7111726e-01  -5.0319690e-01  -4.7666176e-01  -4.0743284e-01  -1.9100663e-01  -3.3149556e-01  -3.8385282e-01   3.4616586e-01   2.2589517e-01   8.3290433e-02  -1.4527674e-02   2.8455694e-01   2.8246442e-02   6.3855922e-02   1.1205233e-01   7.3849412e-02   2.5966010e-01  -2.3934417e-01   2.9038227e-02   2.3649171e-02   7.7202999e-02   4.9457346e-01   1.1558837e-01   2.5526829e-01   2.8468495e-01   2.3755900e-01   3.4451010e-01   1.3908957e-01   2.0037873e-01  -3.1524711e-04   2.3779667e-01   3.7461178e-01   5.4593416e-01  -2.4013721e-01   1.3190067e-01  -2.3839754e-01   8.5399626e-03  -3.9246326e-01  -4.6499016e-01  -4.1191308e-01  -3.0729674e-01  -4.9383609e-01  -2.6956847e-01   7.4413215e-02   3.5227921e-01   7.5313791e-02   1.3255991e-01  -8.8848800e-02   5.0708723e-02   8.1862515e-02   1.8500699e-01  -1.1392563e-01  -1.5888396e-02  -3.8001569e-01  -2.4081100e-01   2.9828900e-01   5.4460852e-01   1.6156704e-01   1.4424177e-01   6.7428817e-03  -1.0967147e-01  -3.5964515e-01  -3.7524777e-01  -3.9879550e-01  -7.5232530e-02
   2.7165645e-01   1.6159287e-01   4.7263012e-01   5.3023447e-01  -4.0440375e-01  -5.0706703e-01   1.0000000e+00   6.8873525e-01  -3.9836713e-01  -6.0283925e-01   4.9071921e-02   4.8943430e-01  -7.6006843e-02   2.1664380e-01  -2.7050154e-01  -5.4912147e-01   6.7797808e-02   9.0124359e-02  -4.4066578e-02  -2.6972461e-01  -3.7858790e-01  -4.0129358e-01   4.1789098e-02   1.3248309e-01  -3.7419827e-01  -5.3925095e-01  -4.0294975e-01  -3.7242559e-01  -2.3904751e-02  -8.3551579e-03  -1.4384440e-01  -1.6363660e-01  -1.4607595e-01   3.9220360e-02  -1.8520805e-01  -3.7737649e-01   1.7023840e-01  -9.6026175e-02  -1.2198910e-01  -2.9157921e-01   1.0020679e-01  -7.0515693e-02   4.1056507e-01   4.2851563e-01  -3.0846927e-01  -3.5725882e-01   3.1112527e-01   3.5376905e-01   7.9816342e-02  -1.4845203e-01   4.1768586e-01   5.2434705e-01   4.9635163e-02   4.8776759e-02   1.2335854e-01   1.0756062e-01  -1.6149331e-01  -1.1800422e-02  -2.8870938e-01  -4.2260145e-01  -2.6094964e-02  -5.8883096e-03  -1.2561014e-01  -1.8795313e-01  -5.5411534e-02   1.4661527e-01  -3.8350718e-01  -5.0205101e-01   2.8410166e-02  -3.2696290e-01  -5.0375581e-02  -5.0967998e-01  -5.4497668e-01  -1.3925606e-01  -2.5966768e-01  -2.6307086e-01  -4.8239542e-02  -2.2405309e-01   8.0635244e-02  -1.6073061e-01   1.7549443e-01  -5.4637781e-02  -2.6591140e-01  -4.0978388e-01   4.3227695e-01   2.1876569e-01   8.6073124e-02   2.1244189e-01   8.7076783e-04   2.6850983e-01   3.4769950e-01   5.8234746e-01   1.2473688e-01  -1.4240785e-01  -1.6354616e-02  -2.5036690e-01   1.0986294e-01   6.1240040e-02   2.0532883e-01   1.8309134e-01  -3.7655861e-01  -3.9081618e-01  -5.8819689e-02  -1.6132813e-01   2.9343554e-01   3.5857489e-02  -5.2547806e-01  -5.8123701e-01  -1.1238864e-01   5.9523136e-02   2.8317700e-01   3.9726769e-01   2.2877402e-01   4.5434298e-02   3.1861369e-01   4.9539138e-02
   4.3813869e-01   5.0660603e-01   7.2642082e-01   6.1270347e-01  -5.0762182e-01  -4.8229229e-01   6.8873525e-01   1.0000000e+00  -5.8389568e-01  -6.4371291e-01   1.0182488e-01   6.7090403e-01  -6.6484792e-02   4.7422318e-01  -4.5511418e-01  -6.3632948e-01  -6.4190923e-02   6.4103130e-03   1.0365783e-01   2.1756670e-02  -1.2758749e-01  -1.5404128e-01   7.9051900e-02   1.3366934e-01  -5.4852409e-01  -4.5244385e-01  -2.1251837e-01  -2.2196048e-01  -1.7420599e-01  -2.1320613e-01  -1.3973240e-01  -4.2526055e-02   1.5630779e-02   3.9497419e-01  -2.5934918e-01  -3.2775442e-01   1.6880064e-02  -9.4167367e-02  -2.6920017e-01  -6.9633999e-02  -5.8489604e-03  -1.0651471e-01   3.4568713e-01   2.7079314e-01  -2.7649866e-01  -2.7229698e-01   4.3687113e-01   3.9144543e-01  -1.2248096e-01  -1.0473452e-01   1.4402879e-02   1.0544492e-01   3.0268423e-01   4.5714503e-02   4.6688921e-01   4.7537216e-01   4.8311367e-02   2.6247165e-01  -4.0738614e-01  -3.2623197e-01  -3.1570353e-01  -2.2585745e-01  -2.7205090e-01  -5.7063534e-02  -3.3186644e-01  -2.0391903e-01  -3.9243920e-01  -4.2746875e-01   3.0691280e-02  -6.7695330e-02  -1.2676369e-01  -3.6670140e-01  -3.7699178e-01  -1.0603307e-01  -1.5581453e-01  -9.8857729e-02  -2.1739653e-02  -1.9964866e-01   9.2670631e-02  -2.4772567e-01   1.9002355e-01  -1.9327742e-01  -4.2486141e-01  -5.5205854e-01   5.1880743e-01   6.5924720e-02  -1.6208442e-01  -1.5208172e-01   4.4175383e-01   5.5253676e-01   5.0495095e-01   4.8422725e-01   4.1384647e-01   2.4833715e-01   6.7603149e-02  -1.5069489e-01   1.0463217e-01   9.8865253e-02   3.3932579e-01   2.8939362e-01  -1.2191707e-01  -4.4994251e-02   1.1535449e-01   1.4148267e-01   2.6296033e-01   1.1554907e-01  -1.8916087e-01  -2.5385176e-01  -1.2002562e-01  -7.7751986e-03   1.0599817e-01   2.7025502e-01   3.5445425e-01   2.8998277e-01   3.0603049e-01   2.2079124e-03
  -5.6869073e-01  -6.0149748e-01  -2.7914129e-01  -3.2177810e-01   8.2110148e-01   7.4081301e-01  -3.9836713e-01  -5.8389568e-01   1.0000000e+00   7.8368115e-01  -2.5334679e-01  -4.7228356e-01  -3.6138308e-01  -3.6108576e-01   7.1698177e-01   7.7355089e-01   2.7821337e-01   8.3617664e-02   3.4528584e-02   7.0081413e-02   1.3654071e-01   2.9706086e-01  -3.2433652e-01  -3.2428413e-01   4.3191717e-01   4.4206520e-01   3.0409865e-01   4.1938156e-01   1.8358998e-01  -1.9590061e-02  -3.7414595e-01  -4.0753343e-01  -2.3397237e-01  -2.9962889e-01  -7.7361434e-02  -3.0240842e-02   1.7875805e-01   1.5075793e-01   8.9425102e-02  -2.0108090e-02   2.0122312e-01  -5.2592745e-02  -2.1810349e-01  -2.7856199e-02   3.2268324e-01   2.8323347e-01  -4.6470478e-01  -4.0563290e-01   4.7591537e-01   4.3319608e-01   1.1625049e-01   4.9928863e-02  -5.5048988e-01  -3.9069692e-01  -6.9629249e-01  -5.8921215e-01  -3.3249875e-01  -3.6373295e-01   5.0432774e-01   3.7219046e-01   3.9329482e-01   3.2493193e-01   3.9466008e-01   2.5495585e-01   2.2003331e-01   4.0746418e-01   6.6592176e-02   1.7942433e-01  -1.3907315e-01  -6.0046686e-02   1.6878442e-01   4.7692558e-02   2.5957905e-01   9.2473327e-02   1.4394970e-01   1.6086102e-01   1.9460076e-01   2.6128831e-01   1.3350696e-01   2.8579244e-01   9.0981134e-02   2.2084880e-01   3.7722693e-01   3.6197909e-01  -2.8729641e-01   5.2914587e-02  -2.0366313e-02   1.4017622e-01  -5.4651839e-01  -6.9657017e-01  -6.5266456e-01  -4.0889598e-01  -6.9882373e-01  -6.0707994e-01  -2.8081463e-02   1.6375376e-01  -1.7770823e-01  -1.4780403e-01  -4.2350394e-01  -2.6405123e-01  -2.5615675e-01  -2.1391396e-01  -4.4772351e-01  -4.4657211e-01  -4.9155874e-01  -4.2553071e-01  -3.7054548e-02   2.2338844e-01   1.5857330e-01   5.5695182e-02  -1.1716714e-01  -2.3895899e-01  -5.6498390e-01  -6.2081371e-01  -4.8713526e-01  -1.4869736e-01
  -5.8115086e-01  -6.1392327e-01  -3.2744346e-01  -3.9490453e-01   8.2272673e-01   8.8516110e-01  -6.0283925e-01  -6.4371291e-01   7.8368115e-01   1.0000000e+00  -3.1928515e-01  -6.6376302e-01  -1.7179649e-01  -5.6840891e-01   6.2925612e-01   8.5956152e-01   5.5276247e-02  -5.9644402e-02   1.4631654e-01   2.3610990e-01   4.7995092e-01   5.4175378e-01  -1.1873591e-01  -2.3599726e-01   2.5179695e-01   5.3659081e-01   6.7033653e-01   6.8156496e-01   9.1124149e-02  -1.2865437e-01  -2.2108043e-01  -1.7612022e-01  -1.9229836e-03  -2.3079463e-01   2.0115422e-01   3.7115799e-01   2.2806801e-01   3.3668017e-01   1.1235576e-01   2.7935892e-01   8.9520624e-02   1.2304025e-01  -3.0345238e-01  -4.5110989e-02   5.4701849e-01   5.6347308e-01  -4.5477769e-01  -3.5424030e-01   1.6555824e-01   2.5185038e-01  -2.8505310e-01  -2.5022275e-01  -5.1843773e-01  -3.3737802e-01  -4.3392848e-01  -3.1921512e-01  -2.3481437e-01  -4.5190186e-01   3.0218181e-01   1.8479927e-01   2.1636625e-01   4.2110761e-02   4.0030747e-01  -9.9502889e-03   2.1863832e-01   1.5945417e-01   2.8494220e-01   4.2585521e-01  -2.4199985e-01   5.1059468e-02  -5.3669627e-02   2.4185801e-01   6.0974595e-01   1.0362479e-01   3.4318010e-01   2.2300111e-01   1.7825593e-01   3.1368023e-01   7.9051723e-02   2.1960461e-01  -7.9335577e-02   2.1273808e-01   2.9850781e-01   6.5241643e-01  -3.9417113e-01  -9.8463330e-02  -1.9245413e-01  -9.1089331e-02  -4.1925947e-01  -5.7495031e-01  -4.4716276e-01  -3.8164875e-01  -4.7718696e-01  -2.3847245e-01  -4.8023140e-02   2.6713907e-01  -4.9881969e-02   1.5491664e-02  -1.9529363e-01  -9.7457100e-02   1.8520419e-01   2.6172455e-01  -1.5969697e-01  -7.0106093e-02  -3.8963954e-01  -1.5693357e-01   3.0965214e-01   5.0080837e-01   1.1360820e-01   7.3602111e-02  -8.4467669e-02  -2.2327354e-01  -3.3004010e-01  -3.6429621e-01  -4.1137377e-01   1.4714869e-03
   2.4161150e-01   3.1217074e-01   1.7053417e-01   1.8783450e-01  -2.3546480e-01  -1.7952269e-01   4.9071921e-02   1.0182488e-01  -2.5334679e-01  -3.1928515e-01   1.0000000e+00   4.6450992e-01   4.6552776e-01   2.9903541e-01  -1.1947839e-01  -2.0830033e-01   6.0234464e-02  -1.2801762e-01   7.3022158e-02   3.5114197e-03   3.7845922e-02   4.1058367e-02   1.7971781e-02   1.2529612e-02   2.6653696e-02  -3.8529457e-02  -1.3923990e-01  -8.5574594e-02   4.2705537e-02   1.0009293e-01   2.9339724e-01   8.1332034e-02  -4.4091421e-02   6.2317515e-02  -1.9271655e-01  -2.1154139e-01  -1.3027748e-01   6.4308193e-02   1.8522580e-01   7.0970073e-02  -8.4159504e-02   5.4843830e-03   2.2910674e-01  -4.4952294e-02  -3.3617591e-01  -3.4624676e-01   3.8136164e-01   2.7355328e-01  -1.3814536e-01  -4.9624643e-02  -3.8887910e-02  -1.6128519e-01   2.8296141e-01   1.4647665e-01   2.8264550e-01   3.9420404e-01  -6.3147179e-02   1.1843869e-01  -1.4282251e-01   2.6932660e-02  -3.7917804e-01  -2.8047593e-01  -2.2312659e-01  -1.1295726e-01  -2.8129159e-01  -3.5321830e-01  -1.9230728e-01  -2.4590223e-01   2.7984424e-02  -1.3594649e-01   3.8327136e-01   1.6135332e-01  -1.0113378e-01   2.1047578e-01  -1.9315793e-01   9.5150269e-02   2.5653839e-02  -2.5621685e-02  -9.6655920e-02  -1.7505344e-03  -3.5728226e-02  -7.1274392e-02   2.4576072e-01  -6.4004279e-02   2.0125715e-01   3.1462363e-01   2.9587528e-01   1.9386313e-01   1.0413658e-01   4.0743967e-01  -1.9732498e-02   1.5948884e-01   2.0991872e-01   1.4568355e-01   3.0822969e-01   1.8886519e-01   3.2810119e-01   3.2005927e-01   2.4574339e-01   2.2704717e-01   3.4419199e-02  -8.0211173e-02   2.6294061e-01   3.3524483e-01   7.5867617e-02   2.0587697e-01  -1.5102201e-02   4.5608238e-02   2.9910755e-01   2.6005807e-01   1.9320771e-01   2.6209677e-01   1.9151466e-01   1.7567833e-01   1.9952088e-01   2.4061444e-02
   4.0329683e-01   4.2898518e-01   5.4161432e-01   3.3729195e-01  -5.2282914e-01  -5.2565997e-01   4.8943430e-01   6.7090403e-01  -4.7228356e-01  -6.6376302e-01   4.6450992e-01   1.0000000e+00   3.4652312e-02   7.6779090e-01  -4.2566805e-01  -5.6175000e-01   9.8088254e-02   2.5493461e-01  -1.0515881e-01  -1.5545881e-01  -2.7056861e-01  -2.9320488e-01  -5.8669799e-02   5.4003560e-02  -2.7945048e-01  -3.8997386e-01  -4.1811618e-01  -3.8258838e-01   3.4292647e-02   6.1446782e-02  -1.6899780e-04  -5.6091131e-02  -5.9856192e-02   4.1381839e-01  -4.0803586e-01  -4.5926298e-01  -1.1499217e-01  -2.7759029e-01  -2.4668033e-01  -2.3323165e-01   7.4068643e-02  -3.4647751e-01   2.5753734e-01   6.7678700e-02  -3.8335505e-01  -4.2128577e-01   3.2824604e-01   2.0814445e-01   2.2715198e-02   4.3477142e-02   7.4641899e-02   2.1548703e-02   2.7487543e-01  -8.1347905e-02   2.9969403e-01   3.0818918e-01   5.6631657e-02   3.2232389e-01  -6.4005136e-02  -4.7818579e-02  -1.5396194e-01   8.4790895e-03  -1.7155458e-01   2.3124257e-01  -3.8603004e-01  -1.4936012e-01  -3.9942466e-01  -4.0035204e-01   2.3342573e-03  -7.8092132e-02   3.0525953e-01  -8.8360245e-02  -4.5318637e-01  -4.0682151e-02  -2.4810345e-01  -1.1344075e-01  -5.8086489e-02  -1.6270795e-01  -8.9895067e-02  -1.7213187e-01   3.0096938e-02  -2.0139709e-01  -3.1919547e-01  -5.8625179e-01   3.1747990e-01   4.6435837e-02  -3.9644718e-02   7.4194021e-02   3.5345213e-01   3.8444770e-01   3.3769626e-01   3.6316253e-01   4.2674480e-01   1.5782811e-01  -2.6553545e-02  -2.5707106e-01   8.0732168e-02   2.7065771e-02   2.1031985e-01   1.6686130e-01  -2.6730366e-01  -2.3110183e-01   1.4887788e-01   4.2759754e-02   1.7200651e-01   5.1179104e-02  -2.0591399e-01  -3.2628237e-01  -1.9360591e-01  -6.7872281e-02   3.4675443e-02   1.9022566e-01   1.7663742e-01   2.8132683e-01   2.5913729e-01  -1.7011124e-01
  -6.7211212e-02   2.0811270e-01  -2.4689756e-01  -2.6208364e-01  -3.5877271e-01  -2.8613278e-01  -7.6006843e-02  -6.6484792e-02  -3.6138308e-01  -1.7179649e-01   4.6552776e-01   3.4652312e-02   1.0000000e+00   2.0082461e-01  -2.9137744e-01  -9.0003083e-02  -3.2747050e-01  -1.4541798e-01  -1.6236575e-01  -7.9495464e-02  -6.6837514e-02  -1.6880141e-01   7.6105532e-01   6.0669139e-01  -2.5600102e-01  -1.8685669e-01  -1.2915118e-02  -9.1791263e-02  -3.0479283e-01   3.3650905e-01   8.0350836e-01   7.8427580e-01   6.7486654e-01   2.0156787e-01   6.4974855e-01   5.6420522e-01  -3.9683999e-01  -3.0681635e-03  -4.8814505e-02   7.6466414e-02  -6.5880314e-01   5.2521824e-01   1.0014308e-01  -3.7984797e-03  -4.6759795e-02   6.6766432e-02   2.1385081e-01   2.3777677e-01  -5.8661804e-01  -5.3835928e-01  -7.1557002e-02  -1.6032627e-01   2.2353797e-01   6.4096408e-01   3.4388772e-01   3.1758218e-01  -2.1587910e-03  -1.8630722e-02  -3.8107557e-01  -8.8921087e-02  -3.0314081e-01  -4.1418012e-01  -4.8966851e-02  -2.9203004e-01   2.1092628e-01  -3.7829922e-01   6.0912394e-01   4.1689251e-01  -6.1317848e-02   1.4987713e-02  -2.5730938e-01   3.1852952e-01   2.9726808e-02  -1.1929079e-01  -2.4666766e-01  -3.5646299e-01  -3.8641666e-01  -3.7682226e-01  -3.4391103e-01  -3.1666492e-01  -4.5828109e-01  -3.0692693e-01  -1.8296201e-01   1.6336890e-01  -9.0883945e-02  -1.0351717e-01   1.4347437e-01  -1.9385680e-01   1.0515880e-01   4.4100535e-01   4.6880693e-02   1.2641906e-01   4.7646517e-01   4.0277217e-01  -5.4651513e-02  -1.9420760e-02   2.3010319e-01   1.8778417e-01   2.7776895e-01  -1.8088759e-02   3.2375362e-01   2.8126901e-01   1.2109815e-01   3.4167467e-01  -1.1517297e-01   1.4170048e-01   8.6266026e-02   2.6075474e-02  -1.3069592e-02   7.2669788e-04   1.7856876e-01   1.5625602e-01   3.2233358e-01   1.0439999e-01  -7.6170314e-02  -3.2515616e-02
   1.7134250e-01   3.7250002e-01   3.5127882e-01   6.6088909e-02  -5.0398258e-01  -5.2428979e-01   2.1664380e-01   4.7422318e-01  -3.6108576e-01  -5.6840891e-01   2.9903541e-01   7.6779090e-01   2.0082461e-01   1.0000000e+00  -5.4503093e-01  -4.4649071e-01  -8.2560987e-02   2.2155821e-01  -3.4121372e-01  -2.6357145e-01  -4.6893106e-01  -4.3971297e-01   2.1412168e-01   3.7283849e-01  -5.7891267e-02  -2.8227086e-01  -4.7050387e-01  -4.7383799e-01  -1.9283308e-01   1.3463350e-01   2.2762873e-01   2.8446925e-01   2.2006296e-01   3.8181030e-01  -8.9930970e-02  -1.9898182e-01  -4.1574699e-01  -4.2667477e-01  -2.8725649e-01  -2.5517198e-01  -2.2238206e-01  -1.3582765e-01   8.8349043e-02  -1.3395821e-01  -2.7182834e-01  -2.7968132e-01   1.2317071e-01  -1.3754841e-02  -7.7373941e-04   1.9947873e-02   2.1109814e-01   9.6649772e-02   2.7534656e-01   1.7297975e-01   1.5495446e-01   9.8460071e-02   4.9177965e-02   3.0881209e-01  -3.3196293e-02   7.5919285e-02   2.3671037e-02   5.1783037e-02  -1.3805198e-01   2.7645585e-01  -4.9613023e-02   1.9822303e-02  -2.1670636e-02  -4.1017303e-02  -1.3670609e-02  -1.1488609e-02   9.8141040e-02   4.9369388e-02  -5.3852600e-01  -2.6616845e-01  -3.8885378e-01  -3.1493265e-01  -2.9414893e-01  -3.5452260e-01  -2.7713695e-01  -3.4179916e-01  -1.4313403e-01  -3.6690899e-01  -3.8909413e-01  -5.5165531e-01   1.2084570e-01  -1.9293398e-01   6.6189810e-02   1.8785904e-02   2.8776531e-01   2.0625408e-01   1.0750128e-01   8.7611471e-02   4.6533033e-01   1.9878621e-01  -1.8921385e-01  -3.7077514e-01  -1.6308286e-01  -2.0942483e-01  -2.1424220e-02  -1.1991907e-01  -2.2411607e-01  -1.7684514e-01   2.1269909e-02   6.0921136e-04   9.1774856e-02   1.0327909e-02  -1.9388356e-01  -3.6393615e-01  -2.6509686e-01  -2.5374770e-01  -1.2162201e-01  -8.0261004e-02   1.0535118e-02   1.4035804e-01   1.2164550e-01  -2.5664699e-01
  -2.4160918e-01  -3.8174997e-01  -1.5551929e-01  -3.6133270e-02   7.4306471e-01   6.0666743e-01  -2.7050154e-01  -4.5511418e-01   7.1698177e-01   6.2925612e-01  -1.1947839e-01  -4.2566805e-01  -2.9137744e-01  -5.4503093e-01   1.0000000e+00   7.5928804e-01   2.9493202e-01   1.2649266e-03   4.5215231e-01   3.2770500e-01   4.4951195e-01   5.6280413e-01  -3.6695479e-01  -4.9261386e-01   1.7252133e-01   2.9048541e-01   4.8391745e-01   4.7494786e-01   4.7116991e-01   3.9682511e-02  -3.1999375e-01  -4.1878038e-01  -3.5957836e-01  -2.5694318e-01  -2.1568439e-01  -1.2200671e-01   4.7620932e-01   3.5716699e-01   2.1635027e-01   1.0307318e-01   4.1782795e-01  -5.2390707e-02  -3.3317710e-02   1.7335142e-01   1.5364186e-01   1.5172243e-01  -3.2618690e-02   6.4232196e-02   1.8496037e-01   2.0465989e-01  -9.0536282e-02  -8.8758129e-02  -2.8707716e-01  -3.8930600e-01  -2.8926198e-01  -2.3219161e-01  -2.2875063e-01  -2.2292506e-01   2.6142167e-01   1.9729691e-01  -3.4151260e-02   1.2041797e-01   1.0312965e-01  -4.4584124e-02  -1.7344963e-01   5.6684481e-02  -1.4500485e-01  -1.2421138e-01   9.3740417e-02   2.7926943e-02   2.8461169e-01   1.2266466e-01   5.4802461e-01   4.3363800e-01   5.3531798e-01   4.7562081e-01   4.0758381e-01   4.0519115e-01   3.4772095e-01   4.4286603e-01   3.8612560e-01   4.3306359e-01   5.8831988e-01   4.8181274e-01   1.2376164e-01   2.2414360e-01  -5.3813001e-02   6.4551722e-04  -3.9776508e-01  -4.9562411e-01  -2.5083299e-01  -7.2620581e-02  -6.7682617e-01  -4.0912661e-01   2.6609876e-01   3.9831758e-01   2.5646112e-01   2.7542352e-01   2.4456942e-02   1.9352592e-01  -2.4045638e-02   1.2590972e-02  -1.1057979e-01  -1.2856632e-01  -3.4960550e-01  -2.1522099e-01   1.4245800e-01   3.5055313e-01   3.3762618e-01   2.8283571e-01   8.4922111e-02   1.3045392e-01  -2.2372743e-01  -3.2673660e-01  -2.1943479e-01   5.0625086e-03
  -5.7907823e-01  -5.6929556e-01  -3.2779879e-01  -3.5279680e-01   7.9442035e-01   7.4266210e-01  -5.4912147e-01  -6.3632948e-01   7.7355089e-01   8.5956152e-01  -2.0830033e-01  -5.6175000e-01  -9.0003083e-02  -4.4649071e-01   7.5928804e-01   1.0000000e+00   1.1283212e-01   6.0370368e-02   1.6078717e-01   2.1128100e-01   4.2378703e-01   5.1497580e-01  -7.1828579e-02  -2.0247015e-01   2.1310237e-01   4.0848521e-01   6.2269058e-01   5.7938921e-01   2.1582362e-01   9.9860116e-02  -1.3046915e-01  -1.1595944e-01  -2.4376606e-03  -2.3689108e-01   1.8087025e-01   2.9679092e-01   2.3786886e-01   3.4809772e-01   1.5777140e-01   2.3207802e-01   1.0094899e-01   1.3796501e-01  -2.2973827e-01  -1.9969355e-03   4.9217833e-01   5.0899782e-01  -3.4156659e-01  -2.4354287e-01   1.7905048e-01   2.3605212e-01  -1.7223208e-01  -1.8158174e-01  -4.5791179e-01  -3.1979153e-01  -4.1122677e-01  -3.3425285e-01  -3.0353352e-01  -4.4451630e-01   2.2172344e-01   1.3422665e-01   1.8103081e-01   1.6034848e-02   3.8689988e-01  -3.5871852e-02   2.1979354e-01   1.7739653e-01   2.6197304e-01   3.4976986e-01  -1.6492681e-01  -2.5981961e-02   7.1686052e-02   2.9215999e-01   5.9001128e-01   1.7075611e-01   3.7040929e-01   2.3021436e-01   2.1848721e-01   3.2907741e-01   1.0675211e-01   2.8981337e-01   4.1147451e-02   3.3257116e-01   4.3209087e-01   6.8871817e-01  -2.7994741e-01  -5.3402695e-02  -7.1807465e-02  -1.0673061e-01  -4.7960035e-01  -5.7451513e-01  -4.2789133e-01  -2.9270070e-01  -5.4398332e-01  -3.3628112e-01  -1.9255551e-02   2.3961261e-01   3.5189508e-02   7.2813427e-02  -1.3721671e-01  -6.1685484e-02   9.2201346e-02   1.5886081e-01  -1.6921494e-01  -1.0364746e-01  -4.4726783e-01  -2.1393758e-01   2.6285664e-01   4.1211387e-01   1.7487320e-01   1.1014017e-01  -1.9137918e-02  -8.4819429e-02  -3.2292270e-01  -3.9202199e-01  -3.7343817e-01  -2.3741598e-02
  -7.0628739e-02  -2.1257980e-01  -1.7570995e-01  -1.3372446e-01   1.5626732e-01   3.7517772e-02   6.7797808e-02  -6.4190923e-02   2.7821337e-01   5.5276247e-02   6.0234464e-02   9.8088254e-02  -3.2747050e-01  -8.2560987e-02   2.9493202e-01   1.1283212e-01   1.0000000e+00   6.3257813e-01   4.9740685e-02   5.3889794e-03  -4.9237089e-02   1.1379008e-02  -4.1222572e-01  -3.6936316e-01   1.1176724e-01   8.1386778e-02  -8.7644294e-02  -3.0522891e-02   6.1729716e-01   3.8525701e-01  -3.8976769e-01  -4.4597652e-01  -3.7801658e-01  -1.9682862e-01  -3.2536443e-01  -2.6807903e-01   2.7574324e-01   7.3037051e-02   4.8242620e-02  -1.5957642e-01   3.3871413e-01  -1.8120449e-01   5.5254407e-03   1.5239587e-01  -5.4266876e-02  -1.0508863e-01  -6.3118162e-02  -1.5416219e-02   2.2697974e-01   1.3859294e-01  -6.6545469e-03   3.3151671e-02  -2.4437601e-01  -4.2620869e-01  -2.2473166e-01  -2.7394677e-01  -1.6056701e-02  -7.2705983e-02   1.6468065e-01   1.6653782e-01   5.2325559e-02   1.4339575e-01   2.1533085e-01   2.9873893e-01  -1.6316435e-01   1.0763155e-01  -2.6899860e-01  -2.4263427e-01  -3.0475661e-02  -3.0818366e-02   2.0877644e-01  -1.5879646e-01   1.3146426e-01   4.3354422e-01   2.1043035e-01   2.6035056e-01   3.7087521e-01   3.6013060e-01   5.5295426e-01   5.2970044e-01   5.2353975e-01   5.1716224e-01   1.7007835e-01  -1.1366547e-01   1.2588255e-01   4.4050017e-03  -1.7994327e-02  -3.2918319e-02  -1.3352005e-01  -2.6446168e-01  -2.2967429e-02   1.0603736e-01  -2.5071975e-01  -3.5352527e-01  -2.8378039e-02   2.3925458e-02  -1.8026294e-02  -6.1056890e-03  -4.7593569e-02   1.7662645e-02  -3.1599588e-01  -3.8774424e-01  -2.9256471e-01  -3.9609850e-01  -1.7066790e-01  -2.1372804e-01  -5.5379549e-02  -4.3760141e-02  -4.7341647e-02   8.0127538e-02   6.0203171e-02   4.9478694e-03  -2.2889026e-01  -2.3797091e-01  -9.5799730e-02  -1.4569110e-02
  -2.4715186e-01  -2.7898036e-01  -1.3926542e-01  -2.9799387e-01   1.0237640e-02  -1.2644586e-01   9.0124359e-02   6.4103130e-03   8.3617664e-02  -5.9644402e-02  -1.2801762e-01   2.5493461e-01  -1.4541798e-01   2.2155821e-01   1.2649266e-03   6.0370368e-02   6.3257813e-01   1.0000000e+00  -2.9095390e-01  -1.6463958e-01  -1.8514601e-01  -1.8206779e-01  -4.4485883e-02   2.4658782e-02   6.8832092e-02   8.0489291e-03  -6.0802263e-02  -1.2040836e-01   2.8966934e-01   4.4414616e-01  -2.2903055e-01  -1.4224406e-01   4.3096419e-03   1.2838179e-01  -6.5120319e-02  -2.0057546e-02   4.3623496e-02  -1.0792016e-01  -8.1760069e-03  -6.6996868e-02   1.3642399e-01  -1.3677928e-01  -1.3964501e-01   3.0419951e-02   1.7322187e-01   1.2862123e-01  -2.4181456e-01  -1.9971383e-01   2.4004717e-01   1.5894201e-01  -8.2679099e-03  -7.0149931e-03  -3.2193242e-01  -3.5779869e-01  -1.1615847e-01  -2.1713752e-01  -3.8749867e-02  -1.5380123e-01   1.6583549e-01   5.8187116e-02   2.7962868e-01   1.6541944e-01   4.0892203e-01   4.7894492e-01   1.3271832e-01   2.9000247e-01   3.6530267e-02   1.0252530e-01  -2.2979915e-01  -6.6968615e-02  -3.8175594e-02  -1.6018713e-01  -1.1925438e-01   4.3809059e-02  -3.6531039e-02  -1.9079613e-01  -1.2872821e-01  -5.5866522e-02   8.2064423e-02   9.9340678e-02   9.2534515e-02   2.9272863e-01  -2.1076488e-01  -1.0088321e-01  -1.1092147e-01  -2.9878631e-01   5.8073305e-02  -7.3454786e-03  -4.4688247e-03  -1.8847770e-01   1.0764154e-01   1.6374799e-01   4.0175962e-02  -1.5378168e-01  -3.2198455e-01  -2.5642084e-01  -1.6941067e-01  -1.4831184e-01  -6.6510581e-02  -8.0102884e-02  -3.0677842e-01  -2.7206241e-01  -2.4734995e-01  -3.7235255e-01  -4.6017411e-02  -1.6259179e-01   3.5118885e-02  -1.9790042e-01  -3.8896761e-01  -1.9901454e-01  -5.0005798e-02  -5.4422787e-02  -1.7650914e-01  -1.7378374e-01  -8.7539612e-02   9.0872355e-03
   4.2395362e-01   3.8909553e-01   7.5976310e-02   4.3312124e-01   9.9679081e-02   2.6892396e-01  -4.4066578e-02   1.0365783e-01   3.4528584e-02   1.4631654e-01   7.3022158e-02  -1.0515881e-01  -1.6236575e-01  -3.4121372e-01   4.5215231e-01   1.6078717e-01   4.9740685e-02  -2.9095390e-01   1.0000000e+00   8.6569434e-01   5.1368474e-01   5.9004316e-01  -3.8982607e-01  -5.6461006e-01  -2.8812447e-01   1.6584573e-01   3.3989196e-01   4.2665923e-01   3.3117477e-01  -2.2262659e-01  -1.8230969e-01  -2.3158587e-01  -2.2145781e-01   2.1888414e-01  -3.5551170e-01  -2.5727796e-01   5.4319567e-01   4.8716683e-01   9.4977179e-02   3.2980362e-01   4.6333370e-01   7.9722841e-02   2.4558824e-01   2.1299838e-01  -1.9737065e-01  -1.6161827e-01   5.3461555e-01   5.7065539e-01  -3.0714049e-01  -1.3986021e-01  -3.8076373e-01  -3.0518992e-01   2.5424881e-01  -4.2846774e-02   2.9936629e-01   4.1150038e-01   2.1114313e-01   3.6702652e-01  -2.4791616e-01  -1.0283209e-01  -5.4677889e-01  -1.5635972e-01  -2.8767962e-01  -1.1544128e-01  -6.3798982e-01  -4.6465179e-01  -4.2487721e-01  -4.5785694e-01   4.8370495e-01   3.4996165e-01   5.0762721e-02  -1.4726994e-02   5.4015141e-01   6.2167910e-01   6.6739745e-01   6.5587563e-01   4.6389241e-01   3.4300119e-01   4.5767090e-01   2.5091551e-01   5.2663137e-01   3.2358439e-01   4.3913447e-01   2.9181718e-01   5.5976994e-01   3.8590602e-01  -2.5031660e-01  -1.5509051e-01   1.5702558e-02   1.2846875e-01   2.7892379e-01   3.6887314e-01  -2.1391359e-01   1.5916919e-01   5.5420965e-01   5.5849078e-01   5.7805619e-01   6.2597093e-01   5.9422721e-01   7.1946651e-01   3.5579276e-01   3.8778334e-01   3.6793822e-01   4.3922404e-01  -3.9936049e-02   1.5339792e-01   2.5660721e-01   4.4533244e-01   3.7429960e-01   3.4313611e-01   1.2228933e-01   3.8730709e-01   2.6668628e-01   2.2630006e-01   1.1649821e-01   7.5928246e-03
   2.5769581e-01   3.9708762e-01  -4.6154800e-02   2.1745693e-01   8.3728878e-02   3.4995671e-01  -2.6972461e-01   2.1756670e-02   7.0081413e-02   2.3610990e-01   3.5114197e-03  -1.5545881e-01  -7.9495464e-02  -2.6357145e-01   3.2770500e-01   2.1128100e-01   5.3889794e-03  -1.6463958e-01   8.6569434e-01   1.0000000e+00   5.0515114e-01   6.0903257e-01  -2.3326364e-01  -4.1721995e-01  -2.5394326e-01   3.1371874e-01   4.1022799e-01   5.0768781e-01   2.2341065e-01  -1.8293603e-01  -9.1709292e-02  -6.6298048e-02   4.4962195e-03   3.5681421e-01  -2.1311582e-01  -7.6953370e-02   3.5950188e-01   4.4728045e-01   4.0777940e-03   3.7797179e-01   2.9003825e-01   1.7778846e-01   1.6180055e-01   1.2635894e-01  -2.8843432e-02   2.4325371e-02   4.3286922e-01   4.4123048e-01  -3.3339446e-01  -1.0355424e-01  -4.9152375e-01  -4.4816059e-01   1.9657315e-01   5.2681263e-03   2.8922303e-01   3.9194963e-01   2.3676503e-01   3.7437982e-01  -2.1784845e-01   4.7475893e-02  -5.1806039e-01  -1.9608130e-01  -1.4962034e-01   6.3260039e-02  -5.2796134e-01  -4.7393803e-01  -1.7336748e-01  -1.7907137e-01   4.3075682e-01   5.5186717e-01  -1.0992264e-01   5.8805367e-02   5.9440633e-01   5.4729406e-01   6.0785984e-01   5.4671232e-01   3.0208143e-01   2.4774508e-01   3.6528671e-01   1.6871054e-01   3.4162692e-01   2.7005443e-01   2.5359924e-01   3.4526392e-01   3.9674519e-01   2.1549219e-01  -2.5906296e-01  -2.7166111e-01   1.0463418e-01   1.6301605e-01   1.9628925e-01   2.6881806e-01  -8.3510479e-02   2.8498369e-01   4.1754038e-01   5.1762164e-01   4.8245046e-01   5.6354563e-01   5.4198741e-01   6.3186190e-01   4.8490715e-01   5.5816817e-01   3.0302201e-01   4.2889441e-01  -1.9304952e-01   2.8855322e-02   4.0596351e-01   5.2379737e-01   2.4777615e-01   1.9010430e-01   2.6586515e-02   2.6334753e-01   2.1768308e-01   1.7081491e-01  -1.0307804e-01  -1.3634237e-01
  -4.3392902e-02  -8.9837607e-02   1.5137028e-01   1.3684116e-01   4.1534376e-01   6.4898914e-01  -3.7858790e-01  -1.2758749e-01   1.3654071e-01   4.7995092e-01   3.7845922e-02  -2.7056861e-01  -6.6837514e-02  -4.6893106e-01   4.4951195e-01   4.2378703e-01  -4.9237089e-02  -1.8514601e-01   5.1368474e-01   5.0515114e-01   1.0000000e+00   9.2181219e-01  -1.6835753e-01  -3.0554507e-01  -8.7727190e-02   5.1032699e-01   8.6569048e-01   8.2987820e-01   2.0512138e-02  -3.6124057e-01  -1.6480361e-01  -1.8873306e-01  -8.3885939e-02   1.0946190e-01  -1.0644949e-01   1.4397542e-01   3.9418002e-01   4.7833954e-01   1.3043760e-01   4.8960074e-01   2.4039021e-01  -1.0834448e-01   1.1014828e-02   9.6746660e-02   3.2930205e-01   3.7780803e-01   1.1875400e-01   1.6611461e-01  -5.4938667e-02   2.2713622e-01  -5.9103900e-01  -5.3664252e-01  -9.1927682e-02  -4.1839321e-01   1.8333905e-01   3.6022673e-01  -1.2372845e-01  -1.4165783e-01  -5.4897833e-02  -4.8305728e-02  -3.9793245e-01  -3.5570002e-01  -3.4019421e-02  -1.7999920e-01  -2.8535492e-01  -3.2936024e-01  -9.1397393e-02   4.8449860e-02  -1.1000765e-01   8.6170028e-02   8.4980709e-02   1.6862000e-01   6.1304967e-01   2.9949005e-01   4.1753296e-01   4.4555514e-01   3.4350640e-01   4.1258811e-01   2.1111871e-01   1.8537236e-01   1.1565833e-01   2.7749516e-01   3.1067276e-01   4.0429700e-01   9.5432261e-02   1.9071343e-01  -3.6980178e-01  -2.3561990e-01   6.5018344e-02   1.5852699e-02   1.6938885e-01   3.0974882e-02  -5.8979056e-02   2.1418001e-01   2.2652435e-01   4.2598294e-01   3.9306601e-01   4.2846406e-01   3.6516785e-01   4.1833165e-01   4.0350847e-01   4.6071890e-01   3.5808399e-01   4.5344386e-01  -9.4737067e-02   4.9254049e-02   5.4193524e-01   6.2556813e-01   1.9904957e-01   2.2489760e-01   1.3331881e-01   1.8106156e-01   1.0269178e-01   1.5074748e-01  -4.6368444e-02   1.0805885e-01
  -5.3357592e-02  -6.0548167e-02   1.3300367e-01   1.6415511e-01   5.1071571e-01   7.0990938e-01  -4.0129358e-01  -1.5404128e-01   2.9706086e-01   5.4175378e-01   4.1058367e-02  -2.9320488e-01  -1.6880141e-01  -4.3971297e-01   5.6280413e-01   5.1497580e-01   1.1379008e-02  -1.8206779e-01   5.9004316e-01   6.0903257e-01   9.2181219e-01   1.0000000e+00  -2.6209274e-01  -3.8931449e-01  -1.3236623e-02   5.5230969e-01   8.5430499e-01   8.3678058e-01   1.2575207e-01  -3.5855023e-01  -2.1678980e-01  -2.3434565e-01  -1.7731486e-01   5.1746428e-02  -2.1098857e-01   1.1460698e-02   4.0847243e-01   4.5338035e-01   9.5472453e-02   4.1776102e-01   2.9690583e-01  -8.6200693e-02   4.0500057e-02   1.0208664e-01   2.6345528e-01   3.0181831e-01   1.3531086e-01   1.7026357e-01   1.3530416e-02   2.8948388e-01  -5.0349909e-01  -4.6537032e-01  -1.1647614e-01  -4.3319522e-01   4.7214803e-02   2.5470386e-01  -1.7159575e-01  -1.1530443e-01  -4.9827593e-02   3.8105071e-02  -3.8992487e-01  -2.9504963e-01  -6.7414795e-02  -1.4090051e-01  -3.2140705e-01  -2.4563354e-01  -1.8077367e-01  -6.0492048e-02  -1.4142849e-02   1.1175792e-01   1.7879816e-01   1.8370500e-01   6.2350912e-01   3.8262226e-01   4.6714089e-01   5.1461748e-01   3.7652718e-01   4.0577317e-01   3.0780825e-01   2.7529525e-01   2.1563627e-01   3.3540456e-01   3.9161159e-01   4.3252991e-01   1.9778363e-01   2.6119521e-01  -2.9749174e-01  -2.1055771e-01  -5.0980689e-02  -9.4070337e-02   8.5542187e-04   1.1466148e-02  -2.0861637e-01   1.0607654e-01   2.9972310e-01   4.9448668e-01   3.7011812e-01   4.5743549e-01   3.0499290e-01   4.3674570e-01   3.9004397e-01   4.3233450e-01   2.7090453e-01   3.8549939e-01  -1.8389802e-01  -2.8571292e-02   4.6922380e-01   6.3676264e-01   2.7102211e-01   2.5096166e-01   1.0441897e-01   2.1798364e-01   6.7413133e-02   4.2205402e-02  -1.1966431e-01   2.0561626e-02
  -2.8788859e-01   5.6572146e-03  -3.8305257e-02  -3.1015877e-01  -2.5967423e-01  -2.6159154e-01   4.1789098e-02   7.9051900e-02  -3.2433652e-01  -1.1873591e-01   1.7971781e-02  -5.8669799e-02   7.6105532e-01   2.1412168e-01  -3.6695479e-01  -7.1828579e-02  -4.1222572e-01  -4.4485883e-02  -3.8982607e-01  -2.3326364e-01  -1.6835753e-01  -2.6209274e-01   1.0000000e+00   8.8976303e-01  -3.1760688e-01  -2.6871536e-01   4.4986911e-02  -7.0248657e-02  -5.2333110e-01   2.4899387e-01   6.8431959e-01   8.0927054e-01   8.5986678e-01   2.5292374e-01   8.3065021e-01   6.9083349e-01  -4.2472585e-01  -5.1574539e-02  -2.1126430e-01   1.8513146e-02  -8.0616571e-01   6.1738579e-01   9.6260135e-02   1.3682966e-01   2.0718781e-01   3.2299215e-01   3.5494103e-02   8.6233646e-02  -4.2289972e-01  -4.4274626e-01   7.0715382e-02   5.4345041e-02  -1.1719744e-02   5.8983670e-01   1.8616975e-01   9.4338699e-02  -1.6666201e-01  -2.2590615e-01  -3.3732153e-01  -1.6246928e-01  -6.5204126e-02  -4.0330209e-01   1.0941949e-01  -2.7443119e-01   4.9682306e-01  -1.1815204e-01   8.0523647e-01   6.2811728e-01  -2.6395721e-01  -1.0656561e-01  -5.3918636e-01   1.3861095e-01  -9.4690814e-02  -4.1110957e-01  -3.0762517e-01  -5.3989358e-01  -5.0622720e-01  -4.8409896e-01  -3.7256087e-01  -4.2542417e-01  -5.1681928e-01  -3.2636804e-01  -4.4984017e-01   1.3274129e-01  -1.7881961e-01  -2.8263989e-01   7.2163347e-02  -3.4126957e-01   5.0485867e-02   2.8006510e-01   2.7870168e-02   4.2656027e-02   4.2288173e-01   3.1130058e-01  -2.7540338e-01  -2.3562089e-01   3.5563220e-02  -3.9535311e-02   1.3673707e-01  -1.9189278e-01   2.2200767e-01   2.6188105e-01  -1.1056824e-01   1.1433905e-01  -1.6490354e-01  -3.2108718e-02  -9.7740846e-03  -1.4814443e-01  -1.9988908e-01  -1.4868791e-01   1.8382165e-01   8.3180076e-02   2.1719008e-01  -4.3275684e-02  -1.4840902e-01  -1.2149833e-01
  -3.4097518e-01  -1.0246160e-01   1.0045586e-01  -2.0081010e-01  -3.4735067e-01  -3.2615506e-01   1.3248309e-01   1.3366934e-01  -3.2428413e-01  -2.3599726e-01   1.2529612e-02   5.4003560e-02   6.0669139e-01   3.7283849e-01  -4.9261386e-01  -2.0247015e-01  -3.6936316e-01   2.4658782e-02  -5.6461006e-01  -4.1721995e-01  -3.0554507e-01  -3.8931449e-01   8.8976303e-01   1.0000000e+00  -1.2405613e-01  -2.1354987e-01  -1.2805571e-01  -1.9340376e-01  -5.8566214e-01   2.0629241e-01   5.5470712e-01   6.7422022e-01   7.5432229e-01   1.8288452e-01   7.1736619e-01   5.4296383e-01  -5.0316768e-01  -2.3998646e-01  -2.3019483e-01  -1.2681977e-01  -7.4436685e-01   4.3113247e-01   2.1693529e-02   8.3115787e-03   1.6587461e-01   2.3431205e-01  -9.2748451e-02  -7.5937653e-02  -1.9680932e-01  -2.5763495e-01   2.3453616e-01   2.0301076e-01  -5.0332541e-02   5.1426465e-01   6.5864497e-02  -1.9928976e-02  -3.1152361e-01  -3.3197522e-01  -1.7515927e-01  -1.0310280e-01   1.4106333e-01  -2.5173208e-01   7.4117184e-02  -1.7577645e-01   5.9914052e-01   1.4127644e-01   7.0803871e-01   6.0022162e-01  -4.2237138e-01  -3.1254839e-01  -4.6457962e-01   2.2439604e-02  -3.7920700e-01  -5.3373083e-01  -5.2027278e-01  -6.2281377e-01  -5.5292530e-01  -5.0912095e-01  -4.4030090e-01  -4.5593539e-01  -5.3867979e-01  -3.4685597e-01  -5.1197459e-01  -9.6846676e-02  -2.2464750e-01  -2.5429772e-01   1.6455816e-01  -1.6580464e-01   7.9944169e-02   2.3077972e-01  -1.8275407e-03   2.3362327e-02   4.7484695e-01   2.0219247e-01  -3.8643127e-01  -4.0276476e-01  -1.4636969e-01  -2.2336473e-01  -4.2549665e-02  -3.2425543e-01   6.8814708e-03  -1.3007748e-02  -1.9064385e-01  -1.7287081e-02  -4.1116936e-02  -6.1074273e-02  -2.5056335e-01  -4.0425386e-01  -2.7855916e-01  -2.2455999e-01   1.3461800e-01   6.8289998e-03   1.1379568e-01  -8.9466269e-02  -4.6050544e-02  -1.2482417e-01
  -2.2294985e-01  -3.1733313e-01  -2.3659391e-01  -1.3879443e-01   3.0450481e-01   2.8787830e-01  -3.7419827e-01  -5.4852409e-01   4.3191717e-01   2.5179695e-01   2.6653696e-02  -2.7945048e-01  -2.5600102e-01  -5.7891267e-02   1.7252133e-01   2.1310237e-01   1.1176724e-01   6.8832092e-02  -2.8812447e-01  -2.5394326e-01  -8.7727190e-02  -1.3236623e-02  -3.1760688e-01  -1.2405613e-01   1.0000000e+00   5.9516173e-01  -1.1557344e-01  -5.1956704e-02   4.5794476e-02   2.1906563e-03  -7.6644848e-02  -2.1795448e-01  -3.7185208e-01  -3.9537318e-01  -2.0375915e-01  -2.1620494e-01  -2.3628186e-01  -2.5391230e-01   3.5307158e-01  -1.5601899e-01   1.4066158e-01  -2.2602826e-01  -3.9088531e-01  -4.1585919e-01  -5.4274481e-02  -1.3623867e-01  -4.1017684e-01  -4.8115929e-01   4.3991230e-01   3.7512499e-01   2.3654475e-01   1.4234029e-01  -9.7813132e-02  -1.8473139e-01  -3.8996834e-01  -4.6865330e-01  -3.9553471e-02  -8.1195805e-02   5.4603607e-01   4.6671852e-01   3.7425302e-01   3.9727458e-01  -6.7080201e-02   2.2287065e-01   2.0537140e-01   4.3761054e-01  -5.6466397e-02   5.9888973e-02  -5.7367048e-03  -3.3715509e-02   3.2752448e-01   3.1315284e-02  -1.3594555e-01   1.1988472e-02  -1.0315412e-01   1.3350850e-01  -9.9430128e-02  -1.2123816e-02  -1.4019777e-01   1.2680220e-01  -3.6740854e-02   7.3314480e-02   3.5594222e-01  -8.9059780e-03  -3.4574082e-01   3.1063339e-02   4.2477156e-01   4.6303220e-01  -1.9669135e-01  -4.1368044e-01  -4.1007980e-01  -4.8773277e-01  -3.5970535e-01  -3.5736406e-01  -8.4893822e-02  -5.9831071e-02  -4.2313088e-01  -3.6469061e-01  -5.8369862e-01  -3.8043052e-01  -2.9929284e-01  -3.0937893e-01  -2.2264683e-01  -2.7015727e-01   1.2634683e-01   2.1164220e-02  -9.5399576e-02  -1.9380700e-02   2.9162656e-02  -1.3097678e-01  -2.7734404e-01  -3.7643936e-01  -4.0325144e-01  -2.3162078e-01   7.8745246e-03   1.1036216e-01
  -2.4872061e-01  -2.4508275e-01  -1.9397400e-01  -1.6382404e-01   3.8268185e-01   7.1330649e-01  -5.3925095e-01  -4.5244385e-01   4.4206520e-01   5.3659081e-01  -3.8529457e-02  -3.8997386e-01  -1.8685669e-01  -2.8227086e-01   2.9048541e-01   4.0848521e-01   8.1386778e-02   8.0489291e-03   1.6584573e-01   3.1371874e-01   5.1032699e-01   5.5230969e-01  -2.6871536e-01  -2.1354987e-01   5.9516173e-01   1.0000000e+00   4.2609581e-01   6.2320294e-01  -5.2074519e-02  -2.7323607e-01  -9.8061533e-02  -1.7079483e-01  -1.3626863e-01  -5.8885459e-02  -1.3540516e-01   3.2027302e-03   1.9427676e-02   7.6920983e-02   1.3331114e-01   1.9087597e-01   1.8932707e-01  -9.1254074e-02  -3.0078969e-01  -2.6561540e-01   1.8872999e-01   1.8520223e-01  -2.3819354e-01  -2.5397566e-01   1.7304884e-01   3.5678757e-01  -2.9707053e-01  -3.5836443e-01  -1.6136706e-01  -3.1452878e-01  -1.9121627e-01  -1.5134146e-01  -8.4874233e-02  -1.0325715e-01   3.7494351e-01   4.1565331e-01   5.3146012e-02   8.3382502e-02  -5.6397337e-02   1.6486124e-01  -2.8433348e-02   8.6096111e-02   5.0862995e-02   2.1112781e-01  -1.3724642e-01   1.3872279e-01   1.0052404e-01   1.2886097e-01   3.1313098e-01   1.9754708e-01   1.9825245e-01   3.3994604e-01   3.9124691e-02   1.5325314e-01   2.8914904e-03   1.0973311e-01  -5.4989918e-02   1.5451728e-01   3.1480568e-01   2.7619042e-01  -2.4916809e-01   2.4832192e-02   4.4852345e-03   7.1852777e-02  -6.5512302e-02  -2.3026159e-01  -2.1022846e-01  -2.5336317e-01  -1.9727567e-01  -6.2543304e-02  -1.2436045e-02   1.8276276e-01  -9.3346123e-02  -1.1276194e-02  -1.1870729e-01   1.2179804e-02   5.2188304e-02   1.3923706e-01  -6.4475991e-02   6.7700791e-02  -1.6262902e-01  -1.0263474e-01   2.7951074e-01   4.6965803e-01  -1.3837182e-02  -6.0328862e-02  -1.8635199e-01  -1.8204308e-01  -1.8373795e-01  -1.7537095e-01  -2.3785527e-01  -8.6799064e-02
  -3.2179358e-01  -3.0566177e-01   5.8440965e-02  -3.8920187e-02   6.1905719e-01   7.1974675e-01  -4.0294975e-01  -2.1251837e-01   3.0409865e-01   6.7033653e-01  -1.3923990e-01  -4.1811618e-01  -1.2915118e-02  -4.7050387e-01   4.8391745e-01   6.2269058e-01  -8.7644294e-02  -6.0802263e-02   3.3989196e-01   4.1022799e-01   8.6569048e-01   8.5430499e-01   4.4986911e-02  -1.2805571e-01  -1.1557344e-01   4.2609581e-01   1.0000000e+00   8.4397861e-01  -3.8762350e-02  -2.6879861e-01  -1.5562655e-01  -6.8309484e-02   1.0115875e-01   6.5401298e-02   1.4840159e-01   3.7591520e-01   3.4701950e-01   4.9809410e-01   9.6830975e-02   5.1668411e-01   7.4443492e-02   9.7616324e-02  -6.4979813e-02   1.3043242e-01   5.3980201e-01   5.9232568e-01  -7.9492071e-02   7.8424845e-03  -1.1466740e-02   2.1282735e-01  -5.1804456e-01  -4.2978752e-01  -3.1485467e-01  -3.7371638e-01   1.3540082e-02   1.8460549e-01  -2.3072042e-01  -3.6044606e-01  -8.9452176e-02  -1.0909484e-01  -2.0649389e-01  -3.5882335e-01   2.4034666e-01  -2.0813483e-01  -2.6415228e-04  -1.4077393e-01   1.4883231e-01   2.8010854e-01  -2.0733485e-01   6.3936364e-02  -9.6647465e-02   1.7283068e-01   6.2898929e-01   1.2980998e-01   3.5917771e-01   2.3046039e-01   1.7703409e-01   2.7640000e-01   1.2490533e-01   1.0656520e-01  -1.6547379e-02   2.3635252e-01   2.0330269e-01   5.7944502e-01  -5.4558080e-02   2.4758073e-03  -3.2281937e-01  -2.7451042e-01  -1.2649705e-01  -1.8467564e-01  -2.3384310e-02  -3.2526939e-02  -1.2134484e-01   1.6543818e-01   1.0090726e-01   3.6552963e-01   2.7965380e-01   3.4522206e-01   2.5113701e-01   2.8268144e-01   4.4218006e-01   5.2120991e-01   2.1231741e-01   3.4215265e-01  -1.7927589e-01   4.3612664e-03   5.6714515e-01   6.0745979e-01   1.4783625e-01   1.7020919e-01   1.2755830e-01   1.1671233e-01   3.6473544e-02  -2.5609325e-02  -1.6522864e-01   1.2283609e-01
  -3.5435887e-01  -3.0139729e-01   5.6994605e-02  -8.8242818e-02   5.5431472e-01   8.6543388e-01  -3.7242559e-01  -2.2196048e-01   4.1938156e-01   6.8156496e-01  -8.5574594e-02  -3.8258838e-01  -9.1791263e-02  -4.7383799e-01   4.7494786e-01   5.7938921e-01  -3.0522891e-02  -1.2040836e-01   4.2665923e-01   5.0768781e-01   8.2987820e-01   8.3678058e-01  -7.0248657e-02  -1.9340376e-01  -5.1956704e-02   6.2320294e-01   8.4397861e-01   1.0000000e+00  -1.2021692e-01  -3.6572146e-01  -1.9304187e-01  -1.8362838e-01   6.4624090e-02   1.0723819e-01   5.0467288e-02   2.4521723e-01   3.6967101e-01   5.2848027e-01   3.5628514e-02   4.8706278e-01   1.2017312e-01   7.8692381e-02  -8.0656061e-04   1.5482395e-01   4.5465136e-01   4.9854913e-01  -7.1246519e-02   1.5167189e-02   3.5684572e-02   2.8464304e-01  -4.8489515e-01  -4.5729756e-01  -3.7695462e-01  -3.9995538e-01  -1.2656126e-01   1.1558334e-01  -3.2169219e-01  -3.1407429e-01   8.5329519e-02   7.8824997e-02  -2.0960317e-01  -2.8977991e-01   1.7135398e-01  -6.8574710e-02  -6.6824759e-02  -1.5772294e-01   1.1441076e-01   2.4590608e-01  -2.4681707e-01   5.3127049e-02  -1.1015986e-01   6.6736794e-02   5.4015422e-01   1.4870144e-01   2.7228999e-01   2.6646700e-01   2.1436790e-01   2.9123084e-01   1.9159340e-01   1.1007280e-01  -2.3263666e-03   2.4500592e-01   2.7361576e-01   5.3566409e-01  -5.8280880e-02   1.3919685e-01  -3.4660296e-01  -2.0040649e-01  -1.9485954e-01  -1.6983907e-01  -1.4576620e-01  -4.9375843e-02  -2.4240768e-01  -1.4987993e-02   1.2958859e-01   4.0940372e-01   2.9787461e-01   3.4318521e-01   2.3488570e-01   2.7509031e-01   2.4055840e-01   3.5605691e-01   3.1337331e-02   2.1058880e-01  -3.6877913e-01  -2.1390338e-01   4.2831655e-01   6.2676694e-01   1.2618643e-01   1.6914037e-01   1.2246152e-01   7.8868949e-02  -1.1173397e-01  -2.1920701e-01  -3.5010911e-01  -7.4848789e-02
   1.8943116e-01  -2.4098913e-03  -2.9766227e-01   5.3894237e-02   1.2679123e-01  -1.4049475e-02  -2.3904751e-02  -1.7420599e-01   1.8358998e-01   9.1124149e-02   4.2705537e-02   3.4292647e-02  -3.0479283e-01  -1.9283308e-01   4.7116991e-01   2.1582362e-01   6.1729716e-01   2.8966934e-01   3.3117477e-01   2.2341065e-01   2.0512138e-02   1.2575207e-01  -5.2333110e-01  -5.8566214e-01   4.5794476e-02  -5.2074519e-02  -3.8762350e-02  -1.2021692e-01   1.0000000e+00   4.8862274e-01  -1.9613816e-01  -2.9394448e-01  -5.4822897e-01  -3.3892465e-01  -3.7715494e-01  -2.8857386e-01   4.7066957e-01   2.0858940e-01   8.9177139e-02  -9.3225895e-02   4.9905825e-01  -8.2698218e-02   5.0867035e-02   1.0322138e-01  -2.7057816e-01  -2.7777835e-01   2.0372256e-01   2.5459571e-01  -6.7304263e-02  -1.3002534e-01  -9.8004023e-02  -8.8899446e-03   9.8057425e-02  -2.2024746e-01  -2.1041302e-02  -9.9108147e-02   2.0684864e-01   1.3766251e-01  -5.1428014e-02  -2.2124027e-02  -1.9545261e-01   1.3317020e-01  -1.0576762e-01  -3.6335936e-02  -4.1944351e-01  -1.1147156e-01  -4.3260029e-01  -4.7019505e-01   3.7513724e-01   1.8739293e-01   4.5023162e-01   1.9968423e-01   4.2238599e-01   7.0898511e-01   6.0185685e-01   5.2327263e-01   5.4225369e-01   4.7055403e-01   5.3999647e-01   5.9474802e-01   6.0216767e-01   5.1078189e-01   3.9965478e-01   1.6509629e-01   2.9061492e-01   9.6599639e-02  -8.4774041e-02  -3.0241857e-02  -1.6976260e-01  -3.0654043e-01   5.2570374e-02   1.3620574e-01  -2.9423610e-01  -1.2900804e-01   3.2046910e-01   3.0056244e-01   2.5761950e-01   3.0144952e-01   1.4132039e-01   2.7067449e-01   6.2570575e-02  -3.6661648e-02   8.9234898e-02  -8.7169927e-02  -5.5201133e-02   6.0909012e-02   5.2608699e-02   5.2834620e-02   2.1491640e-01   3.3949652e-01   1.6197356e-01   1.8401533e-01   5.9150370e-02   5.4007836e-02   8.6075896e-02   1.1012043e-01
  -1.6271958e-01  -5.8867257e-02  -4.4658344e-01  -3.4378927e-01  -2.3424562e-01  -3.4776448e-01  -8.3551579e-03  -2.1320613e-01  -1.9590061e-02  -1.2865437e-01   1.0009293e-01   6.1446782e-02   3.3650905e-01   1.3463350e-01   3.9682511e-02   9.9860116e-02   3.8525701e-01   4.4414616e-01  -2.2262659e-01  -1.8293603e-01  -3.6124057e-01  -3.5855023e-01   2.4899387e-01   2.0629241e-01   2.1906563e-03  -2.7323607e-01  -2.6879861e-01  -3.6572146e-01   4.8862274e-01   1.0000000e+00   3.5907243e-01   3.1669309e-01   1.3415543e-01  -2.2230909e-01   3.2546972e-01   2.3725481e-01  -7.7974982e-02   6.1944630e-02  -3.3419023e-03  -2.4447596e-01  -2.6368113e-01   4.0433278e-01   4.5489897e-02   1.1729472e-01  -1.7261117e-01  -1.1015903e-01   5.9338181e-02   1.5576452e-01  -2.4599676e-01  -4.2740056e-01   1.8298496e-01   2.1818587e-01   1.9983967e-03   3.0387550e-01  -8.8448476e-02  -2.5437930e-01   6.6365020e-02  -5.0173024e-02  -2.0414719e-01  -7.8980659e-02  -9.8136367e-02  -1.1323510e-01   6.5930860e-02  -4.7893037e-02   1.5699954e-01  -5.6149626e-02   2.7546860e-01   1.1172247e-01   2.0068921e-01   8.3848464e-02   5.6929284e-02   2.1655594e-01   6.9704823e-02   3.4596324e-01   6.7278494e-02  -2.8901385e-02   8.0320496e-02   5.9200810e-02   1.9804280e-01   2.7036709e-01   1.6415908e-01   3.1510639e-01   2.6109203e-02   1.2705995e-01  -3.5437912e-02  -9.0142888e-02   9.9564473e-02  -1.7770681e-01  -2.1032631e-01  -1.3703764e-01  -5.2302096e-02   8.9143156e-02   1.2257583e-03  -7.0199108e-02  -5.6179774e-02  -5.5791897e-02   6.4169295e-02   8.1091694e-02   1.8894892e-02  -1.6133939e-01  -1.2745346e-02  -1.2885573e-01  -1.8486922e-01  -2.2272514e-01  -1.6917943e-01  -3.1230785e-02  -1.5103321e-01  -2.6857959e-01  -1.5107798e-02   8.8302374e-02   2.3986443e-01   3.5594665e-02  -3.4547784e-02  -1.5400589e-01  -8.6236688e-02   9.8170247e-03
   5.3874301e-02   2.8208508e-01  -3.2787385e-01  -2.6560645e-01  -4.1852379e-01  -3.3392631e-01  -1.4384440e-01  -1.3973240e-01  -3.7414595e-01  -2.2108043e-01   2.9339724e-01  -1.6899780e-04   8.0350836e-01   2.2762873e-01  -3.1999375e-01  -1.3046915e-01  -3.8976769e-01  -2.2903055e-01  -1.8230969e-01  -9.1709292e-02  -1.6480361e-01  -2.1678980e-01   6.8431959e-01   5.5470712e-01  -7.6644848e-02  -9.8061533e-02  -1.5562655e-01  -1.9304187e-01  -1.9613816e-01   3.5907243e-01   1.0000000e+00   9.1317350e-01   5.6222236e-01   1.3737765e-01   5.9904955e-01   4.9328001e-01  -3.7142979e-01  -8.4717698e-02  -1.5388131e-01  -3.4323113e-02  -5.6910562e-01   4.8178955e-01   1.1566421e-01  -6.3662507e-02  -1.6820856e-01  -6.5292254e-02   2.6541865e-01   2.5186499e-01  -5.9235779e-01  -5.6637756e-01   2.7689877e-02  -8.9380218e-02   3.6472116e-01   6.7316257e-01   2.5078359e-01   1.4630909e-01   1.4539917e-01   1.5252585e-01  -3.3184808e-01  -1.4817186e-02  -3.1313683e-01  -3.0725974e-01  -2.6452359e-01  -3.4379327e-01   1.5435948e-01  -3.6118815e-01   5.5693671e-01   3.4470824e-01   1.3233500e-01   1.4587053e-01  -3.6263548e-02   5.4167696e-01   4.1512133e-02  -9.2306589e-02  -1.0386941e-01  -2.4467368e-01  -2.9590794e-01  -3.1221235e-01  -3.0244815e-01  -2.0021797e-01  -3.7747083e-01  -2.8076700e-01  -1.1090879e-01   1.5524222e-01  -4.2901226e-02  -1.1505866e-01   8.0721823e-02  -2.2090819e-01   3.6865331e-02   2.4550621e-01  -4.9624335e-02  -6.6979523e-02   3.7642367e-01   4.0931112e-01   1.2421868e-02   2.1315208e-02   1.7374625e-01   9.1972846e-02   1.4718638e-01  -1.2623685e-01   3.4752371e-01   3.1532365e-01   9.5801999e-02   2.7633811e-01  -1.6921844e-01   6.2802956e-02   6.2245930e-02   2.0478779e-02   2.3515182e-03   5.9636923e-02   1.8211247e-01   1.2231608e-01   3.2155836e-01   1.0712693e-01  -7.5279826e-02  -1.8967066e-01
  -2.1220439e-02   2.6844861e-01  -3.0988717e-01  -3.3240896e-01  -4.1141157e-01  -3.5271969e-01  -1.6363660e-01  -4.2526055e-02  -4.0753343e-01  -1.7612022e-01   8.1332034e-02  -5.6091131e-02   7.8427580e-01   2.8446925e-01  -4.1878038e-01  -1.1595944e-01  -4.4597652e-01  -1.4224406e-01  -2.3158587e-01  -6.6298048e-02  -1.8873306e-01  -2.3434565e-01   8.0927054e-01   6.7422022e-01  -2.1795448e-01  -1.7079483e-01  -6.8309484e-02  -1.8362838e-01  -2.9394448e-01   3.1669309e-01   9.1317350e-01   1.0000000e+00   7.4218107e-01   2.3754728e-01   7.4607845e-01   6.4995704e-01  -3.9123903e-01  -7.5240603e-02  -2.0318739e-01   5.4807287e-02  -6.5897810e-01   5.8619986e-01   4.7873790e-02  -6.2323005e-02   7.0737666e-03   1.2231866e-01   1.6461797e-01   1.7669064e-01  -6.1213147e-01  -5.7468881e-01  -2.5125606e-02  -8.7433566e-02   2.9188784e-01   7.0255204e-01   2.9626341e-01   1.6914954e-01   1.5270930e-01   1.0275565e-01  -4.3521553e-01  -1.2600868e-01  -2.1969483e-01  -3.4081229e-01  -1.4951330e-01  -2.9501910e-01   2.8715389e-01  -2.8038782e-01   6.8693624e-01   4.9454612e-01   4.9075453e-02   1.4645720e-01  -3.1534648e-01   4.4762019e-01   4.3524721e-02  -2.2371979e-01  -1.1459962e-01  -3.6310002e-01  -4.0781567e-01  -4.1480015e-01  -3.2678342e-01  -3.3010258e-01  -4.1171761e-01  -3.2517308e-01  -2.7771014e-01   1.7121391e-01  -6.8578979e-02  -2.8354210e-01   3.2468476e-02  -3.5021671e-01   1.3948152e-01   2.4755716e-01   2.9629001e-02  -3.8557206e-02   4.7681805e-01   5.0281711e-01  -8.4792178e-02  -4.0597274e-02   8.8840802e-02   4.3230527e-02   1.6145445e-01  -1.3158458e-01   4.2397275e-01   4.2288223e-01   8.3170117e-02   3.0697457e-01  -1.3087858e-01   8.5685850e-02   1.2587042e-01  -2.3558549e-03  -9.0143061e-02  -4.0712052e-02   1.1817737e-01   6.6978847e-02   3.6611041e-01   1.4781108e-01  -9.5660759e-02  -1.3369381e-01
  -2.2598527e-01   7.1786521e-02  -1.3239346e-01  -4.1216319e-01  -2.3317027e-01  -1.4772624e-01  -1.4607595e-01   1.5630779e-02  -2.3397237e-01  -1.9229836e-03  -4.4091421e-02  -5.9856192e-02   6.7486654e-01   2.2006296e-01  -3.5957836e-01  -2.4376606e-03  -3.7801658e-01   4.3096419e-03  -2.2145781e-01   4.4962195e-03  -8.3885939e-02  -1.7731486e-01   8.5986678e-01   7.5432229e-01  -3.7185208e-01  -1.3626863e-01   1.0115875e-01   6.4624090e-02  -5.4822897e-01   1.3415543e-01   5.6222236e-01   7.4218107e-01   1.0000000e+00   5.6032356e-01   7.6759535e-01   6.8649953e-01  -3.9738146e-01  -3.0599580e-02  -2.5003819e-01   1.4956647e-01  -6.9236156e-01   5.7544073e-01  -7.1744913e-02  -4.7528414e-02   2.7952937e-01   3.8215898e-01  -8.0034564e-02  -4.1529655e-02  -4.4045727e-01  -3.6218672e-01  -1.6253318e-01  -1.8500803e-01  -5.1435824e-02   5.2284398e-01   1.7370874e-01   1.1386208e-01  -3.5106913e-02  -9.4813696e-02  -2.1527127e-01  -5.8452391e-02   3.7911040e-02  -2.6785476e-01   1.8990098e-01   2.4067007e-02   4.1647284e-01  -1.4886171e-01   8.2755594e-01   7.2042251e-01  -2.6128528e-01   2.7825365e-02  -6.1271740e-01   1.3933615e-01   2.6643889e-02  -3.7680005e-01  -2.0801536e-01  -4.5732294e-01  -5.0369408e-01  -4.5140830e-01  -3.8280995e-01  -4.9310385e-01  -5.4689761e-01  -3.7970021e-01  -4.4914598e-01   1.6662992e-01  -2.7146689e-01  -4.1603049e-01  -3.2002314e-02  -3.9709774e-01   1.6524188e-01   2.7464341e-01   3.5226368e-02   2.1226382e-02   4.6601101e-01   3.8527430e-01  -3.0652486e-01  -2.1219138e-01   3.4771566e-03  -6.5034845e-02   1.5387455e-01  -1.4871969e-01   2.7950196e-01   3.5984984e-01  -7.7663493e-02   1.8379211e-01  -2.2430988e-01  -5.8582496e-02   1.1298937e-01  -8.2954118e-03  -2.5131662e-01  -2.6849974e-01  -1.8243573e-02  -4.4699015e-02   1.7331024e-01   1.9683126e-02  -2.2200689e-01  -2.0777005e-01
   2.5429278e-01   4.2783411e-01   2.6669095e-01   7.2287270e-02  -2.6574527e-01  -1.5496252e-01   3.9220360e-02   3.9497419e-01  -2.9962889e-01  -2.3079463e-01   6.2317515e-02   4.1381839e-01   2.0156787e-01   3.8181030e-01  -2.5694318e-01  -2.3689108e-01  -1.9682862e-01   1.2838179e-01   2.1888414e-01   3.5681421e-01   1.0946190e-01   5.1746428e-02   2.5292374e-01   1.8288452e-01  -3.9537318e-01  -5.8885459e-02   6.5401298e-02   1.0723819e-01  -3.3892465e-01  -2.2230909e-01   1.3737765e-01   2.3754728e-01   5.6032356e-01   1.0000000e+00  -1.7667464e-02  -3.8670913e-03  -9.5884501e-02  -5.6400608e-02  -2.3922071e-01   1.9735941e-01  -5.9120700e-02   2.2020019e-02   2.4950842e-02  -6.7176406e-02  -4.6521270e-03   1.7813585e-02   1.9009570e-01   1.3291859e-01  -2.5942654e-01  -5.5142857e-02  -3.6384467e-01  -4.1030950e-01   1.4681674e-01   8.4428590e-02   3.6280317e-01   3.9116563e-01   1.9739997e-01   3.7115735e-01  -4.0836145e-02   6.6169811e-02  -1.1633165e-01  -3.5391362e-02  -4.6652325e-03   4.5751743e-01  -2.2763804e-01  -2.7973135e-01   1.1772132e-01   1.3690331e-01  -4.5926512e-03   2.4370717e-01  -2.6801703e-01  -9.0536636e-02  -1.8009685e-02  -1.5982721e-01   2.2160860e-02  -1.2883310e-01  -3.0354959e-01  -3.3438973e-01  -2.1440989e-01  -4.3996687e-01  -2.1479139e-01  -3.1999167e-01  -3.3930459e-01  -1.3646951e-01   1.1978450e-01  -2.2422815e-01  -1.9305725e-01  -2.4097507e-01   4.1656354e-01   4.2437147e-01   3.1910067e-01   2.6331544e-01   4.4406367e-01   4.1889148e-01  -8.6524286e-02  -1.1005764e-01   1.3836509e-01   6.5897653e-02   3.3983124e-01   2.3233569e-01   9.2898671e-02   2.8968304e-01   1.3774152e-01   2.6764037e-01  -7.5761255e-02  -2.6714896e-02   1.9589174e-01   1.0852908e-01  -2.5362176e-01  -2.5937325e-01  -1.6976506e-01   8.6879824e-02   2.0479831e-01   2.7941614e-01  -1.5185422e-02  -2.7474860e-01
  -4.4663265e-01  -2.2763513e-01  -3.7690024e-01  -5.0909948e-01  -6.4199401e-02  -3.0859544e-02  -1.8520805e-01  -2.5934918e-01  -7.7361434e-02   2.0115422e-01  -1.9271655e-01  -4.0803586e-01   6.4974855e-01  -8.9930970e-02  -2.1568439e-01   1.8087025e-01  -3.2536443e-01  -6.5120319e-02  -3.5551170e-01  -2.1311582e-01  -1.0644949e-01  -2.1098857e-01   8.3065021e-01   7.1736619e-01  -2.0375915e-01  -1.3540516e-01   1.4840159e-01   5.0467288e-02  -3.7715494e-01   3.2546972e-01   5.9904955e-01   7.4607845e-01   7.6759535e-01  -1.7667464e-02   1.0000000e+00   9.2488024e-01  -2.8226403e-01   1.1047804e-01  -1.2495343e-01   1.0921246e-01  -7.3614862e-01   6.6863880e-01  -3.2567859e-02   1.0183915e-01   4.1227772e-01   5.1761252e-01  -1.8695913e-01  -6.8968998e-02  -3.5413064e-01  -4.0685308e-01   6.3822233e-02   9.7946076e-02  -1.9646299e-01   5.2867301e-01  -4.5146112e-02  -9.4157404e-02  -1.4016025e-01  -3.6052737e-01  -3.0492326e-01  -2.1856959e-01   8.2276918e-02  -3.3457655e-01   2.9014804e-01  -3.4765009e-01   6.7939616e-01   1.2177375e-02   8.8784361e-01   7.6760753e-01  -2.4579509e-01  -9.1567721e-02  -5.7576071e-01   2.2941777e-01   1.0536509e-01  -3.6093982e-01  -2.0810337e-01  -4.8315720e-01  -3.1663496e-01  -2.3531191e-01  -2.0967761e-01  -2.1051197e-01  -4.4885470e-01  -1.4088967e-01  -2.7021170e-01   3.7379471e-01  -3.5104143e-01  -2.7350200e-01  -2.7482964e-02  -3.2148382e-01  -1.6455292e-01  -2.4679924e-02  -1.5869180e-01  -1.5872877e-01   2.2578271e-01   2.0451194e-01  -2.3886915e-01  -8.7370899e-02  -2.3423700e-02  -5.9165561e-02  -3.4458347e-03  -3.0223891e-01   3.2654840e-01   2.9934911e-01  -1.2438879e-01   8.1226299e-02  -1.8239219e-01  -7.7023214e-03   5.5011168e-02  -4.6943788e-02  -9.4524899e-02  -1.8065276e-02   1.9678396e-01  -5.8577269e-02   9.5779314e-02  -1.3960780e-01  -2.1732206e-01  -8.7450372e-03
  -4.7089479e-01  -2.8842677e-01  -3.8644043e-01  -5.2813533e-01   6.5642376e-02   1.4825509e-01  -3.7737649e-01  -3.2775442e-01  -3.0240842e-02   3.7115799e-01  -2.1154139e-01  -4.5926298e-01   5.6420522e-01  -1.9898182e-01  -1.2200671e-01   2.9679092e-01  -2.6807903e-01  -2.0057546e-02  -2.5727796e-01  -7.6953370e-02   1.4397542e-01   1.1460698e-02   6.9083349e-01   5.4296383e-01  -2.1620494e-01   3.2027302e-03   3.7591520e-01   2.4521723e-01  -2.8857386e-01   2.3725481e-01   4.9328001e-01   6.4995704e-01   6.8649953e-01  -3.8670913e-03   9.2488024e-01   1.0000000e+00  -1.6063431e-01   2.3309450e-01  -6.2522098e-02   3.1006673e-01  -5.8407865e-01   5.5752045e-01  -1.3337802e-01   2.7022225e-02   5.5606486e-01   6.5919627e-01  -2.4508154e-01  -1.3164227e-01  -3.5854148e-01  -3.0625726e-01  -2.1551717e-01  -1.6920603e-01  -2.1295562e-01   3.3433263e-01   2.1498915e-02   1.7690896e-02  -8.3501339e-02  -3.7712896e-01  -2.7833755e-01  -2.0787635e-01   1.7611744e-04  -4.0289215e-01   3.6635392e-01  -3.1990314e-01   5.6071674e-01  -9.7554558e-02   8.4023438e-01   8.0740772e-01  -2.7674571e-01   2.5073626e-02  -5.1577226e-01   3.5707209e-01   3.2677352e-01  -2.6535933e-01  -5.7304110e-02  -3.5146292e-01  -1.8910617e-01  -4.2377607e-02  -1.4120422e-01  -1.0725695e-01  -4.3355792e-01  -5.2732624e-02  -2.2730340e-01   4.7691528e-01  -4.1324357e-01  -3.4042858e-01  -1.6503252e-01  -3.9217875e-01  -8.6265362e-02  -7.2623165e-02  -1.2811705e-01  -2.2091481e-01   2.5558763e-01   3.2743635e-01  -1.9729186e-01   4.4970396e-02   2.0820874e-02  -1.9417487e-03   3.2073289e-02  -2.2457612e-01   4.7528559e-01   4.6663169e-01   2.6803300e-02   2.1087377e-01  -1.6991250e-01   6.8306589e-02   3.2654839e-01   1.8865280e-01  -7.4755857e-02   2.1831795e-02   1.3896677e-01  -1.3352982e-01   9.0871714e-02  -5.2309187e-02  -2.1688135e-01   8.6366603e-02
   8.9222734e-03  -1.6778178e-01   9.8897885e-02   2.5366652e-01   3.5475979e-01   3.1919441e-01   1.7023840e-01   1.6880064e-02   1.7875805e-01   2.2806801e-01  -1.3027748e-01  -1.1499217e-01  -3.9683999e-01  -4.1574699e-01   4.7620932e-01   2.3786886e-01   2.7574324e-01   4.3623496e-02   5.4319567e-01   3.5950188e-01   3.9418002e-01   4.0847243e-01  -4.2472585e-01  -5.0316768e-01  -2.3628186e-01   1.9427676e-02   3.4701950e-01   3.6967101e-01   4.7066957e-01  -7.7974982e-02  -3.7142979e-01  -3.9123903e-01  -3.9738146e-01  -9.5884501e-02  -2.8226403e-01  -1.6063431e-01   1.0000000e+00   7.2733715e-01   2.3648808e-01   4.1354785e-01   6.4200565e-01  -1.8943581e-02   3.8176868e-01   4.4192584e-01   1.2414083e-01   8.2460640e-02   3.1610035e-01   4.2087717e-01   1.0296803e-01   1.1549491e-01  -1.0452319e-01   8.6161346e-03  -1.9000566e-01  -3.6530796e-01  -2.2323593e-02   1.2914293e-01  -1.6557678e-01  -1.5552514e-01  -1.6447565e-01  -4.0627154e-01  -2.2352215e-01  -1.5761194e-01   4.5998981e-02  -1.8363210e-01  -2.8231848e-01  -5.2603649e-02  -4.1075658e-01  -3.4573728e-01   1.0337055e-01  -5.3799804e-02   8.7548695e-02  -1.3903605e-01   3.1015450e-01   3.7305806e-01   4.5217417e-01   3.6037649e-01   5.5620644e-01   4.6354417e-01   4.8287339e-01   3.2030308e-01   5.5977105e-01   5.2238973e-01   4.7724781e-01   4.5296806e-01   4.7108763e-01   4.2088340e-01  -2.2981199e-01   8.2340104e-02  -3.6564871e-01  -3.0223729e-01   1.3485532e-01   3.1249303e-01  -3.4404778e-01  -1.1971103e-01   4.5872032e-01   5.6133582e-01   5.7929174e-01   5.4527684e-01   4.3275971e-01   5.2377992e-01   8.3192301e-02   3.2631251e-02   2.3741705e-01   1.2746086e-01  -6.7449705e-02  -3.7815667e-02   9.1521245e-02   1.2586605e-01   3.9977975e-01   5.9389112e-01   5.2206572e-01   4.9454570e-01   7.2164157e-02   2.2416972e-02   1.0907071e-01   1.6167409e-01
  -1.5834882e-01  -9.5263373e-02   2.7158600e-03   4.5185450e-02   3.0383986e-01   4.0912388e-01  -9.6026175e-02  -9.4167367e-02   1.5075793e-01   3.3668017e-01   6.4308193e-02  -2.7759029e-01  -3.0681635e-03  -4.2667477e-01   3.5716699e-01   3.4809772e-01   7.3037051e-02  -1.0792016e-01   4.8716683e-01   4.4728045e-01   4.7833954e-01   4.5338035e-01  -5.1574539e-02  -2.3998646e-01  -2.5391230e-01   7.6920983e-02   4.9809410e-01   5.2848027e-01   2.0858940e-01   6.1944630e-02  -8.4717698e-02  -7.5240603e-02  -3.0599580e-02  -5.6400608e-02   1.1047804e-01   2.3309450e-01   7.2733715e-01   1.0000000e+00   3.8151599e-01   6.7018093e-01   1.7691936e-01   4.2245174e-01   3.9405181e-01   4.5704448e-01   2.4979547e-01   2.8727525e-01   3.2870700e-01   4.4256590e-01  -1.1185353e-01  -3.9815159e-02  -2.0077626e-01  -1.0204850e-01  -1.9671239e-01  -6.0640126e-02   5.6819091e-02   2.6109727e-01  -1.5873348e-01  -1.9656419e-01  -3.5647229e-01  -4.2636219e-01  -4.0666435e-01  -5.3444176e-01   1.1684979e-01  -2.6859722e-01  -8.8549261e-02  -2.8419061e-01  -2.4783614e-02  -7.8749559e-03   1.1486489e-01   7.2760785e-02  -1.4596642e-01   4.1234314e-03   4.3944655e-01   3.3830084e-01   3.3876215e-01   3.0371990e-01   5.1259130e-01   4.6600800e-01   4.7472388e-01   3.0057843e-01   4.0344002e-01   5.0163751e-01   5.1387192e-01   6.8924163e-01   2.7657694e-01   3.9989215e-01  -1.2696055e-01  -7.3597979e-02  -3.8829727e-01  -1.4880129e-01  -2.6728937e-02   1.6351049e-01  -2.8752323e-01   4.0053301e-02   5.4801587e-01   7.2030887e-01   6.5156491e-01   6.6367958e-01   4.7291962e-01   4.5416666e-01   3.1293313e-01   3.0622091e-01   2.1116538e-01   3.0423472e-01  -1.7428204e-01   3.6978997e-04   2.4348607e-01   3.1743773e-01   5.7173350e-01   6.8150595e-01   6.0594540e-01   3.8978014e-01   3.4636333e-02  -5.9375539e-02  -2.7127542e-02   2.0209309e-01
   8.4886859e-04  -1.3050596e-01  -9.4520777e-02   1.0879836e-01   2.4093004e-01   1.1689175e-01  -1.2198910e-01  -2.6920017e-01   8.9425102e-02   1.1235576e-01   1.8522580e-01  -2.4668033e-01  -4.8814505e-02  -2.8725649e-01   2.1635027e-01   1.5777140e-01   4.8242620e-02  -8.1760069e-03   9.4977179e-02   4.0777940e-03   1.3043760e-01   9.5472453e-02  -2.1126430e-01  -2.3019483e-01   3.5307158e-01   1.3331114e-01   9.6830975e-02   3.5628514e-02   8.9177139e-02  -3.3419023e-03  -1.5388131e-01  -2.0318739e-01  -2.5003819e-01  -2.3922071e-01  -1.2495343e-01  -6.2522098e-02   2.3648808e-01   3.8151599e-01   1.0000000e+00   5.8835390e-01   3.2011736e-01   1.3047215e-01  -1.8509534e-01  -1.6947645e-01  -6.6648558e-02  -1.3062905e-01  -3.8916158e-02  -3.7810935e-02   1.7336805e-02  -2.2877731e-02  -7.1809264e-02  -7.5937285e-02   4.0764599e-02  -1.4726192e-02   1.8950568e-01   1.8593571e-01   4.7816316e-02  -1.0013660e-01   3.0004363e-02  -1.0386436e-01  -3.0084048e-02  -8.0504247e-02  -8.4828277e-02  -3.2908592e-02  -5.3068724e-02  -9.5970746e-03  -1.3231203e-01  -1.3275827e-01   1.3166935e-01  -6.7492947e-03  -2.7209318e-02  -1.5691874e-01   3.7346912e-02   1.3417886e-01   7.9787171e-02   2.0357105e-01   3.8286822e-02   5.6648801e-02   7.3153190e-02   1.3270438e-01   1.6751456e-01   1.4638104e-01   5.8127638e-01   3.5693463e-01  -5.0988923e-02   1.3612226e-01   5.6933336e-01   5.3058783e-01  -5.5699758e-02  -3.7824871e-02  -4.6379717e-02  -1.5307085e-02  -2.9763784e-01  -1.5983957e-01   4.4939281e-01   4.8484557e-01   2.2256629e-01   2.9631079e-01   1.2749558e-02   2.0745869e-01  -2.7535054e-02  -4.2408154e-02   1.2053314e-01   1.2314736e-01   3.6590609e-01   3.6621045e-01   1.3435092e-01   5.0098089e-02   5.3567187e-01   3.3893198e-01   6.6222912e-02   5.8990362e-02   2.9613385e-02   1.1021055e-01   3.4052135e-01   6.6798597e-01
  -3.5045106e-02  -1.9252367e-02   5.3960343e-03   1.4812826e-02   2.4412609e-01   3.3320699e-01  -2.9157921e-01  -6.9633999e-02  -2.0108090e-02   2.7935892e-01   7.0970073e-02  -2.3323165e-01   7.6466414e-02  -2.5517198e-01   1.0307318e-01   2.3207802e-01  -1.5957642e-01  -6.6996868e-02   3.2980362e-01   3.7797179e-01   4.8960074e-01   4.1776102e-01   1.8513146e-02  -1.2681977e-01  -1.5601899e-01   1.9087597e-01   5.1668411e-01   4.8706278e-01  -9.3225895e-02  -2.4447596e-01  -3.4323113e-02   5.4807287e-02   1.4956647e-01   1.9735941e-01   1.0921246e-01   3.1006673e-01   4.1354785e-01   6.7018093e-01   5.8835390e-01   1.0000000e+00   2.3570041e-01   2.9545299e-01  -2.3673731e-02  -5.4550875e-02   2.4071324e-01   2.5651139e-01   1.0482257e-01   1.0918878e-01  -2.5656251e-01  -5.4875623e-02  -5.0555042e-01  -5.1466023e-01   4.8159160e-02   8.5565288e-04   3.9072451e-01   5.4972188e-01   5.5019403e-02  -7.7123925e-02  -2.0219456e-01  -2.7320856e-01  -2.7020863e-01  -4.1116932e-01   6.8360592e-02  -6.3993623e-02  -1.1636949e-01  -3.4306263e-01   8.2591957e-02   1.4348270e-01  -2.7717695e-02   1.3721183e-01  -2.8119770e-01   5.1611555e-02   3.2831829e-01   4.1618776e-02   2.2134100e-01   1.1747460e-01   5.6807042e-02   1.0381650e-01   8.3606166e-02  -3.8025405e-02   4.2334322e-03   5.3224631e-02   3.7287096e-01   5.8848923e-01   7.8758041e-03  -3.0422855e-02   3.9437510e-02   6.5444991e-02   7.1364567e-02   1.0324217e-01   2.4002932e-02   3.9118536e-02   1.2697940e-03   2.8501880e-01   4.8783536e-01   6.5583708e-01   4.4698865e-01   4.9134146e-01   3.7310749e-01   4.5336632e-01   3.9422098e-01   4.4625581e-01   3.3915416e-01   4.7521121e-01   7.7112274e-02   2.6422288e-01   4.9474774e-01   4.2146449e-01   4.4872971e-01   3.8213127e-01   1.4844238e-01   1.3922528e-01   2.0163341e-01   2.1992019e-01   1.5238346e-01   4.1079874e-01
   2.7299143e-01  -6.2166730e-02   1.2014994e-01   3.8952365e-01   2.6748299e-01   2.0161009e-01   1.0020679e-01  -5.8489604e-03   2.0122312e-01   8.9520624e-02  -8.4159504e-02   7.4068643e-02  -6.5880314e-01  -2.2238206e-01   4.1782795e-01   1.0094899e-01   3.3871413e-01   1.3642399e-01   4.6333370e-01   2.9003825e-01   2.4039021e-01   2.9690583e-01  -8.0616571e-01  -7.4436685e-01   1.4066158e-01   1.8932707e-01   7.4443492e-02   1.2017312e-01   4.9905825e-01  -2.6368113e-01  -5.6910562e-01  -6.5897810e-01  -6.9236156e-01  -5.9120700e-02  -7.3614862e-01  -5.8407865e-01   6.4200565e-01   1.7691936e-01   3.2011736e-01   2.3570041e-01   1.0000000e+00  -5.2695712e-01  -1.5037570e-02  -3.2737769e-02  -1.3541829e-01  -2.3298697e-01   1.0411288e-01   7.1243852e-02   2.6706259e-01   2.9965574e-01  -1.4860785e-01  -1.6269763e-01   8.9885507e-02  -5.5713223e-01   4.2312465e-02   1.1329482e-01   8.9570166e-02   1.4047620e-01   2.3777775e-01  -7.1568686e-03   8.0977655e-03   3.2744858e-01  -1.1243185e-01   1.7824483e-01  -5.1579504e-01   6.8265491e-02  -7.0730956e-01  -5.7643258e-01   2.0343990e-01   4.6233909e-02   4.1012558e-01  -1.1265812e-01   1.3752500e-01   3.6048311e-01   4.5364188e-01   4.8428386e-01   3.9397115e-01   3.6897328e-01   3.1180675e-01   3.4088635e-01   4.7898471e-01   3.4298224e-01   4.4114502e-01   5.3202501e-02   3.0081986e-01   2.1568248e-01  -3.9924993e-02   3.3366306e-01  -1.4634172e-02  -2.2286643e-01   1.3021306e-01   1.8899567e-01  -3.5342780e-01  -2.1939270e-01   3.0899374e-01   2.9937022e-01   1.5902650e-01   1.8746146e-01   9.5722109e-02   4.4688731e-01  -1.6752906e-01  -1.4795226e-01   2.0432148e-01  -2.2842229e-04   1.8274950e-01   1.0163874e-01   4.1414123e-02   7.2946597e-02   1.8879636e-01   1.6177779e-01  -9.9923204e-02   1.9436168e-01   2.4020060e-02   1.6628483e-01   2.9080824e-01   1.8404088e-01
  -1.8252528e-01   6.9615310e-02  -3.2048017e-01  -2.5959029e-01  -9.0279392e-02  -2.9251112e-02  -7.0515693e-02  -1.0651471e-01  -5.2592745e-02   1.2304025e-01   5.4843830e-03  -3.4647751e-01   5.2521824e-01  -1.3582765e-01  -5.2390707e-02   1.3796501e-01  -1.8120449e-01  -1.3677928e-01   7.9722841e-02   1.7778846e-01  -1.0834448e-01  -8.6200693e-02   6.1738579e-01   4.3113247e-01  -2.2602826e-01  -9.1254074e-02   9.7616324e-02   7.8692381e-02  -8.2698218e-02   4.0433278e-01   4.8178955e-01   5.8619986e-01   5.7544073e-01   2.2020019e-02   6.6863880e-01   5.5752045e-01  -1.8943581e-02   4.2245174e-01   1.3047215e-01   2.9545299e-01  -5.2695712e-01   1.0000000e+00   1.4366663e-01   1.9973626e-01  -1.7285471e-02   9.1001154e-02   2.0541537e-01   3.1897016e-01  -5.6382618e-01  -6.2207572e-01  -8.5485681e-03   5.7452600e-02   2.8706944e-02   7.0286927e-01   1.4463832e-01   6.6820113e-02   2.0268827e-02  -1.2562558e-01  -4.7457099e-01  -2.5390556e-01  -2.5918564e-01  -4.7678743e-01  -3.9640683e-02  -3.3306842e-01   2.5097108e-01  -2.7298809e-01   5.6173268e-01   3.3968856e-01   1.4713986e-01   1.6316536e-01  -5.4341990e-01   4.9833793e-02   2.0446356e-01   1.0796921e-01   6.3848729e-02  -1.0737620e-01  -1.5606416e-01  -2.2690747e-01   8.1936097e-02  -1.2325369e-01  -5.4522073e-02  -2.6172906e-02   9.5600086e-02   5.3062973e-01   1.1790611e-02  -7.6295376e-02   2.0691833e-01  -2.2311407e-01  -1.9679593e-01   1.0254603e-01  -7.5235192e-02   1.4216822e-01   5.8635506e-02   2.0573349e-01   2.2258950e-01   2.9904983e-01   3.1881361e-01   3.7609581e-01   3.2528850e-01   1.1452014e-01   4.1295853e-01   3.7057147e-01  -5.5790364e-02   2.1834091e-01  -1.7724947e-01   8.0593431e-02   2.7161488e-02   7.1058749e-02   2.8269302e-01   2.6668364e-01   3.5225158e-01   1.8835789e-01   2.5872606e-01  -7.6259794e-02  -1.0739825e-01   8.3005526e-02
   1.9258718e-01   3.2292028e-01   2.7258291e-01   2.5812003e-01  -2.1413887e-01  -1.3840894e-01   4.1056507e-01   3.4568713e-01  -2.1810349e-01  -3.0345238e-01   2.2910674e-01   2.5753734e-01   1.0014308e-01   8.8349043e-02  -3.3317710e-02  -2.2973827e-01   5.5254407e-03  -1.3964501e-01   2.4558824e-01   1.6180055e-01   1.1014828e-02   4.0500057e-02   9.6260135e-02   2.1693529e-02  -3.9088531e-01  -3.0078969e-01  -6.4979813e-02  -8.0656061e-04   5.0867035e-02   4.5489897e-02   1.1566421e-01   4.7873790e-02  -7.1744913e-02   2.4950842e-02  -3.2567859e-02  -1.3337802e-01   3.8176868e-01   3.9405181e-01  -1.8509534e-01  -2.3673731e-02  -1.5037570e-02   1.4366663e-01   1.0000000e+00   8.5002150e-01  -1.0959682e-01  -9.1118214e-02   7.6762620e-01   7.6972134e-01  -7.5195058e-03  -9.4729340e-02   4.3925472e-01   3.8505548e-01   1.3179229e-01   1.6703584e-01   1.1387472e-01   2.5556616e-01  -1.4687603e-01   1.2414999e-01  -4.4902795e-01  -3.7148298e-01  -4.5469933e-01  -3.9596077e-01  -4.0136642e-02  -2.9788822e-01  -1.5895378e-01  -2.3762049e-01  -2.2472105e-01  -3.3652796e-01   2.3579579e-01  -5.9740247e-02  -4.0825502e-03  -1.9606846e-01  -1.1080141e-01   8.3468527e-02  -5.6560783e-02  -9.1456505e-03   2.9464747e-01   1.2960610e-01   3.5468570e-01   1.8086883e-01   3.1478434e-01   2.4390031e-01   5.1514017e-02  -1.5293585e-03   6.6234209e-01   6.5135598e-01  -1.7174225e-01  -4.7454634e-02  -2.6738064e-01   1.7453357e-01   1.4767271e-01   3.6377453e-01   4.3865717e-02   8.8084963e-02   3.2932470e-01   2.1402534e-01   6.0688669e-01   5.1522813e-01   5.4784769e-01   4.3791389e-01   1.3077330e-01   4.2854318e-02   2.5182006e-01   2.1796146e-01  -8.8899878e-02  -9.0181803e-02  -2.1594899e-01  -1.3442047e-01   2.7995366e-01   4.8616845e-01   7.7734313e-01   7.3104828e-01   2.4505639e-01   1.0986077e-01   1.3769422e-01  -2.0980278e-01
  -4.8319613e-02   2.9782597e-02   2.2357642e-01   1.3410672e-01   1.8735506e-02   4.0664050e-02   4.2851563e-01   2.7079314e-01  -2.7856199e-02  -4.5110989e-02  -4.4952294e-02   6.7678700e-02  -3.7984797e-03  -1.3395821e-01   1.7335142e-01  -1.9969355e-03   1.5239587e-01   3.0419951e-02   2.1299838e-01   1.2635894e-01   9.6746660e-02   1.0208664e-01   1.3682966e-01   8.3115787e-03  -4.1585919e-01  -2.6561540e-01   1.3043242e-01   1.5482395e-01   1.0322138e-01   1.1729472e-01  -6.3662507e-02  -6.2323005e-02  -4.7528414e-02  -6.7176406e-02   1.0183915e-01   2.7022225e-02   4.4192584e-01   4.5704448e-01  -1.6947645e-01  -5.4550875e-02  -3.2737769e-02   1.9973626e-01   8.5002150e-01   1.0000000e+00   1.5020909e-01   1.7613755e-01   5.4308717e-01   6.5700952e-01   7.4421194e-02  -6.3807191e-02   3.9042708e-01   4.4249082e-01  -1.8851071e-01  -3.0041439e-02  -2.8996663e-02   7.8547613e-02  -2.6921922e-01  -1.2643327e-01  -3.9143201e-01  -3.8004241e-01  -3.2303919e-01  -3.6709866e-01   1.4014576e-01  -3.3018966e-01  -1.8739622e-02  -7.5473000e-02  -9.6006920e-02  -1.9526657e-01   8.5070844e-02  -1.0175730e-01  -1.7555877e-01  -2.9184099e-01   5.1065291e-02   8.6478470e-02   6.6429050e-02   1.1922744e-03   3.2541277e-01   1.9967773e-01   4.7223083e-01   2.7014744e-01   3.7709641e-01   4.1142669e-01  -4.3487261e-03   1.1978887e-01   5.5107679e-01   5.4440786e-01  -2.2764313e-01  -1.4313306e-01  -3.5809730e-01  -2.6689827e-02   1.6402560e-01   3.7584345e-01  -1.3644089e-01  -9.1628466e-02   1.4217903e-01   1.1666241e-01   4.9301390e-01   4.4813469e-01   4.7267911e-01   3.7583045e-01   6.1359509e-02   6.5359096e-02   3.5664183e-02   2.7774904e-02  -1.5078492e-01  -1.5835029e-01  -1.8422404e-01  -9.7375416e-02   1.2569560e-01   3.9852280e-01   7.2936014e-01   6.3611452e-01   1.4958690e-01  -9.0904142e-02   1.4930759e-02  -1.4526760e-01
  -6.4511889e-01  -5.7319366e-01  -4.6387315e-02  -3.2467317e-01   4.9229962e-01   4.8352735e-01  -3.0846927e-01  -2.7649866e-01   3.2268324e-01   5.4701849e-01  -3.3617591e-01  -3.8335505e-01  -4.6759795e-02  -2.7182834e-01   1.5364186e-01   4.9217833e-01  -5.4266876e-02   1.7322187e-01  -1.9737065e-01  -2.8843432e-02   3.2930205e-01   2.6345528e-01   2.0718781e-01   1.6587461e-01  -5.4274481e-02   1.8872999e-01   5.3980201e-01   4.5465136e-01  -2.7057816e-01  -1.7261117e-01  -1.6820856e-01   7.0737666e-03   2.7952937e-01  -4.6521270e-03   4.1227772e-01   5.5606486e-01   1.2414083e-01   2.4979547e-01  -6.6648558e-02   2.4071324e-01  -1.3541829e-01  -1.7285471e-02  -1.0959682e-01   1.5020909e-01   1.0000000e+00   9.6406755e-01  -4.6931978e-01  -3.8300251e-01   4.2779235e-01   5.0473044e-01  -8.6935405e-02  -1.7654622e-02  -6.3541962e-01  -3.9218704e-01  -3.2180436e-01  -2.1953498e-01  -4.4125901e-01  -5.7829195e-01   5.0030763e-02  -1.4714535e-01   3.5131865e-01  -1.1076833e-01   6.7429982e-01  -4.0054520e-02   6.0096247e-01   4.1562524e-01   4.4012100e-01   6.5377465e-01  -5.3644264e-01  -2.3194406e-01  -3.2120521e-01   4.2097956e-02   2.1796963e-01  -3.4167677e-01  -5.8516205e-02  -2.2487830e-01   1.8288268e-02   2.1289535e-01  -1.1244471e-01   4.1426279e-03  -2.4128207e-01   2.4297277e-01  -1.4243860e-01   3.7580620e-01  -3.4410375e-01  -1.1268479e-01  -1.9015987e-01  -2.3663967e-01  -2.0401161e-01  -3.7660569e-01  -1.8017618e-01  -2.7964749e-01  -8.1432744e-02  -7.3483165e-02  -3.6253580e-01  -8.5162830e-02  -1.5336220e-01  -2.0798325e-01  -1.7634661e-01  -2.4267038e-01   1.1471479e-01   1.6700427e-01  -6.0723488e-02  -5.5155035e-02  -1.6272576e-01  -1.5935517e-01   3.0002721e-01   1.8824262e-01  -2.0370889e-01  -7.5631279e-02   3.7787668e-02  -1.5517705e-01  -2.5066713e-01  -2.4082327e-01  -2.7828141e-01  -3.0681366e-02
  -6.5318647e-01  -5.3047937e-01  -6.7950590e-02  -3.7986821e-01   4.4828114e-01   4.7920761e-01  -3.5725882e-01  -2.7229698e-01   2.8323347e-01   5.6347308e-01  -3.4624676e-01  -4.2128577e-01   6.6766432e-02  -2.7968132e-01   1.5172243e-01   5.0899782e-01  -1.0508863e-01   1.2862123e-01  -1.6161827e-01   2.4325371e-02   3.7780803e-01   3.0181831e-01   3.2299215e-01   2.3431205e-01  -1.3623867e-01   1.8520223e-01   5.9232568e-01   4.9854913e-01  -2.7777835e-01  -1.1015903e-01  -6.5292254e-02   1.2231866e-01   3.8215898e-01   1.7813585e-02   5.1761252e-01   6.5919627e-01   8.2460640e-02   2.8727525e-01  -1.3062905e-01   2.5651139e-01  -2.3298697e-01   9.1001154e-02  -9.1118214e-02   1.7613755e-01   9.6406755e-01   1.0000000e+00  -4.1470062e-01  -3.1156811e-01   2.6785965e-01   3.8170471e-01  -1.5552785e-01  -8.6137241e-02  -5.9315338e-01  -2.9727885e-01  -2.6642970e-01  -1.6049073e-01  -4.1687708e-01  -5.5874840e-01  -9.1865488e-03  -1.4014064e-01   2.5412069e-01  -1.9025209e-01   6.2617262e-01  -9.7556953e-02   5.8348130e-01   2.9928566e-01   5.4448689e-01   7.2241690e-01  -5.2272097e-01  -1.9475731e-01  -3.6057483e-01   1.5201662e-01   3.0105570e-01  -3.0707060e-01  -7.6376106e-03  -2.1441113e-01   2.9258385e-02   2.1821869e-01  -8.9712204e-02   1.2705480e-02  -2.7269506e-01   2.1695531e-01  -1.6378683e-01   4.1564020e-01  -3.5751664e-01  -1.4125351e-01  -2.5920343e-01  -3.5203512e-01  -1.9073681e-01  -3.1119218e-01  -1.6697877e-01  -2.7526234e-01  -4.9100228e-02  -6.1690773e-03  -3.5779970e-01  -5.4579890e-02  -1.2140808e-01  -1.5403720e-01  -1.1201091e-01  -2.1481381e-01   1.9847033e-01   2.7208044e-01  -7.0172729e-02  -8.2657750e-03  -2.4169032e-01  -1.7758820e-01   3.1258742e-01   2.2254494e-01  -1.9994132e-01  -7.9843406e-02   5.2071694e-02  -1.3111009e-01  -1.9745351e-01  -2.4438368e-01  -3.3225321e-01  -6.0377212e-02
   5.5826087e-01   6.5104126e-01   2.4241726e-01   4.4005764e-01  -4.0761406e-01  -3.0128603e-01   3.1112527e-01   4.3687113e-01  -4.6470478e-01  -4.5477769e-01   3.8136164e-01   3.2824604e-01   2.1385081e-01   1.2317071e-01  -3.2618690e-02  -3.4156659e-01  -6.3118162e-02  -2.4181456e-01   5.3461555e-01   4.3286922e-01   1.1875400e-01   1.3531086e-01   3.5494103e-02  -9.2748451e-02  -4.1017684e-01  -2.3819354e-01  -7.9492071e-02  -7.1246519e-02   2.0372256e-01   5.9338181e-02   2.6541865e-01   1.6461797e-01  -8.0034564e-02   1.9009570e-01  -1.8695913e-01  -2.4508154e-01   3.1610035e-01   3.2870700e-01  -3.8916158e-02   1.0482257e-01   1.0411288e-01   2.0541537e-01   7.6762620e-01   5.4308717e-01  -4.6931978e-01  -4.1470062e-01   1.0000000e+00   9.5183118e-01  -4.4045121e-01  -4.0910813e-01   7.4400807e-02   2.2753666e-02   5.8519810e-01   3.4723164e-01   5.7896760e-01   6.0814229e-01   2.0775235e-01   4.5508830e-01  -5.1040541e-01  -2.4609137e-01  -7.3427647e-01  -3.8781203e-01  -4.9199863e-01  -3.2361068e-01  -5.7556318e-01  -5.9569451e-01  -3.3353591e-01  -5.1368263e-01   4.7914165e-01   2.2261518e-01   8.4129964e-02  -1.8676817e-02   9.0464075e-02   3.9007965e-01   2.5988451e-01   2.9110837e-01   2.6840190e-01   6.1420749e-02   3.3157560e-01   1.2330048e-01   4.2907885e-01   1.2477892e-01   1.5695975e-01  -1.7236589e-02   7.9591151e-01   5.1151575e-01  -7.5218434e-02  -1.1365789e-01   9.2101220e-02   4.7418652e-01   4.3355977e-01   5.3191231e-01   1.9559054e-01   3.6482277e-01   5.6516731e-01   3.7918330e-01   7.4411671e-01   7.1141009e-01   7.7856108e-01   7.1860297e-01   3.2110236e-01   2.7275697e-01   4.5630535e-01   4.9856088e-01   6.8511192e-02   1.7621701e-01  -2.2942144e-02   3.8163758e-02   3.8553440e-01   4.9221272e-01   5.8249475e-01   7.5896414e-01   5.6845588e-01   4.1502624e-01   3.3967970e-01  -7.3452925e-02
   4.4146361e-01   5.3927919e-01   1.7006405e-01   3.8698897e-01  -3.4786204e-01  -2.3853472e-01   3.5376905e-01   3.9144543e-01  -4.0563290e-01  -3.5424030e-01   2.7355328e-01   2.0814445e-01   2.3777677e-01  -1.3754841e-02   6.4232196e-02  -2.4354287e-01  -1.5416219e-02  -1.9971383e-01   5.7065539e-01   4.4123048e-01   1.6611461e-01   1.7026357e-01   8.6233646e-02  -7.5937653e-02  -4.8115929e-01  -2.5397566e-01   7.8424845e-03   1.5167189e-02   2.5459571e-01   1.5576452e-01   2.5186499e-01   1.7669064e-01  -4.1529655e-02   1.3291859e-01  -6.8968998e-02  -1.3164227e-01   4.2087717e-01   4.4256590e-01  -3.7810935e-02   1.0918878e-01   7.1243852e-02   3.1897016e-01   7.6972134e-01   6.5700952e-01  -3.8300251e-01  -3.1156811e-01   9.5183118e-01   1.0000000e+00  -4.6742729e-01  -4.6671792e-01   6.4410277e-02   7.4916850e-02   4.4113256e-01   3.3467530e-01   5.0495094e-01   5.4245498e-01   1.2838809e-01   3.2754638e-01  -5.8135370e-01  -3.4691676e-01  -7.3758351e-01  -4.4741875e-01  -4.2731968e-01  -4.1213056e-01  -4.9211893e-01  -5.5729072e-01  -2.6121601e-01  -4.5820504e-01   4.5021869e-01   1.8446320e-01  -1.1747195e-02  -5.7737662e-02   1.7049154e-01   4.3076582e-01   3.0411787e-01   2.7459899e-01   3.0687960e-01   9.7946361e-02   4.0827037e-01   1.5343582e-01   4.7071058e-01   2.3456340e-01   1.8027233e-01   1.0345933e-01   7.9539387e-01   5.2247009e-01  -1.2764445e-01  -1.6784223e-01  -1.6700687e-02   3.8754401e-01   4.4613020e-01   5.9861174e-01   1.2269440e-01   3.0159614e-01   5.3094980e-01   3.9661415e-01   7.8885715e-01   7.6936071e-01   8.1603761e-01   7.1670090e-01   3.2512069e-01   2.8326427e-01   3.7953206e-01   4.4936239e-01   6.4397176e-03   1.3880176e-01  -4.1903179e-02   4.0845733e-02   3.5279993e-01   5.3244479e-01   6.6777577e-01   7.9030606e-01   5.3767958e-01   3.1246674e-01   2.6910978e-01  -3.5264406e-02
  -3.7434954e-01  -4.8551004e-01   2.4025529e-01   6.4818713e-02   4.3671517e-01   2.9320270e-01   7.9816342e-02  -1.2248096e-01   4.7591537e-01   1.6555824e-01  -1.3814536e-01   2.2715198e-02  -5.8661804e-01  -7.7373941e-04   1.8496037e-01   1.7905048e-01   2.2697974e-01   2.4004717e-01  -3.0714049e-01  -3.3339446e-01  -5.4938667e-02   1.3530416e-02  -4.2289972e-01  -1.9680932e-01   4.3991230e-01   1.7304884e-01  -1.1466740e-02   3.5684572e-02  -6.7304263e-02  -2.4599676e-01  -5.9235779e-01  -6.1213147e-01  -4.4045727e-01  -2.5942654e-01  -3.5413064e-01  -3.5854148e-01   1.0296803e-01  -1.1185353e-01   1.7336805e-02  -2.5656251e-01   2.6706259e-01  -5.6382618e-01  -7.5195058e-03   7.4421194e-02   4.2779235e-01   2.6785965e-01  -4.4045121e-01  -4.6742729e-01   1.0000000e+00   8.8850079e-01   4.7360662e-01   4.5700192e-01  -5.5474548e-01  -6.5229017e-01  -6.4325120e-01  -5.2971555e-01  -4.9049093e-01  -3.7533027e-01   4.3630007e-01   8.7940984e-02   5.8075961e-01   3.5410958e-01   4.3131617e-01   2.8399082e-01   3.6982754e-01   7.7294612e-01  -2.8748102e-01  -4.1135389e-02  -3.3188033e-01  -4.3597593e-01   2.6883124e-01  -3.3861267e-01  -3.8150861e-01  -2.8082406e-01  -3.3327254e-01  -1.1993762e-01   1.2742038e-01   2.1094526e-01  -2.6156326e-02   1.3719104e-01   7.1626855e-02   2.5342323e-01   8.3115255e-02  -1.8075311e-01  -1.3381480e-01   2.5415205e-01   1.1056792e-01   3.6132483e-01  -3.3681890e-01  -4.9581131e-01  -3.2073633e-01  -2.6644973e-01  -3.9309811e-01  -5.8038512e-01  -2.7048472e-01  -2.5846496e-01  -3.8526731e-01  -4.2148156e-01  -5.1422200e-01  -3.5278053e-01  -5.3201570e-01  -5.6501801e-01  -2.4303655e-01  -4.6610167e-01   3.0357812e-02  -2.9467458e-01  -2.5767104e-01  -2.3148816e-01  -1.1190175e-01  -9.5944543e-02  -5.4231948e-02  -1.6629430e-01  -5.5623809e-01  -3.6474683e-01  -8.5291710e-02  -1.0513881e-01
  -3.5476750e-01  -3.9093891e-01   3.2845119e-01   6.0172838e-02   4.7067855e-01   4.4554927e-01  -1.4845203e-01  -1.0473452e-01   4.3319608e-01   2.5185038e-01  -4.9624643e-02   4.3477142e-02  -5.3835928e-01   1.9947873e-02   2.0465989e-01   2.3605212e-01   1.3859294e-01   1.5894201e-01  -1.3986021e-01  -1.0355424e-01   2.2713622e-01   2.8948388e-01  -4.4274626e-01  -2.5763495e-01   3.7512499e-01   3.5678757e-01   2.1282735e-01   2.8464304e-01  -1.3002534e-01  -4.2740056e-01  -5.6637756e-01  -5.7468881e-01  -3.6218672e-01  -5.5142857e-02  -4.0685308e-01  -3.0625726e-01   1.1549491e-01  -3.9815159e-02  -2.2877731e-02  -5.4875623e-02   2.9965574e-01  -6.2207572e-01  -9.4729340e-02  -6.3807191e-02   5.0473044e-01   3.8170471e-01  -4.0910813e-01  -4.6671792e-01   8.8850079e-01   1.0000000e+00   1.3984875e-01   1.0768279e-01  -5.0141458e-01  -7.4940474e-01  -5.0976601e-01  -3.1893625e-01  -4.6411217e-01  -3.0049048e-01   4.6126759e-01   2.0931137e-01   4.2946810e-01   2.5103586e-01   3.7759665e-01   3.3306452e-01   2.2158347e-01   5.9977110e-01  -2.6978082e-01   4.8639861e-02  -3.8275407e-01  -3.0035701e-01   2.9129537e-01  -1.7689169e-01  -2.0230228e-01  -2.3511798e-01  -2.4227925e-01  -1.1871093e-02   1.5369527e-01   2.7777765e-01  -4.5375139e-02   1.1712479e-01   1.4525983e-03   2.2593858e-01   1.2832545e-01  -1.0380487e-01  -1.3157718e-01   2.1382302e-01  -1.3525966e-02   2.3215988e-01  -1.8111534e-01  -3.9226353e-01  -2.8725593e-01  -2.8538893e-01  -2.7252497e-01  -3.7497571e-01  -2.1903322e-01  -1.2739669e-01  -3.0660463e-01  -3.2635754e-01  -3.8883336e-01  -2.3110403e-01  -3.5824001e-01  -3.4555075e-01  -1.0527362e-01  -2.4660303e-01  -3.9953663e-02  -2.7551504e-01   8.1274031e-04   5.7904971e-02  -1.2776593e-01  -1.0983097e-01  -1.5080694e-01  -2.0027532e-01  -5.0026617e-01  -2.7659443e-01  -1.4967547e-01  -1.7053579e-01
  -1.2767779e-01  -9.5401209e-02   5.2917686e-02   5.6720963e-02  -8.4369319e-02  -2.7741850e-01   4.1768586e-01   1.4402879e-02   1.1625049e-01  -2.8505310e-01  -3.8887910e-02   7.4641899e-02  -7.1557002e-02   2.1109814e-01  -9.0536282e-02  -1.7223208e-01  -6.6545469e-03  -8.2679099e-03  -3.8076373e-01  -4.9152375e-01  -5.9103900e-01  -5.0349909e-01   7.0715382e-02   2.3453616e-01   2.3654475e-01  -2.9707053e-01  -5.1804456e-01  -4.8489515e-01  -9.8004023e-02   1.8298496e-01   2.7689877e-02  -2.5125606e-02  -1.6253318e-01  -3.6384467e-01   6.3822233e-02  -2.1551717e-01  -1.0452319e-01  -2.0077626e-01  -7.1809264e-02  -5.0555042e-01  -1.4860785e-01  -8.5485681e-03   4.3925472e-01   3.9042708e-01  -8.6935405e-02  -1.5552785e-01   7.4400807e-02   6.4410277e-02   4.7360662e-01   1.3984875e-01   1.0000000e+00   9.0030908e-01  -1.1435775e-01   1.8635297e-01  -4.1748884e-01  -4.4719532e-01  -3.1760386e-01  -1.3039805e-01   3.1086031e-03  -1.2069674e-01   3.1309010e-01   1.9376768e-01   6.8076746e-02  -1.0617630e-01   4.2823043e-01   5.4157216e-01  -5.8109002e-02  -1.5327512e-01   5.4785139e-02  -3.9627230e-01   6.7176387e-02  -3.1562525e-01  -6.1693390e-01  -3.0730148e-01  -4.5731822e-01  -3.4364672e-01  -7.5193325e-02  -1.7081248e-01  -1.3763196e-02   4.5321254e-02   8.6470928e-02   2.7867239e-02  -3.2696214e-03  -2.6078233e-01   1.7603406e-01   4.2001028e-01   2.9777979e-01   3.6939025e-01  -4.3273561e-01  -2.3613049e-01  -2.3800450e-01  -1.4620447e-02  -2.3193709e-01  -4.5491193e-01  -9.3384307e-02  -2.6921471e-01  -1.2734702e-01  -1.8905757e-01  -2.4909093e-01  -2.5866610e-01  -4.1736768e-01  -5.4250909e-01  -2.4739566e-01  -3.8042600e-01   5.5057429e-02  -1.8646050e-01  -6.8220151e-01  -6.3447627e-01   6.1032384e-02   8.3023743e-02   3.1610692e-01   2.2746423e-01  -1.6033648e-01  -2.5154827e-01   8.2644516e-02  -1.6687406e-01
  -1.0869357e-01  -1.2169714e-01   1.1149151e-01   1.6126178e-01  -7.9162012e-02  -2.7111726e-01   5.2434705e-01   1.0544492e-01   4.9928863e-02  -2.5022275e-01  -1.6128519e-01   2.1548703e-02  -1.6032627e-01   9.6649772e-02  -8.8758129e-02  -1.8158174e-01   3.3151671e-02  -7.0149931e-03  -3.0518992e-01  -4.4816059e-01  -5.3664252e-01  -4.6537032e-01   5.4345041e-02   2.0301076e-01   1.4234029e-01  -3.5836443e-01  -4.2978752e-01  -4.5729756e-01  -8.8899446e-03   2.1818587e-01  -8.9380218e-02  -8.7433566e-02  -1.8500803e-01  -4.1030950e-01   9.7946076e-02  -1.6920603e-01   8.6161346e-03  -1.0204850e-01  -7.5937285e-02  -5.1466023e-01  -1.6269763e-01   5.7452600e-02   3.8505548e-01   4.4249082e-01  -1.7654622e-02  -8.6137241e-02   2.2753666e-02   7.4916850e-02   4.5700192e-01   1.0768279e-01   9.0030908e-01   1.0000000e+00  -2.4019380e-01   1.4042606e-01  -4.2398910e-01  -4.6403342e-01  -3.0863851e-01  -1.9173911e-01  -1.2576997e-01  -2.8862395e-01   3.0257734e-01   1.3037948e-01   8.6195820e-02  -2.1071126e-01   4.6130651e-01   5.8048456e-01  -1.0038086e-01  -1.7541175e-01   7.4796905e-02  -3.7889774e-01  -4.3532606e-02  -4.1560116e-01  -5.4723058e-01  -2.2618975e-01  -3.6612726e-01  -2.7983261e-01   3.1245410e-02  -8.3450552e-02   1.0508317e-01   6.8988788e-02   1.9721044e-01   1.4553207e-01  -4.8329177e-02  -2.1403815e-01   2.0436653e-01   3.8936032e-01   2.1258478e-01   2.7514808e-01  -4.4001946e-01  -2.6988474e-01  -1.4010714e-01   4.4499880e-02  -2.4609342e-01  -4.3124181e-01  -1.0316155e-01  -2.7141582e-01  -1.3846461e-01  -1.7525204e-01  -2.2884519e-01  -2.5626500e-01  -3.5749958e-01  -4.7525648e-01  -2.4754481e-01  -3.8107207e-01   1.6470699e-01  -9.8452661e-02  -6.6516326e-01  -6.7054857e-01   1.3928784e-02   1.0576674e-01   3.4996901e-01   1.8263000e-01  -1.6537611e-01  -2.5289417e-01   1.1842025e-01  -7.0185603e-02
   7.0742195e-01   7.2232873e-01   1.5847235e-02   3.6461959e-01  -5.7758493e-01  -5.0319690e-01   4.9635163e-02   3.0268423e-01  -5.5048988e-01  -5.1843773e-01   2.8296141e-01   2.7487543e-01   2.2353797e-01   2.7534656e-01  -2.8707716e-01  -4.5791179e-01  -2.4437601e-01  -3.2193242e-01   2.5424881e-01   1.9657315e-01  -9.1927682e-02  -1.1647614e-01  -1.1719744e-02  -5.0332541e-02  -9.7813132e-02  -1.6136706e-01  -3.1485467e-01  -3.7695462e-01   9.8057425e-02   1.9983967e-03   3.6472116e-01   2.9188784e-01  -5.1435824e-02   1.4681674e-01  -1.9646299e-01  -2.1295562e-01  -1.9000566e-01  -1.9671239e-01   4.0764599e-02   4.8159160e-02   8.9885507e-02   2.8706944e-02   1.3179229e-01  -1.8851071e-01  -6.3541962e-01  -5.9315338e-01   5.8519810e-01   4.4113256e-01  -5.5474548e-01  -5.0141458e-01  -1.1435775e-01  -2.4019380e-01   1.0000000e+00   5.0429720e-01   7.2879656e-01   5.5862752e-01   5.5985043e-01   6.7571656e-01  -3.0177490e-01  -3.7359240e-03  -4.9613322e-01  -7.0290565e-02  -6.1401145e-01  -1.4442978e-01  -5.3505556e-01  -5.8185102e-01  -2.4558225e-01  -3.9910966e-01   5.2817222e-01   3.5373259e-01   1.6503714e-01   2.0163840e-01   2.1431009e-02   2.6288262e-01   2.0932653e-01   2.4987274e-01  -3.2361137e-02  -1.4077010e-01  -5.6150382e-02  -1.0851572e-01   8.0541458e-02  -2.8316356e-01  -9.5836158e-04  -2.8862370e-01   3.3667994e-01  -3.2983257e-02   5.7224478e-02  -8.2982785e-02   5.2580357e-01   5.6423915e-01   3.9015204e-01   1.8248826e-01   4.0043801e-01   5.1871701e-01   3.8996990e-01   1.4066470e-01   2.3376322e-01   2.1975671e-01   3.4275937e-01   3.6479377e-01   3.0257464e-01   2.6364941e-01   4.8764473e-01   4.9063567e-01   3.4806523e-01   4.6956984e-01   1.2271041e-01   6.8474516e-02   2.2629108e-01   4.4463094e-02  -8.4070231e-02   1.9992395e-01   5.6633492e-01   6.5596562e-01   4.7943965e-01   1.4673505e-01
   2.2153504e-01   4.4368438e-01  -2.6666221e-01  -6.3311330e-02  -5.2183056e-01  -4.7666176e-01   4.8776759e-02   4.5714503e-02  -3.9069692e-01  -3.3737802e-01   1.4647665e-01  -8.1347905e-02   6.4096408e-01   1.7297975e-01  -3.8930600e-01  -3.1979153e-01  -4.2620869e-01  -3.5779869e-01  -4.2846774e-02   5.2681263e-03  -4.1839321e-01  -4.3319522e-01   5.8983670e-01   5.1426465e-01  -1.8473139e-01  -3.1452878e-01  -3.7371638e-01  -3.9995538e-01  -2.2024746e-01   3.0387550e-01   6.7316257e-01   7.0255204e-01   5.2284398e-01   8.4428590e-02   5.2867301e-01   3.3433263e-01  -3.6530796e-01  -6.0640126e-02  -1.4726192e-02   8.5565288e-04  -5.5713223e-01   7.0286927e-01   1.6703584e-01  -3.0041439e-02  -3.9218704e-01  -2.9727885e-01   3.4723164e-01   3.3467530e-01  -6.5229017e-01  -7.4940474e-01   1.8635297e-01   1.4042606e-01   5.0429720e-01   1.0000000e+00   3.5947095e-01   2.2180389e-01   2.7971583e-01   2.7414782e-01  -4.3261350e-01  -1.5697615e-01  -2.5883247e-01  -2.5320895e-01  -3.0698107e-01  -2.5850758e-01   1.2034545e-01  -3.5600677e-01   4.2443453e-01   1.5034012e-01   3.2841753e-01   1.9048269e-01  -3.7752445e-01   9.7635325e-02  -1.3719759e-01  -6.0829931e-02  -1.5153557e-01  -2.4494428e-01  -3.4506215e-01  -4.4666652e-01  -2.0550596e-01  -3.2439407e-01  -2.5108255e-01  -4.1931415e-01  -1.4212388e-01   4.3359143e-02   4.6114147e-02  -7.3535122e-02   2.3186285e-01  -7.4142002e-02   1.1201715e-01   4.2643403e-01   4.0437129e-02   9.9846620e-02   3.5307030e-01   3.8167829e-01   1.9495219e-01   6.1650746e-02   1.8689557e-01   1.7574189e-01   2.2556152e-01   2.5473310e-02   3.4706983e-01   2.5579477e-01   1.1602413e-01   2.9250057e-01   7.0493233e-02   2.5398910e-01  -1.6489747e-01  -2.0254142e-01   1.8976072e-01   6.4615045e-02   1.4982265e-01   1.2975809e-01   3.8624529e-01   2.2172872e-01   1.2669219e-01   1.5709755e-02
   5.8185563e-01   5.9378550e-01   1.8109637e-01   3.4507998e-01  -4.7814904e-01  -4.0743284e-01   1.2335854e-01   4.6688921e-01  -6.9629249e-01  -4.3392848e-01   2.8264550e-01   2.9969403e-01   3.4388772e-01   1.5495446e-01  -2.8926198e-01  -4.1122677e-01  -2.2473166e-01  -1.1615847e-01   2.9936629e-01   2.8922303e-01   1.8333905e-01   4.7214803e-02   1.8616975e-01   6.5864497e-02  -3.8996834e-01  -1.9121627e-01   1.3540082e-02  -1.2656126e-01  -2.1041302e-02  -8.8448476e-02   2.5078359e-01   2.9626341e-01   1.7370874e-01   3.6280317e-01  -4.5146112e-02   2.1498915e-02  -2.2323593e-02   5.6819091e-02   1.8950568e-01   3.9072451e-01   4.2312465e-02   1.4463832e-01   1.1387472e-01  -2.8996663e-02  -3.2180436e-01  -2.6642970e-01   5.7896760e-01   5.0495094e-01  -6.4325120e-01  -5.0976601e-01  -4.1748884e-01  -4.2398910e-01   7.2879656e-01   3.5947095e-01   1.0000000e+00   8.6050479e-01   4.3834506e-01   4.3011903e-01  -4.2367558e-01  -2.0702725e-01  -5.5879791e-01  -3.1926008e-01  -4.5652149e-01  -1.9412260e-01  -4.9814466e-01  -6.4972969e-01  -9.7643999e-02  -2.0948159e-01   2.1718263e-01   2.6986278e-01  -1.7352590e-01   4.2950356e-02   1.3407387e-01   1.9757994e-01   2.4487267e-01   1.7396745e-01  -1.3330505e-01  -2.1478319e-01  -6.9143223e-02  -2.5188257e-01   3.0550628e-02  -2.3265375e-01  -1.3648459e-01  -1.0263195e-01   3.6224807e-01  -1.1345093e-01   4.4470950e-02  -1.7078772e-01   6.8787509e-01   7.3385342e-01   6.6042774e-01   4.2718081e-01   5.4334941e-01   6.6033520e-01   3.4803410e-01   2.1135925e-01   4.2538851e-01   4.4065446e-01   6.2725505e-01   5.9718596e-01   4.0684195e-01   4.6701909e-01   5.2786944e-01   6.2758342e-01   4.0349370e-01   5.2974989e-01   3.2561902e-01   1.4656898e-01   1.2766121e-01   9.2672044e-02   4.7303871e-02   3.3007443e-01   7.1027949e-01   7.0315014e-01   5.0340118e-01   3.4140696e-01
   4.8926214e-01   5.4184871e-01   3.2836165e-01   4.2415031e-01  -3.4980961e-01  -1.9100663e-01   1.0756062e-01   4.7537216e-01  -5.8921215e-01  -3.1921512e-01   3.9420404e-01   3.0818918e-01   3.1758218e-01   9.8460071e-02  -2.3219161e-01  -3.3425285e-01  -2.7394677e-01  -2.1713752e-01   4.1150038e-01   3.9194963e-01   3.6022673e-01   2.5470386e-01   9.4338699e-02  -1.9928976e-02  -4.6865330e-01  -1.5134146e-01   1.8460549e-01   1.1558334e-01  -9.9108147e-02  -2.5437930e-01   1.4630909e-01   1.6914954e-01   1.1386208e-01   3.9116563e-01  -9.4157404e-02   1.7690896e-02   1.2914293e-01   2.6109727e-01   1.8593571e-01   5.4972188e-01   1.1329482e-01   6.6820113e-02   2.5556616e-01   7.8547613e-02  -2.1953498e-01  -1.6049073e-01   6.0814229e-01   5.4245498e-01  -5.2971555e-01  -3.1893625e-01  -4.4719532e-01  -4.6403342e-01   5.5862752e-01   2.2180389e-01   8.6050479e-01   1.0000000e+00   2.5404585e-01   3.2963305e-01  -4.2585916e-01  -2.6825726e-01  -6.1564951e-01  -4.4177720e-01  -3.4786298e-01  -1.7997871e-01  -4.9906023e-01  -6.5523353e-01  -1.8634588e-01  -2.2982498e-01   1.3627481e-01   1.7562698e-01  -1.2369713e-01   1.1082462e-02   1.1871375e-01   1.1793155e-01   1.2854967e-01   1.1270351e-01  -1.6318680e-02  -7.7947425e-02   1.3305189e-02  -2.0018456e-01   9.6706524e-03  -1.8136914e-01  -3.5327065e-02   1.4814328e-02   4.0493838e-01   1.2837159e-01  -9.2045531e-02  -6.0758242e-02   5.1982442e-01   7.3761978e-01   4.9220667e-01   4.2963580e-01   4.6527569e-01   5.8908050e-01   4.5742818e-01   3.6915743e-01   5.3081627e-01   5.7591495e-01   6.7293319e-01   6.9600666e-01   4.1509063e-01   4.5843983e-01   5.6479497e-01   6.8963645e-01   2.8993032e-01   4.3646941e-01   2.8212652e-01   1.9229453e-01   2.4494699e-01   2.3336357e-01   1.5324409e-01   4.1936618e-01   6.0983002e-01   5.9281392e-01   4.1424687e-01   2.6737353e-01
   6.8941042e-01   5.8650953e-01  -3.3151234e-01  -4.9827728e-02  -3.3920015e-01  -3.3149556e-01  -1.6149331e-01   4.8311367e-02  -3.3249875e-01  -2.3481437e-01  -6.3147179e-02   5.6631657e-02  -2.1587910e-03   4.9177965e-02  -2.2875063e-01  -3.0353352e-01  -1.6056701e-02  -3.8749867e-02   2.1114313e-01   2.3676503e-01  -1.2372845e-01  -1.7159575e-01  -1.6666201e-01  -3.1152361e-01  -3.9553471e-02  -8.4874233e-02  -2.3072042e-01  -3.2169219e-01   2.0684864e-01   6.6365020e-02   1.4539917e-01   1.5270930e-01  -3.5106913e-02   1.9739997e-01  -1.4016025e-01  -8.3501339e-02  -1.6557678e-01  -1.5873348e-01   4.7816316e-02   5.5019403e-02   8.9570166e-02   2.0268827e-02  -1.4687603e-01  -2.6921922e-01  -4.4125901e-01  -4.1687708e-01   2.0775235e-01   1.2838809e-01  -4.9049093e-01  -4.6411217e-01  -3.1760386e-01  -3.0863851e-01   5.5985043e-01   2.7971583e-01   4.3834506e-01   2.5404585e-01   1.0000000e+00   8.1012129e-01  -5.2720705e-02   1.1711691e-01  -1.7969051e-01   2.2793211e-01  -2.8005658e-01   1.9578050e-01  -4.6786386e-01  -4.9088049e-01  -1.4125782e-01  -2.2360146e-01   6.3157744e-01   6.8625295e-01   2.6461152e-02   1.7054737e-01   2.3392979e-01   2.8170547e-01   3.3803155e-01   2.5462554e-01  -2.2885977e-04  -4.4940237e-02   5.8069006e-02   1.0451457e-02   1.2658030e-01  -1.8230290e-01  -6.4909025e-02  -1.5395003e-01   3.4256236e-02  -3.1117496e-01  -9.1794553e-02  -1.2802685e-01   4.5710589e-01   2.5836332e-01   2.7557132e-01  -6.1524788e-02   1.9853487e-01   4.0953000e-01   1.8981754e-01   5.8792393e-02  -1.1630704e-02   2.7888419e-02   9.8734978e-02   1.2907774e-01   2.8927406e-01   3.4758724e-01   2.3329330e-01   2.2551588e-01   2.6522408e-01   3.4474549e-01   3.7218057e-01   2.6552544e-01  -4.3268053e-02  -1.0951429e-01  -2.9351665e-01  -1.9471973e-01   2.4253006e-01   4.4718763e-01   1.8573484e-01   1.7167861e-01
   8.0859886e-01   8.4679359e-01  -6.5356658e-02   1.7878277e-01  -4.6081708e-01  -3.8385282e-01  -1.1800422e-02   2.6247165e-01  -3.6373295e-01  -4.5190186e-01   1.1843869e-01   3.2232389e-01  -1.8630722e-02   3.0881209e-01  -2.2292506e-01  -4.4451630e-01  -7.2705983e-02  -1.5380123e-01   3.6702652e-01   3.7437982e-01  -1.4165783e-01  -1.1530443e-01  -2.2590615e-01  -3.3197522e-01  -8.1195805e-02  -1.0325715e-01  -3.6044606e-01  -3.1407429e-01   1.3766251e-01  -5.0173024e-02   1.5252585e-01   1.0275565e-01  -9.4813696e-02   3.7115735e-01  -3.6052737e-01  -3.7712896e-01  -1.5552514e-01  -1.9656419e-01  -1.0013660e-01  -7.7123925e-02   1.4047620e-01  -1.2562558e-01   1.2414999e-01  -1.2643327e-01  -5.7829195e-01  -5.5874840e-01   4.5508830e-01   3.2754638e-01  -3.7533027e-01  -3.0049048e-01  -1.3039805e-01  -1.9173911e-01   6.7571656e-01   2.7414782e-01   4.3011903e-01   3.2963305e-01   8.1012129e-01   1.0000000e+00  -8.3228095e-02   1.9452785e-01  -3.5357118e-01   2.1078767e-01  -4.3640029e-01   2.8097832e-01  -6.1257978e-01  -5.0339824e-01  -3.2555908e-01  -4.3234543e-01   7.3663236e-01   6.4387750e-01   1.4245114e-01   6.3506997e-02   4.9965641e-02   2.8905560e-01   2.6460910e-01   2.9595487e-01   5.0575441e-02  -8.0289091e-02   1.0672455e-01  -3.7138150e-02   2.1742572e-01  -1.9151479e-01  -4.4914580e-02  -3.5880216e-01   3.3892485e-01  -1.9299784e-02  -1.3804712e-01  -9.8576233e-02   4.5470143e-01   3.5851007e-01   2.6714207e-01   4.0216849e-02   1.8749752e-01   3.7042306e-01   2.8892368e-01   7.0126769e-02   1.2621894e-01   1.1581860e-01   2.0475198e-01   2.5209576e-01   1.4627097e-01   2.4914660e-01   2.6827019e-01   2.5294820e-01   1.7294196e-01   1.9509030e-01   2.1212853e-01   1.6222724e-01   1.9365773e-03  -9.8820268e-02  -2.3329979e-01  -2.1731278e-02   2.1447983e-01   4.4051460e-01   1.6281439e-01  -1.0412328e-01
  -2.4282990e-01  -4.6853387e-01  -7.6193626e-02  -3.2872908e-01   3.9969534e-01   3.4616586e-01  -2.8870938e-01  -4.0738614e-01   5.0432774e-01   3.0218181e-01  -1.4282251e-01  -6.4005136e-02  -3.8107557e-01  -3.3196293e-02   2.6142167e-01   2.2172344e-01   1.6468065e-01   1.6583549e-01  -2.4791616e-01  -2.1784845e-01  -5.4897833e-02  -4.9827593e-02  -3.3732153e-01  -1.7515927e-01   5.4603607e-01   3.7494351e-01  -8.9452176e-02   8.5329519e-02  -5.1428014e-02  -2.0414719e-01  -3.3184808e-01  -4.3521553e-01  -2.1527127e-01  -4.0836145e-02  -3.0492326e-01  -2.7833755e-01  -1.6447565e-01  -3.5647229e-01   3.0004363e-02  -2.0219456e-01   2.3777775e-01  -4.7457099e-01  -4.4902795e-01  -3.9143201e-01   5.0030763e-02  -9.1865488e-03  -5.1040541e-01  -5.8135370e-01   4.3630007e-01   4.6126759e-01   3.1086031e-03  -1.2576997e-01  -3.0177490e-01  -4.3261350e-01  -4.2367558e-01  -4.2585916e-01  -5.2720705e-02  -8.3228095e-02   1.0000000e+00   7.5754754e-01   6.2035039e-01   7.3295412e-01   1.2901909e-01   5.6349049e-01   4.1489089e-02   3.7808099e-01   2.3404027e-02   1.8431320e-01  -3.2941008e-01  -7.6097378e-02   2.8305180e-01   2.0772129e-02  -1.1951894e-01  -1.7886394e-01  -9.1341825e-02  -1.7280580e-02  -1.3416053e-01  -1.1670223e-02  -2.6590283e-01  -4.7551957e-02  -1.7685417e-01  -1.3915076e-01   9.1838777e-02  -1.4018127e-01  -4.6030537e-01  -2.0761208e-01   8.2825448e-02   2.7086216e-01  -7.4655878e-02  -3.4170685e-01  -3.4503700e-01  -4.4131530e-01  -3.8142563e-01  -4.9232291e-01  -2.5215340e-01  -2.1262222e-01  -4.1616955e-01  -4.3801256e-01  -5.2442479e-01  -3.5453656e-01  -5.4027719e-01  -4.1945955e-01  -4.4562632e-01  -5.3306462e-01  -2.0767498e-01  -3.7909017e-01  -9.3663314e-02   6.6270557e-03  -2.2715521e-01  -3.2362654e-01  -4.2037130e-01  -4.5390933e-01  -5.4568623e-01  -3.9653681e-01  -2.8789174e-01  -2.1947396e-01
  -7.8378255e-02  -8.9173220e-02  -2.1435122e-01  -3.5691700e-01   1.8519444e-01   2.2589517e-01  -4.2260145e-01  -3.2623197e-01   3.7219046e-01   1.8479927e-01   2.6932660e-02  -4.7818579e-02  -8.8921087e-02   7.5919285e-02   1.9729691e-01   1.3422665e-01   1.6653782e-01   5.8187116e-02  -1.0283209e-01   4.7475893e-02  -4.8305728e-02   3.8105071e-02  -1.6246928e-01  -1.0310280e-01   4.6671852e-01   4.1565331e-01  -1.0909484e-01   7.8824997e-02  -2.2124027e-02  -7.8980659e-02  -1.4817186e-02  -1.2600868e-01  -5.8452391e-02   6.6169811e-02  -2.1856959e-01  -2.0787635e-01  -4.0627154e-01  -4.2636219e-01  -1.0386436e-01  -2.7320856e-01  -7.1568686e-03  -2.5390556e-01  -3.7148298e-01  -3.8004241e-01  -1.4714535e-01  -1.4014064e-01  -2.4609137e-01  -3.4691676e-01   8.7940984e-02   2.0931137e-01  -1.2069674e-01  -2.8862395e-01  -3.7359240e-03  -1.5697615e-01  -2.0702725e-01  -2.6825726e-01   1.1711691e-01   1.9452785e-01   7.5754754e-01   1.0000000e+00   2.2521923e-01   5.4316357e-01  -1.1972727e-01   5.0707544e-01  -1.4376136e-01   4.8263617e-02   1.2955392e-01   1.6938747e-01  -7.2901789e-02   2.6367070e-01   2.4620826e-01   1.8580537e-01   4.3096880e-02   7.2853548e-03  -2.6295872e-02   8.5819660e-02  -1.5666390e-01  -8.1174368e-02  -1.1686373e-01   3.3605323e-02  -1.2852287e-01  -1.5756431e-01   5.0559316e-02  -2.0483614e-01  -2.7963298e-01  -2.1857612e-01   1.3124463e-01   1.4573682e-02   1.2051951e-01  -8.6671292e-02  -3.1488317e-01  -4.1429553e-01  -1.8715969e-01  -2.2848972e-01  -1.4929056e-01  -9.9361514e-02  -3.3034680e-01  -2.9287389e-01  -3.7496072e-01  -2.7713130e-01  -2.5089632e-01  -1.4668574e-01  -4.0772709e-01  -3.3330033e-01  -3.1767931e-01  -3.6655650e-01   8.9780457e-02   2.4898201e-01  -2.0033275e-01  -3.3353847e-01  -4.4410018e-01  -4.0565687e-01  -2.7985031e-01  -3.1407923e-01  -4.0519410e-01  -3.3393431e-01
  -3.9604120e-01  -5.8058536e-01  -1.5660833e-01  -3.4044179e-01   2.9785287e-01   8.3290433e-02  -2.6094964e-02  -3.1570353e-01   3.9329482e-01   2.1636625e-01  -3.7917804e-01  -1.5396194e-01  -3.0314081e-01   2.3671037e-02  -3.4151260e-02   1.8103081e-01   5.2325559e-02   2.7962868e-01  -5.4677889e-01  -5.1806039e-01  -3.9793245e-01  -3.8992487e-01  -6.5204126e-02   1.4106333e-01   3.7425302e-01   5.3146012e-02  -2.0649389e-01  -2.0960317e-01  -1.9545261e-01  -9.8136367e-02  -3.1313683e-01  -2.1969483e-01   3.7911040e-02  -1.1633165e-01   8.2276918e-02   1.7611744e-04  -2.2352215e-01  -4.0666435e-01  -3.0084048e-02  -2.7020863e-01   8.0977655e-03  -2.5918564e-01  -4.5469933e-01  -3.2303919e-01   3.5131865e-01   2.5412069e-01  -7.3427647e-01  -7.3758351e-01   5.8075961e-01   4.2946810e-01   3.1309010e-01   3.0257734e-01  -4.9613322e-01  -2.5883247e-01  -5.5879791e-01  -6.1564951e-01  -1.7969051e-01  -3.5357118e-01   6.2035039e-01   2.2521923e-01   1.0000000e+00   6.9135273e-01   4.6610517e-01   3.8964631e-01   6.0086576e-01   8.1553000e-01   2.1062683e-01   3.6833382e-01  -4.6450860e-01  -4.0345358e-01  -6.0716740e-02  -1.6612402e-01  -3.5905272e-01  -5.2096392e-01  -3.2374072e-01  -4.1462495e-01  -3.1312731e-01  -1.8059223e-01  -4.0988917e-01  -2.1322601e-01  -3.1107739e-01  -1.7070359e-01  -1.4206141e-01  -9.2084535e-02  -5.8318001e-01  -3.4878430e-01   2.0631774e-01   2.6702843e-01  -2.0447923e-01  -4.1647242e-01  -3.1167363e-01  -3.4735030e-01  -2.2760091e-01  -4.9487576e-01  -4.8580464e-01  -4.8184711e-01  -6.2893745e-01  -6.7234386e-01  -6.4769725e-01  -5.7304566e-01  -5.1787168e-01  -4.9923746e-01  -4.6439649e-01  -5.8789770e-01   3.4899529e-02  -2.2188788e-01  -3.2893788e-01  -3.7010940e-01  -3.2912778e-01  -3.6930646e-01  -3.5374044e-01  -4.1428762e-01  -4.4183801e-01  -3.4134713e-01  -1.1816695e-01  -5.3991901e-02
   1.0245722e-01  -1.8533107e-01  -2.2141994e-01  -1.4048149e-01   1.6401929e-01  -1.4527674e-02  -5.8883096e-03  -2.2585745e-01   3.2493193e-01   4.2110761e-02  -2.8047593e-01   8.4790895e-03  -4.1418012e-01   5.1783037e-02   1.2041797e-01   1.6034848e-02   1.4339575e-01   1.6541944e-01  -1.5635972e-01  -1.9608130e-01  -3.5570002e-01  -2.9504963e-01  -4.0330209e-01  -2.5173208e-01   3.9727458e-01   8.3382502e-02  -3.5882335e-01  -2.8977991e-01   1.3317020e-01  -1.1323510e-01  -3.0725974e-01  -3.4081229e-01  -2.6785476e-01  -3.5391362e-02  -3.3457655e-01  -4.0289215e-01  -1.5761194e-01  -5.3444176e-01  -8.0504247e-02  -4.1116932e-01   3.2744858e-01  -4.7678743e-01  -3.9596077e-01  -3.6709866e-01  -1.1076833e-01  -1.9025209e-01  -3.8781203e-01  -4.4741875e-01   3.5410958e-01   2.5103586e-01   1.9376768e-01   1.3037948e-01  -7.0290565e-02  -2.5320895e-01  -3.1926008e-01  -4.4177720e-01   2.2793211e-01   2.1078767e-01   7.3295412e-01   5.4316357e-01   6.9135273e-01   1.0000000e+00   1.9660287e-02   4.9419263e-01   1.7504926e-02   4.9779603e-01  -1.4925246e-01  -6.9347009e-02  -1.6563700e-02  -3.7958039e-02   2.5615441e-01  -5.0805775e-02  -2.0190978e-01  -1.2373478e-01   1.6411977e-02  -4.2237186e-02  -1.3584246e-01  -1.1430197e-01  -2.4768238e-01  -7.0614391e-02  -3.0540372e-02  -1.8974763e-01  -7.6516993e-03  -3.1205306e-01  -2.5969268e-01  -2.4529145e-01   1.1121442e-01   2.6052302e-01   8.8530813e-03  -2.9281526e-01  -1.6219794e-01  -2.8772985e-01  -3.1756069e-01  -4.5073436e-01  -2.3854654e-01  -3.3781485e-01  -4.6250461e-01  -4.8549646e-01  -4.9797249e-01  -3.0291918e-01  -5.1290945e-01  -4.3233212e-01  -3.6190494e-01  -5.2281731e-01   6.6172287e-02  -1.7416398e-01  -2.2302101e-01  -2.1421077e-01  -2.9366671e-01  -3.6893412e-01  -4.8040652e-01  -3.2507064e-01  -2.7517329e-01  -1.5997178e-01  -5.4289191e-02  -1.1173255e-01
  -5.9222400e-01  -5.1575203e-01  -1.5023355e-01  -3.6761774e-01   3.9883609e-01   2.8455694e-01  -1.2561014e-01  -2.7205090e-01   3.9466008e-01   4.0030747e-01  -2.2312659e-01  -1.7155458e-01  -4.8966851e-02  -1.3805198e-01   1.0312965e-01   3.8689988e-01   2.1533085e-01   4.0892203e-01  -2.8767962e-01  -1.4962034e-01  -3.4019421e-02  -6.7414795e-02   1.0941949e-01   7.4117184e-02  -6.7080201e-02  -5.6397337e-02   2.4034666e-01   1.7135398e-01  -1.0576762e-01   6.5930860e-02  -2.6452359e-01  -1.4951330e-01   1.8990098e-01  -4.6652325e-03   2.9014804e-01   3.6635392e-01   4.5998981e-02   1.1684979e-01  -8.4828277e-02   6.8360592e-02  -1.1243185e-01  -3.9640683e-02  -4.0136642e-02   1.4014576e-01   6.7429982e-01   6.2617262e-01  -4.9199863e-01  -4.2731968e-01   4.3131617e-01   3.7759665e-01   6.8076746e-02   8.6195820e-02  -6.1401145e-01  -3.0698107e-01  -4.5652149e-01  -3.4786298e-01  -2.8005658e-01  -4.3640029e-01   1.2901909e-01  -1.1972727e-01   4.6610517e-01   1.9660287e-02   1.0000000e+00   2.4111901e-01   5.5960754e-01   3.8538085e-01   3.0794111e-01   4.6290427e-01  -3.3705972e-01  -1.3731486e-01  -2.5910296e-01  -1.4383161e-01   4.0364130e-02  -3.0224811e-01  -2.0470165e-01  -3.7752098e-01  -5.7622626e-02   1.1850382e-01  -8.8719484e-02   3.1105053e-02  -2.6534528e-01   1.7820247e-01  -1.9953908e-01   2.1394888e-01  -4.1676339e-01  -1.7904726e-01  -1.6211706e-01  -4.4350966e-02  -3.4768062e-01  -3.5843017e-01  -2.8538775e-01  -1.6039075e-01  -1.0941692e-01  -1.9930257e-01  -3.7423047e-01  -2.1001428e-01  -1.9002715e-01  -2.8352378e-01  -2.2717646e-01  -3.0379152e-01  -9.2102486e-02  -1.0641817e-01  -1.5676274e-01  -2.8751354e-01  -2.0627256e-01  -1.8893782e-01   1.1693646e-01   1.6665978e-02  -1.9999435e-01  -1.2747686e-01  -3.2083206e-03  -1.9304406e-01  -4.3630461e-01  -3.0174395e-01  -2.5788142e-01  -5.7493218e-02
   4.3895107e-03   1.7892405e-02  -7.2348980e-02  -2.5268038e-01   4.0380452e-02   2.8246442e-02  -1.8795313e-01  -5.7063534e-02   2.5495585e-01  -9.9502889e-03  -1.1295726e-01   2.3124257e-01  -2.9203004e-01   2.7645585e-01  -4.4584124e-02  -3.5871852e-02   2.9873893e-01   4.7894492e-01  -1.1544128e-01   6.3260039e-02  -1.7999920e-01  -1.4090051e-01  -2.7443119e-01  -1.7577645e-01   2.2287065e-01   1.6486124e-01  -2.0813483e-01  -6.8574710e-02  -3.6335936e-02  -4.7893037e-02  -3.4379327e-01  -2.9501910e-01   2.4067007e-02   4.5751743e-01  -3.4765009e-01  -3.1990314e-01  -1.8363210e-01  -2.6859722e-01  -3.2908592e-02  -6.3993623e-02   1.7824483e-01  -3.3306842e-01  -2.9788822e-01  -3.3018966e-01  -4.0054520e-02  -9.7556953e-02  -3.2361068e-01  -4.1213056e-01   2.8399082e-01   3.3306452e-01  -1.0617630e-01  -2.1071126e-01  -1.4442978e-01  -2.5850758e-01  -1.9412260e-01  -1.7997871e-01   1.9578050e-01   2.8097832e-01   5.6349049e-01   5.0707544e-01   3.8964631e-01   4.9419263e-01   2.4111901e-01   1.0000000e+00  -7.4301332e-02   1.7365097e-01  -6.0314217e-02   6.5112907e-02  -7.7952456e-02   1.7364456e-01  -1.1998057e-02  -2.3742571e-01  -2.0509686e-01  -1.0767290e-01  -1.2053548e-01  -9.8215104e-02  -1.9942793e-01  -1.4481334e-01  -1.2026482e-01  -1.5625413e-01  -1.0031919e-01  -1.2063041e-01  -1.4659312e-01  -2.8382517e-01  -2.4776906e-01  -2.6332838e-01   1.2292795e-02   1.1365082e-01   1.8068285e-01  -1.7092184e-02  -1.1889843e-01  -1.7238854e-01  -3.8358778e-02  -1.8568458e-01  -2.3555568e-01  -2.5251283e-01  -3.4835980e-01  -3.5771568e-01  -2.9192752e-01  -2.1158537e-01  -4.0801930e-01  -2.7505250e-01  -3.1850478e-01  -3.8591591e-01  -1.7158352e-01  -3.1167052e-01   1.6554777e-02  -4.5792574e-02  -3.0431062e-01  -4.3047731e-01  -4.6453665e-01  -3.9176979e-01  -4.2059962e-01  -1.4425400e-01  -2.6938825e-01  -2.4220913e-01
  -6.9129214e-01  -5.6317691e-01  -2.2478388e-01  -4.0502942e-01   1.6839888e-01   6.3855922e-02  -5.5411534e-02  -3.3186644e-01   2.2003331e-01   2.1863832e-01  -2.8129159e-01  -3.8603004e-01   2.1092628e-01  -4.9613023e-02  -1.7344963e-01   2.1979354e-01  -1.6316435e-01   1.3271832e-01  -6.3798982e-01  -5.2796134e-01  -2.8535492e-01  -3.2140705e-01   4.9682306e-01   5.9914052e-01   2.0537140e-01  -2.8433348e-02  -2.6415228e-04  -6.6824759e-02  -4.1944351e-01   1.5699954e-01   1.5435948e-01   2.8715389e-01   4.1647284e-01  -2.2763804e-01   6.7939616e-01   5.6071674e-01  -2.8231848e-01  -8.8549261e-02  -5.3068724e-02  -1.1636949e-01  -5.1579504e-01   2.5097108e-01  -1.5895378e-01  -1.8739622e-02   6.0096247e-01   5.8348130e-01  -5.7556318e-01  -4.9211893e-01   3.6982754e-01   2.2158347e-01   4.2823043e-01   4.6130651e-01  -5.3505556e-01   1.2034545e-01  -4.9814466e-01  -4.9906023e-01  -4.6786386e-01  -6.1257978e-01   4.1489089e-02  -1.4376136e-01   6.0086576e-01   1.7504926e-02   5.5960754e-01  -7.4301332e-02   1.0000000e+00   6.6382454e-01   6.3382102e-01   6.8925453e-01  -4.7890562e-01  -4.4850848e-01  -3.7931269e-01  -8.3672639e-02  -3.0942954e-01  -5.7746393e-01  -5.1769411e-01  -6.2035609e-01  -3.3245516e-01  -1.9760368e-01  -3.3838983e-01  -2.0917126e-01  -4.5740020e-01  -3.7207106e-02  -2.1737589e-01   1.7189474e-01  -5.0178920e-01  -1.5990619e-01   1.9039852e-01   5.0953262e-02  -3.7704920e-01  -3.2379221e-01  -3.9485613e-01  -3.1401568e-01  -3.3101847e-02  -2.4505332e-01  -4.6541814e-01  -3.4685545e-01  -4.0509688e-01  -4.6039457e-01  -4.4927683e-01  -6.1132368e-01  -1.5184265e-01  -2.3233233e-01  -3.4859754e-01  -3.2580897e-01  -6.7425188e-02  -1.6174952e-01  -2.3776863e-01  -3.3704712e-01  -2.1787227e-01  -1.8675524e-01   4.7639467e-02  -2.3975348e-01  -3.2459621e-01  -3.9716098e-01  -2.1438285e-01  -2.4874870e-02
  -4.9521582e-01  -5.8717135e-01   2.0955518e-02  -8.6972005e-02   3.1699569e-01   1.1205233e-01   1.4661527e-01  -2.0391903e-01   4.0746418e-01   1.5945417e-01  -3.5321830e-01  -1.4936012e-01  -3.7829922e-01   1.9822303e-02   5.6684481e-02   1.7739653e-01   1.0763155e-01   2.9000247e-01  -4.6465179e-01  -4.7393803e-01  -3.2936024e-01  -2.4563354e-01  -1.1815204e-01   1.4127644e-01   4.3761054e-01   8.6096111e-02  -1.4077393e-01  -1.5772294e-01  -1.1147156e-01  -5.6149626e-02  -3.6118815e-01  -2.8038782e-01  -1.4886171e-01  -2.7973135e-01   1.2177375e-02  -9.7554558e-02  -5.2603649e-02  -2.8419061e-01  -9.5970746e-03  -3.4306263e-01   6.8265491e-02  -2.7298809e-01  -2.3762049e-01  -7.5473000e-02   4.1562524e-01   2.9928566e-01  -5.9569451e-01  -5.5729072e-01   7.7294612e-01   5.9977110e-01   5.4157216e-01   5.8048456e-01  -5.8185102e-01  -3.5600677e-01  -6.4972969e-01  -6.5523353e-01  -4.9088049e-01  -5.0339824e-01   3.7808099e-01   4.8263617e-02   8.1553000e-01   4.9779603e-01   3.8538085e-01   1.7365097e-01   6.6382454e-01   1.0000000e+00   3.5204004e-02   1.9571687e-01  -4.1260791e-01  -5.3000582e-01  -1.7305669e-03  -2.9341106e-01  -4.4449917e-01  -4.3287871e-01  -3.5422657e-01  -3.5336955e-01  -1.8649510e-01  -1.0245828e-01  -2.1412633e-01  -4.8762587e-02  -9.9802840e-02   9.2380463e-02  -3.4325226e-02  -9.4104484e-02  -2.8072146e-01  -1.5448875e-03   2.6157827e-01   3.4481653e-01  -3.6667366e-01  -5.2772379e-01  -2.9363626e-01  -1.8124795e-01  -3.0013164e-01  -5.7427798e-01  -4.3582098e-01  -4.0862537e-01  -5.1846513e-01  -5.3266947e-01  -5.6902055e-01  -4.7214835e-01  -5.2619468e-01  -5.6923968e-01  -4.2146012e-01  -5.5555288e-01   9.6737191e-02  -2.1254759e-01  -4.5146462e-01  -4.7549788e-01  -2.6217189e-01  -2.1081343e-01  -1.2659283e-01  -1.8122839e-01  -3.8855098e-01  -4.0543095e-01  -4.9385851e-02  -3.3667656e-02
  -5.4230051e-01  -2.9911356e-01  -4.2037326e-01  -6.8647381e-01   4.1625150e-02   7.3849412e-02  -3.8350718e-01  -3.9243920e-01   6.6592176e-02   2.8494220e-01  -1.9230728e-01  -3.9942466e-01   6.0912394e-01  -2.1670636e-02  -1.4500485e-01   2.6197304e-01  -2.6899860e-01   3.6530267e-02  -4.2487721e-01  -1.7336748e-01  -9.1397393e-02  -1.8077367e-01   8.0523647e-01   7.0803871e-01  -5.6466397e-02   5.0862995e-02   1.4883231e-01   1.1441076e-01  -4.3260029e-01   2.7546860e-01   5.5693671e-01   6.8693624e-01   8.2755594e-01   1.1772132e-01   8.8784361e-01   8.4023438e-01  -4.1075658e-01  -2.4783614e-02  -1.3231203e-01   8.2591957e-02  -7.0730956e-01   5.6173268e-01  -2.2472105e-01  -9.6006920e-02   4.4012100e-01   5.4448689e-01  -3.3353591e-01  -2.6121601e-01  -2.8748102e-01  -2.6978082e-01  -5.8109002e-02  -1.0038086e-01  -2.4558225e-01   4.2443453e-01  -9.7643999e-02  -1.8634588e-01  -1.4125782e-01  -3.2555908e-01   2.3404027e-02   1.2955392e-01   2.1062683e-01  -1.4925246e-01   3.0794111e-01  -6.0314217e-02   6.3382102e-01   3.5204004e-02   1.0000000e+00   9.1751926e-01  -3.5466439e-01  -4.7135077e-04  -5.2465067e-01   2.9185166e-01   1.1842220e-01  -3.6807113e-01  -1.9596688e-01  -4.5164624e-01  -4.2852509e-01  -2.9737715e-01  -3.6441912e-01  -3.0167926e-01  -5.6563174e-01  -2.3643022e-01  -3.0672417e-01   3.3624070e-01  -5.2603707e-01  -4.3684538e-01   3.9855813e-02  -3.2355777e-01  -7.7659726e-02  -4.9827962e-02  -2.3363219e-01  -2.7798350e-01   1.9540599e-01   1.4628701e-01  -3.7101143e-01  -1.6470839e-01  -1.3933634e-01  -1.8972966e-01  -1.2112020e-01  -3.9066100e-01   2.0273320e-01   2.5587090e-01  -2.5824087e-01  -4.8266405e-02  -3.4307549e-01  -1.8024503e-01   1.2878344e-01   2.3690449e-02  -2.2261277e-01  -2.4083785e-01  -2.1734108e-02  -2.3535415e-01  -6.5781650e-02  -2.4126650e-01  -3.9662566e-01  -1.5643007e-01
  -6.6853198e-01  -4.6041463e-01  -3.2222177e-01  -6.6636485e-01   1.9448362e-01   2.5966010e-01  -5.0205101e-01  -4.2746875e-01   1.7942433e-01   4.2585521e-01  -2.4590223e-01  -4.0035204e-01   4.1689251e-01  -4.1017303e-02  -1.2421138e-01   3.4976986e-01  -2.4263427e-01   1.0252530e-01  -4.5785694e-01  -1.7907137e-01   4.8449860e-02  -6.0492048e-02   6.2811728e-01   6.0022162e-01   5.9888973e-02   2.1112781e-01   2.8010854e-01   2.4590608e-01  -4.7019505e-01   1.1172247e-01   3.4470824e-01   4.9454612e-01   7.2042251e-01   1.3690331e-01   7.6760753e-01   8.0740772e-01  -3.4573728e-01  -7.8749559e-03  -1.3275827e-01   1.4348270e-01  -5.7643258e-01   3.3968856e-01  -3.3652796e-01  -1.9526657e-01   6.5377465e-01   7.2241690e-01  -5.1368263e-01  -4.5820504e-01  -4.1135389e-02   4.8639861e-02  -1.5327512e-01  -1.7541175e-01  -3.9910966e-01   1.5034012e-01  -2.0948159e-01  -2.2982498e-01  -2.2360146e-01  -4.3234543e-01   1.8431320e-01   1.6938747e-01   3.6833382e-01  -6.9347009e-02   4.6290427e-01   6.5112907e-02   6.8925453e-01   1.9571687e-01   9.1751926e-01   1.0000000e+00  -5.2107056e-01  -5.6871002e-02  -4.5466317e-01   2.7715740e-01   1.1301580e-01  -4.4825276e-01  -2.3691203e-01  -4.4342632e-01  -3.6311416e-01  -1.6435370e-01  -4.1051102e-01  -2.8524017e-01  -5.9902697e-01  -1.7820702e-01  -2.9333433e-01   3.3034596e-01  -6.5354859e-01  -4.5081098e-01  -4.3706697e-02  -2.8902162e-01  -8.7343722e-02  -1.5695180e-01  -2.7966238e-01  -4.0092826e-01   1.7357704e-01   1.1009011e-01  -4.5888186e-01  -1.8798801e-01  -2.6890523e-01  -3.1650638e-01  -2.4921673e-01  -4.7134431e-01   1.4141484e-01   2.1399584e-01  -2.2909259e-01  -6.6460058e-02  -2.9904378e-01  -1.8539152e-01   2.0467781e-01   9.6295622e-02  -2.8695589e-01  -2.7593793e-01  -1.0517165e-01  -3.6447686e-01  -2.1729558e-01  -2.6050829e-01  -3.9596271e-01  -1.3408549e-01
   5.9609676e-01   6.4932016e-01  -2.0163731e-01   2.5533753e-01  -2.4318705e-01  -2.3934417e-01   2.8410166e-02   3.0691280e-02  -1.3907315e-01  -2.4199985e-01   2.7984424e-02   2.3342573e-03  -6.1317848e-02  -1.3670609e-02   9.3740417e-02  -1.6492681e-01  -3.0475661e-02  -2.2979915e-01   4.8370495e-01   4.3075682e-01  -1.1000765e-01  -1.4142849e-02  -2.6395721e-01  -4.2237138e-01  -5.7367048e-03  -1.3724642e-01  -2.0733485e-01  -2.4681707e-01   3.7513724e-01   2.0068921e-01   1.3233500e-01   4.9075453e-02  -2.6128528e-01  -4.5926512e-03  -2.4579509e-01  -2.7674571e-01   1.0337055e-01   1.1486489e-01   1.3166935e-01  -2.7717695e-02   2.0343990e-01   1.4713986e-01   2.3579579e-01   8.5070844e-02  -5.3644264e-01  -5.2272097e-01   4.7914165e-01   4.5021869e-01  -3.3188033e-01  -3.8275407e-01   5.4785139e-02   7.4796905e-02   5.2817222e-01   3.2841753e-01   2.1718263e-01   1.3627481e-01   6.3157744e-01   7.3663236e-01  -3.2941008e-01  -7.2901789e-02  -4.6450860e-01  -1.6563700e-02  -3.3705972e-01  -7.7952456e-02  -4.7890562e-01  -4.1260791e-01  -3.5466439e-01  -5.2107056e-01   1.0000000e+00   6.9241624e-01   1.5922650e-01   3.6879357e-02   2.0149570e-01   4.8895576e-01   3.8460456e-01   4.0905899e-01   2.3298944e-01   9.7571464e-02   3.7425570e-01   2.5227952e-01   4.3032613e-01   1.4016223e-01   2.5323875e-01  -1.2815287e-03   4.1161907e-01   2.0957982e-01  -3.1796561e-02   2.2201738e-02   5.5526303e-02   5.2410477e-02   1.0493040e-01   1.3367375e-01  -9.5925327e-02   2.2755091e-01   4.6505685e-01   3.2399263e-01   2.8647259e-01   3.3766658e-01   2.2564705e-01   3.1411188e-01   2.9875501e-01   2.7998289e-01   3.1239883e-01   2.6256442e-01   1.7856870e-01   2.7296913e-01   1.5503108e-01   1.5104822e-01   3.0215473e-01   1.8996710e-01   1.8484636e-02   1.3077979e-01   1.9753954e-01   2.9766783e-01   2.0390358e-01   9.1534042e-02
   3.1414136e-01   4.6648454e-01  -2.9958811e-01  -1.1263502e-01  -1.1807663e-01   2.9038227e-02  -3.2696290e-01  -6.7695330e-02  -6.0046686e-02   5.1059468e-02  -1.3594649e-01  -7.8092132e-02   1.4987713e-02  -1.1488609e-02   2.7926943e-02  -2.5981961e-02  -3.0818366e-02  -6.6968615e-02   3.4996165e-01   5.5186717e-01   8.6170028e-02   1.1175792e-01  -1.0656561e-01  -3.1254839e-01  -3.3715509e-02   1.3872279e-01   6.3936364e-02   5.3127049e-02   1.8739293e-01   8.3848464e-02   1.4587053e-01   1.4645720e-01   2.7825365e-02   2.4370717e-01  -9.1567721e-02   2.5073626e-02  -5.3799804e-02   7.2760785e-02  -6.7492947e-03   1.3721183e-01   4.6233909e-02   1.6316536e-01  -5.9740247e-02  -1.0175730e-01  -2.3194406e-01  -1.9475731e-01   2.2261518e-01   1.8446320e-01  -4.3597593e-01  -3.0035701e-01  -3.9627230e-01  -3.7889774e-01   3.5373259e-01   1.9048269e-01   2.6986278e-01   1.7562698e-01   6.8625295e-01   6.4387750e-01  -7.6097378e-02   2.6367070e-01  -4.0345358e-01  -3.7958039e-02  -1.3731486e-01   1.7364456e-01  -4.4850848e-01  -5.3000582e-01  -4.7135077e-04  -5.6871002e-02   6.9241624e-01   1.0000000e+00  -6.8521568e-02   1.8047433e-01   4.0091321e-01   3.5663562e-01   3.7472042e-01   3.0270004e-01   4.1391415e-02   4.0072704e-02   2.0390031e-01   9.0621027e-02   1.2493520e-01  -1.4936852e-02  -1.3703102e-02   8.7892169e-02   8.3363501e-02  -2.1074257e-01  -1.8998321e-01  -2.0390649e-01   2.4321162e-01   7.1174548e-02   9.1546800e-02  -1.1249399e-02   1.0684501e-01   4.2406951e-01   1.9216331e-01   2.5742337e-01   1.4076956e-01   2.1310932e-01   1.9535442e-01   1.9624335e-01   4.4252259e-01   5.5417264e-01   1.9690321e-01   2.4198673e-01  -6.8930422e-02   1.0567267e-01   5.3884635e-01   5.0351711e-01  -7.0369214e-03  -6.8261299e-02  -1.9720544e-01  -1.9729198e-01   7.7134092e-02   1.7904428e-01  -1.3549937e-01  -7.2496773e-02
   2.3182239e-01   1.3901066e-02   8.2134028e-02   1.9611340e-01   1.1969753e-01   2.3649171e-02  -5.0375581e-02  -1.2676369e-01   1.6878442e-01  -5.3669627e-02   3.8327136e-01   3.0525953e-01  -2.5730938e-01   9.8141040e-02   2.8461169e-01   7.1686052e-02   2.0877644e-01  -3.8175594e-02   5.0762721e-02  -1.0992264e-01   8.4980709e-02   1.7879816e-01  -5.3918636e-01  -4.6457962e-01   3.2752448e-01   1.0052404e-01  -9.6647465e-02  -1.1015986e-01   4.5023162e-01   5.6929284e-02  -3.6263548e-02  -3.1534648e-01  -6.1271740e-01  -2.6801703e-01  -5.7576071e-01  -5.1577226e-01   8.7548695e-02  -1.4596642e-01  -2.7209318e-02  -2.8119770e-01   4.1012558e-01  -5.4341990e-01  -4.0825502e-03  -1.7555877e-01  -3.2120521e-01  -3.6057483e-01   8.4129964e-02  -1.1747195e-02   2.6883124e-01   2.9129537e-01   6.7176387e-02  -4.3532606e-02   1.6503714e-01  -3.7752445e-01  -1.7352590e-01  -1.2369713e-01   2.6461152e-02   1.4245114e-01   2.8305180e-01   2.4620826e-01  -6.0716740e-02   2.5615441e-01  -2.5910296e-01  -1.1998057e-02  -3.7931269e-01  -1.7305669e-03  -5.2465067e-01  -4.5466317e-01   1.5922650e-01  -6.8521568e-02   1.0000000e+00   4.7183827e-01   3.4807585e-02   3.2775075e-01   1.4636780e-01   3.6334510e-01   4.2315816e-01   4.0530849e-01   7.8557318e-02   3.7820847e-01   2.2076051e-01   1.2662846e-01   3.4594777e-01  -1.7018780e-01   1.0221457e-01   2.2010823e-01  -7.8613746e-04   2.0338100e-01  -1.2464395e-01  -2.2868681e-01  -1.9293394e-01  -1.7748958e-01  -2.4080954e-01  -1.9863326e-01   1.9114918e-01   1.1001580e-01  -3.8560943e-03  -6.2816502e-03  -2.0784802e-01  -3.6012314e-02  -1.6183316e-01  -2.4616910e-01   1.0285036e-01  -7.4318312e-02  -2.7965919e-02  -5.9994040e-02  -7.1987078e-02   5.2756177e-02   1.8526346e-01   1.8509482e-01  -3.1371798e-02   2.2079458e-02  -1.2013508e-01  -1.7413090e-02   7.7319718e-02  -1.2031348e-01
  -1.6704461e-02  -1.6518422e-02  -3.1259482e-01  -3.2129330e-01   4.3028382e-02   7.7202999e-02  -5.0967998e-01  -3.6670140e-01   4.7692558e-02   2.4185801e-01   1.6135332e-01  -8.8360245e-02   3.1852952e-01   4.9369388e-02   1.2266466e-01   2.9215999e-01  -1.5879646e-01  -1.6018713e-01  -1.4726994e-02   5.8805367e-02   1.6862000e-01   1.8370500e-01   1.3861095e-01   2.2439604e-02   3.1315284e-02   1.2886097e-01   1.7283068e-01   6.6736794e-02   1.9968423e-01   2.1655594e-01   5.4167696e-01   4.4762019e-01   1.3933615e-01  -9.0536636e-02   2.2941777e-01   3.5707209e-01  -1.3903605e-01   4.1234314e-03  -1.5691874e-01   5.1611555e-02  -1.1265812e-01   4.9833793e-02  -1.9606846e-01  -2.9184099e-01   4.2097956e-02   1.5201662e-01  -1.8676817e-02  -5.7737662e-02  -3.3861267e-01  -1.7689169e-01  -3.1562525e-01  -4.1560116e-01   2.0163840e-01   9.7635325e-02   4.2950356e-02   1.1082462e-02   1.7054737e-01   6.3506997e-02   2.0772129e-02   1.8580537e-01  -1.6612402e-01  -5.0805775e-02  -1.4383161e-01  -2.3742571e-01  -8.3672639e-02  -2.9341106e-01   2.9185166e-01   2.7715740e-01   3.6879357e-02   1.8047433e-01   4.7183827e-01   1.0000000e+00   4.5866981e-01   1.8484296e-01   3.0991393e-01   1.8368416e-01   2.0861432e-01   2.9336277e-01  -1.1758551e-01   2.0469679e-01  -1.8756105e-01  -5.5732252e-02   8.9147001e-02   2.5356119e-01  -2.1742610e-01  -2.4159712e-01  -1.7758322e-01  -3.0925238e-01  -6.5429944e-03  -1.7294685e-01  -2.2929803e-01  -3.7356434e-01   6.2342646e-02   2.7832754e-01   7.3150194e-02   2.0308040e-01   3.1034879e-02   2.5964699e-02  -9.1892853e-02  -1.3916963e-01   3.9876504e-01   3.9753437e-01   1.5001373e-01   2.1060188e-01  -2.5781161e-01   1.7879206e-02   3.2251242e-01   3.3739219e-01   1.0175608e-01   1.2384911e-01  -6.9965890e-02  -1.5151583e-01   8.0500719e-02   1.8122746e-02  -1.7475177e-01  -1.5267327e-01
  -3.8980131e-03  -2.3852742e-02  -3.4346197e-01  -1.8186262e-01   4.0047871e-01   4.9457346e-01  -5.4497668e-01  -3.7699178e-01   2.5957905e-01   6.0974595e-01  -1.0113378e-01  -4.5318637e-01   2.9726808e-02  -5.3852600e-01   5.4802461e-01   5.9001128e-01   1.3146426e-01  -1.1925438e-01   5.4015141e-01   5.9440633e-01   6.1304967e-01   6.2350912e-01  -9.4690814e-02  -3.7920700e-01  -1.3594555e-01   3.1313098e-01   6.2898929e-01   5.4015422e-01   4.2238599e-01   6.9704823e-02   4.1512133e-02   4.3524721e-02   2.6643889e-02  -1.8009685e-02   1.0536509e-01   3.2677352e-01   3.1015450e-01   4.3944655e-01   3.7346912e-02   3.2831829e-01   1.3752500e-01   2.0446356e-01  -1.1080141e-01   5.1065291e-02   2.1796963e-01   3.0105570e-01   9.0464075e-02   1.7049154e-01  -3.8150861e-01  -2.0230228e-01  -6.1693390e-01  -5.4723058e-01   2.1431009e-02  -1.3719759e-01   1.3407387e-01   1.1871375e-01   2.3392979e-01   4.9965641e-02  -1.1951894e-01   4.3096880e-02  -3.5905272e-01  -2.0190978e-01   4.0364130e-02  -2.0509686e-01  -3.0942954e-01  -4.4449917e-01   1.1842220e-01   1.1301580e-01   2.0149570e-01   4.0091321e-01   3.4807585e-02   4.5866981e-01   1.0000000e+00   5.7546881e-01   8.1255034e-01   6.1345392e-01   4.0887590e-01   4.5837014e-01   3.4706492e-01   3.8179153e-01   2.3148105e-01   3.5935900e-01   2.7998621e-01   5.7155298e-01   6.9052266e-03  -9.5704210e-02  -3.7316045e-01  -4.8549616e-01  -3.7759632e-02  -1.8564930e-01   4.3942285e-02  -7.9432357e-02  -1.8062872e-01   2.3979649e-01   2.3108060e-01   4.2108075e-01   3.3570699e-01   3.7198343e-01   2.8548238e-01   3.1213477e-01   5.5786740e-01   6.2674798e-01   2.2078726e-01   3.3037915e-01  -2.6047433e-01   1.0883698e-01   6.1235396e-01   7.0233344e-01   2.0372543e-01   2.1038827e-01   2.7157218e-02   4.6135021e-02   1.4249070e-01   1.0886456e-01  -1.6973622e-01   6.7451115e-02
   3.0932894e-01   2.4479145e-01  -1.9532287e-01   1.8658689e-01   2.5907243e-02   1.1558837e-01  -1.3925606e-01  -1.0603307e-01   9.2473327e-02   1.0362479e-01   2.1047578e-01  -4.0682151e-02  -1.1929079e-01  -2.6616845e-01   4.3363800e-01   1.7075611e-01   4.3354422e-01   4.3809059e-02   6.2167910e-01   5.4729406e-01   2.9949005e-01   3.8262226e-01  -4.1110957e-01  -5.3373083e-01   1.1988472e-02   1.9754708e-01   1.2980998e-01   1.4870144e-01   7.0898511e-01   3.4596324e-01  -9.2306589e-02  -2.2371979e-01  -3.7680005e-01  -1.5982721e-01  -3.6093982e-01  -2.6535933e-01   3.7305806e-01   3.3830084e-01   1.3417886e-01   4.1618776e-02   3.6048311e-01   1.0796921e-01   8.3468527e-02   8.6478470e-02  -3.4167677e-01  -3.0707060e-01   3.9007965e-01   4.3076582e-01  -2.8082406e-01  -2.3511798e-01  -3.0730148e-01  -2.2618975e-01   2.6288262e-01  -6.0829931e-02   1.9757994e-01   1.1793155e-01   2.8170547e-01   2.8905560e-01  -1.7886394e-01   7.2853548e-03  -5.2096392e-01  -1.2373478e-01  -3.0224811e-01  -1.0767290e-01  -5.7746393e-01  -4.3287871e-01  -3.6807113e-01  -4.4825276e-01   4.8895576e-01   3.5663562e-01   3.2775075e-01   1.8484296e-01   5.7546881e-01   1.0000000e+00   6.9919752e-01   8.3373315e-01   5.7959347e-01   4.8283940e-01   5.3206016e-01   5.1965081e-01   6.1863528e-01   5.4208242e-01   3.8844590e-01   1.9317919e-01   4.0273731e-01   2.6317075e-01  -9.4355988e-02  -1.7823966e-01  -5.3621005e-03  -4.8665653e-02   1.9253089e-01   2.6151180e-01  -2.0910921e-01   8.0012732e-02   4.1092177e-01   3.9239512e-01   4.1921834e-01   4.8608788e-01   3.8477522e-01   4.6282467e-01   2.5305797e-01   1.8188319e-01   2.0811653e-01   1.9396179e-01  -5.4758532e-02   1.7438533e-01   2.1142291e-01   3.3027954e-01   2.8857553e-01   2.6918553e-01   1.3312496e-01   2.1515076e-01   1.3056326e-01   1.3721130e-01   6.9810059e-02   9.9260294e-02
   2.7795976e-01   1.2559420e-01  -1.7746955e-01   1.1092730e-01   2.5894371e-01   2.5526829e-01  -2.5966768e-01  -1.5581453e-01   1.4394970e-01   3.4318010e-01  -1.9315793e-01  -2.4810345e-01  -2.4666766e-01  -3.8885378e-01   5.3531798e-01   3.7040929e-01   2.1043035e-01  -3.6531039e-02   6.6739745e-01   6.0785984e-01   4.1753296e-01   4.6714089e-01  -3.0762517e-01  -5.2027278e-01  -1.0315412e-01   1.9825245e-01   3.5917771e-01   2.7228999e-01   6.0185685e-01   6.7278494e-02  -1.0386941e-01  -1.1459962e-01  -2.0801536e-01   2.2160860e-02  -2.0810337e-01  -5.7304110e-02   4.5217417e-01   3.3876215e-01   7.9787171e-02   2.2134100e-01   4.5364188e-01   6.3848729e-02  -5.6560783e-02   6.6429050e-02  -5.8516205e-02  -7.6376106e-03   2.5988451e-01   3.0411787e-01  -3.3327254e-01  -2.4227925e-01  -4.5731822e-01  -3.6612726e-01   2.0932653e-01  -1.5153557e-01   2.4487267e-01   1.2854967e-01   3.3803155e-01   2.6460910e-01  -9.1341825e-02  -2.6295872e-02  -3.2374072e-01   1.6411977e-02  -2.0470165e-01  -1.2053548e-01  -5.1769411e-01  -3.5422657e-01  -1.9596688e-01  -2.3691203e-01   3.8460456e-01   3.7472042e-01   1.4636780e-01   3.0991393e-01   8.1255034e-01   6.9919752e-01   1.0000000e+00   7.7804764e-01   4.7049317e-01   4.1663806e-01   4.0937562e-01   3.7729552e-01   4.9786950e-01   3.8972551e-01   2.9917351e-01   3.7388854e-01   2.6243008e-01  -3.8699802e-02  -3.1036001e-01  -3.6143013e-01   2.1125665e-02  -1.8905611e-01   2.2974064e-01   1.0494474e-01  -2.7637724e-01   1.5242061e-01   3.5238838e-01   3.8403151e-01   3.6318217e-01   3.8272709e-01   3.4006814e-01   4.7606141e-01   3.4635829e-01   4.5751624e-01   2.2923741e-01   2.2353704e-01  -8.3514529e-02   1.7360686e-01   3.8473524e-01   4.2247023e-01   2.1854970e-01   2.1135822e-01  -7.6404815e-03   1.5924302e-01   2.0836723e-01   2.3057175e-01   8.2847035e-02   6.0827395e-02
   3.5572034e-01   2.1588071e-01   1.2396472e-02   2.8275535e-01   1.8980689e-01   2.8468495e-01  -2.6307086e-01  -9.8857729e-02   1.6086102e-01   2.2300111e-01   9.5150269e-02  -1.1344075e-01  -3.5646299e-01  -3.1493265e-01   4.7562081e-01   2.3021436e-01   2.6035056e-01  -1.9079613e-01   6.5587563e-01   5.4671232e-01   4.4555514e-01   5.1461748e-01  -5.3989358e-01  -6.2281377e-01   1.3350850e-01   3.3994604e-01   2.3046039e-01   2.6646700e-01   5.2327263e-01  -2.8901385e-02  -2.4467368e-01  -3.6310002e-01  -4.5732294e-01  -1.2883310e-01  -4.8315720e-01  -3.5146292e-01   3.6037649e-01   3.0371990e-01   2.0357105e-01   1.1747460e-01   4.8428386e-01  -1.0737620e-01  -9.1456505e-03   1.1922744e-03  -2.2487830e-01  -2.1441113e-01   2.9110837e-01   2.7459899e-01  -1.1993762e-01  -1.1871093e-02  -3.4364672e-01  -2.7983261e-01   2.4987274e-01  -2.4494428e-01   1.7396745e-01   1.1270351e-01   2.5462554e-01   2.9595487e-01  -1.7280580e-02   8.5819660e-02  -4.1462495e-01  -4.2237186e-02  -3.7752098e-01  -9.8215104e-02  -6.2035609e-01  -3.5336955e-01  -4.5164624e-01  -4.4342632e-01   4.0905899e-01   3.0270004e-01   3.6334510e-01   1.8368416e-01   6.1345392e-01   8.3373315e-01   7.7804764e-01   1.0000000e+00   6.1881308e-01   5.4928109e-01   4.8621275e-01   5.2526169e-01   6.2225080e-01   4.8618394e-01   4.3863296e-01   1.5713683e-01   3.3664444e-01   2.7263933e-01  -1.4609049e-01  -1.5127770e-01   6.4991975e-02  -1.2980640e-01   1.4852970e-01   4.9932077e-02  -3.2052429e-01   3.9873497e-02   4.2092717e-01   3.9317324e-01   3.0464135e-01   3.4917432e-01   2.3011886e-01   4.1549768e-01   2.0632034e-01   2.2994323e-01   2.1640992e-01   2.2097819e-01   1.3145296e-02   1.7576374e-01   2.6407189e-01   4.2867583e-01   3.2503203e-01   2.3636472e-01  -1.0476020e-02   1.1397095e-01   9.1629539e-02   1.8831670e-01   1.2850810e-01   1.0997131e-01
   1.3017519e-01  -5.4701363e-03   7.0753360e-02   2.6104692e-01   1.8774705e-01   2.3755900e-01  -4.8239542e-02  -2.1739653e-02   1.9460076e-01   1.7825593e-01   2.5653839e-02  -5.8086489e-02  -3.8641666e-01  -2.9414893e-01   4.0758381e-01   2.1848721e-01   3.7087521e-01  -1.2872821e-01   4.6389241e-01   3.0208143e-01   3.4350640e-01   3.7652718e-01  -5.0622720e-01  -5.5292530e-01  -9.9430128e-02   3.9124691e-02   1.7703409e-01   2.1436790e-01   5.4225369e-01   8.0320496e-02  -2.9590794e-01  -4.0781567e-01  -5.0369408e-01  -3.0354959e-01  -3.1663496e-01  -1.8910617e-01   5.5620644e-01   5.1259130e-01   3.8286822e-02   5.6807042e-02   3.9397115e-01  -1.5606416e-01   2.9464747e-01   3.2541277e-01   1.8288268e-02   2.9258385e-02   2.6840190e-01   3.0687960e-01   1.2742038e-01   1.5369527e-01  -7.5193325e-02   3.1245410e-02  -3.2361137e-02  -3.4506215e-01  -1.3330505e-01  -1.6318680e-02  -2.2885977e-04   5.0575441e-02  -1.3416053e-01  -1.5666390e-01  -3.1312731e-01  -1.3584246e-01  -5.7622626e-02  -1.9942793e-01  -3.3245516e-01  -1.8649510e-01  -4.2852509e-01  -3.6311416e-01   2.3298944e-01   4.1391415e-02   4.2315816e-01   2.0861432e-01   4.0887590e-01   5.7959347e-01   4.7049317e-01   6.1881308e-01   1.0000000e+00   9.3954189e-01   7.1588649e-01   7.3851720e-01   6.6457340e-01   6.3619923e-01   3.9737774e-01   1.3828760e-01   3.3336600e-01   4.2118173e-01  -2.8133165e-01  -1.2896389e-01  -2.8506846e-01  -2.8510537e-01  -4.0752930e-02  -4.6021170e-02  -3.6878299e-01  -1.3141974e-01   3.6399614e-01   3.8096254e-01   2.9382975e-01   2.9490806e-01   1.3723724e-01   2.1782107e-01   1.1325083e-01   4.3909898e-02   1.8933873e-01   6.9224337e-02  -1.0535285e-01  -4.6194462e-02   7.8903463e-02   2.0603547e-01   3.8292901e-01   4.7873138e-01   3.1525775e-01   1.4893875e-01  -1.3800967e-01  -1.1927444e-02   4.2743619e-02  -8.6796256e-03
  -3.5700629e-02  -1.8133966e-01  -6.0357151e-03   1.1682927e-01   2.6932746e-01   3.4451010e-01  -2.2405309e-01  -1.9964866e-01   2.6128831e-01   3.1368023e-01  -2.5621685e-02  -1.6270795e-01  -3.7682226e-01  -3.5452260e-01   4.0519115e-01   3.2907741e-01   3.6013060e-01  -5.5866522e-02   3.4300119e-01   2.4774508e-01   4.1258811e-01   4.0577317e-01  -4.8409896e-01  -5.0912095e-01  -1.2123816e-02   1.5325314e-01   2.7640000e-01   2.9123084e-01   4.7055403e-01   5.9200810e-02  -3.1221235e-01  -4.1480015e-01  -4.5140830e-01  -3.3438973e-01  -2.3531191e-01  -4.2377607e-02   4.6354417e-01   4.6600800e-01   5.6648801e-02   1.0381650e-01   3.6897328e-01  -2.2690747e-01   1.2960610e-01   1.9967773e-01   2.1289535e-01   2.1821869e-01   6.1420749e-02   9.7946361e-02   2.1094526e-01   2.7777765e-01  -1.7081248e-01  -8.3450552e-02  -1.4077010e-01  -4.4666652e-01  -2.1478319e-01  -7.7947425e-02  -4.4940237e-02  -8.0289091e-02  -1.1670223e-02  -8.1174368e-02  -1.8059223e-01  -1.1430197e-01   1.1850382e-01  -1.4481334e-01  -1.9760368e-01  -1.0245828e-01  -2.9737715e-01  -1.6435370e-01   9.7571464e-02   4.0072704e-02   4.0530849e-01   2.9336277e-01   4.5837014e-01   4.8283940e-01   4.1663806e-01   5.4928109e-01   9.3954189e-01   1.0000000e+00   6.1926550e-01   7.5995741e-01   4.9381170e-01   6.5640018e-01   3.5590640e-01   1.9749294e-01   9.6033916e-02   2.9932888e-01  -2.9322306e-01  -1.2905300e-01  -2.7707905e-01  -3.5806856e-01  -1.1178333e-01  -1.6875209e-01  -3.3371081e-01  -1.1488865e-01   2.1937604e-01   3.0498594e-01   1.6635286e-01   1.6599758e-01   1.4162370e-02   9.7834325e-02   1.5425722e-01   7.8058272e-02   1.8979546e-01   4.9120561e-02  -1.1593791e-01  -4.5237705e-02   1.9993258e-01   2.8737228e-01   2.8205790e-01   3.7818991e-01   1.9936264e-01  -4.8983060e-03  -2.3438883e-01  -5.4913741e-02  -1.9546272e-02  -4.8813295e-03
   1.5674376e-01   1.0627355e-01   1.3823935e-02   1.7732565e-01   8.0394459e-02   1.3908957e-01   8.0635244e-02   9.2670631e-02   1.3350696e-01   7.9051723e-02  -9.6655920e-02  -8.9895067e-02  -3.4391103e-01  -2.7713695e-01   3.4772095e-01   1.0675211e-01   5.5295426e-01   8.2064423e-02   4.5767090e-01   3.6528671e-01   2.1111871e-01   3.0780825e-01  -3.7256087e-01  -4.4030090e-01  -1.4019777e-01   2.8914904e-03   1.2490533e-01   1.9159340e-01   5.3999647e-01   1.9804280e-01  -3.0244815e-01  -3.2678342e-01  -3.8280995e-01  -2.1440989e-01  -2.0967761e-01  -1.4120422e-01   4.8287339e-01   4.7472388e-01   7.3153190e-02   8.3606166e-02   3.1180675e-01   8.1936097e-02   3.5468570e-01   4.7223083e-01  -1.1244471e-01  -8.9712204e-02   3.3157560e-01   4.0827037e-01  -2.6156326e-02  -4.5375139e-02  -1.3763196e-02   1.0508317e-01  -5.6150382e-02  -2.0550596e-01  -6.9143223e-02   1.3305189e-02   5.8069006e-02   1.0672455e-01  -2.6590283e-01  -1.1686373e-01  -4.0988917e-01  -2.4768238e-01  -8.8719484e-02  -1.2026482e-01  -3.3838983e-01  -2.1412633e-01  -3.6441912e-01  -4.1051102e-01   3.7425570e-01   2.0390031e-01   7.8557318e-02  -1.1758551e-01   3.4706492e-01   5.3206016e-01   4.0937562e-01   4.8621275e-01   7.1588649e-01   6.1926550e-01   1.0000000e+00   7.6571386e-01   7.7606572e-01   6.8038324e-01   3.2897451e-01   8.8214402e-02   4.7495053e-01   3.6309926e-01  -1.9721223e-01  -1.7398141e-01  -1.8508978e-01  -1.8293556e-01  -4.1093766e-03   1.2949878e-01  -3.2226036e-01  -1.2797960e-01   3.6741459e-01   4.0223332e-01   2.9823434e-01   3.8814376e-01   2.2216601e-01   3.2204075e-01   1.1144886e-01   7.4154340e-02   1.3638564e-03   1.1077833e-02  -1.1101323e-01  -9.0437829e-02   2.7344881e-02   1.5533843e-01   3.0332606e-01   4.3279572e-01   3.2264912e-01   2.3390593e-01  -4.0855582e-03  -6.0025311e-02   4.1570970e-03   1.8730261e-02
  -1.0596649e-02  -1.3072461e-01  -1.4351484e-01   3.4346724e-02   2.1206362e-01   2.0037873e-01  -1.6073061e-01  -2.4772567e-01   2.8579244e-01   2.1960461e-01  -1.7505344e-03  -1.7213187e-01  -3.1666492e-01  -3.4179916e-01   4.4286603e-01   2.8981337e-01   5.2970044e-01   9.9340678e-02   2.5091551e-01   1.6871054e-01   1.8537236e-01   2.7529525e-01  -4.2542417e-01  -4.5593539e-01   1.2680220e-01   1.0973311e-01   1.0656520e-01   1.1007280e-01   5.9474802e-01   2.7036709e-01  -2.0021797e-01  -3.3010258e-01  -4.9310385e-01  -4.3996687e-01  -2.1051197e-01  -1.0725695e-01   3.2030308e-01   3.0057843e-01   1.3270438e-01  -3.8025405e-02   3.4088635e-01  -1.2325369e-01   1.8086883e-01   2.7014744e-01   4.1426279e-03   1.2705480e-02   1.2330048e-01   1.5343582e-01   1.3719104e-01   1.1712479e-01   4.5321254e-02   6.8988788e-02  -1.0851572e-01  -3.2439407e-01  -2.5188257e-01  -2.0018456e-01   1.0451457e-02  -3.7138150e-02  -4.7551957e-02   3.3605323e-02  -2.1322601e-01  -7.0614391e-02   3.1105053e-02  -1.5625413e-01  -2.0917126e-01  -4.8762587e-02  -3.0167926e-01  -2.8524017e-01   2.5227952e-01   9.0621027e-02   3.7820847e-01   2.0469679e-01   3.8179153e-01   5.1965081e-01   3.7729552e-01   5.2526169e-01   7.3851720e-01   7.5995741e-01   7.6571386e-01   1.0000000e+00   5.8862669e-01   7.2364445e-01   4.2442128e-01   1.4205336e-01   1.8945300e-01   3.5800280e-01  -6.8829015e-02  -3.5120280e-02  -3.1404194e-01  -3.7684972e-01  -2.0376011e-01  -1.1254224e-01  -4.1982875e-01  -2.4229618e-01   2.0815734e-01   2.8710659e-01   1.3415664e-01   1.8327804e-01  -4.1755904e-02   8.5181716e-02   6.8209041e-02  -2.2105298e-02  -1.4817524e-02  -9.0974148e-02  -1.2864115e-01  -5.3666731e-02   4.1734960e-02   1.9649022e-01   2.5617856e-01   3.7314464e-01   2.1079767e-01   1.3250693e-01  -1.0100507e-01  -1.1603900e-01  -1.5407952e-02   1.3546573e-02
   2.9661891e-01   1.7513555e-01   1.1126163e-01   3.5007232e-01   7.7641619e-02  -3.1524711e-04   1.7549443e-01   1.9002355e-01   9.0981134e-02  -7.9335577e-02  -3.5728226e-02   3.0096938e-02  -4.5828109e-01  -1.4313403e-01   3.8612560e-01   4.1147451e-02   5.2353975e-01   9.2534515e-02   5.2663137e-01   3.4162692e-01   1.1565833e-01   2.1563627e-01  -5.1681928e-01  -5.3867979e-01  -3.6740854e-02  -5.4989918e-02  -1.6547379e-02  -2.3263666e-03   6.0216767e-01   1.6415908e-01  -3.7747083e-01  -4.1171761e-01  -5.4689761e-01  -2.1479139e-01  -4.4885470e-01  -4.3355792e-01   5.5977105e-01   4.0344002e-01   1.6751456e-01   4.2334322e-03   4.7898471e-01  -5.4522073e-02   3.1478434e-01   3.7709641e-01  -2.4128207e-01  -2.7269506e-01   4.2907885e-01   4.7071058e-01   7.1626855e-02   1.4525983e-03   8.6470928e-02   1.9721044e-01   8.0541458e-02  -2.5108255e-01   3.0550628e-02   9.6706524e-03   1.2658030e-01   2.1742572e-01  -1.7685417e-01  -1.2852287e-01  -3.1107739e-01  -3.0540372e-02  -2.6534528e-01  -1.0031919e-01  -4.5740020e-01  -9.9802840e-02  -5.6563174e-01  -5.9902697e-01   4.3032613e-01   1.2493520e-01   2.2076051e-01  -1.8756105e-01   2.3148105e-01   6.1863528e-01   4.9786950e-01   6.2225080e-01   6.6457340e-01   4.9381170e-01   7.7606572e-01   5.8862669e-01   1.0000000e+00   6.5223765e-01   4.4754555e-01  -9.5855285e-03   6.4854192e-01   4.0129940e-01  -7.4718494e-02  -9.5621009e-02  -1.3926804e-01  -2.1233969e-01   2.0132870e-01   2.3991679e-01  -4.2740413e-01  -2.3721929e-01   4.4852740e-01   3.7487543e-01   3.2410365e-01   3.6262771e-01   2.5431341e-01   3.9389021e-01  -1.0065513e-01  -1.4213923e-01   7.4691692e-03  -5.3095563e-02   1.4078820e-02  -5.8744126e-02  -8.7793669e-02   3.4321601e-02   3.6414905e-01   4.4515026e-01   3.0088898e-01   3.0663207e-01   1.1794326e-02  -1.9732089e-02   1.6826038e-01   9.1513756e-02
  -1.5818242e-01  -2.1644434e-01  -8.9313927e-02   5.7949189e-02   2.1631918e-01   2.3779667e-01  -5.4637781e-02  -1.9327742e-01   2.2084880e-01   2.1273808e-01  -7.1274392e-02  -2.0139709e-01  -3.0692693e-01  -3.6690899e-01   4.3306359e-01   3.3257116e-01   5.1716224e-01   2.9272863e-01   3.2358439e-01   2.7005443e-01   2.7749516e-01   3.3540456e-01  -3.2636804e-01  -3.4685597e-01   7.3314480e-02   1.5451728e-01   2.3635252e-01   2.4500592e-01   5.1078189e-01   3.1510639e-01  -2.8076700e-01  -3.2517308e-01  -3.7970021e-01  -3.1999167e-01  -1.4088967e-01  -5.2732624e-02   5.2238973e-01   5.0163751e-01   1.4638104e-01   5.3224631e-02   3.4298224e-01  -2.6172906e-02   2.4390031e-01   4.1142669e-01   2.4297277e-01   2.1695531e-01   1.2477892e-01   2.3456340e-01   2.5342323e-01   2.2593858e-01   2.7867239e-02   1.4553207e-01  -2.8316356e-01  -4.1931415e-01  -2.3265375e-01  -1.8136914e-01  -1.8230290e-01  -1.9151479e-01  -1.3915076e-01  -1.5756431e-01  -1.7070359e-01  -1.8974763e-01   1.7820247e-01  -1.2063041e-01  -3.7207106e-02   9.2380463e-02  -2.3643022e-01  -1.7820702e-01   1.4016223e-01  -1.4936852e-02   1.2662846e-01  -5.5732252e-02   3.5935900e-01   5.4208242e-01   3.8972551e-01   4.8618394e-01   6.3619923e-01   6.5640018e-01   6.8038324e-01   7.2364445e-01   6.5223765e-01   1.0000000e+00   3.7282203e-01   3.0486646e-01   3.0853546e-01   4.3742990e-01  -1.0201154e-01  -1.6133453e-01  -3.4090017e-01  -3.8562346e-01   4.5086123e-03   1.1137258e-01  -4.0622872e-01  -2.2488129e-01   1.3829182e-01   2.2983744e-01   2.0729256e-01   2.4691020e-01   1.2298015e-01   1.9080996e-01   1.6518334e-02  -5.8341816e-02  -8.0527366e-03  -8.5355046e-02  -1.0816523e-01  -1.0732533e-01   8.6216951e-02   1.4643150e-01   1.2508939e-01   3.2897228e-01   3.3831657e-01   2.2345114e-01  -1.6488883e-01  -1.9152521e-01  -4.2282527e-02   4.9168038e-02
   5.2981457e-03  -1.0815444e-01  -1.9066029e-01   6.7829564e-02   4.1647892e-01   3.7461178e-01  -2.6591140e-01  -4.2486141e-01   3.7722693e-01   2.9850781e-01   2.4576072e-01  -3.1919547e-01  -1.8296201e-01  -3.8909413e-01   5.8831988e-01   4.3209087e-01   1.7007835e-01  -2.1076488e-01   4.3913447e-01   2.5359924e-01   3.1067276e-01   3.9161159e-01  -4.4984017e-01  -5.1197459e-01   3.5594222e-01   3.1480568e-01   2.0330269e-01   2.7361576e-01   3.9965478e-01   2.6109203e-02  -1.1090879e-01  -2.7771014e-01  -4.4914598e-01  -3.3930459e-01  -2.7021170e-01  -2.2730340e-01   4.7724781e-01   5.1387192e-01   5.8127638e-01   3.7287096e-01   4.4114502e-01   9.5600086e-02   5.1514017e-02  -4.3487261e-03  -1.4243860e-01  -1.6378683e-01   1.5695975e-01   1.8027233e-01   8.3115255e-02   1.2832545e-01  -3.2696214e-03  -4.8329177e-02  -9.5836158e-04  -1.4212388e-01  -1.3648459e-01  -3.5327065e-02  -6.4909025e-02  -4.4914580e-02   9.1838777e-02   5.0559316e-02  -1.4206141e-01  -7.6516993e-03  -1.9953908e-01  -1.4659312e-01  -2.1737589e-01  -3.4325226e-02  -3.0672417e-01  -2.9333433e-01   2.5323875e-01  -1.3703102e-02   3.4594777e-01   8.9147001e-02   2.7998621e-01   3.8844590e-01   2.9917351e-01   4.3863296e-01   3.9737774e-01   3.5590640e-01   3.2897451e-01   4.2442128e-01   4.4754555e-01   3.7282203e-01   1.0000000e+00   5.2333601e-01   1.8939067e-01   4.1737042e-01   3.1206156e-01   3.2079658e-01  -4.0162315e-01  -2.9401805e-01  -2.2608171e-01  -7.5200124e-02  -5.7872583e-01  -3.3142173e-01   5.6742756e-01   6.4061122e-01   3.4536524e-01   4.0669802e-01   1.0729790e-01   2.7941094e-01   3.0084559e-02  -6.9258889e-02   9.2775734e-02   1.1292838e-01  -5.6311132e-02   3.5049868e-02   5.1410736e-02   2.8818108e-01   6.5553238e-01   5.4135252e-01   2.1545397e-01   2.2221236e-01  -5.6684146e-02  -8.6341003e-02   9.6673186e-02   2.1559042e-01
  -3.8917943e-01  -3.3184024e-01  -3.8960104e-01  -2.9014584e-01   5.2247969e-01   5.4593416e-01  -4.0978388e-01  -5.5205854e-01   3.6197909e-01   6.5241643e-01  -6.4004279e-02  -5.8625179e-01   1.6336890e-01  -5.5165531e-01   4.8181274e-01   6.8871817e-01  -1.1366547e-01  -1.0088321e-01   2.9181718e-01   3.4526392e-01   4.0429700e-01   4.3252991e-01   1.3274129e-01  -9.6846676e-02  -8.9059780e-03   2.7619042e-01   5.7944502e-01   5.3566409e-01   1.6509629e-01   1.2705995e-01   1.5524222e-01   1.7121391e-01   1.6662992e-01  -1.3646951e-01   3.7379471e-01   4.7691528e-01   4.5296806e-01   6.8924163e-01   3.5693463e-01   5.8848923e-01   5.3202501e-02   5.3062973e-01  -1.5293585e-03   1.1978887e-01   3.7580620e-01   4.1564020e-01  -1.7236589e-02   1.0345933e-01  -1.8075311e-01  -1.0380487e-01  -2.6078233e-01  -2.1403815e-01  -2.8862370e-01   4.3359143e-02  -1.0263195e-01   1.4814328e-02  -1.5395003e-01  -3.5880216e-01  -1.4018127e-01  -2.0483614e-01  -9.2084535e-02  -3.1205306e-01   2.1394888e-01  -2.8382517e-01   1.7189474e-01  -9.4104484e-02   3.3624070e-01   3.3034596e-01  -1.2815287e-03   8.7892169e-02  -1.7018780e-01   2.5356119e-01   5.7155298e-01   1.9317919e-01   3.7388854e-01   1.5713683e-01   1.3828760e-01   1.9749294e-01   8.8214402e-02   1.4205336e-01  -9.5855285e-03   3.0486646e-01   5.2333601e-01   1.0000000e+00  -1.1705182e-01   8.6179256e-02   6.0961299e-02  -8.5719384e-03  -4.7373515e-01  -3.0481391e-01  -2.3729893e-01  -2.2940180e-02  -3.1475313e-01   2.1369820e-03   2.8893799e-01   5.4214839e-01   4.0182366e-01   4.5409287e-01   2.4901428e-01   2.4556169e-01   4.3058162e-01   4.1494363e-01   1.2224934e-01   2.5075936e-01  -2.8152994e-01   2.3064057e-02   3.2993122e-01   4.0058863e-01   3.6737650e-01   3.9256125e-01   2.9112883e-01   1.9884977e-01   4.5049698e-02  -1.3479331e-01  -1.9280029e-01   1.3635276e-01
   4.8004046e-01   5.1932752e-01   3.5968039e-01   5.5395218e-01  -2.2655836e-01  -2.4013721e-01   4.3227695e-01   5.1880743e-01  -2.8729641e-01  -3.9417113e-01   2.0125715e-01   3.1747990e-01  -9.0883945e-02   1.2084570e-01   1.2376164e-01  -2.7994741e-01   1.2588255e-01  -1.1092147e-01   5.5976994e-01   3.9674519e-01   9.5432261e-02   1.9778363e-01  -1.7881961e-01  -2.2464750e-01  -3.4574082e-01  -2.4916809e-01  -5.4558080e-02  -5.8280880e-02   2.9061492e-01  -3.5437912e-02  -4.2901226e-02  -6.8578979e-02  -2.7146689e-01   1.1978450e-01  -3.5104143e-01  -4.1324357e-01   4.7108763e-01   2.7657694e-01  -5.0988923e-02   7.8758041e-03   3.0081986e-01   1.1790611e-02   6.6234209e-01   5.5107679e-01  -3.4410375e-01  -3.5751664e-01   7.9591151e-01   7.9539387e-01  -1.3381480e-01  -1.3157718e-01   1.7603406e-01   2.0436653e-01   3.3667994e-01   4.6114147e-02   3.6224807e-01   4.0493838e-01   3.4256236e-02   3.3892485e-01  -4.6030537e-01  -2.7963298e-01  -5.8318001e-01  -2.5969268e-01  -4.1676339e-01  -2.4776906e-01  -5.0178920e-01  -2.8072146e-01  -5.2603707e-01  -6.5354859e-01   4.1161907e-01   8.3363501e-02   1.0221457e-01  -2.1742610e-01   6.9052266e-03   4.0273731e-01   2.6243008e-01   3.3664444e-01   3.3336600e-01   9.6033916e-02   4.7495053e-01   1.8945300e-01   6.4854192e-01   3.0853546e-01   1.8939067e-01  -1.1705182e-01   1.0000000e+00   5.8309602e-01  -6.7749461e-02  -6.5531211e-02   8.2403671e-02   2.1481139e-01   3.9701370e-01   5.6142716e-01   1.0863626e-02   1.3518510e-01   4.6710520e-01   3.0298598e-01   5.6949877e-01   5.6965458e-01   6.1960365e-01   6.5024332e-01   1.2221315e-01   5.8650723e-02   2.8761977e-01   2.9507957e-01   6.8956158e-02   5.8817562e-02  -1.1643519e-01  -2.7537529e-02   3.0470178e-01   4.1613790e-01   4.6945208e-01   6.6715090e-01   3.9166676e-01   2.3524018e-01   2.7151324e-01  -7.9334071e-02
   1.0329751e-01   1.5108236e-01   2.6890965e-01   4.2085973e-01   3.3531718e-02   1.3190067e-01   2.1876569e-01   6.5924720e-02   5.2914587e-02  -9.8463330e-02   3.1462363e-01   4.6435837e-02  -1.0351717e-01  -1.9293398e-01   2.2414360e-01  -5.3402695e-02   4.4050017e-03  -2.9878631e-01   3.8590602e-01   2.1549219e-01   1.9071343e-01   2.6119521e-01  -2.8263989e-01  -2.5429772e-01   3.1063339e-02   2.4832192e-02   2.4758073e-03   1.3919685e-01   9.6599639e-02  -9.0142888e-02  -1.1505866e-01  -2.8354210e-01  -4.1603049e-01  -2.2422815e-01  -2.7350200e-01  -3.4042858e-01   4.2088340e-01   3.9989215e-01   1.3612226e-01  -3.0422855e-02   2.1568248e-01  -7.6295376e-02   6.5135598e-01   5.4440786e-01  -1.1268479e-01  -1.4125351e-01   5.1151575e-01   5.2247009e-01   2.5415205e-01   2.1382302e-01   4.2001028e-01   3.8936032e-01  -3.2983257e-02  -7.3535122e-02  -1.1345093e-01   1.2837159e-01  -3.1117496e-01  -1.9299784e-02  -2.0761208e-01  -2.1857612e-01  -3.4878430e-01  -2.4529145e-01  -1.7904726e-01  -2.6332838e-01  -1.5990619e-01  -1.5448875e-03  -4.3684538e-01  -4.5081098e-01   2.0957982e-01  -2.1074257e-01   2.2010823e-01  -2.4159712e-01  -9.5704210e-02   2.6317075e-01  -3.8699802e-02   2.7263933e-01   4.2118173e-01   2.9932888e-01   3.6309926e-01   3.5800280e-01   4.0129940e-01   4.3742990e-01   4.1737042e-01   8.6179256e-02   5.8309602e-01   1.0000000e+00   5.0910712e-02   3.0931109e-01  -3.3326141e-01   3.4892849e-02   1.2627695e-02   2.6313288e-01  -2.5313517e-01  -1.8344701e-01   3.6809177e-01   3.1162944e-01   4.3866722e-01   4.4607765e-01   2.9818767e-01   3.6813479e-01  -1.9353905e-02  -1.5640457e-01   2.1293383e-01   1.7694199e-01   2.4542283e-02  -1.1859067e-02  -3.0154805e-01  -9.1979492e-02   4.1312783e-01   4.8202644e-01   5.3835746e-01   5.7658428e-01   6.8358497e-02  -3.5799269e-03   1.3338149e-01  -3.1379861e-02
  -4.9888710e-02  -5.2389163e-02  -1.1711899e-01   1.6055243e-02  -3.9039159e-02  -2.3839754e-01   8.6073124e-02  -1.6208442e-01  -2.0366313e-02  -1.9245413e-01   2.9587528e-01  -3.9644718e-02   1.4347437e-01   6.6189810e-02  -5.3813001e-02  -7.1807465e-02  -1.7994327e-02   5.8073305e-02  -2.5031660e-01  -2.5906296e-01  -3.6980178e-01  -2.9749174e-01   7.2163347e-02   1.6455816e-01   4.2477156e-01   4.4852345e-03  -3.2281937e-01  -3.4660296e-01  -8.4774041e-02   9.9564473e-02   8.0721823e-02   3.2468476e-02  -3.2002314e-02  -1.9305725e-01  -2.7482964e-02  -1.6503252e-01  -2.2981199e-01  -1.2696055e-01   5.6933336e-01   3.9437510e-02  -3.9924993e-02   2.0691833e-01  -1.7174225e-01  -2.2764313e-01  -1.9015987e-01  -2.5920343e-01  -7.5218434e-02  -1.2764445e-01   1.1056792e-01  -1.3525966e-02   2.9777979e-01   2.1258478e-01   5.7224478e-02   2.3186285e-01   4.4470950e-02  -9.2045531e-02  -9.1794553e-02  -1.3804712e-01   8.2825448e-02   1.3124463e-01   2.0631774e-01   1.1121442e-01  -1.6211706e-01   1.2292795e-02   1.9039852e-01   2.6157827e-01   3.9855813e-02  -4.3706697e-02  -3.1796561e-02  -1.8998321e-01  -7.8613746e-04  -1.7758322e-01  -3.7316045e-01  -9.4355988e-02  -3.1036001e-01  -1.4609049e-01  -2.8133165e-01  -2.9322306e-01  -1.9721223e-01  -6.8829015e-02  -7.4718494e-02  -1.0201154e-01   3.1206156e-01   6.0961299e-02  -6.7749461e-02   5.0910712e-02   1.0000000e+00   5.7361354e-01  -1.9948623e-02   1.0094756e-01  -6.6330615e-02   6.9046324e-02  -7.0401753e-02  -2.2226693e-01   2.3041386e-02  -1.6338153e-02  -1.3691206e-01  -4.7485114e-02  -1.4868365e-01  -5.1533230e-02  -1.4519719e-01  -2.5698314e-01  -6.3818258e-02  -3.2171190e-02   3.1476206e-01   1.9175384e-01  -2.2673347e-01  -2.5318252e-01   1.8132787e-01  -3.0001053e-02  -8.7431774e-02   3.7478883e-02   1.1639744e-01   1.2066923e-02   2.4536225e-01   3.0892835e-01
  -1.5091723e-02  -1.4608978e-01   6.4553374e-02   2.0863632e-01   1.1815553e-01   8.5399626e-03   2.1244189e-01  -1.5208172e-01   1.4017622e-01  -9.1089331e-02   1.9386313e-01   7.4194021e-02  -1.9385680e-01   1.8785904e-02   6.4551722e-04  -1.0673061e-01  -3.2918319e-02  -7.3454786e-03  -1.5509051e-01  -2.7166111e-01  -2.3561990e-01  -2.1055771e-01  -3.4126957e-01  -1.6580464e-01   4.6303220e-01   7.1852777e-02  -2.7451042e-01  -2.0040649e-01  -3.0241857e-02  -1.7770681e-01  -2.2090819e-01  -3.5021671e-01  -3.9709774e-01  -2.4097507e-01  -3.2148382e-01  -3.9217875e-01   8.2340104e-02  -7.3597979e-02   5.3058783e-01   6.5444991e-02   3.3366306e-01  -2.2311407e-01  -4.7454634e-02  -1.4313306e-01  -2.3663967e-01  -3.5203512e-01  -1.1365789e-01  -1.6784223e-01   3.6132483e-01   2.3215988e-01   3.6939025e-01   2.7514808e-01  -8.2982785e-02  -7.4142002e-02  -1.7078772e-01  -6.0758242e-02  -1.2802685e-01  -9.8576233e-02   2.7086216e-01   1.4573682e-02   2.6702843e-01   2.6052302e-01  -4.4350966e-02   1.1365082e-01   5.0953262e-02   3.4481653e-01  -3.2355777e-01  -2.8902162e-01   2.2201738e-02  -2.0390649e-01   2.0338100e-01  -3.0925238e-01  -4.8549616e-01  -1.7823966e-01  -3.6143013e-01  -1.5127770e-01  -1.2896389e-01  -1.2905300e-01  -1.7398141e-01  -3.5120280e-02  -9.5621009e-02  -1.6133453e-01   3.2079658e-01  -8.5719384e-03  -6.5531211e-02   3.0931109e-01   5.7361354e-01   1.0000000e+00  -2.2104641e-01  -1.0198969e-01  -1.6653730e-01   8.5549482e-02  -1.7326540e-01  -3.1228324e-01   9.5693787e-02   3.8367725e-02  -3.9750523e-02   1.7727535e-02  -1.8308990e-01   4.3879240e-02  -2.9920438e-01  -3.8699347e-01   5.8779639e-02  -7.0546095e-02   3.2892574e-01   1.6055887e-01  -3.0821629e-01  -3.3512333e-01   1.6920220e-01   6.4178149e-02  -3.0791586e-02   5.8393634e-02  -9.4031474e-02  -1.4208444e-02   2.5967528e-01   2.6948565e-01
   5.3186903e-01   5.1510097e-01   1.9989474e-01   1.8457176e-01  -4.8077013e-01  -3.9246326e-01   8.7076783e-04   4.4175383e-01  -5.4651839e-01  -4.1925947e-01   1.0413658e-01   3.5345213e-01   1.0515880e-01   2.8776531e-01  -3.9776508e-01  -4.7960035e-01  -1.3352005e-01  -4.4688247e-03   1.5702558e-02   1.0463418e-01   6.5018344e-02  -5.0980689e-02   5.0485867e-02   7.9944169e-02  -1.9669135e-01  -6.5512302e-02  -1.2649705e-01  -1.9485954e-01  -1.6976260e-01  -2.1032631e-01   3.6865331e-02   1.3948152e-01   1.6524188e-01   4.1656354e-01  -1.6455292e-01  -8.6265362e-02  -3.6564871e-01  -3.8829727e-01  -5.5699758e-02   7.1364567e-02  -1.4634172e-02  -1.9679593e-01  -2.6738064e-01  -3.5809730e-01  -2.0401161e-01  -1.9073681e-01   9.2101220e-02  -1.6700687e-02  -3.3681890e-01  -1.8111534e-01  -4.3273561e-01  -4.4001946e-01   5.2580357e-01   1.1201715e-01   6.8787509e-01   5.1982442e-01   4.5710589e-01   4.5470143e-01  -7.4655878e-02   1.2051951e-01  -2.0447923e-01   8.8530813e-03  -3.4768062e-01   1.8068285e-01  -3.7704920e-01  -3.6667366e-01  -7.7659726e-02  -8.7343722e-02   5.5526303e-02   2.4321162e-01  -1.2464395e-01  -6.5429944e-03  -3.7759632e-02  -5.3621005e-03   2.1125665e-02   6.4991975e-02  -2.8506846e-01  -2.7707905e-01  -1.8508978e-01  -3.1404194e-01  -1.3926804e-01  -3.4090017e-01  -4.0162315e-01  -4.7373515e-01   8.2403671e-02  -3.3326141e-01  -1.9948623e-02  -2.2104641e-01   1.0000000e+00   6.3725245e-01   5.3267270e-01   1.3622909e-01   6.0221541e-01   5.3090650e-01  -7.6755791e-02  -1.8831312e-01  -1.4866670e-01  -1.1362340e-01   1.1118918e-01   1.4275521e-01   1.6006817e-01   2.4056783e-01   2.4274049e-01   3.2049709e-01   3.4877179e-01   2.9805722e-01   2.7606736e-01   8.7366350e-02  -2.6181954e-01  -3.5202277e-01  -4.4154542e-01  -1.7787655e-01   4.2563958e-01   5.2175397e-01   2.2572352e-01   1.6936495e-01
   4.9696288e-01   6.2229283e-01   2.6882041e-01   3.3708893e-01  -6.3352559e-01  -4.6499016e-01   2.6850983e-01   5.5253676e-01  -6.9657017e-01  -5.7495031e-01   4.0743967e-01   3.8444770e-01   4.4100535e-01   2.0625408e-01  -4.9562411e-01  -5.7451513e-01  -2.6446168e-01  -1.8847770e-01   1.2846875e-01   1.6301605e-01   1.5852699e-02  -9.4070337e-02   2.8006510e-01   2.3077972e-01  -4.1368044e-01  -2.3026159e-01  -1.8467564e-01  -1.6983907e-01  -3.0654043e-01  -1.3703764e-01   2.4550621e-01   2.4755716e-01   2.7464341e-01   4.2437147e-01  -2.4679924e-02  -7.2623165e-02  -3.0223729e-01  -1.4880129e-01  -3.7824871e-02   1.0324217e-01  -2.2286643e-01   1.0254603e-01   1.7453357e-01  -2.6689827e-02  -3.7660569e-01  -3.1119218e-01   4.7418652e-01   3.8754401e-01  -4.9581131e-01  -3.9226353e-01  -2.3613049e-01  -2.6988474e-01   5.6423915e-01   4.2643403e-01   7.3385342e-01   7.3761978e-01   2.5836332e-01   3.5851007e-01  -3.4170685e-01  -8.6671292e-02  -4.1647242e-01  -2.9281526e-01  -3.5843017e-01  -1.7092184e-02  -3.2379221e-01  -5.2772379e-01  -4.9827962e-02  -1.5695180e-01   5.2410477e-02   7.1174548e-02  -2.2868681e-01  -1.7294685e-01  -1.8564930e-01  -4.8665653e-02  -1.8905611e-01  -1.2980640e-01  -2.8510537e-01  -3.5806856e-01  -1.8293556e-01  -3.7684972e-01  -2.1233969e-01  -3.8562346e-01  -2.9401805e-01  -3.0481391e-01   2.1481139e-01   3.4892849e-02   1.0094756e-01  -1.0198969e-01   6.3725245e-01   1.0000000e+00   5.1482472e-01   4.1097766e-01   6.0625163e-01   4.6727327e-01   1.2138540e-01  -4.6527249e-02   1.8093435e-01   2.1212263e-01   4.4105130e-01   3.4987016e-01   1.8365304e-01   1.8434155e-01   2.9849999e-01   4.2699340e-01   2.6512411e-01   3.0499856e-01  -3.2332450e-03  -5.0126738e-02  -1.6628328e-02  -1.0378084e-01  -2.9260393e-02   2.5112542e-01   5.5407001e-01   5.0599689e-01   2.8177319e-01   9.4319680e-02
   4.7034626e-01   4.3646699e-01   2.6546386e-01   3.6218884e-01  -4.8339475e-01  -4.1191308e-01   3.4769950e-01   5.0495095e-01  -6.5266456e-01  -4.4716276e-01  -1.9732498e-02   3.3769626e-01   4.6880693e-02   1.0750128e-01  -2.5083299e-01  -4.2789133e-01  -2.2967429e-02   1.0764154e-01   2.7892379e-01   1.9628925e-01   1.6938885e-01   8.5542187e-04   2.7870168e-02  -1.8275407e-03  -4.1007980e-01  -2.1022846e-01  -2.3384310e-02  -1.4576620e-01   5.2570374e-02  -5.2302096e-02  -4.9624335e-02   2.9629001e-02   3.5226368e-02   3.1910067e-01  -1.5869180e-01  -1.2811705e-01   1.3485532e-01  -2.6728937e-02  -4.6379717e-02   2.4002932e-02   1.3021306e-01  -7.5235192e-02   1.4767271e-01   1.6402560e-01  -1.8017618e-01  -1.6697877e-01   4.3355977e-01   4.4613020e-01  -3.2073633e-01  -2.8725593e-01  -2.3800450e-01  -1.4010714e-01   3.9015204e-01   4.0437129e-02   6.6042774e-01   4.9220667e-01   2.7557132e-01   2.6714207e-01  -3.4503700e-01  -3.1488317e-01  -3.1167363e-01  -1.6219794e-01  -2.8538775e-01  -1.1889843e-01  -3.9485613e-01  -2.9363626e-01  -2.3363219e-01  -2.7966238e-01   1.0493040e-01   9.1546800e-02  -1.9293394e-01  -2.2929803e-01   4.3942285e-02   1.9253089e-01   2.2974064e-01   1.4852970e-01  -4.0752930e-02  -1.1178333e-01  -4.1093766e-03  -2.0376011e-01   2.0132870e-01   4.5086123e-03  -2.2608171e-01  -2.3729893e-01   3.9701370e-01   1.2627695e-02  -6.6330615e-02  -1.6653730e-01   5.3267270e-01   5.1482472e-01   1.0000000e+00   6.8259913e-01   5.3569554e-01   4.7621540e-01  -5.2292498e-02  -1.5743397e-01   2.7238772e-01   2.3974148e-01   6.0569027e-01   5.2143077e-01   2.2048532e-01   2.2395588e-01   4.9230051e-01   4.2565960e-01   4.7492423e-01   3.9314938e-01   9.5694591e-02  -1.0062040e-01  -1.8901179e-01  -9.3838825e-02   8.0347429e-02   3.5495966e-01   5.6813565e-01   6.4097054e-01   4.9443491e-01   2.5282873e-01
   2.3612010e-01   3.0621763e-01   2.8027607e-01   4.1723095e-01  -3.7275717e-01  -3.0729674e-01   5.8234746e-01   4.8422725e-01  -4.0889598e-01  -3.8164875e-01   1.5948884e-01   3.6316253e-01   1.2641906e-01   8.7611471e-02  -7.2620581e-02  -2.9270070e-01   1.0603736e-01   1.6374799e-01   3.6887314e-01   2.6881806e-01   3.0974882e-02   1.1466148e-02   4.2656027e-02   2.3362327e-02  -4.8773277e-01  -2.5336317e-01  -3.2526939e-02  -4.9375843e-02   1.3620574e-01   8.9143156e-02  -6.6979523e-02  -3.8557206e-02   2.1226382e-02   2.6331544e-01  -1.5872877e-01  -2.2091481e-01   3.1249303e-01   1.6351049e-01  -1.5307085e-02   3.9118536e-02   1.8899567e-01   1.4216822e-01   3.6377453e-01   3.7584345e-01  -2.7964749e-01  -2.7526234e-01   5.3191231e-01   5.9861174e-01  -2.6644973e-01  -2.8538893e-01  -1.4620447e-02   4.4499880e-02   1.8248826e-01   9.9846620e-02   4.2718081e-01   4.2963580e-01  -6.1524788e-02   4.0216849e-02  -4.4131530e-01  -4.1429553e-01  -3.4735030e-01  -2.8772985e-01  -1.6039075e-01  -1.7238854e-01  -3.1401568e-01  -1.8124795e-01  -2.7798350e-01  -4.0092826e-01   1.3367375e-01  -1.1249399e-02  -1.7748958e-01  -3.7356434e-01  -7.9432357e-02   2.6151180e-01   1.0494474e-01   4.9932077e-02  -4.6021170e-02  -1.6875209e-01   1.2949878e-01  -1.1254224e-01   2.3991679e-01   1.1137258e-01  -7.5200124e-02  -2.2940180e-02   5.6142716e-01   2.6313288e-01   6.9046324e-02   8.5549482e-02   1.3622909e-01   4.1097766e-01   6.8259913e-01   1.0000000e+00   3.3748797e-01   2.3232844e-01   8.2912271e-02  -2.7838253e-03   4.8214579e-01   5.0939309e-01   7.4125566e-01   6.9181570e-01   9.3870153e-02   3.1886128e-02   3.0403238e-01   3.0372643e-01   2.0248661e-01   2.0162009e-01  -2.0337158e-01  -2.1921469e-01  -3.9619995e-02   8.2773983e-02   3.0112984e-01   6.3637877e-01   5.0797779e-01   3.0921167e-01   3.4359982e-01   7.0639448e-02
   2.5382216e-01   4.4013857e-01   1.5091485e-01   7.2990965e-02  -6.4328963e-01  -4.9383609e-01   1.2473688e-01   4.1384647e-01  -6.9882373e-01  -4.7718696e-01   2.0991872e-01   4.2674480e-01   4.7646517e-01   4.6533033e-01  -6.7682617e-01  -5.4398332e-01  -2.5071975e-01   4.0175962e-02  -2.1391359e-01  -8.3510479e-02  -5.8979056e-02  -2.0861637e-01   4.2288173e-01   4.7484695e-01  -3.5970535e-01  -1.9727567e-01  -1.2134484e-01  -2.4240768e-01  -2.9423610e-01   1.2257583e-03   3.7642367e-01   4.7681805e-01   4.6601101e-01   4.4406367e-01   2.2578271e-01   2.5558763e-01  -3.4404778e-01  -2.8752323e-01  -2.9763784e-01   1.2697940e-03  -3.5342780e-01   5.8635506e-02   4.3865717e-02  -1.3644089e-01  -8.1432744e-02  -4.9100228e-02   1.9559054e-01   1.2269440e-01  -3.9309811e-01  -2.7252497e-01  -2.3193709e-01  -2.4609342e-01   4.0043801e-01   3.5307030e-01   5.4334941e-01   4.6527569e-01   1.9853487e-01   1.8749752e-01  -3.8142563e-01  -1.8715969e-01  -2.2760091e-01  -3.1756069e-01  -1.0941692e-01  -3.8358778e-02  -3.3101847e-02  -3.0013164e-01   1.9540599e-01   1.7357704e-01  -9.5925327e-02   1.0684501e-01  -2.4080954e-01   6.2342646e-02  -1.8062872e-01  -2.0910921e-01  -2.7637724e-01  -3.2052429e-01  -3.6878299e-01  -3.3371081e-01  -3.2226036e-01  -4.1982875e-01  -4.2740413e-01  -4.0622872e-01  -5.7872583e-01  -3.1475313e-01   1.0863626e-02  -2.5313517e-01  -7.0401753e-02  -1.7326540e-01   6.0221541e-01   6.0625163e-01   5.3569554e-01   3.3748797e-01   1.0000000e+00   7.9332440e-01  -2.5672630e-01  -3.1132496e-01   3.4341975e-02  -1.6767408e-02   3.2116249e-01   9.2645854e-02   3.9366408e-01   3.2062006e-01   4.7665456e-01   5.2272522e-01   3.3232817e-01   3.7774425e-01   1.6853920e-01  -1.0336727e-01  -3.3245544e-01  -2.4840518e-01  -2.0920393e-02   6.2452368e-02   5.2131579e-01   5.9589444e-01   2.7909819e-01   4.9723595e-02
   3.8239590e-01   5.5261110e-01   3.3794102e-02   8.4966519e-02  -4.4290202e-01  -2.6956847e-01  -1.4240785e-01   2.4833715e-01  -6.0707994e-01  -2.3847245e-01   1.4568355e-01   1.5782811e-01   4.0277217e-01   1.9878621e-01  -4.0912661e-01  -3.3628112e-01  -3.5352527e-01  -1.5378168e-01   1.5916919e-01   2.8498369e-01   2.1418001e-01   1.0607654e-01   3.1130058e-01   2.0219247e-01  -3.5736406e-01  -6.2543304e-02   1.6543818e-01  -1.4987993e-02  -1.2900804e-01  -7.0199108e-02   4.0931112e-01   5.0281711e-01   3.8527430e-01   4.1889148e-01   2.0451194e-01   3.2743635e-01  -1.1971103e-01   4.0053301e-02  -1.5983957e-01   2.8501880e-01  -2.1939270e-01   2.0573349e-01   8.8084963e-02  -9.1628466e-02  -7.3483165e-02  -6.1690773e-03   3.6482277e-01   3.0159614e-01  -5.8038512e-01  -3.7497571e-01  -4.5491193e-01  -4.3124181e-01   5.1871701e-01   3.8167829e-01   6.6033520e-01   5.8908050e-01   4.0953000e-01   3.7042306e-01  -4.9232291e-01  -2.2848972e-01  -4.9487576e-01  -4.5073436e-01  -1.9930257e-01  -1.8568458e-01  -2.4505332e-01  -5.7427798e-01   1.4628701e-01   1.1009011e-01   2.2755091e-01   4.2406951e-01  -1.9863326e-01   2.7832754e-01   2.3979649e-01   8.0012732e-02   1.5242061e-01   3.9873497e-02  -1.3141974e-01  -1.1488865e-01  -1.2797960e-01  -2.4229618e-01  -2.3721929e-01  -2.2488129e-01  -3.3142173e-01   2.1369820e-03   1.3518510e-01  -1.8344701e-01  -2.2226693e-01  -3.1228324e-01   5.3090650e-01   4.6727327e-01   4.7621540e-01   2.3232844e-01   7.9332440e-01   1.0000000e+00   9.8936025e-02   8.8595179e-02   2.8538665e-01   2.7377290e-01   4.7144608e-01   3.1909420e-01   7.3252341e-01   7.3888150e-01   6.9255675e-01   7.8766968e-01   3.1093906e-01   5.0802244e-01   5.1567526e-01   2.8747573e-01  -4.5874052e-02  -1.1665369e-03   4.3622993e-02   9.7738261e-02   5.6656735e-01   6.7939181e-01   3.0318792e-01   1.3597519e-01
   4.0226336e-01   3.2524367e-01   4.4294941e-02   3.3976713e-01   5.7115813e-02   7.4413215e-02  -1.6354616e-02   6.7603149e-02  -2.8081463e-02  -4.8023140e-02   3.0822969e-01  -2.6553545e-02  -5.4651513e-02  -1.8921385e-01   2.6609876e-01  -1.9255551e-02  -2.8378039e-02  -3.2198455e-01   5.5420965e-01   4.1754038e-01   2.2652435e-01   2.9972310e-01  -2.7540338e-01  -3.8643127e-01  -8.4893822e-02  -1.2436045e-02   1.0090726e-01   1.2958859e-01   3.2046910e-01  -5.6179774e-02   1.2421868e-02  -8.4792178e-02  -3.0652486e-01  -8.6524286e-02  -2.3886915e-01  -1.9729186e-01   4.5872032e-01   5.4801587e-01   4.4939281e-01   4.8783536e-01   3.0899374e-01   2.2258950e-01   3.2932470e-01   1.4217903e-01  -3.6253580e-01  -3.5779970e-01   5.6516731e-01   5.3094980e-01  -2.7048472e-01  -2.1903322e-01  -9.3384307e-02  -1.0316155e-01   3.8996990e-01   1.9495219e-01   3.4803410e-01   4.5742818e-01   1.8981754e-01   2.8892368e-01  -2.5215340e-01  -1.4929056e-01  -4.8580464e-01  -2.3854654e-01  -3.7423047e-01  -2.3555568e-01  -4.6541814e-01  -4.3582098e-01  -3.7101143e-01  -4.5888186e-01   4.6505685e-01   1.9216331e-01   1.9114918e-01   7.3150194e-02   2.3108060e-01   4.1092177e-01   3.5238838e-01   4.2092717e-01   3.6399614e-01   2.1937604e-01   3.6741459e-01   2.0815734e-01   4.4852740e-01   1.3829182e-01   5.6742756e-01   2.8893799e-01   4.6710520e-01   3.6809177e-01   2.3041386e-02   9.5693787e-02  -7.6755791e-02   1.2138540e-01  -5.2292498e-02   8.2912271e-02  -2.5672630e-01   9.8936025e-02   1.0000000e+00   8.7070151e-01   6.7436310e-01   7.1416171e-01   4.1513545e-01   5.4324024e-01   2.5720268e-01   1.8578922e-01   2.8636587e-01   3.4287466e-01   7.3997505e-02   1.9208305e-01   1.3108004e-01   2.4754615e-01   8.3149303e-01   7.8336219e-01   4.3315293e-01   4.1334045e-01   2.8763345e-01   1.8137369e-01   2.4673801e-01   2.4655359e-01
   1.0192876e-01   9.4093198e-02  -1.1401809e-01   1.0544255e-01   2.8132167e-01   3.5227921e-01  -2.5036690e-01  -1.5069489e-01   1.6375376e-01   2.6713907e-01   1.8886519e-01  -2.5707106e-01  -1.9420760e-02  -3.7077514e-01   3.9831758e-01   2.3961261e-01   2.3925458e-02  -2.5642084e-01   5.5849078e-01   5.1762164e-01   4.2598294e-01   4.9448668e-01  -2.3562089e-01  -4.0276476e-01  -5.9831071e-02   1.8276276e-01   3.6552963e-01   4.0940372e-01   3.0056244e-01  -5.5791897e-02   2.1315208e-02  -4.0597274e-02  -2.1219138e-01  -1.1005764e-01  -8.7370899e-02   4.4970396e-02   5.6133582e-01   7.2030887e-01   4.8484557e-01   6.5583708e-01   2.9937022e-01   2.9904983e-01   2.1402534e-01   1.1666241e-01  -8.5162830e-02  -5.4579890e-02   3.7918330e-01   3.9661415e-01  -2.5846496e-01  -1.2739669e-01  -2.6921471e-01  -2.7141582e-01   1.4066470e-01   6.1650746e-02   2.1135925e-01   3.6915743e-01   5.8792393e-02   7.0126769e-02  -2.1262222e-01  -9.9361514e-02  -4.8184711e-01  -3.3781485e-01  -2.1001428e-01  -2.5251283e-01  -3.4685545e-01  -4.0862537e-01  -1.6470839e-01  -1.8798801e-01   3.2399263e-01   2.5742337e-01   1.1001580e-01   2.0308040e-01   4.2108075e-01   3.9239512e-01   3.8403151e-01   3.9317324e-01   3.8096254e-01   3.0498594e-01   4.0223332e-01   2.8710659e-01   3.7487543e-01   2.2983744e-01   6.4061122e-01   5.4214839e-01   3.0298598e-01   3.1162944e-01  -1.6338153e-02   3.8367725e-02  -1.8831312e-01  -4.6527249e-02  -1.5743397e-01  -2.7838253e-03  -3.1132496e-01   8.8595179e-02   8.7070151e-01   1.0000000e+00   6.4464438e-01   7.2934971e-01   3.7596841e-01   4.8677175e-01   3.7448603e-01   3.2108524e-01   2.4645792e-01   3.5868155e-01  -1.0587595e-01   7.9521107e-02   2.9774699e-01   4.3230091e-01   7.9574921e-01   7.6683206e-01   4.1271593e-01   3.2568859e-01   2.0389940e-01   4.5276480e-02   3.1860928e-02   2.5522610e-01
   2.3239984e-01   2.8958786e-01   8.6907709e-02   2.3149308e-01  -2.4914237e-02   7.5313791e-02   1.0986294e-01   1.0463217e-01  -1.7770823e-01  -4.9881969e-02   3.2810119e-01   8.0732168e-02   2.3010319e-01  -1.6308286e-01   2.5646112e-01   3.5189508e-02  -1.8026294e-02  -1.6941067e-01   5.7805619e-01   4.8245046e-01   3.9306601e-01   3.7011812e-01   3.5563220e-02  -1.4636969e-01  -4.2313088e-01  -9.3346123e-02   2.7965380e-01   2.9787461e-01   2.5761950e-01   6.4169295e-02   1.7374625e-01   8.8840802e-02   3.4771566e-03   1.3836509e-01  -2.3423700e-02   2.0820874e-02   5.7929174e-01   6.5156491e-01   2.2256629e-01   4.4698865e-01   1.5902650e-01   3.1881361e-01   6.0688669e-01   4.9301390e-01  -1.5336220e-01  -1.2140808e-01   7.4411671e-01   7.8885715e-01  -3.8526731e-01  -3.0660463e-01  -1.2734702e-01  -1.3846461e-01   2.3376322e-01   1.8689557e-01   4.2538851e-01   5.3081627e-01  -1.1630704e-02   1.2621894e-01  -4.1616955e-01  -3.3034680e-01  -6.2893745e-01  -4.6250461e-01  -1.9002715e-01  -3.4835980e-01  -4.0509688e-01  -5.1846513e-01  -1.3933634e-01  -2.6890523e-01   2.8647259e-01   1.4076956e-01  -3.8560943e-03   3.1034879e-02   3.3570699e-01   4.1921834e-01   3.6318217e-01   3.0464135e-01   2.9382975e-01   1.6635286e-01   2.9823434e-01   1.3415664e-01   3.2410365e-01   2.0729256e-01   3.4536524e-01   4.0182366e-01   5.6949877e-01   4.3866722e-01  -1.3691206e-01  -3.9750523e-02  -1.4866670e-01   1.8093435e-01   2.7238772e-01   4.8214579e-01   3.4341975e-02   2.8538665e-01   6.7436310e-01   6.4464438e-01   1.0000000e+00   9.0952749e-01   8.3080354e-01   7.4717382e-01   3.8564030e-01   3.3167903e-01   4.5617218e-01   5.0091223e-01  -6.2490282e-02   1.3897152e-01   1.8354968e-01   2.0096806e-01   5.2768603e-01   6.8738424e-01   7.2446118e-01   7.4572530e-01   4.1813072e-01   2.8259414e-01   1.9914353e-01   6.4916508e-02
   2.3652386e-01   2.9339755e-01   5.2769498e-02   2.3952182e-01   6.7349601e-03   1.3255991e-01   6.1240040e-02   9.8865253e-02  -1.4780403e-01   1.5491664e-02   3.2005927e-01   2.7065771e-02   1.8778417e-01  -2.0942483e-01   2.7542352e-01   7.2813427e-02  -6.1056890e-03  -1.4831184e-01   6.2597093e-01   5.6354563e-01   4.2846406e-01   4.5743549e-01  -3.9535311e-02  -2.2336473e-01  -3.6469061e-01  -1.1276194e-02   3.4522206e-01   3.4318521e-01   3.0144952e-01   8.1091694e-02   9.1972846e-02   4.3230527e-02  -6.5034845e-02   6.5897653e-02  -5.9165561e-02  -1.9417487e-03   5.4527684e-01   6.6367958e-01   2.9631079e-01   4.9134146e-01   1.8746146e-01   3.7609581e-01   5.1522813e-01   4.4813469e-01  -2.0798325e-01  -1.5403720e-01   7.1141009e-01   7.6936071e-01  -4.2148156e-01  -3.2635754e-01  -1.8905757e-01  -1.7525204e-01   2.1975671e-01   1.7574189e-01   4.4065446e-01   5.7591495e-01   2.7888419e-02   1.1581860e-01  -4.3801256e-01  -2.9287389e-01  -6.7234386e-01  -4.8549646e-01  -2.8352378e-01  -3.5771568e-01  -4.6039457e-01  -5.3266947e-01  -1.8972966e-01  -3.1650638e-01   3.3766658e-01   2.1310932e-01  -6.2816502e-03   2.5964699e-02   3.7198343e-01   4.8608788e-01   3.8272709e-01   3.4917432e-01   2.9490806e-01   1.6599758e-01   3.8814376e-01   1.8327804e-01   3.6262771e-01   2.4691020e-01   4.0669802e-01   4.5409287e-01   5.6965458e-01   4.4607765e-01  -4.7485114e-02   1.7727535e-02  -1.1362340e-01   2.1212263e-01   2.3974148e-01   5.0939309e-01  -1.6767408e-02   2.7377290e-01   7.1416171e-01   7.2934971e-01   9.0952749e-01   1.0000000e+00   8.1798053e-01   8.2881713e-01   4.6229775e-01   4.0995841e-01   4.4233865e-01   5.5019145e-01  -1.1227239e-02   1.9437508e-01   2.0151528e-01   2.6779885e-01   5.6725567e-01   6.6150065e-01   6.3082126e-01   6.9787348e-01   4.7213110e-01   2.6874586e-01   1.9801633e-01   1.5625855e-01
   3.1966212e-01   4.3692784e-01   1.6547164e-01   2.7757518e-01  -2.5592100e-01  -8.8848800e-02   2.0532883e-01   3.3932579e-01  -4.2350394e-01  -1.9529363e-01   2.4574339e-01   2.1031985e-01   2.7776895e-01  -2.1424220e-02   2.4456942e-02  -1.3721671e-01  -4.7593569e-02  -6.6510581e-02   5.9422721e-01   5.4198741e-01   3.6516785e-01   3.0499290e-01   1.3673707e-01  -4.2549665e-02  -5.8369862e-01  -1.1870729e-01   2.5113701e-01   2.3488570e-01   1.4132039e-01   1.8894892e-02   1.4718638e-01   1.6145445e-01   1.5387455e-01   3.3983124e-01  -3.4458347e-03   3.2073289e-02   4.3275971e-01   4.7291962e-01   1.2749558e-02   3.7310749e-01   9.5722109e-02   3.2528850e-01   5.4784769e-01   4.7267911e-01  -1.7634661e-01  -1.1201091e-01   7.7856108e-01   8.1603761e-01  -5.1422200e-01  -3.8883336e-01  -2.4909093e-01  -2.2884519e-01   3.4275937e-01   2.2556152e-01   6.2725505e-01   6.7293319e-01   9.8734978e-02   2.0475198e-01  -5.2442479e-01  -3.7496072e-01  -6.4769725e-01  -4.9797249e-01  -2.2717646e-01  -2.9192752e-01  -4.4927683e-01  -5.6902055e-01  -1.2112020e-01  -2.4921673e-01   2.2564705e-01   1.9535442e-01  -2.0784802e-01  -9.1892853e-02   2.8548238e-01   3.8477522e-01   3.4006814e-01   2.3011886e-01   1.3723724e-01   1.4162370e-02   2.2216601e-01  -4.1755904e-02   2.5431341e-01   1.2298015e-01   1.0729790e-01   2.4901428e-01   6.1960365e-01   2.9818767e-01  -1.4868365e-01  -1.8308990e-01   1.1118918e-01   4.4105130e-01   6.0569027e-01   7.4125566e-01   3.2116249e-01   4.7144608e-01   4.1513545e-01   3.7596841e-01   8.3080354e-01   8.1798053e-01   1.0000000e+00   8.6699156e-01   4.7160131e-01   4.2998181e-01   5.4076058e-01   6.1596294e-01   5.2477053e-02   2.5192713e-01   1.9620304e-01   1.9110919e-01   2.4255477e-01   3.6899307e-01   5.2797192e-01   7.3334474e-01   5.9726322e-01   4.6859841e-01   2.9340202e-01   2.9775972e-02
   4.2197766e-01   3.9667418e-01   2.3052364e-01   4.3786399e-01  -7.5497774e-02   5.0708723e-02   1.8309134e-01   2.8939362e-01  -2.6405123e-01  -9.7457100e-02   2.2704717e-01   1.6686130e-01  -1.8088759e-02  -1.1991907e-01   1.9352592e-01  -6.1685484e-02   1.7662645e-02  -8.0102884e-02   7.1946651e-01   6.3186190e-01   4.1833165e-01   4.3674570e-01  -1.9189278e-01  -3.2425543e-01  -3.8043052e-01   1.2179804e-02   2.8268144e-01   2.7509031e-01   2.7067449e-01  -1.6133939e-01  -1.2623685e-01  -1.3158458e-01  -1.4871969e-01   2.3233569e-01  -3.0223891e-01  -2.2457612e-01   5.2377992e-01   4.5416666e-01   2.0745869e-01   4.5336632e-01   4.4688731e-01   1.1452014e-01   4.3791389e-01   3.7583045e-01  -2.4267038e-01  -2.1481381e-01   7.1860297e-01   7.1670090e-01  -3.5278053e-01  -2.3110403e-01  -2.5866610e-01  -2.5626500e-01   3.6479377e-01   2.5473310e-02   5.9718596e-01   6.9600666e-01   1.2907774e-01   2.5209576e-01  -3.5453656e-01  -2.7713130e-01  -5.7304566e-01  -3.0291918e-01  -3.0379152e-01  -2.1158537e-01  -6.1132368e-01  -4.7214835e-01  -3.9066100e-01  -4.7134431e-01   3.1411188e-01   1.9624335e-01  -3.6012314e-02  -1.3916963e-01   3.1213477e-01   4.6282467e-01   4.7606141e-01   4.1549768e-01   2.1782107e-01   9.7834325e-02   3.2204075e-01   8.5181716e-02   3.9389021e-01   1.9080996e-01   2.7941094e-01   2.4556169e-01   6.5024332e-01   3.6813479e-01  -5.1533230e-02   4.3879240e-02   1.4275521e-01   3.4987016e-01   5.2143077e-01   6.9181570e-01   9.2645854e-02   3.1909420e-01   5.4324024e-01   4.8677175e-01   7.4717382e-01   8.2881713e-01   8.6699156e-01   1.0000000e+00   3.8669613e-01   3.8906310e-01   5.5028787e-01   5.9389588e-01   1.8763040e-01   3.2712659e-01   1.6423949e-01   2.0135680e-01   3.4657407e-01   3.6521915e-01   3.4245869e-01   6.9934359e-01   5.8606300e-01   4.8024581e-01   4.1375833e-01   1.6155617e-01
   1.9684770e-01   3.2816796e-01  -2.2554670e-01  -3.2911078e-02  -6.5129982e-02   8.1862515e-02  -3.7655861e-01  -1.2191707e-01  -2.5615675e-01   1.8520419e-01   3.4419199e-02  -2.6730366e-01   3.2375362e-01  -2.2411607e-01  -2.4045638e-02   9.2201346e-02  -3.1599588e-01  -3.0677842e-01   3.5579276e-01   4.8490715e-01   4.0350847e-01   3.9004397e-01   2.2200767e-01   6.8814708e-03  -2.9929284e-01   5.2188304e-02   4.4218006e-01   2.4055840e-01   6.2570575e-02  -1.2745346e-02   3.4752371e-01   4.2397275e-01   2.7950196e-01   9.2898671e-02   3.2654840e-01   4.7528559e-01   8.3192301e-02   3.1293313e-01  -2.7535054e-02   3.9422098e-01  -1.6752906e-01   4.1295853e-01   1.3077330e-01   6.1359509e-02   1.1471479e-01   1.9847033e-01   3.2110236e-01   3.2512069e-01  -5.3201570e-01  -3.5824001e-01  -4.1736768e-01  -3.5749958e-01   3.0257464e-01   3.4706983e-01   4.0684195e-01   4.1509063e-01   2.8927406e-01   1.4627097e-01  -5.4027719e-01  -2.5089632e-01  -5.1787168e-01  -5.1290945e-01  -9.2102486e-02  -4.0801930e-01  -1.5184265e-01  -5.2619468e-01   2.0273320e-01   1.4141484e-01   2.9875501e-01   4.4252259e-01  -1.6183316e-01   3.9876504e-01   5.5786740e-01   2.5305797e-01   3.4635829e-01   2.0632034e-01   1.1325083e-01   1.5425722e-01   1.1144886e-01   6.8209041e-02  -1.0065513e-01   1.6518334e-02   3.0084559e-02   4.3058162e-01   1.2221315e-01  -1.9353905e-02  -1.4519719e-01  -2.9920438e-01   1.6006817e-01   1.8365304e-01   2.2048532e-01   9.3870153e-02   3.9366408e-01   7.3252341e-01   2.5720268e-01   3.7448603e-01   3.8564030e-01   4.6229775e-01   4.7160131e-01   3.8669613e-01   1.0000000e+00   8.6302940e-01   6.5736261e-01   7.5736511e-01   1.1969385e-01   4.1727186e-01   5.6603891e-01   4.7369487e-01   2.2331632e-01   2.1403820e-01   1.7291007e-01   1.9144177e-01   5.2900170e-01   4.8772021e-01   1.2656313e-01   1.2599392e-01
   1.9144695e-01   3.4375215e-01  -1.3327509e-01  -6.5736494e-02   5.1540795e-04   1.8500699e-01  -3.9081618e-01  -4.4994251e-02  -2.1391396e-01   2.6172455e-01  -8.0211173e-02  -2.3110183e-01   2.8126901e-01  -1.7684514e-01   1.2590972e-02   1.5886081e-01  -3.8774424e-01  -2.7206241e-01   3.8778334e-01   5.5816817e-01   4.6071890e-01   4.3233450e-01   2.6188105e-01  -1.3007748e-02  -3.0937893e-01   1.3923706e-01   5.2120991e-01   3.5605691e-01  -3.6661648e-02  -1.2885573e-01   3.1532365e-01   4.2288223e-01   3.5984984e-01   2.8968304e-01   2.9934911e-01   4.6663169e-01   3.2631251e-02   3.0622091e-01  -4.2408154e-02   4.4625581e-01  -1.4795226e-01   3.7057147e-01   4.2854318e-02   6.5359096e-02   1.6700427e-01   2.7208044e-01   2.7275697e-01   2.8326427e-01  -5.6501801e-01  -3.4555075e-01  -5.4250909e-01  -4.7525648e-01   2.6364941e-01   2.5579477e-01   4.6701909e-01   4.5843983e-01   3.4758724e-01   2.4914660e-01  -4.1945955e-01  -1.4668574e-01  -4.9923746e-01  -4.3233212e-01  -1.0641817e-01  -2.7505250e-01  -2.3233233e-01  -5.6923968e-01   2.5587090e-01   2.1399584e-01   2.7998289e-01   5.5417264e-01  -2.4616910e-01   3.9753437e-01   6.2674798e-01   1.8188319e-01   4.5751624e-01   2.2994323e-01   4.3909898e-02   7.8058272e-02   7.4154340e-02  -2.2105298e-02  -1.4213923e-01  -5.8341816e-02  -6.9258889e-02   4.1494363e-01   5.8650723e-02  -1.5640457e-01  -2.5698314e-01  -3.8699347e-01   2.4056783e-01   1.8434155e-01   2.2395588e-01   3.1886128e-02   3.2062006e-01   7.3888150e-01   1.8578922e-01   3.2108524e-01   3.3167903e-01   4.0995841e-01   4.2998181e-01   3.8906310e-01   8.6302940e-01   1.0000000e+00   5.3341250e-01   7.1198578e-01   6.3446045e-02   3.6902221e-01   6.5457799e-01   5.6543812e-01   9.1090489e-02   8.6154245e-02   2.6048977e-02   9.2180278e-02   4.4329787e-01   4.3380805e-01   5.9890117e-02   8.2763905e-02
   4.2262400e-01   4.2647035e-01   1.3466740e-01   3.6692853e-01  -2.0428761e-01  -1.1392563e-01  -5.8819689e-02   1.1535449e-01  -4.4772351e-01  -1.5969697e-01   2.6294061e-01   1.4887788e-01   1.2109815e-01   2.1269909e-02  -1.1057979e-01  -1.6921494e-01  -2.9256471e-01  -2.4734995e-01   3.6793822e-01   3.0302201e-01   3.5808399e-01   2.7090453e-01  -1.1056824e-01  -1.9064385e-01  -2.2264683e-01  -6.4475991e-02   2.1231741e-01   3.1337331e-02   8.9234898e-02  -1.8486922e-01   9.5801999e-02   8.3170117e-02  -7.7663493e-02   1.3774152e-01  -1.2438879e-01   2.6803300e-02   2.3741705e-01   2.1116538e-01   1.2053314e-01   3.3915416e-01   2.0432148e-01  -5.5790364e-02   2.5182006e-01   3.5664183e-02  -6.0723488e-02  -7.0172729e-02   4.5630535e-01   3.7953206e-01  -2.4303655e-01  -1.0527362e-01  -2.4739566e-01  -2.4754481e-01   4.8764473e-01   1.1602413e-01   5.2786944e-01   5.6479497e-01   2.3329330e-01   2.6827019e-01  -4.4562632e-01  -4.0772709e-01  -4.6439649e-01  -3.6190494e-01  -1.5676274e-01  -3.1850478e-01  -3.4859754e-01  -4.2146012e-01  -2.5824087e-01  -2.2909259e-01   3.1239883e-01   1.9690321e-01   1.0285036e-01   1.5001373e-01   2.2078726e-01   2.0811653e-01   2.2923741e-01   2.1640992e-01   1.8933873e-01   1.8979546e-01   1.3638564e-03  -1.4817524e-02   7.4691692e-03  -8.0527366e-03   9.2775734e-02   1.2224934e-01   2.8761977e-01   2.1293383e-01  -6.3818258e-02   5.8779639e-02   2.4274049e-01   2.9849999e-01   4.9230051e-01   3.0403238e-01   4.7665456e-01   6.9255675e-01   2.8636587e-01   2.4645792e-01   4.5617218e-01   4.4233865e-01   5.4076058e-01   5.5028787e-01   6.5736261e-01   5.3341250e-01   1.0000000e+00   8.7013075e-01   5.2495957e-01   6.6726760e-01   4.1744323e-01   2.0900372e-01   2.6056841e-01   2.2355880e-01   1.7633596e-01   3.3504081e-01   5.2166958e-01   8.2166263e-01   5.8797215e-01   3.0540117e-01
   3.8187712e-01   4.9758129e-01   1.2239512e-01   2.8576465e-01  -2.0777446e-01  -1.5888396e-02  -1.6132813e-01   1.4148267e-01  -4.4657211e-01  -7.0106093e-02   3.3524483e-01   4.2759754e-02   3.4167467e-01   6.0921136e-04  -1.2856632e-01  -1.0364746e-01  -3.9609850e-01  -3.7235255e-01   4.3922404e-01   4.2889441e-01   4.5344386e-01   3.8549939e-01   1.1433905e-01  -1.7287081e-02  -2.7015727e-01   6.7700791e-02   3.4215265e-01   2.1058880e-01  -8.7169927e-02  -2.2272514e-01   2.7633811e-01   3.0697457e-01   1.8379211e-01   2.6764037e-01   8.1226299e-02   2.1087377e-01   1.2746086e-01   3.0423472e-01   1.2314736e-01   4.7521121e-01  -2.2842229e-04   2.1834091e-01   2.1796146e-01   2.7774904e-02  -5.5155035e-02  -8.2657750e-03   4.9856088e-01   4.4936239e-01  -4.6610167e-01  -2.4660303e-01  -3.8042600e-01  -3.8107207e-01   4.9063567e-01   2.9250057e-01   6.2758342e-01   6.8963645e-01   2.2551588e-01   2.5294820e-01  -5.3306462e-01  -3.3330033e-01  -5.8789770e-01  -5.2281731e-01  -2.8751354e-01  -3.8591591e-01  -3.2580897e-01  -5.5555288e-01  -4.8266405e-02  -6.6460058e-02   2.6256442e-01   2.4198673e-01  -7.4318312e-02   2.1060188e-01   3.3037915e-01   1.9396179e-01   2.2353704e-01   2.2097819e-01   6.9224337e-02   4.9120561e-02   1.1077833e-02  -9.0974148e-02  -5.3095563e-02  -8.5355046e-02   1.1292838e-01   2.5075936e-01   2.9507957e-01   1.7694199e-01  -3.2171190e-02  -7.0546095e-02   3.2049709e-01   4.2699340e-01   4.2565960e-01   3.0372643e-01   5.2272522e-01   7.8766968e-01   3.4287466e-01   3.5868155e-01   5.0091223e-01   5.5019145e-01   6.1596294e-01   5.9389588e-01   7.5736511e-01   7.1198578e-01   8.7013075e-01   1.0000000e+00   3.9981101e-01   6.4490452e-01   4.6178607e-01   3.6737562e-01   2.8865495e-01   2.3962650e-01   1.7807667e-01   3.6006676e-01   6.4394779e-01   7.3902629e-01   4.6124132e-01   2.8073287e-01
   4.4027436e-01   2.4077691e-01   2.2024838e-01   4.4675877e-01  -3.1458901e-01  -3.8001569e-01   2.9343554e-01   2.6296033e-01  -4.9155874e-01  -3.8963954e-01   7.5867617e-02   1.7200651e-01  -1.1517297e-01   9.1774856e-02  -3.4960550e-01  -4.4726783e-01  -1.7066790e-01  -4.6017411e-02  -3.9936049e-02  -1.9304952e-01  -9.4737067e-02  -1.8389802e-01  -1.6490354e-01  -4.1116936e-02   1.2634683e-01  -1.6262902e-01  -1.7927589e-01  -3.6877913e-01  -5.5201133e-02  -1.6917943e-01  -1.6921844e-01  -1.3087858e-01  -2.2430988e-01  -7.5761255e-02  -1.8239219e-01  -1.6991250e-01  -6.7449705e-02  -1.7428204e-01   3.6590609e-01   7.7112274e-02   1.8274950e-01  -1.7724947e-01  -8.8899878e-02  -1.5078492e-01  -1.6272576e-01  -2.4169032e-01   6.8511192e-02   6.4397176e-03   3.0357812e-02  -3.9953663e-02   5.5057429e-02   1.6470699e-01   3.4806523e-01   7.0493233e-02   4.0349370e-01   2.8993032e-01   2.6522408e-01   1.7294196e-01  -2.0767498e-01  -3.1767931e-01   3.4899529e-02   6.6172287e-02  -2.0627256e-01  -1.7158352e-01  -6.7425188e-02   9.6737191e-02  -3.4307549e-01  -2.9904378e-01   1.7856870e-01  -6.8930422e-02  -2.7965919e-02  -2.5781161e-01  -2.6047433e-01  -5.4758532e-02  -8.3514529e-02   1.3145296e-02  -1.0535285e-01  -1.1593791e-01  -1.1101323e-01  -1.2864115e-01   1.4078820e-02  -1.0816523e-01  -5.6311132e-02  -2.8152994e-01   6.8956158e-02   2.4542283e-02   3.1476206e-01   3.2892574e-01   3.4877179e-01   2.6512411e-01   4.7492423e-01   2.0248661e-01   3.3232817e-01   3.1093906e-01   7.3997505e-02  -1.0587595e-01  -6.2490282e-02  -1.1227239e-02   5.2477053e-02   1.8763040e-01   1.1969385e-01   6.3446045e-02   5.2495957e-01   3.9981101e-01   1.0000000e+00   8.0990816e-01   1.7256702e-02  -2.4417437e-01   4.2892898e-02  -3.7020941e-02  -9.1358566e-02   4.4594552e-02   3.9963289e-01   6.5874238e-01   8.4938358e-01   6.9031276e-01
   3.8331466e-01   2.9480094e-01   6.4208766e-02   3.6151611e-01  -2.3351796e-01  -2.4081100e-01   3.5857489e-02   1.1554907e-01  -4.2553071e-01  -1.5693357e-01   2.0587697e-01   5.1179104e-02   1.4170048e-01   1.0327909e-02  -2.1522099e-01  -2.1393758e-01  -2.1372804e-01  -1.6259179e-01   1.5339792e-01   2.8855322e-02   4.9254049e-02  -2.8571292e-02  -3.2108718e-02  -6.1074273e-02   2.1164220e-02  -1.0263474e-01   4.3612664e-03  -2.1390338e-01   6.0909012e-02  -3.1230785e-02   6.2802956e-02   8.5685850e-02  -5.8582496e-02  -2.6714896e-02  -7.7023214e-03   6.8306589e-02  -3.7815667e-02   3.6978997e-04   3.6621045e-01   2.6422288e-01   1.0163874e-01   8.0593431e-02  -9.0181803e-02  -1.5835029e-01  -1.5935517e-01  -1.7758820e-01   1.7621701e-01   1.3880176e-01  -2.9467458e-01  -2.7551504e-01  -1.8646050e-01  -9.8452661e-02   4.6956984e-01   2.5398910e-01   5.2974989e-01   4.3646941e-01   3.4474549e-01   1.9509030e-01  -3.7909017e-01  -3.6655650e-01  -2.2188788e-01  -1.7416398e-01  -1.8893782e-01  -3.1167052e-01  -1.6174952e-01  -2.1254759e-01  -1.8024503e-01  -1.8539152e-01   2.7296913e-01   1.0567267e-01  -5.9994040e-02   1.7879206e-02   1.0883698e-01   1.7438533e-01   1.7360686e-01   1.7576374e-01  -4.6194462e-02  -4.5237705e-02  -9.0437829e-02  -5.3666731e-02  -5.8744126e-02  -1.0732533e-01   3.5049868e-02   2.3064057e-02   5.8817562e-02  -1.1859067e-02   1.9175384e-01   1.6055887e-01   2.9805722e-01   3.0499856e-01   3.9314938e-01   2.0162009e-01   3.7774425e-01   5.0802244e-01   1.9208305e-01   7.9521107e-02   1.3897152e-01   1.9437508e-01   2.5192713e-01   3.2712659e-01   4.1727186e-01   3.6902221e-01   6.6726760e-01   6.4490452e-01   8.0990816e-01   1.0000000e+00   2.3916192e-01   4.9187639e-02   1.6626810e-01   5.2945118e-02  -6.0424437e-02   8.9049367e-02   5.0023836e-01   7.4450431e-01   7.7642779e-01   6.5675995e-01
   8.1401703e-02   1.1017470e-01  -2.1980075e-01  -2.0214035e-01   2.2986698e-01   2.9828900e-01  -5.2547806e-01  -1.8916087e-01  -3.7054548e-02   3.0965214e-01  -1.5102201e-02  -2.0591399e-01   8.6266026e-02  -1.9388356e-01   1.4245800e-01   2.6285664e-01  -5.5379549e-02   3.5118885e-02   2.5660721e-01   4.0596351e-01   5.4193524e-01   4.6922380e-01  -9.7740846e-03  -2.5056335e-01  -9.5399576e-02   2.7951074e-01   5.6714515e-01   4.2831655e-01   5.2608699e-02  -1.5103321e-01   6.2245930e-02   1.2587042e-01   1.1298937e-01   1.9589174e-01   5.5011168e-02   3.2654839e-01   9.1521245e-02   2.4348607e-01   1.3435092e-01   4.9474774e-01   4.1414123e-02   2.7161488e-02  -2.1594899e-01  -1.8422404e-01   3.0002721e-01   3.1258742e-01  -2.2942144e-02  -4.1903179e-02  -2.5767104e-01   8.1274031e-04  -6.8220151e-01  -6.6516326e-01   1.2271041e-01  -1.6489747e-01   3.2561902e-01   2.8212652e-01   3.7218057e-01   2.1212853e-01  -9.3663314e-02   8.9780457e-02  -3.2893788e-01  -2.2302101e-01   1.1693646e-01   1.6554777e-02  -2.3776863e-01  -4.5146462e-01   1.2878344e-01   2.0467781e-01   1.5503108e-01   5.3884635e-01  -7.1987078e-02   3.2251242e-01   6.1235396e-01   2.1142291e-01   3.8473524e-01   2.6407189e-01   7.8903463e-02   1.9993258e-01   2.7344881e-02   4.1734960e-02  -8.7793669e-02   8.6216951e-02   5.1410736e-02   3.2993122e-01  -1.1643519e-01  -3.0154805e-01  -2.2673347e-01  -3.0821629e-01   2.7606736e-01  -3.2332450e-03   9.5694591e-02  -2.0337158e-01   1.6853920e-01   5.1567526e-01   1.3108004e-01   2.9774699e-01   1.8354968e-01   2.0151528e-01   1.9620304e-01   1.6423949e-01   5.6603891e-01   6.5457799e-01   4.1744323e-01   4.6178607e-01   1.7256702e-02   2.3916192e-01   1.0000000e+00   7.9593165e-01   2.1498102e-05   7.4948282e-03  -1.5736696e-01  -2.0179200e-01   1.1315239e-01   2.8359272e-01  -1.0488037e-01   1.9657466e-01
   2.2945321e-02   6.6257414e-02  -2.1748533e-01  -1.8638839e-01   3.6835379e-01   5.4460852e-01  -5.8123701e-01  -2.5385176e-01   2.2338844e-01   5.0080837e-01   4.5608238e-02  -3.2628237e-01   2.6075474e-02  -3.6393615e-01   3.5055313e-01   4.1211387e-01  -4.3760141e-02  -1.9790042e-01   4.4533244e-01   5.2379737e-01   6.2556813e-01   6.3676264e-01  -1.4814443e-01  -4.0425386e-01  -1.9380700e-02   4.6965803e-01   6.0745979e-01   6.2676694e-01   5.2834620e-02  -2.6857959e-01   2.0478779e-02  -2.3558549e-03  -8.2954118e-03   1.0852908e-01  -4.6943788e-02   1.8865280e-01   1.2586605e-01   3.1743773e-01   5.0098089e-02   4.2146449e-01   7.2946597e-02   7.1058749e-02  -1.3442047e-01  -9.7375416e-02   1.8824262e-01   2.2254494e-01   3.8163758e-02   4.0845733e-02  -2.3148816e-01   5.7904971e-02  -6.3447627e-01  -6.7054857e-01   6.8474516e-02  -2.0254142e-01   1.4656898e-01   1.9229453e-01   2.6552544e-01   1.6222724e-01   6.6270557e-03   2.4898201e-01  -3.7010940e-01  -2.1421077e-01   1.6665978e-02  -4.5792574e-02  -3.3704712e-01  -4.7549788e-01   2.3690449e-02   9.6295622e-02   1.5104822e-01   5.0351711e-01   5.2756177e-02   3.3739219e-01   7.0233344e-01   3.3027954e-01   4.2247023e-01   4.2867583e-01   2.0603547e-01   2.8737228e-01   1.5533843e-01   1.9649022e-01   3.4321601e-02   1.4643150e-01   2.8818108e-01   4.0058863e-01  -2.7537529e-02  -9.1979492e-02  -2.5318252e-01  -3.3512333e-01   8.7366350e-02  -5.0126738e-02  -1.0062040e-01  -2.1921469e-01  -1.0336727e-01   2.8747573e-01   2.4754615e-01   4.3230091e-01   2.0096806e-01   2.6779885e-01   1.9110919e-01   2.0135680e-01   4.7369487e-01   5.6543812e-01   2.0900372e-01   3.6737562e-01  -2.4417437e-01   4.9187639e-02   7.9593165e-01   1.0000000e+00   1.5761834e-01   1.4163199e-01  -1.1064304e-01  -1.4101245e-01   3.8215125e-02   4.2648672e-02  -2.6010927e-01   1.2391104e-02
   1.2947394e-01   9.7539609e-02   5.3986066e-03   2.4274888e-01   2.1505076e-01   1.6156704e-01  -1.1238864e-01  -1.2002562e-01   1.5857330e-01   1.1360820e-01   2.9910755e-01  -1.9360591e-01  -1.3069592e-02  -2.6509686e-01   3.3762618e-01   1.7487320e-01  -4.7341647e-02  -3.8896761e-01   3.7429960e-01   2.4777615e-01   1.9904957e-01   2.7102211e-01  -1.9988908e-01  -2.7855916e-01   2.9162656e-02  -1.3837182e-02   1.4783625e-01   1.2618643e-01   2.1491640e-01  -1.5107798e-02   2.3515182e-03  -9.0143061e-02  -2.5131662e-01  -2.5362176e-01  -9.4524899e-02  -7.4755857e-02   3.9977975e-01   5.7173350e-01   5.3567187e-01   4.4872971e-01   1.8879636e-01   2.8269302e-01   2.7995366e-01   1.2569560e-01  -2.0370889e-01  -1.9994132e-01   3.8553440e-01   3.5279993e-01  -1.1190175e-01  -1.2776593e-01   6.1032384e-02   1.3928784e-02   2.2629108e-01   1.8976072e-01   1.2766121e-01   2.4494699e-01  -4.3268053e-02   1.9365773e-03  -2.2715521e-01  -2.0033275e-01  -3.2912778e-01  -2.9366671e-01  -1.9999435e-01  -3.0431062e-01  -2.1787227e-01  -2.6217189e-01  -2.2261277e-01  -2.8695589e-01   3.0215473e-01  -7.0369214e-03   1.8526346e-01   1.0175608e-01   2.0372543e-01   2.8857553e-01   2.1854970e-01   3.2503203e-01   3.8292901e-01   2.8205790e-01   3.0332606e-01   2.5617856e-01   3.6414905e-01   1.2508939e-01   6.5553238e-01   3.6737650e-01   3.0470178e-01   4.1312783e-01   1.8132787e-01   1.6920220e-01  -2.6181954e-01  -1.6628328e-02  -1.8901179e-01  -3.9619995e-02  -3.3245544e-01  -4.5874052e-02   8.3149303e-01   7.9574921e-01   5.2768603e-01   5.6725567e-01   2.4255477e-01   3.4657407e-01   2.2331632e-01   9.1090489e-02   2.6056841e-01   2.8865495e-01   4.2892898e-02   1.6626810e-01   2.1498102e-05   1.5761834e-01   1.0000000e+00   7.7983035e-01   4.4528722e-01   3.5115376e-01   1.5842918e-01   1.0951538e-01   2.5755989e-01   3.0491245e-01
   7.4439567e-02   1.3578643e-02   4.6569547e-02   1.9578023e-01   1.4334136e-01   1.4424177e-01   5.9523136e-02  -7.7751986e-03   5.5695182e-02   7.3602111e-02   2.6005807e-01  -6.7872281e-02   7.2669788e-04  -2.5374770e-01   2.8283571e-01   1.1014017e-01   8.0127538e-02  -1.9901454e-01   3.4313611e-01   1.9010430e-01   2.2489760e-01   2.5096166e-01  -1.4868791e-01  -2.2455999e-01  -1.3097678e-01  -6.0328862e-02   1.7020919e-01   1.6914037e-01   3.3949652e-01   8.8302374e-02   5.9636923e-02  -4.0712052e-02  -2.6849974e-01  -2.5937325e-01  -1.8065276e-02   2.1831795e-02   5.9389112e-01   6.8150595e-01   3.3893198e-01   3.8213127e-01   1.6177779e-01   2.6668364e-01   4.8616845e-01   3.9852280e-01  -7.5631279e-02  -7.9843406e-02   4.9221272e-01   5.3244479e-01  -9.5944543e-02  -1.0983097e-01   8.3023743e-02   1.0576674e-01   4.4463094e-02   6.4615045e-02   9.2672044e-02   2.3336357e-01  -1.0951429e-01  -9.8820268e-02  -3.2362654e-01  -3.3353847e-01  -3.6930646e-01  -3.6893412e-01  -1.2747686e-01  -4.3047731e-01  -1.8675524e-01  -2.1081343e-01  -2.4083785e-01  -2.7593793e-01   1.8996710e-01  -6.8261299e-02   1.8509482e-01   1.2384911e-01   2.1038827e-01   2.6918553e-01   2.1135822e-01   2.3636472e-01   4.7873138e-01   3.7818991e-01   4.3279572e-01   3.7314464e-01   4.4515026e-01   3.2897228e-01   5.4135252e-01   3.9256125e-01   4.1613790e-01   4.8202644e-01  -3.0001053e-02   6.4178149e-02  -3.5202277e-01  -1.0378084e-01  -9.3838825e-02   8.2773983e-02  -2.4840518e-01  -1.1665369e-03   7.8336219e-01   7.6683206e-01   6.8738424e-01   6.6150065e-01   3.6899307e-01   3.6521915e-01   2.1403820e-01   8.6154245e-02   2.2355880e-01   2.3962650e-01  -3.7020941e-02   5.2945118e-02   7.4948282e-03   1.4163199e-01   7.7983035e-01   1.0000000e+00   7.6195350e-01   5.2410473e-01   2.1419418e-01   1.4296136e-02   1.7373098e-01   1.9601566e-01
  -8.1974486e-02  -2.3974140e-02   1.1018800e-01   1.0253373e-01  -3.4625098e-02   6.7428817e-03   2.8317700e-01   1.0599817e-01  -1.1716714e-01  -8.4467669e-02   1.9320771e-01   3.4675443e-02   1.7856876e-01  -1.2162201e-01   8.4922111e-02  -1.9137918e-02   6.0203171e-02  -5.0005798e-02   1.2228933e-01   2.6586515e-02   1.3331881e-01   1.0441897e-01   1.8382165e-01   1.3461800e-01  -2.7734404e-01  -1.8635199e-01   1.2755830e-01   1.2246152e-01   1.6197356e-01   2.3986443e-01   1.8211247e-01   1.1817737e-01  -1.8243573e-02  -1.6976506e-01   1.9678396e-01   1.3896677e-01   5.2206572e-01   6.0594540e-01   6.6222912e-02   1.4844238e-01  -9.9923204e-02   3.5225158e-01   7.7734313e-01   7.2936014e-01   3.7787668e-02   5.2071694e-02   5.8249475e-01   6.6777577e-01  -5.4231948e-02  -1.5080694e-01   3.1610692e-01   3.4996901e-01  -8.4070231e-02   1.4982265e-01   4.7303871e-02   1.5324409e-01  -2.9351665e-01  -2.3329979e-01  -4.2037130e-01  -4.4410018e-01  -3.5374044e-01  -4.8040652e-01  -3.2083206e-03  -4.6453665e-01   4.7639467e-02  -1.2659283e-01  -2.1734108e-02  -1.0517165e-01   1.8484636e-02  -1.9720544e-01  -3.1371798e-02  -6.9965890e-02   2.7157218e-02   1.3312496e-01  -7.6404815e-03  -1.0476020e-02   3.1525775e-01   1.9936264e-01   3.2264912e-01   2.1079767e-01   3.0088898e-01   3.3831657e-01   2.1545397e-01   2.9112883e-01   4.6945208e-01   5.3835746e-01  -8.7431774e-02  -3.0791586e-02  -4.4154542e-01  -2.9260393e-02   8.0347429e-02   3.0112984e-01  -2.0920393e-02   4.3622993e-02   4.3315293e-01   4.1271593e-01   7.2446118e-01   6.3082126e-01   5.2797192e-01   3.4245869e-01   1.7291007e-01   2.6048977e-02   1.7633596e-01   1.7807667e-01  -9.1358566e-02  -6.0424437e-02  -1.5736696e-01  -1.1064304e-01   4.4528722e-01   7.6195350e-01   1.0000000e+00   7.1360648e-01   2.2488458e-01  -1.0990073e-02   1.1825170e-01   8.6692715e-03
   2.0841653e-01   2.3961750e-01   2.2206172e-01   3.6426668e-01  -1.1347405e-01  -1.0967147e-01   3.9726769e-01   2.7025502e-01  -2.3895899e-01  -2.2327354e-01   2.6209677e-01   1.9022566e-01   1.5625602e-01  -8.0261004e-02   1.3045392e-01  -8.4819429e-02   4.9478694e-03  -5.4422787e-02   3.8730709e-01   2.6334753e-01   1.8106156e-01   2.1798364e-01   8.3180076e-02   6.8289998e-03  -3.7643936e-01  -1.8204308e-01   1.1671233e-01   7.8868949e-02   1.8401533e-01   3.5594665e-02   1.2231608e-01   6.6978847e-02  -4.4699015e-02   8.6879824e-02  -5.8577269e-02  -1.3352982e-01   4.9454570e-01   3.8978014e-01   5.8990362e-02   1.3922528e-01   1.9436168e-01   1.8835789e-01   7.3104828e-01   6.3611452e-01  -1.5517705e-01  -1.3111009e-01   7.5896414e-01   7.9030606e-01  -1.6629430e-01  -2.0027532e-01   2.2746423e-01   1.8263000e-01   1.9992395e-01   1.2975809e-01   3.3007443e-01   4.1936618e-01  -1.9471973e-01  -2.1731278e-02  -4.5390933e-01  -4.0565687e-01  -4.1428762e-01  -3.2507064e-01  -1.9304406e-01  -3.9176979e-01  -2.3975348e-01  -1.8122839e-01  -2.3535415e-01  -3.6447686e-01   1.3077979e-01  -1.9729198e-01   2.2079458e-02  -1.5151583e-01   4.6135021e-02   2.1515076e-01   1.5924302e-01   1.1397095e-01   1.4893875e-01  -4.8983060e-03   2.3390593e-01   1.3250693e-01   3.0663207e-01   2.2345114e-01   2.2221236e-01   1.9884977e-01   6.6715090e-01   5.7658428e-01   3.7478883e-02   5.8393634e-02  -1.7787655e-01   2.5112542e-01   3.5495966e-01   6.3637877e-01   6.2452368e-02   9.7738261e-02   4.1334045e-01   3.2568859e-01   7.4572530e-01   6.9787348e-01   7.3334474e-01   6.9934359e-01   1.9144177e-01   9.2180278e-02   3.3504081e-01   3.6006676e-01   4.4594552e-02   8.9049367e-02  -2.0179200e-01  -1.4101245e-01   3.5115376e-01   5.2410473e-01   7.1360648e-01   1.0000000e+00   5.9196537e-01   2.8720472e-01   3.2155879e-01   1.3660255e-02
   4.9668496e-01   4.8716099e-01   5.6723399e-02   2.9619657e-01  -3.9549016e-01  -3.5964515e-01   2.2877402e-01   3.5445425e-01  -5.6498390e-01  -3.3004010e-01   1.9151466e-01   1.7663742e-01   3.2233358e-01   1.0535118e-02  -2.2372743e-01  -3.2292270e-01  -2.2889026e-01  -1.7650914e-01   2.6668628e-01   2.1768308e-01   1.0269178e-01   6.7413133e-02   2.1719008e-01   1.1379568e-01  -4.0325144e-01  -1.8373795e-01   3.6473544e-02  -1.1173397e-01   5.9150370e-02  -3.4547784e-02   3.2155836e-01   3.6611041e-01   1.7331024e-01   2.0479831e-01   9.5779314e-02   9.0871714e-02   7.2164157e-02   3.4636333e-02   2.9613385e-02   2.0163341e-01   2.4020060e-02   2.5872606e-01   2.4505639e-01   1.4958690e-01  -2.5066713e-01  -1.9745351e-01   5.6845588e-01   5.3767958e-01  -5.5623809e-01  -5.0026617e-01  -1.6033648e-01  -1.6537611e-01   5.6633492e-01   3.8624529e-01   7.1027949e-01   6.0983002e-01   2.4253006e-01   2.1447983e-01  -5.4568623e-01  -2.7985031e-01  -4.4183801e-01  -2.7517329e-01  -4.3630461e-01  -4.2059962e-01  -3.2459621e-01  -3.8855098e-01  -6.5781650e-02  -2.1729558e-01   1.9753954e-01   7.7134092e-02  -1.2013508e-01   8.0500719e-02   1.4249070e-01   1.3056326e-01   2.0836723e-01   9.1629539e-02  -1.3800967e-01  -2.3438883e-01  -4.0855582e-03  -1.0100507e-01   1.1794326e-02  -1.6488883e-01  -5.6684146e-02   4.5049698e-02   3.9166676e-01   6.8358497e-02   1.1639744e-01  -9.4031474e-02   4.2563958e-01   5.5407001e-01   5.6813565e-01   5.0797779e-01   5.2131579e-01   5.6656735e-01   2.8763345e-01   2.0389940e-01   4.1813072e-01   4.7213110e-01   5.9726322e-01   5.8606300e-01   5.2900170e-01   4.4329787e-01   5.2166958e-01   6.4394779e-01   3.9963289e-01   5.0023836e-01   1.1315239e-01   3.8215125e-02   1.5842918e-01   2.1419418e-01   2.2488458e-01   5.9196537e-01   1.0000000e+00   6.8037298e-01   4.9294832e-01   2.9687754e-01
   6.2293415e-01   5.7386183e-01   1.3385974e-01   3.6826258e-01  -4.0705000e-01  -3.7524777e-01   4.5434298e-02   2.8998277e-01  -6.2081371e-01  -3.6429621e-01   1.7567833e-01   2.8132683e-01   1.0439999e-01   1.4035804e-01  -3.2673660e-01  -3.9202199e-01  -2.3797091e-01  -1.7378374e-01   2.2630006e-01   1.7081491e-01   1.5074748e-01   4.2205402e-02  -4.3275684e-02  -8.9466269e-02  -2.3162078e-01  -1.7537095e-01  -2.5609325e-02  -2.1920701e-01   5.4007836e-02  -1.5400589e-01   1.0712693e-01   1.4781108e-01   1.9683126e-02   2.7941614e-01  -1.3960780e-01  -5.2309187e-02   2.2416972e-02  -5.9375539e-02   1.1021055e-01   2.1992019e-01   1.6628483e-01  -7.6259794e-02   1.0986077e-01  -9.0904142e-02  -2.4082327e-01  -2.4438368e-01   4.1502624e-01   3.1246674e-01  -3.6474683e-01  -2.7659443e-01  -2.5154827e-01  -2.5289417e-01   6.5596562e-01   2.2172872e-01   7.0315014e-01   5.9281392e-01   4.4718763e-01   4.4051460e-01  -3.9653681e-01  -3.1407923e-01  -3.4134713e-01  -1.5997178e-01  -3.0174395e-01  -1.4425400e-01  -3.9716098e-01  -4.0543095e-01  -2.4126650e-01  -2.6050829e-01   2.9766783e-01   1.7904428e-01  -1.7413090e-02   1.8122746e-02   1.0886456e-01   1.3721130e-01   2.3057175e-01   1.8831670e-01  -1.1927444e-02  -5.4913741e-02  -6.0025311e-02  -1.1603900e-01  -1.9732089e-02  -1.9152521e-01  -8.6341003e-02  -1.3479331e-01   2.3524018e-01  -3.5799269e-03   1.2066923e-02  -1.4208444e-02   5.2175397e-01   5.0599689e-01   6.4097054e-01   3.0921167e-01   5.9589444e-01   6.7939181e-01   1.8137369e-01   4.5276480e-02   2.8259414e-01   2.6874586e-01   4.6859841e-01   4.8024581e-01   4.8772021e-01   4.3380805e-01   8.2166263e-01   7.3902629e-01   6.5874238e-01   7.4450431e-01   2.8359272e-01   4.2648672e-02   1.0951538e-01   1.4296136e-02  -1.0990073e-02   2.8720472e-01   6.8037298e-01   1.0000000e+00   7.2919789e-01   3.9616605e-01
   4.6354593e-01   2.7272281e-01   2.9781579e-01   5.4135342e-01  -3.0427647e-01  -3.9879550e-01   3.1861369e-01   3.0603049e-01  -4.8713526e-01  -4.1137377e-01   1.9952088e-01   2.5913729e-01  -7.6170314e-02   1.2164550e-01  -2.1943479e-01  -3.7343817e-01  -9.5799730e-02  -8.7539612e-02   1.1649821e-01  -1.0307804e-01  -4.6368444e-02  -1.1966431e-01  -1.4840902e-01  -4.6050544e-02   7.8745246e-03  -2.3785527e-01  -1.6522864e-01  -3.5010911e-01   8.6075896e-02  -8.6236688e-02  -7.5279826e-02  -9.5660759e-02  -2.2200689e-01  -1.5185422e-02  -2.1732206e-01  -2.1688135e-01   1.0907071e-01  -2.7127542e-02   3.4052135e-01   1.5238346e-01   2.9080824e-01  -1.0739825e-01   1.3769422e-01   1.4930759e-02  -2.7828141e-01  -3.3225321e-01   3.3967970e-01   2.6910978e-01  -8.5291710e-02  -1.4967547e-01   8.2644516e-02   1.1842025e-01   4.7943965e-01   1.2669219e-01   5.0340118e-01   4.1424687e-01   1.8573484e-01   1.6281439e-01  -2.8789174e-01  -4.0519410e-01  -1.1816695e-01  -5.4289191e-02  -2.5788142e-01  -2.6938825e-01  -2.1438285e-01  -4.9385851e-02  -3.9662566e-01  -3.9596271e-01   2.0390358e-01  -1.3549937e-01   7.7319718e-02  -1.7475177e-01  -1.6973622e-01   6.9810059e-02   8.2847035e-02   1.2850810e-01   4.2743619e-02  -1.9546272e-02   4.1570970e-03  -1.5407952e-02   1.6826038e-01  -4.2282527e-02   9.6673186e-02  -1.9280029e-01   2.7151324e-01   1.3338149e-01   2.4536225e-01   2.5967528e-01   2.2572352e-01   2.8177319e-01   4.9443491e-01   3.4359982e-01   2.7909819e-01   3.0318792e-01   2.4673801e-01   3.1860928e-02   1.9914353e-01   1.9801633e-01   2.9340202e-01   4.1375833e-01   1.2656313e-01   5.9890117e-02   5.8797215e-01   4.6124132e-01   8.4938358e-01   7.7642779e-01  -1.0488037e-01  -2.6010927e-01   2.5755989e-01   1.7373098e-01   1.1825170e-01   3.2155879e-01   4.9294832e-01   7.2919789e-01   1.0000000e+00   6.0441858e-01
   1.1491543e-01  -5.9031892e-02  -4.2780731e-02   1.9175495e-01   6.5673842e-02  -7.5232530e-02   4.9539138e-02   2.2079124e-03  -1.4869736e-01   1.4714869e-03   2.4061444e-02  -1.7011124e-01  -3.2515616e-02  -2.5664699e-01   5.0625086e-03  -2.3741598e-02  -1.4569110e-02   9.0872355e-03   7.5928246e-03  -1.3634237e-01   1.0805885e-01   2.0561626e-02  -1.2149833e-01  -1.2482417e-01   1.1036216e-01  -8.6799064e-02   1.2283609e-01  -7.4848789e-02   1.1012043e-01   9.8170247e-03  -1.8967066e-01  -1.3369381e-01  -2.0777005e-01  -2.7474860e-01  -8.7450372e-03   8.6366603e-02   1.6167409e-01   2.0209309e-01   6.6798597e-01   4.1079874e-01   1.8404088e-01   8.3005526e-02  -2.0980278e-01  -1.4526760e-01  -3.0681366e-02  -6.0377212e-02  -7.3452925e-02  -3.5264406e-02  -1.0513881e-01  -1.7053579e-01  -1.6687406e-01  -7.0185603e-02   1.4673505e-01   1.5709755e-02   3.4140696e-01   2.6737353e-01   1.7167861e-01  -1.0412328e-01  -2.1947396e-01  -3.3393431e-01  -5.3991901e-02  -1.1173255e-01  -5.7493218e-02  -2.4220913e-01  -2.4874870e-02  -3.3667656e-02  -1.5643007e-01  -1.3408549e-01   9.1534042e-02  -7.2496773e-02  -1.2031348e-01  -1.5267327e-01   6.7451115e-02   9.9260294e-02   6.0827395e-02   1.0997131e-01  -8.6796256e-03  -4.8813295e-03   1.8730261e-02   1.3546573e-02   9.1513756e-02   4.9168038e-02   2.1559042e-01   1.3635276e-01  -7.9334071e-02  -3.1379861e-02   3.0892835e-01   2.6948565e-01   1.6936495e-01   9.4319680e-02   2.5282873e-01   7.0639448e-02   4.9723595e-02   1.3597519e-01   2.4655359e-01   2.5522610e-01   6.4916508e-02   1.5625855e-01   2.9775972e-02   1.6155617e-01   1.2599392e-01   8.2763905e-02   3.0540117e-01   2.8073287e-01   6.9031276e-01   6.5675995e-01   1.9657466e-01   1.2391104e-02   3.0491245e-01   1.9601566e-01   8.6692715e-03   1.3660255e-02   2.9687754e-01   3.9616605e-01   6.0441858e-01   1.0000000e+00
