# Supplementary material for: “I Know that You Know that I Know”: Neural Substrates Associated with Social Cognition Deficits in DM1 Patients
Source: PLoS One. 2016 Jun 3;11(6):e0156901. doi: 10.1371/journal.pone.0156901 (PMC4892543; doi:10.1371/journal.pone.0156901)
Supplement: S2 File — Adjacency matrices obtained by graph theory bases analysis illustrating the intra-nodal correlations in individual subjects (DM1 patients and controls) (ZIP) [file pone.0156901.s002.zip › Adjacency_matrices/Sub_08.txt]

   1.0000000e+00   8.3274074e-01   1.8487327e-02   2.8705187e-01  -3.1300256e-01  -3.7982213e-01  -5.7069788e-02  -5.7362428e-02  -2.3327853e-02  -7.1979659e-02   1.7981184e-01   1.0183994e-01   1.0178765e-01   4.2834332e-02  -1.3189940e-01  -2.4664537e-01   2.9719149e-01   3.8970593e-01   6.4952985e-01   5.3557199e-01  -2.5773158e-02  -8.9087366e-02  -3.2094114e-01  -4.1504783e-01  -1.7048334e-01  -2.9956684e-01   1.8848491e-01  -1.1498294e-01  -1.1950270e-01  -2.9285244e-01  -3.1750182e-01  -2.6869521e-01  -2.8636803e-02  -8.4568867e-02  -3.0759041e-01  -3.2903437e-01  -3.3278562e-01  -4.1662459e-01  -1.5659241e-01  -1.4322259e-01  -2.3124607e-01  -2.0832014e-01   4.2696815e-01   3.1738346e-01  -2.1316207e-01  -1.0606380e-02   4.9121876e-01   3.7890463e-01   1.3913876e-02   1.5964783e-01  -2.3416002e-02   3.6383399e-02   5.2488434e-01   3.2448833e-01   2.5964021e-01   1.9813209e-01   8.9223947e-01   7.5740214e-01  -1.2791149e-02   5.9286529e-02   4.2484419e-03  -1.4946483e-01  -1.0955606e-02  -3.2469468e-02  -3.3284436e-01  -3.1190156e-01  -2.7328966e-01  -2.9785916e-01   5.7769640e-01   2.4693106e-01  -1.8325643e-01  -2.3622870e-02  -9.7580361e-02  -2.4545631e-01  -1.3837061e-01  -3.1959490e-01   2.9951338e-04   9.2920567e-02   2.5218224e-01   1.8229966e-01   3.3517747e-01   1.1701173e-01  -3.3992858e-01  -1.7270589e-01  -1.5985252e-01  -3.3436022e-01  -4.1250154e-01  -3.5774904e-01   1.7157267e-01   2.4422868e-01  -2.5632855e-01  -1.5864395e-01  -2.2098203e-01  -3.2618919e-01  -1.2961770e-01  -3.8852738e-01   1.8558517e-01   2.6149513e-01   1.9987183e-01   4.4259722e-01  -1.6512938e-01  -2.6156966e-01  -1.2699875e-01  -1.7360581e-01  -3.6909451e-01  -3.1054754e-01   1.1587697e-01   2.6178368e-01  -2.1112567e-01  -3.6118518e-01  -9.2232627e-02  -2.2215369e-02  -4.4223835e-02   1.6400598e-02  -2.5185814e-01  -5.3794380e-01
   8.3274074e-01   1.0000000e+00  -1.0522214e-01   2.7229301e-01  -3.1706837e-01  -2.3634699e-01  -2.6618542e-01  -1.2631481e-01  -4.7620423e-02  -2.7604749e-01  -1.0886757e-01  -1.1549534e-02  -9.4459890e-02  -1.8388233e-01  -1.9871475e-01  -3.5968966e-01   1.0173471e-01   2.8990377e-01   5.9982509e-01   6.2005339e-01  -1.2024096e-01  -7.7055272e-02  -4.6238289e-01  -4.9244923e-01  -1.7581418e-01  -1.1376439e-01   1.1642011e-01  -4.7520893e-02  -2.5211123e-01  -3.5072511e-01  -2.8954552e-01  -2.7789325e-01  -1.0926022e-01  -1.0522191e-01  -3.0678946e-01  -2.9311279e-01  -4.6710741e-01  -4.3877588e-01  -2.6516482e-01  -2.2672041e-01  -2.3077876e-01  -2.4499154e-01   3.8795644e-01   3.1888224e-01  -1.4064866e-01   1.1378554e-01   5.1076054e-01   4.5938703e-01   9.0598171e-02   1.2291050e-01  -3.7569132e-02  -5.9898806e-02   4.3004790e-01   2.1403653e-01   8.2353944e-02   5.3998218e-02   8.1091458e-01   8.7533650e-01  -3.5863855e-02   1.1956008e-01  -1.9856323e-01  -1.3721777e-01  -3.0303947e-01  -1.5720192e-01  -4.2875525e-01  -3.6357653e-01  -1.4420200e-01  -1.9430535e-01   6.9679279e-01   4.3689666e-01  -1.0221958e-01   1.4976480e-02  -9.1977710e-02  -1.5960727e-01  -5.0159808e-02  -2.3491029e-01   1.4375111e-02   1.5901167e-01   1.6358189e-01   1.6416144e-01   3.0689062e-01   7.3656115e-02  -2.6638571e-01  -1.7084640e-01  -1.0551431e-01  -3.2270163e-01  -3.2665027e-01  -2.4808224e-01   1.8413435e-01   1.6607450e-01  -2.1626907e-01  -1.9369269e-01  -2.9769713e-01  -3.2623298e-01  -1.1812074e-01  -3.1349351e-01   2.3743326e-01   2.4985562e-01   2.9590426e-01   3.3575545e-01   2.9221170e-02  -2.0457074e-01   7.0320296e-02  -1.9135473e-01  -2.3070343e-01  -4.3012347e-01   2.1235506e-01   5.1243231e-01  -8.8588305e-02  -3.0649494e-01  -4.0642192e-02   9.3261738e-02  -1.1083403e-02  -8.6067359e-02  -4.0277306e-01  -3.8125035e-01
   1.8487327e-02  -1.0522214e-01   1.0000000e+00   4.3890917e-01   2.5711823e-01   2.7104232e-01   7.0838763e-01   2.3433161e-01  -1.3691184e-01  -1.5942755e-01   1.2072433e-01  -1.2779938e-01   1.7618415e-01   3.4280734e-02  -5.8559406e-02   3.3579003e-02   1.0447006e-01   1.4169339e-01   5.5060532e-02  -1.4249509e-01  -1.6052424e-02  -1.9201692e-02   5.8058716e-01   4.9550594e-01   2.6962059e-01   2.2609016e-01   2.7705181e-01   4.5483511e-01   7.6448885e-02   5.4055304e-02   1.5801682e-01   2.3154596e-01   1.7387752e-01  -2.3259373e-03   3.2847309e-01   2.5876837e-01   1.8286227e-01   9.5889030e-02   5.9951389e-01   5.0683671e-01   2.0384226e-01   3.8039693e-01  -1.3198352e-01  -2.4147675e-01  -4.8276051e-02  -2.7889011e-01  -2.3007209e-01  -3.3860769e-01   6.2240329e-02  -1.7718963e-01   9.5086404e-02  -1.0651928e-01  -1.0489061e-01   1.3676985e-01   1.8943769e-01   3.3076899e-01  -8.1253512e-04   6.0868733e-02   2.9036289e-01  -2.0250758e-02   3.1859547e-01  -6.7065051e-02   5.9192126e-02  -1.2238245e-02   2.5001659e-01   1.2993187e-01   8.0524281e-02  -7.6099911e-02  -2.3377782e-01  -3.9598021e-01  -3.1208047e-01  -6.2477150e-02   2.1009247e-01   2.4173790e-01   7.1174060e-02   3.1407398e-01   1.5583824e-01   1.2595513e-02   6.2812831e-02   9.6796387e-02  -1.0469011e-01   6.0940134e-02  -2.4393648e-01  -1.5883873e-01   2.7280778e-01   2.6693734e-01   1.0332293e-01   1.1641477e-01   3.6214484e-01   4.6182238e-01  -1.7972212e-01   5.7454114e-04  -1.7189235e-03   4.0690260e-01  -1.8782408e-01  -3.3016028e-01  -1.6687200e-01  -1.8805402e-01  -8.0130148e-02  -1.7396381e-02  -5.8244123e-02   2.8222283e-01   5.1088002e-02   3.1621650e-01   2.1835904e-01   1.1653542e-01  -3.0670571e-01  -2.8870326e-01  -3.3413425e-01  -2.9963632e-01  -2.2063020e-01  -3.4821314e-02   1.2306899e-01   8.4431053e-02   2.4566949e-01  -9.7747685e-02
   2.8705187e-01   2.7229301e-01   4.3890917e-01   1.0000000e+00   2.6585064e-01   1.1043244e-01   1.9469894e-01   4.9012800e-01   1.8384411e-01   1.1977964e-01   4.6375227e-02  -4.3260671e-02  -4.9216734e-02   1.3741025e-02  -1.2147281e-01   9.8886531e-02  -5.4147692e-02  -1.1788799e-01   2.6199237e-01   1.5990382e-01   8.4132892e-02   1.3872139e-01   5.5034009e-02   2.8992446e-01  -1.0372026e-01  -1.1400700e-01   2.3958230e-01   3.1854638e-01  -1.7913387e-01  -1.7590144e-01  -1.6406931e-01  -2.4184233e-02  -2.0496649e-01  -1.9699844e-01  -1.1014235e-01  -1.0216074e-01   2.2446418e-02  -6.3928843e-02   2.7428729e-01   3.9984370e-01  -5.5005955e-02   8.6029615e-02   2.5084444e-01   2.7386372e-01  -8.6363297e-02  -2.7681920e-02   2.5667728e-01   1.4561543e-01  -2.3906260e-03   2.4673847e-02   3.5151668e-01   5.6908006e-02   3.3700744e-01   4.2427614e-01   3.7449811e-01   5.0582161e-01   1.6319853e-01   2.3480471e-01  -1.4765106e-01   4.0498997e-02  -7.5222401e-02   1.9003173e-02  -2.7853201e-02   4.6167961e-02  -8.4268702e-02   5.1474133e-03  -3.1897031e-01  -3.2091212e-01   1.6497899e-01  -1.2203367e-01  -3.1274157e-01  -1.4169594e-01   1.2793369e-01   2.0204936e-01   7.4227772e-02   2.1054567e-01   3.6642539e-03  -8.9829383e-02   2.6751800e-02   3.3504067e-02   2.4675625e-02   7.1354414e-02  -1.8771495e-01  -1.8433212e-01   1.7386880e-01   2.8242123e-01   1.8075237e-02   1.4942567e-01   4.3575650e-01   6.3348112e-01  -1.0583398e-01  -1.4130061e-01  -8.2938662e-05   3.8551126e-02  -2.7195476e-01  -4.4510417e-01  -8.2438664e-02   3.9667563e-02   1.0980255e-01   2.1528608e-01   2.0797661e-02   1.3892711e-01   1.7287120e-02   1.5382688e-01   8.5377808e-02  -5.6959117e-02   6.5381511e-03   6.4988053e-02  -3.2180196e-01  -4.3568743e-01  -2.6365589e-01   1.2857880e-01   1.8683340e-01   2.9868965e-01   2.0319299e-02  -1.8981896e-01
  -3.1300256e-01  -3.1706837e-01   2.5711823e-01   2.6585064e-01   1.0000000e+00   5.1897209e-01  -7.4162723e-02  -1.3400981e-01   4.3313233e-01   1.4566435e-01   9.3618177e-02  -2.5101291e-01   8.9560453e-03  -1.9823002e-01   4.3689999e-01   3.6469288e-01   4.7281412e-02  -1.2477960e-01  -2.3827359e-01  -2.8077101e-01   4.1892806e-01   3.3658576e-01   3.9111202e-01   5.0932985e-01   2.4030542e-01   2.2719022e-01   3.7557068e-01   5.9317532e-01   9.8466073e-02   4.2786017e-02   1.1403888e-01   8.7720410e-03  -2.3819295e-02  -1.3959395e-01   2.8782201e-01   2.1600521e-01   3.9551997e-01   5.1917179e-01   7.0671968e-02   3.6793767e-01   1.8000858e-01   6.2159694e-02  -2.7526709e-02   1.1566812e-01  -6.3654497e-03  -2.6741024e-02  -2.8643782e-01  -2.3956960e-01   1.0996373e-01   1.1503455e-01   2.6013194e-01   8.4852199e-02  -2.5304380e-01   1.0738851e-01  -1.7382700e-01   1.8137619e-01  -3.4684449e-01  -2.9499742e-01  -4.9694010e-02  -1.4218368e-01   1.8351599e-02  -1.5252891e-01   5.2553875e-02  -1.6127190e-01   4.5230022e-01   2.6250845e-01  -2.0643198e-01  -1.3952601e-01  -2.3160635e-01  -2.8942456e-01   1.6890807e-02  -1.1662390e-01   5.6464064e-02   6.6511366e-02   1.3768324e-02   1.3590164e-01   1.0143981e-01  -2.7929526e-02   1.6786914e-01   1.9089150e-01   5.8211987e-03   5.6215462e-02   2.5248087e-01   1.1582002e-01   3.7111523e-01   4.3926549e-01   5.7308304e-01   5.0981619e-01  -2.1613275e-01   5.9058089e-02  -2.6490638e-01  -2.9214173e-01  -2.6373478e-01  -5.3641405e-02   1.0975256e-01   5.4994426e-02  -2.8232871e-01  -3.5268790e-01  -2.8334987e-01  -2.0720647e-01  -8.5540634e-02   6.7098064e-03  -7.7926819e-02  -1.5045612e-01   2.1588947e-01  -4.3080062e-02  -1.5719112e-01  -3.0282845e-01   1.6666050e-01  -1.2263206e-01  -2.9554155e-01  -1.3809913e-01  -2.0088452e-01   1.3621759e-02   4.6606594e-02   6.5121139e-02
  -3.7982213e-01  -2.3634699e-01   2.7104232e-01   1.1043244e-01   5.1897209e-01   1.0000000e+00  -3.0626793e-02  -2.7465392e-02   6.4030483e-02  -3.1657433e-01  -1.6705780e-01  -8.4095118e-02  -2.3517545e-03  -7.0893952e-02   1.8071512e-01   2.1488177e-01   2.3020898e-02  -1.9218827e-02  -4.1815330e-01  -4.4651471e-01  -1.1737809e-01   1.2378057e-02   2.6517035e-01   4.4055665e-01   2.1372137e-01   5.1277032e-01   8.3111725e-02   6.7461030e-01   1.6818417e-01   1.3655664e-01   2.3467277e-01   1.9254314e-01   5.8691581e-03  -7.6586736e-02   2.7341507e-01   2.7844210e-01   2.3553539e-01   3.8357097e-01   3.3071282e-01   3.1990831e-01   3.0102423e-01   2.0957433e-01  -1.8371794e-01  -2.4126700e-01   6.2069341e-03  -1.6880493e-01  -3.0948218e-01  -3.8681745e-01   3.0145661e-01  -1.3845511e-01   1.2889167e-01  -6.8599976e-02  -4.4981230e-01  -1.4718202e-01  -2.6277428e-01  -8.5073131e-02  -2.5555309e-01  -1.9440372e-01   2.4495256e-01   5.2535370e-02   1.6403433e-01   3.7760730e-02  -1.6555481e-01  -2.9403502e-01   2.7464898e-01   3.8570772e-01   1.3605261e-01   1.2248764e-01  -4.6742900e-01  -3.5505676e-01   9.3035275e-02  -9.8671698e-02   1.8094349e-01   1.4060955e-01   1.9149871e-01   1.8176441e-01   7.9767581e-02   1.1373949e-01   1.5540861e-01   1.2124967e-01   5.6929565e-02   1.6550622e-02   2.3793157e-02   2.1013285e-01   3.3317782e-01   3.8013045e-01   3.8514090e-01   4.7582169e-01  -2.0678698e-01  -7.6985172e-02  -1.8991056e-01  -2.0295953e-01  -2.5763731e-01   9.2709731e-02   1.9068087e-01   1.8204733e-01  -1.3138869e-02  -2.4671901e-01  -1.3967037e-01  -2.9416854e-01   7.3175771e-02   1.9511261e-01   2.2881286e-01  -9.3296987e-02   3.7766466e-01  -7.9247932e-03  -2.7015141e-01  -1.7914706e-01   3.6907044e-02   1.7474464e-02  -1.2251486e-01  -1.1824591e-01  -1.6932309e-01  -2.1102656e-01  -6.5356946e-02   2.2529089e-01
  -5.7069788e-02  -2.6618542e-01   7.0838763e-01   1.9469894e-01  -7.4162723e-02  -3.0626793e-02   1.0000000e+00   4.3477020e-01  -6.1002870e-02   1.1179282e-01   2.9005224e-01   1.1652371e-01   3.5712680e-01   3.3579710e-01  -1.6108478e-01   4.1525572e-02   2.4116312e-01   2.4251167e-01  -3.0120141e-02  -2.0092324e-01  -1.1307488e-01  -6.8372712e-02   5.2520855e-01   3.7257369e-01   1.3796149e-01   1.3281784e-02  -1.0157746e-01   6.4897794e-02   2.6454660e-01   2.6564142e-01   2.7480674e-01   3.2581170e-01   3.3617962e-01   2.2582023e-01   1.9995059e-01   1.5653636e-01   1.3912526e-01  -3.4759531e-02   5.5481147e-01   4.0141417e-01   2.3596405e-01   2.7258754e-01  -2.3269238e-01  -3.6846031e-01   1.1102272e-01  -1.7281282e-01  -2.8396982e-01  -3.9292558e-01  -5.1539265e-03  -1.9075141e-01   7.4206828e-02   4.1498579e-03  -7.6368794e-02  -9.5695575e-02   2.7561059e-01   2.7254838e-01  -7.0253223e-02  -1.2123292e-01   2.6563175e-01  -3.7307809e-02   4.7840188e-01   1.5691134e-01   3.0078079e-01   2.0850359e-01   2.3263142e-01   2.2142470e-01   2.2969742e-01   6.3944294e-02  -2.6246268e-01  -3.2648650e-01  -2.9782670e-01  -7.7084093e-02   1.9999933e-01   1.4494607e-01   4.1345698e-02   2.1532876e-01   6.5232018e-02  -2.6254052e-02   8.6676575e-02   1.1336713e-01  -7.2995065e-03   1.4955098e-01  -2.7656047e-01  -1.3160506e-01   1.6961620e-03   1.1587811e-01  -1.7784080e-01  -1.6598498e-01   2.1731688e-01   3.2705329e-01   8.3367225e-03   1.6206592e-01   1.9498444e-01   4.0593590e-01  -6.9528884e-02  -1.2689268e-01  -3.6246796e-02  -2.6064810e-02  -1.1151129e-01  -3.8942201e-02  -2.4837402e-01   1.8460386e-01  -1.5888449e-01   3.7164251e-01   8.1183911e-02   2.9099894e-01  -3.1459960e-01  -4.6358701e-01  -3.2690178e-01   4.5467388e-03  -6.2243753e-02  -1.2825355e-01   1.7261769e-01   2.0259501e-01   3.8756433e-01   6.9242170e-02
  -5.7362428e-02  -1.2631481e-01   2.3433161e-01   4.9012800e-01  -1.3400981e-01  -2.7465392e-02   4.3477020e-01   1.0000000e+00   4.7385631e-02   1.7281880e-01   5.5582129e-02   4.2856668e-01   1.8394772e-02   5.3665233e-01  -2.4064629e-01   8.7626876e-02  -1.7921798e-01  -1.4869411e-01  -1.6403084e-01  -1.7605367e-01  -1.0809558e-02  -1.9119018e-01   1.4754592e-02   2.6717064e-01  -2.8348894e-01  -2.2376993e-01  -7.0517241e-02  -1.3450591e-01  -4.4041879e-02   1.3255939e-01  -7.0107895e-03   1.8965874e-01  -5.7417156e-02   6.8838114e-02  -1.4782300e-01  -6.9150667e-02   8.4964279e-03  -1.1968320e-01   2.7467770e-01   3.1879716e-01   1.6075147e-01   2.0666864e-01   1.9626641e-02  -1.6178413e-02   5.7480313e-02  -9.8851804e-02   1.2990188e-01  -5.8716330e-03   3.8677521e-02  -1.0627637e-01   2.7765231e-01   1.2114181e-01   3.7756727e-01   2.7697423e-01   4.6289099e-01   3.6418391e-01  -1.1374114e-01  -1.0391217e-01   3.7453921e-02   1.7316219e-01   1.8498064e-01   5.6038301e-01   1.3332849e-01   4.1433900e-01  -8.8926533e-02   2.1531135e-01   3.6996704e-02   5.2883348e-02  -1.1513211e-01  -6.9638483e-02  -1.7479032e-01  -9.0174634e-02   2.1679474e-01   2.5916668e-01   2.0836639e-01   2.7389392e-01  -9.3568911e-02  -1.7022317e-01  -2.4581821e-01  -1.9393045e-01  -1.9544209e-01  -8.1865609e-02  -9.2678932e-02  -1.5297143e-01   1.0556502e-02   2.4773084e-01  -2.1827867e-01  -1.0129817e-01   5.0501427e-01   5.4551127e-01   3.6143119e-01   2.5051463e-01   4.1115662e-01   3.2447658e-01  -1.9034718e-01  -1.3661150e-01   1.0220864e-03   1.3570005e-01   1.4644067e-01   1.7086384e-01   1.4125532e-01   3.5327700e-01   1.2820424e-01   4.1443156e-01   1.3128734e-02   1.8339286e-01  -1.5700351e-02  -7.9715397e-03  -2.6266536e-01  -2.5007163e-02   8.9599612e-03   1.9726804e-01   3.7478565e-01   3.4746369e-01   1.5501853e-01  -6.2117506e-02
  -2.3327853e-02  -4.7620423e-02  -1.3691184e-01   1.8384411e-01   4.3313233e-01   6.4030483e-02  -6.1002870e-02   4.7385631e-02   1.0000000e+00   6.8030275e-01   4.5446057e-01   1.8914165e-01   3.9979162e-01   2.5730896e-01   5.3704718e-01   4.6339797e-01   2.2825332e-01  -5.6481918e-02  -5.3455695e-02  -1.5444593e-01   3.9192506e-01   4.5470399e-01  -3.2870433e-02   1.5323992e-02  -1.7426598e-01  -2.7197452e-01  -3.4297213e-03   1.2962913e-01   2.4971550e-01   1.6816115e-01  -1.4920021e-02  -1.8087130e-01  -7.2334544e-02  -1.0697339e-01  -1.0847215e-01  -1.3906167e-01   2.7016119e-01   3.1529854e-01  -1.1255515e-01   2.2540277e-01   1.3707541e-01  -8.7081343e-02   2.4235055e-01   3.2142012e-01   1.0012090e-01   1.7205593e-01   7.0550030e-02  -2.8666486e-02  -5.8876662e-02   2.1028277e-01   4.0493525e-01   3.1996613e-01   1.8328025e-01   1.1644350e-01   8.4601073e-02   3.4227701e-01  -1.2268680e-01  -1.1939586e-01  -1.9422643e-01  -1.5043152e-01   1.3983726e-01   9.4023311e-02   2.2119562e-01   9.8087281e-02   2.5320144e-01   2.9681478e-01  -4.1462805e-01  -2.2042306e-01   3.0511505e-02  -8.2275229e-02  -1.8264343e-01  -2.2017689e-01   1.4769067e-01   5.0903569e-02   1.9554232e-01   2.2047366e-01   1.7847632e-01   6.5260264e-02   2.1659015e-01   2.2573319e-01   1.4269499e-01   6.7763373e-02   2.8141958e-01  -9.6410515e-03   2.1295369e-02   1.8113457e-01   1.7638243e-01   1.1517556e-01  -2.9019983e-01   4.3056027e-02  -2.9280448e-01  -2.9566501e-01  -3.3789714e-01  -4.3986378e-01   4.1829735e-02   8.4482515e-03  -1.4039234e-01  -1.1261271e-01  -2.6376422e-01  -7.9415806e-02  -5.0807168e-01  -3.7392019e-01  -5.6465517e-01  -3.0500994e-01  -2.4280867e-01  -8.4516074e-02   3.7285280e-02  -1.9824078e-01   6.3283866e-02  -1.1462569e-01  -3.1052912e-01  -2.4364806e-01  -2.9534896e-01  -7.8543145e-02  -1.5038047e-01  -3.9693260e-02
  -7.1979659e-02  -2.7604749e-01  -1.5942755e-01   1.1977964e-01   1.4566435e-01  -3.1657433e-01   1.1179282e-01   1.7281880e-01   6.8030275e-01   1.0000000e+00   4.8301068e-01   1.9511224e-01   3.7615524e-01   3.9676040e-01   2.5875950e-01   3.8059355e-01   1.6876482e-01  -1.8737301e-01  -6.8983387e-02  -1.6550940e-01   3.4913435e-01   5.1301220e-01  -4.6624898e-02  -1.5376730e-03  -1.5715294e-01  -4.4589037e-01  -2.6073274e-01  -2.5850458e-01   1.4427933e-01   1.2047739e-01  -1.2518275e-01  -2.1337006e-01  -1.2366209e-03  -4.6505334e-02  -1.4066495e-01  -1.5436672e-01   2.6725797e-01   1.7341273e-01  -1.2394532e-01   1.4904135e-01  -3.9539653e-02  -1.7374281e-01   2.6923815e-01   3.1305974e-01   2.5438028e-01   3.1249557e-01   1.9676860e-01   9.9623775e-02  -1.5440128e-01   3.2329723e-01   3.6700929e-01   3.9081899e-01   2.5815521e-01   1.4066634e-01   3.4147003e-01   4.0812484e-01  -2.2812057e-01  -3.3166067e-01  -2.6485171e-01  -8.9743116e-02   9.4175288e-02   4.3559096e-02   3.5228634e-01   2.3761114e-01   1.8352243e-01   2.3038764e-01  -3.8612965e-01  -1.6082765e-01  -2.2045152e-02  -1.4259297e-01  -2.8675573e-01  -2.8813796e-01  -1.0200407e-01  -6.8071269e-02  -7.2094024e-02   2.9152515e-02   1.5492194e-02  -1.3167018e-01   8.2110053e-02   5.8236828e-02   7.7828837e-02   6.7249137e-02   1.6343475e-01  -6.7630247e-02  -1.2463580e-01   7.0855265e-02  -2.9970174e-02   3.9366913e-02  -2.4469692e-01   8.4450680e-03  -1.1823316e-01  -1.0404674e-01  -1.6631645e-02  -2.8594874e-01  -5.8572175e-02   3.0341817e-02  -7.3731299e-02   1.0279126e-01  -2.0612093e-01   4.1466376e-02  -5.1333760e-01  -3.6749918e-01  -5.6457489e-01  -1.2104925e-01  -3.1275297e-01   1.3485043e-01   1.5662663e-01  -3.4777727e-01   1.7536094e-02  -8.9314349e-03  -1.5236495e-01  -1.1312888e-01  -6.2180309e-02   2.6191980e-01   2.3082589e-01  -1.8979473e-02
   1.7981184e-01  -1.0886757e-01   1.2072433e-01   4.6375227e-02   9.3618177e-02  -1.6705780e-01   2.9005224e-01   5.5582129e-02   4.5446057e-01   4.8301068e-01   1.0000000e+00   4.4738900e-01   8.8885144e-01   5.8119517e-01   4.9947456e-01   4.2096731e-01   6.2285176e-01   4.1690792e-01   1.2997981e-01  -5.3778547e-02   8.8822819e-02   5.4466410e-02   2.2177885e-01   7.4488990e-02  -1.9852253e-01  -4.1581475e-01  -6.0565305e-02  -5.2066249e-02   4.9444483e-01   4.1746636e-01   3.2531697e-02   1.3373231e-02   1.5899130e-01   8.6393769e-02  -1.2865050e-01  -2.1579839e-01   1.3297583e-01  -6.9382532e-02   6.0233896e-02   1.4544796e-01   2.2024803e-01   2.7118866e-02   1.8073106e-02   2.3477189e-04  -1.0467859e-01  -6.7180456e-02  -3.7132676e-03  -1.6403397e-01  -1.0956292e-01   1.7497630e-01   4.2857947e-02   3.3127026e-01   1.8329308e-01   1.1968806e-02   3.2294516e-01   3.1027361e-01   7.4164788e-02  -1.1579063e-01   2.3583811e-02  -1.4566715e-02   4.0098519e-01   1.1940495e-01   5.7545194e-01   3.1467261e-01   2.9885050e-01   2.0565791e-01  -3.8115287e-01  -3.0259758e-01  -1.2966164e-01  -3.5027524e-01  -2.2039494e-01  -1.6070824e-01   1.8020997e-01   1.4466001e-01   7.2776598e-02   1.3987051e-01   1.6117420e-01   2.1191471e-03   3.2010502e-01   3.0717782e-01   2.6883343e-01   2.3709778e-01   2.2125183e-01   1.7384889e-01   6.2602843e-02   3.1296605e-03  -5.0713881e-02  -6.4582604e-02  -1.7405277e-01   2.8482816e-02  -2.3595382e-01  -5.0323070e-02  -1.4311784e-01  -1.1064199e-01  -2.1954032e-01  -1.3339650e-01  -7.4191739e-02  -4.7439882e-02  -1.2843183e-01   1.0194252e-01  -5.3441560e-01  -1.6173276e-01  -4.6522809e-01  -1.2789774e-02  -1.9611235e-01   4.1545548e-02  -5.6642847e-02  -4.0881781e-01  -2.1607926e-01  -1.9218680e-01  -2.8896566e-01  -3.8333538e-01  -2.6490455e-01  -6.3612824e-02   1.2592531e-01  -5.8321704e-02
   1.0183994e-01  -1.1549534e-02  -1.2779938e-01  -4.3260671e-02  -2.5101291e-01  -8.4095118e-02   1.1652371e-01   4.2856668e-01   1.8914165e-01   1.9511224e-01   4.4738900e-01   1.0000000e+00   4.5020983e-01   8.0746463e-01   1.7217603e-01   3.0588094e-01   2.5374059e-01   3.1911895e-01  -1.8217653e-01  -2.5472029e-01  -1.5063170e-01  -2.0374510e-01  -8.0955298e-02  -2.6222606e-02  -3.0986510e-01  -2.5067583e-01  -3.3897478e-01  -2.8191466e-01   3.7292843e-01   5.0112169e-01   8.9880024e-02   1.2990648e-01   1.9156270e-01   2.6714885e-01  -2.0684386e-01  -2.4887615e-01  -5.5980644e-02  -1.1991815e-01  -1.7124440e-03  -9.3914823e-02   2.1539752e-01  -6.2058206e-03  -2.5358132e-02  -4.8226554e-02  -4.7931467e-02  -1.4309657e-01   1.1547858e-01  -9.7434224e-02   1.0324099e-01   6.2018640e-03  -4.1880895e-02   1.2044871e-01   2.0452075e-01  -6.4720076e-02   2.0619705e-01   1.8933141e-02   1.4454163e-01  -5.5801911e-02   2.8674935e-01   2.3568564e-01   5.3073129e-01   6.6307265e-01   3.8637849e-01   5.0900808e-01   6.4542032e-02   3.3961834e-01  -9.5344661e-02  -5.9929580e-02  -2.7062069e-01  -2.9601458e-01  -9.6341696e-02  -1.2385249e-01   2.4681618e-01   1.6211413e-01   1.0997058e-01   4.6245520e-02   1.8328282e-02   2.0360226e-02   9.8966776e-02   1.2035964e-01   2.2825596e-01   1.4410245e-01   1.3904575e-01   2.4722720e-01   1.0499280e-02  -7.5891755e-03  -1.1258916e-01  -1.6022198e-01  -1.3123292e-02  -3.8853661e-02   4.3241304e-02   3.1086188e-02  -1.9642114e-02  -1.0576343e-01  -4.9828340e-02   8.3590753e-03   9.6184431e-02   4.5485490e-02   1.2108555e-02   2.3480957e-02  -1.2302193e-01  -5.0301849e-02  -5.7741992e-02  -9.3140151e-02  -1.8401498e-01  -1.4542607e-02  -5.4952740e-02  -1.4164131e-01  -7.5000632e-02   1.0087811e-01  -1.0114942e-01  -2.3106094e-01  -2.0687988e-01  -1.9852039e-01  -9.8675924e-02  -1.4600409e-01
   1.0178765e-01  -9.4459890e-02   1.7618415e-01  -4.9216734e-02   8.9560453e-03  -2.3517545e-03   3.5712680e-01   1.8394772e-02   3.9979162e-01   3.7615524e-01   8.8885144e-01   4.5020983e-01   1.0000000e+00   6.0491249e-01   4.8921382e-01   3.7747473e-01   5.9810932e-01   4.0338609e-01  -3.5631958e-02  -1.9393482e-01  -5.8535483e-02   8.8068273e-02   2.0237744e-01   3.8705761e-02  -1.3317535e-01  -2.5231507e-01  -2.3017561e-01   1.4149699e-04   4.9736106e-01   4.2044997e-01   1.1016658e-01   5.6634821e-02   2.1201613e-01   9.9847989e-02  -7.6517999e-02  -1.6161739e-01   2.4953512e-02  -1.0254802e-01   6.2026255e-02   8.5336663e-02   2.2275352e-01   2.0754618e-02  -1.9704212e-02  -9.6303817e-02  -1.2230868e-02  -5.3566509e-03  -7.5455258e-02  -2.2509686e-01   1.6249966e-02   2.1250482e-01  -1.4797973e-02   3.5009002e-01   1.4436248e-02  -1.1469785e-01   2.1886718e-01   1.7939949e-01   7.1987667e-02  -7.6396271e-02   1.9298981e-01   1.4379896e-01   4.9515044e-01   1.6947447e-01   4.4356406e-01   1.9559595e-01   3.2687038e-01   3.2838523e-01  -2.0336670e-01  -1.4012585e-01  -2.0246880e-01  -3.8369288e-01  -2.2669293e-01  -1.9805237e-01   1.4902638e-01   1.1769277e-01   5.3234683e-02   1.5380931e-01   1.2523286e-01   3.5308190e-02   3.2202409e-01   2.6267014e-01   2.9037897e-01   1.8828289e-01   2.1045109e-01   1.5058899e-01   5.8990998e-02  -2.0447667e-02  -6.7280160e-02  -4.6525121e-02  -2.5886515e-01  -6.6564724e-02  -2.6303855e-01  -5.5318198e-02  -1.9942749e-01  -6.3217170e-02  -7.4847348e-02  -2.9176046e-02   6.4533190e-02   2.2541417e-04  -9.4875443e-02   1.7617525e-02  -5.2692025e-01  -1.4718185e-01  -4.4816780e-01  -1.8724709e-02  -2.0162375e-01   4.5949468e-02  -1.0826581e-01  -4.0848452e-01  -1.6042774e-01  -8.0694942e-02  -2.1235439e-01  -4.3055227e-01  -2.8621878e-01  -1.5900938e-01   7.3135259e-02   1.0095413e-02
   4.2834332e-02  -1.8388233e-01   3.4280734e-02   1.3741025e-02  -1.9823002e-01  -7.0893952e-02   3.3579710e-01   5.3665233e-01   2.5730896e-01   3.9676040e-01   5.8119517e-01   8.0746463e-01   6.0491249e-01   1.0000000e+00   1.6070567e-01   3.6957782e-01   2.2940351e-01   1.5937524e-01  -2.4292735e-01  -3.5169905e-01  -9.4910998e-02  -1.4455739e-01  -2.5526684e-02   3.1196931e-02  -3.3144416e-01  -3.7075030e-01  -3.3745687e-01  -3.1685895e-01   2.8784913e-01   4.1072907e-01  -6.5270295e-02  -1.5225009e-02   1.1095322e-01   1.2279770e-01  -2.3670243e-01  -2.4849154e-01   6.5047694e-02  -2.4064188e-02   4.6637410e-02   3.3041915e-02   1.4314435e-01   3.2487412e-02  -7.7274372e-03  -5.2420887e-02  -2.4835268e-02  -1.2308926e-01   4.9244937e-02  -1.3491978e-01   3.5998474e-02   1.1990128e-01  -2.6692664e-02   2.6817239e-01   1.9474548e-01   1.1223776e-01   3.0704603e-01   1.4395726e-01   3.4414656e-02  -2.2436973e-01   2.5516932e-01   1.6812354e-01   5.9910671e-01   5.5761901e-01   3.3808735e-01   3.6024513e-01   8.0597101e-02   4.1343225e-01  -1.8471364e-01  -1.0646409e-01  -3.1073917e-01  -3.3579913e-01  -1.6615450e-01  -1.7316704e-01   1.3554533e-01   1.0845962e-01   2.3481016e-02   1.0981663e-01   6.6613506e-02  -6.5444308e-03   3.2628873e-02   1.0261309e-02   7.0976659e-02   2.9060600e-04   2.3639760e-02   1.4519671e-01  -7.4095227e-02   6.7946663e-03  -1.6880220e-01  -1.5697757e-01  -4.3309827e-02   5.4995686e-02   6.2577293e-02   1.1445237e-01   9.1101171e-02   1.2040743e-02  -1.5445971e-01  -4.1780056e-03   2.7309573e-02   8.1154186e-02  -3.3167197e-02   7.8155296e-02  -2.6909197e-01   6.2344565e-02  -1.8621776e-01   1.1476761e-01  -2.2948053e-01   1.2021840e-01  -1.4724854e-01  -2.9315165e-01  -1.7415194e-01   3.7921612e-02  -1.1227602e-01  -1.9858753e-01  -9.0864877e-02   7.1520467e-03   7.9840961e-02  -9.9437114e-02
  -1.3189940e-01  -1.9871475e-01  -5.8559406e-02  -1.2147281e-01   4.3689999e-01   1.8071512e-01  -1.6108478e-01  -2.4064629e-01   5.3704718e-01   2.5875950e-01   4.9947456e-01   1.7217603e-01   4.8921382e-01   1.6070567e-01   1.0000000e+00   6.9904969e-01   2.3761190e-01   1.0304259e-01  -1.2754341e-01  -2.0610231e-01   2.4121312e-01   1.5156072e-01   3.2698768e-01   2.4574352e-01  -4.2698425e-02  -1.2233559e-01   1.0586071e-01   1.7467896e-01   4.7325995e-01   4.1077447e-01   1.4011246e-01   6.5601393e-02   4.4917030e-02  -8.9603276e-03   2.7678657e-02  -4.6498301e-02   1.9439323e-01   1.9977031e-01  -1.1945925e-01  -3.9164890e-02   1.4832430e-01  -4.3030329e-02  -7.6845438e-02   8.0527219e-03  -2.0263671e-01  -1.4224750e-01  -1.2181587e-01  -1.9652126e-01  -1.7002609e-01   1.0712787e-02   1.0782433e-01   1.2454675e-01  -8.2847955e-02  -4.2449868e-03  -6.0306451e-02   8.4338384e-02  -1.9579607e-01  -2.3280747e-01  -3.8989792e-02  -2.2930646e-01   1.6086648e-01  -7.8490462e-02   2.1260903e-01   8.9662817e-02   4.2405710e-01   1.4383079e-01  -3.8744245e-01  -2.8200225e-01  -1.8631200e-01  -3.1557318e-01   5.8340941e-02  -4.7100817e-02   3.1300458e-01   2.0487053e-01   3.0052673e-01   2.5107078e-01   2.1159073e-01   2.3171337e-02   1.2396672e-01   2.6726280e-01   1.5531382e-01   1.6050371e-01   6.0810271e-01   4.1752584e-01   3.5773639e-01   2.0852187e-01   3.0524625e-01   3.0255102e-01  -2.6270686e-01  -1.6560850e-01  -1.9189683e-01  -2.2336390e-01  -2.1671659e-01  -1.5786062e-01   6.0386093e-02  -9.6150764e-03  -1.5589178e-01  -2.4941347e-01  -1.6613521e-01  -1.1860967e-01  -2.1126005e-01  -5.1087592e-02  -2.4373613e-01  -1.2505054e-01  -7.1169712e-03  -2.6723623e-02  -8.9757054e-02  -2.2115816e-01   6.5539829e-02  -6.2169720e-02  -2.9304340e-01  -2.7393693e-01  -3.7569103e-01  -1.1756057e-01  -1.3953027e-02   3.9373577e-05
  -2.4664537e-01  -3.5968966e-01   3.3579003e-02   9.8886531e-02   3.6469288e-01   2.1488177e-01   4.1525572e-02   8.7626876e-02   4.6339797e-01   3.8059355e-01   4.2096731e-01   3.0588094e-01   3.7747473e-01   3.6957782e-01   6.9904969e-01   1.0000000e+00   1.6552157e-01   8.4217808e-03  -1.9193781e-01  -3.3332715e-01   6.6934375e-02   1.0314858e-01   2.8912081e-01   3.8570417e-01  -1.7939636e-01  -1.7319165e-01  -1.2996510e-01   1.7414496e-01   5.4572908e-01   6.0227510e-01   2.0554539e-01   1.5700094e-01   2.3322305e-03  -5.4988997e-02   2.8020137e-03  -4.0517479e-02   3.4449814e-01   2.5545106e-01   1.3163566e-01   1.3213380e-01   3.5239266e-01   1.6678827e-01  -6.0343034e-02   2.7371216e-02  -5.0769787e-03  -8.6439885e-02  -1.4533373e-01  -2.3661845e-01  -4.3796217e-02  -4.5467408e-02   3.0089227e-01   1.6196331e-01  -6.9883203e-02   4.9160880e-02  -5.5839152e-03   1.2142148e-01  -2.6449081e-01  -4.5666683e-01  -8.5027887e-02  -2.8265754e-01   2.1022510e-01   1.1132196e-01   3.6916968e-01   2.3417680e-01   3.2852155e-01   2.0592373e-01  -3.4986948e-01  -2.8547517e-01  -3.7991851e-01  -4.7942947e-01  -2.4388871e-01  -2.7981895e-01   4.0921780e-01   3.6713131e-01   3.3392104e-01   3.9520373e-01   1.9421993e-01  -5.9787984e-02   6.9060571e-02   1.9675730e-01   1.3430999e-01   1.5999568e-01   5.3881509e-01   5.4903409e-01   2.0779317e-01   2.9541863e-01   2.8845231e-01   3.0559342e-01  -2.2596625e-01  -2.4520905e-02  -7.6618940e-02  -1.2728539e-01  -6.5691182e-02  -9.2578714e-03  -4.0882943e-02  -2.0384107e-02  -2.4928388e-01  -2.1548663e-01  -1.7339227e-01  -1.6275675e-01  -1.3984507e-01   1.8482663e-01  -1.3056133e-01   7.4636597e-02   7.3603250e-04   1.3883953e-01  -1.2076877e-01  -2.3004968e-01  -8.5764558e-02   1.1717924e-02  -3.9682461e-01  -1.8325924e-01  -2.2380490e-01  -1.8108317e-02   6.4753999e-02   6.9583338e-02
   2.9719149e-01   1.0173471e-01   1.0447006e-01  -5.4147692e-02   4.7281412e-02   2.3020898e-02   2.4116312e-01  -1.7921798e-01   2.2825332e-01   1.6876482e-01   6.2285176e-01   2.5374059e-01   5.9810932e-01   2.2940351e-01   2.3761190e-01   1.6552157e-01   1.0000000e+00   7.0624839e-01   1.6630181e-01  -2.8997769e-02   1.3799665e-02   1.0380610e-01   2.7052118e-01   1.2140669e-01   2.1203814e-01   6.6363265e-02  -5.9326913e-02   1.8337582e-01   6.3764173e-01   4.5700945e-01   3.7475947e-01   2.7168992e-01   5.7089530e-01   4.3700017e-01   2.5227350e-01   1.8071947e-01  -1.1228523e-01  -1.9247174e-01   2.4950691e-01   1.7231182e-01   3.1598317e-01  -2.8240249e-03   4.2712766e-02  -7.5453557e-02   1.6081756e-01   1.3625735e-02  -8.7863048e-02  -2.6157125e-01   6.3275402e-02   5.6031294e-04   2.0648427e-01   1.7683054e-01  -8.4729330e-02  -2.8620321e-01   1.4731074e-01   1.0340745e-01   3.4279250e-01   1.1313285e-01   2.3584146e-01  -1.6068007e-01   3.6025627e-01  -9.1733843e-02   4.7541403e-01   1.3601309e-01   4.7756666e-01   3.1923192e-01  -4.6217620e-02  -4.3045601e-02  -9.0829287e-02  -3.0158488e-01  -2.4558796e-01  -2.5869170e-01   1.8241572e-01  -1.6878829e-02  -5.4605658e-02  -1.3157459e-01   1.7288414e-01   1.7166165e-01   7.8708101e-01   6.7029925e-01   7.2058556e-01   5.9434327e-01   6.7574609e-02   1.8814198e-01   1.9389955e-01   1.1684548e-01   7.6411700e-02   2.5691216e-02  -3.0101137e-01  -1.3867776e-01  -5.8047641e-01  -4.4919781e-01  -4.4565301e-01  -3.4169732e-01   2.1599042e-02  -2.5234793e-02   5.1915397e-02  -1.0678543e-01  -3.2081925e-01  -1.8865585e-01  -6.1759739e-01  -4.0564221e-01  -4.3475066e-01  -3.1281090e-01  -1.5190480e-01  -1.3683090e-01  -1.1925297e-01  -4.4506970e-01  -1.3705697e-01  -7.6665195e-02  -2.6656921e-01  -5.8689254e-01  -4.6075228e-01  -1.9804517e-01   1.1630578e-01  -4.9897725e-02
   3.8970593e-01   2.8990377e-01   1.4169339e-01  -1.1788799e-01  -1.2477960e-01  -1.9218827e-02   2.4251167e-01  -1.4869411e-01  -5.6481918e-02  -1.8737301e-01   4.1690792e-01   3.1911895e-01   4.0338609e-01   1.5937524e-01   1.0304259e-01   8.4217808e-03   7.0624839e-01   1.0000000e+00   2.9655397e-01   1.6799371e-01  -2.1500349e-01  -3.4051557e-01   1.8728715e-01  -3.9838542e-02   4.1063045e-02   2.8294571e-02   4.5993648e-02   1.1126951e-01   5.7958322e-01   4.7446708e-01   2.8401846e-01   2.3295476e-01   4.2268762e-01   3.4821078e-01   3.0530924e-02  -3.7690079e-02  -1.9370716e-01  -3.0666317e-01   2.5401489e-01  -2.0853795e-02   3.3126205e-01  -5.3285599e-03  -7.5103650e-02  -1.9444366e-01  -4.4514291e-02  -1.5217775e-01  -2.2306237e-02  -1.7271073e-01   1.5998902e-01  -1.7046875e-01  -4.2055852e-02  -3.6781674e-02  -5.1296795e-02  -3.6235055e-01   4.8098409e-02   9.5537527e-03   4.8099431e-01   3.4457124e-01   1.8113976e-01  -1.7957202e-01   3.3950811e-01   4.3664256e-02   4.4845859e-01   3.0962562e-01   1.5788515e-01  -2.4892646e-02   2.3676893e-02  -1.1632171e-01   4.9568063e-02  -1.1237505e-01  -1.9586542e-01  -1.4413511e-01   2.3964495e-01   3.9916444e-02   3.5853030e-02  -1.5016986e-01   1.6123009e-01   1.9471491e-01   5.0443552e-01   6.0454336e-01   5.8229745e-01   5.4594676e-01  -4.4437801e-02   3.3257656e-01   1.0716470e-01  -1.1185739e-01  -7.8003569e-02  -3.9920323e-02  -1.0320399e-01  -1.2998917e-01  -3.2828292e-01  -1.8170618e-01  -3.5270075e-01  -1.8108174e-01   2.8196537e-02  -1.3243327e-01   1.3285704e-01  -2.5549610e-02  -1.2665970e-01  -3.2676621e-02  -2.5548698e-01  -2.3362365e-01  -1.7762538e-01  -2.9907013e-01  -1.2578890e-01  -1.3951330e-01  -9.0935077e-02  -1.3485958e-01  -2.4231474e-01  -1.1501895e-01  -1.0334185e-01  -4.1602697e-01  -4.0810607e-01  -3.5392348e-01  -1.5722476e-01  -1.7719944e-01
   6.4952985e-01   5.9982509e-01   5.5060532e-02   2.6199237e-01  -2.3827359e-01  -4.1815330e-01  -3.0120141e-02  -1.6403084e-01  -5.3455695e-02  -6.8983387e-02   1.2997981e-01  -1.8217653e-01  -3.5631958e-02  -2.4292735e-01  -1.2754341e-01  -1.9193781e-01   1.6630181e-01   2.9655397e-01   1.0000000e+00   9.0134305e-01  -1.4814292e-01  -1.6206558e-01  -2.0415481e-01  -3.1275980e-01  -3.1007438e-01  -4.0283537e-01   2.2424630e-01  -5.8774522e-02  -4.7368162e-02  -1.6012453e-01  -3.2518041e-01  -2.8490206e-01  -8.9017173e-02  -5.9505379e-02  -3.0739841e-01  -2.9617335e-01  -9.7060159e-02  -2.7512886e-01   2.1020028e-02   3.5810821e-02  -2.1670482e-03   1.2675353e-01   2.8454197e-01   2.2980302e-01  -1.2607969e-01   9.7071748e-02   4.1741940e-01   3.7298439e-01  -1.6070271e-01  -1.3542527e-02  -1.0465988e-02  -5.5659222e-02   4.7751449e-01   1.7576158e-01   2.4312757e-01   2.7845946e-01   5.5932238e-01   5.6703624e-01  -2.5388514e-01  -1.0125013e-01  -3.1309880e-01  -3.6628638e-01   1.8236958e-01   3.3167283e-02  -4.3221104e-01  -6.0086871e-01  -1.5408053e-01  -2.2321288e-01   6.6224526e-01   3.3389691e-01  -2.3539289e-01   1.0295125e-02   1.1266021e-01   1.4827717e-01   1.3369376e-01   8.9757464e-02   9.7540196e-02   1.1326247e-01   4.2499292e-02   4.1621355e-02   1.0099625e-01  -3.9370419e-03  -1.7282642e-01  -4.9180047e-02  -2.7773337e-01  -3.9959534e-01  -3.0498359e-01  -2.5664160e-01   2.4879321e-01   2.5681380e-01  -3.2034774e-02   8.0662869e-02  -6.3602070e-02  -1.7481975e-01  -2.1864934e-01  -3.4136847e-01   1.6709478e-01   3.1321785e-01   3.5291641e-01   4.9316558e-01  -4.1912379e-02  -7.6265743e-02  -2.8304080e-02   6.5446264e-03  -1.9123350e-01  -2.4646178e-01   3.6216507e-01   4.1494921e-01  -2.0099719e-01  -2.2663431e-01   7.3659780e-02   1.8622117e-01   1.4050696e-01   2.7211914e-02  -2.6152637e-01  -3.4798691e-01
   5.3557199e-01   6.2005339e-01  -1.4249509e-01   1.5990382e-01  -2.8077101e-01  -4.4651471e-01  -2.0092324e-01  -1.7605367e-01  -1.5444593e-01  -1.6550940e-01  -5.3778547e-02  -2.5472029e-01  -1.9393482e-01  -3.5169905e-01  -2.0610231e-01  -3.3332715e-01  -2.8997769e-02   1.6799371e-01   9.0134305e-01   1.0000000e+00  -1.7703875e-01  -2.3804372e-01  -3.3539006e-01  -4.2171286e-01  -3.8142907e-01  -4.0645891e-01   1.5527972e-01  -1.7711263e-01  -2.3101315e-01  -2.9973570e-01  -4.2757463e-01  -3.8116396e-01  -1.9972974e-01  -9.7211620e-02  -4.1232610e-01  -3.8021413e-01  -2.2089205e-01  -3.6049194e-01  -1.9897027e-01  -1.5484619e-01  -1.3947588e-01  -1.1654480e-02   2.2785996e-01   2.3089654e-01  -1.3620914e-01   1.9631676e-01   4.3182660e-01   4.7868647e-01  -1.5131243e-01   4.6625303e-02  -1.6204447e-01  -7.9742027e-02   4.2647444e-01   1.6606567e-01   1.3985360e-01   1.0468408e-01   4.4118182e-01   5.3967570e-01  -2.9094926e-01   2.1027951e-03  -4.9398175e-01  -3.6784484e-01   1.1223771e-02  -3.4236277e-02  -5.8438435e-01  -7.3672352e-01  -6.2938917e-02  -1.6099180e-01   7.8089804e-01   5.5419448e-01  -7.5707807e-02   1.2846437e-01  -1.7045727e-02   1.1574054e-01   7.6009669e-02   5.5145737e-02  -6.3704762e-03   5.4691055e-02  -1.3270588e-01  -7.8178595e-02  -1.4532636e-02  -1.0767209e-01  -1.3753844e-01  -8.5075031e-02  -3.6302924e-01  -5.1484906e-01  -3.2075399e-01  -3.1229760e-01   2.5146933e-01   1.6679046e-01   1.6165602e-01   2.0666626e-01   5.3078788e-02  -7.7516637e-02  -1.7276901e-01  -2.5443422e-01   2.6139653e-01   3.8935143e-01   5.0531316e-01   5.2290615e-01   1.6346368e-01   1.5945707e-03   1.1999509e-01   7.5029712e-02  -1.2955860e-01  -2.2324837e-01   4.3590582e-01   5.8185241e-01  -7.4496607e-02  -1.1976837e-01   2.2122553e-01   3.3096208e-01   2.5263039e-01   6.9690165e-02  -2.6453192e-01  -1.9224083e-01
  -2.5773158e-02  -1.2024096e-01  -1.6052424e-02   8.4132892e-02   4.1892806e-01  -1.1737809e-01  -1.1307488e-01  -1.0809558e-02   3.9192506e-01   3.4913435e-01   8.8822819e-02  -1.5063170e-01  -5.8535483e-02  -9.4910998e-02   2.4121312e-01   6.6934375e-02   1.3799665e-02  -2.1500349e-01  -1.4814292e-01  -1.7703875e-01   1.0000000e+00   5.0977210e-01   1.5832727e-01   1.6390434e-01   3.6323629e-01   1.1314233e-01   5.1398697e-01   7.1295323e-02  -6.1113548e-02  -1.4583166e-01   1.4469888e-01   7.6584773e-02   1.3914985e-01   7.0868915e-02   2.9644929e-01   2.8272835e-01   3.1184302e-01   2.4883362e-01  -3.4966801e-02   2.3651580e-01   4.1747842e-02  -9.0947010e-02   1.7318553e-01   2.4362324e-01   9.3438265e-02   1.0120410e-01  -6.1143931e-02   1.9563095e-02  -1.7132327e-01   1.1643573e-01   3.5164671e-01   9.4741648e-02   9.5415632e-02   1.1771193e-01   7.5514702e-02   2.4593163e-01  -1.6963043e-01  -4.1385988e-02  -1.5883508e-01  -1.0931323e-01  -1.3576503e-01  -5.4280901e-02  -2.1390942e-02   5.8848186e-02   3.8530710e-01   1.6254038e-01  -1.5754805e-01   1.3401982e-02   5.2548980e-02   6.2112678e-02   1.4707929e-01  -1.3460755e-02  -2.4257193e-02  -1.7288419e-01  -3.5862940e-02  -1.1849008e-01   1.1781537e-01   1.6546660e-02   1.8235638e-01   8.7682200e-02   4.1549749e-02   1.8369655e-01   2.2943894e-01  -1.9702721e-01   3.3326769e-01   3.2671424e-01   2.8804085e-01   1.4224866e-01  -4.0401298e-02   6.7681279e-02  -1.7675730e-01  -2.7880644e-01  -7.4646217e-02  -2.2166921e-01  -1.0354127e-02   5.3860637e-02  -2.8029844e-01  -1.6336043e-01  -3.6502412e-01  -1.6701242e-01  -2.3683300e-01  -2.4503641e-01  -3.4276986e-01  -1.8266843e-01  -1.0935556e-01  -8.0901985e-02  -3.4651113e-02  -2.4199156e-01   9.6006926e-02  -9.5706036e-02  -2.1356103e-01  -1.0896276e-01  -9.8127252e-02   8.4449891e-02   1.2515157e-01  -1.2186921e-01
  -8.9087366e-02  -7.7055272e-02  -1.9201692e-02   1.3872139e-01   3.3658576e-01   1.2378057e-02  -6.8372712e-02  -1.9119018e-01   4.5470399e-01   5.1301220e-01   5.4466410e-02  -2.0374510e-01   8.8068273e-02  -1.4455739e-01   1.5156072e-01   1.0314858e-01   1.0380610e-01  -3.4051557e-01  -1.6206558e-01  -2.3804372e-01   5.0977210e-01   1.0000000e+00   4.6580090e-02   5.5190585e-02   4.2590464e-01   2.7468169e-01  -8.2231828e-02   1.5348232e-01  -1.6895689e-01  -1.8712333e-01   1.5593602e-01   7.8803182e-03   1.5457565e-01   3.5383894e-02   3.2129759e-01   2.8874819e-01   1.6338329e-01   2.3704824e-01  -4.0945069e-02   1.6214949e-01  -1.4484857e-01  -1.5568384e-01   2.2594529e-01   2.2061218e-01   2.8585200e-01   3.4951862e-01  -9.0485783e-03   3.0243316e-02   1.1495610e-02   3.4665702e-01   3.3795143e-01   2.4802444e-01  -9.5887955e-02   2.1337219e-02  -1.4300141e-02   1.5457920e-01  -1.4779326e-01  -4.9906704e-02   9.5472271e-03   9.4620622e-02  -4.8806542e-02  -1.8966040e-01  -1.3089577e-01  -2.8245286e-01   3.8798922e-01   3.9040664e-01  -9.3185405e-02   1.1566821e-01  -7.0485931e-02  -1.6627705e-01   4.8207263e-02  -4.1615133e-02  -2.2537069e-01  -1.4446868e-01  -1.5766756e-01  -9.0987445e-02   8.6380592e-02   5.9770208e-02   2.9744637e-01   1.5279499e-01   2.3420841e-01   1.6830931e-01   1.8610113e-01  -1.4725882e-01   2.5384866e-01   2.7291373e-01   3.2248438e-01   2.6694060e-01  -3.1146558e-01  -1.0730869e-01  -3.8344599e-01  -3.6636335e-01  -3.1801444e-01  -3.3409029e-01   1.6466947e-01   2.4162341e-01  -1.8045313e-02   3.3539423e-02  -2.8836230e-01  -2.0403841e-01  -4.1651098e-01  -4.2326240e-01  -3.1543955e-01  -2.2332501e-01  -7.8181700e-02  -1.6799700e-01   1.0454302e-01  -2.6570357e-01   3.0847252e-01   1.0514179e-02  -1.6270679e-01  -1.8658645e-01  -1.4870782e-01   8.4919036e-02   1.4279692e-01  -1.4249316e-02
  -3.2094114e-01  -4.6238289e-01   5.8058716e-01   5.5034009e-02   3.9111202e-01   2.6517035e-01   5.2520855e-01   1.4754592e-02  -3.2870433e-02  -4.6624898e-02   2.2177885e-01  -8.0955298e-02   2.0237744e-01  -2.5526684e-02   3.2698768e-01   2.8912081e-01   2.7052118e-01   1.8728715e-01  -2.0415481e-01  -3.3539006e-01   1.5832727e-01   4.6580090e-02   1.0000000e+00   8.1599027e-01   4.6889371e-01   3.6096442e-01   2.3904166e-01   3.5585508e-01   3.9675351e-01   3.8262600e-01   4.7550328e-01   4.8979359e-01   4.6932620e-01   3.7282585e-01   5.5928883e-01   4.6565298e-01   2.9412306e-01   2.5555660e-01   5.1230025e-01   3.4576681e-01   2.7088266e-01   2.8558566e-01  -4.1547218e-01  -4.2427067e-01  -4.2898642e-02  -2.6084992e-01  -5.0251326e-01  -5.3743037e-01  -2.4023731e-01  -3.4027997e-01   8.2283746e-02  -3.0903438e-01  -3.6746614e-01  -1.8229684e-01   2.8073609e-03   8.5807831e-02  -3.7183291e-01  -3.6475336e-01   1.8462185e-01  -3.2235913e-01   2.7430162e-01  -1.5791970e-01   1.8400087e-01   5.6193954e-02   6.1703874e-01   2.3364868e-01   6.5867310e-02  -4.1044529e-02  -4.4043845e-01  -5.0752555e-01   6.3344892e-02   1.4703774e-01   3.3393712e-01   2.9018950e-01   1.4130334e-01   2.4358494e-01   1.6524223e-01   9.3883830e-02   2.0202097e-01   2.7906390e-01   6.1900303e-02   2.9328690e-01   2.2738503e-03   4.8543785e-02   4.2708666e-01   3.6343167e-01   3.1744217e-01   2.3169280e-01   8.1913216e-02   6.9106054e-02  -1.5127082e-01  -1.4782201e-01   6.4704861e-02   3.2167548e-01   1.1654932e-01  -4.7855544e-02  -2.2018292e-01  -3.5758651e-01  -3.5407676e-01  -3.9119824e-01  -2.0198521e-01   1.6027222e-01  -1.0312020e-01   2.4030724e-01   3.4759383e-01   3.0539704e-01  -5.0313964e-01  -6.6277078e-01  -9.4966786e-02   1.0443678e-01  -1.6004608e-01  -1.7014977e-01  -2.8950184e-02   2.1080366e-01   5.4166169e-01   1.7220815e-01
  -4.1504783e-01  -4.9244923e-01   4.9550594e-01   2.8992446e-01   5.0932985e-01   4.4055665e-01   3.7257369e-01   2.6717064e-01   1.5323992e-02  -1.5376730e-03   7.4488990e-02  -2.6222606e-02   3.8705761e-02   3.1196931e-02   2.4574352e-01   3.8570417e-01   1.2140669e-01  -3.9838542e-02  -3.1275980e-01  -4.2171286e-01   1.6390434e-01   5.5190585e-02   8.1599027e-01   1.0000000e+00   3.2710979e-01   3.3135152e-01   2.2185830e-01   4.6003697e-01   3.0165757e-01   3.7453367e-01   4.3586563e-01   4.8958050e-01   3.5858596e-01   3.1501453e-01   4.8856733e-01   4.7980348e-01   3.3460198e-01   3.2235831e-01   5.2019298e-01   5.1239023e-01   3.5895501e-01   3.3105480e-01  -3.3798247e-01  -2.7836954e-01   2.8997395e-02  -2.0552509e-01  -4.1456512e-01  -4.5415409e-01  -2.0025586e-01  -3.2104202e-01   2.5979009e-01  -2.5410172e-01  -2.6866441e-01  -6.6316551e-02   8.5672761e-02   1.7152951e-01  -4.3904521e-01  -4.3224852e-01   1.1085886e-01  -2.7937862e-01   1.9164986e-01  -2.7966414e-02   1.3109993e-01   8.4142192e-02   5.7945323e-01   3.6875940e-01   1.4091296e-02  -5.7795923e-04  -4.8866272e-01  -5.1799402e-01  -9.6051541e-03  -6.7558101e-02   3.2366708e-01   2.9746618e-01   1.5422748e-01   2.8880191e-01   8.8621426e-02   4.5766718e-02   1.4000265e-01   1.9001058e-01   2.1303036e-02   2.3696748e-01   8.1174199e-02   1.0564882e-01   4.9893929e-01   5.9812883e-01   3.8560948e-01   4.2637250e-01   1.3736574e-01   1.5878160e-01  -1.1812545e-01  -2.1455373e-01   1.0175230e-01   2.9799235e-01   1.2025230e-02  -4.1828839e-02  -2.7823430e-01  -3.8071848e-01  -3.1986861e-01  -3.9324121e-01  -1.0022107e-01   2.7452562e-01  -2.0249847e-02   2.2034267e-01   4.0330341e-01   1.8933854e-01  -4.0860669e-01  -5.8167620e-01  -9.6581953e-02   5.0766661e-02  -2.1244185e-01  -1.1233865e-01   5.8989646e-02   3.0537128e-01   4.9048387e-01   1.9336861e-01
  -1.7048334e-01  -1.7581418e-01   2.6962059e-01  -1.0372026e-01   2.4030542e-01   2.1372137e-01   1.3796149e-01  -2.8348894e-01  -1.7426598e-01  -1.5715294e-01  -1.9852253e-01  -3.0986510e-01  -1.3317535e-01  -3.3144416e-01  -4.2698425e-02  -1.7939636e-01   2.1203814e-01   4.1063045e-02  -3.1007438e-01  -3.8142907e-01   3.6323629e-01   4.2590464e-01   4.6889371e-01   3.2710979e-01   1.0000000e+00   8.2705552e-01   2.7875413e-01   2.6041010e-01   7.8409505e-02  -2.5529326e-02   5.3229754e-01   4.8730246e-01   5.1301213e-01   3.6873487e-01   8.3350793e-01   8.0035313e-01   8.0174593e-02   1.4261116e-01   2.5524180e-01   1.1609266e-01  -5.7237972e-02  -1.7994855e-02  -1.4005217e-01  -2.2732587e-01   2.4455541e-01  -3.8838725e-02  -4.5418079e-01  -3.7062694e-01  -5.5591436e-02  -1.9129641e-01   1.7915578e-01  -2.5605695e-01  -5.6119524e-01  -3.6026597e-01  -3.1422573e-01  -2.6233821e-01  -1.2312810e-01  -4.1741836e-02   2.7577168e-01  -1.7073478e-01   6.0201881e-02  -2.4974656e-01  -2.6226417e-01  -2.5776734e-01   6.5308796e-01   3.9930171e-01   3.0086734e-01   2.8332933e-01  -2.9204363e-01  -2.2700717e-01   2.3976226e-01   1.7960658e-01   2.5427785e-02  -1.2946456e-01  -1.0744631e-01  -2.6201499e-01   1.7845830e-01   1.4234736e-01   3.7372475e-01   3.2686043e-01   2.9984568e-01   4.8281216e-01  -2.0625175e-02  -1.1776878e-01   5.9505987e-01   4.6671503e-01   4.5847425e-01   3.2938969e-01  -1.7580749e-01  -2.3833953e-01  -4.6245472e-01  -4.9314375e-01  -2.3835308e-01  -1.3537203e-01   2.4044131e-01   1.1562384e-01  -2.2358389e-01  -3.7651865e-01  -5.9127856e-01  -6.3953365e-01  -1.7203170e-01  -2.7498816e-01  -1.1257875e-01  -2.3807760e-01   2.2514848e-01   1.5623996e-02  -3.4439305e-01  -4.0838711e-01   8.6040163e-02   5.5318535e-02  -1.2136844e-01  -3.5731847e-01  -2.9642087e-01  -9.8241815e-02   2.9624942e-01   4.3217587e-02
  -2.9956684e-01  -1.1376439e-01   2.2609016e-01  -1.1400700e-01   2.2719022e-01   5.1277032e-01   1.3281784e-02  -2.2376993e-01  -2.7197452e-01  -4.4589037e-01  -4.1581475e-01  -2.5067583e-01  -2.5231507e-01  -3.7075030e-01  -1.2233559e-01  -1.7319165e-01   6.6363265e-02   2.8294571e-02  -4.0283537e-01  -4.0645891e-01   1.1314233e-01   2.7468169e-01   3.6096442e-01   3.3135152e-01   8.2705552e-01   1.0000000e+00   1.1164732e-01   4.1002036e-01   3.7158042e-02   4.9029880e-02   5.8876280e-01   5.3701116e-01   4.2033264e-01   3.3215072e-01   7.6418606e-01   7.6280260e-01  -6.7575806e-03   1.6253511e-01   2.8550943e-01   8.9518687e-02   1.0457162e-01   1.0190423e-01  -2.7052836e-01  -3.5379133e-01   2.1855351e-01  -5.5462762e-02  -4.7487447e-01  -4.0883180e-01   1.8006668e-01  -2.1869656e-01   9.7592745e-02  -3.0004245e-01  -6.5966727e-01  -4.2340453e-01  -4.6885772e-01  -4.0817167e-01  -1.5500848e-01   1.6039375e-02   3.9291430e-01   1.2740501e-02   7.6396874e-02  -5.5452850e-02  -3.6022773e-01  -3.1755065e-01   5.2045582e-01   4.3735672e-01   4.7143836e-01   4.0944833e-01  -3.6210614e-01  -1.8644095e-01   2.9928025e-01   1.6359903e-01   8.5289165e-02   1.8172268e-02   2.3965304e-02  -1.3663494e-01   1.6997726e-01   1.8317426e-01   3.1427606e-01   2.5264813e-01   2.3657755e-01   3.4043878e-01   1.7829412e-02   3.6171750e-02   5.7371394e-01   4.6896170e-01   4.8850167e-01   3.6548202e-01  -1.9213305e-01  -2.8490287e-01  -3.1381249e-01  -3.8090824e-01  -2.6804108e-01  -1.8282398e-02   2.9242227e-01   2.0917072e-01  -1.0293550e-01  -3.5382488e-01  -3.9645113e-01  -6.3154782e-01   1.0643753e-01  -5.9612392e-02   2.0130679e-01  -1.8400267e-01   3.3551577e-01  -8.2589262e-02  -2.9377717e-01  -2.1251929e-01   1.6054958e-01   1.2397736e-01  -7.0643813e-02  -2.5376524e-01  -2.3447991e-01  -2.6212164e-01   7.2121969e-02   1.3017360e-01
   1.8848491e-01   1.1642011e-01   2.7705181e-01   2.3958230e-01   3.7557068e-01   8.3111725e-02  -1.0157746e-01  -7.0517241e-02  -3.4297213e-03  -2.6073274e-01  -6.0565305e-02  -3.3897478e-01  -2.3017561e-01  -3.3745687e-01   1.0586071e-01  -1.2996510e-01  -5.9326913e-02   4.5993648e-02   2.2424630e-01   1.5527972e-01   5.1398697e-01  -8.2231828e-02   2.3904166e-01   2.2185830e-01   2.7875413e-01   1.1164732e-01   1.0000000e+00   3.7469153e-01  -8.0999649e-02  -2.4854355e-01  -1.8084285e-02   5.8949259e-02  -6.7909529e-02  -6.2176410e-02   2.5153397e-01   2.6372459e-01   1.9935977e-01   1.6386111e-01   1.5052066e-01   2.5958405e-01   9.1520453e-02   1.0868493e-01   1.5588249e-01   1.3491979e-01  -1.8895572e-01  -2.5602532e-01  -4.2378544e-02  -2.2861277e-02  -3.0912296e-01  -2.8469015e-01   1.4091668e-01  -2.4464845e-01   1.0545940e-01   1.5089608e-01   1.5853324e-02   1.7828592e-01   7.8342455e-02   1.8301060e-01  -2.1029692e-01  -2.8614374e-01  -2.4021486e-01  -2.5550733e-01  -1.2448909e-01   4.2167117e-03   1.4849501e-01  -1.8006074e-01  -1.7016447e-01  -1.4395761e-01   9.7781056e-02   2.0235465e-02   1.2967895e-01   2.1605410e-01   1.8866205e-01   5.1061452e-02   1.5565437e-01   9.0455588e-02   1.4461882e-01   7.7475367e-02   8.2057219e-03  -2.2253648e-02  -1.3583890e-01   3.0643996e-02  -4.5728752e-02  -1.7613420e-01   3.5565899e-01   2.3298696e-01   2.1987361e-01   1.3727197e-01   3.5055881e-01   3.1717984e-01  -1.5930081e-01  -2.0365087e-01  -5.6498456e-02  -8.2005718e-02  -1.0964030e-01  -2.7430894e-01  -3.0294513e-01  -2.6305201e-01  -1.7650346e-01  -1.8628317e-02   4.6282166e-02  -1.7365083e-02  -8.3617508e-02  -8.9795785e-02   3.8793086e-02  -1.1443220e-01  -1.6580538e-01   4.3990345e-02  -1.7904871e-01  -3.4032857e-01  -1.2212092e-01   4.1043348e-02  -7.1752449e-02  -2.8730359e-02  -7.4490536e-02  -3.4401712e-01
  -1.1498294e-01  -4.7520893e-02   4.5483511e-01   3.1854638e-01   5.9317532e-01   6.7461030e-01   6.4897794e-02  -1.3450591e-01   1.2962913e-01  -2.5850458e-01  -5.2066249e-02  -2.8191466e-01   1.4149699e-04  -3.1685895e-01   1.7467896e-01   1.7414496e-01   1.8337582e-01   1.1126951e-01  -5.8774522e-02  -1.7711263e-01   7.1295323e-02   1.5348232e-01   3.5585508e-01   4.6003697e-01   2.6041010e-01   4.1002036e-01   3.7469153e-01   1.0000000e+00   2.2753792e-01   1.1993335e-01   3.7658838e-01   2.8343905e-01   1.1400257e-01  -3.0861304e-02   4.2219886e-01   3.8734531e-01   1.5344664e-01   3.4244426e-01   4.3703017e-01   5.1772183e-01   4.4590342e-01   3.6809420e-01   3.6488283e-02  -4.3999895e-02   7.9827671e-02  -8.3092013e-02  -2.1608467e-01  -3.0795594e-01   1.1316185e-01  -1.8399376e-01   2.0470436e-01  -7.6146385e-02  -2.6749337e-01  -9.7502089e-02  -9.0449953e-02   7.3397026e-02  -2.2322229e-02   2.3482267e-02   1.0365500e-01  -1.3496192e-01   7.6935293e-02  -1.6091714e-01  -6.9016500e-03  -2.5158385e-01   3.8846488e-01   2.1151756e-01   3.8881675e-02   5.2773761e-03  -2.7286501e-01  -3.7285882e-01  -1.2467700e-01  -1.8567525e-01   2.7164006e-01   2.0770855e-01   1.6944494e-01   2.5132780e-01   2.2487684e-01   1.7847465e-01   3.4871425e-01   2.9243827e-01   1.3354879e-01   1.4986483e-01   1.2689419e-01   1.6332733e-01   4.2843060e-01   4.4416870e-01   5.3351101e-01   4.9869975e-01  -6.5136489e-03   1.3735248e-01  -3.5256762e-01  -3.5236167e-01  -4.0427749e-01  -5.4953173e-03   2.3738984e-02  -6.0149148e-02  -1.2733101e-01  -3.3167891e-01  -1.3904063e-01  -2.0918389e-01  -1.0660432e-01   8.6043888e-02  -1.4403784e-02  -1.3788212e-01   2.3610260e-01  -2.0406061e-01  -2.0556131e-02  -1.3932406e-01  -3.8216307e-02  -2.6015570e-01  -2.9358518e-01  -2.1621501e-01  -2.0173990e-01  -1.6985110e-01  -1.0551383e-01   4.4211984e-03
  -1.1950270e-01  -2.5211123e-01   7.6448885e-02  -1.7913387e-01   9.8466073e-02   1.6818417e-01   2.6454660e-01  -4.4041879e-02   2.4971550e-01   1.4427933e-01   4.9444483e-01   3.7292843e-01   4.9736106e-01   2.8784913e-01   4.7325995e-01   5.4572908e-01   6.3764173e-01   5.7958322e-01  -4.7368162e-02  -2.3101315e-01  -6.1113548e-02  -1.6895689e-01   3.9675351e-01   3.0165757e-01   7.8409505e-02   3.7158042e-02  -8.0999649e-02   2.2753792e-01   1.0000000e+00   8.3978334e-01   5.6279135e-01   4.6780379e-01   4.6975539e-01   4.1189754e-01   2.5624627e-01   1.9870857e-01   1.9793848e-01   7.1060099e-02   4.1089455e-01   2.4641682e-01   6.2140905e-01   2.9801545e-01  -1.3649679e-01  -2.0643312e-01   1.6507982e-01  -1.1615620e-01  -1.7663800e-01  -3.8330903e-01  -4.4565294e-02  -3.0947281e-01   2.3885380e-01  -1.8594245e-02  -1.8425247e-01  -4.6033737e-01   1.0499490e-01   4.6239976e-02  -3.2632907e-02  -1.9727171e-01   1.0815459e-01  -3.4899960e-01   3.6640877e-01   1.5268687e-01   5.5464780e-01   4.2424464e-01   4.9472266e-01   2.4480720e-01   3.4214257e-02  -3.4381152e-02  -3.4355379e-01  -3.9388437e-01  -3.1071245e-01  -3.2558243e-01   6.6873695e-01   3.2206065e-01   4.1881504e-01   2.5089494e-01   2.8762178e-01   1.5465097e-01   5.1654395e-01   5.4711768e-01   5.1928321e-01   5.6185954e-01   3.8159439e-01   4.8814802e-01   2.7230534e-01   2.4685745e-01   2.5838700e-01   1.8970373e-01  -2.8741977e-01  -2.1287850e-01  -2.9546491e-01  -3.1540650e-01  -3.1147759e-01  -1.9563301e-01   1.3569123e-01   8.3818108e-02  -5.5927664e-02  -2.3843342e-01  -3.0127371e-01  -3.2955284e-01  -3.3866126e-01  -1.4207469e-01  -3.5620133e-01  -1.9478007e-01  -3.2669190e-03   6.7238444e-02  -1.2715826e-01  -3.9321832e-01  -1.6151314e-01   1.4228600e-01  -2.2943505e-01  -4.6040115e-01  -4.4469216e-01  -2.7642175e-01   5.3830377e-02   1.0656842e-01
  -2.9285244e-01  -3.5072511e-01   5.4055304e-02  -1.7590144e-01   4.2786017e-02   1.3655664e-01   2.6564142e-01   1.3255939e-01   1.6816115e-01   1.2047739e-01   4.1746636e-01   5.0112169e-01   4.2044997e-01   4.1072907e-01   4.1077447e-01   6.0227510e-01   4.5700945e-01   4.7446708e-01  -1.6012453e-01  -2.9973570e-01  -1.4583166e-01  -1.8712333e-01   3.8262600e-01   3.7453367e-01  -2.5529326e-02   4.9029880e-02  -2.4854355e-01   1.1993335e-01   8.3978334e-01   1.0000000e+00   5.5667026e-01   4.9508001e-01   4.4169951e-01   4.3476930e-01   1.9053698e-01   1.4741555e-01   1.9336218e-01   7.1007255e-02   3.7946264e-01   2.0515442e-01   6.6745074e-01   3.6027781e-01  -2.8782365e-01  -3.0977154e-01   1.1413829e-01  -1.8504446e-01  -2.3215208e-01  -4.1638008e-01  -2.3705280e-02  -3.4749893e-01   2.1366925e-01  -4.2951088e-02  -1.7935884e-01  -3.8058072e-01   5.4871458e-02   2.0570614e-02  -1.5115148e-01  -2.8121735e-01   1.2547864e-01  -3.2352612e-01   3.9402625e-01   3.3344449e-01   5.6686551e-01   5.3301235e-01   4.3810908e-01   3.1331905e-01   1.5132549e-02  -3.7653205e-02  -4.4115300e-01  -4.1414837e-01  -3.0477011e-01  -3.1561580e-01   6.1340770e-01   4.8137405e-01   3.6881517e-01   3.4450578e-01   2.8741296e-01   1.5688490e-01   3.1874285e-01   4.2534079e-01   3.6496550e-01   4.5645239e-01   4.6889066e-01   6.4978515e-01   3.2562711e-01   3.1393401e-01   2.8019497e-01   2.5265185e-01  -1.7946767e-01  -1.5284652e-01  -1.2697672e-01  -1.5737708e-01  -1.5867810e-01  -3.5205032e-02   7.1772874e-03   9.6254493e-02  -1.4315362e-01  -2.8195279e-01  -2.5273244e-01  -3.2935699e-01  -1.8532859e-01   4.9760901e-02  -1.5613558e-01  -4.4131870e-02   1.5508408e-02   1.4162470e-02  -1.2767038e-01  -3.4534993e-01  -9.2131956e-02   1.4225190e-01  -2.7316773e-01  -3.7714711e-01  -3.3470084e-01  -2.5502421e-01   2.2473034e-02   1.0422615e-01
  -3.1750182e-01  -2.8954552e-01   1.5801682e-01  -1.6406931e-01   1.1403888e-01   2.3467277e-01   2.7480674e-01  -7.0107895e-03  -1.4920021e-02  -1.2518275e-01   3.2531697e-02   8.9880024e-02   1.1016658e-01  -6.5270295e-02   1.4011246e-01   2.0554539e-01   3.7475947e-01   2.8401846e-01  -3.2518041e-01  -4.2757463e-01   1.4469888e-01   1.5593602e-01   4.7550328e-01   4.3586563e-01   5.3229754e-01   5.8876280e-01  -1.8084285e-02   3.7658838e-01   5.6279135e-01   5.5667026e-01   1.0000000e+00   9.1076166e-01   6.9186044e-01   6.2062005e-01   7.3775342e-01   6.9457611e-01   2.6554567e-02   8.0748121e-02   4.3038120e-01   2.5388375e-01   5.3713036e-01   3.1391376e-01  -1.5674642e-01  -2.0232464e-01   3.8568944e-01   5.0465073e-02  -3.8875207e-01  -3.9559617e-01   6.6956599e-02  -2.5310912e-01   3.5788544e-01   5.1164450e-03  -3.9881285e-01  -4.3638189e-01  -2.1462279e-01  -2.0361498e-01  -1.4077213e-01  -1.3743338e-01   2.6001374e-01  -2.0531608e-01   2.5234139e-01   1.9696207e-01   1.9833281e-01   1.4854456e-01   6.7718629e-01   4.5065905e-01   4.1011648e-01   3.9887378e-01  -4.0188524e-01  -3.1562113e-01  -1.0159410e-02  -4.2509430e-02   4.2944816e-01   1.9379962e-01   2.2201919e-01   7.8474108e-02   3.0717158e-01   2.1172731e-01   4.7340601e-01   5.0688881e-01   3.6606592e-01   5.5590635e-01   3.1218040e-01   2.8737245e-01   5.1039237e-01   5.6187134e-01   4.5065714e-01   2.9220987e-01  -1.7957871e-01  -1.8666969e-01  -3.0268434e-01  -3.8865250e-01  -2.9540490e-01  -1.2574404e-01   1.0617163e-01   1.4063886e-01  -2.3105077e-01  -3.6626677e-01  -5.1838697e-01  -6.2839739e-01  -1.8183675e-01  -1.4753688e-01  -1.6117839e-01  -2.2238202e-01   6.2234262e-02  -1.1533507e-01  -9.0094920e-02  -3.3081005e-01  -3.1984306e-02   1.3662287e-01  -2.0364874e-01  -4.9251741e-01  -3.8347849e-01  -3.1967008e-01   4.0002532e-02   3.0553546e-02
  -2.6869521e-01  -2.7789325e-01   2.3154596e-01  -2.4184233e-02   8.7720410e-03   1.9254314e-01   3.2581170e-01   1.8965874e-01  -1.8087130e-01  -2.1337006e-01   1.3373231e-02   1.2990648e-01   5.6634821e-02  -1.5225009e-02   6.5601393e-02   1.5700094e-01   2.7168992e-01   2.3295476e-01  -2.8490206e-01  -3.8116396e-01   7.6584773e-02   7.8803182e-03   4.8979359e-01   4.8958050e-01   4.8730246e-01   5.3701116e-01   5.8949259e-02   2.8343905e-01   4.6780379e-01   4.9508001e-01   9.1076166e-01   1.0000000e+00   5.8786776e-01   5.8714667e-01   6.8013838e-01   6.8182629e-01  -5.7669753e-03  -2.9887504e-02   4.6326369e-01   2.6516531e-01   4.4707374e-01   3.4186639e-01  -2.1417831e-01  -2.6122335e-01   2.4475645e-01  -8.7834016e-02  -3.7064225e-01  -4.0776417e-01  -1.4096912e-02  -3.5819644e-01   3.5259158e-01  -5.3200087e-02  -2.7770527e-01  -3.4779519e-01  -9.9422937e-02  -1.5205585e-01  -1.4869421e-01  -1.2517158e-01   2.4104439e-01  -1.6613418e-01   2.0065637e-01   2.3922157e-01   1.7466823e-01   2.2791124e-01   5.7457183e-01   3.8002985e-01   3.6277282e-01   3.4612915e-01  -4.3933951e-01  -3.5574545e-01   2.3502656e-02   5.7485627e-02   4.6777869e-01   2.5727623e-01   2.6224043e-01   1.1121050e-01   1.6236461e-01   7.2308077e-02   3.0259103e-01   3.4330590e-01   2.3030754e-01   4.8982988e-01   2.6079561e-01   2.1661136e-01   5.4654264e-01   5.8982214e-01   3.1761072e-01   2.4132549e-01   7.2880521e-02  -1.2267002e-02  -1.6054525e-01  -2.5335668e-01  -7.3206864e-02   2.3295755e-02  -2.2040852e-02   4.3558050e-03  -2.3761728e-01  -3.2828230e-01  -4.1336753e-01  -5.2267102e-01  -3.4467106e-02  -1.2036251e-02  -2.2970953e-02  -6.1131260e-02   1.5679111e-01  -2.8850190e-02  -1.4876809e-01  -2.6084990e-01  -1.6858545e-01   6.2720474e-02  -1.8561777e-01  -3.5344483e-01  -2.1114723e-01  -1.7825084e-01   1.3412533e-01  -1.2352957e-02
  -2.8636803e-02  -1.0926022e-01   1.7387752e-01  -2.0496649e-01  -2.3819295e-02   5.8691581e-03   3.3617962e-01  -5.7417156e-02  -7.2334544e-02  -1.2366209e-03   1.5899130e-01   1.9156270e-01   2.1201613e-01   1.1095322e-01   4.4917030e-02   2.3322305e-03   5.7089530e-01   4.2268762e-01  -8.9017173e-02  -1.9972974e-01   1.3914985e-01   1.5457565e-01   4.6932620e-01   3.5858596e-01   5.1301213e-01   4.2033264e-01  -6.7909529e-02   1.1400257e-01   4.6975539e-01   4.4169951e-01   6.9186044e-01   5.8786776e-01   1.0000000e+00   9.0273247e-01   6.5173378e-01   5.7195028e-01  -1.2817652e-01  -6.7537444e-02   3.4083376e-01   1.4998799e-01   3.3947863e-01   1.6075967e-01  -7.2922340e-02  -1.5112104e-01   4.4515133e-01   1.9181293e-01  -1.8981741e-01  -2.2860088e-01   5.3724894e-02  -6.0708763e-02   1.7063086e-01   1.5340145e-02  -2.7885355e-01  -4.3464527e-01   3.2658993e-04  -1.2092521e-01   1.1289218e-01   3.3738676e-02   5.1103011e-01  -6.3442023e-02   3.8719563e-01   4.4731410e-02   2.3852355e-01   1.3935220e-01   6.3250822e-01   4.4002479e-01   4.5506599e-01   4.5598651e-01  -1.6257244e-01  -1.9179706e-01  -5.2550077e-02  -1.2074444e-01   2.2463717e-01  -2.3373321e-02   1.6056985e-02  -1.6898758e-01   3.3005635e-01   4.2198241e-01   5.5839665e-01   6.0874049e-01   5.3263011e-01   6.0401652e-01   4.8376341e-02   8.4987651e-02   3.5498505e-01   2.9410171e-01   3.5061432e-01   1.9183162e-01  -1.7991939e-01  -2.8362655e-01  -4.0076836e-01  -4.6499677e-01  -3.3399118e-01  -2.1804837e-01   1.7334774e-01   1.6808807e-01   4.3964373e-02  -8.3742096e-02  -4.3573016e-01  -4.5511846e-01  -3.9526511e-01  -2.6059738e-01  -2.8755026e-01  -2.2778816e-01  -8.7041118e-02  -1.9129098e-01  -3.6342030e-02  -4.4104947e-01   8.9591787e-02   1.8043564e-01   2.7412035e-02  -4.8386646e-01  -3.4068994e-01  -1.1368588e-01   2.0468628e-01  -9.6459451e-02
  -8.4568867e-02  -1.0522191e-01  -2.3259373e-03  -1.9699844e-01  -1.3959395e-01  -7.6586736e-02   2.2582023e-01   6.8838114e-02  -1.0697339e-01  -4.6505334e-02   8.6393769e-02   2.6714885e-01   9.9847989e-02   1.2279770e-01  -8.9603276e-03  -5.4988997e-02   4.3700017e-01   3.4821078e-01  -5.9505379e-02  -9.7211620e-02   7.0868915e-02   3.5383894e-02   3.7282585e-01   3.1501453e-01   3.6873487e-01   3.3215072e-01  -6.2176410e-02  -3.0861304e-02   4.1189754e-01   4.3476930e-01   6.2062005e-01   5.8714667e-01   9.0273247e-01   1.0000000e+00   5.2162963e-01   4.8695158e-01  -1.9246184e-01  -1.0198800e-01   2.7881388e-01   8.0614523e-02   3.0801441e-01   1.4732440e-01  -7.8205513e-02  -1.0782629e-01   3.9353865e-01   1.9940393e-01  -6.9204614e-02  -1.0138592e-01  -6.4228165e-02  -1.1587740e-01   1.2910312e-01  -2.7268159e-02  -1.4707748e-01  -4.0462720e-01   7.6732131e-02  -1.3655024e-01   4.3277406e-02   2.4256087e-02   4.2263042e-01  -4.1645800e-02   2.8323599e-01   1.7272344e-01   2.1905745e-01   2.6201725e-01   4.9020619e-01   3.6314350e-01   4.4573908e-01   4.8361890e-01  -1.4694372e-01  -1.1050246e-01   5.4161203e-02   2.9088055e-03   2.7540756e-01   9.8851851e-02   1.2619505e-01  -6.5529555e-02   2.6889708e-01   4.3275498e-01   3.8220355e-01   4.8362991e-01   4.2818819e-01   5.1717335e-01   7.0990533e-02   7.3828942e-02   3.0210254e-01   2.4834254e-01   2.7951715e-01   1.0888461e-01  -7.7004632e-02  -2.6590749e-01  -2.1600290e-01  -3.5887046e-01  -2.1538898e-01  -2.2033300e-01   2.1795310e-01   2.3837357e-01   1.4329642e-01   4.0654730e-02  -2.9449955e-01  -3.8820332e-01  -2.4780305e-01  -2.2146847e-01  -2.2314286e-01  -1.5589817e-01  -6.9087640e-02  -2.0295040e-01   2.3605678e-02  -3.3077001e-01   1.7520692e-01   2.7516773e-01   2.0564430e-01  -3.1890923e-01  -2.3963692e-01  -8.5640312e-02   1.6143327e-01  -9.9660909e-02
  -3.0759041e-01  -3.0678946e-01   3.2847309e-01  -1.1014235e-01   2.8782201e-01   2.7341507e-01   1.9995059e-01  -1.4782300e-01  -1.0847215e-01  -1.4066495e-01  -1.2865050e-01  -2.0684386e-01  -7.6517999e-02  -2.3670243e-01   2.7678657e-02   2.8020137e-03   2.5227350e-01   3.0530924e-02  -3.0739841e-01  -4.1232610e-01   2.9644929e-01   3.2129759e-01   5.5928883e-01   4.8856733e-01   8.3350793e-01   7.6418606e-01   2.5153397e-01   4.2219886e-01   2.5624627e-01   1.9053698e-01   7.3775342e-01   6.8013838e-01   6.5173378e-01   5.2162963e-01   1.0000000e+00   9.5114602e-01   1.2019341e-01   2.8516512e-01   3.9954951e-01   2.7583886e-01   2.6049043e-01   2.7617309e-01  -6.9805135e-02  -1.6308225e-01   4.6371377e-01   8.9429302e-02  -4.4017173e-01  -4.0772171e-01  -2.9742574e-03  -2.1489102e-01   3.0291961e-01  -1.3744403e-01  -4.9536784e-01  -3.5364886e-01  -2.7604382e-01  -2.3974661e-01  -2.0877461e-01  -1.8581768e-01   3.7766284e-01  -1.4557811e-01   1.5674415e-01  -1.0231933e-01  -6.6668848e-02  -1.3666472e-01   7.6354223e-01   4.9387221e-01   4.7324090e-01   4.8501830e-01  -3.8322848e-01  -3.1418313e-01   1.4343147e-01   9.6915662e-02   2.3381663e-01   1.0728618e-01   4.8898546e-02  -8.1517780e-03   3.4991969e-01   2.7229733e-01   3.8383573e-01   3.6797061e-01   2.2086084e-01   4.0041862e-01   1.3821176e-01  -3.5696486e-02   5.9156983e-01   5.9225105e-01   6.1308862e-01   4.0690760e-01  -9.0428101e-02  -1.5745185e-01  -3.9446175e-01  -4.6887286e-01  -2.7432537e-01  -8.3186487e-02   1.5408467e-01   1.1636992e-01  -2.3693436e-01  -3.7809493e-01  -5.3615003e-01  -6.4050337e-01  -1.7573102e-01  -1.3486968e-01  -8.8629744e-02  -1.8239767e-01   1.6772939e-01  -1.8722132e-02  -1.5922905e-01  -3.6368368e-01   8.8664265e-02   7.7113174e-02  -1.2065954e-01  -3.5504634e-01  -2.7554514e-01  -1.3788799e-01   2.2914388e-01  -1.0844231e-02
  -3.2903437e-01  -2.9311279e-01   2.5876837e-01  -1.0216074e-01   2.1600521e-01   2.7844210e-01   1.5653636e-01  -6.9150667e-02  -1.3906167e-01  -1.5436672e-01  -2.1579839e-01  -2.4887615e-01  -1.6161739e-01  -2.4849154e-01  -4.6498301e-02  -4.0517479e-02   1.8071947e-01  -3.7690079e-02  -2.9617335e-01  -3.8021413e-01   2.8272835e-01   2.8874819e-01   4.6565298e-01   4.7980348e-01   8.0035313e-01   7.6280260e-01   2.6372459e-01   3.8734531e-01   1.9870857e-01   1.4741555e-01   6.9457611e-01   6.8182629e-01   5.7195028e-01   4.8695158e-01   9.5114602e-01   1.0000000e+00   1.0169528e-01   2.6025587e-01   3.9656825e-01   2.9416139e-01   2.3735301e-01   3.0444837e-01  -8.9845763e-02  -1.7677059e-01   4.6542301e-01   1.0001665e-01  -4.3996106e-01  -3.9015486e-01  -5.4774751e-02  -2.5102253e-01   3.5367294e-01  -1.3581300e-01  -4.6369830e-01  -3.4600896e-01  -2.4649459e-01  -2.5243526e-01  -2.5376634e-01  -1.9822015e-01   2.8659603e-01  -1.9326455e-01   3.2378324e-02  -1.3789863e-01  -1.4063115e-01  -1.8194965e-01   7.0194313e-01   4.8175462e-01   4.7745147e-01   5.2362283e-01  -3.5145175e-01  -2.4998700e-01   1.8920624e-01   8.9553126e-02   2.3019384e-01   1.3612068e-01   7.4228899e-02   1.1070242e-02   2.6317181e-01   2.2165933e-01   2.9408003e-01   2.8037723e-01   1.5868209e-01   3.6040206e-01   1.4401476e-01  -5.0807010e-02   5.8648455e-01   6.5653744e-01   5.3171334e-01   4.1641962e-01  -5.6200405e-02  -1.1982939e-01  -3.0019657e-01  -3.9634216e-01  -1.5165901e-01  -3.7439502e-02   1.3180998e-01   1.3153967e-01  -2.1775168e-01  -3.3674251e-01  -4.7583218e-01  -6.3728552e-01  -8.3565957e-02  -7.6045507e-02  -2.0789490e-02  -1.2861901e-01   2.1582574e-01   9.3468369e-04  -1.2449400e-01  -2.9878485e-01   5.4561127e-02   9.5330466e-02  -5.4378167e-02  -2.6337315e-01  -1.4961820e-01  -6.4753683e-02   2.4190297e-01   1.8769529e-02
  -3.3278562e-01  -4.6710741e-01   1.8286227e-01   2.2446418e-02   3.9551997e-01   2.3553539e-01   1.3912526e-01   8.4964279e-03   2.7016119e-01   2.6725797e-01   1.3297583e-01  -5.5980644e-02   2.4953512e-02   6.5047694e-02   1.9439323e-01   3.4449814e-01  -1.1228523e-01  -1.9370716e-01  -9.7060159e-02  -2.2089205e-01   3.1184302e-01   1.6338329e-01   2.9412306e-01   3.3460198e-01   8.0174593e-02  -6.7575806e-03   1.9935977e-01   1.5344664e-01   1.9793848e-01   1.9336218e-01   2.6554567e-02  -5.7669753e-03  -1.2817652e-01  -1.9246184e-01   1.2019341e-01   1.0169528e-01   1.0000000e+00   6.9933979e-01   3.7415747e-01   5.4132740e-01   3.5785440e-01   3.7872179e-01  -4.0799708e-02  -5.9170893e-02   1.4583075e-02  -1.3020095e-01  -1.8644960e-01  -1.8581621e-01  -2.0319285e-01  -1.4970958e-01   1.6080714e-01  -1.5554090e-01  -8.2795325e-02  -1.2767047e-03   6.0323450e-02   2.9177461e-01  -4.3062566e-01  -4.4889971e-01  -2.9176408e-01  -2.4790792e-01  -5.2204445e-02  -8.4512192e-02   1.5565750e-01   5.7146983e-02   9.2051274e-02   8.0848139e-02  -1.3909308e-01  -1.1912776e-01  -2.6055123e-01  -1.9665269e-01   3.1590085e-02   6.3011938e-02   2.3789934e-01   1.9974691e-01   1.6493876e-01   3.4968016e-01   2.0755165e-01   1.2674127e-01   1.0330900e-03  -1.9092443e-01  -1.4979104e-01  -6.2070068e-02   9.6262108e-02   1.5194159e-01   6.0595554e-02   1.4957437e-01   2.4569643e-01   1.9840860e-01  -1.3301507e-01   1.8950307e-02   7.1724057e-02   1.2568426e-01   1.2857273e-01   1.0804698e-01   8.1226214e-02   1.8205553e-01  -1.9076743e-01  -1.4921813e-01  -1.6781989e-01  -7.1994168e-02  -1.7766865e-01   6.4736360e-02  -1.9683605e-01   2.7683607e-02   1.3279489e-01   2.8984970e-01  -3.2738770e-01  -3.1759257e-01  -1.0061402e-01   2.3613652e-01  -5.9982391e-02   1.4735760e-01   1.1345601e-01   4.6203391e-02   1.6176316e-01   2.2413764e-01
  -4.1662459e-01  -4.3877588e-01   9.5889030e-02  -6.3928843e-02   5.1917179e-01   3.8357097e-01  -3.4759531e-02  -1.1968320e-01   3.1529854e-01   1.7341273e-01  -6.9382532e-02  -1.1991815e-01  -1.0254802e-01  -2.4064188e-02   1.9977031e-01   2.5545106e-01  -1.9247174e-01  -3.0666317e-01  -2.7512886e-01  -3.6049194e-01   2.4883362e-01   2.3704824e-01   2.5555660e-01   3.2235831e-01   1.4261116e-01   1.6253511e-01   1.6386111e-01   3.4244426e-01   7.1060099e-02   7.1007255e-02   8.0748121e-02  -2.9887504e-02  -6.7537444e-02  -1.0198800e-01   2.8516512e-01   2.6025587e-01   6.9933979e-01   1.0000000e+00   1.8968816e-01   4.3821889e-01   2.0389772e-01   3.5096794e-01   5.5626096e-02   7.2132715e-02   1.5664265e-01   1.7017370e-02  -2.0693491e-01  -1.7742756e-01  -8.7001641e-02  -2.6241798e-02   1.0568906e-01  -8.2283266e-02  -1.3820610e-01   4.2507369e-02  -9.9637826e-02   1.1348469e-01  -4.1439791e-01  -4.7525900e-01  -1.3565839e-02  -1.9242930e-01   1.1515608e-01  -4.7813241e-02  -2.5731452e-02  -2.2124715e-01   2.4287128e-01   3.0631142e-01   2.4302482e-05   8.8284144e-02  -3.6848339e-01  -2.2885110e-01   2.2050864e-01   1.1554653e-01   1.3416058e-01   1.3890726e-01   9.8660218e-02   2.8519767e-01   2.5320148e-01   3.3177134e-01  -5.2805051e-02  -6.6303140e-02  -1.9086596e-01  -1.8053785e-01   5.2246098e-02   8.2529193e-02   1.0738255e-01   2.5269448e-01   4.2471882e-01   3.5300769e-01  -2.1151051e-01  -7.7753906e-02   2.9171593e-02   1.2032509e-02  -3.7627606e-02   3.2156423e-02   2.3534452e-01   3.2079628e-01  -1.2987783e-01  -1.4534644e-01  -1.5455673e-01  -1.5346137e-01  -9.4307130e-02   8.8713899e-02  -9.1424595e-02  -3.2336906e-02   1.0440618e-01   8.5543381e-02  -1.7405973e-01  -2.5691175e-01   2.8520888e-01   2.3766813e-01   8.2256822e-02   1.0444626e-01   1.4360141e-02   1.1291547e-02   6.1198461e-02   1.1482081e-01
  -1.5659241e-01  -2.6516482e-01   5.9951389e-01   2.7428729e-01   7.0671968e-02   3.3071282e-01   5.5481147e-01   2.7467770e-01  -1.1255515e-01  -1.2394532e-01   6.0233896e-02  -1.7124440e-03   6.2026255e-02   4.6637410e-02  -1.1945925e-01   1.3163566e-01   2.4950691e-01   2.5401489e-01   2.1020028e-02  -1.9897027e-01  -3.4966801e-02  -4.0945069e-02   5.1230025e-01   5.2019298e-01   2.5524180e-01   2.8550943e-01   1.5052066e-01   4.3703017e-01   4.1089455e-01   3.7946264e-01   4.3038120e-01   4.6326369e-01   3.4083376e-01   2.7881388e-01   3.9954951e-01   3.9656825e-01   3.7415747e-01   1.8968816e-01   1.0000000e+00   7.1398253e-01   5.1404084e-01   5.7533147e-01  -1.7280647e-01  -3.3121991e-01   1.3079667e-01  -2.4399967e-01  -2.1338611e-01  -3.7431240e-01   4.2224031e-02  -4.3090489e-01   2.7804296e-01  -1.5611921e-01  -1.3925265e-01  -2.0149283e-01   2.6573891e-01   2.9983500e-01  -1.2147907e-01  -1.2076168e-01   1.8359619e-01  -1.9435744e-01   2.4705170e-01   6.5707639e-02   2.4037086e-01   1.8143572e-01   2.9800964e-01   2.3345192e-01   2.7149038e-01   1.1924899e-01  -3.4493450e-01  -3.8034323e-01  -1.6673197e-01  -1.0337223e-01   4.7157184e-01   3.3295873e-01   2.9812577e-01   3.3049155e-01   2.3543919e-01   1.8811613e-01   3.2920103e-01   2.1891705e-01   1.5840486e-01   3.0398087e-01  -7.3525630e-02   1.0326971e-01   2.5066186e-01   3.0618171e-01   2.3809155e-01   2.4753298e-01   2.3000733e-01   2.2668999e-01  -1.4168438e-01  -5.3318365e-02  -3.4122291e-02   2.1871036e-01   5.0685307e-02   5.6108647e-02  -4.1676808e-02  -6.1127480e-02  -1.9988206e-01  -1.9308388e-01  -1.8901606e-01   1.6957541e-01  -3.8399910e-02   1.5424937e-01   2.6288046e-01   1.9519471e-01  -2.3886513e-01  -3.2649003e-01  -3.3801850e-01   8.1520713e-02  -7.7618619e-02  -1.2478071e-01   4.0313102e-02   1.8311533e-03   2.0764526e-01   1.1275969e-01
  -1.4322259e-01  -2.2672041e-01   5.0683671e-01   3.9984370e-01   3.6793767e-01   3.1990831e-01   4.0141417e-01   3.1879716e-01   2.2540277e-01   1.4904135e-01   1.4544796e-01  -9.3914823e-02   8.5336663e-02   3.3041915e-02  -3.9164890e-02   1.3213380e-01   1.7231182e-01  -2.0853795e-02   3.5810821e-02  -1.5484619e-01   2.3651580e-01   1.6214949e-01   3.4576681e-01   5.1239023e-01   1.1609266e-01   8.9518687e-02   2.5958405e-01   5.1772183e-01   2.4641682e-01   2.0515442e-01   2.5388375e-01   2.6516531e-01   1.4998799e-01   8.0614523e-02   2.7583886e-01   2.9416139e-01   5.4132740e-01   4.3821889e-01   7.1398253e-01   1.0000000e+00   5.2347705e-01   6.2495422e-01   7.6715011e-02  -2.3984164e-02   1.9284583e-01  -8.2105536e-02  -7.5458464e-02  -2.2851329e-01  -2.0863976e-02  -2.0855514e-01   4.2139037e-01   8.6071437e-03   1.3944563e-01   3.6365596e-02   4.2596314e-01   5.7666482e-01  -1.8047038e-01  -1.0844274e-01  -4.3527915e-02  -1.8024222e-01   1.0138166e-01   1.1773621e-02   2.1766240e-01   1.1308004e-01   2.6955551e-01   2.6776221e-01   4.9684610e-02   4.2640546e-02  -2.0434584e-01  -2.5661800e-01  -2.5134575e-01  -2.0124273e-01   3.4635253e-01   2.4675737e-01   2.4348772e-01   3.7335314e-01   1.6768677e-01   1.3650754e-01   2.6951224e-01   7.4187271e-02   2.0348893e-03   9.7427660e-02  -4.4163133e-03  -2.8912071e-02   1.9421752e-01   3.5643649e-01   2.3471613e-01   2.9070770e-01   2.0394458e-01   3.6651556e-01  -1.5284204e-01  -9.1697296e-02  -3.0901990e-02   8.7626469e-02  -1.3987848e-01   1.8102220e-02  -1.7960574e-01  -1.2682838e-01  -1.7163658e-01  -2.7892712e-02  -3.3203011e-01   7.7220769e-02  -2.0286741e-01   1.3673975e-01   1.6480667e-01   4.0414108e-02  -1.2914269e-01  -3.0654867e-01  -2.5680121e-01  -3.9294190e-02  -1.8218886e-01  -4.3649331e-02   1.5851474e-01   1.6379934e-01   2.1305761e-01   1.0202597e-01
  -2.3124607e-01  -2.3077876e-01   2.0384226e-01  -5.5005955e-02   1.8000858e-01   3.0102423e-01   2.3596405e-01   1.6075147e-01   1.3707541e-01  -3.9539653e-02   2.2024803e-01   2.1539752e-01   2.2275352e-01   1.4314435e-01   1.4832430e-01   3.5239266e-01   3.1598317e-01   3.3126205e-01  -2.1670482e-03  -1.3947588e-01   4.1747842e-02  -1.4484857e-01   2.7088266e-01   3.5895501e-01  -5.7237972e-02   1.0457162e-01   9.1520453e-02   4.4590342e-01   6.2140905e-01   6.6745074e-01   5.3713036e-01   4.4707374e-01   3.3947863e-01   3.0801441e-01   2.6049043e-01   2.3735301e-01   3.5785440e-01   2.0389772e-01   5.1404084e-01   5.2347705e-01   1.0000000e+00   5.5094227e-01  -6.9363548e-02  -1.9178144e-01   2.3751573e-01  -5.0341396e-02  -1.1077905e-01  -2.6637632e-01   5.5630581e-02  -3.2026660e-01   2.8004376e-01  -6.0117465e-02  -1.3667769e-02  -2.9353640e-01   1.1148676e-01   1.8334978e-01  -8.3840849e-02  -9.5822869e-02   4.6209465e-02  -1.4078328e-01   1.9257187e-01   2.4193081e-01   4.4482667e-01   3.8126213e-01   2.8678126e-01   1.8190712e-01   1.7123395e-01   1.4337801e-01  -2.6551695e-01  -2.1614919e-01  -3.2235268e-01  -2.9437567e-01   5.5755194e-01   3.8694896e-01   3.9956459e-01   4.2057718e-01   3.1470059e-01   1.7192348e-01   3.3390847e-01   2.5773746e-01   2.0601370e-01   2.3237918e-01   3.1981594e-01   3.6853952e-01   2.3248664e-01   3.0578251e-01   3.1406312e-01   2.3792291e-01  -6.1334328e-03   5.5356520e-02  -1.2593015e-01  -1.2304318e-01  -2.3681824e-01  -4.0215878e-02  -5.8401846e-02   1.1707315e-01  -7.9670392e-02  -1.9485076e-01  -1.3633422e-01  -1.5235042e-01  -1.8420482e-01   7.4462963e-02  -1.5187146e-01  -8.1994378e-02  -6.4585338e-02  -1.9593585e-01   1.7785221e-02  -1.4505645e-01  -5.8786569e-02   5.4927791e-02  -2.1637771e-01  -1.5380997e-01  -1.6063113e-01  -3.2856201e-01  -1.8181608e-01  -1.4652008e-02
  -2.0832014e-01  -2.4499154e-01   3.8039693e-01   8.6029615e-02   6.2159694e-02   2.0957433e-01   2.7258754e-01   2.0666864e-01  -8.7081343e-02  -1.7374281e-01   2.7118866e-02  -6.2058206e-03   2.0754618e-02   3.2487412e-02  -4.3030329e-02   1.6678827e-01  -2.8240249e-03  -5.3285599e-03   1.2675353e-01  -1.1654480e-02  -9.0947010e-02  -1.5568384e-01   2.8558566e-01   3.3105480e-01  -1.7994855e-02   1.0190423e-01   1.0868493e-01   3.6809420e-01   2.9801545e-01   3.6027781e-01   3.1391376e-01   3.4186639e-01   1.6075967e-01   1.4732440e-01   2.7617309e-01   3.0444837e-01   3.7872179e-01   3.5096794e-01   5.7533147e-01   6.2495422e-01   5.5094227e-01   1.0000000e+00  -7.4222727e-03  -6.9213173e-02   2.2361283e-01  -1.3604685e-02  -9.1231209e-02  -1.7690950e-01   1.5784888e-02  -2.5466424e-01   1.7350502e-01  -6.6320759e-02   1.7258059e-02  -4.6023481e-02   1.5470120e-01   1.7755141e-01  -1.9442339e-01  -1.2519873e-01   5.6590963e-02  -1.0715627e-01  -3.3146614e-02   3.5162367e-02   1.9310670e-01   7.2499049e-02   6.8945037e-02   3.7085967e-02   2.9313391e-01   2.4418888e-01  -1.7915179e-01  -1.0383384e-01  -1.5197503e-01  -4.5733258e-02   5.9723383e-01   6.3412512e-01   4.2930650e-01   6.1419000e-01   3.2801898e-01   2.8256207e-01   6.1640152e-03  -3.6248487e-02  -1.5334679e-01  -2.8522298e-02   1.0971657e-01   1.7934481e-01   6.8453307e-02   2.3377119e-01   2.4215460e-01   2.4705583e-01   1.4474186e-01   2.0537501e-01   1.3554563e-01   1.6357038e-01   5.3324303e-02   2.4955465e-01  -1.1171578e-01   1.0634627e-01  -6.9066263e-02  -2.6578943e-03   1.0163970e-01   4.2890741e-03   9.4381563e-02   3.7478001e-01   1.2291318e-01   3.3338710e-01   1.0112383e-01   1.1373939e-03   1.1578605e-01   3.3291954e-02  -9.2214644e-02   1.3778658e-01   7.3638223e-02   1.1024059e-01   2.1399335e-01  -1.2227104e-02  -1.1591119e-02   7.3430446e-03
   4.2696815e-01   3.8795644e-01  -1.3198352e-01   2.5084444e-01  -2.7526709e-02  -1.8371794e-01  -2.3269238e-01   1.9626641e-02   2.4235055e-01   2.6923815e-01   1.8073106e-02  -2.5358132e-02  -1.9704212e-02  -7.7274372e-03  -7.6845438e-02  -6.0343034e-02   4.2712766e-02  -7.5103650e-02   2.8454197e-01   2.2785996e-01   1.7318553e-01   2.2594529e-01  -4.1547218e-01  -3.3798247e-01  -1.4005217e-01  -2.7052836e-01   1.5588249e-01   3.6488283e-02  -1.3649679e-01  -2.8782365e-01  -1.5674642e-01  -2.1417831e-01  -7.2922340e-02  -7.8205513e-02  -6.9805135e-02  -8.9845763e-02  -4.0799708e-02   5.5626096e-02  -1.7280647e-01   7.6715011e-02  -6.9363548e-02  -7.4222727e-03   1.0000000e+00   8.7376435e-01   4.9232450e-01   5.2325424e-01   7.3321213e-01   7.0696174e-01   2.4042243e-01   4.2944252e-01   4.5674270e-01   4.8143767e-01   5.0506153e-01   3.9789322e-01   3.5882198e-01   3.6980785e-01   4.1570261e-01   3.2429627e-01  -1.6969880e-01   1.4479993e-01  -1.8743544e-01  -6.6584483e-02  -1.4645953e-02  -8.0577446e-03  -2.0827513e-01  -9.1996534e-02  -6.1339162e-02   1.5019317e-01   3.8865596e-01   2.0656899e-01  -2.0517170e-01  -1.5176672e-01  -8.8116904e-02  -8.7834380e-02  -4.0988250e-02  -3.8347062e-02   1.6317041e-01   1.9714746e-01   7.4296839e-02   2.5728031e-02   1.3526054e-01  -1.4156665e-02  -5.9730584e-02  -7.4640670e-02  -1.0458505e-01  -2.8250450e-02   1.4782390e-03   1.2083125e-01   3.5409922e-02   2.4984182e-01  -1.3799662e-01  -1.9241751e-01  -2.3205290e-01  -4.1775224e-01  -3.2971680e-03  -8.1590482e-02   2.2882095e-01   4.0257377e-01   1.5633706e-01   3.4288502e-01  -1.6811199e-01  -2.6856672e-01  -2.0472624e-01  -2.2514906e-01  -4.4727869e-01  -2.2575320e-01   4.1793911e-01   2.9194557e-01   2.9189051e-02  -1.7302569e-01   1.7955954e-01   7.5963224e-02  -4.0316301e-02   4.2133392e-02  -2.7961365e-01  -4.5040660e-01
   3.1738346e-01   3.1888224e-01  -2.4147675e-01   2.7386372e-01   1.1566812e-01  -2.4126700e-01  -3.6846031e-01  -1.6178413e-02   3.2142012e-01   3.1305974e-01   2.3477189e-04  -4.8226554e-02  -9.6303817e-02  -5.2420887e-02   8.0527219e-03   2.7371216e-02  -7.5453557e-02  -1.9444366e-01   2.2980302e-01   2.3089654e-01   2.4362324e-01   2.2061218e-01  -4.2427067e-01  -2.7836954e-01  -2.2732587e-01  -3.5379133e-01   1.3491979e-01  -4.3999895e-02  -2.0643312e-01  -3.0977154e-01  -2.0232464e-01  -2.6122335e-01  -1.5112104e-01  -1.0782629e-01  -1.6308225e-01  -1.7677059e-01  -5.9170893e-02   7.2132715e-02  -3.3121991e-01  -2.3984164e-02  -1.9178144e-01  -6.9213173e-02   8.7376435e-01   1.0000000e+00   3.8753840e-01   5.8840582e-01   6.4512024e-01   7.5738196e-01   1.9646509e-01   5.5495772e-01   3.9781341e-01   5.2963103e-01   4.6881149e-01   5.0356233e-01   2.2655498e-01   2.9240708e-01   2.8841648e-01   2.1542000e-01  -2.9618058e-01   8.4473209e-02  -3.0316310e-01  -3.1612325e-02  -2.0187124e-04   2.3959776e-03  -2.4362256e-01  -1.6630996e-01  -1.7085278e-01   7.9598191e-02   4.1704265e-01   2.6449752e-01  -1.9047921e-01  -1.8462493e-01  -1.5134628e-01  -1.1126474e-01  -1.2652254e-01  -4.9236085e-02   4.9455447e-02   1.1800812e-01  -4.3107665e-02  -2.1508641e-02   1.6018710e-02  -7.6695167e-02   3.0775942e-02  -8.3713361e-02  -1.7107628e-01  -3.2383322e-02   3.5426388e-02   1.2462000e-01  -2.5140334e-02   2.0593064e-01  -6.7062944e-02  -1.5939649e-01  -1.8689990e-01  -4.0489188e-01  -4.7405095e-02  -9.0660697e-02   9.1818036e-02   3.2279215e-01   1.1869854e-01   2.6434477e-01  -5.7165591e-02  -2.4095532e-01  -2.1478658e-01  -2.2250249e-01  -4.0996683e-01  -1.9992373e-01   4.2344240e-01   2.9336821e-01   8.1062790e-02  -1.5564160e-01   1.4875593e-01   1.1537278e-01  -2.6257586e-02   6.1011812e-02  -2.8255214e-01  -3.7166858e-01
  -2.1316207e-01  -1.4064866e-01  -4.8276051e-02  -8.6363297e-02  -6.3654497e-03   6.2069341e-03   1.1102272e-01   5.7480313e-02   1.0012090e-01   2.5438028e-01  -1.0467859e-01  -4.7931467e-02  -1.2230868e-02  -2.4835268e-02  -2.0263671e-01  -5.0769787e-03   1.6081756e-01  -4.4514291e-02  -1.2607969e-01  -1.3620914e-01   9.3438265e-02   2.8585200e-01  -4.2898642e-02   2.8997395e-02   2.4455541e-01   2.1855351e-01  -1.8895572e-01   7.9827671e-02   1.6507982e-01   1.1413829e-01   3.8568944e-01   2.4475645e-01   4.4515133e-01   3.9353865e-01   4.6371377e-01   4.6542301e-01   1.4583075e-02   1.5664265e-01   1.3079667e-01   1.9284583e-01   2.3751573e-01   2.2361283e-01   4.9232450e-01   3.8753840e-01   1.0000000e+00   7.3971373e-01   1.5729287e-01   2.0265293e-01   3.5651196e-01   2.6641524e-01   4.6913259e-01   3.5450842e-01  -1.0563764e-01  -2.4911615e-01   6.8323613e-02  -1.9098285e-03  -8.1417803e-02  -1.1441528e-01   1.4863378e-01   1.4585541e-01  -3.0616599e-02   3.3527462e-02   1.0592552e-01   2.7958882e-02   2.4666483e-01   2.9233673e-01   5.8657979e-01   7.2328251e-01   5.9926698e-03   1.1416760e-01  -1.3928269e-01  -2.5904634e-01   2.5953504e-02   5.8516571e-02  -2.5406682e-02   1.2007705e-02   2.4717424e-01   2.7325773e-01   1.7009539e-01   1.8766691e-01   2.1015262e-01   2.2099416e-01   1.0083001e-01   8.0992464e-03   1.5074988e-02   2.4730212e-01   2.8838528e-01   2.9945037e-01  -1.8038437e-01  -1.1875540e-01  -8.1688853e-02  -1.8025967e-01  -1.4840104e-01  -1.8185664e-01   1.7574835e-01   2.4608065e-01   1.8761312e-01   2.1171606e-01  -1.1913573e-01  -1.8310988e-01  -1.6460099e-01  -1.7007077e-01  -1.9194755e-01  -1.7749112e-01  -2.0820413e-01  -1.6131580e-02   3.4049172e-01  -4.7578117e-02   1.9061135e-01   2.0778116e-01   2.6058978e-01  -1.0460275e-01  -3.8581274e-02  -2.7252999e-02   2.5567806e-02   7.2810779e-03
  -1.0606380e-02   1.1378554e-01  -2.7889011e-01  -2.7681920e-02  -2.6741024e-02  -1.6880493e-01  -1.7281282e-01  -9.8851804e-02   1.7205593e-01   3.1249557e-01  -6.7180456e-02  -1.4309657e-01  -5.3566509e-03  -1.2308926e-01  -1.4224750e-01  -8.6439885e-02   1.3625735e-02  -1.5217775e-01   9.7071748e-02   1.9631676e-01   1.0120410e-01   3.4951862e-01  -2.6084992e-01  -2.0552509e-01  -3.8838725e-02  -5.5462762e-02  -2.5602532e-01  -8.3092013e-02  -1.1615620e-01  -1.8504446e-01   5.0465073e-02  -8.7834016e-02   1.9181293e-01   1.9940393e-01   8.9429302e-02   1.0001665e-01  -1.3020095e-01   1.7017370e-02  -2.4399967e-01  -8.2105536e-02  -5.0341396e-02  -1.3604685e-02   5.2325424e-01   5.8840582e-01   7.3971373e-01   1.0000000e+00   3.6333997e-01   5.5597515e-01   2.7265246e-01   6.6567824e-01   2.2573159e-01   4.9920214e-01   1.0281822e-01   2.7431453e-02   7.7238671e-02  -1.5527985e-02   1.4759322e-02   5.0875945e-02  -6.9514341e-02   3.0674055e-01  -3.0499567e-01  -8.4849416e-02   5.8032409e-02  -1.0755951e-01  -8.2953527e-02  -5.2325998e-02   3.3511694e-01   5.5100720e-01   3.3745897e-01   3.5571326e-01  -4.2707046e-02  -1.9930867e-01  -2.2828004e-01  -6.0697292e-02  -1.7832542e-01  -5.7131698e-02  -5.6091215e-03   1.9352947e-01  -2.8736372e-03   4.0731291e-02   1.0445151e-01   4.5668627e-03   1.1694401e-01  -1.0066403e-01  -2.5853732e-01  -8.8289406e-02   6.8405399e-02   1.4057292e-01  -2.6510877e-01  -1.6915443e-01   9.3670530e-02   6.8167766e-04  -8.8166987e-02  -2.0928953e-01   1.8231319e-01   2.5970592e-01   4.0738366e-01   4.7965553e-01   2.0542342e-01   1.1530689e-01  -1.0264193e-01  -2.4348068e-01  -1.5331149e-01  -1.5268891e-01  -2.7460103e-01  -6.6266488e-02   5.3561731e-01   1.3975695e-01   3.3286352e-01   2.2502412e-01   4.0943378e-01   1.5897950e-01   1.4946539e-01   1.1013960e-01  -4.2046413e-02   7.3034292e-03
   4.9121876e-01   5.1076054e-01  -2.3007209e-01   2.5667728e-01  -2.8643782e-01  -3.0948218e-01  -2.8396982e-01   1.2990188e-01   7.0550030e-02   1.9676860e-01  -3.7132676e-03   1.1547858e-01  -7.5455258e-02   4.9244937e-02  -1.2181587e-01  -1.4533373e-01  -8.7863048e-02  -2.2306237e-02   4.1741940e-01   4.3182660e-01  -6.1143931e-02  -9.0485783e-03  -5.0251326e-01  -4.1456512e-01  -4.5418079e-01  -4.7487447e-01  -4.2378544e-02  -2.1608467e-01  -1.7663800e-01  -2.3215208e-01  -3.8875207e-01  -3.7064225e-01  -1.8981741e-01  -6.9204614e-02  -4.4017173e-01  -4.3996106e-01  -1.8644960e-01  -2.0693491e-01  -2.1338611e-01  -7.5458464e-02  -1.1077905e-01  -9.1231209e-02   7.3321213e-01   6.4512024e-01   1.5729287e-01   3.6333997e-01   1.0000000e+00   8.4564308e-01   1.4904962e-01   3.2536353e-01   1.5648445e-01   2.8466251e-01   7.1982297e-01   4.2605399e-01   5.6687777e-01   4.5898306e-01   4.4546031e-01   4.6415793e-01  -1.6200903e-01   2.3932499e-01  -1.8966148e-01   2.9882581e-02  -1.2327655e-02   1.8868154e-01  -4.8988058e-01  -3.0106291e-01  -1.6520467e-01  -3.5207518e-02   5.0531528e-01   3.3558899e-01  -2.4523800e-01  -1.2823797e-01  -8.7636839e-02  -5.4685988e-02  -6.7009736e-04  -1.2980524e-02   1.5491038e-02   1.0812477e-01  -4.8985746e-02  -2.6601604e-02   1.3484262e-01  -4.8408918e-02  -1.0993849e-01  -3.1326531e-02  -2.1008882e-01  -2.6513441e-01  -2.5404583e-01  -3.6184461e-02   2.0223090e-01   2.1142699e-01   6.6511703e-02  -1.2746306e-02  -1.2448949e-01  -3.2656136e-01  -3.9311118e-02  -6.2162714e-02   4.9020161e-01   6.0841214e-01   4.8046378e-01   6.3102174e-01   1.6516518e-02  -1.8003622e-01  -6.6370275e-03  -6.4293404e-02  -4.0104729e-01  -3.0815803e-01   5.0776307e-01   4.0743732e-01   6.1905436e-02  -1.5858944e-01   2.6987349e-01   3.5179526e-01   1.3736742e-01   1.5783911e-01  -2.5309982e-01  -3.9922273e-01
   3.7890463e-01   4.5938703e-01  -3.3860769e-01   1.4561543e-01  -2.3956960e-01  -3.8681745e-01  -3.9292558e-01  -5.8716330e-03  -2.8666486e-02   9.9623775e-02  -1.6403397e-01  -9.7434224e-02  -2.2509686e-01  -1.3491978e-01  -1.9652126e-01  -2.3661845e-01  -2.6157125e-01  -1.7271073e-01   3.7298439e-01   4.7868647e-01   1.9563095e-02   3.0243316e-02  -5.3743037e-01  -4.5415409e-01  -3.7062694e-01  -4.0883180e-01  -2.2861277e-02  -3.0795594e-01  -3.8330903e-01  -4.1638008e-01  -3.9559617e-01  -4.0776417e-01  -2.2860088e-01  -1.0138592e-01  -4.0772171e-01  -3.9015486e-01  -1.8581621e-01  -1.7742756e-01  -3.7431240e-01  -2.2851329e-01  -2.6637632e-01  -1.7690950e-01   7.0696174e-01   7.5738196e-01   2.0265293e-01   5.5597515e-01   8.4564308e-01   1.0000000e+00   1.6794793e-01   5.1635640e-01   6.6647989e-02   3.6434653e-01   5.6362637e-01   4.7549291e-01   3.5585421e-01   2.6753147e-01   3.5599454e-01   3.8532977e-01  -2.5523396e-01   2.7228973e-01  -3.9552367e-01  -6.9731631e-02  -1.1660654e-01   1.7184475e-02  -5.6459755e-01  -4.1921020e-01  -5.8822712e-02   1.0080995e-01   6.2027314e-01   5.1881795e-01  -7.6382923e-02  -4.0145624e-02  -2.6360107e-01  -1.8973818e-01  -1.2782732e-01  -1.2237870e-01  -9.2147169e-02   9.6154237e-02  -2.1729812e-01  -1.5622162e-01  -3.4665986e-03  -1.4399021e-01  -7.6717491e-02  -1.0065822e-01  -3.0602300e-01  -3.1903207e-01  -2.1304513e-01  -4.0072915e-02   1.1041440e-01   1.1772548e-01   2.2339149e-01   1.2374866e-01   2.6417051e-02  -1.9419449e-01   4.0828949e-02   2.9434844e-02   4.6073208e-01   6.4059081e-01   4.9094467e-01   5.3297091e-01   1.5930436e-01  -8.2577576e-02   5.9695363e-02  -1.3425573e-02  -3.7082708e-01  -2.1028818e-01   5.1325423e-01   4.7981490e-01   1.5665446e-01  -1.8278750e-02   4.6184656e-01   4.2962830e-01   2.4756727e-01   1.7801291e-01  -2.5838569e-01  -2.8651663e-01
   1.3913876e-02   9.0598171e-02   6.2240329e-02  -2.3906260e-03   1.0996373e-01   3.0145661e-01  -5.1539265e-03   3.8677521e-02  -5.8876662e-02  -1.5440128e-01  -1.0956292e-01   1.0324099e-01   1.6249966e-02   3.5998474e-02  -1.7002609e-01  -4.3796217e-02   6.3275402e-02   1.5998902e-01  -1.6070271e-01  -1.5131243e-01  -1.7132327e-01   1.1495610e-02  -2.4023731e-01  -2.0025586e-01  -5.5591436e-02   1.8006668e-01  -3.0912296e-01   1.1316185e-01  -4.4565294e-02  -2.3705280e-02   6.6956599e-02  -1.4096912e-02   5.3724894e-02  -6.4228165e-02  -2.9742574e-03  -5.4774751e-02  -2.0319285e-01  -8.7001641e-02   4.2224031e-02  -2.0863976e-02   5.5630581e-02   1.5784888e-02   2.4042243e-01   1.9646509e-01   3.5651196e-01   2.7265246e-01   1.4904962e-01   1.6794793e-01   1.0000000e+00   4.2665610e-01   1.8599675e-01   4.7946722e-01  -7.1369116e-02   3.2161701e-03  -2.6958924e-02   2.6421123e-02   1.7434655e-01   1.4897529e-01   3.7123352e-01   4.9364374e-01   2.0568753e-01   2.4848959e-01   1.0308797e-01  -1.0541639e-02  -8.0937489e-02   1.5595846e-01   4.2479256e-01   3.9330764e-01  -5.1484798e-03   7.7021785e-02  -1.1398409e-01  -3.2557233e-01  -1.7724832e-01  -1.4696757e-01  -1.1594158e-01  -2.2358749e-01  -8.8706671e-02  -3.8223022e-02   1.0220492e-01   1.3278312e-01   1.2925972e-01   2.9288215e-03   1.0041875e-02   1.5691245e-01  -1.1598615e-01  -5.1753276e-02   4.6090658e-02   1.7570134e-01  -1.5441107e-01   6.8051511e-03   2.8636094e-02   8.5065938e-02  -1.6745108e-01   6.2378989e-02   1.3338662e-01   1.6721728e-01   3.0291966e-01   2.8922821e-01   1.6604090e-01   1.5768518e-01   1.8588166e-01   1.0152309e-01   3.3987569e-01  -7.6980933e-02   1.4173155e-02  -1.8879677e-02   1.9896482e-01   1.7039774e-01   1.0415231e-01   1.0675356e-02   1.1221092e-01  -5.1208786e-02  -2.8777723e-02  -1.8643966e-01  -2.4418883e-01  -7.8286567e-03
   1.5964783e-01   1.2291050e-01  -1.7718963e-01   2.4673847e-02   1.1503455e-01  -1.3845511e-01  -1.9075141e-01  -1.0627637e-01   2.1028277e-01   3.2329723e-01   1.7497630e-01   6.2018640e-03   2.1250482e-01   1.1990128e-01   1.0712787e-02  -4.5467408e-02   5.6031294e-04  -1.7046875e-01  -1.3542527e-02   4.6625303e-02   1.1643573e-01   3.4665702e-01  -3.4027997e-01  -3.2104202e-01  -1.9129641e-01  -2.1869656e-01  -2.8469015e-01  -1.8399376e-01  -3.0947281e-01  -3.4749893e-01  -2.5310912e-01  -3.5819644e-01  -6.0708763e-02  -1.1587740e-01  -2.1489102e-01  -2.5102253e-01  -1.4970958e-01  -2.6241798e-02  -4.3090489e-01  -2.0855514e-01  -3.2026660e-01  -2.5466424e-01   4.2944252e-01   5.5495772e-01   2.6641524e-01   6.6567824e-01   3.2536353e-01   5.1635640e-01   4.2665610e-01   1.0000000e+00   1.3813734e-02   7.3701912e-01   1.7454200e-01   3.7807657e-01   1.0087756e-01   7.5888745e-02   1.2399887e-01   7.7140184e-02   2.4179187e-02   5.1079320e-01  -5.6097039e-02   3.4131216e-02   6.8852611e-02  -1.8857922e-01  -1.5210914e-01   3.8016623e-02   1.2562981e-02   2.3546638e-01   2.7144896e-01   2.1312794e-01   5.4630517e-02  -1.6353711e-01  -5.2044153e-01  -3.2149200e-01  -3.9218337e-01  -2.6810629e-01  -1.8647071e-01  -1.2357325e-02  -4.6246660e-02  -7.7273386e-02  -3.2208532e-02  -2.1389568e-01   5.1103027e-02  -1.1594499e-01  -3.3795939e-01  -2.1346212e-01  -9.2634887e-02  -4.0308205e-02  -3.2459888e-01  -9.4873424e-02   1.1787005e-01   1.6527653e-01  -3.1015251e-02  -7.7298025e-02   1.1685177e-01   1.8395969e-01   3.3651113e-01   4.3427155e-01   2.4595138e-01   3.4252546e-01  -8.2525774e-02  -1.4674549e-01  -5.9006152e-02  -6.2564634e-02  -2.6973565e-01  -2.8584445e-02   3.2957084e-01   4.2707586e-02   3.0800933e-01   8.0013469e-02   2.8116295e-01   1.0326543e-01   1.2159420e-01   1.0657360e-01  -5.3184895e-02  -6.0570389e-02
  -2.3416002e-02  -3.7569132e-02   9.5086404e-02   3.5151668e-01   2.6013194e-01   1.2889167e-01   7.4206828e-02   2.7765231e-01   4.0493525e-01   3.6700929e-01   4.2857947e-02  -4.1880895e-02  -1.4797973e-02  -2.6692664e-02   1.0782433e-01   3.0089227e-01   2.0648427e-01  -4.2055852e-02  -1.0465988e-02  -1.6204447e-01   3.5164671e-01   3.3795143e-01   8.2283746e-02   2.5979009e-01   1.7915578e-01   9.7592745e-02   1.4091668e-01   2.0470436e-01   2.3885380e-01   2.1366925e-01   3.5788544e-01   3.5259158e-01   1.7063086e-01   1.2910312e-01   3.0291961e-01   3.5367294e-01   1.6080714e-01   1.0568906e-01   2.7804296e-01   4.2139037e-01   2.8004376e-01   1.7350502e-01   4.5674270e-01   3.9781341e-01   4.6913259e-01   2.2573159e-01   1.5648445e-01   6.6647989e-02   1.8599675e-01   1.3813734e-02   1.0000000e+00   3.4347261e-01   2.2036066e-01   1.7006227e-01   2.1468461e-01   4.1378930e-01  -4.1815505e-02  -1.8531070e-02  -1.8143682e-01  -2.2500001e-01  -1.1775845e-01   5.8933765e-02   1.5870077e-01   2.1368707e-01   2.9821406e-01   2.6508098e-01  -3.1998093e-02   1.3525724e-01  -3.3577686e-03  -1.0528792e-01  -3.0724884e-01  -3.4701654e-01   2.8251780e-01   1.8244739e-01   2.6402321e-01   1.4318437e-01   1.0830889e-01  -1.7060261e-02   2.1098126e-01   2.4455894e-01   2.0573683e-01   2.9851930e-01   1.7775699e-01   3.6264603e-02   2.9530035e-01   5.5029208e-01   1.7978714e-01   3.6130782e-01   4.7319885e-02   3.5714680e-01  -2.8893326e-01  -3.6151292e-01  -1.4454772e-01  -2.6036808e-01  -2.6729817e-02  -6.7889103e-02  -2.2394162e-01  -5.0301894e-02  -3.4698458e-01  -2.0412446e-01  -2.0178949e-01  -1.5590731e-01  -1.6863230e-01  -1.3584327e-01  -4.9922937e-02  -3.3015277e-03   9.6133006e-02  -7.2493741e-02  -1.3125316e-01  -1.2054525e-01  -2.3215861e-01  -1.5837473e-01  -1.0184023e-01   8.7731568e-02   8.2160941e-03  -1.9515945e-01
   3.6383399e-02  -5.9898806e-02  -1.0651928e-01   5.6908006e-02   8.4852199e-02  -6.8599976e-02   4.1498579e-03   1.2114181e-01   3.1996613e-01   3.9081899e-01   3.3127026e-01   1.2044871e-01   3.5009002e-01   2.6817239e-01   1.2454675e-01   1.6196331e-01   1.7683054e-01  -3.6781674e-02  -5.5659222e-02  -7.9742027e-02   9.4741648e-02   2.4802444e-01  -3.0903438e-01  -2.5410172e-01  -2.5605695e-01  -3.0004245e-01  -2.4464845e-01  -7.6146385e-02  -1.8594245e-02  -4.2951088e-02   5.1164450e-03  -5.3200087e-02   1.5340145e-02  -2.7268159e-02  -1.3744403e-01  -1.3581300e-01  -1.5554090e-01  -8.2283266e-02  -1.5611921e-01   8.6071437e-03  -6.0117465e-02  -6.6320759e-02   4.8143767e-01   5.2963103e-01   3.5450842e-01   4.9920214e-01   2.8466251e-01   3.6434653e-01   4.7946722e-01   7.3701912e-01   3.4347261e-01   1.0000000e+00   2.3947715e-01   3.3367716e-01   2.2553573e-01   2.5050485e-01   6.2999788e-02  -5.4042815e-02   4.0458797e-02   3.2946071e-01   7.0690395e-02   1.8521874e-01   3.3588270e-01   7.5017581e-02   9.6815474e-03   1.7903212e-01   5.0353033e-02   2.7466391e-01   7.6059387e-02   1.5740477e-02  -1.3938827e-01  -2.8754835e-01  -2.3097841e-01  -1.3714067e-01  -1.5531224e-01  -4.7689276e-02  -9.2415198e-02  -6.2780767e-02   1.9427116e-03   4.5020294e-02  -7.6334088e-04  -8.7828580e-02   2.5189557e-01   9.9449869e-02  -1.9478698e-01   3.0357128e-02  -5.6604856e-02   7.7533147e-02  -1.9635184e-01   1.0782271e-01   7.6746357e-02   1.3704837e-01  -4.3261763e-02  -8.2916250e-02  -4.9394830e-02   1.0242841e-01   1.8153798e-01   3.6201420e-01   1.1669259e-01   2.6147851e-01  -1.4665126e-01  -8.3357199e-02  -8.6855589e-02  -4.0817981e-02  -3.2317880e-01  -3.1447466e-02   4.0430575e-01   6.3902396e-02   4.5908824e-02  -6.4878547e-02   1.3692273e-01  -1.4233935e-01  -4.0142831e-02  -2.6801977e-02  -1.3980101e-01  -1.5281334e-01
   5.2488434e-01   4.3004790e-01  -1.0489061e-01   3.3700744e-01  -2.5304380e-01  -4.4981230e-01  -7.6368794e-02   3.7756727e-01   1.8328025e-01   2.5815521e-01   1.8329308e-01   2.0452075e-01   1.4436248e-02   1.9474548e-01  -8.2847955e-02  -6.9883203e-02  -8.4729330e-02  -5.1296795e-02   4.7751449e-01   4.2647444e-01   9.5415632e-02  -9.5887955e-02  -3.6746614e-01  -2.6866441e-01  -5.6119524e-01  -6.5966727e-01   1.0545940e-01  -2.6749337e-01  -1.8425247e-01  -1.7935884e-01  -3.9881285e-01  -2.7770527e-01  -2.7885355e-01  -1.4707748e-01  -4.9536784e-01  -4.6369830e-01  -8.2795325e-02  -1.3820610e-01  -1.3925265e-01   1.3944563e-01  -1.3667769e-02   1.7258059e-02   5.0506153e-01   4.6881149e-01  -1.0563764e-01   1.0281822e-01   7.1982297e-01   5.6362637e-01  -7.1369116e-02   1.7454200e-01   2.2036066e-01   2.3947715e-01   1.0000000e+00   5.9434283e-01   6.7185240e-01   6.1491423e-01   4.1109041e-01   3.7645324e-01  -2.4155491e-01   7.1941195e-02  -9.0368119e-02   1.4730252e-01   1.7342112e-01   3.2160275e-01  -4.3935479e-01  -3.0956220e-01  -3.3431724e-01  -2.2376854e-01   4.5497103e-01   2.7080770e-01  -2.2137397e-01  -3.4540715e-02  -2.9083270e-02  -2.2403972e-03   4.5519196e-02   9.2782197e-02  -1.3908733e-01  -3.7983913e-02  -1.6146545e-01  -1.3134719e-01  -8.9037565e-02  -2.0220713e-01  -9.5492545e-02  -1.9078366e-01  -2.5808381e-01  -2.2418983e-01  -4.4215230e-01  -2.4448418e-01   4.8581055e-01   5.2220493e-01   1.6481862e-01   1.6856949e-01   1.1809545e-01  -1.5033624e-01  -2.5304967e-01  -2.3512575e-01   1.9760249e-01   4.2986459e-01   3.9655622e-01   6.7692299e-01  -6.9961078e-02  -6.0833370e-02  -5.0087805e-02   1.1201069e-01  -3.3758785e-01  -2.1423123e-01   3.4588347e-01   3.4596105e-01  -3.2668866e-02  -2.1201258e-01   4.8182749e-02   3.5681648e-01   2.9649740e-01   2.7181402e-01  -1.6437974e-01  -4.2616474e-01
   3.2448833e-01   2.1403653e-01   1.3676985e-01   4.2427614e-01   1.0738851e-01  -1.4718202e-01  -9.5695575e-02   2.7697423e-01   1.1644350e-01   1.4066634e-01   1.1968806e-02  -6.4720076e-02  -1.1469785e-01   1.1223776e-01  -4.2449868e-03   4.9160880e-02  -2.8620321e-01  -3.6235055e-01   1.7576158e-01   1.6606567e-01   1.1771193e-01   2.1337219e-02  -1.8229684e-01  -6.6316551e-02  -3.6026597e-01  -4.2340453e-01   1.5089608e-01  -9.7502089e-02  -4.6033737e-01  -3.8058072e-01  -4.3638189e-01  -3.4779519e-01  -4.3464527e-01  -4.0462720e-01  -3.5364886e-01  -3.4600896e-01  -1.2767047e-03   4.2507369e-02  -2.0149283e-01   3.6365596e-02  -2.9353640e-01  -4.6023481e-02   3.9789322e-01   5.0356233e-01  -2.4911615e-01   2.7431453e-02   4.2605399e-01   4.7549291e-01   3.2161701e-03   3.7807657e-01   1.7006227e-01   3.3367716e-01   5.9434283e-01   1.0000000e+00   2.9213269e-01   3.9444993e-01   1.8045334e-01   9.9842804e-02  -1.9201984e-01   4.6689390e-02  -1.4056152e-01   5.0910661e-03  -1.3418998e-01  -1.2895236e-01  -3.5899114e-01  -2.0855469e-01  -4.3200272e-01  -3.2053193e-01   2.7534139e-01   8.7057524e-02  -8.3477166e-02   5.3483364e-02  -2.1487831e-01  -2.4719656e-02  -1.5167908e-01   1.1219236e-01  -1.2757372e-01  -1.3068463e-01  -3.0707324e-01  -2.4664250e-01  -3.3259693e-01  -3.8953055e-01  -1.4780303e-01  -1.9141502e-01  -1.5989233e-01  -5.1244314e-02  -2.1840855e-01  -1.0978174e-01   3.1664813e-01   5.3253425e-01   1.6019273e-01   1.9251848e-01   1.8442586e-01   9.5116069e-02  -2.1007886e-01  -2.6940648e-01  -4.9684622e-02   2.0663779e-01   2.7370436e-01   4.8123458e-01   1.1740887e-01   1.7537692e-01   1.7305176e-01   2.7991411e-01  -1.5267102e-01  -2.3682657e-02   8.4008385e-02   2.1527580e-01  -4.5697985e-02  -2.5210506e-01  -3.8468081e-02   3.6228292e-01   3.3253678e-01   3.3182645e-01  -5.1277314e-02  -3.4680211e-01
   2.5964021e-01   8.2353944e-02   1.8943769e-01   3.7449811e-01  -1.7382700e-01  -2.6277428e-01   2.7561059e-01   4.6289099e-01   8.4601073e-02   3.4147003e-01   3.2294516e-01   2.0619705e-01   2.1886718e-01   3.0704603e-01  -6.0306451e-02  -5.5839152e-03   1.4731074e-01   4.8098409e-02   2.4312757e-01   1.3985360e-01   7.5514702e-02  -1.4300141e-02   2.8073609e-03   8.5672761e-02  -3.1422573e-01  -4.6885772e-01   1.5853324e-02  -9.0449953e-02   1.0499490e-01   5.4871458e-02  -2.1462279e-01  -9.9422937e-02   3.2658993e-04   7.6732131e-02  -2.7604382e-01  -2.4649459e-01   6.0323450e-02  -9.9637826e-02   2.6573891e-01   4.2596314e-01   1.1148676e-01   1.5470120e-01   3.5882198e-01   2.2655498e-01   6.8323613e-02   7.7238671e-02   5.6687777e-01   3.5585421e-01  -2.6958924e-02   1.0087756e-01   2.1468461e-01   2.2553573e-01   6.7185240e-01   2.9213269e-01   1.0000000e+00   7.7895688e-01   1.5403704e-01   1.4463029e-01  -9.4937130e-02   7.9922308e-02   8.6419182e-02   7.2537868e-02   3.1341965e-01   4.1637366e-01  -1.3043282e-01  -7.8231754e-02  -1.5783000e-01  -9.9930784e-02   1.0062144e-01  -5.8521140e-02  -3.2279856e-01  -2.4048201e-01   1.0695732e-01   8.1359226e-02   1.1085942e-01   1.7193389e-01  -8.1011828e-02   7.8010406e-03   4.1384169e-02  -2.3344072e-02   5.6685463e-02   2.7459945e-02  -3.7683485e-02  -1.0021650e-01  -4.2858176e-02  -4.5029412e-02  -2.6871764e-01  -3.4186486e-02   4.3078553e-01   4.7001046e-01   1.5250932e-01   1.3143012e-01   2.0080790e-01   1.0045614e-01  -1.4052663e-01  -1.0018029e-01   3.5501023e-01   4.5382426e-01   3.7348809e-01   5.4206607e-01  -2.0926744e-01   4.2229053e-02  -1.5179290e-01   2.8133389e-01  -6.7812248e-02   6.5422598e-02   1.6210041e-01  -1.1537816e-01  -1.6219379e-01  -8.8193819e-02   1.5738200e-01   2.5882829e-01   3.8115502e-01   4.6733542e-01   2.9172389e-01  -7.6429902e-02
   1.9813209e-01   5.3998218e-02   3.3076899e-01   5.0582161e-01   1.8137619e-01  -8.5073131e-02   2.7254838e-01   3.6418391e-01   3.4227701e-01   4.0812484e-01   3.1027361e-01   1.8933141e-02   1.7939949e-01   1.4395726e-01   8.4338384e-02   1.2142148e-01   1.0340745e-01   9.5537527e-03   2.7845946e-01   1.0468408e-01   2.4593163e-01   1.5457920e-01   8.5807831e-02   1.7152951e-01  -2.6233821e-01  -4.0817167e-01   1.7828592e-01   7.3397026e-02   4.6239976e-02   2.0570614e-02  -2.0361498e-01  -1.5205585e-01  -1.2092521e-01  -1.3655024e-01  -2.3974661e-01  -2.5243526e-01   2.9177461e-01   1.1348469e-01   2.9983500e-01   5.7666482e-01   1.8334978e-01   1.7755141e-01   3.6980785e-01   2.9240708e-01  -1.9098285e-03  -1.5527985e-02   4.5898306e-01   2.6753147e-01   2.6421123e-02   7.5888745e-02   4.1378930e-01   2.5050485e-01   6.1491423e-01   3.9444993e-01   7.7895688e-01   1.0000000e+00   7.9172942e-02   1.5121252e-01  -2.3243365e-01  -7.9219789e-02   3.9066536e-02  -3.8720330e-02   3.2198998e-01   3.4135646e-01  -6.1885015e-02  -5.1694141e-02  -3.1152560e-01  -2.4895015e-01   1.4629083e-01  -5.3363343e-02  -4.0496720e-01  -2.5884624e-01   1.1440318e-01   8.9464876e-02   1.2860411e-01   2.5187701e-01   1.9653014e-02  -4.5221411e-02   6.2470077e-02   1.6538070e-02  -5.9044730e-03  -2.6459481e-02  -4.1806270e-02  -1.0758986e-01   4.9863873e-03   6.8739159e-02  -1.6509430e-01   9.9192891e-02   3.7804748e-01   6.1774387e-01  -2.9356249e-02   5.7769663e-02   4.2917709e-02   5.7295751e-03  -2.0091183e-01  -1.6966710e-01   9.1289966e-02   2.6184708e-01   1.5428473e-01   5.0287326e-01  -2.7206928e-01  -1.3482103e-02  -2.0625479e-01   1.7200686e-01  -1.2937490e-01  -3.4108670e-02   5.6388822e-02  -1.0154254e-01  -1.9406540e-01  -2.5232351e-01  -7.6948160e-02   2.0619197e-01   2.6663706e-01   3.5343613e-01   1.2298512e-01  -1.6527855e-01
   8.9223947e-01   8.1091458e-01  -8.1253512e-04   1.6319853e-01  -3.4684449e-01  -2.5555309e-01  -7.0253223e-02  -1.1374114e-01  -1.2268680e-01  -2.2812057e-01   7.4164788e-02   1.4454163e-01   7.1987667e-02   3.4414656e-02  -1.9579607e-01  -2.6449081e-01   3.4279250e-01   4.8099431e-01   5.5932238e-01   4.4118182e-01  -1.6963043e-01  -1.4779326e-01  -3.7183291e-01  -4.3904521e-01  -1.2312810e-01  -1.5500848e-01   7.8342455e-02  -2.2322229e-02  -3.2632907e-02  -1.5115148e-01  -1.4077213e-01  -1.4869421e-01   1.1289218e-01   4.3277406e-02  -2.0877461e-01  -2.5376634e-01  -4.3062566e-01  -4.1439791e-01  -1.2147907e-01  -1.8047038e-01  -8.3840849e-02  -1.9442339e-01   4.1570261e-01   2.8841648e-01  -8.1417803e-02   1.4759322e-02   4.4546031e-01   3.5599454e-01   1.7434655e-01   1.2399887e-01  -4.1815505e-02   6.2999788e-02   4.1109041e-01   1.8045334e-01   1.5403704e-01   7.9172942e-02   1.0000000e+00   8.0498658e-01   1.6756071e-01   9.3750728e-02   1.6313325e-01  -2.0505228e-02   1.0568746e-02  -1.6356576e-02  -2.6399025e-01  -1.9624530e-01  -8.6829817e-02  -1.3655003e-01   4.8446611e-01   2.3163159e-01  -2.5524707e-01  -9.3789122e-02  -9.2139799e-02  -2.7920059e-01  -1.5857283e-01  -3.5206914e-01   6.8851666e-02   2.0067318e-01   3.3949085e-01   2.8550523e-01   4.4066563e-01   1.9357309e-01  -2.7940706e-01  -1.3536109e-02  -9.2976774e-02  -2.7581185e-01  -2.7699227e-01  -2.5702207e-01   1.2220367e-01   1.3534153e-01  -3.2814515e-01  -2.5336176e-01  -3.8483686e-01  -3.9825838e-01  -9.0736359e-02  -3.2136263e-01   1.9445531e-01   2.0053153e-01   1.3240549e-01   3.2508430e-01  -1.4092270e-01  -2.6593777e-01  -9.1150986e-02  -3.0117696e-01  -4.0292486e-01  -4.6144890e-01   1.7182038e-01   3.1657164e-01  -1.2945511e-01  -3.5288863e-01  -9.7189642e-02  -1.8414854e-01  -2.2675997e-01  -2.2525491e-01  -4.2655021e-01  -5.2672408e-01
   7.5740214e-01   8.7533650e-01   6.0868733e-02   2.3480471e-01  -2.9499742e-01  -1.9440372e-01  -1.2123292e-01  -1.0391217e-01  -1.1939586e-01  -3.3166067e-01  -1.1579063e-01  -5.5801911e-02  -7.6396271e-02  -2.2436973e-01  -2.3280747e-01  -4.5666683e-01   1.1313285e-01   3.4457124e-01   5.6703624e-01   5.3967570e-01  -4.1385988e-02  -4.9906704e-02  -3.6475336e-01  -4.3224852e-01  -4.1741836e-02   1.6039375e-02   1.8301060e-01   2.3482267e-02  -1.9727171e-01  -2.8121735e-01  -1.3743338e-01  -1.2517158e-01   3.3738676e-02   2.4256087e-02  -1.8581768e-01  -1.9822015e-01  -4.4889971e-01  -4.7525900e-01  -1.2076168e-01  -1.0844274e-01  -9.5822869e-02  -1.2519873e-01   3.2429627e-01   2.1542000e-01  -1.1441528e-01   5.0875945e-02   4.6415793e-01   3.8532977e-01   1.4897529e-01   7.7140184e-02  -1.8531070e-02  -5.4042815e-02   3.7645324e-01   9.9842804e-02   1.4463029e-01   1.5121252e-01   8.0498658e-01   1.0000000e+00   9.0073767e-02   2.0687381e-01  -6.8031847e-02  -4.1425201e-02  -1.8983605e-01  -3.4547405e-03  -2.9984841e-01  -2.9636318e-01   3.3699739e-03  -5.0184614e-02   5.9890011e-01   4.2027856e-01  -1.8937641e-01  -2.8335458e-02  -3.5342473e-02  -1.6331378e-01   2.4043865e-02  -2.2533131e-01   9.2002240e-02   1.5417511e-01   2.1497045e-01   1.9114567e-01   2.9926720e-01   1.4813429e-01  -2.1567257e-01  -1.6613852e-01   1.2680697e-02  -2.2144720e-01  -2.6067161e-01  -2.0889018e-01   2.1473535e-01   1.8654817e-01  -2.5581551e-01  -2.3011013e-01  -3.8150791e-01  -3.4135625e-01  -1.2380951e-01  -2.8634292e-01   2.0682158e-01   2.0059206e-01   2.1515942e-01   3.2281464e-01   2.5531015e-02  -2.3230650e-01   1.9265630e-02  -1.9809096e-01  -2.3208568e-01  -5.2425029e-01   2.6689445e-01   4.5997842e-01  -9.4753461e-02  -3.6701968e-01  -5.4158721e-02  -3.2531537e-02  -8.1945734e-02  -1.9544436e-01  -4.2610767e-01  -4.2190054e-01
  -1.2791149e-02  -3.5863855e-02   2.9036289e-01  -1.4765106e-01  -4.9694010e-02   2.4495256e-01   2.6563175e-01   3.7453921e-02  -1.9422643e-01  -2.6485171e-01   2.3583811e-02   2.8674935e-01   1.9298981e-01   2.5516932e-01  -3.8989792e-02  -8.5027887e-02   2.3584146e-01   1.8113976e-01  -2.5388514e-01  -2.9094926e-01  -1.5883508e-01   9.5472271e-03   1.8462185e-01   1.1085886e-01   2.7577168e-01   3.9291430e-01  -2.1029692e-01   1.0365500e-01   1.0815459e-01   1.2547864e-01   2.6001374e-01   2.4104439e-01   5.1103011e-01   4.2263042e-01   3.7766284e-01   2.8659603e-01  -2.9176408e-01  -1.3565839e-02   1.8359619e-01  -4.3527915e-02   4.6209465e-02   5.6590963e-02  -1.6969880e-01  -2.9618058e-01   1.4863378e-01  -6.9514341e-02  -1.6200903e-01  -2.5523396e-01   3.7123352e-01   2.4179187e-02  -1.8143682e-01   4.0458797e-02  -2.4155491e-01  -1.9201984e-01  -9.4937130e-02  -2.3243365e-01   1.6756071e-01   9.0073767e-02   1.0000000e+00   4.5896293e-01   6.9560461e-01   2.8577827e-01  -3.9148876e-02  -1.0043793e-01   3.7052340e-01   5.3569279e-01   5.1767002e-01   4.0958860e-01  -2.8273184e-01  -1.8198115e-01   9.6243371e-02   1.5105203e-02   6.3808719e-02  -1.1553421e-01  -1.7380090e-02  -1.3479173e-01   1.6642491e-01   2.1556223e-01   2.5233108e-01   3.4332710e-01   2.9300168e-01   2.2784560e-01  -1.7259403e-02  -1.4493496e-02   2.6754777e-01   1.5807124e-01   3.0363365e-01   1.2284152e-01  -3.8019640e-02  -2.1318524e-01  -2.0609736e-01  -1.7384633e-01  -2.6885924e-01   4.8917417e-02   1.7364302e-01   1.8332470e-01   2.4115925e-01   5.8551452e-02  -5.6082511e-02  -1.3895583e-01  -5.3451985e-02   1.0764876e-01   1.7233013e-01   3.8896429e-02  -8.4086422e-04  -2.1659558e-01  -1.4226587e-03  -1.2083480e-01   2.4029245e-01   1.4971316e-02   5.6486025e-02  -3.5933637e-01  -2.3997450e-01  -2.0299832e-01   1.2208725e-02  -6.4305566e-02
   5.9286529e-02   1.1956008e-01  -2.0250758e-02   4.0498997e-02  -1.4218368e-01   5.2535370e-02  -3.7307809e-02   1.7316219e-01  -1.5043152e-01  -8.9743116e-02  -1.4566715e-02   2.3568564e-01   1.4379896e-01   1.6812354e-01  -2.2930646e-01  -2.8265754e-01  -1.6068007e-01  -1.7957202e-01  -1.0125013e-01   2.1027951e-03  -1.0931323e-01   9.4620622e-02  -3.2235913e-01  -2.7937862e-01  -1.7073478e-01   1.2740501e-02  -2.8614374e-01  -1.3496192e-01  -3.4899960e-01  -3.2352612e-01  -2.0531608e-01  -1.6613418e-01  -6.3442023e-02  -4.1645800e-02  -1.4557811e-01  -1.9326455e-01  -2.4790792e-01  -1.9242930e-01  -1.9435744e-01  -1.8024222e-01  -1.4078328e-01  -1.0715627e-01   1.4479993e-01   8.4473209e-02   1.4585541e-01   3.0674055e-01   2.3932499e-01   2.7228973e-01   4.9364374e-01   5.1079320e-01  -2.2500001e-01   3.2946071e-01   7.1941195e-02   4.6689390e-02   7.9922308e-02  -7.9219789e-02   9.3750728e-02   2.0687381e-01   4.5896293e-01   1.0000000e+00   1.5655976e-01   4.0389480e-01  -5.5749511e-02  -3.4298377e-02  -2.0652555e-01   1.4806623e-01   3.8963741e-01   4.4003729e-01   3.0383509e-02   1.3082982e-01   1.5106384e-01  -1.5287857e-02  -2.8922041e-01  -1.7761415e-01  -1.1363396e-01  -1.7043331e-01  -1.9067482e-01  -1.0113793e-01  -1.3269288e-01  -2.8064435e-01  -6.1316669e-02  -2.5066929e-01  -1.6684205e-02  -2.1786421e-01  -1.8033683e-01  -2.1240093e-01  -1.0025209e-01  -1.5140483e-01   2.4241662e-02  -5.6300410e-02   2.7309133e-01   2.7607902e-01   6.8022699e-02   1.6481379e-01   1.2693238e-01   2.3055559e-01   4.9547514e-01   4.5048379e-01   4.4625494e-01   3.4743841e-01   2.0704763e-01   1.4800143e-01   3.0351986e-01   1.4667517e-01  -3.1193789e-02  -5.0762353e-02   3.2419381e-01   2.1548863e-01   2.3512145e-01   1.0325351e-01   3.2289315e-01   1.0155327e-01   1.9855871e-01  -3.0452992e-02  -9.6415867e-02   2.1263722e-02
   4.2484419e-03  -1.9856323e-01   3.1859547e-01  -7.5222401e-02   1.8351599e-02   1.6403433e-01   4.7840188e-01   1.8498064e-01   1.3983726e-01   9.4175288e-02   4.0098519e-01   5.3073129e-01   4.9515044e-01   5.9910671e-01   1.6086648e-01   2.1022510e-01   3.6025627e-01   3.3950811e-01  -3.1309880e-01  -4.9398175e-01  -1.3576503e-01  -4.8806542e-02   2.7430162e-01   1.9164986e-01   6.0201881e-02   7.6396874e-02  -2.4021486e-01   7.6935293e-02   3.6640877e-01   3.9402625e-01   2.5234139e-01   2.0065637e-01   3.8719563e-01   2.8323599e-01   1.5674415e-01   3.2378324e-02  -5.2204445e-02   1.1515608e-01   2.4705170e-01   1.0138166e-01   1.9257187e-01  -3.3146614e-02  -1.8743544e-01  -3.0316310e-01  -3.0616599e-02  -3.0499567e-01  -1.8966148e-01  -3.9552367e-01   2.0568753e-01  -5.6097039e-02  -1.1775845e-01   7.0690395e-02  -9.0368119e-02  -1.4056152e-01   8.6419182e-02   3.9066536e-02   1.6313325e-01  -6.8031847e-02   6.9560461e-01   1.5655976e-01   1.0000000e+00   4.9729752e-01   3.0891942e-01   2.3009277e-01   4.4559333e-01   6.1886164e-01   9.8094117e-02   2.2947240e-02  -4.6516097e-01  -4.6887132e-01  -1.4359174e-01  -1.0585501e-01   6.9691222e-02  -1.3141401e-01  -4.6032666e-02  -8.8985151e-02   1.6061823e-01   8.6570853e-02   3.2358211e-01   3.5387017e-01   2.6238185e-01   2.1968730e-01  -4.3057030e-02   1.2430369e-01   1.8502551e-01   1.5433388e-01   1.4250876e-01  -2.0898067e-02  -6.0621556e-02  -6.0365468e-02  -2.8216614e-01  -1.8381538e-01  -2.7090485e-01  -6.0793567e-02   4.6674798e-02   1.3821359e-02  -1.7019362e-02  -1.6453605e-01  -2.7946720e-01  -1.4285478e-01  -3.5681124e-01  -6.3248235e-02  -1.8865092e-01  -8.0273261e-02  -1.1923566e-01  -7.0886474e-02  -2.5277498e-01  -4.2884695e-01  -4.9341086e-02  -1.1619935e-01  -2.3377333e-01  -5.0348644e-01  -3.9834365e-01  -2.0424228e-01   2.9485952e-02  -1.0581040e-01
  -1.4946483e-01  -1.3721777e-01  -6.7065051e-02   1.9003173e-02  -1.5252891e-01   3.7760730e-02   1.5691134e-01   5.6038301e-01   9.4023311e-02   4.3559096e-02   1.1940495e-01   6.6307265e-01   1.6947447e-01   5.5761901e-01  -7.8490462e-02   1.1132196e-01  -9.1733843e-02   4.3664256e-02  -3.6628638e-01  -3.6784484e-01  -5.4280901e-02  -1.8966040e-01  -1.5791970e-01  -2.7966414e-02  -2.4974656e-01  -5.5452850e-02  -2.5550733e-01  -1.6091714e-01   1.5268687e-01   3.3344449e-01   1.9696207e-01   2.3922157e-01   4.4731410e-02   1.7272344e-01  -1.0231933e-01  -1.3789863e-01  -8.4512192e-02  -4.7813241e-02   6.5707639e-02   1.1773621e-02   2.4193081e-01   3.5162367e-02  -6.6584483e-02  -3.1612325e-02   3.3527462e-02  -8.4849416e-02   2.9882581e-02  -6.9731631e-02   2.4848959e-01   3.4131216e-02   5.8933765e-02   1.8521874e-01   1.4730252e-01   5.0910661e-03   7.2537868e-02  -3.8720330e-02  -2.0505228e-02  -4.1425201e-02   2.8577827e-01   4.0389480e-01   4.9729752e-01   1.0000000e+00   2.7743045e-01   5.5401869e-01   3.8340132e-02   3.8966497e-01   1.6820255e-01   1.8959315e-01  -3.3833170e-01  -1.5902161e-01  -9.6759633e-02  -1.6200761e-01   1.6192574e-01   9.3647613e-02   1.8194836e-01   6.2875576e-02  -8.0640938e-02  -1.0513574e-01  -6.8236162e-02  -9.0326890e-02  -3.9131830e-02  -6.2200451e-03   1.5692511e-01   9.9941134e-02   1.3239148e-02   8.2141989e-02  -9.3276884e-03  -1.5946174e-01   9.3804613e-02   3.8249106e-02   1.8463171e-01   1.0591365e-01   1.0856928e-02   9.0556826e-03   1.7296926e-02   1.5219598e-01  -8.5444888e-03  -1.2888157e-02  -3.0115942e-02  -5.9193724e-02   7.7181823e-02   6.1950392e-02   6.4288690e-02   1.5196783e-02  -1.1111002e-01   1.3082967e-02   1.9347804e-02  -2.3545947e-02  -2.6646306e-02   6.1203620e-02  -5.0172184e-02  -1.6358843e-01  -1.2830182e-01  -2.3351855e-01  -2.0602964e-01  -5.9982121e-02
  -1.0955606e-02  -3.0303947e-01   5.9192126e-02  -2.7853201e-02   5.2553875e-02  -1.6555481e-01   3.0078079e-01   1.3332849e-01   2.2119562e-01   3.5228634e-01   5.7545194e-01   3.8637849e-01   4.4356406e-01   3.3808735e-01   2.1260903e-01   3.6916968e-01   4.7541403e-01   4.4845859e-01   1.8236958e-01   1.1223771e-02  -2.1390942e-02  -1.3089577e-01   1.8400087e-01   1.3109993e-01  -2.6226417e-01  -3.6022773e-01  -1.2448909e-01  -6.9016500e-03   5.5464780e-01   5.6686551e-01   1.9833281e-01   1.7466823e-01   2.3852355e-01   2.1905745e-01  -6.6668848e-02  -1.4063115e-01   1.5565750e-01  -2.5731452e-02   2.4037086e-01   2.1766240e-01   4.4482667e-01   1.9310670e-01  -1.4645953e-02  -2.0187124e-04   1.0592552e-01   5.8032409e-02  -1.2327655e-02  -1.1660654e-01   1.0308797e-01   6.8852611e-02   1.5870077e-01   3.3588270e-01   1.7342112e-01  -1.3418998e-01   3.1341965e-01   3.2198998e-01   1.0568746e-02  -1.8983605e-01  -3.9148876e-02  -5.5749511e-02   3.0891942e-01   2.7743045e-01   1.0000000e+00   6.7860581e-01   1.8446576e-01   4.4467697e-02  -2.6331858e-02   3.7969626e-03  -2.0604860e-01  -2.9721420e-01  -3.9586343e-01  -3.5561883e-01   2.0903282e-01   1.7774172e-01   7.6309049e-02   1.2994429e-01  -8.0980447e-02  -1.2139192e-01   1.7847723e-01   1.6176250e-01   1.4988381e-01   1.7622832e-01   3.0308294e-01   3.2969740e-01  -1.2027355e-01  -7.2686120e-02  -4.9831076e-02  -5.5302577e-02  -4.9670656e-02   8.6207342e-02   4.8574233e-02   1.4100905e-01   2.2527226e-02  -2.3134972e-02  -7.4942431e-02  -2.8173530e-02   4.4553400e-02   4.4073228e-02  -1.4979430e-03   1.5876858e-01  -2.8575816e-01  -1.0823462e-01  -2.6324484e-01  -6.8126878e-02  -2.4045838e-01   1.2964828e-01   1.1465481e-01  -2.7602413e-01  -1.6032137e-01   1.6670031e-03  -7.9008038e-02  -2.1201649e-01  -1.2618272e-01  -9.7291758e-02   1.6708305e-02  -9.1071973e-02
  -3.2469468e-02  -1.5720192e-01  -1.2238245e-02   4.6167961e-02  -1.6127190e-01  -2.9403502e-01   2.0850359e-01   4.1433900e-01   9.8087281e-02   2.3761114e-01   3.1467261e-01   5.0900808e-01   1.9559595e-01   3.6024513e-01   8.9662817e-02   2.3417680e-01   1.3601309e-01   3.0962562e-01   3.3167283e-02  -3.4236277e-02   5.8848186e-02  -2.8245286e-01   5.6193954e-02   8.4142192e-02  -2.5776734e-01  -3.1755065e-01   4.2167117e-03  -2.5158385e-01   4.2424464e-01   5.3301235e-01   1.4854456e-01   2.2791124e-01   1.3935220e-01   2.6201725e-01  -1.3666472e-01  -1.8194965e-01   5.7146983e-02  -2.2124715e-01   1.8143572e-01   1.1308004e-01   3.8126213e-01   7.2499049e-02  -8.0577446e-03   2.3959776e-03   2.7958882e-02  -1.0755951e-01   1.8868154e-01   1.7184475e-02  -1.0541639e-02  -1.8857922e-01   2.1368707e-01   7.5017581e-02   3.2160275e-01  -1.2895236e-01   4.1637366e-01   3.4135646e-01  -1.6356576e-02  -3.4547405e-03  -1.0043793e-01  -3.4298377e-02   2.3009277e-01   5.5401869e-01   6.7860581e-01   1.0000000e+00   5.3710095e-02  -2.2919690e-02  -3.9489102e-02  -3.0766068e-02  -1.5831352e-01  -1.4156780e-01  -4.3500238e-01  -2.9601568e-01   3.2809709e-01   2.2685032e-01   2.5103911e-01   1.9256883e-01  -7.2679357e-02  -1.9749895e-01  -1.4026259e-02   6.4045943e-03   4.0433127e-02   1.7369979e-01   2.9012084e-01   2.1136716e-01   3.5579088e-02  -1.7390362e-03  -1.0896498e-01  -1.1131268e-01   2.8679307e-01   2.2035808e-01   1.2374572e-01   5.3188031e-02   9.6623032e-02  -4.7349364e-02  -1.8112436e-01  -1.3794499e-01  -5.4664686e-02  -1.2402321e-02  -2.0160272e-02   8.5217139e-02  -3.7948239e-02  -9.0910538e-02  -1.4959638e-01  -1.4282488e-02  -1.8188692e-01   1.0301196e-01   3.3429667e-02  -8.9338005e-02  -2.7815874e-01  -7.3317487e-02  -1.2461974e-01  -4.7900462e-02  -8.8178404e-02  -6.9606218e-02  -1.0501316e-03  -1.4539547e-01
  -3.3284436e-01  -4.2875525e-01   2.5001659e-01  -8.4268702e-02   4.5230022e-01   2.7464898e-01   2.3263142e-01  -8.8926533e-02   2.5320144e-01   1.8352243e-01   2.9885050e-01   6.4542032e-02   3.2687038e-01   8.0597101e-02   4.2405710e-01   3.2852155e-01   4.7756666e-01   1.5788515e-01  -4.3221104e-01  -5.8438435e-01   3.8530710e-01   3.8798922e-01   6.1703874e-01   5.7945323e-01   6.5308796e-01   5.2045582e-01   1.4849501e-01   3.8846488e-01   4.9472266e-01   4.3810908e-01   6.7718629e-01   5.7457183e-01   6.3250822e-01   4.9020619e-01   7.6354223e-01   7.0194313e-01   9.2051274e-02   2.4287128e-01   2.9800964e-01   2.6955551e-01   2.8678126e-01   6.8945037e-02  -2.0827513e-01  -2.4362256e-01   2.4666483e-01  -8.2953527e-02  -4.8988058e-01  -5.6459755e-01  -8.0937489e-02  -1.5210914e-01   2.9821406e-01   9.6815474e-03  -4.3935479e-01  -3.5899114e-01  -1.3043282e-01  -6.1885015e-02  -2.6399025e-01  -2.9984841e-01   3.7052340e-01  -2.0652555e-01   4.4559333e-01   3.8340132e-02   1.8446576e-01   5.3710095e-02   1.0000000e+00   7.0768077e-01   1.2928771e-01   1.8297690e-01  -5.0982613e-01  -5.2435432e-01   4.8075029e-02  -9.5235862e-02   2.3231369e-01   6.7575190e-02   6.5819144e-02  -1.7778041e-02   3.0092246e-01   1.2279629e-01   5.0671201e-01   5.4631845e-01   3.8001567e-01   5.3980207e-01   3.7055485e-01   1.3645179e-01   6.9383015e-01   6.7788902e-01   6.0075693e-01   4.3256220e-01  -2.4471377e-01  -1.9377919e-01  -4.9796136e-01  -5.5646142e-01  -3.3317790e-01  -1.7170343e-01   1.2242244e-01   1.1642796e-01  -3.2610366e-01  -5.0114797e-01  -6.4737653e-01  -6.2700484e-01  -4.0204568e-01  -2.0925308e-01  -3.1452557e-01  -2.0484792e-01   1.2777661e-01  -3.7835304e-02  -2.2912645e-01  -6.1474107e-01   6.6225266e-02  -2.5280026e-02  -3.5653317e-01  -6.2089623e-01  -4.6305680e-01  -9.6630924e-02   3.1277226e-01   6.5375126e-02
  -3.1190156e-01  -3.6357653e-01   1.2993187e-01   5.1474133e-03   2.6250845e-01   3.8570772e-01   2.2142470e-01   2.1531135e-01   2.9681478e-01   2.3038764e-01   2.0565791e-01   3.3961834e-01   3.2838523e-01   4.1343225e-01   1.4383079e-01   2.0592373e-01   3.1923192e-01  -2.4892646e-02  -6.0086871e-01  -7.3672352e-01   1.6254038e-01   3.9040664e-01   2.3364868e-01   3.6875940e-01   3.9930171e-01   4.3735672e-01  -1.8006074e-01   2.1151756e-01   2.4480720e-01   3.1331905e-01   4.5065905e-01   3.8002985e-01   4.4002479e-01   3.6314350e-01   4.9387221e-01   4.8175462e-01   8.0848139e-02   3.0631142e-01   2.3345192e-01   2.6776221e-01   1.8190712e-01   3.7085967e-02  -9.1996534e-02  -1.6630996e-01   2.9233673e-01  -5.2325998e-02  -3.0106291e-01  -4.1921020e-01   1.5595846e-01   3.8016623e-02   2.6508098e-01   1.7903212e-01  -3.0956220e-01  -2.0855469e-01  -7.8231754e-02  -5.1694141e-02  -1.9624530e-01  -2.9636318e-01   5.3569279e-01   1.4806623e-01   6.1886164e-01   3.8966497e-01   4.4467697e-02  -2.2919690e-02   7.0768077e-01   1.0000000e+00   1.8176232e-01   3.1040481e-01  -5.5784508e-01  -4.5702528e-01   6.3873769e-02  -1.3984391e-01   5.3329883e-02  -5.6955683e-02  -6.1086719e-02  -7.1583966e-02   1.4626240e-01   1.1937120e-01   3.9326300e-01   3.0304510e-01   3.1656677e-01   3.1155655e-01   1.3283742e-01   3.2219992e-02   4.7333500e-01   6.0745743e-01   4.3429659e-01   3.4169196e-01  -2.7114712e-01  -1.5706146e-01  -3.6280140e-01  -3.7621562e-01  -2.5676100e-01  -1.6058001e-01   1.8181598e-01   2.8426661e-01  -1.1354882e-01  -2.5725049e-01  -4.9152541e-01  -4.8243504e-01  -3.3486246e-01  -1.3994112e-01  -1.9520261e-01  -1.7427098e-01  -1.7509253e-02  -8.5620773e-02  -2.2418937e-01  -5.1572972e-01   1.2042550e-01   3.1756869e-02  -1.8189553e-01  -4.9989209e-01  -3.5559896e-01  -1.2446166e-01   1.4915935e-01   4.0577702e-02
  -2.7328966e-01  -1.4420200e-01   8.0524281e-02  -3.1897031e-01  -2.0643198e-01   1.3605261e-01   2.2969742e-01   3.6996704e-02  -4.1462805e-01  -3.8612965e-01  -3.8115287e-01  -9.5344661e-02  -2.0336670e-01  -1.8471364e-01  -3.8744245e-01  -3.4986948e-01  -4.6217620e-02   2.3676893e-02  -1.5408053e-01  -6.2938917e-02  -1.5754805e-01  -9.3185405e-02   6.5867310e-02   1.4091296e-02   3.0086734e-01   4.7143836e-01  -1.7016447e-01   3.8881675e-02   3.4214257e-02   1.5132549e-02   4.1011648e-01   3.6277282e-01   4.5506599e-01   4.4573908e-01   4.7324090e-01   4.7745147e-01  -1.3909308e-01   2.4302482e-05   2.7149038e-01   4.9684610e-02   1.7123395e-01   2.9313391e-01  -6.1339162e-02  -1.7085278e-01   5.8657979e-01   3.3511694e-01  -1.6520467e-01  -5.8822712e-02   4.2479256e-01   1.2562981e-02  -3.1998093e-02   5.0353033e-02  -3.3431724e-01  -4.3200272e-01  -1.5783000e-01  -3.1152560e-01  -8.6829817e-02   3.3699739e-03   5.1767002e-01   3.8963741e-01   9.8094117e-02   1.6820255e-01  -2.6331858e-02  -3.9489102e-02   1.2928771e-01   1.8176232e-01   1.0000000e+00   8.8016329e-01  -6.4664715e-02   2.2444735e-01   1.9858679e-01   5.7681000e-02   6.5890769e-02   1.7918937e-02   7.0392210e-02  -4.8187348e-02   1.0321611e-01   2.2269777e-01   2.2423614e-02   1.9663489e-02   2.5921296e-02   7.3064444e-02   2.9625267e-04  -5.6306204e-02  -2.0170335e-02   2.8322850e-02   1.7706458e-01   4.3956758e-02   7.2237451e-03  -1.9993440e-01   2.2183604e-01   1.5410075e-01   6.1833225e-02   2.3209694e-01   3.1338276e-01   3.6672789e-01   3.2484930e-01   2.1852874e-01   9.8390889e-02  -1.4666990e-01   2.3371564e-01   1.8108348e-01   2.6504873e-01   1.0202313e-01   9.5000144e-02   6.0843434e-02   1.8356582e-01   9.9963511e-02   1.9064200e-01   3.8683546e-01   4.6965319e-01  -1.4897726e-02   1.3387115e-01  -1.3360863e-01   1.3756939e-02   1.9427041e-01
  -2.9785916e-01  -1.9430535e-01  -7.6099911e-02  -3.2091212e-01  -1.3952601e-01   1.2248764e-01   6.3944294e-02   5.2883348e-02  -2.2042306e-01  -1.6082765e-01  -3.0259758e-01  -5.9929580e-02  -1.4012585e-01  -1.0646409e-01  -2.8200225e-01  -2.8547517e-01  -4.3045601e-02  -1.1632171e-01  -2.2321288e-01  -1.6099180e-01   1.3401982e-02   1.1566821e-01  -4.1044529e-02  -5.7795923e-04   2.8332933e-01   4.0944833e-01  -1.4395761e-01   5.2773761e-03  -3.4381152e-02  -3.7653205e-02   3.9887378e-01   3.4612915e-01   4.5598651e-01   4.8361890e-01   4.8501830e-01   5.2362283e-01  -1.1912776e-01   8.8284144e-02   1.1924899e-01   4.2640546e-02   1.4337801e-01   2.4418888e-01   1.5019317e-01   7.9598191e-02   7.2328251e-01   5.5100720e-01  -3.5207518e-02   1.0080995e-01   3.9330764e-01   2.3546638e-01   1.3525724e-01   2.7466391e-01  -2.2376854e-01  -3.2053193e-01  -9.9930784e-02  -2.4895015e-01  -1.3655003e-01  -5.0184614e-02   4.0958860e-01   4.4003729e-01   2.2947240e-02   1.8959315e-01   3.7969626e-03  -3.0766068e-02   1.8297690e-01   3.1040481e-01   8.8016329e-01   1.0000000e+00  -9.8000993e-02   1.8736388e-01   2.1756323e-01  -6.0687899e-03  -4.5521065e-02  -3.8862503e-02   8.2380313e-03  -7.4645962e-02   6.5531095e-02   2.4513347e-01  -6.2043971e-03  -3.7547516e-02   5.4530417e-04   6.0168289e-03   8.9453813e-02  -9.8408811e-02   2.7444734e-03   1.4213213e-01   1.8651703e-01   1.4500384e-01  -9.3096679e-02  -2.1337530e-01   1.7802975e-01   7.2879954e-02   1.9578346e-02   5.3703536e-02   2.9771204e-01   4.2036432e-01   3.3562383e-01   2.8214625e-01   4.6306962e-02  -1.5391647e-01   1.3979215e-01   2.1014833e-02   1.3153551e-01  -3.9254599e-02  -5.6345187e-02  -2.8448664e-02   3.1817311e-01   5.2212314e-02   2.8778568e-01   3.6214007e-01   5.1974830e-01   4.3610771e-03   9.9075603e-02  -1.1168567e-01  -1.7240155e-02   3.6529368e-02
   5.7769640e-01   6.9679279e-01  -2.3377782e-01   1.6497899e-01  -2.3160635e-01  -4.6742900e-01  -2.6246268e-01  -1.1513211e-01   3.0511505e-02  -2.2045152e-02  -1.2966164e-01  -2.7062069e-01  -2.0246880e-01  -3.1073917e-01  -1.8631200e-01  -3.7991851e-01  -9.0829287e-02   4.9568063e-02   6.6224526e-01   7.8089804e-01   5.2548980e-02  -7.0485931e-02  -4.4043845e-01  -4.8866272e-01  -2.9204363e-01  -3.6210614e-01   9.7781056e-02  -2.7286501e-01  -3.4355379e-01  -4.4115300e-01  -4.0188524e-01  -4.3933951e-01  -1.6257244e-01  -1.4694372e-01  -3.8322848e-01  -3.5145175e-01  -2.6055123e-01  -3.6848339e-01  -3.4493450e-01  -2.0434584e-01  -2.6551695e-01  -1.7915179e-01   3.8865596e-01   4.1704265e-01   5.9926698e-03   3.3745897e-01   5.0531528e-01   6.2027314e-01  -5.1484798e-03   2.7144896e-01  -3.3577686e-03   7.6059387e-02   4.5497103e-01   2.7534139e-01   1.0062144e-01   1.4629083e-01   4.8446611e-01   5.9890011e-01  -2.8273184e-01   3.0383509e-02  -4.6516097e-01  -3.3833170e-01  -2.0604860e-01  -1.5831352e-01  -5.0982613e-01  -5.5784508e-01  -6.4664715e-02  -9.8000993e-02   1.0000000e+00   7.9458981e-01  -4.7648592e-02   7.2581783e-02  -1.9798248e-01  -1.7813407e-01  -1.0068750e-01  -1.8331977e-01   1.2424079e-02   7.1749227e-02  -4.8685087e-02   2.1524546e-02   7.0482071e-02  -3.4780412e-02  -1.9071313e-01  -2.6750345e-01  -3.3839899e-01  -3.7555560e-01  -2.9293067e-01  -2.3015654e-01   1.4450656e-01   1.4718082e-01   4.4317990e-02   5.1277830e-02  -3.1193501e-02  -1.9352782e-01  -9.0787902e-02  -2.0057054e-01   2.1679169e-01   3.8547693e-01   3.2153481e-01   4.3780223e-01   6.2836295e-02  -1.1849124e-01  -3.5969555e-02  -6.1512357e-02  -3.2431861e-01  -2.6272420e-01   4.1145586e-01   5.6351671e-01  -1.8591765e-05  -1.3740408e-01   2.0022174e-01   2.6517601e-01   1.9674393e-01   1.2337260e-01  -3.2169579e-01  -2.0275681e-01
   2.4693106e-01   4.3689666e-01  -3.9598021e-01  -1.2203367e-01  -2.8942456e-01  -3.5505676e-01  -3.2648650e-01  -6.9638483e-02  -8.2275229e-02  -1.4259297e-01  -3.5027524e-01  -2.9601458e-01  -3.8369288e-01  -3.3579913e-01  -3.1557318e-01  -4.7942947e-01  -3.0158488e-01  -1.1237505e-01   3.3389691e-01   5.5419448e-01   6.2112678e-02  -1.6627705e-01  -5.0752555e-01  -5.1799402e-01  -2.2700717e-01  -1.8644095e-01   2.0235465e-02  -3.7285882e-01  -3.9388437e-01  -4.1414837e-01  -3.1562113e-01  -3.5574545e-01  -1.9179706e-01  -1.1050246e-01  -3.1418313e-01  -2.4998700e-01  -1.9665269e-01  -2.2885110e-01  -3.8034323e-01  -2.5661800e-01  -2.1614919e-01  -1.0383384e-01   2.0656899e-01   2.6449752e-01   1.1416760e-01   3.5571326e-01   3.3558899e-01   5.1881795e-01   7.7021785e-02   2.1312794e-01  -1.0528792e-01   1.5740477e-02   2.7080770e-01   8.7057524e-02  -5.8521140e-02  -5.3363343e-02   2.3163159e-01   4.2027856e-01  -1.8198115e-01   1.3082982e-01  -4.6887132e-01  -1.5902161e-01  -2.9721420e-01  -1.4156780e-01  -5.2435432e-01  -4.5702528e-01   2.2444735e-01   1.8736388e-01   7.9458981e-01   1.0000000e+00   1.7892646e-01   1.6604787e-01  -1.9063189e-01  -2.1723249e-01  -2.7019051e-02  -1.9026158e-01   1.6566428e-02   1.2400778e-01  -2.0538175e-01  -1.1331335e-01  -9.5569150e-02  -1.2189932e-01  -1.0346033e-01  -2.1584066e-01  -3.5769063e-01  -3.1402865e-01  -2.2491616e-01  -1.8107332e-01   4.5406039e-02  -5.6036892e-02   3.0174839e-01   2.3538359e-01   1.0905633e-01  -7.1103504e-02   3.4497487e-02   8.9462151e-02   2.2389935e-01   3.4402841e-01   3.0254413e-01   3.2849290e-01   2.7841815e-01   1.7406264e-03   7.2947066e-02  -9.5583360e-03  -2.8970115e-01  -2.2259935e-01   3.7383666e-01   5.9312476e-01   2.1752717e-01   6.9196935e-02   3.8851138e-01   3.3894181e-01   2.6971777e-01   1.1231271e-02  -3.3529775e-01   9.9019228e-03
  -1.8325643e-01  -1.0221958e-01  -3.1208047e-01  -3.1274157e-01   1.6890807e-02   9.3035275e-02  -2.9782670e-01  -1.7479032e-01  -1.8264343e-01  -2.8675573e-01  -2.2039494e-01  -9.6341696e-02  -2.2669293e-01  -1.6615450e-01   5.8340941e-02  -2.4388871e-01  -2.4558796e-01  -1.9586542e-01  -2.3539289e-01  -7.5707807e-02   1.4707929e-01   4.8207263e-02   6.3344892e-02  -9.6051541e-03   2.3976226e-01   2.9928025e-01   1.2967895e-01  -1.2467700e-01  -3.1071245e-01  -3.0477011e-01  -1.0159410e-02   2.3502656e-02  -5.2550077e-02   5.4161203e-02   1.4343147e-01   1.8920624e-01   3.1590085e-02   2.2050864e-01  -1.6673197e-01  -2.5134575e-01  -3.2235268e-01  -1.5197503e-01  -2.0517170e-01  -1.9047921e-01  -1.3928269e-01  -4.2707046e-02  -2.4523800e-01  -7.6382923e-02  -1.1398409e-01   5.4630517e-02  -3.0724884e-01  -1.3938827e-01  -2.2137397e-01  -8.3477166e-02  -3.2279856e-01  -4.0496720e-01  -2.5524707e-01  -1.8937641e-01   9.6243371e-02   1.5106384e-01  -1.4359174e-01  -9.6759633e-02  -3.9586343e-01  -4.3500238e-01   4.8075029e-02   6.3873769e-02   1.9858679e-01   2.1756323e-01  -4.7648592e-02   1.7892646e-01   1.0000000e+00   6.8703612e-01  -2.0784969e-01  -1.2756869e-01  -6.7410692e-02  -2.2065257e-01   3.6208085e-02   1.9754519e-01  -1.5381847e-01  -1.2674099e-01  -1.4364919e-01  -1.1467334e-01   5.6026677e-03  -1.2498355e-02   8.1287091e-02  -7.0944128e-03   7.0807878e-02   1.6144334e-03  -1.1963923e-01  -3.6259928e-01   3.1803615e-01   2.3027088e-01   2.5377504e-01   1.4596675e-01   3.4013065e-01   3.7108197e-01   1.2775311e-01   4.4457874e-02   4.1124305e-02  -7.8369095e-02   2.1398831e-01   1.1813977e-01   2.6666002e-01   3.0608085e-02   2.4749626e-01   8.2124686e-02  -1.3357480e-01   3.2444483e-02   3.8413866e-01   4.3783840e-01   3.7633420e-01   1.0054187e-01   1.1260272e-01   5.9264696e-02   7.8683367e-02   1.7865019e-01
  -2.3622870e-02   1.4976480e-02  -6.2477150e-02  -1.4169594e-01  -1.1662390e-01  -9.8671698e-02  -7.7084093e-02  -9.0174634e-02  -2.2017689e-01  -2.8813796e-01  -1.6070824e-01  -1.2385249e-01  -1.9805237e-01  -1.7316704e-01  -4.7100817e-02  -2.7981895e-01  -2.5869170e-01  -1.4413511e-01   1.0295125e-02   1.2846437e-01  -1.3460755e-02  -4.1615133e-02   1.4703774e-01  -6.7558101e-02   1.7960658e-01   1.6359903e-01   2.1605410e-01  -1.8567525e-01  -3.2558243e-01  -3.1561580e-01  -4.2509430e-02   5.7485627e-02  -1.2074444e-01   2.9088055e-03   9.6915662e-02   8.9553126e-02   6.3011938e-02   1.1554653e-01  -1.0337223e-01  -2.0124273e-01  -2.9437567e-01  -4.5733258e-02  -1.5176672e-01  -1.8462493e-01  -2.5904634e-01  -1.9930867e-01  -1.2823797e-01  -4.0145624e-02  -3.2557233e-01  -1.6353711e-01  -3.4701654e-01  -2.8754835e-01  -3.4540715e-02   5.3483364e-02  -2.4048201e-01  -2.5884624e-01  -9.3789122e-02  -2.8335458e-02   1.5105203e-02  -1.5287857e-02  -1.0585501e-01  -1.6200761e-01  -3.5561883e-01  -2.9601568e-01  -9.5235862e-02  -1.3984391e-01   5.7681000e-02  -6.0687899e-03   7.2581783e-02   1.6604787e-01   6.8703612e-01   1.0000000e+00  -8.9046748e-02   5.7290727e-02  -3.7303452e-04   3.7117178e-02   1.2695108e-01   1.7546620e-01  -1.9045059e-01  -1.8734233e-01  -2.0367900e-01  -1.3858461e-01  -2.0773997e-01  -1.1748149e-01   4.6755746e-02  -1.1487079e-01  -5.5532681e-02  -2.4535212e-01   1.5277744e-01  -7.3678233e-02   2.1488635e-01   1.9674155e-01   1.8508174e-01   8.8266929e-02   1.3786965e-01   3.1373214e-02   1.8298650e-03  -1.3372499e-02   4.3995235e-02  -3.5317987e-03   1.9320096e-01   2.6052561e-02   1.6083363e-01   1.0115301e-01   2.0487283e-02   8.7901573e-03  -2.2182179e-01   1.4289850e-01   1.2657359e-01   2.2963382e-01   2.2325479e-01   1.8277078e-01   5.2969591e-02  -2.8132638e-02  -2.1648802e-02  -6.2876242e-02
  -9.7580361e-02  -9.1977710e-02   2.1009247e-01   1.2793369e-01   5.6464064e-02   1.8094349e-01   1.9999933e-01   2.1679474e-01   1.4769067e-01  -1.0200407e-01   1.8020997e-01   2.4681618e-01   1.4902638e-01   1.3554533e-01   3.1300458e-01   4.0921780e-01   1.8241572e-01   2.3964495e-01   1.1266021e-01  -1.7045727e-02  -2.4257193e-02  -2.2537069e-01   3.3393712e-01   3.2366708e-01   2.5427785e-02   8.5289165e-02   1.8866205e-01   2.7164006e-01   6.6873695e-01   6.1340770e-01   4.2944816e-01   4.6777869e-01   2.2463717e-01   2.7540756e-01   2.3381663e-01   2.3019384e-01   2.3789934e-01   1.3416058e-01   4.7157184e-01   3.4635253e-01   5.5755194e-01   5.9723383e-01  -8.8116904e-02  -1.5134628e-01   2.5953504e-02  -2.2828004e-01  -8.7636839e-02  -2.6360107e-01  -1.7724832e-01  -5.2044153e-01   2.8251780e-01  -2.3097841e-01  -2.9083270e-02  -2.1487831e-01   1.0695732e-01   1.1440318e-01  -9.2139799e-02  -3.5342473e-02   6.3808719e-02  -2.8922041e-01   6.9691222e-02   1.6192574e-01   2.0903282e-01   3.2809709e-01   2.3231369e-01   5.3329883e-02   6.5890769e-02  -4.5521065e-02  -1.9798248e-01  -1.9063189e-01  -2.0784969e-01  -8.9046748e-02   1.0000000e+00   6.6949740e-01   8.1242629e-01   6.2647237e-01   3.8777686e-01   2.1834875e-01   1.7364485e-01   2.7549883e-01   1.8823114e-01   3.4127860e-01   3.2390443e-01   3.2137410e-01   3.5699744e-01   3.2426919e-01   3.0404518e-01   2.2694654e-01   8.3780077e-02   9.6785511e-02  -5.2953661e-02  -1.6184768e-01  -1.3954434e-01  -1.1172612e-02  -9.3997554e-05  -5.0126759e-02  -1.1808135e-01  -1.7333952e-01  -6.6540872e-02  -2.0731225e-01   3.1041805e-02   1.8903462e-01  -5.1475489e-02   1.1805950e-01   9.0761508e-02  -2.7103162e-02  -5.1266572e-02  -1.3047054e-02  -1.5856295e-01   5.8640495e-02  -1.5489533e-01  -1.3645300e-01  -1.5596627e-01  -1.8665870e-01  -1.0513218e-01  -4.3048352e-02
  -2.4545631e-01  -1.5960727e-01   2.4173790e-01   2.0204936e-01   6.6511366e-02   1.4060955e-01   1.4494607e-01   2.5916668e-01   5.0903569e-02  -6.8071269e-02   1.4466001e-01   1.6211413e-01   1.1769277e-01   1.0845962e-01   2.0487053e-01   3.6713131e-01  -1.6878829e-02   3.9916444e-02   1.4827717e-01   1.1574054e-01  -1.7288419e-01  -1.4446868e-01   2.9018950e-01   2.9746618e-01  -1.2946456e-01   1.8172268e-02   5.1061452e-02   2.0770855e-01   3.2206065e-01   4.8137405e-01   1.9379962e-01   2.5727623e-01  -2.3373321e-02   9.8851851e-02   1.0728618e-01   1.3612068e-01   1.9974691e-01   1.3890726e-01   3.3295873e-01   2.4675737e-01   3.8694896e-01   6.3412512e-01  -8.7834380e-02  -1.1126474e-01   5.8516571e-02  -6.0697292e-02  -5.4685988e-02  -1.8973818e-01  -1.4696757e-01  -3.2149200e-01   1.8244739e-01  -1.3714067e-01  -2.2403972e-03  -2.4719656e-02   8.1359226e-02   8.9464876e-02  -2.7920059e-01  -1.6331378e-01  -1.1553421e-01  -1.7761415e-01  -1.3141401e-01   9.3647613e-02   1.7774172e-01   2.2685032e-01   6.7575190e-02  -5.6955683e-02   1.7918937e-02  -3.8862503e-02  -1.7813407e-01  -2.1723249e-01  -1.2756869e-01   5.7290727e-02   6.6949740e-01   1.0000000e+00   5.5300471e-01   8.3537719e-01   3.0319658e-01   1.3988074e-01  -1.4849358e-01  -1.4108634e-02  -1.2299584e-01   1.1996373e-02   3.1832121e-01   3.5949434e-01   2.1894721e-01   2.3332390e-01   2.0610715e-01   1.8549928e-01   1.6319498e-01   2.5348845e-01   1.9043070e-01   1.5846810e-01   8.7978637e-02   2.3483106e-01  -1.1926538e-01  -4.6647896e-02  -7.1805494e-02  -3.0857602e-02   2.1488672e-01  -1.9737581e-02   2.6217405e-01   3.3796122e-01   2.3797410e-01   3.4072926e-01   1.9687259e-01   7.5282328e-02   7.3573817e-02   8.0907092e-02  -7.1344438e-02   6.0308256e-02  -5.3602797e-02   1.6511288e-01   1.4096815e-01  -2.7380685e-02  -3.2360761e-02   4.9327615e-03
  -1.3837061e-01  -5.0159808e-02   7.1174060e-02   7.4227772e-02   1.3768324e-02   1.9149871e-01   4.1345698e-02   2.0836639e-01   1.9554232e-01  -7.2094024e-02   7.2776598e-02   1.0997058e-01   5.3234683e-02   2.3481016e-02   3.0052673e-01   3.3392104e-01  -5.4605658e-02   3.5853030e-02   1.3369376e-01   7.6009669e-02  -3.5862940e-02  -1.5766756e-01   1.4130334e-01   1.5422748e-01  -1.0744631e-01   2.3965304e-02   1.5565437e-01   1.6944494e-01   4.1881504e-01   3.6881517e-01   2.2201919e-01   2.6224043e-01   1.6056985e-02   1.2619505e-01   4.8898546e-02   7.4228899e-02   1.6493876e-01   9.8660218e-02   2.9812577e-01   2.4348772e-01   3.9956459e-01   4.2930650e-01  -4.0988250e-02  -1.2652254e-01  -2.5406682e-02  -1.7832542e-01  -6.7009736e-04  -1.2782732e-01  -1.1594158e-01  -3.9218337e-01   2.6402321e-01  -1.5531224e-01   4.5519196e-02  -1.5167908e-01   1.1085942e-01   1.2860411e-01  -1.5857283e-01   2.4043865e-02  -1.7380090e-02  -1.1363396e-01  -4.6032666e-02   1.8194836e-01   7.6309049e-02   2.5103911e-01   6.5819144e-02  -6.1086719e-02   7.0392210e-02   8.2380313e-03  -1.0068750e-01  -2.7019051e-02  -6.7410692e-02  -3.7303452e-04   8.1242629e-01   5.5300471e-01   1.0000000e+00   5.5812375e-01   3.4656610e-01   1.9895472e-01  -5.5087452e-02   8.6572178e-02  -8.5976460e-04   1.1836055e-01   3.1914397e-01   2.2421471e-01   2.1663022e-01   1.5674796e-01   1.6161535e-01   1.0936220e-01   6.5146877e-02   2.5309336e-02   1.0545065e-01  -3.2364923e-02  -4.4147974e-02   3.5365935e-02   6.3756597e-02   4.5318029e-02  -3.8733367e-02  -2.6584767e-02   5.7265908e-02  -7.6493844e-02   1.2095113e-01   2.5804139e-01   4.0166437e-02   2.0245332e-01   1.2657209e-01  -2.4383960e-02   8.3526135e-02   1.6423565e-01  -6.4120894e-02   1.0191199e-01   3.1423748e-02   8.9977320e-03  -3.6677312e-02  -1.3512509e-01  -1.6149447e-01   1.8080188e-02
  -3.1959490e-01  -2.3491029e-01   3.1407398e-01   2.1054567e-01   1.3590164e-01   1.8176441e-01   2.1532876e-01   2.7389392e-01   2.2047366e-01   2.9152515e-02   1.3987051e-01   4.6245520e-02   1.5380931e-01   1.0981663e-01   2.5107078e-01   3.9520373e-01  -1.3157459e-01  -1.5016986e-01   8.9757464e-02   5.5145737e-02  -1.1849008e-01  -9.0987445e-02   2.4358494e-01   2.8880191e-01  -2.6201499e-01  -1.3663494e-01   9.0455588e-02   2.5132780e-01   2.5089494e-01   3.4450578e-01   7.8474108e-02   1.1121050e-01  -1.6898758e-01  -6.5529555e-02  -8.1517780e-03   1.1070242e-02   3.4968016e-01   2.8519767e-01   3.3049155e-01   3.7335314e-01   4.2057718e-01   6.1419000e-01  -3.8347062e-02  -4.9236085e-02   1.2007705e-02  -5.7131698e-02  -1.2980524e-02  -1.2237870e-01  -2.2358749e-01  -2.6810629e-01   1.4318437e-01  -4.7689276e-02   9.2782197e-02   1.1219236e-01   1.7193389e-01   2.5187701e-01  -3.5206914e-01  -2.2533131e-01  -1.3479173e-01  -1.7043331e-01  -8.8985151e-02   6.2875576e-02   1.2994429e-01   1.9256883e-01  -1.7778041e-02  -7.1583966e-02  -4.8187348e-02  -7.4645962e-02  -1.8331977e-01  -1.9026158e-01  -2.2065257e-01   3.7117178e-02   6.2647237e-01   8.3537719e-01   5.5812375e-01   1.0000000e+00   2.5661094e-01   1.1422656e-01  -2.1100638e-01  -1.5283789e-01  -2.6923222e-01  -1.8035640e-01   2.9395472e-01   2.0485543e-01   8.0063052e-02   1.6980529e-01   1.6117474e-01   1.4303402e-01   1.9597582e-01   3.1980013e-01   2.0321959e-01   1.9778794e-01   8.3437270e-02   2.6044087e-01  -1.1292833e-01  -2.8440721e-02  -5.0889711e-02  -4.1623986e-03   2.4971257e-01   6.9607440e-02   1.3113792e-01   3.3548908e-01   7.2656418e-02   3.7794487e-01   1.0467475e-01   7.0970260e-02   2.1153556e-02   8.7959236e-02  -7.3439297e-02   4.8053087e-02  -4.5812231e-02   2.4225208e-01   1.8394336e-01  -3.3210732e-03  -4.9330382e-02   6.8030322e-02
   2.9951338e-04   1.4375111e-02   1.5583824e-01   3.6642539e-03   1.0143981e-01   7.9767581e-02   6.5232018e-02  -9.3568911e-02   1.7847632e-01   1.5492194e-02   1.6117420e-01   1.8328282e-02   1.2523286e-01   6.6613506e-02   2.1159073e-01   1.9421993e-01   1.7288414e-01   1.6123009e-01   9.7540196e-02  -6.3704762e-03   1.1781537e-01   8.6380592e-02   1.6524223e-01   8.8621426e-02   1.7845830e-01   1.6997726e-01   1.4461882e-01   2.2487684e-01   2.8762178e-01   2.8741296e-01   3.0717158e-01   1.6236461e-01   3.3005635e-01   2.6889708e-01   3.4991969e-01   2.6317181e-01   2.0755165e-01   2.5320148e-01   2.3543919e-01   1.6768677e-01   3.1470059e-01   3.2801898e-01   1.6317041e-01   4.9455447e-02   2.4717424e-01  -5.6091215e-03   1.5491038e-02  -9.2147169e-02  -8.8706671e-02  -1.8647071e-01   1.0830889e-01  -9.2415198e-02  -1.3908733e-01  -1.2757372e-01  -8.1011828e-02   1.9653014e-02   6.8851666e-02   9.2002240e-02   1.6642491e-01  -1.9067482e-01   1.6061823e-01  -8.0640938e-02  -8.0980447e-02  -7.2679357e-02   3.0092246e-01   1.4626240e-01   1.0321611e-01   6.5531095e-02   1.2424079e-02   1.6566428e-02   3.6208085e-02   1.2695108e-01   3.8777686e-01   3.0319658e-01   3.4656610e-01   2.5661094e-01   1.0000000e+00   6.9034560e-01   2.9896890e-01   4.7193379e-01   2.5300036e-01   2.9327402e-01   1.3080278e-01   2.5028530e-01   3.3616186e-01   2.7950931e-01   4.3159824e-01   2.3435458e-01  -1.5624706e-01  -1.6841831e-01  -2.9240611e-01  -3.5826298e-01  -4.5472317e-01  -2.5248300e-01  -9.0319442e-02  -8.2153503e-03  -1.8655805e-01  -1.5169689e-01  -2.3756153e-01  -1.9185362e-01  -1.6470979e-01   1.8218031e-02  -2.2461615e-01  -1.3410482e-01  -1.4688693e-01  -3.5933025e-01   1.4209173e-01   3.6231795e-02   1.6716275e-02  -6.3799459e-02  -1.1454868e-01  -2.9533536e-01  -3.4826006e-01  -3.1251125e-01  -2.1497182e-01  -1.4880142e-01
   9.2920567e-02   1.5901167e-01   1.2595513e-02  -8.9829383e-02  -2.7929526e-02   1.1373949e-01  -2.6254052e-02  -1.7022317e-01   6.5260264e-02  -1.3167018e-01   2.1191471e-03   2.0360226e-02   3.5308190e-02  -6.5444308e-03   2.3171337e-02  -5.9787984e-02   1.7166165e-01   1.9471491e-01   1.1326247e-01   5.4691055e-02   1.6546660e-02   5.9770208e-02   9.3883830e-02   4.5766718e-02   1.4234736e-01   1.8317426e-01   7.7475367e-02   1.7847465e-01   1.5465097e-01   1.5688490e-01   2.1172731e-01   7.2308077e-02   4.2198241e-01   4.3275498e-01   2.7229733e-01   2.2165933e-01   1.2674127e-01   3.3177134e-01   1.8811613e-01   1.3650754e-01   1.7192348e-01   2.8256207e-01   1.9714746e-01   1.1800812e-01   2.7325773e-01   1.9352947e-01   1.0812477e-01   9.6154237e-02  -3.8223022e-02  -1.2357325e-02  -1.7060261e-02  -6.2780767e-02  -3.7983913e-02  -1.3068463e-01   7.8010406e-03  -4.5221411e-02   2.0067318e-01   1.5417511e-01   2.1556223e-01  -1.0113793e-01   8.6570853e-02  -1.0513574e-01  -1.2139192e-01  -1.9749895e-01   1.2279629e-01   1.1937120e-01   2.2269777e-01   2.4513347e-01   7.1749227e-02   1.2400778e-01   1.9754519e-01   1.7546620e-01   2.1834875e-01   1.3988074e-01   1.9895472e-01   1.1422656e-01   6.9034560e-01   1.0000000e+00   2.6491428e-01   3.9653981e-01   2.8887401e-01   2.0690080e-01  -9.4706602e-02   1.4918561e-01   1.3386120e-01   4.4235267e-02   2.4901191e-01   1.7869275e-01  -2.1585231e-01  -3.0743992e-01  -1.6481337e-01  -2.5428871e-01  -3.6564359e-01  -1.9492795e-01   2.4876888e-01   2.5397150e-01   2.0519691e-01   1.6075523e-01  -2.4369269e-02  -1.0622234e-01  -1.8925668e-01  -3.5447367e-02  -1.9581124e-01  -1.7653087e-01  -1.2274161e-01  -3.2396655e-01   8.2540325e-02  -2.0601187e-02   2.8753278e-01   2.4150576e-01   3.0365843e-01  -1.0455742e-01  -1.6297309e-01  -1.9136576e-01  -1.7967614e-01  -9.7788543e-02
   2.5218224e-01   1.6358189e-01   6.2812831e-02   2.6751800e-02   1.6786914e-01   1.5540861e-01   8.6676575e-02  -2.4581821e-01   2.1659015e-01   8.2110053e-02   3.2010502e-01   9.8966776e-02   3.2202409e-01   3.2628873e-02   1.2396672e-01   6.9060571e-02   7.8708101e-01   5.0443552e-01   4.2499292e-02  -1.3270588e-01   1.8235638e-01   2.9744637e-01   2.0202097e-01   1.4000265e-01   3.7372475e-01   3.1427606e-01   8.2057219e-03   3.4871425e-01   5.1654395e-01   3.1874285e-01   4.7340601e-01   3.0259103e-01   5.5839665e-01   3.8220355e-01   3.8383573e-01   2.9408003e-01   1.0330900e-03  -5.2805051e-02   3.2920103e-01   2.6951224e-01   3.3390847e-01   6.1640152e-03   7.4296839e-02  -4.3107665e-02   1.7009539e-01  -2.8736372e-03  -4.8985746e-02  -2.1729812e-01   1.0220492e-01  -4.6246660e-02   2.1098126e-01   1.9427116e-03  -1.6146545e-01  -3.0707324e-01   4.1384169e-02   6.2470077e-02   3.3949085e-01   2.1497045e-01   2.5233108e-01  -1.3269288e-01   3.2358211e-01  -6.8236162e-02   1.7847723e-01  -1.4026259e-02   5.0671201e-01   3.9326300e-01   2.2423614e-02  -6.2043971e-03  -4.8685087e-02  -2.0538175e-01  -1.5381847e-01  -1.9045059e-01   1.7364485e-01  -1.4849358e-01  -5.5087452e-02  -2.1100638e-01   2.9896890e-01   2.6491428e-01   1.0000000e+00   6.9132170e-01   8.0196472e-01   6.5439557e-01   4.5601354e-02   1.6831118e-01   3.2519919e-01   2.2969023e-01   3.0786790e-01   1.7150799e-01  -3.5175308e-01  -2.3050247e-01  -6.9937329e-01  -6.5412198e-01  -6.4854190e-01  -5.0443564e-01   1.3696611e-01   1.0386176e-01   1.8297481e-02  -1.7215714e-01  -4.2410549e-01  -2.9614269e-01  -5.8016688e-01  -4.9078661e-01  -4.2239415e-01  -4.7546431e-01  -1.1733503e-01  -3.0708452e-01  -1.2363510e-01  -3.7272774e-01  -5.5328332e-02  -1.0562527e-02  -3.5078506e-01  -5.7078761e-01  -5.3479621e-01  -2.4360452e-01  -7.5268642e-03  -4.7762459e-03
   1.8229966e-01   1.6416144e-01   9.6796387e-02   3.3504067e-02   1.9089150e-01   1.2124967e-01   1.1336713e-01  -1.9393045e-01   2.2573319e-01   5.8236828e-02   3.0717782e-01   1.2035964e-01   2.6267014e-01   1.0261309e-02   2.6726280e-01   1.9675730e-01   6.7029925e-01   6.0454336e-01   4.1621355e-02  -7.8178595e-02   8.7682200e-02   1.5279499e-01   2.7906390e-01   1.9001058e-01   3.2686043e-01   2.5264813e-01  -2.2253648e-02   2.9243827e-01   5.4711768e-01   4.2534079e-01   5.0688881e-01   3.4330590e-01   6.0874049e-01   4.8362991e-01   3.6797061e-01   2.8037723e-01  -1.9092443e-01  -6.6303140e-02   2.1891705e-01   7.4187271e-02   2.5773746e-01  -3.6248487e-02   2.5728031e-02  -2.1508641e-02   1.8766691e-01   4.0731291e-02  -2.6601604e-02  -1.5622162e-01   1.3278312e-01  -7.7273386e-02   2.4455894e-01   4.5020294e-02  -1.3134719e-01  -2.4664250e-01  -2.3344072e-02   1.6538070e-02   2.8550523e-01   1.9114567e-01   3.4332710e-01  -2.8064435e-01   3.5387017e-01  -9.0326890e-02   1.6176250e-01   6.4045943e-03   5.4631845e-01   3.0304510e-01   1.9663489e-02  -3.7547516e-02   2.1524546e-02  -1.1331335e-01  -1.2674099e-01  -1.8734233e-01   2.7549883e-01  -1.4108634e-02   8.6572178e-02  -1.5283789e-01   4.7193379e-01   3.9653981e-01   6.9132170e-01   1.0000000e+00   7.7270436e-01   7.9943466e-01   1.3505904e-01   2.7953319e-01   4.5096312e-01   3.6852835e-01   3.7144055e-01   3.5738900e-01  -3.0704143e-01  -2.4141661e-01  -6.2086083e-01  -6.2761196e-01  -6.4715717e-01  -3.9851034e-01   7.1830513e-02   1.9492451e-02  -2.0203689e-02  -1.5115447e-01  -3.9164486e-01  -3.1472583e-01  -3.9449440e-01  -3.0274930e-01  -2.8323208e-01  -3.6229670e-01  -8.1652447e-02  -3.9530232e-01   5.9969695e-02  -2.3113360e-01   1.0139459e-01  -1.4784689e-01  -2.6388886e-01  -5.5272740e-01  -5.5044549e-01  -2.2229350e-01  -5.2853405e-02  -1.0715996e-01
   3.3517747e-01   3.0689062e-01  -1.0469011e-01   2.4675625e-02   5.8211987e-03   5.6929565e-02  -7.2995065e-03  -1.9544209e-01   1.4269499e-01   7.7828837e-02   2.6883343e-01   2.2825596e-01   2.9037897e-01   7.0976659e-02   1.5531382e-01   1.3430999e-01   7.2058556e-01   5.8229745e-01   1.0099625e-01  -1.4532636e-02   4.1549749e-02   2.3420841e-01   6.1900303e-02   2.1303036e-02   2.9984568e-01   2.3657755e-01  -1.3583890e-01   1.3354879e-01   5.1928321e-01   3.6496550e-01   3.6606592e-01   2.3030754e-01   5.3263011e-01   4.2818819e-01   2.2086084e-01   1.5868209e-01  -1.4979104e-01  -1.9086596e-01   1.5840486e-01   2.0348893e-03   2.0601370e-01  -1.5334679e-01   1.3526054e-01   1.6018710e-02   2.1015262e-01   1.0445151e-01   1.3484262e-01  -3.4665986e-03   1.2925972e-01  -3.2208532e-02   2.0573683e-01  -7.6334088e-04  -8.9037565e-02  -3.3259693e-01   5.6685463e-02  -5.9044730e-03   4.4066563e-01   2.9926720e-01   2.9300168e-01  -6.1316669e-02   2.6238185e-01  -3.9131830e-02   1.4988381e-01   4.0433127e-02   3.8001567e-01   3.1656677e-01   2.5921296e-02   5.4530417e-04   7.0482071e-02  -9.5569150e-02  -1.4364919e-01  -2.0367900e-01   1.8823114e-01  -1.2299584e-01  -8.5976460e-04  -2.6923222e-01   2.5300036e-01   2.8887401e-01   8.0196472e-01   7.7270436e-01   1.0000000e+00   8.3319471e-01   1.0600669e-01   2.8068614e-01   3.8275887e-01   1.9441973e-01   2.2782767e-01   2.3194089e-01  -3.7416728e-01  -3.2484353e-01  -5.9743113e-01  -6.2274716e-01  -5.8640422e-01  -4.9963299e-01   2.8889925e-01   1.8793514e-01   2.3213864e-01   5.0619972e-02  -2.4809196e-01  -2.2310694e-01  -3.9829883e-01  -4.0057951e-01  -2.8942782e-01  -4.0491903e-01  -1.6919875e-01  -3.4483286e-01   3.0979778e-02  -1.8696461e-01   7.7311208e-02   3.7862268e-02  -1.5650959e-01  -5.0002370e-01  -5.2280903e-01  -1.8986633e-01  -3.9663837e-02  -5.4645836e-02
   1.1701173e-01   7.3656115e-02   6.0940134e-02   7.1354414e-02   5.6215462e-02   1.6550622e-02   1.4955098e-01  -8.1865609e-02   6.7763373e-02   6.7249137e-02   2.3709778e-01   1.4410245e-01   1.8828289e-01   2.9060600e-04   1.6050371e-01   1.5999568e-01   5.9434327e-01   5.4594676e-01  -3.9370419e-03  -1.0767209e-01   1.8369655e-01   1.6830931e-01   2.9328690e-01   2.3696748e-01   4.8281216e-01   3.4043878e-01   3.0643996e-02   1.4986483e-01   5.6185954e-01   4.5645239e-01   5.5590635e-01   4.8982988e-01   6.0401652e-01   5.1717335e-01   4.0041862e-01   3.6040206e-01  -6.2070068e-02  -1.8053785e-01   3.0398087e-01   9.7427660e-02   2.3237918e-01  -2.8522298e-02  -1.4156665e-02  -7.6695167e-02   2.2099416e-01   4.5668627e-03  -4.8408918e-02  -1.4399021e-01   2.9288215e-03  -2.1389568e-01   2.9851930e-01  -8.7828580e-02  -2.0220713e-01  -3.8953055e-01   2.7459945e-02  -2.6459481e-02   1.9357309e-01   1.4813429e-01   2.2784560e-01  -2.5066929e-01   2.1968730e-01  -6.2200451e-03   1.7622832e-01   1.7369979e-01   5.3980207e-01   3.1155655e-01   7.3064444e-02   6.0168289e-03  -3.4780412e-02  -1.2189932e-01  -1.1467334e-01  -1.3858461e-01   3.4127860e-01   1.1996373e-02   1.1836055e-01  -1.8035640e-01   2.9327402e-01   2.0690080e-01   6.5439557e-01   7.9943466e-01   8.3319471e-01   1.0000000e+00   1.9042016e-01   3.1777762e-01   5.9069125e-01   4.3830246e-01   3.6889415e-01   3.6472940e-01  -2.4371302e-01  -2.7439096e-01  -5.1612917e-01  -5.8084674e-01  -4.2455404e-01  -3.4507884e-01   1.6168783e-01   7.3148669e-02  -1.6172859e-02  -1.5187737e-01  -4.3287493e-01  -4.1257047e-01  -3.1694130e-01  -3.0591811e-01  -3.0707112e-01  -3.0936378e-01  -3.5844986e-02  -2.2330179e-01  -5.6305494e-02  -2.7164169e-01  -6.1759222e-02  -6.0289641e-02  -2.1479451e-01  -5.3924170e-01  -4.9714321e-01  -1.5399809e-01   8.4374580e-02   1.1530342e-02
  -3.3992858e-01  -2.6638571e-01  -2.4393648e-01  -1.8771495e-01   2.5248087e-01   2.3793157e-02  -2.7656047e-01  -9.2678932e-02   2.8141958e-01   1.6343475e-01   2.2125183e-01   1.3904575e-01   2.1045109e-01   2.3639760e-02   6.0810271e-01   5.3881509e-01   6.7574609e-02  -4.4437801e-02  -1.7282642e-01  -1.3753844e-01   2.2943894e-01   1.8610113e-01   2.2738503e-03   8.1174199e-02  -2.0625175e-02   1.7829412e-02  -4.5728752e-02   1.2689419e-01   3.8159439e-01   4.6889066e-01   3.1218040e-01   2.6079561e-01   4.8376341e-02   7.0990533e-02   1.3821176e-01   1.4401476e-01   9.6262108e-02   5.2246098e-02  -7.3525630e-02  -4.4163133e-03   3.1981594e-01   1.0971657e-01  -5.9730584e-02   3.0775942e-02   1.0083001e-01   1.1694401e-01  -1.0993849e-01  -7.6717491e-02   1.0041875e-02   5.1103027e-02   1.7775699e-01   2.5189557e-01  -9.5492545e-02  -1.4780303e-01  -3.7683485e-02  -4.1806270e-02  -2.7940706e-01  -2.1567257e-01  -1.7259403e-02  -1.6684205e-02  -4.3057030e-02   1.5692511e-01   3.0308294e-01   2.9012084e-01   3.7055485e-01   1.3283742e-01   2.9625267e-04   8.9453813e-02  -1.9071313e-01  -1.0346033e-01   5.6026677e-03  -2.0773997e-01   3.2390443e-01   3.1832121e-01   3.1914397e-01   2.9395472e-01   1.3080278e-01  -9.4706602e-02   4.5601354e-02   1.3505904e-01   1.0600669e-01   1.9042016e-01   1.0000000e+00   5.4808188e-01   4.0192576e-01   3.2488974e-01   4.7176569e-01   4.1030617e-01  -1.8540457e-01  -1.8787285e-01   7.4393141e-02  -4.3338630e-02  -8.5657662e-02  -7.1567784e-02  -1.2215988e-02   1.9867496e-01  -7.9527847e-02  -1.4282734e-01   1.4385011e-02  -1.0865407e-01   6.0473909e-02   3.4501403e-02  -4.3758023e-03  -6.3469689e-02  -2.2492457e-03  -9.7701466e-02   2.8688701e-01   7.6268989e-02   1.7001373e-01   4.4167635e-02  -1.7781045e-01  -1.8030415e-01  -1.6816203e-01  -1.9018377e-01  -1.1306743e-01   1.3406749e-01
  -1.7270589e-01  -1.7084640e-01  -1.5883873e-01  -1.8433212e-01   1.1582002e-01   2.1013285e-01  -1.3160506e-01  -1.5297143e-01  -9.6410515e-03  -6.7630247e-02   1.7384889e-01   2.4722720e-01   1.5058899e-01   1.4519671e-01   4.1752584e-01   5.4903409e-01   1.8814198e-01   3.3257656e-01  -4.9180047e-02  -8.5075031e-02  -1.9702721e-01  -1.4725882e-01   4.8543785e-02   1.0564882e-01  -1.1776878e-01   3.6171750e-02  -1.7613420e-01   1.6332733e-01   4.8814802e-01   6.4978515e-01   2.8737245e-01   2.1661136e-01   8.4987651e-02   7.3828942e-02  -3.5696486e-02  -5.0807010e-02   1.5194159e-01   8.2529193e-02   1.0326971e-01  -2.8912071e-02   3.6853952e-01   1.7934481e-01  -7.4640670e-02  -8.3713361e-02   8.0992464e-03  -1.0066403e-01  -3.1326531e-02  -1.0065822e-01   1.5691245e-01  -1.1594499e-01   3.6264603e-02   9.9449869e-02  -1.9078366e-01  -1.9141502e-01  -1.0021650e-01  -1.0758986e-01  -1.3536109e-02  -1.6613852e-01  -1.4493496e-02  -2.1786421e-01   1.2430369e-01   9.9941134e-02   3.2969740e-01   2.1136716e-01   1.3645179e-01   3.2219992e-02  -5.6306204e-02  -9.8408811e-02  -2.6750345e-01  -2.1584066e-01  -1.2498355e-02  -1.1748149e-01   3.2137410e-01   3.5949434e-01   2.2421471e-01   2.0485543e-01   2.5028530e-01   1.4918561e-01   1.6831118e-01   2.7953319e-01   2.8068614e-01   3.1777762e-01   5.4808188e-01   1.0000000e+00   2.7493690e-01   1.6182227e-01   2.7849227e-01   3.9071240e-01  -3.2038805e-01  -2.9367449e-01   5.4672768e-02   1.7803281e-03  -1.2734442e-01  -5.9683950e-02   1.1588006e-02   1.2961605e-01  -1.9621825e-02  -1.1527272e-01   3.2541366e-02  -4.5923193e-02   1.1620888e-01   1.2280621e-01   1.6142524e-01  -1.1966842e-01   1.8708190e-02  -1.5127849e-01   4.5659004e-02   6.7561903e-03   1.3348952e-02   8.3815201e-02  -1.4188033e-01  -2.3506380e-01  -3.0105732e-01  -2.9727969e-01  -2.2400329e-01   4.5512564e-02
  -1.5985252e-01  -1.0551431e-01   2.7280778e-01   1.7386880e-01   3.7111523e-01   3.3317782e-01   1.6961620e-03   1.0556502e-02   2.1295369e-02  -1.2463580e-01   6.2602843e-02   1.0499280e-02   5.8990998e-02  -7.4095227e-02   3.5773639e-01   2.0779317e-01   1.9389955e-01   1.0716470e-01  -2.7773337e-01  -3.6302924e-01   3.3326769e-01   2.5384866e-01   4.2708666e-01   4.9893929e-01   5.9505987e-01   5.7371394e-01   3.5565899e-01   4.2843060e-01   2.7230534e-01   3.2562711e-01   5.1039237e-01   5.4654264e-01   3.5498505e-01   3.0210254e-01   5.9156983e-01   5.8648455e-01   6.0595554e-02   1.0738255e-01   2.5066186e-01   1.9421752e-01   2.3248664e-01   6.8453307e-02  -1.0458505e-01  -1.7107628e-01   1.5074988e-02  -2.5853732e-01  -2.1008882e-01  -3.0602300e-01  -1.1598615e-01  -3.3795939e-01   2.9530035e-01  -1.9478698e-01  -2.5808381e-01  -1.5989233e-01  -4.2858176e-02   4.9863873e-03  -9.2976774e-02   1.2680697e-02   2.6754777e-01  -1.8033683e-01   1.8502551e-01   1.3239148e-02  -1.2027355e-01   3.5579088e-02   6.9383015e-01   4.7333500e-01  -2.0170335e-02   2.7444734e-03  -3.3839899e-01  -3.5769063e-01   8.1287091e-02   4.6755746e-02   3.5699744e-01   2.1894721e-01   2.1663022e-01   8.0063052e-02   3.3616186e-01   1.3386120e-01   3.2519919e-01   4.5096312e-01   3.8275887e-01   5.9069125e-01   4.0192576e-01   2.7493690e-01   1.0000000e+00   7.7183831e-01   6.1903464e-01   6.1597589e-01   3.8029980e-02  -4.9478423e-03  -4.0933040e-01  -5.3057394e-01  -3.0408630e-01  -1.2783740e-01  -1.4635749e-02  -5.8140656e-02  -2.5831615e-01  -4.3106368e-01  -3.7705317e-01  -4.5875467e-01  -8.2658250e-03  -2.2053161e-02  -1.8276155e-03  -1.3795275e-01   1.7095485e-01  -2.7395283e-01  -1.5915546e-01  -2.3924871e-01  -3.2537134e-03  -2.7612298e-01  -3.4752106e-01  -3.6231823e-01  -3.6135718e-01  -1.4631693e-01   7.2917172e-02  -1.1668058e-01
  -3.3436022e-01  -3.2270163e-01   2.6693734e-01   2.8242123e-01   4.3926549e-01   3.8013045e-01   1.1587811e-01   2.4773084e-01   1.8113457e-01   7.0855265e-02   3.1296605e-03  -7.5891755e-03  -2.0447667e-02   6.7946663e-03   2.0852187e-01   2.9541863e-01   1.1684548e-01  -1.1185739e-01  -3.9959534e-01  -5.1484906e-01   3.2671424e-01   2.7291373e-01   3.6343167e-01   5.9812883e-01   4.6671503e-01   4.6896170e-01   2.3298696e-01   4.4416870e-01   2.4685745e-01   3.1393401e-01   5.6187134e-01   5.8982214e-01   2.9410171e-01   2.4834254e-01   5.9225105e-01   6.5653744e-01   1.4957437e-01   2.5269448e-01   3.0618171e-01   3.5643649e-01   3.0578251e-01   2.3377119e-01  -2.8250450e-02  -3.2383322e-02   2.4730212e-01  -8.8289406e-02  -2.6513441e-01  -3.1903207e-01  -5.1753276e-02  -2.1346212e-01   5.5029208e-01   3.0357128e-02  -2.2418983e-01  -5.1244314e-02  -4.5029412e-02   6.8739159e-02  -2.7581185e-01  -2.2144720e-01   1.5807124e-01  -2.1240093e-01   1.5433388e-01   8.2141989e-02  -7.2686120e-02  -1.7390362e-03   6.7788902e-01   6.0745743e-01   2.8322850e-02   1.4213213e-01  -3.7555560e-01  -3.1402865e-01  -7.0944128e-03  -1.1487079e-01   3.2426919e-01   2.3332390e-01   1.5674796e-01   1.6980529e-01   2.7950931e-01   4.4235267e-02   2.2969023e-01   3.6852835e-01   1.9441973e-01   4.3830246e-01   3.2488974e-01   1.6182227e-01   7.7183831e-01   1.0000000e+00   5.7491654e-01   6.2023484e-01   1.6584202e-02   1.5948499e-01  -3.0491975e-01  -4.3140742e-01  -1.7009085e-01  -6.2300844e-02  -7.1715276e-02  -9.5754249e-03  -3.8313951e-01  -4.3265955e-01  -4.5713832e-01  -4.9349529e-01  -4.1696414e-03   6.1198082e-02  -3.3697643e-02  -8.7334306e-02   1.6106860e-01  -1.8162852e-01  -8.1095031e-02  -2.5463509e-01   1.5488582e-03  -2.2793107e-01  -3.3249865e-01  -3.0954957e-01  -2.1127403e-01  -1.0589196e-02   1.0472760e-01  -4.7442261e-02
  -4.1250154e-01  -3.2665027e-01   1.0332293e-01   1.8075237e-02   5.7308304e-01   3.8514090e-01  -1.7784080e-01  -2.1827867e-01   1.7638243e-01  -2.9970174e-02  -5.0713881e-02  -1.1258916e-01  -6.7280160e-02  -1.6880220e-01   3.0524625e-01   2.8845231e-01   7.6411700e-02  -7.8003569e-02  -3.0498359e-01  -3.2075399e-01   2.8804085e-01   3.2248438e-01   3.1744217e-01   3.8560948e-01   4.5847425e-01   4.8850167e-01   2.1987361e-01   5.3351101e-01   2.5838700e-01   2.8019497e-01   4.5065714e-01   3.1761072e-01   3.5061432e-01   2.7951715e-01   6.1308862e-01   5.3171334e-01   2.4569643e-01   4.2471882e-01   2.3809155e-01   2.3471613e-01   3.1406312e-01   2.4215460e-01   1.4782390e-03   3.5426388e-02   2.8838528e-01   6.8405399e-02  -2.5404583e-01  -2.1304513e-01   4.6090658e-02  -9.2634887e-02   1.7978714e-01  -5.6604856e-02  -4.4215230e-01  -2.1840855e-01  -2.6871764e-01  -1.6509430e-01  -2.7699227e-01  -2.6067161e-01   3.0363365e-01  -1.0025209e-01   1.4250876e-01  -9.3276884e-03  -4.9831076e-02  -1.0896498e-01   6.0075693e-01   4.3429659e-01   1.7706458e-01   1.8651703e-01  -2.9293067e-01  -2.2491616e-01   7.0807878e-02  -5.5532681e-02   3.0404518e-01   2.0610715e-01   1.6161535e-01   1.6117474e-01   4.3159824e-01   2.4901191e-01   3.0786790e-01   3.7144055e-01   2.2782767e-01   3.6889415e-01   4.7176569e-01   2.7849227e-01   6.1903464e-01   5.7491654e-01   1.0000000e+00   6.9463427e-01  -1.9322682e-01  -2.3880916e-01  -3.5659521e-01  -4.6483842e-01  -4.3654410e-01  -2.1279444e-01   1.4226617e-01   2.1129676e-01  -2.0785670e-01  -3.3260607e-01  -3.9238146e-01  -4.8347317e-01  -8.5944219e-02  -4.8415549e-02  -9.4426669e-02  -2.4021943e-01   8.1744054e-02  -2.1933748e-01   4.3238400e-02  -1.5287727e-01   2.5058852e-01  -6.8102052e-02  -1.7440588e-01  -3.4485818e-01  -4.2040164e-01  -2.6122481e-01  -8.2745548e-02   4.9999820e-02
  -3.5774904e-01  -2.4808224e-01   1.1641477e-01   1.4942567e-01   5.0981619e-01   4.7582169e-01  -1.6598498e-01  -1.0129817e-01   1.1517556e-01   3.9366913e-02  -6.4582604e-02  -1.6022198e-01  -4.6525121e-02  -1.5697757e-01   3.0255102e-01   3.0559342e-01   2.5691216e-02  -3.9920323e-02  -2.5664160e-01  -3.1229760e-01   1.4224866e-01   2.6694060e-01   2.3169280e-01   4.2637250e-01   3.2938969e-01   3.6548202e-01   1.3727197e-01   4.9869975e-01   1.8970373e-01   2.5265185e-01   2.9220987e-01   2.4132549e-01   1.9183162e-01   1.0888461e-01   4.0690760e-01   4.1641962e-01   1.9840860e-01   3.5300769e-01   2.4753298e-01   2.9070770e-01   2.3792291e-01   2.4705583e-01   1.2083125e-01   1.2462000e-01   2.9945037e-01   1.4057292e-01  -3.6184461e-02  -4.0072915e-02   1.7570134e-01  -4.0308205e-02   3.6130782e-01   7.7533147e-02  -2.4448418e-01  -1.0978174e-01  -3.4186486e-02   9.9192891e-02  -2.5702207e-01  -2.0889018e-01   1.2284152e-01  -1.5140483e-01  -2.0898067e-02  -1.5946174e-01  -5.5302577e-02  -1.1131268e-01   4.3256220e-01   3.4169196e-01   4.3956758e-02   1.4500384e-01  -2.3015654e-01  -1.8107332e-01   1.6144334e-03  -2.4535212e-01   2.2694654e-01   1.8549928e-01   1.0936220e-01   1.4303402e-01   2.3435458e-01   1.7869275e-01   1.7150799e-01   3.5738900e-01   2.3194089e-01   3.6472940e-01   4.1030617e-01   3.9071240e-01   6.1597589e-01   6.2023484e-01   6.9463427e-01   1.0000000e+00  -1.6789734e-01  -1.0698770e-01  -2.5582295e-01  -3.2977041e-01  -2.7208883e-01  -9.6326600e-02   5.8658765e-02   1.8553467e-01  -5.0016180e-02  -1.1813654e-01  -1.9169900e-01  -2.6400129e-01   7.7347271e-03   6.5822247e-02   5.6850808e-02  -1.5506865e-01   1.3302171e-01  -1.8952033e-01   1.2664064e-01  -8.4768160e-02   2.0147475e-01  -1.0926843e-01  -5.1806201e-02  -1.5192620e-01  -1.8873905e-01  -1.3050051e-02  -2.0650543e-02   2.8975686e-02
   1.7157267e-01   1.8413435e-01   3.6214484e-01   4.3575650e-01  -2.1613275e-01  -2.0678698e-01   2.1731688e-01   5.0501427e-01  -2.9019983e-01  -2.4469692e-01  -1.7405277e-01  -1.3123292e-02  -2.5886515e-01  -4.3309827e-02  -2.6270686e-01  -2.2596625e-01  -3.0101137e-01  -1.0320399e-01   2.4879321e-01   2.5146933e-01  -4.0401298e-02  -3.1146558e-01   8.1913216e-02   1.3736574e-01  -1.7580749e-01  -1.9213305e-01   3.5055881e-01  -6.5136489e-03  -2.8741977e-01  -1.7946767e-01  -1.7957871e-01   7.2880521e-02  -1.7991939e-01  -7.7004632e-02  -9.0428101e-02  -5.6200405e-02  -1.3301507e-01  -2.1151051e-01   2.3000733e-01   2.0394458e-01  -6.1334328e-03   1.4474186e-01   3.5409922e-02  -2.5140334e-02  -1.8038437e-01  -2.6510877e-01   2.0223090e-01   1.1041440e-01  -1.5441107e-01  -3.2459888e-01   4.7319885e-02  -1.9635184e-01   4.8581055e-01   3.1664813e-01   4.3078553e-01   3.7804748e-01   1.2220367e-01   2.1473535e-01  -3.8019640e-02   2.4241662e-02  -6.0621556e-02   9.3804613e-02  -4.9670656e-02   2.8679307e-01  -2.4471377e-01  -2.7114712e-01   7.2237451e-03  -9.3096679e-02   1.4450656e-01   4.5406039e-02  -1.1963923e-01   1.5277744e-01   8.3780077e-02   1.6319498e-01   6.5146877e-02   1.9597582e-01  -1.5624706e-01  -2.1585231e-01  -3.5175308e-01  -3.0704143e-01  -3.7416728e-01  -2.4371302e-01  -1.8540457e-01  -3.2038805e-01   3.8029980e-02   1.6584202e-02  -1.9322682e-01  -1.6789734e-01   1.0000000e+00   7.3450440e-01   2.6392176e-01   2.5338603e-01   3.7105138e-01   3.4636757e-01  -3.6661071e-01  -4.8392903e-01  -5.3237728e-02   5.8701987e-02   2.5986504e-01   3.4542680e-01   2.6306930e-01   3.1889822e-01   2.8127556e-01   3.7396546e-01   1.2846028e-01   6.9650860e-02   2.3234908e-03   2.9501964e-01  -3.1703660e-01  -3.3980974e-01  -4.9108628e-02   3.5466938e-01   4.0762091e-01   2.7974634e-01   8.4563518e-02  -2.2215216e-01
   2.4422868e-01   1.6607450e-01   4.6182238e-01   6.3348112e-01   5.9058089e-02  -7.6985172e-02   3.2705329e-01   5.4551127e-01   4.3056027e-02   8.4450680e-03   2.8482816e-02  -3.8853661e-02  -6.6564724e-02   5.4995686e-02  -1.6560850e-01  -2.4520905e-02  -1.3867776e-01  -1.2998917e-01   2.5681380e-01   1.6679046e-01   6.7681279e-02  -1.0730869e-01   6.9106054e-02   1.5878160e-01  -2.3833953e-01  -2.8490287e-01   3.1717984e-01   1.3735248e-01  -2.1287850e-01  -1.5284652e-01  -1.8666969e-01  -1.2267002e-02  -2.8362655e-01  -2.6590749e-01  -1.5745185e-01  -1.1982939e-01   1.8950307e-02  -7.7753906e-02   2.2668999e-01   3.6651556e-01   5.5356520e-02   2.0537501e-01   2.4984182e-01   2.0593064e-01  -1.1875540e-01  -1.6915443e-01   2.1142699e-01   1.1772548e-01   6.8051511e-03  -9.4873424e-02   3.5714680e-01   1.0782271e-01   5.2220493e-01   5.3253425e-01   4.7001046e-01   6.1774387e-01   1.3534153e-01   1.8654817e-01  -2.1318524e-01  -5.6300410e-02  -6.0365468e-02   3.8249106e-02   8.6207342e-02   2.2035808e-01  -1.9377919e-01  -1.5706146e-01  -1.9993440e-01  -2.1337530e-01   1.4718082e-01  -5.6036892e-02  -3.6259928e-01  -7.3678233e-02   9.6785511e-02   2.5348845e-01   2.5309336e-02   3.1980013e-01  -1.6841831e-01  -3.0743992e-01  -2.3050247e-01  -2.4141661e-01  -3.2484353e-01  -2.7439096e-01  -1.8787285e-01  -2.9367449e-01  -4.9478423e-03   1.5948499e-01  -2.3880916e-01  -1.0698770e-01   7.3450440e-01   1.0000000e+00   1.3040556e-01   1.9866312e-01   2.6947828e-01   2.7077308e-01  -3.9015128e-01  -4.9491128e-01  -1.6150857e-01   3.5152524e-02   2.0889504e-01   3.6169181e-01   1.5535833e-01   2.5603334e-01   1.7082987e-01   3.7491363e-01   4.4080037e-02   1.0827483e-01  -4.1688387e-02   1.4553541e-01  -3.9969984e-01  -4.2679719e-01  -2.0743109e-01   3.1741155e-01   4.1435020e-01   3.3173609e-01   5.8382700e-02  -2.9076219e-01
  -2.5632855e-01  -2.1626907e-01  -1.7972212e-01  -1.0583398e-01  -2.6490638e-01  -1.8991056e-01   8.3367225e-03   3.6143119e-01  -2.9280448e-01  -1.1823316e-01  -2.3595382e-01   4.3241304e-02  -2.6303855e-01   6.2577293e-02  -1.9189683e-01  -7.6618940e-02  -5.8047641e-01  -3.2828292e-01  -3.2034774e-02   1.6165602e-01  -1.7675730e-01  -3.8344599e-01  -1.5127082e-01  -1.1812545e-01  -4.6245472e-01  -3.1381249e-01  -1.5930081e-01  -3.5256762e-01  -2.9546491e-01  -1.2697672e-01  -3.0268434e-01  -1.6054525e-01  -4.0076836e-01  -2.1600290e-01  -3.9446175e-01  -3.0019657e-01   7.1724057e-02   2.9171593e-02  -1.4168438e-01  -1.5284204e-01  -1.2593015e-01   1.3554563e-01  -1.3799662e-01  -6.7062944e-02  -8.1688853e-02   9.3670530e-02   6.6511703e-02   2.2339149e-01   2.8636094e-02   1.1787005e-01  -2.8893326e-01   7.6746357e-02   1.6481862e-01   1.6019273e-01   1.5250932e-01  -2.9356249e-02  -3.2814515e-01  -2.5581551e-01  -2.0609736e-01   2.7309133e-01  -2.8216614e-01   1.8463171e-01   4.8574233e-02   1.2374572e-01  -4.9796136e-01  -3.6280140e-01   2.2183604e-01   1.7802975e-01   4.4317990e-02   3.0174839e-01   3.1803615e-01   2.1488635e-01  -5.2953661e-02   1.9043070e-01   1.0545065e-01   2.0321959e-01  -2.9240611e-01  -1.6481337e-01  -6.9937329e-01  -6.2086083e-01  -5.9743113e-01  -5.1612917e-01   7.4393141e-02   5.4672768e-02  -4.0933040e-01  -3.0491975e-01  -3.5659521e-01  -2.5582295e-01   2.6392176e-01   1.3040556e-01   1.0000000e+00   8.6747271e-01   8.1796043e-01   6.5554972e-01   5.1587788e-02   1.4383712e-01   2.8486588e-01   3.6380264e-01   6.4525809e-01   4.4783638e-01   5.9920870e-01   5.9697176e-01   4.8633731e-01   5.8670084e-01   1.6423618e-01   4.2121488e-01   1.4759888e-01   2.8296747e-01   7.2301637e-02   3.9450280e-01   5.3420822e-01   6.1714683e-01   7.1793912e-01   3.4926410e-01   1.3507028e-01   2.6871351e-01
  -1.5864395e-01  -1.9369269e-01   5.7454114e-04  -1.4130061e-01  -2.9214173e-01  -2.0295953e-01   1.6206592e-01   2.5051463e-01  -2.9566501e-01  -1.0404674e-01  -5.0323070e-02   3.1086188e-02  -5.5318198e-02   1.1445237e-01  -2.2336390e-01  -1.2728539e-01  -4.4919781e-01  -1.8170618e-01   8.0662869e-02   2.0666626e-01  -2.7880644e-01  -3.6636335e-01  -1.4782201e-01  -2.1455373e-01  -4.9314375e-01  -3.8090824e-01  -2.0365087e-01  -3.5236167e-01  -3.1540650e-01  -1.5737708e-01  -3.8865250e-01  -2.5335668e-01  -4.6499677e-01  -3.5887046e-01  -4.6887286e-01  -3.9634216e-01   1.2568426e-01   1.2032509e-02  -5.3318365e-02  -9.1697296e-02  -1.2304318e-01   1.6357038e-01  -1.9241751e-01  -1.5939649e-01  -1.8025967e-01   6.8167766e-04  -1.2746306e-02   1.2374866e-01   8.5065938e-02   1.6527653e-01  -3.6151292e-01   1.3704837e-01   1.6856949e-01   1.9251848e-01   1.3143012e-01   5.7769663e-02  -2.5336176e-01  -2.3011013e-01  -1.7384633e-01   2.7607902e-01  -1.8381538e-01   1.0591365e-01   1.4100905e-01   5.3188031e-02  -5.5646142e-01  -3.7621562e-01   1.5410075e-01   7.2879954e-02   5.1277830e-02   2.3538359e-01   2.3027088e-01   1.9674155e-01  -1.6184768e-01   1.5846810e-01  -3.2364923e-02   1.9778794e-01  -3.5826298e-01  -2.5428871e-01  -6.5412198e-01  -6.2761196e-01  -6.2274716e-01  -5.8084674e-01  -4.3338630e-02   1.7803281e-03  -5.3057394e-01  -4.3140742e-01  -4.6483842e-01  -3.2977041e-01   2.5338603e-01   1.9866312e-01   8.6747271e-01   1.0000000e+00   7.6753295e-01   7.0759798e-01  -3.5947301e-02   1.1096273e-01   2.6693373e-01   3.9516796e-01   6.1937859e-01   5.4740311e-01   4.6353400e-01   5.3960697e-01   4.3952720e-01   5.6576927e-01   9.3209641e-02   4.1249197e-01   7.0840437e-02   2.4110472e-01  -5.1235106e-03   2.7492695e-01   4.6590269e-01   5.8101920e-01   6.9741447e-01   2.3291012e-01   7.9102356e-02   2.1995081e-01
  -2.2098203e-01  -2.9769713e-01  -1.7189235e-03  -8.2938662e-05  -2.6373478e-01  -2.5763731e-01   1.9498444e-01   4.1115662e-01  -3.3789714e-01  -1.6631645e-02  -1.4311784e-01  -1.9642114e-02  -1.9942749e-01   9.1101171e-02  -2.1671659e-01  -6.5691182e-02  -4.4565301e-01  -3.5270075e-01  -6.3602070e-02   5.3078788e-02  -7.4646217e-02  -3.1801444e-01   6.4704861e-02   1.0175230e-01  -2.3835308e-01  -2.6804108e-01  -5.6498456e-02  -4.0427749e-01  -3.1147759e-01  -1.5867810e-01  -2.9540490e-01  -7.3206864e-02  -3.3399118e-01  -2.1538898e-01  -2.7432537e-01  -1.5165901e-01   1.2857273e-01  -3.7627606e-02  -3.4122291e-02  -3.0901990e-02  -2.3681824e-01   5.3324303e-02  -2.3205290e-01  -1.8689990e-01  -1.4840104e-01  -8.8166987e-02  -1.2448949e-01   2.6417051e-02  -1.6745108e-01  -3.1015251e-02  -1.4454772e-01  -4.3261763e-02   1.1809545e-01   1.8442586e-01   2.0080790e-01   4.2917709e-02  -3.8483686e-01  -3.8150791e-01  -2.6885924e-01   6.8022699e-02  -2.7090485e-01   1.0856928e-02   2.2527226e-02   9.6623032e-02  -3.3317790e-01  -2.5676100e-01   6.1833225e-02   1.9578346e-02  -3.1193501e-02   1.0905633e-01   2.5377504e-01   1.8508174e-01  -1.3954434e-01   8.7978637e-02  -4.4147974e-02   8.3437270e-02  -4.5472317e-01  -3.6564359e-01  -6.4854190e-01  -6.4715717e-01  -5.8640422e-01  -4.2455404e-01  -8.5657662e-02  -1.2734442e-01  -3.0408630e-01  -1.7009085e-01  -4.3654410e-01  -2.7208883e-01   3.7105138e-01   2.6947828e-01   8.1796043e-01   7.6753295e-01   1.0000000e+00   7.3116001e-01  -8.7070205e-02  -4.4226945e-02   3.4806137e-02   1.6352031e-01   3.7638283e-01   2.7574308e-01   4.1760582e-01   5.5834076e-01   3.7469141e-01   6.5897005e-01   2.6233805e-01   6.1273628e-01  -1.5858423e-01   4.6509755e-03  -1.7190515e-01   2.8202115e-01   3.5033997e-01   5.3083059e-01   7.5804841e-01   5.6671910e-01   4.7011092e-01   3.0313288e-01
  -3.2618919e-01  -3.2623298e-01   4.0690260e-01   3.8551126e-02  -5.3641405e-02   9.2709731e-02   4.0593590e-01   3.2447658e-01  -4.3986378e-01  -2.8594874e-01  -1.1064199e-01  -1.0576343e-01  -6.3217170e-02   1.2040743e-02  -1.5786062e-01  -9.2578714e-03  -3.4169732e-01  -1.8108174e-01  -1.7481975e-01  -7.7516637e-02  -2.2166921e-01  -3.3409029e-01   3.2167548e-01   2.9799235e-01  -1.3537203e-01  -1.8282398e-02  -8.2005718e-02  -5.4953173e-03  -1.9563301e-01  -3.5205032e-02  -1.2574404e-01   2.3295755e-02  -2.1804837e-01  -2.2033300e-01  -8.3186487e-02  -3.7439502e-02   1.0804698e-01   3.2156423e-02   2.1871036e-01   8.7626469e-02  -4.0215878e-02   2.4955465e-01  -4.1775224e-01  -4.0489188e-01  -1.8185664e-01  -2.0928953e-01  -3.2656136e-01  -1.9419449e-01   6.2378989e-02  -7.7298025e-02  -2.6036808e-01  -8.2916250e-02  -1.5033624e-01   9.5116069e-02   1.0045614e-01   5.7295751e-03  -3.9825838e-01  -3.4135625e-01   4.8917417e-02   1.6481379e-01  -6.0793567e-02   9.0556826e-03  -2.3134972e-02  -4.7349364e-02  -1.7170343e-01  -1.6058001e-01   2.3209694e-01   5.3703536e-02  -1.9352782e-01  -7.1103504e-02   1.4596675e-01   8.8266929e-02  -1.1172612e-02   2.3483106e-01   3.5365935e-02   2.6044087e-01  -2.5248300e-01  -1.9492795e-01  -5.0443564e-01  -3.9851034e-01  -4.9963299e-01  -3.4507884e-01  -7.1567784e-02  -5.9683950e-02  -1.2783740e-01  -6.2300844e-02  -2.1279444e-01  -9.6326600e-02   3.4636757e-01   2.7077308e-01   6.5554972e-01   7.0759798e-01   7.3116001e-01   1.0000000e+00  -4.5780422e-02   9.0884524e-03   8.2209917e-02   1.0300006e-01   4.2815557e-01   1.8791918e-01   4.7173604e-01   8.1849193e-01   5.2895502e-01   7.8231928e-01   4.4906120e-01   5.3945095e-01  -1.9984196e-01  -4.3449307e-02  -1.0426308e-01   1.8857961e-01   2.6134958e-01   4.2875941e-01   6.7678608e-01   4.0928774e-01   4.2902792e-01   4.2740253e-01
  -1.2961770e-01  -1.1812074e-01  -1.8782408e-01  -2.7195476e-01   1.0975256e-01   1.9068087e-01  -6.9528884e-02  -1.9034718e-01   4.1829735e-02  -5.8572175e-02  -2.1954032e-01  -4.9828340e-02  -7.4847348e-02  -1.5445971e-01   6.0386093e-02  -4.0882943e-02   2.1599042e-02   2.8196537e-02  -2.1864934e-01  -1.7276901e-01  -1.0354127e-02   1.6466947e-01   1.1654932e-01   1.2025230e-02   2.4044131e-01   2.9242227e-01  -1.0964030e-01   2.3738984e-02   1.3569123e-01   7.1772874e-03   1.0617163e-01  -2.2040852e-02   1.7334774e-01   2.1795310e-01   1.5408467e-01   1.3180998e-01   8.1226214e-02   2.3534452e-01   5.0685307e-02  -1.3987848e-01  -5.8401846e-02  -1.1171578e-01  -3.2971680e-03  -4.7405095e-02   1.7574835e-01   1.8231319e-01  -3.9311118e-02   4.0828949e-02   1.3338662e-01   1.1685177e-01  -2.6729817e-02  -4.9394830e-02  -2.5304967e-01  -2.1007886e-01  -1.4052663e-01  -2.0091183e-01  -9.0736359e-02  -1.2380951e-01   1.7364302e-01   1.2693238e-01   4.6674798e-02   1.7296926e-02  -7.4942431e-02  -1.8112436e-01   1.2242244e-01   1.8181598e-01   3.1338276e-01   2.9771204e-01  -9.0787902e-02   3.4497487e-02   3.4013065e-01   1.3786965e-01  -9.3997554e-05  -1.1926538e-01   6.3756597e-02  -1.1292833e-01  -9.0319442e-02   2.4876888e-01   1.3696611e-01   7.1830513e-02   2.8889925e-01   1.6168783e-01  -1.2215988e-02   1.1588006e-02  -1.4635749e-02  -7.1715276e-02   1.4226617e-01   5.8658765e-02  -3.6661071e-01  -3.9015128e-01   5.1587788e-02  -3.5947301e-02  -8.7070205e-02  -4.5780422e-02   1.0000000e+00   6.5990722e-01   5.2613367e-01   3.1240032e-01   3.6712714e-02  -1.2214081e-01  -2.2283898e-02  -1.0643271e-01  -5.3569051e-02  -1.1590845e-01   8.0328324e-02   1.8470855e-01  -1.2870251e-01  -1.4769384e-01   5.0444853e-01   6.3685003e-01   4.9779266e-01   2.7732830e-02  -5.8489167e-02   2.3774479e-02   3.1478452e-02   2.1875476e-01
  -3.8852738e-01  -3.1349351e-01  -3.3016028e-01  -4.4510417e-01   5.4994426e-02   1.8204733e-01  -1.2689268e-01  -1.3661150e-01   8.4482515e-03   3.0341817e-02  -1.3339650e-01   8.3590753e-03  -2.9176046e-02  -4.1780056e-03  -9.6150764e-03  -2.0384107e-02  -2.5234793e-02  -1.3243327e-01  -3.4136847e-01  -2.5443422e-01   5.3860637e-02   2.4162341e-01  -4.7855544e-02  -4.1828839e-02   1.1562384e-01   2.0917072e-01  -2.7430894e-01  -6.0149148e-02   8.3818108e-02   9.6254493e-02   1.4063886e-01   4.3558050e-03   1.6808807e-01   2.3837357e-01   1.1636992e-01   1.3153967e-01   1.8205553e-01   3.2079628e-01   5.6108647e-02   1.8102220e-02   1.1707315e-01   1.0634627e-01  -8.1590482e-02  -9.0660697e-02   2.4608065e-01   2.5970592e-01  -6.2162714e-02   2.9434844e-02   1.6721728e-01   1.8395969e-01  -6.7889103e-02   1.0242841e-01  -2.3512575e-01  -2.6940648e-01  -1.0018029e-01  -1.6966710e-01  -3.2136263e-01  -2.8634292e-01   1.8332470e-01   2.3055559e-01   1.3821359e-02   1.5219598e-01  -2.8173530e-02  -1.3794499e-01   1.1642796e-01   2.8426661e-01   3.6672789e-01   4.2036432e-01  -2.0057054e-01   8.9462151e-02   3.7108197e-01   3.1373214e-02  -5.0126759e-02  -4.6647896e-02   4.5318029e-02  -2.8440721e-02  -8.2153503e-03   2.5397150e-01   1.0386176e-01   1.9492451e-02   1.8793514e-01   7.3148669e-02   1.9867496e-01   1.2961605e-01  -5.8140656e-02  -9.5754249e-03   2.1129676e-01   1.8553467e-01  -4.8392903e-01  -4.9491128e-01   1.4383712e-01   1.1096273e-01  -4.4226945e-02   9.0884524e-03   6.5990722e-01   1.0000000e+00   4.2709239e-01   3.7287118e-01   7.0464496e-02  -7.6639785e-02  -3.4223116e-02   1.3188605e-03   5.4088144e-02   2.7370497e-02   4.2884801e-02   5.6589208e-04   8.6205016e-02  -1.0009757e-01   6.2587282e-01   6.8765751e-01   5.0764446e-01   9.9467535e-02   5.6934052e-02   4.8860504e-02   8.4167822e-02   3.5912400e-01
   1.8558517e-01   2.3743326e-01  -1.6687200e-01  -8.2438664e-02  -2.8232871e-01  -1.3138869e-02  -3.6246796e-02   1.0220864e-03  -1.4039234e-01  -7.3731299e-02  -7.4191739e-02   9.6184431e-02   6.4533190e-02   2.7309573e-02  -1.5589178e-01  -2.4928388e-01   5.1915397e-02   1.3285704e-01   1.6709478e-01   2.6139653e-01  -2.8029844e-01  -1.8045313e-02  -2.2018292e-01  -2.7823430e-01  -2.2358389e-01  -1.0293550e-01  -3.0294513e-01  -1.2733101e-01  -5.5927664e-02  -1.4315362e-01  -2.3105077e-01  -2.3761728e-01   4.3964373e-02   1.4329642e-01  -2.3693436e-01  -2.1775168e-01  -1.9076743e-01  -1.2987783e-01  -4.1676808e-02  -1.7960574e-01  -7.9670392e-02  -6.9066263e-02   2.2882095e-01   9.1818036e-02   1.8761312e-01   4.0738366e-01   4.9020161e-01   4.6073208e-01   3.0291966e-01   3.3651113e-01  -2.2394162e-01   1.8153798e-01   1.9760249e-01  -4.9684622e-02   3.5501023e-01   9.1289966e-02   1.9445531e-01   2.0682158e-01   2.4115925e-01   4.9547514e-01  -1.7019362e-02  -8.5444888e-03   4.4553400e-02  -5.4664686e-02  -3.2610366e-01  -1.1354882e-01   3.2484930e-01   3.3562383e-01   2.1679169e-01   2.2389935e-01   1.2775311e-01   1.8298650e-03  -1.1808135e-01  -7.1805494e-02  -3.8733367e-02  -5.0889711e-02  -1.8655805e-01   2.0519691e-01   1.8297481e-02  -2.0203689e-02   2.3213864e-01  -1.6172859e-02  -7.9527847e-02  -1.9621825e-02  -2.5831615e-01  -3.8313951e-01  -2.0785670e-01  -5.0016180e-02  -5.3237728e-02  -1.6150857e-01   2.8486588e-01   2.6693373e-01   3.4806137e-02   8.2209917e-02   5.2613367e-01   4.2709239e-01   1.0000000e+00   8.3087501e-01   6.7576340e-01   5.0995934e-01   5.9792603e-02   1.4660570e-02   1.5296418e-01   6.8703916e-02  -9.7795657e-02  -3.2198609e-02   3.0142145e-01   1.6811326e-01   3.7432003e-01   3.7406153e-01   6.8631864e-01   3.8439976e-01   3.0011016e-01   1.6604100e-01  -4.1197224e-02   7.3149060e-02
   2.6149513e-01   2.4985562e-01  -1.8805402e-01   3.9667563e-02  -3.5268790e-01  -2.4671901e-01  -2.6064810e-02   1.3570005e-01  -1.1261271e-01   1.0279126e-01  -4.7439882e-02   4.5485490e-02   2.2541417e-04   8.1154186e-02  -2.4941347e-01  -2.1548663e-01  -1.0678543e-01  -2.5549610e-02   3.1321785e-01   3.8935143e-01  -1.6336043e-01   3.3539423e-02  -3.5758651e-01  -3.8071848e-01  -3.7651865e-01  -3.5382488e-01  -2.6305201e-01  -3.3167891e-01  -2.3843342e-01  -2.8195279e-01  -3.6626677e-01  -3.2828230e-01  -8.3742096e-02   4.0654730e-02  -3.7809493e-01  -3.3674251e-01  -1.4921813e-01  -1.4534644e-01  -6.1127480e-02  -1.2682838e-01  -1.9485076e-01  -2.6578943e-03   4.0257377e-01   3.2279215e-01   2.1171606e-01   4.7965553e-01   6.0841214e-01   6.4059081e-01   2.8922821e-01   4.3427155e-01  -5.0301894e-02   3.6201420e-01   4.2986459e-01   2.0663779e-01   4.5382426e-01   2.6184708e-01   2.0053153e-01   2.0059206e-01   5.8551452e-02   4.5048379e-01  -1.6453605e-01  -1.2888157e-02   4.4073228e-02  -1.2402321e-02  -5.0114797e-01  -2.5725049e-01   2.1852874e-01   2.8214625e-01   3.8547693e-01   3.4402841e-01   4.4457874e-02  -1.3372499e-02  -1.7333952e-01  -3.0857602e-02  -2.6584767e-02  -4.1623986e-03  -1.5169689e-01   1.6075523e-01  -1.7215714e-01  -1.5115447e-01   5.0619972e-02  -1.5187737e-01  -1.4282734e-01  -1.1527272e-01  -4.3106368e-01  -4.3265955e-01  -3.3260607e-01  -1.1813654e-01   5.8701987e-02   3.5152524e-02   3.6380264e-01   3.9516796e-01   1.6352031e-01   1.0300006e-01   3.1240032e-01   3.7287118e-01   8.3087501e-01   1.0000000e+00   6.6734772e-01   6.4471918e-01   1.0104292e-01   9.3962650e-02   1.6226078e-01   2.0335536e-01  -2.1169318e-01  -1.8374274e-02   4.6273543e-01   3.3391063e-01   2.6896524e-01   2.8731569e-01   7.0156611e-01   4.7973461e-01   4.2841932e-01   2.9444427e-01  -6.3257768e-02  -6.3853102e-02
   1.9987183e-01   2.9590426e-01  -8.0130148e-02   1.0980255e-01  -2.8334987e-01  -1.3967037e-01  -1.1151129e-01   1.4644067e-01  -2.6376422e-01  -2.0612093e-01  -1.2843183e-01   1.2108555e-02  -9.4875443e-02  -3.3167197e-02  -1.6613521e-01  -1.7339227e-01  -3.2081925e-01  -1.2665970e-01   3.5291641e-01   5.0531316e-01  -3.6502412e-01  -2.8836230e-01  -3.5407676e-01  -3.1986861e-01  -5.9127856e-01  -3.9645113e-01  -1.7650346e-01  -1.3904063e-01  -3.0127371e-01  -2.5273244e-01  -5.1838697e-01  -4.1336753e-01  -4.3573016e-01  -2.9449955e-01  -5.3615003e-01  -4.7583218e-01  -1.6781989e-01  -1.5455673e-01  -1.9988206e-01  -1.7163658e-01  -1.3633422e-01   1.0163970e-01   1.5633706e-01   1.1869854e-01  -1.1913573e-01   2.0542342e-01   4.8046378e-01   4.9094467e-01   1.6604090e-01   2.4595138e-01  -3.4698458e-01   1.1669259e-01   3.9655622e-01   2.7370436e-01   3.7348809e-01   1.5428473e-01   1.3240549e-01   2.1515942e-01  -5.6082511e-02   4.4625494e-01  -2.7946720e-01  -3.0115942e-02  -1.4979430e-03  -2.0160272e-02  -6.4737653e-01  -4.9152541e-01   9.8390889e-02   4.6306962e-02   3.2153481e-01   3.0254413e-01   4.1124305e-02   4.3995235e-02  -6.6540872e-02   2.1488672e-01   5.7265908e-02   2.4971257e-01  -2.3756153e-01  -2.4369269e-02  -4.2410549e-01  -3.9164486e-01  -2.4809196e-01  -4.3287493e-01   1.4385011e-02   3.2541366e-02  -3.7705317e-01  -4.5713832e-01  -3.9238146e-01  -1.9169900e-01   2.5986504e-01   2.0889504e-01   6.4525809e-01   6.1937859e-01   3.7638283e-01   4.2815557e-01   3.6712714e-02   7.0464496e-02   6.7576340e-01   6.6734772e-01   1.0000000e+00   7.7291701e-01   4.9286181e-01   4.5468929e-01   5.0488702e-01   4.5871925e-01   3.2489544e-02   3.1925855e-02   4.0243503e-01   4.9780484e-01   1.6898845e-01   1.3676802e-01   5.0466894e-01   6.6916118e-01   6.3369143e-01   2.8601983e-01  -9.3961780e-02   4.7499733e-02
   4.4259722e-01   3.3575545e-01  -1.7396381e-02   2.1528608e-01  -2.0720647e-01  -2.9416854e-01  -3.8942201e-02   1.7086384e-01  -7.9415806e-02   4.1466376e-02   1.0194252e-01   2.3480957e-02   1.7617525e-02   7.8155296e-02  -1.1860967e-01  -1.6275675e-01  -1.8865585e-01  -3.2676621e-02   4.9316558e-01   5.2290615e-01  -1.6701242e-01  -2.0403841e-01  -3.9119824e-01  -3.9324121e-01  -6.3953365e-01  -6.3154782e-01  -1.8628317e-02  -2.0918389e-01  -3.2955284e-01  -3.2935699e-01  -6.2839739e-01  -5.2267102e-01  -4.5511846e-01  -3.8820332e-01  -6.4050337e-01  -6.3728552e-01  -7.1994168e-02  -1.5346137e-01  -1.9308388e-01  -2.7892712e-02  -1.5235042e-01   4.2890741e-03   3.4288502e-01   2.6434477e-01  -1.8310988e-01   1.1530689e-01   6.3102174e-01   5.3297091e-01   1.5768518e-01   3.4252546e-01  -2.0412446e-01   2.6147851e-01   6.7692299e-01   4.8123458e-01   5.4206607e-01   5.0287326e-01   3.2508430e-01   3.2281464e-01  -1.3895583e-01   3.4743841e-01  -1.4285478e-01  -5.9193724e-02   1.5876858e-01   8.5217139e-02  -6.2700484e-01  -4.8243504e-01  -1.4666990e-01  -1.5391647e-01   4.3780223e-01   3.2849290e-01  -7.8369095e-02  -3.5317987e-03  -2.0731225e-01  -1.9737581e-02  -7.6493844e-02   6.9607440e-02  -1.9185362e-01  -1.0622234e-01  -2.9614269e-01  -3.1472583e-01  -2.2310694e-01  -4.1257047e-01  -1.0865407e-01  -4.5923193e-02  -4.5875467e-01  -4.9349529e-01  -4.8347317e-01  -2.6400129e-01   3.4542680e-01   3.6169181e-01   4.4783638e-01   5.4740311e-01   2.7574308e-01   1.8791918e-01  -1.2214081e-01  -7.6639785e-02   5.0995934e-01   6.4471918e-01   7.7291701e-01   1.0000000e+00   1.7446092e-01   2.0298931e-01   2.2717949e-01   2.8976333e-01  -2.1772938e-01  -1.0045253e-01   3.7619817e-01   4.2808741e-01   7.0551121e-02  -1.1560624e-01   2.9912379e-01   5.4044300e-01   5.0133118e-01   3.0385265e-01  -1.3457134e-01  -1.9662129e-01
  -1.6512938e-01   2.9221170e-02  -5.8244123e-02   2.0797661e-02  -8.5540634e-02   7.3175771e-02  -2.4837402e-01   1.4125532e-01  -5.0807168e-01  -5.1333760e-01  -5.3441560e-01  -1.2302193e-01  -5.2692025e-01  -2.6909197e-01  -2.1126005e-01  -1.3984507e-01  -6.1759739e-01  -2.5548698e-01  -4.1912379e-02   1.6346368e-01  -2.3683300e-01  -4.1651098e-01  -2.0198521e-01  -1.0022107e-01  -1.7203170e-01   1.0643753e-01   4.6282166e-02  -1.0660432e-01  -3.3866126e-01  -1.8532859e-01  -1.8183675e-01  -3.4467106e-02  -3.9526511e-01  -2.4780305e-01  -1.7573102e-01  -8.3565957e-02  -1.7766865e-01  -9.4307130e-02  -1.8901606e-01  -3.3203011e-01  -1.8420482e-01   9.4381563e-02  -1.6811199e-01  -5.7165591e-02  -1.6460099e-01  -1.0264193e-01   1.6516518e-02   1.5930436e-01   1.8588166e-01  -8.2525774e-02  -2.0178949e-01  -1.4665126e-01  -6.9961078e-02   1.1740887e-01  -2.0926744e-01  -2.7206928e-01  -1.4092270e-01   2.5531015e-02  -5.3451985e-02   2.0704763e-01  -3.5681124e-01   7.7181823e-02  -2.8575816e-01  -3.7948239e-02  -4.0204568e-01  -3.3486246e-01   2.3371564e-01   1.3979215e-01   6.2836295e-02   2.7841815e-01   2.1398831e-01   1.9320096e-01   3.1041805e-02   2.6217405e-01   1.2095113e-01   1.3113792e-01  -1.6470979e-01  -1.8925668e-01  -5.8016688e-01  -3.9449440e-01  -3.9829883e-01  -3.1694130e-01   6.0473909e-02   1.1620888e-01  -8.2658250e-03  -4.1696414e-03  -8.5944219e-02   7.7347271e-03   2.6306930e-01   1.5535833e-01   5.9920870e-01   4.6353400e-01   4.1760582e-01   4.7173604e-01  -2.2283898e-02  -3.4223116e-02   5.9792603e-02   1.0104292e-01   4.9286181e-01   1.7446092e-01   1.0000000e+00   6.0226865e-01   7.8683845e-01   3.7168926e-01   2.5489757e-01   7.6580490e-02   1.7501566e-01   5.3782554e-01   7.4316588e-02   5.5679547e-02   2.8783859e-01   4.9424564e-01   3.8562636e-01   1.6647426e-02  -1.5736583e-01  -2.7124676e-03
  -2.6156966e-01  -2.0457074e-01   2.8222283e-01   1.3892711e-01   6.7098064e-03   1.9511261e-01   1.8460386e-01   3.5327700e-01  -3.7392019e-01  -3.6749918e-01  -1.6173276e-01  -5.0301849e-02  -1.4718185e-01   6.2344565e-02  -5.1087592e-02   1.8482663e-01  -4.0564221e-01  -2.3362365e-01  -7.6265743e-02   1.5945707e-03  -2.4503641e-01  -4.2326240e-01   1.6027222e-01   2.7452562e-01  -2.7498816e-01  -5.9612392e-02  -1.7365083e-02   8.6043888e-02  -1.4207469e-01   4.9760901e-02  -1.4753688e-01  -1.2036251e-02  -2.6059738e-01  -2.2146847e-01  -1.3486968e-01  -7.6045507e-02   6.4736360e-02   8.8713899e-02   1.6957541e-01   7.7220769e-02   7.4462963e-02   3.7478001e-01  -2.6856672e-01  -2.4095532e-01  -1.7007077e-01  -2.4348068e-01  -1.8003622e-01  -8.2577576e-02   1.0152309e-01  -1.4674549e-01  -1.5590731e-01  -8.3357199e-02  -6.0833370e-02   1.7537692e-01   4.2229053e-02  -1.3482103e-02  -2.6593777e-01  -2.3230650e-01   1.0764876e-01   1.4800143e-01  -6.3248235e-02   6.1950392e-02  -1.0823462e-01  -9.0910538e-02  -2.0925308e-01  -1.3994112e-01   1.8108348e-01   2.1014833e-02  -1.1849124e-01   1.7406264e-03   1.1813977e-01   2.6052561e-02   1.8903462e-01   3.3796122e-01   2.5804139e-01   3.3548908e-01   1.8218031e-02  -3.5447367e-02  -4.9078661e-01  -3.0274930e-01  -4.0057951e-01  -3.0591811e-01   3.4501403e-02   1.2280621e-01  -2.2053161e-02   6.1198082e-02  -4.8415549e-02   6.5822247e-02   3.1889822e-01   2.5603334e-01   5.9697176e-01   5.3960697e-01   5.5834076e-01   8.1849193e-01  -1.0643271e-01   1.3188605e-03   1.4660570e-02   9.3962650e-02   4.5468929e-01   2.0298931e-01   6.0226865e-01   1.0000000e+00   6.1629514e-01   7.8167390e-01   3.7033214e-01   2.6879785e-01  -4.0890092e-03   2.2627338e-01  -4.4883728e-02   1.0700675e-01   1.9261546e-01   3.5712228e-01   5.1992857e-01   2.8473253e-01   1.6075443e-01   2.8071690e-01
  -1.2699875e-01   7.0320296e-02   5.1088002e-02   1.7287120e-02  -7.7926819e-02   2.2881286e-01  -1.5888449e-01   1.2820424e-01  -5.6465517e-01  -5.6457489e-01  -4.6522809e-01  -5.7741992e-02  -4.4816780e-01  -1.8621776e-01  -2.4373613e-01  -1.3056133e-01  -4.3475066e-01  -1.7762538e-01  -2.8304080e-02   1.1999509e-01  -3.4276986e-01  -3.1543955e-01  -1.0312020e-01  -2.0249847e-02  -1.1257875e-01   2.0130679e-01  -8.3617508e-02  -1.4403784e-02  -3.5620133e-01  -1.5613558e-01  -1.6117839e-01  -2.2970953e-02  -2.8755026e-01  -2.2314286e-01  -8.8629744e-02  -2.0789490e-02  -1.9683605e-01  -9.1424595e-02  -3.8399910e-02  -2.0286741e-01  -1.5187146e-01   1.2291318e-01  -2.0472624e-01  -2.1478658e-01  -1.9194755e-01  -1.5331149e-01  -6.6370275e-03   5.9695363e-02   3.3987569e-01  -5.9006152e-02  -1.6863230e-01  -8.6855589e-02  -5.0087805e-02   1.7305176e-01  -1.5179290e-01  -2.0625479e-01  -9.1150986e-02   1.9265630e-02   1.7233013e-01   3.0351986e-01  -1.8865092e-01   6.4288690e-02  -2.6324484e-01  -1.4959638e-01  -3.1452557e-01  -1.9520261e-01   2.6504873e-01   1.3153551e-01  -3.5969555e-02   7.2947066e-02   2.6666002e-01   1.6083363e-01  -5.1475489e-02   2.3797410e-01   4.0166437e-02   7.2656418e-02  -2.2461615e-01  -1.9581124e-01  -4.2239415e-01  -2.8323208e-01  -2.8942782e-01  -3.0707112e-01  -4.3758023e-03   1.6142524e-01  -1.8276155e-03  -3.3697643e-02  -9.4426669e-02   5.6850808e-02   2.8127556e-01   1.7082987e-01   4.8633731e-01   4.3952720e-01   3.7469141e-01   5.2895502e-01  -5.3569051e-02   5.4088144e-02   1.5296418e-01   1.6226078e-01   5.0488702e-01   2.2717949e-01   7.8683845e-01   6.1629514e-01   1.0000000e+00   4.5555717e-01   4.5097407e-01   1.0477592e-01   1.1924018e-01   4.4392046e-01   7.7647358e-02   9.5436966e-02   2.0324081e-01   4.2675174e-01   4.2424043e-01   1.4818853e-01   9.1184013e-03   7.1473775e-02
  -1.7360581e-01  -1.9135473e-01   3.1621650e-01   1.5382688e-01  -1.5045612e-01  -9.3296987e-02   3.7164251e-01   4.1443156e-01  -3.0500994e-01  -1.2104925e-01  -1.2789774e-02  -9.3140151e-02  -1.8724709e-02   1.1476761e-01  -1.2505054e-01   7.4636597e-02  -3.1281090e-01  -2.9907013e-01   6.5446264e-03   7.5029712e-02  -1.8266843e-01  -2.2332501e-01   2.4030724e-01   2.2034267e-01  -2.3807760e-01  -1.8400267e-01  -8.9795785e-02  -1.3788212e-01  -1.9478007e-01  -4.4131870e-02  -2.2238202e-01  -6.1131260e-02  -2.2778816e-01  -1.5589817e-01  -1.8239767e-01  -1.2861901e-01   2.7683607e-02  -3.2336906e-02   1.5424937e-01   1.3673975e-01  -8.1994378e-02   3.3338710e-01  -2.2514906e-01  -2.2250249e-01  -1.7749112e-01  -1.5268891e-01  -6.4293404e-02  -1.3425573e-02  -7.6980933e-02  -6.2564634e-02  -1.3584327e-01  -4.0817981e-02   1.1201069e-01   2.7991411e-01   2.8133389e-01   1.7200686e-01  -3.0117696e-01  -1.9809096e-01   3.8896429e-02   1.4667517e-01  -8.0273261e-02   1.5196783e-02  -6.8126878e-02  -1.4282488e-02  -2.0484792e-01  -1.7427098e-01   1.0202313e-01  -3.9254599e-02  -6.1512357e-02  -9.5583360e-03   3.0608085e-02   1.0115301e-01   1.1805950e-01   3.4072926e-01   2.0245332e-01   3.7794487e-01  -1.3410482e-01  -1.7653087e-01  -4.7546431e-01  -3.6229670e-01  -4.0491903e-01  -3.0936378e-01  -6.3469689e-02  -1.1966842e-01  -1.3795275e-01  -8.7334306e-02  -2.4021943e-01  -1.5506865e-01   3.7396546e-01   3.7491363e-01   5.8670084e-01   5.6576927e-01   6.5897005e-01   7.8231928e-01  -1.1590845e-01   2.7370497e-02   6.8703916e-02   2.0335536e-01   4.5871925e-01   2.8976333e-01   3.7168926e-01   7.8167390e-01   4.5555717e-01   1.0000000e+00   3.4489084e-01   4.2480100e-01  -6.3945637e-02   4.7736526e-02  -8.6190251e-02   1.6889928e-01   2.2240581e-01   4.2233274e-01   6.8512702e-01   5.8472089e-01   4.9754594e-01   3.1111841e-01
  -3.6909451e-01  -2.3070343e-01   2.1835904e-01   8.5377808e-02   2.1588947e-01   3.7766466e-01   8.1183911e-02   1.3128734e-02  -2.4280867e-01  -3.1275297e-01  -1.9611235e-01  -1.8401498e-01  -2.0162375e-01  -2.2948053e-01  -7.1169712e-03   7.3603250e-04  -1.5190480e-01  -1.2578890e-01  -1.9123350e-01  -1.2955860e-01  -1.0935556e-01  -7.8181700e-02   3.4759383e-01   4.0330341e-01   2.2514848e-01   3.3551577e-01   3.8793086e-02   2.3610260e-01  -3.2669190e-03   1.5508408e-02   6.2234262e-02   1.5679111e-01  -8.7041118e-02  -6.9087640e-02   1.6772939e-01   2.1582574e-01   1.3279489e-01   1.0440618e-01   2.6288046e-01   1.6480667e-01  -6.4585338e-02   1.0112383e-01  -4.4727869e-01  -4.0996683e-01  -2.0820413e-01  -2.7460103e-01  -4.0104729e-01  -3.7082708e-01   1.4173155e-02  -2.6973565e-01  -4.9922937e-02  -3.2317880e-01  -3.3758785e-01  -1.5267102e-01  -6.7812248e-02  -1.2937490e-01  -4.0292486e-01  -2.3208568e-01  -8.4086422e-04  -3.1193789e-02  -1.1923566e-01  -1.1111002e-01  -2.4045838e-01  -1.8188692e-01   1.2777661e-01  -1.7509253e-02   9.5000144e-02  -5.6345187e-02  -3.2431861e-01  -2.8970115e-01   2.4749626e-01   2.0487283e-02   9.0761508e-02   1.9687259e-01   1.2657209e-01   1.0467475e-01  -1.4688693e-01  -1.2274161e-01  -1.1733503e-01  -8.1652447e-02  -1.6919875e-01  -3.5844986e-02  -2.2492457e-03   1.8708190e-02   1.7095485e-01   1.6106860e-01   8.1744054e-02   1.3302171e-01   1.2846028e-01   4.4080037e-02   1.6423618e-01   9.3209641e-02   2.6233805e-01   4.4906120e-01   8.0328324e-02   4.2884801e-02  -9.7795657e-02  -2.1169318e-01   3.2489544e-02  -2.1772938e-01   2.5489757e-01   3.7033214e-01   4.5097407e-01   3.4489084e-01   1.0000000e+00   4.7137066e-01  -2.7270762e-01  -1.3546375e-01  -1.1123588e-01   2.0409280e-01  -4.9063024e-02   6.2339244e-02   2.8113678e-01   2.9137336e-01   5.0173791e-01   5.9718217e-01
  -3.1054754e-01  -4.3012347e-01   1.1653542e-01  -5.6959117e-02  -4.3080062e-02  -7.9247932e-03   2.9099894e-01   1.8339286e-01  -8.4516074e-02   1.3485043e-01   4.1545548e-02  -1.4542607e-02   4.5949468e-02   1.2021840e-01  -2.6723623e-02   1.3883953e-01  -1.3683090e-01  -1.3951330e-01  -2.4646178e-01  -2.2324837e-01  -8.0901985e-02  -1.6799700e-01   3.0539704e-01   1.8933854e-01   1.5623996e-02  -8.2589262e-02  -1.1443220e-01  -2.0406061e-01   6.7238444e-02   1.4162470e-02  -1.1533507e-01  -2.8850190e-02  -1.9129098e-01  -2.0295040e-01  -1.8722132e-02   9.3468369e-04   2.8984970e-01   8.5543381e-02   1.9519471e-01   4.0414108e-02  -1.9593585e-01   1.1373939e-03  -2.2575320e-01  -1.9992373e-01  -1.6131580e-02  -6.6266488e-02  -3.0815803e-01  -2.1028818e-01  -1.8879677e-02  -2.8584445e-02  -3.3015277e-03  -3.1447466e-02  -2.1423123e-01  -2.3682657e-02   6.5422598e-02  -3.4108670e-02  -4.6144890e-01  -5.2425029e-01  -2.1659558e-01  -5.0762353e-02  -7.0886474e-02   1.3082967e-02   1.2964828e-01   1.0301196e-01  -3.7835304e-02  -8.5620773e-02   6.0843434e-02  -2.8448664e-02  -2.6272420e-01  -2.2259935e-01   8.2124686e-02   8.7901573e-03  -2.7103162e-02   7.5282328e-02  -2.4383960e-02   7.0970260e-02  -3.5933025e-01  -3.2396655e-01  -3.0708452e-01  -3.9530232e-01  -3.4483286e-01  -2.2330179e-01  -9.7701466e-02  -1.5127849e-01  -2.7395283e-01  -1.8162852e-01  -2.1933748e-01  -1.8952033e-01   6.9650860e-02   1.0827483e-01   4.2121488e-01   4.1249197e-01   6.1273628e-01   5.3945095e-01   1.8470855e-01   5.6589208e-04  -3.2198609e-02  -1.8374274e-02   3.1925855e-02  -1.0045253e-01   7.6580490e-02   2.6879785e-01   1.0477592e-01   4.2480100e-01   4.7137066e-01   1.0000000e+00  -4.0047884e-01  -3.2043037e-01  -3.2516291e-01   3.6556951e-01   1.5147366e-01   1.7403412e-01   3.9824807e-01   4.1778496e-01   5.9486847e-01   5.1311371e-01
   1.1587697e-01   2.1235506e-01  -3.0670571e-01   6.5381511e-03  -1.5719112e-01  -2.7015141e-01  -3.1459960e-01  -1.5700351e-02   3.7285280e-02   1.5662663e-01  -5.6642847e-02  -5.4952740e-02  -1.0826581e-01  -1.4724854e-01  -8.9757054e-02  -1.2076877e-01  -1.1925297e-01  -9.0935077e-02   3.6216507e-01   4.3590582e-01  -3.4651113e-02   1.0454302e-01  -5.0313964e-01  -4.0860669e-01  -3.4439305e-01  -2.9377717e-01  -1.6580538e-01  -2.0556131e-02  -1.2715826e-01  -1.2767038e-01  -9.0094920e-02  -1.4876809e-01  -3.6342030e-02   2.3605678e-02  -1.5922905e-01  -1.2449400e-01  -3.2738770e-01  -1.7405973e-01  -2.3886513e-01  -1.2914269e-01   1.7785221e-02   1.1578605e-01   4.1793911e-01   4.2344240e-01   3.4049172e-01   5.3561731e-01   5.0776307e-01   5.1325423e-01   1.9896482e-01   3.2957084e-01   9.6133006e-02   4.0430575e-01   3.4588347e-01   8.4008385e-02   1.6210041e-01   5.6388822e-02   1.7182038e-01   2.6689445e-01  -1.4226587e-03   3.2419381e-01  -2.5277498e-01   1.9347804e-02   1.1465481e-01   3.3429667e-02  -2.2912645e-01  -2.2418937e-01   1.8356582e-01   3.1817311e-01   4.1145586e-01   3.7383666e-01  -1.3357480e-01  -2.2182179e-01  -5.1266572e-02   7.3573817e-02   8.3526135e-02   2.1153556e-02   1.4209173e-01   8.2540325e-02  -1.2363510e-01   5.9969695e-02   3.0979778e-02  -5.6305494e-02   2.8688701e-01   4.5659004e-02  -1.5915546e-01  -8.1095031e-02   4.3238400e-02   1.2664064e-01   2.3234908e-03  -4.1688387e-02   1.4759888e-01   7.0840437e-02  -1.5858423e-01  -1.9984196e-01  -1.2870251e-01   8.6205016e-02   3.0142145e-01   4.6273543e-01   4.0243503e-01   3.7619817e-01   1.7501566e-01  -4.0890092e-03   1.1924018e-01  -6.3945637e-02  -2.7270762e-01  -4.0047884e-01   1.0000000e+00   5.6596593e-01   2.3878165e-01  -1.1757790e-01   2.6256907e-01   8.7333151e-02   5.2904709e-02  -4.7004467e-02  -3.5408219e-01  -2.3190196e-01
   2.6178368e-01   5.1243231e-01  -2.8870326e-01   6.4988053e-02  -3.0282845e-01  -1.7914706e-01  -4.6358701e-01  -7.9715397e-03  -1.9824078e-01  -3.4777727e-01  -4.0881781e-01  -1.4164131e-01  -4.0848452e-01  -2.9315165e-01  -2.2115816e-01  -2.3004968e-01  -4.4506970e-01  -1.3485958e-01   4.1494921e-01   5.8185241e-01  -2.4199156e-01  -2.6570357e-01  -6.6277078e-01  -5.8167620e-01  -4.0838711e-01  -2.1251929e-01   4.3990345e-02  -1.3932406e-01  -3.9321832e-01  -3.4534993e-01  -3.3081005e-01  -2.6084990e-01  -4.4104947e-01  -3.3077001e-01  -3.6368368e-01  -2.9878485e-01  -3.1759257e-01  -2.5691175e-01  -3.2649003e-01  -3.0654867e-01  -1.4505645e-01   3.3291954e-02   2.9194557e-01   2.9336821e-01  -4.7578117e-02   1.3975695e-01   4.0743732e-01   4.7981490e-01   1.7039774e-01   4.2707586e-02  -7.2493741e-02   6.3902396e-02   3.4596105e-01   2.1527580e-01  -1.1537816e-01  -1.0154254e-01   3.1657164e-01   4.5997842e-01  -1.2083480e-01   2.1548863e-01  -4.2884695e-01  -2.3545947e-02  -2.7602413e-01  -8.9338005e-02  -6.1474107e-01  -5.1572972e-01   9.9963511e-02   5.2212314e-02   5.6351671e-01   5.9312476e-01   3.2444483e-02   1.4289850e-01  -1.3047054e-02   8.0907092e-02   1.6423565e-01   8.7959236e-02   3.6231795e-02  -2.0601187e-02  -3.7272774e-01  -2.3113360e-01  -1.8696461e-01  -2.7164169e-01   7.6268989e-02   6.7561903e-03  -2.3924871e-01  -2.5463509e-01  -1.5287727e-01  -8.4768160e-02   2.9501964e-01   1.4553541e-01   2.8296747e-01   2.4110472e-01   4.6509755e-03  -4.3449307e-02  -1.4769384e-01  -1.0009757e-01   1.6811326e-01   3.3391063e-01   4.9780484e-01   4.2808741e-01   5.3782554e-01   2.2627338e-01   4.4392046e-01   4.7736526e-02  -1.3546375e-01  -3.2043037e-01   5.6596593e-01   1.0000000e+00   5.9061944e-02  -1.4146017e-01   1.8907935e-01   3.2925325e-01   1.4409043e-01  -1.7483462e-01  -5.8464854e-01  -2.0704838e-01
  -2.1112567e-01  -8.8588305e-02  -3.3413425e-01  -3.2180196e-01   1.6666050e-01   3.6907044e-02  -3.2690178e-01  -2.6266536e-01   6.3283866e-02   1.7536094e-02  -2.1607926e-01  -7.5000632e-02  -1.6042774e-01  -1.7415194e-01   6.5539829e-02  -8.5764558e-02  -1.3705697e-01  -2.4231474e-01  -2.0099719e-01  -7.4496607e-02   9.6006926e-02   3.0847252e-01  -9.4966786e-02  -9.6581953e-02   8.6040163e-02   1.6054958e-01  -1.7904871e-01  -3.8216307e-02  -1.6151314e-01  -9.2131956e-02  -3.1984306e-02  -1.6858545e-01   8.9591787e-02   1.7520692e-01   8.8664265e-02   5.4561127e-02  -1.0061402e-01   2.8520888e-01  -3.3801850e-01  -2.5680121e-01  -5.8786569e-02  -9.2214644e-02   2.9189051e-02   8.1062790e-02   1.9061135e-01   3.3286352e-01   6.1905436e-02   1.5665446e-01   1.0415231e-01   3.0800933e-01  -1.3125316e-01   4.5908824e-02  -3.2668866e-02  -4.5697985e-02  -1.6219379e-01  -1.9406540e-01  -1.2945511e-01  -9.4753461e-02   2.4029245e-01   2.3512145e-01  -4.9341086e-02  -2.6646306e-02  -1.6032137e-01  -2.7815874e-01   6.6225266e-02   1.2042550e-01   1.9064200e-01   2.8778568e-01  -1.8591765e-05   2.1752717e-01   3.8413866e-01   1.2657359e-01  -1.5856295e-01  -7.1344438e-02  -6.4120894e-02  -7.3439297e-02   1.6716275e-02   2.8753278e-01  -5.5328332e-02   1.0139459e-01   7.7311208e-02  -6.1759222e-02   1.7001373e-01   1.3348952e-02  -3.2537134e-03   1.5488582e-03   2.5058852e-01   2.0147475e-01  -3.1703660e-01  -3.9969984e-01   7.2301637e-02  -5.1235106e-03  -1.7190515e-01  -1.0426308e-01   5.0444853e-01   6.2587282e-01   3.7432003e-01   2.6896524e-01   1.6898845e-01   7.0551121e-02   7.4316588e-02  -4.4883728e-02   7.7647358e-02  -8.6190251e-02  -1.1123588e-01  -3.2516291e-01   2.3878165e-01   5.9061944e-02   1.0000000e+00   3.9367036e-01   3.6569264e-01   1.5947741e-01  -1.9165208e-03  -1.0834919e-02  -1.2976805e-01   1.5736600e-02
  -3.6118518e-01  -3.0649494e-01  -2.9963632e-01  -4.3568743e-01  -1.2263206e-01   1.7474464e-02   4.5467388e-03  -2.5007163e-02  -1.1462569e-01  -8.9314349e-03  -1.9218680e-01   1.0087811e-01  -8.0694942e-02   3.7921612e-02  -6.2169720e-02   1.1717924e-02  -7.6665195e-02  -1.1501895e-01  -2.2663431e-01  -1.1976837e-01  -9.5706036e-02   1.0514179e-02   1.0443678e-01   5.0766661e-02   5.5318535e-02   1.2397736e-01  -3.4032857e-01  -2.6015570e-01   1.4228600e-01   1.4225190e-01   1.3662287e-01   6.2720474e-02   1.8043564e-01   2.7516773e-01   7.7113174e-02   9.5330466e-02   2.3613652e-01   2.3766813e-01   8.1520713e-02  -3.9294190e-02   5.4927791e-02   1.3778658e-01  -1.7302569e-01  -1.5564160e-01   2.0778116e-01   2.2502412e-01  -1.5858944e-01  -1.8278750e-02   1.0675356e-02   8.0013469e-02  -1.2054525e-01  -6.4878547e-02  -2.1201258e-01  -2.5210506e-01  -8.8193819e-02  -2.5232351e-01  -3.5288863e-01  -3.6701968e-01   1.4971316e-02   1.0325351e-01  -1.1619935e-01   6.1203620e-02   1.6670031e-03  -7.3317487e-02  -2.5280026e-02   3.1756869e-02   3.8683546e-01   3.6214007e-01  -1.3740408e-01   6.9196935e-02   4.3783840e-01   2.2963382e-01   5.8640495e-02   6.0308256e-02   1.0191199e-01   4.8053087e-02  -6.3799459e-02   2.4150576e-01  -1.0562527e-02  -1.4784689e-01   3.7862268e-02  -6.0289641e-02   4.4167635e-02   8.3815201e-02  -2.7612298e-01  -2.2793107e-01  -6.8102052e-02  -1.0926843e-01  -3.3980974e-01  -4.2679719e-01   3.9450280e-01   2.7492695e-01   2.8202115e-01   1.8857961e-01   6.3685003e-01   6.8765751e-01   3.7406153e-01   2.8731569e-01   1.3676802e-01  -1.1560624e-01   5.5679547e-02   1.0700675e-01   9.5436966e-02   1.6889928e-01   2.0409280e-01   3.6556951e-01  -1.1757790e-01  -1.4146017e-01   3.9367036e-01   1.0000000e+00   5.4380717e-01   2.0383113e-01   2.5373323e-01   1.8233226e-01   2.6268998e-01   4.3636853e-01
  -9.2232627e-02  -4.0642192e-02  -2.2063020e-01  -2.6365589e-01  -2.9554155e-01  -1.2251486e-01  -6.2243753e-02   8.9599612e-03  -3.1052912e-01  -1.5236495e-01  -2.8896566e-01  -1.0114942e-01  -2.1235439e-01  -1.1227602e-01  -2.9304340e-01  -3.9682461e-01  -2.6656921e-01  -1.0334185e-01   7.3659780e-02   2.2122553e-01  -2.1356103e-01  -1.6270679e-01  -1.6004608e-01  -2.1244185e-01  -1.2136844e-01  -7.0643813e-02  -1.2212092e-01  -2.9358518e-01  -2.2943505e-01  -2.7316773e-01  -2.0364874e-01  -1.8561777e-01   2.7412035e-02   2.0564430e-01  -1.2065954e-01  -5.4378167e-02  -5.9982391e-02   8.2256822e-02  -7.7618619e-02  -1.8218886e-01  -2.1637771e-01   7.3638223e-02   1.7955954e-01   1.4875593e-01   2.6058978e-01   4.0943378e-01   2.6987349e-01   4.6184656e-01   1.1221092e-01   2.8116295e-01  -2.3215861e-01   1.3692273e-01   4.8182749e-02  -3.8468081e-02   1.5738200e-01  -7.6948160e-02  -9.7189642e-02  -5.4158721e-02   5.6486025e-02   3.2289315e-01  -2.3377333e-01  -5.0172184e-02  -7.9008038e-02  -1.2461974e-01  -3.5653317e-01  -1.8189553e-01   4.6965319e-01   5.1974830e-01   2.0022174e-01   3.8851138e-01   3.7633420e-01   2.2325479e-01  -1.5489533e-01  -5.3602797e-02   3.1423748e-02  -4.5812231e-02  -1.1454868e-01   3.0365843e-01  -3.5078506e-01  -2.6388886e-01  -1.5650959e-01  -2.1479451e-01  -1.7781045e-01  -1.4188033e-01  -3.4752106e-01  -3.3249865e-01  -1.7440588e-01  -5.1806201e-02  -4.9108628e-02  -2.0743109e-01   5.3420822e-01   4.6590269e-01   3.5033997e-01   2.6134958e-01   4.9779266e-01   5.0764446e-01   6.8631864e-01   7.0156611e-01   5.0466894e-01   2.9912379e-01   2.8783859e-01   1.9261546e-01   2.0324081e-01   2.2240581e-01  -4.9063024e-02   1.5147366e-01   2.6256907e-01   1.8907935e-01   3.6569264e-01   5.4380717e-01   1.0000000e+00   4.7179379e-01   4.3974217e-01   2.2172382e-01   4.4998305e-02   1.0357020e-01
  -2.2215369e-02   9.3261738e-02  -3.4821314e-02   1.2857880e-01  -1.3809913e-01  -1.1824591e-01  -1.2825355e-01   1.9726804e-01  -2.4364806e-01  -1.1312888e-01  -3.8333538e-01  -2.3106094e-01  -4.3055227e-01  -1.9858753e-01  -2.7393693e-01  -1.8325924e-01  -5.8689254e-01  -4.1602697e-01   1.8622117e-01   3.3096208e-01  -1.0896276e-01  -1.8658645e-01  -1.7014977e-01  -1.1233865e-01  -3.5731847e-01  -2.5376524e-01   4.1043348e-02  -2.1621501e-01  -4.6040115e-01  -3.7714711e-01  -4.9251741e-01  -3.5344483e-01  -4.8386646e-01  -3.1890923e-01  -3.5504634e-01  -2.6337315e-01   1.4735760e-01   1.0444626e-01  -1.2478071e-01  -4.3649331e-02  -1.5380997e-01   1.1024059e-01   7.5963224e-02   1.1537278e-01  -1.0460275e-01   1.5897950e-01   3.5179526e-01   4.2962830e-01  -5.1208786e-02   1.0326543e-01  -1.5837473e-01  -1.4233935e-01   3.5681648e-01   3.6228292e-01   2.5882829e-01   2.0619197e-01  -1.8414854e-01  -3.2531537e-02  -3.5933637e-01   1.0155327e-01  -5.0348644e-01  -1.6358843e-01  -2.1201649e-01  -4.7900462e-02  -6.2089623e-01  -4.9989209e-01  -1.4897726e-02   4.3610771e-03   2.6517601e-01   3.3894181e-01   1.0054187e-01   1.8277078e-01  -1.3645300e-01   1.6511288e-01   8.9977320e-03   2.4225208e-01  -2.9533536e-01  -1.0455742e-01  -5.7078761e-01  -5.5272740e-01  -5.0002370e-01  -5.3924170e-01  -1.8030415e-01  -2.3506380e-01  -3.6231823e-01  -3.0954957e-01  -3.4485818e-01  -1.5192620e-01   3.5466938e-01   3.1741155e-01   6.1714683e-01   5.8101920e-01   5.3083059e-01   4.2875941e-01   2.7732830e-02   9.9467535e-02   3.8439976e-01   4.7973461e-01   6.6916118e-01   5.4044300e-01   4.9424564e-01   3.5712228e-01   4.2675174e-01   4.2233274e-01   6.2339244e-02   1.7403412e-01   8.7333151e-02   3.2925325e-01   1.5947741e-01   2.0383113e-01   4.7179379e-01   1.0000000e+00   7.7721853e-01   4.5702437e-01   9.4215109e-02   3.6988747e-02
  -4.4223835e-02  -1.1083403e-02   1.2306899e-01   1.8683340e-01  -2.0088452e-01  -1.6932309e-01   1.7261769e-01   3.7478565e-01  -2.9534896e-01  -6.2180309e-02  -2.6490455e-01  -2.0687988e-01  -2.8621878e-01  -9.0864877e-02  -3.7569103e-01  -2.2380490e-01  -4.6075228e-01  -4.0810607e-01   1.4050696e-01   2.5263039e-01  -9.8127252e-02  -1.4870782e-01  -2.8950184e-02   5.8989646e-02  -2.9642087e-01  -2.3447991e-01  -7.1752449e-02  -2.0173990e-01  -4.4469216e-01  -3.3470084e-01  -3.8347849e-01  -2.1114723e-01  -3.4068994e-01  -2.3963692e-01  -2.7554514e-01  -1.4961820e-01   1.1345601e-01   1.4360141e-02   4.0313102e-02   1.5851474e-01  -1.6063113e-01   2.1399335e-01  -4.0316301e-02  -2.6257586e-02  -3.8581274e-02   1.4946539e-01   1.3736742e-01   2.4756727e-01  -2.8777723e-02   1.2159420e-01  -1.0184023e-01  -4.0142831e-02   2.9649740e-01   3.3253678e-01   3.8115502e-01   2.6663706e-01  -2.2675997e-01  -8.1945734e-02  -2.3997450e-01   1.9855871e-01  -3.9834365e-01  -1.2830182e-01  -1.2618272e-01  -8.8178404e-02  -4.6305680e-01  -3.5559896e-01   1.3387115e-01   9.9075603e-02   1.9674393e-01   2.6971777e-01   1.1260272e-01   5.2969591e-02  -1.5596627e-01   1.4096815e-01  -3.6677312e-02   1.8394336e-01  -3.4826006e-01  -1.6297309e-01  -5.3479621e-01  -5.5044549e-01  -5.2280903e-01  -4.9714321e-01  -1.6816203e-01  -3.0105732e-01  -3.6135718e-01  -2.1127403e-01  -4.2040164e-01  -1.8873905e-01   4.0762091e-01   4.1435020e-01   7.1793912e-01   6.9741447e-01   7.5804841e-01   6.7678608e-01  -5.8489167e-02   5.6934052e-02   3.0011016e-01   4.2841932e-01   6.3369143e-01   5.0133118e-01   3.8562636e-01   5.1992857e-01   4.2424043e-01   6.8512702e-01   2.8113678e-01   3.9824807e-01   5.2904709e-02   1.4409043e-01  -1.9165208e-03   2.5373323e-01   4.3974217e-01   7.7721853e-01   1.0000000e+00   6.8693453e-01   4.0311633e-01   2.6488867e-01
   1.6400598e-02  -8.6067359e-02   8.4431053e-02   2.9868965e-01   1.3621759e-02  -2.1102656e-01   2.0259501e-01   3.4746369e-01  -7.8543145e-02   2.6191980e-01  -6.3612824e-02  -1.9852039e-01  -1.5900938e-01   7.1520467e-03  -1.1756057e-01  -1.8108317e-02  -1.9804517e-01  -3.5392348e-01   2.7211914e-02   6.9690165e-02   8.4449891e-02   8.4919036e-02   2.1080366e-01   3.0537128e-01  -9.8241815e-02  -2.6212164e-01  -2.8730359e-02  -1.6985110e-01  -2.7642175e-01  -2.5502421e-01  -3.1967008e-01  -1.7825084e-01  -1.1368588e-01  -8.5640312e-02  -1.3788799e-01  -6.4753683e-02   4.6203391e-02   1.1291547e-02   1.8311533e-03   1.6379934e-01  -3.2856201e-01  -1.2227104e-02   4.2133392e-02   6.1011812e-02  -2.7252999e-02   1.1013960e-01   1.5783911e-01   1.7801291e-01  -1.8643966e-01   1.0657360e-01   8.7731568e-02  -2.6801977e-02   2.7181402e-01   3.3182645e-01   4.6733542e-01   3.5343613e-01  -2.2525491e-01  -1.9544436e-01  -2.0299832e-01  -3.0452992e-02  -2.0424228e-01  -2.3351855e-01  -9.7291758e-02  -6.9606218e-02  -9.6630924e-02  -1.2446166e-01  -1.3360863e-01  -1.1168567e-01   1.2337260e-01   1.1231271e-02   5.9264696e-02  -2.8132638e-02  -1.8665870e-01  -2.7380685e-02  -1.3512509e-01  -3.3210732e-03  -3.1251125e-01  -1.9136576e-01  -2.4360452e-01  -2.2229350e-01  -1.8986633e-01  -1.5399809e-01  -1.9018377e-01  -2.9727969e-01  -1.4631693e-01  -1.0589196e-02  -2.6122481e-01  -1.3050051e-02   2.7974634e-01   3.3173609e-01   3.4926410e-01   2.3291012e-01   5.6671910e-01   4.0928774e-01   2.3774479e-02   4.8860504e-02   1.6604100e-01   2.9444427e-01   2.8601983e-01   3.0385265e-01   1.6647426e-02   2.8473253e-01   1.4818853e-01   5.8472089e-01   2.9137336e-01   4.1778496e-01  -4.7004467e-02  -1.7483462e-01  -1.0834919e-02   1.8233226e-01   2.2172382e-01   4.5702437e-01   6.8693453e-01   1.0000000e+00   7.1553250e-01   2.3447355e-01
  -2.5185814e-01  -4.0277306e-01   2.4566949e-01   2.0319299e-02   4.6606594e-02  -6.5356946e-02   3.8756433e-01   1.5501853e-01  -1.5038047e-01   2.3082589e-01   1.2592531e-01  -9.8675924e-02   7.3135259e-02   7.9840961e-02  -1.3953027e-02   6.4753999e-02   1.1630578e-01  -1.5722476e-01  -2.6152637e-01  -2.6453192e-01   1.2515157e-01   1.4279692e-01   5.4166169e-01   4.9048387e-01   2.9624942e-01   7.2121969e-02  -7.4490536e-02  -1.0551383e-01   5.3830377e-02   2.2473034e-02   4.0002532e-02   1.3412533e-01   2.0468628e-01   1.6143327e-01   2.2914388e-01   2.4190297e-01   1.6176316e-01   6.1198461e-02   2.0764526e-01   2.1305761e-01  -1.8181608e-01  -1.1591119e-02  -2.7961365e-01  -2.8255214e-01   2.5567806e-02  -4.2046413e-02  -2.5309982e-01  -2.5838569e-01  -2.4418883e-01  -5.3184895e-02   8.2160941e-03  -1.3980101e-01  -1.6437974e-01  -5.1277314e-02   2.9172389e-01   1.2298512e-01  -4.2655021e-01  -4.2610767e-01   1.2208725e-02  -9.6415867e-02   2.9485952e-02  -2.0602964e-01   1.6708305e-02  -1.0501316e-03   3.1277226e-01   1.4915935e-01   1.3756939e-02  -1.7240155e-02  -3.2169579e-01  -3.3529775e-01   7.8683367e-02  -2.1648802e-02  -1.0513218e-01  -3.2360761e-02  -1.6149447e-01  -4.9330382e-02  -2.1497182e-01  -1.7967614e-01  -7.5268642e-03  -5.2853405e-02  -3.9663837e-02   8.4374580e-02  -1.1306743e-01  -2.2400329e-01   7.2917172e-02   1.0472760e-01  -8.2745548e-02  -2.0650543e-02   8.4563518e-02   5.8382700e-02   1.3507028e-01   7.9102356e-02   4.7011092e-01   4.2902792e-01   3.1478452e-02   8.4167822e-02  -4.1197224e-02  -6.3257768e-02  -9.3961780e-02  -1.3457134e-01  -1.5736583e-01   1.6075443e-01   9.1184013e-03   4.9754594e-01   5.0173791e-01   5.9486847e-01  -3.5408219e-01  -5.8464854e-01  -1.2976805e-01   2.6268998e-01   4.4998305e-02   9.4215109e-02   4.0311633e-01   7.1553250e-01   1.0000000e+00   4.8190763e-01
  -5.3794380e-01  -3.8125035e-01  -9.7747685e-02  -1.8981896e-01   6.5121139e-02   2.2529089e-01   6.9242170e-02  -6.2117506e-02  -3.9693260e-02  -1.8979473e-02  -5.8321704e-02  -1.4600409e-01   1.0095413e-02  -9.9437114e-02   3.9373577e-05   6.9583338e-02  -4.9897725e-02  -1.7719944e-01  -3.4798691e-01  -1.9224083e-01  -1.2186921e-01  -1.4249316e-02   1.7220815e-01   1.9336861e-01   4.3217587e-02   1.3017360e-01  -3.4401712e-01   4.4211984e-03   1.0656842e-01   1.0422615e-01   3.0553546e-02  -1.2352957e-02  -9.6459451e-02  -9.9660909e-02  -1.0844231e-02   1.8769529e-02   2.2413764e-01   1.1482081e-01   1.1275969e-01   1.0202597e-01  -1.4652008e-02   7.3430446e-03  -4.5040660e-01  -3.7166858e-01   7.2810779e-03   7.3034292e-03  -3.9922273e-01  -2.8651663e-01  -7.8286567e-03  -6.0570389e-02  -1.9515945e-01  -1.5281334e-01  -4.2616474e-01  -3.4680211e-01  -7.6429902e-02  -1.6527855e-01  -5.2672408e-01  -4.2190054e-01  -6.4305566e-02   2.1263722e-02  -1.0581040e-01  -5.9982121e-02  -9.1071973e-02  -1.4539547e-01   6.5375126e-02   4.0577702e-02   1.9427041e-01   3.6529368e-02  -2.0275681e-01   9.9019228e-03   1.7865019e-01  -6.2876242e-02  -4.3048352e-02   4.9327615e-03   1.8080188e-02   6.8030322e-02  -1.4880142e-01  -9.7788543e-02  -4.7762459e-03  -1.0715996e-01  -5.4645836e-02   1.1530342e-02   1.3406749e-01   4.5512564e-02  -1.1668058e-01  -4.7442261e-02   4.9999820e-02   2.8975686e-02  -2.2215216e-01  -2.9076219e-01   2.6871351e-01   2.1995081e-01   3.0313288e-01   4.2740253e-01   2.1875476e-01   3.5912400e-01   7.3149060e-02  -6.3853102e-02   4.7499733e-02  -1.9662129e-01  -2.7124676e-03   2.8071690e-01   7.1473775e-02   3.1111841e-01   5.9718217e-01   5.1311371e-01  -2.3190196e-01  -2.0704838e-01   1.5736600e-02   4.3636853e-01   1.0357020e-01   3.6988747e-02   2.6488867e-01   2.3447355e-01   4.8190763e-01   1.0000000e+00
