# Supplementary material for: “I Know that You Know that I Know”: Neural Substrates Associated with Social Cognition Deficits in DM1 Patients
Source: PLoS One. 2016 Jun 3;11(6):e0156901. doi: 10.1371/journal.pone.0156901 (PMC4892543; doi:10.1371/journal.pone.0156901)
Supplement: S2 File — Adjacency matrices obtained by graph theory bases analysis illustrating the intra-nodal correlations in individual subjects (DM1 patients and controls) (ZIP) [file pone.0156901.s002.zip › Adjacency_matrices/Sub_09.txt]

   1.0000000e+00   4.5872734e-01   1.1763938e-01  -2.8996918e-01  -2.2262211e-01  -1.7832261e-01   9.7167293e-02  -1.4907757e-01  -1.0836412e-01  -1.3393103e-01   4.2495288e-01   9.1998281e-02   1.8134887e-01   2.2969632e-01  -1.1181488e-01  -1.9681428e-01   2.8399463e-01   3.1129044e-01   1.5317259e-01   1.3191279e-01  -2.0682709e-01   9.4801577e-03   8.1992138e-03  -4.6270818e-01  -1.6139465e-01  -5.2212966e-01  -6.8686590e-02  -7.8907187e-02  -1.5241508e-01  -8.9347882e-02  -4.0766338e-02  -1.8140360e-01   4.5165386e-01   3.6159237e-01   6.6418994e-02  -4.4750528e-02  -7.5684071e-02  -2.1837347e-01   2.6196069e-02  -1.8342430e-01  -7.5941470e-02  -2.7757706e-01  -9.3800158e-02  -1.4268461e-01   4.9130440e-03  -8.4512885e-02  -2.0389615e-01  -1.3838371e-01  -9.5644758e-02  -1.7748240e-02   2.0172120e-02   1.2971825e-01   7.1794901e-02   8.7159349e-02  -3.9224666e-02   3.7014248e-02   6.8485760e-01   5.3325541e-01   1.9857502e-01  -1.8923676e-02   5.7801996e-01   1.1116890e-01   2.9675569e-01   2.7348407e-02   8.0915332e-02   8.8967507e-02   3.4225879e-04  -1.9813575e-01   5.8533845e-02  -1.2797292e-01  -2.6651495e-01  -3.6795003e-01   1.2025322e-01   7.9263893e-02   2.5109434e-01   2.6071115e-01   6.9069815e-02  -1.2394990e-01   1.4064162e-01   3.3702562e-01  -1.3711535e-01  -3.8622929e-02  -2.6713777e-01  -3.7667329e-01  -2.8973932e-01  -4.0069213e-01   5.6579014e-02  -1.2962065e-01   1.1562651e-01   4.4296115e-02  -1.1611425e-01   1.4666833e-01  -1.6549508e-01   2.7353880e-01   3.3565925e-01   3.8991474e-01   2.5419046e-01   2.3127828e-01  -1.4410980e-03   1.5712399e-01  -1.1987109e-01  -1.1495200e-01  -3.7843751e-02  -1.4718232e-01  -1.5659117e-01  -2.2109582e-01  -7.6410078e-02   1.7877226e-02   2.9628959e-01   3.5334273e-01   1.5883228e-01  -5.2755201e-03  -4.3724701e-02  -8.1972525e-02  -1.5043646e-01  -3.8054925e-02
   4.5872734e-01   1.0000000e+00  -1.7867303e-01  -4.4368367e-02  -2.2618787e-01  -5.7242476e-02  -2.7501730e-01  -1.2640137e-01  -1.0827237e-01   1.0048263e-02  -6.8445451e-02   1.0922881e-01  -2.0766999e-01   4.0081918e-02   7.0988197e-02   8.1554112e-02   7.5408074e-02   1.2652738e-01   7.3433870e-02   2.2274159e-01   9.9852862e-02   1.7275896e-01  -3.0614330e-01  -2.7279632e-01  -5.6002975e-02  -2.5637264e-01   7.9681609e-02   1.2598165e-01  -3.8207784e-01  -3.0650003e-01  -3.8207377e-01  -3.7760478e-01   3.5916439e-02  -6.1019330e-03   5.6853758e-02   1.2369193e-01   1.2723124e-01  -1.2755279e-02   1.0595258e-01   6.5828633e-02   8.0735467e-02   6.0102645e-02   1.4589867e-01   1.2690810e-01   9.2511855e-02  -4.1778319e-02   2.5008151e-01   3.0197112e-01   1.1639897e-01   1.9682952e-01   2.2673870e-01   3.4157999e-01   2.4870533e-01   4.4035141e-01   1.7460955e-01   1.8960250e-01   5.1102392e-01   7.1642981e-01   2.3546556e-01   1.7098015e-01   1.3425197e-01   1.8664361e-01  -2.5982552e-01  -1.5521144e-01   6.0527275e-02   1.7700119e-01   5.5526936e-02  -1.2392898e-02   4.6500909e-01   4.0814664e-01   4.2805025e-03  -1.1951237e-01  -2.1357022e-01  -9.8395161e-02  -1.1195223e-01   4.7621860e-02   8.9545213e-02   8.3974133e-02   1.1601943e-01   1.2319675e-01  -2.4335788e-02   2.4591142e-02  -7.8541013e-02   2.9113414e-02   6.3875022e-02   1.9595965e-03  -1.0320460e-01   3.9751163e-02   8.8053990e-02   1.1406610e-01  -1.0222309e-01   4.6536765e-02  -1.6480943e-01   2.3590169e-02  -1.3251427e-01  -5.1415258e-02   4.5544783e-02   2.2901559e-01   6.2569435e-02   1.1218364e-01  -7.3651615e-02  -7.7971177e-02  -1.3307479e-01   1.3110624e-01  -2.4819909e-01  -2.3512444e-01   2.2548218e-01   1.3862593e-01  -2.2674311e-01  -1.4434504e-02   9.8072395e-02  -5.9725252e-02  -5.5596120e-02  -5.5903668e-02  -3.1122256e-01  -2.6082437e-01
   1.1763938e-01  -1.7867303e-01   1.0000000e+00   3.5282632e-01   3.1471073e-01  -3.1186228e-01   7.6599373e-01  -3.3883034e-02   1.2846802e-01  -1.9293002e-01  -1.8740407e-01  -4.3940017e-01   1.8097309e-01  -3.6310182e-01  -2.8211797e-02  -2.3344137e-01  -1.1054827e-01  -7.4413059e-03   4.8340450e-01   2.4435002e-01  -1.5111996e-01  -4.3038709e-01   5.9632616e-01   1.7431208e-01   5.5115181e-02  -2.3805852e-01  -2.1489642e-01  -3.0296658e-01   4.5278222e-02  -5.0662223e-02   3.7938685e-01   1.3793745e-01   2.5608699e-01   2.8928374e-01   1.3372125e-01   3.0327580e-02  -6.9101217e-02  -1.4658530e-01  -7.9192968e-02  -1.2232937e-01  -2.0094344e-01  -1.4509752e-01   9.5168535e-02   1.0625253e-01  -4.8913116e-02  -6.0372466e-02  -1.3020458e-01   1.9542065e-03  -4.1614018e-02  -1.3554050e-01  -1.8310192e-01  -2.2187769e-01  -2.8132373e-01  -1.2378561e-01  -1.9296717e-01  -1.8216122e-01   4.0242883e-02   2.2846624e-02  -2.0464207e-01  -2.2576945e-01  -9.3622434e-02  -4.4401784e-01   2.1131814e-01  -1.6395551e-01   2.5533402e-01  -1.3317780e-01   1.9427971e-01   3.3626612e-02   1.6553131e-01   7.3209591e-02   1.4410282e-01   9.8269408e-02   5.6832505e-02   6.7900023e-02  -2.0000947e-02   3.2541584e-03   1.3399107e-01   4.9243239e-02  -1.8788970e-02   2.1033787e-01  -1.1352283e-01  -2.3360851e-02  -4.9792165e-02  -4.4298585e-02  -9.9282366e-02  -7.9577435e-02  -7.1160391e-02  -1.2020410e-01   5.2760518e-02  -2.2369025e-02  -1.1002626e-01   2.4858610e-01  -8.5567834e-02   2.3718079e-01  -1.8569694e-01  -1.2242808e-01  -1.8987908e-01  -1.4650475e-01  -1.4841118e-01  -5.3461292e-02  -3.9147895e-02   1.0474452e-01   1.0337847e-01   1.5479946e-01  -4.8028234e-02  -5.9178616e-02  -7.7928606e-02   1.2280985e-01  -7.2538570e-02  -8.9305836e-02   2.7033316e-02   5.5017600e-03   1.0568467e-02   4.0920137e-03  -1.0419060e-01  -1.0533142e-01
  -2.8996918e-01  -4.4368367e-02   3.5282632e-01   1.0000000e+00   1.8652711e-01  -2.5006919e-03   3.3798636e-01   5.1410984e-01   9.1992377e-02   3.1029718e-01  -2.2134682e-01   1.0511265e-01   7.2086594e-03  -5.6970676e-02  -6.8432921e-02   2.0454791e-01  -2.3324678e-01  -2.5882664e-01   6.5672342e-02   1.5131738e-01  -1.0673936e-01  -3.0359974e-01   2.1167563e-01   6.4710596e-01   1.1886939e-01   2.4586078e-01  -5.2912547e-02  -1.0664518e-01  -2.8001743e-03  -6.1964936e-02   1.3250840e-01   3.4247393e-01  -3.0912899e-01  -7.8915608e-02  -1.0824602e-02   4.0989486e-02  -1.7240831e-01  -1.1793890e-01  -2.5815674e-01  -6.9158080e-02  -2.7878370e-01   1.7987196e-02   2.4777612e-02  -2.0631749e-03  -1.4523353e-01  -5.2071690e-02  -1.3485971e-01  -9.8967510e-03   3.8457400e-03  -9.0919682e-02   5.4447581e-02   3.5930651e-02  -1.2606696e-01  -1.3213543e-01  -2.0006741e-01  -1.6831152e-01  -3.3125557e-01  -1.2710291e-01  -3.8471578e-02   5.2789728e-02  -1.3647787e-01   3.7418739e-02  -7.8303904e-02  -4.4897656e-03   2.7982518e-01   3.3724712e-01   2.6170570e-01   3.2801786e-01   1.3889367e-01   1.6875908e-01   9.8922768e-02   1.4041315e-01  -3.7340172e-01  -2.5992988e-01  -4.2742811e-01  -3.2651930e-01  -1.9273044e-01  -3.4097703e-02   1.0627566e-01  -1.0647698e-01   1.0689729e-01   2.0534467e-02  -1.5719651e-01   3.9669290e-02   2.8473354e-01   5.3169614e-01  -1.9657747e-01  -2.1266792e-02  -9.4231580e-02   4.9861217e-02  -8.2306109e-02  -1.0286742e-01   1.3233471e-01  -2.4367490e-01  -4.0285450e-01  -4.2885486e-01  -4.2539893e-01  -3.9413460e-01  -3.9536779e-01  -4.1706680e-01  -5.0017853e-02  -1.3337216e-01   4.2457789e-02   1.2062859e-01   1.4159066e-01   6.6817649e-02   2.0469909e-01   2.0061877e-01  -2.4944247e-01  -4.5474438e-01  -2.8406471e-01  -2.2267284e-01  -2.9402674e-01  -1.1956122e-01  -8.8429981e-02   2.2689572e-02
  -2.2262211e-01  -2.2618787e-01   3.1471073e-01   1.8652711e-01   1.0000000e+00   5.8596779e-01   2.4817684e-01   1.0295445e-01   4.6862737e-01   4.3014007e-01  -1.5516536e-01  -1.8073612e-01   3.3309955e-02  -1.4861391e-01   9.8114922e-02   2.2886332e-01   2.3082068e-01   2.1512498e-01   2.3205278e-01   2.9662112e-01   9.7026018e-02  -7.3755678e-02   1.0667579e-01   5.1747476e-02   5.3082549e-01   4.4710659e-01   4.2752872e-01   4.4528808e-01   3.4040807e-01   3.1181683e-01   2.3961033e-01   2.0443093e-01  -3.0826552e-01  -2.0540286e-01  -2.9043191e-01  -3.6777169e-01  -3.1649985e-01  -1.9855923e-01  -4.6092380e-01  -2.6062138e-01  -2.2927824e-01   4.7790508e-02   2.6396003e-01   1.7468185e-01   6.1620036e-02  -2.7897411e-02  -2.2120654e-01  -1.9411754e-01   1.9034649e-01  -1.3678132e-01  -5.8920785e-02  -1.1782629e-01  -1.5207117e-01  -4.2309496e-03  -4.1611374e-01  -3.5998048e-01  -8.4145255e-02  -1.7249834e-01  -1.5374092e-01  -8.5343404e-02  -2.0047227e-01  -2.0743740e-01   2.3728307e-01   1.7066013e-01  -9.1206760e-02  -2.7487425e-01  -3.6841671e-01  -3.9554652e-01   1.8743864e-01   6.2632610e-02  -1.4634212e-03   3.2987986e-01  -5.3630554e-04  -5.6517677e-02  -2.4338909e-01  -2.9655698e-01  -2.1940886e-01  -1.3826386e-01   3.4471879e-01   1.9648581e-01   4.6045564e-01   4.9890334e-01  -2.6514710e-01   6.8861022e-02   9.1336766e-02   2.5992314e-01  -5.0087165e-01  -2.3526711e-01  -1.2125282e-01   1.3006608e-02   2.2376590e-01   4.4477063e-01   2.6243168e-01   8.4559242e-02  -2.8046594e-01  -4.6708582e-01  -4.7378759e-01  -5.3964763e-01  -1.4159513e-01  -1.6847916e-01   2.9581928e-01   1.5633590e-01   2.9870205e-01   4.2167241e-01   4.1059046e-01   3.2867086e-01   9.8130890e-02   1.2578320e-01  -4.3621391e-03  -4.1265992e-01  -4.1490626e-01   1.2508414e-01   2.2801233e-01   2.7576378e-01   2.2602090e-01   3.0470899e-01
  -1.7832261e-01  -5.7242476e-02  -3.1186228e-01  -2.5006919e-03   5.8596779e-01   1.0000000e+00  -2.7112599e-01   3.0893272e-01   1.1772599e-01   6.2318524e-01  -2.4817608e-02   2.7106183e-01  -1.5846304e-01   2.4256145e-01  -7.4445870e-02   2.5842818e-01   2.0351940e-01   1.8701568e-01  -8.2852566e-02   8.9554074e-02   2.9767512e-01   4.1619234e-01  -2.4822858e-01  -8.4723304e-02   3.8838593e-01   6.6302241e-01   5.8860410e-01   7.7209867e-01   1.4206496e-01   2.7491903e-01  -3.8313031e-02   8.0956485e-02  -2.8357157e-01  -2.3962835e-01  -3.9203380e-01  -3.4518718e-01  -2.2299020e-01  -5.0224676e-02  -2.6058927e-01  -6.4433762e-02  -5.1935344e-02   1.4783535e-01   4.6795432e-02  -6.4968572e-02  -3.8579793e-02  -1.0659061e-01  -1.3537123e-01  -1.5770806e-01   4.3652451e-02  -1.0497912e-01  -9.9090490e-03   4.0368502e-02  -1.3245415e-02  -2.9320210e-02  -2.2102449e-01  -8.6172972e-02  -1.1776664e-01  -1.5990888e-01  -7.4769070e-02   1.5264695e-01  -5.4013422e-02   3.1211764e-01   1.0606050e-01   3.7320706e-01  -3.6090222e-01  -8.3394654e-02  -5.2519919e-01  -3.3059885e-01  -4.9737146e-02  -6.2276748e-02  -1.4120600e-01   2.3560424e-01   4.9173122e-02   1.3863611e-01  -5.1164318e-02  -5.2021557e-02  -1.3773601e-01  -1.2667065e-02   2.7075284e-01   1.1254542e-01   3.4893157e-01   3.2216323e-01  -1.7036404e-01   8.1025571e-02  -2.4047955e-02   1.8448352e-01  -3.0567991e-01  -3.4330793e-03  -3.9747878e-02   1.0249612e-01   2.8848466e-01   4.5683313e-02   2.9767761e-01  -1.7870763e-01  -1.2602810e-01  -2.5827508e-01  -2.4893484e-01  -2.2578386e-01   3.8986644e-02  -6.5719337e-02   3.8623893e-01   1.2286967e-01   3.6502908e-01   3.7339420e-01   3.4527655e-01   2.4411915e-01   9.9471885e-02   5.4058390e-02  -2.6647766e-02  -2.0665674e-01  -2.8589477e-01   1.3062973e-01   2.6101659e-01   3.1799704e-01   2.6780866e-01   2.2419196e-01
   9.7167293e-02  -2.7501730e-01   7.6599373e-01   3.3798636e-01   2.4817684e-01  -2.7112599e-01   1.0000000e+00   3.6731253e-01   2.6190846e-01  -3.1177266e-02   1.2881177e-01  -4.4789622e-02   5.0697470e-01  -1.9525755e-02  -2.0790477e-01  -3.8229923e-01  -4.9549341e-02  -5.7323147e-03   2.2500739e-01   6.9247368e-02  -1.9444795e-01  -3.4819053e-01   4.7282748e-01   6.5196568e-02  -6.0803008e-02  -3.0069236e-01  -3.6906072e-01  -4.3452922e-01   1.7518612e-01   3.9290793e-02   3.2262949e-01   2.0949536e-01   3.2216082e-01   3.9491853e-01  -9.5420841e-02  -1.1054993e-01  -1.4475026e-01  -1.6097209e-01  -1.1171479e-01  -1.8298839e-01  -2.4113523e-01  -2.7270831e-01  -2.0465424e-01  -1.1799370e-01  -2.6387761e-01  -1.8475954e-01  -1.8105128e-01  -9.0785463e-02  -1.9318428e-01  -1.2577928e-01  -1.3300731e-01  -2.4881403e-01  -1.5721213e-01  -4.5582312e-02  -9.0795738e-02  -1.1319176e-01  -8.6345622e-02  -1.7536238e-01   8.5393558e-02  -2.8030292e-03   1.9840079e-01  -1.0135344e-01   5.0719414e-01   2.6121992e-01   8.3049399e-02  -1.2782675e-01   5.2120376e-02   3.9319379e-02  -1.7573976e-01  -1.5029476e-01   2.0635694e-01   1.3128897e-01   2.7140414e-01   1.2578916e-01   1.0870644e-01   9.1705938e-02   7.7368052e-02   4.9100533e-03  -2.1493874e-01  -1.6404772e-02  -1.0899104e-01  -9.2464134e-02  -5.5271194e-02  -7.7656407e-02  -2.3950474e-01  -2.2292721e-01  -1.3442971e-01  -3.6871084e-01   1.0007866e-01  -5.0082426e-02   8.5430409e-03   2.9880085e-01   9.2021000e-03   3.0586982e-01  -5.3906022e-02   1.9514767e-02  -1.0073740e-01  -1.6225860e-01  -4.5608841e-02   7.9944259e-02  -1.1541355e-01   8.0885720e-02   8.1582686e-03   1.3104936e-01  -1.0564460e-01  -2.1397364e-02  -1.7575174e-01   3.3066490e-02   1.6815154e-02   3.0455911e-02  -3.5085926e-02  -1.0014602e-01  -2.8398230e-02  -8.8787798e-02  -6.5984405e-02  -1.1343795e-01
  -1.4907757e-01  -1.2640137e-01  -3.3883034e-02   5.1410984e-01   1.0295445e-01   3.0893272e-01   3.6731253e-01   1.0000000e+00   1.2444191e-02   4.4596196e-01   2.5461514e-01   6.7236341e-01   2.8687131e-01   5.5647908e-01  -4.9410121e-01  -1.0688870e-01  -4.0015723e-02  -5.3967549e-02  -2.3917014e-01  -2.0436716e-02  -9.7944737e-02   5.6198972e-02  -4.0342088e-02   1.5738248e-01  -1.5091639e-01   2.5312001e-01  -1.0052033e-01   5.9324733e-03   2.2525033e-01   2.1039069e-01   1.4306823e-01   3.5898247e-01   4.1441216e-03   2.0202477e-01  -4.5412052e-01  -3.4883091e-01  -3.9583959e-01  -2.4039256e-01  -3.3099214e-01  -2.2597204e-01  -3.4993868e-01  -2.3891287e-01  -3.6203796e-01  -3.9223134e-01  -3.1015675e-01  -1.2577289e-01  -3.1198252e-01  -3.1083463e-01  -1.2757440e-01   1.6091610e-02   1.3557803e-01   9.9188245e-02   6.3224624e-02  -9.0320591e-02  -1.2816058e-01  -4.8890046e-02  -2.8433135e-01  -3.4206743e-01   2.8697987e-01   4.3092373e-01   2.2743997e-01   5.8601672e-01   4.8017693e-01   7.0793402e-01  -2.4348326e-01   1.3768178e-01  -1.8695256e-01   1.3582150e-01  -4.1942448e-01  -2.6475092e-01  -6.4447966e-02   4.4603787e-02   4.0695027e-02   6.3547639e-02  -8.6406889e-02  -2.4749675e-02  -2.5185709e-01  -1.3864833e-01  -4.9843147e-02  -2.6571962e-01   1.1054370e-01  -9.2072143e-03  -2.4427446e-01  -1.2003859e-01  -1.9249036e-01   1.1864249e-01  -2.7998056e-01  -3.6321865e-01  -1.1275300e-01  -2.3518313e-02   2.5564953e-01  -9.6240898e-02   2.3615584e-01  -1.2359382e-01   2.6034539e-02  -4.7173115e-02  -1.4939700e-01  -2.7407143e-01  -1.9791521e-02  -3.0516518e-02   9.2293919e-02   1.8596990e-02   1.6369282e-01   9.8105991e-02   1.5929256e-01   1.3016665e-01   8.2511761e-02   1.1599670e-02   8.6300789e-02  -8.3862573e-02  -3.0603514e-01  -1.3272075e-01  -1.1384416e-01  -1.1503443e-01   1.3656331e-01   1.2323315e-01
  -1.0836412e-01  -1.0827237e-01   1.2846802e-01   9.1992377e-02   4.6862737e-01   1.1772599e-01   2.6190846e-01   1.2444191e-02   1.0000000e+00   4.2916019e-01   1.1026053e-01  -6.9993341e-02   4.3593390e-01  -8.4669132e-02   4.5607303e-01   3.3422928e-01   6.9258198e-02  -7.5133071e-02   4.5898199e-02  -1.1321103e-02   1.3936013e-01  -8.3279504e-02   3.1052533e-02   3.8511304e-02   7.8823050e-02  -1.8249368e-02   1.2381230e-03   3.7873220e-02   2.3213945e-01   1.0596053e-01  -6.6526960e-02   7.8109714e-04  -4.0765557e-01  -4.1342119e-01  -5.2137393e-02  -1.2036488e-01  -1.4205658e-01  -8.8787361e-03  -2.1102007e-01  -7.2523206e-02  -9.1113128e-02   1.1514057e-01   2.3905860e-01   2.7545367e-01   1.2883698e-01  -7.5770948e-02   8.0724878e-02  -1.7222664e-02   1.9545040e-01  -2.7721345e-02   1.1981655e-01   3.4590361e-02   1.9375013e-01   2.1778478e-01  -2.0693687e-02  -8.7449692e-02  -1.7615320e-01  -1.2343107e-01   2.0653012e-01   4.3012054e-02   5.9107932e-02  -1.0935748e-01   1.0260803e-01   2.2543774e-02   1.3365204e-01  -2.1191742e-01  -1.5749303e-01  -3.1771431e-01   8.4426164e-02   5.5356396e-02   1.1715787e-01   3.0598729e-01  -8.8000208e-03  -1.9977432e-01  -1.9670256e-01  -3.1747902e-01  -1.5697464e-01  -1.9043464e-01   9.5307522e-02  -1.1391115e-01   3.4384187e-01   2.8359995e-01  -1.1149401e-01   1.5622970e-01   3.5931472e-01   2.6387838e-01  -2.9682990e-01  -1.0876075e-01   1.2997438e-01   1.3911582e-01  -3.6049671e-04   3.1901618e-01  -8.6903117e-02   8.3513775e-02  -3.3091375e-01  -4.0991660e-01  -3.8314551e-01  -3.7098054e-01  -2.4680689e-01  -8.7679131e-02  -9.9336276e-02   2.3466661e-01  -1.4025414e-01   2.2487938e-01   1.1334028e-01   2.7838560e-01   7.1235564e-02   2.0995762e-01  -1.7497992e-01  -4.4071294e-01  -3.9696996e-01  -1.7383869e-01  -1.2825411e-02  -9.9520778e-03  -3.8985115e-02   1.2027931e-01
  -1.3393103e-01   1.0048263e-02  -1.9293002e-01   3.1029718e-01   4.3014007e-01   6.2318524e-01  -3.1177266e-02   4.4596196e-01   4.2916019e-01   1.0000000e+00   7.2406144e-02   3.7144932e-01   1.4409657e-01   2.3813060e-01   7.2813300e-02   4.3337727e-01   1.5112304e-01  -1.2585709e-01  -1.9208850e-01  -4.4383205e-02   4.9336974e-02   1.1806586e-01  -1.4274281e-01   1.5012156e-01   2.5098098e-01   4.2640397e-01   2.7307998e-01   3.9572854e-01   7.4383152e-02   6.0198045e-02  -1.8973098e-02   2.9464901e-01  -3.5410536e-01  -2.5757132e-01  -2.7634487e-01  -2.5945174e-01  -3.4145805e-01  -2.6503383e-01  -3.6097938e-01  -2.4615468e-01  -2.8767293e-01  -1.3604997e-01   9.9623113e-02   1.7700636e-02   2.9399739e-02  -2.7451292e-02  -9.6656258e-02  -1.5363485e-01   1.7148042e-01   6.2646439e-02   1.1905433e-01   2.0353697e-01   7.6529759e-02   1.0598775e-01  -2.4025437e-01  -1.8669785e-01  -8.8267784e-02  -1.6706474e-01   1.3475316e-01   9.5152570e-02   2.2731610e-01   3.9904387e-01   5.0207106e-02   2.5161725e-01   3.9658108e-02   2.9338553e-01  -2.3149221e-01  -1.4533179e-01  -2.6098054e-02  -1.2142535e-01  -1.5334935e-01   7.5165669e-02  -1.4523746e-01  -1.6648214e-01  -2.6548837e-01  -1.5015114e-01  -3.0944238e-01  -2.7399745e-01   2.4254081e-01  -1.2985719e-01   2.0286829e-01   2.0585801e-01  -3.0655319e-01  -1.3208187e-01   8.6967515e-02   3.3604165e-01  -3.5770400e-01  -2.0030732e-01  -7.5406739e-02   4.4574673e-02   2.0563224e-01   9.1082540e-02   2.7840868e-01  -1.2185431e-01  -1.2333650e-01  -2.5668768e-01  -2.5894339e-01  -3.3715823e-01  -1.9174316e-01  -2.4139975e-01   7.9285842e-02  -1.1613693e-02   1.3498647e-01   2.2377464e-01   2.5045647e-01   2.8725180e-01   1.6688917e-01   2.6461569e-01   1.4079879e-03  -2.9614703e-01  -3.8777930e-01  -3.4324379e-02  -9.1593148e-02   3.0863500e-02   1.6171416e-01   2.0479282e-01
   4.2495288e-01  -6.8445451e-02  -1.8740407e-01  -2.2134682e-01  -1.5516536e-01  -2.4817608e-02   1.2881177e-01   2.5461514e-01   1.1026053e-01   7.2406144e-02   1.0000000e+00   4.2468441e-01   7.0314714e-01   6.9321068e-01  -1.4512161e-01  -2.3663889e-02   4.8231388e-01   3.5632242e-01  -1.9256853e-01  -1.2945212e-01  -2.4929102e-01   1.0530029e-01   4.2670886e-02  -1.8453251e-01  -4.2263901e-02  -1.2899993e-01  -1.4200548e-01  -1.1468661e-01   4.1582975e-01   4.0103817e-01   2.5682452e-01   2.1374106e-01   2.2517101e-01   2.5994056e-01  -2.1966179e-01  -3.9612709e-01  -4.6003206e-01  -3.8302401e-01  -3.3158742e-01  -4.5798336e-01  -2.5749306e-01  -4.6233103e-01  -1.9551935e-01  -2.8233497e-01   2.9471348e-02   5.5607154e-02  -3.0373805e-01  -5.0078234e-01  -1.3299127e-02   3.8972729e-02   1.5139658e-01   1.3026861e-01   4.3998224e-02  -2.3507652e-01  -2.1789243e-01  -1.9802017e-01   2.0820580e-01  -1.2305369e-01   2.5154690e-01   6.3447780e-02   5.3404924e-01   1.9068451e-01   5.8942498e-01   3.5606658e-01  -8.1480328e-02  -1.8122120e-02  -2.6890440e-01  -2.7823281e-01  -5.6031611e-01  -6.0800298e-01  -3.5364808e-01  -2.5596564e-01   3.1165019e-01   1.2395718e-01   4.0265268e-01   2.7908752e-01  -3.5688660e-01  -4.7538303e-01   1.6173860e-01   1.2353371e-01   9.1002588e-02   2.0795684e-01  -4.0766716e-01  -4.9601611e-01  -3.7165074e-01  -2.7597651e-01  -1.1228349e-01  -4.5511979e-01  -2.3133452e-01  -2.8838205e-01   1.4645299e-01   1.1178583e-01   1.3554828e-01   2.3791101e-01   5.5456865e-01   4.1477839e-01   2.2322006e-01  -1.2021493e-01  -2.8782813e-02   5.3070584e-03  -1.0963181e-02  -1.2190304e-01  -1.8748847e-02  -2.0759089e-01   2.2290229e-01   1.4811709e-01  -9.3449717e-02  -8.1326823e-02   6.1341985e-01   3.2936283e-01  -8.9362325e-02  -2.4346770e-03  -6.1075350e-02  -1.0309361e-01   2.5779304e-01   3.9333110e-01
   9.1998281e-02   1.0922881e-01  -4.3940017e-01   1.0511265e-01  -1.8073612e-01   2.7106183e-01  -4.4789622e-02   6.7236341e-01  -6.9993341e-02   3.7144932e-01   4.2468441e-01   1.0000000e+00   2.2451829e-01   8.1474254e-01  -2.4422396e-01   6.5700643e-02  -1.4513543e-01  -8.8186098e-02  -4.5647392e-01  -2.8814672e-01   5.1791399e-02   3.9558203e-01  -1.8142127e-01  -2.6087636e-02  -1.1859762e-01   1.3292779e-01   3.5891592e-02   1.0102419e-01  -6.2327984e-02   1.0333440e-02  -1.9105173e-01   6.1255966e-02  -2.8598692e-02   2.3419601e-02  -2.9373945e-01  -1.5683072e-01  -1.2955810e-01  -3.5634284e-02  -7.8415932e-02  -2.8197985e-02  -1.5284844e-01  -1.0318989e-01  -3.6501103e-01  -5.4287205e-01  -2.5566763e-01  -2.3011518e-01  -1.4664012e-01  -2.2572461e-01  -9.8238222e-02   5.8212200e-02   2.2438530e-01   2.1677001e-01   3.4371526e-01   8.7894795e-02   1.6914998e-01   1.6279682e-01  -1.8104750e-01  -2.1267744e-01   4.7308207e-01   5.2144817e-01   4.2291443e-01   8.1822970e-01   2.3761106e-01   6.1115290e-01  -2.1043643e-01   2.6489323e-01  -2.1001008e-01   6.9684679e-02  -3.9657765e-01  -2.2973940e-01  -1.1988354e-02   6.6067621e-02  -4.4013331e-02   3.7557515e-02   4.7313705e-02   6.7817403e-02  -1.0734082e-01  -3.8473424e-02  -1.9557409e-01  -3.8304806e-01   4.2976105e-02  -1.1296296e-01  -1.1822947e-01  -5.3967500e-02  -4.5939706e-02   8.7968119e-02  -1.1432341e-01  -1.8189425e-01   5.9697812e-02   1.9736393e-01   1.1717636e-01  -2.3267347e-01   3.1409482e-02  -2.1237434e-01   1.0638037e-01   1.0974045e-01  -2.5581836e-03   2.8982260e-02   4.6033565e-02  -2.1221383e-02   2.0251934e-02  -2.0586877e-01  -2.5434523e-02  -2.3666676e-01  -1.4197695e-01  -1.3542209e-01   6.1129534e-02  -1.6185882e-01   3.3253028e-02   9.5144483e-02  -1.1998817e-01  -1.7790593e-01  -1.2979005e-01  -2.2590365e-01  -9.8159262e-02  -4.7387564e-02
   1.8134887e-01  -2.0766999e-01   1.8097309e-01   7.2086594e-03   3.3309955e-02  -1.5846304e-01   5.0697470e-01   2.8687131e-01   4.3593390e-01   1.4409657e-01   7.0314714e-01   2.2451829e-01   1.0000000e+00   3.9007579e-01   2.5491724e-02  -7.4685675e-02   2.7893337e-01   1.2804118e-01  -1.6508063e-01  -2.0769666e-01  -2.5041571e-01  -1.0168823e-01   2.7311401e-01   4.2690124e-02   4.2239235e-02  -1.1679050e-01  -3.1229387e-01  -3.0841595e-01   3.9191372e-01   2.4861936e-01   3.4203545e-01   3.5637888e-01   1.5413428e-01   2.0051646e-01   2.3651596e-02  -1.6406446e-01  -3.9332277e-01  -3.0055911e-01  -3.0355432e-01  -4.3510126e-01  -3.5735637e-01  -4.5159639e-01  -5.3639278e-02  -4.1282627e-02   7.6600470e-02   8.2986572e-02  -1.8309221e-01  -3.2797284e-01   2.9818980e-02   1.0450616e-01   7.3498333e-02  -5.4478109e-03   4.1285644e-02  -8.8835829e-02  -1.8278304e-01  -2.8695334e-01   2.1679889e-02  -2.2561564e-01   2.9609703e-01  -1.2831361e-02   4.6043746e-01   4.8878123e-02   5.7371152e-01   2.9655952e-01   1.7391343e-01   3.3494680e-02   7.4046031e-03  -9.5885132e-02  -3.6178636e-01  -3.6490159e-01  -7.7611292e-02  -2.5719064e-02   2.9388385e-01   9.0965499e-02   1.9517700e-01   1.2756908e-01  -2.8710357e-01  -4.0139494e-01  -1.2543777e-02  -2.5914213e-02   2.1207420e-02   7.5373701e-02  -3.0690530e-01  -3.5696153e-01  -1.9976444e-01  -2.0449054e-01  -1.7102653e-01  -5.3013450e-01  -8.1757068e-02  -2.5993028e-01   1.2489986e-01   1.9799138e-01   1.5540333e-01   2.8880447e-01   2.6061374e-01   1.8355778e-01   1.8285782e-02  -2.7982214e-01  -1.2960966e-01  -1.3222986e-01  -4.5081270e-02  -1.3072161e-02  -5.5631200e-02  -6.7530542e-02   1.3877063e-01   1.8549004e-01  -4.8292643e-02   2.1628317e-03   3.4389729e-01   1.2631152e-01  -1.4843980e-01  -1.4146614e-01  -1.6227127e-01  -1.9691113e-01   1.1949363e-01   2.3450360e-01
   2.2969632e-01   4.0081918e-02  -3.6310182e-01  -5.6970676e-02  -1.4861391e-01   2.4256145e-01  -1.9525755e-02   5.5647908e-01  -8.4669132e-02   2.3813060e-01   6.9321068e-01   8.1474254e-01   3.9007579e-01   1.0000000e+00  -3.9417443e-01  -4.4510980e-03   1.1222693e-01   1.5334456e-01  -4.0565904e-01  -2.1151816e-01  -2.4897539e-02   4.0752181e-01  -2.0668479e-01  -1.9815217e-01  -3.9972063e-02   1.0350638e-01   3.3281965e-02   9.8100600e-02   9.6924397e-02   2.2841391e-01  -8.5853244e-03   9.3626630e-02   5.4855389e-02   9.0430702e-02  -4.4936903e-01  -3.9263941e-01  -3.5023604e-01  -2.8010909e-01  -2.4541056e-01  -2.6822228e-01  -2.2126469e-01  -2.7957016e-01  -2.3758599e-01  -4.6040069e-01  -7.2069641e-02  -6.1910636e-02  -2.3885003e-01  -4.4476207e-01   7.7710781e-02   1.5840454e-01   3.7014697e-01   3.6633526e-01   3.6274242e-01   3.0579340e-02   2.9816454e-02   3.7594980e-02  -1.7119397e-03  -1.7633040e-01   4.9643326e-01   5.0127850e-01   4.7580297e-01   6.5910925e-01   4.1506631e-01   5.5357941e-01  -2.8543425e-01   1.4346758e-01  -3.4868741e-01  -1.3730836e-01  -5.4415477e-01  -4.4657372e-01  -2.1703323e-01  -7.8981964e-02   9.6867073e-02   1.1867910e-01   2.6389454e-01   2.0573074e-01  -2.8406504e-01  -3.0145082e-01  -4.3921204e-02  -1.3945608e-01  -5.8943718e-04   1.7034129e-02  -2.9877978e-01  -2.9713007e-01  -3.1583370e-01  -1.1750764e-01  -1.4461506e-01  -3.1396801e-01  -7.3982562e-02   3.4704458e-02   3.0588409e-01  -8.8927752e-02   8.1795576e-02  -3.8601418e-02   3.3537314e-01   2.4846181e-01   9.9092054e-02  -7.4708926e-02   1.8424467e-01   5.8649473e-02   1.7303692e-01  -9.3317183e-02   1.4025264e-01  -1.3206714e-01   8.6173116e-02  -2.5398629e-02   8.7017801e-02  -9.9711231e-02   3.2488135e-01   2.1333908e-01  -1.5556281e-01  -1.5624683e-02   5.1948731e-02  -1.4061957e-01   8.3818827e-02   1.7378862e-01
  -1.1181488e-01   7.0988197e-02  -2.8211797e-02  -6.8432921e-02   9.8114922e-02  -7.4445870e-02  -2.0790477e-01  -4.9410121e-01   4.5607303e-01   7.2813300e-02  -1.4512161e-01  -2.4422396e-01   2.5491724e-02  -3.9417443e-01   1.0000000e+00   6.2725347e-01  -1.2836480e-02  -1.3512847e-01   2.8466343e-01   9.1064927e-02   3.8117281e-03  -6.0829460e-02   2.8574532e-01   3.1983701e-01   3.1200200e-02  -6.6098668e-02  -6.5963885e-02  -4.2760566e-02   8.3771263e-02   4.3125500e-03  -2.7238940e-02  -5.4233949e-02  -3.5939832e-01  -4.0792261e-01   3.5408572e-01   2.1431677e-01   1.1808030e-01   2.0620494e-01   4.1068506e-03   1.5820209e-01   6.9920517e-02   3.0409512e-01   3.7517904e-01   2.9812837e-01   2.2197751e-01  -3.7271164e-02   2.1754933e-01   2.3132541e-01   1.3328210e-01  -1.0885291e-01  -1.8137396e-01  -1.8817064e-01  -7.6644624e-02   6.6775421e-02  -5.5973623e-02  -1.0207559e-01  -1.4547534e-01  -2.7193879e-02  -3.1785644e-01  -3.4420733e-01  -3.0575094e-01  -3.7285907e-01  -3.4948277e-01  -3.8810412e-01   2.5876582e-01  -1.7878789e-01   2.9561839e-02  -1.9709241e-01   4.2300226e-01   3.6736506e-01   1.4246741e-01   3.0405790e-01  -2.8537689e-01  -2.9609897e-01  -3.3146937e-01  -3.3964247e-01  -1.1611379e-02   6.6099365e-02   1.5457207e-01  -9.1451865e-03   4.0326990e-01   3.0283911e-01   1.6515473e-01   3.4349620e-01   6.2897050e-01   3.7871273e-01  -5.0150866e-02   1.9994079e-01   3.9692501e-02   6.5550150e-02  -1.3690108e-01   1.2366159e-01  -1.3048836e-01   4.1604051e-02  -3.3918803e-01  -3.6520377e-01  -2.9972128e-01  -5.9302205e-02  -2.8801963e-01  -2.5976893e-01  -2.5809946e-01   3.3789234e-02  -3.3958348e-01  -1.1431484e-01  -1.6377018e-01  -4.7561854e-02  -7.1618286e-03   1.4014501e-01  -2.8031644e-01  -3.7013809e-01  -1.1435449e-01  -5.8573703e-02  -2.9817645e-02   3.9492710e-02  -2.0270756e-01  -1.1042023e-02
  -1.9681428e-01   8.1554112e-02  -2.3344137e-01   2.0454791e-01   2.2886332e-01   2.5842818e-01  -3.8229923e-01  -1.0688870e-01   3.3422928e-01   4.3337727e-01  -2.3663889e-02   6.5700643e-02  -7.4685675e-02  -4.4510980e-03   6.2725347e-01   1.0000000e+00   5.9017153e-02  -9.8971631e-02   8.0309008e-02   1.6649465e-01  -7.7911629e-02  -5.0412347e-02   4.1446667e-02   4.1322288e-01   1.9242581e-01   2.7658899e-01   1.5786975e-01   2.0145796e-01   1.9268317e-01   2.3316037e-01   7.2907187e-02   1.9258071e-01  -6.7361021e-01  -5.3414147e-01  -4.6687838e-02  -1.8929312e-01  -2.9507345e-01  -1.7673421e-01  -4.4464521e-01  -1.8803460e-01  -2.1090804e-01   1.5939506e-01   4.6119194e-01   2.7347221e-01   3.0430553e-01   2.1030438e-01  -2.1223508e-02  -1.1094753e-01   4.1108272e-01   1.4452028e-01   1.3758984e-01   2.0652329e-01   2.8713399e-02  -2.1348925e-02  -3.4785827e-01  -3.3480582e-01  -2.1474262e-01  -1.6770854e-01  -1.4716719e-01  -1.0248575e-01  -2.7573219e-01  -1.0761875e-01  -2.4690385e-01  -1.8512809e-01   1.9974810e-01   1.1020423e-01  -9.8676558e-02  -1.7726485e-01   2.2302475e-01   1.3026797e-01  -1.3339437e-01   1.8783117e-01  -4.9249859e-01  -4.4858825e-01  -4.7475428e-01  -5.1850639e-01  -3.9866379e-01  -3.1923795e-01   4.1598838e-01  -3.2106007e-02   4.9512670e-01   4.7495824e-01  -2.6911858e-01   6.5931391e-02   5.8143083e-01   7.2860138e-01  -3.7222638e-01  -1.6952413e-02  -2.0277778e-01   3.1987961e-02   1.0422268e-01   1.3092075e-01   1.1022198e-01  -1.0240363e-01  -3.0557033e-01  -5.3312993e-01  -4.6903821e-01  -4.6907139e-01  -3.8988384e-01  -4.6872157e-01  -3.3359670e-03  -3.6466768e-02  -7.6022443e-02   4.9890823e-02   2.0049145e-01   1.8420621e-01   3.8840194e-01   4.4151917e-01  -9.3410694e-02  -5.8339175e-01  -5.1339737e-01  -6.4841121e-02  -5.1089682e-02   5.3291872e-02   4.5009534e-02   3.3493521e-01
   2.8399463e-01   7.5408074e-02  -1.1054827e-01  -2.3324678e-01   2.3082068e-01   2.0351940e-01  -4.9549341e-02  -4.0015723e-02   6.9258198e-02   1.5112304e-01   4.8231388e-01  -1.4513543e-01   2.7893337e-01   1.1222693e-01  -1.2836480e-02   5.9017153e-02   1.0000000e+00   7.2993517e-01   1.5344833e-01   3.8122631e-01  -4.0987821e-01  -1.8364383e-01  -2.9038199e-02  -1.9063322e-01   2.1424395e-01   3.0495500e-02   4.8969815e-02   1.0599224e-01   6.2147917e-01   6.1946501e-01   4.5869142e-01   3.2372291e-01   1.5298298e-01   2.4888175e-01  -1.8208801e-01  -4.9746629e-01  -5.4784328e-01  -4.7244635e-01  -5.0894531e-01  -5.9657625e-01  -3.0080253e-01  -4.3307302e-01   4.1183856e-02   1.4665154e-01   1.0369808e-01   2.4105459e-01  -4.0226902e-01  -3.4464484e-01  -1.9800822e-02  -6.6250685e-02  -1.8978368e-01  -9.6523482e-02  -4.0427351e-01  -1.9664705e-01  -6.2564351e-01  -5.2044745e-01   4.9995545e-01   1.8429775e-01  -2.8056062e-01  -3.4347747e-01   1.3294015e-01  -1.9567523e-01   4.6671101e-01   2.1043266e-01  -6.2213288e-02  -1.7950978e-01  -3.1345173e-01  -4.2546337e-01  -1.2761864e-01  -4.0351661e-01  -6.1454618e-01  -3.9298126e-01   2.3023656e-01   1.1813464e-01   7.1562435e-02   1.0219149e-01  -4.8476159e-01  -4.8654085e-01   7.0528944e-01   6.2098962e-01   3.9938641e-01   6.4803250e-01  -5.2889719e-01  -4.6087000e-01  -3.1558677e-01  -1.9095137e-01  -3.9315227e-01  -5.1180414e-01  -4.8463367e-01  -6.1264895e-01   1.8297174e-01   3.0764325e-01   3.5107239e-01   3.6694132e-01   4.2455396e-01   1.8274151e-01   4.7392878e-02  -2.8840616e-01  -1.5373321e-01  -1.7291472e-01   9.1514756e-02  -1.9474369e-02   1.0394948e-01   1.0809433e-01   4.6944608e-01   2.6895042e-01   3.7760131e-02   1.1108780e-01   5.9517148e-01   1.0299048e-01  -2.2248861e-01   1.7469203e-01  -5.3968472e-02   5.5410400e-02   3.5652210e-01   5.4896625e-01
   3.1129044e-01   1.2652738e-01  -7.4413059e-03  -2.5882664e-01   2.1512498e-01   1.8701568e-01  -5.7323147e-03  -5.3967549e-02  -7.5133071e-02  -1.2585709e-01   3.5632242e-01  -8.8186098e-02   1.2804118e-01   1.5334456e-01  -1.3512847e-01  -9.8971631e-02   7.2993517e-01   1.0000000e+00   2.3022499e-01   3.7957592e-01  -2.3949768e-01  -5.1408656e-02   4.9191490e-02  -2.8887867e-01   2.5347037e-01  -2.6431021e-03   7.1975766e-02   8.8942740e-02   4.8836953e-01   5.9003542e-01   3.8671631e-01   1.3869082e-01   2.3382834e-01   3.0377371e-01  -2.0253826e-01  -3.5191006e-01  -3.4396723e-01  -3.5996236e-01  -3.6225066e-01  -4.1066459e-01  -1.2422649e-01  -2.0077366e-01   4.7746767e-03   7.4946289e-02   6.8272918e-02   9.9147817e-02  -3.1132087e-01  -2.3666488e-01  -5.4335216e-02  -1.8743687e-01  -2.3789449e-01  -1.8919790e-01  -3.5317012e-01  -1.9663137e-01  -4.5426538e-01  -3.5397569e-01   4.4380510e-01   2.4843611e-01  -2.2853173e-01  -1.7195776e-01   4.9770330e-02  -1.6535194e-01   4.5461903e-01   2.8618956e-01  -1.8955012e-01  -3.0341445e-01  -3.8514110e-01  -4.3424982e-01  -1.4342867e-01  -2.6668228e-01  -4.4745161e-01  -2.3705471e-01   3.0211188e-01   3.1556462e-01   1.5171075e-01   9.8789747e-02  -2.3743075e-01  -1.7155183e-01   4.9550427e-01   6.9424147e-01   3.2004334e-01   5.5733504e-01  -3.9548279e-01  -2.8805883e-01  -3.6514556e-01  -2.9586509e-01  -4.2399589e-01  -4.2084765e-01  -3.5667718e-01  -4.5265422e-01   2.0645108e-01   3.1683673e-01   3.2005659e-01   3.4894616e-01   2.6835949e-01   1.1585040e-01  -2.3578379e-02  -1.7960135e-01   4.0044208e-03  -2.5787699e-02   2.4845255e-01   4.8317375e-03   2.3155595e-01   1.0599537e-01   3.3804008e-01   8.8136362e-02   8.9414632e-02   2.0515055e-03   3.9442393e-01   7.6758067e-02  -1.3212448e-01   1.5552262e-01   1.5876516e-01   1.6915623e-01   2.2215348e-01   3.7607549e-01
   1.5317259e-01   7.3433870e-02   4.8340450e-01   6.5672342e-02   2.3205278e-01  -8.2852566e-02   2.2500739e-01  -2.3917014e-01   4.5898199e-02  -1.9208850e-01  -1.9256853e-01  -4.5647392e-01  -1.6508063e-01  -4.0565904e-01   2.8466343e-01   8.0309008e-02   1.5344833e-01   2.3022499e-01   1.0000000e+00   7.7524259e-01  -4.2588567e-02  -1.8651838e-01   3.1001146e-01   7.1137938e-02  -8.6699672e-02  -2.2073931e-01  -3.7473994e-02  -1.1039998e-01   2.5436211e-01   3.1265158e-01   2.0534872e-01  -5.2840749e-02   1.1509034e-01   1.7951011e-01  -4.8559133e-03  -3.7501528e-02  -8.6137906e-02   3.8281894e-02  -1.1563582e-01   6.5146495e-02   5.0195029e-02   2.1838570e-01   2.0788516e-01   2.0072003e-01   7.5183438e-02  -9.9010908e-02  -4.6871525e-02   1.2809468e-01  -3.8477158e-02  -2.8527778e-01  -4.4261247e-01  -3.3526487e-01  -4.1802007e-01  -2.1751059e-01  -2.9833514e-01  -7.7767145e-02   1.1869107e-01   2.2085149e-01  -3.7228645e-01  -1.3597117e-01  -3.7519219e-01  -4.3982153e-01  -2.2771015e-02  -1.9958133e-01  -2.1323468e-01  -5.3101372e-01  -9.6570244e-02  -2.5196608e-01   2.1711568e-01   2.5668473e-01  -2.2421523e-02   9.0532533e-02   1.0464007e-01   2.4149827e-01  -1.2225032e-01  -2.7606652e-02   1.9022180e-01   2.4817004e-01   2.8753311e-01   3.7756900e-01   3.2813239e-01   3.4074065e-01   4.6533567e-02   2.8852061e-01   4.6890169e-02  -5.5505950e-02  -1.4785890e-01   5.7391972e-02  -1.5274219e-01  -1.3322627e-01  -9.6579349e-02   1.9146686e-01  -2.7124048e-01  -1.3791133e-02  -2.9035122e-01  -3.0003165e-01  -3.2500117e-01  -1.0209089e-01  -2.0215874e-01  -1.4958313e-02  -2.3270406e-01   5.7583368e-02  -1.9069302e-01   1.2333864e-01  -1.2066628e-01  -1.3577205e-01  -1.1471593e-01   7.2631853e-02  -1.8468443e-01  -2.4870799e-01  -1.2134542e-01  -6.1873012e-02   1.0185919e-01  -4.3497147e-02  -2.2292820e-01  -9.7702717e-02
   1.3191279e-01   2.2274159e-01   2.4435002e-01   1.5131738e-01   2.9662112e-01   8.9554074e-02   6.9247368e-02  -2.0436716e-02  -1.1321103e-02  -4.4383205e-02  -1.2945212e-01  -2.8814672e-01  -2.0769666e-01  -2.1151816e-01   9.1064927e-02   1.6649465e-01   3.8122631e-01   3.7957592e-01   7.7524259e-01   1.0000000e+00  -1.7278477e-01  -2.2813432e-01   2.3921033e-02  -9.7831572e-03  -6.1631471e-02  -1.1721834e-01  -1.5088161e-02  -3.1351664e-02   4.1484280e-01   4.7442083e-01   2.5963286e-01   9.6120987e-03   2.6448906e-02   2.0687149e-01  -2.7299438e-01  -3.7571354e-01  -3.7644499e-01  -2.3711242e-01  -4.0299596e-01  -1.9625216e-01  -1.5765777e-01   3.6504965e-02   2.4842950e-01   2.3556014e-01   1.6689558e-01   5.0411479e-02  -1.9549918e-01  -5.8170194e-02   9.2316761e-02  -1.7395992e-01  -2.6123700e-01  -1.5872398e-01  -3.5075428e-01  -1.3671082e-01  -4.3659102e-01  -2.0152675e-01   2.4699735e-01   3.1467674e-01  -2.8617854e-01  -1.4190894e-02  -3.7437783e-01  -3.3308678e-01   1.3227111e-01   4.6112948e-02  -2.9946799e-01  -4.6719123e-01  -2.4694985e-01  -3.5014105e-01   2.1488855e-01   1.8732615e-01  -3.3425889e-01  -1.0671813e-01   2.0442771e-02   1.0620313e-01  -2.8231453e-01  -1.6816188e-01  -1.7212373e-01  -3.8991631e-02   5.0979973e-01   3.7029595e-01   5.0562639e-01   5.6464760e-01  -2.5193735e-01   8.9654594e-02   1.0019453e-02   7.9304603e-02  -3.7703620e-01  -1.9225227e-01  -3.3765060e-01  -2.1495300e-01   5.9647561e-02   1.7315556e-01  -1.3531482e-01  -5.1325470e-02  -1.7483318e-01  -3.3496376e-01  -3.1663185e-01  -2.9109258e-01  -1.6722520e-01  -7.5525678e-02  -1.0138912e-01   2.6637027e-02  -4.4938770e-02   2.5761537e-01   1.4774686e-01   7.9975534e-02   1.3212658e-01   1.8128892e-01  -4.6175718e-03  -3.2318623e-01  -3.0356700e-01   7.7181918e-02   9.4088480e-02   2.6869255e-02  -2.0141248e-02   1.6753693e-01
  -2.0682709e-01   9.9852862e-02  -1.5111996e-01  -1.0673936e-01   9.7026018e-02   2.9767512e-01  -1.9444795e-01  -9.7944737e-02   1.3936013e-01   4.9336974e-02  -2.4929102e-01   5.1791399e-02  -2.5041571e-01  -2.4897539e-02   3.8117281e-03  -7.7911629e-02  -4.0987821e-01  -2.3949768e-01  -4.2588567e-02  -1.7278477e-01   1.0000000e+00   6.1253611e-01  -3.1213577e-01  -1.9042780e-01   1.3713675e-01   1.7832434e-01   4.8036310e-01   4.2618301e-01  -3.8763657e-01  -2.9325612e-01  -6.0230926e-01  -5.6424102e-01  -2.7875825e-01  -4.1377242e-01  -1.0695232e-01   1.9962196e-01   4.5636747e-01   5.1078992e-01   3.9932007e-01   5.7503932e-01   4.5786440e-01   5.5835500e-01   5.0711672e-02   5.2574981e-02  -1.8005894e-01  -3.8015078e-01   4.5444851e-01   4.3431786e-01  -7.6189147e-02  -1.4373237e-01   2.0249254e-01   1.1495550e-01   3.0998456e-01   1.9391212e-01   4.8245793e-01   5.0587488e-01  -2.8486032e-01   5.9548470e-02   2.7118560e-01   3.7109545e-01  -1.9855476e-01   1.7318493e-01  -4.1830573e-01  -1.3086694e-01  -2.9766800e-01  -1.4943593e-01  -1.8927087e-01  -6.1135886e-02   1.4204328e-01   3.8994833e-01   5.5400474e-01   3.8209569e-01   4.8394724e-02   1.4739062e-01   5.6782674e-02   5.8663690e-02   4.2854807e-01   4.9237663e-01  -3.0390447e-01  -1.6321471e-01  -5.7096629e-02  -2.4701472e-01   3.8058902e-01   5.4035437e-01   1.7640470e-01   5.2670714e-02   2.6585537e-01   4.7907941e-01   4.3280685e-01   5.3545466e-01  -1.2594375e-01  -2.5162601e-01  -2.8609841e-01  -4.1759498e-01  -3.9276833e-01  -2.3652921e-01  -9.5246289e-02   1.8992173e-01   1.1880550e-01   2.2931331e-01   1.4283717e-02   1.3204843e-01  -1.1141499e-01   1.5710112e-01  -2.0845454e-01  -6.0013240e-02  -8.6344186e-02  -1.1662724e-01  -4.9750879e-01  -1.1776136e-01   1.1549436e-01  -1.0293209e-01   1.7837385e-01   1.2199406e-01  -2.0880823e-01  -3.8230631e-01
   9.4801577e-03   1.7275896e-01  -4.3038709e-01  -3.0359974e-01  -7.3755678e-02   4.1619234e-01  -3.4819053e-01   5.6198972e-02  -8.3279504e-02   1.1806586e-01   1.0530029e-01   3.9558203e-01  -1.0168823e-01   4.0752181e-01  -6.0829460e-02  -5.0412347e-02  -1.8364383e-01  -5.1408656e-02  -1.8651838e-01  -2.2813432e-01   6.1253611e-01   1.0000000e+00  -3.2441580e-01  -2.8744989e-01   9.7572595e-02   2.6201246e-01   3.5469878e-01   4.4195444e-01  -2.6948421e-01  -7.9217207e-02  -3.4945929e-01  -3.2919921e-01   9.8943222e-04  -1.0913294e-01  -1.9120909e-01  -2.9357229e-03   1.5289131e-01   2.0352058e-01   2.6469606e-01   2.6642836e-01   1.9308754e-01   1.7048339e-01  -1.6432553e-01  -2.7692876e-01  -1.5704178e-01  -2.3297289e-01   2.7660992e-01   1.4884043e-01  -2.2864833e-02   5.4092444e-02   2.8569323e-01   2.1691121e-01   3.4238031e-01   7.1537993e-02   3.9733095e-01   4.5736895e-01  -4.0989833e-02  -5.2456340e-03   2.3386367e-01   4.1689563e-01   6.0400574e-02   4.4425854e-01  -1.1462705e-01   1.5793929e-01  -3.5938918e-01  -2.4875673e-02  -2.9697484e-01  -8.7493747e-02  -3.9080199e-02   5.0559353e-02   2.6895402e-01   2.5585816e-01   6.6494487e-02   2.8474993e-01   2.3760565e-01   2.4584697e-01   2.0056074e-01   2.1267214e-01  -1.9112933e-01  -1.3724691e-01  -6.7513952e-02  -1.2219247e-01   1.9552996e-01   1.7184598e-01  -1.4385885e-01  -1.2349201e-01   2.6158615e-01   2.6094005e-01   2.3241422e-01   2.8635001e-01   1.0897953e-01  -2.4998753e-01  -1.2816926e-01  -1.9977942e-01   8.9243457e-02   1.3883497e-01   2.4166223e-01   3.3195963e-01   3.2666566e-01   3.0526621e-01   2.0612612e-01   9.1848361e-02   8.0456430e-02  -4.3943389e-02  -1.3481400e-01  -1.0172395e-01  -4.2883511e-02  -1.4782775e-01  -9.1617207e-02   2.4000978e-01   1.7866966e-01   4.1423153e-02   2.5320173e-01   1.7589908e-01  -7.1508501e-03  -1.4943787e-01
   8.1992138e-03  -3.0614330e-01   5.9632616e-01   2.1167563e-01   1.0667579e-01  -2.4822858e-01   4.7282748e-01  -4.0342088e-02   3.1052533e-02  -1.4274281e-01   4.2670886e-02  -1.8142127e-01   2.7311401e-01  -2.0668479e-01   2.8574532e-01   4.1446667e-02  -2.9038199e-02   4.9191490e-02   3.1001146e-01   2.3921033e-02  -3.1213577e-01  -3.2441580e-01   1.0000000e+00   5.4114954e-01   8.6271783e-02  -1.4007848e-01  -3.5191776e-01  -4.2913942e-01   2.3009264e-01   1.3250596e-01   6.1019033e-01   4.5215477e-01   3.0475025e-01   3.7393601e-01   3.1636038e-01   1.2972512e-01  -1.0163466e-01  -1.2466803e-01  -9.0669529e-02  -1.7429875e-01  -2.0398648e-01  -2.1813214e-01  -1.0498904e-01  -1.4970999e-01  -9.3334974e-02  -9.7470224e-02  -2.6455090e-01  -1.6464658e-01  -1.6867857e-01  -2.5496553e-01  -4.0884383e-01  -4.8359443e-01  -5.1372035e-01  -4.0544328e-01  -3.1075648e-01  -3.3811662e-01  -1.2118381e-01  -2.4332127e-01  -4.6575714e-01  -4.4412103e-01  -3.4117109e-02  -3.0033778e-01   2.2107961e-01  -4.6284455e-02   3.8349066e-01  -2.9457373e-02   1.7449770e-01   4.7515173e-02   3.4335698e-02  -7.9369969e-02   1.1466529e-01   2.3829007e-01   8.1609408e-02   8.0129714e-02   5.3057097e-02   3.2557625e-02   4.1048953e-02   3.1930256e-02  -7.7773703e-03   1.6311309e-01  -2.9064334e-02   4.2391828e-02  -4.0580608e-02  -1.0418957e-01   3.0802263e-02  -6.1644990e-02   1.0152259e-02  -1.1813746e-01  -1.6393203e-02  -2.2179562e-01  -1.1020016e-01   7.3212020e-02   1.0846678e-01   3.3372447e-01   4.3161746e-02   8.5858770e-02  -4.0438556e-02  -8.5387812e-02  -2.6763790e-01  -2.8818011e-01  -7.5487398e-02  -3.5261376e-02   2.0371887e-02  -1.5045696e-01  -3.6819786e-02  -1.1117847e-01  -1.7788951e-01   2.0501331e-02   1.3514710e-01   6.4773935e-02   7.3085024e-02  -4.2722649e-02  -1.7004663e-01  -5.6076523e-02   8.5650273e-03   6.7184319e-02
  -4.6270818e-01  -2.7279632e-01   1.7431208e-01   6.4710596e-01   5.1747476e-02  -8.4723304e-02   6.5196568e-02   1.5738248e-01   3.8511304e-02   1.5012156e-01  -1.8453251e-01  -2.6087636e-02   4.2690124e-02  -1.9815217e-01   3.1983701e-01   4.1322288e-01  -1.9063322e-01  -2.8887867e-01   7.1137938e-02  -9.7831572e-03  -1.9042780e-01  -2.8744989e-01   5.4114954e-01   1.0000000e+00   1.2942811e-01   2.8919848e-01  -1.5926824e-01  -2.0106684e-01   1.5913935e-01   7.0958863e-02   3.3986584e-01   4.9776509e-01  -3.0299749e-01  -9.5735251e-02   2.4666250e-01   2.0712649e-01  -1.2316625e-01   4.5436750e-03  -1.7600032e-01  -4.2359850e-02  -2.1934262e-01   2.8881505e-02   5.0022765e-02   3.9619849e-02   3.0368183e-02   1.0183405e-01  -1.1842056e-01  -8.3480685e-03   2.4112669e-02  -1.1543317e-01  -1.9905249e-01  -2.2468877e-01  -3.5028738e-01  -3.7798416e-01  -2.6185535e-01  -2.8570988e-01  -4.6977054e-01  -3.6590893e-01  -3.9773458e-01  -2.8795628e-01  -3.1753405e-01  -1.8047353e-01  -1.7935705e-01  -1.7521633e-01   3.7178860e-01   2.4252335e-01   3.5955823e-01   3.6114950e-01   6.2071402e-02   1.1472422e-01   7.7180982e-02   2.2179890e-01  -3.0218514e-01  -2.0325994e-01  -3.8358962e-01  -2.7143483e-01  -2.4097362e-01  -5.1336128e-02   6.1118499e-02  -1.2725348e-01   1.6828732e-01   8.5032310e-02   5.0044558e-04   9.7366700e-02   4.2272698e-01   5.2571507e-01  -4.9242802e-02   7.7814244e-02  -1.8722864e-01  -2.1273369e-01  -1.0928025e-01  -2.3023696e-01   1.7628978e-01  -1.5603535e-01  -2.7238927e-01  -2.9999890e-01  -3.1197306e-01  -2.9958501e-01  -4.6491517e-01  -6.1010775e-01  -9.4775417e-02  -2.0070460e-01  -6.9311143e-02  -1.4073921e-01   6.9896395e-02   2.2069892e-02   4.9262143e-02   1.3025893e-01  -1.5749751e-01  -3.7855497e-01  -1.9341714e-01  -2.4426300e-01  -3.9577964e-01  -2.4104213e-01  -7.9136413e-02   8.3721957e-02
  -1.6139465e-01  -5.6002975e-02   5.5115181e-02   1.1886939e-01   5.3082549e-01   3.8838593e-01  -6.0803008e-02  -1.5091639e-01   7.8823050e-02   2.5098098e-01  -4.2263901e-02  -1.1859762e-01   4.2239235e-02  -3.9972063e-02   3.1200200e-02   1.9242581e-01   2.1424395e-01   2.5347037e-01  -8.6699672e-02  -6.1631471e-02   1.3713675e-01   9.7572595e-02   8.6271783e-02   1.2942811e-01   1.0000000e+00   5.2998039e-01   5.9847040e-01   4.7698917e-01   3.0181864e-02   2.0285447e-02   1.5627721e-01   2.1016713e-01  -1.8739639e-01  -1.2891269e-01   1.5045897e-01   4.6742946e-02  -8.3209847e-02  -1.6021820e-01  -2.2962083e-01  -2.3275065e-01  -1.4192287e-01  -7.8690938e-02   2.7677361e-01   2.4875543e-01   1.3460662e-01   1.1279852e-01  -3.0556518e-02  -3.0265318e-02   1.7696787e-01  -3.5268870e-02  -1.6850883e-02  -5.7134281e-02  -1.7425618e-01  -8.8587921e-02  -2.4496688e-01  -3.5924023e-01   7.5976123e-02   8.2834262e-03  -2.0678672e-01  -2.3835865e-01  -7.9834247e-02  -1.1805517e-01  -5.2424994e-02  -9.7822387e-02   2.8393379e-01   2.2825553e-01   8.4828122e-03  -8.7468426e-02   1.7869856e-01  -1.0828908e-02   8.8330979e-02   2.1585321e-01  -2.3030449e-02   2.5764684e-02  -3.4297497e-02  -3.0848855e-02  -8.9331479e-02  -7.5326715e-02   2.7917296e-01   2.0823762e-01   5.9552802e-02   2.1572762e-01  -2.7605060e-01  -1.6052189e-01   2.9839122e-02   1.4958360e-01  -2.5721288e-01  -1.5044749e-01  -2.6664113e-02  -1.0944473e-01  -3.0411295e-03   1.6524636e-01   3.1411336e-01  -1.0804306e-02  -1.1189567e-01  -1.8777120e-01  -1.8488263e-01  -3.1067800e-01  -1.8808984e-01  -3.8970810e-01   2.9129138e-01  -2.2633190e-01   2.4031224e-01   9.9698912e-02   3.3130342e-01   1.1709747e-01   1.1172806e-01  -1.7141956e-02   3.4965576e-02  -9.8790291e-02  -2.8388210e-02   3.1967280e-02   7.0021631e-03   1.7383776e-01   1.5792637e-01   1.7235327e-01
  -5.2212966e-01  -2.5637264e-01  -2.3805852e-01   2.4586078e-01   4.4710659e-01   6.6302241e-01  -3.0069236e-01   2.5312001e-01  -1.8249368e-02   4.2640397e-01  -1.2899993e-01   1.3292779e-01  -1.1679050e-01   1.0350638e-01  -6.6098668e-02   2.7658899e-01   3.0495500e-02  -2.6431021e-03  -2.2073931e-01  -1.1721834e-01   1.7832434e-01   2.6201246e-01  -1.4007848e-01   2.8919848e-01   5.2998039e-01   1.0000000e+00   4.6977187e-01   5.8007026e-01   1.6936064e-01   1.9160420e-01   1.1532814e-01   3.3143891e-01  -4.4468196e-01  -3.3658994e-01  -1.3261211e-01  -1.5575733e-01  -2.3864471e-01  -1.1877359e-01  -3.4447150e-01  -1.5230758e-01  -2.3533661e-01   2.3335398e-02   1.8414047e-01   5.6909593e-02   1.0393525e-01   1.5297382e-01  -1.3508117e-01  -1.7435924e-01   1.9800016e-01   6.9509498e-02   1.3561141e-01   1.1754189e-01  -4.3076195e-02  -1.1949921e-01  -2.6491397e-01  -2.3512901e-01  -3.6044209e-01  -3.5655163e-01  -1.1932298e-01   3.1454077e-02  -2.0587229e-01   1.3777486e-01  -6.6086188e-02   1.3650101e-01  -1.3920051e-02   1.8624315e-01  -1.0504411e-01   6.2554206e-02  -6.9325763e-02  -5.9888443e-02  -5.0344571e-02   1.6295368e-01  -2.0690540e-01  -5.1246113e-02  -2.1782414e-01  -2.2032744e-01  -2.8930843e-01  -1.2401905e-01   2.7004817e-01  -3.0331047e-02   2.4055614e-01   2.5700408e-01  -1.8061253e-01   1.5887374e-02   1.2706855e-01   4.2165113e-01  -2.2695715e-01   1.1828506e-02  -2.0089243e-01  -8.2912791e-02   2.8057402e-01  -1.1283055e-01   3.9831686e-01  -2.3642252e-01  -1.5709783e-01  -3.4030416e-01  -3.0829177e-01  -3.7383384e-01  -8.4709078e-02  -3.2969081e-01   3.8864237e-01   6.3011814e-02   3.6006176e-01   2.2706641e-01   4.2879118e-01   2.8023197e-01   1.7891962e-01   6.1828806e-02  -1.4560122e-02  -2.8471050e-01  -2.8240675e-01   4.2448903e-02   3.5053135e-02   2.0734670e-01   2.9500413e-01   3.0674986e-01
  -6.8686590e-02   7.9681609e-02  -2.1489642e-01  -5.2912547e-02   4.2752872e-01   5.8860410e-01  -3.6906072e-01  -1.0052033e-01   1.2381230e-03   2.7307998e-01  -1.4200548e-01   3.5891592e-02  -3.1229387e-01   3.3281965e-02  -6.5963885e-02   1.5786975e-01   4.8969815e-02   7.1975766e-02  -3.7473994e-02  -1.5088161e-02   4.8036310e-01   3.5469878e-01  -3.5191776e-01  -1.5926824e-01   5.9847040e-01   4.6977187e-01   1.0000000e+00   8.7501871e-01  -2.4257572e-01  -8.8034944e-02  -3.6545348e-01  -2.6903195e-01  -2.4244761e-01  -3.5592808e-01  -7.0945250e-02   5.2292014e-02   1.5347694e-01   1.7307688e-01   3.7757429e-02   1.4881503e-01   2.1594895e-01   3.3529762e-01   2.4150256e-01   1.0072685e-01   2.4444484e-02  -1.3040525e-01   1.1006803e-01   1.0074754e-01   5.5121470e-02  -1.5955894e-01   2.8289946e-02   5.2344036e-02   1.0102362e-01   2.9881752e-02   2.5909794e-02  -1.0813845e-02   8.2204866e-02   1.3572695e-01  -3.0983268e-02   7.3955246e-02  -1.1752535e-01   1.3703820e-01  -2.4014383e-01  -6.9617141e-02  -1.6822455e-01   1.8075971e-02  -2.0201766e-01  -1.9205934e-01   1.6103073e-01   1.4135694e-01   1.1608022e-01   1.9356326e-01  -4.3237462e-02   1.2715292e-01  -2.0170327e-02   7.3367858e-02   1.5360223e-01   2.0828462e-01   2.1751252e-01   1.4951126e-01   1.9624370e-01   1.2526349e-01  -2.9130874e-02   1.5213845e-01   1.3219504e-01   1.7039037e-01  -2.6119430e-02   2.0939026e-01   8.5977190e-02   2.8897500e-01  -7.3967653e-02  -1.0383381e-01   1.9965827e-02  -3.6455414e-01  -2.1816457e-01  -2.0062352e-01  -1.8683215e-01  -5.8365401e-02  -8.0717207e-02  -1.1890828e-01   2.5922367e-01  -7.9688756e-02   1.4043819e-01   1.3484571e-01   1.8306349e-01   2.1438805e-02   2.1720616e-02  -1.1642530e-01  -1.6900775e-01  -1.0093872e-01   2.3403531e-03   2.2581186e-02   8.0627433e-02   1.4375144e-01  -1.8218079e-02  -6.3234008e-02
  -7.8907187e-02   1.2598165e-01  -3.0296658e-01  -1.0664518e-01   4.4528808e-01   7.7209867e-01  -4.3452922e-01   5.9324733e-03   3.7873220e-02   3.9572854e-01  -1.1468661e-01   1.0102419e-01  -3.0841595e-01   9.8100600e-02  -4.2760566e-02   2.0145796e-01   1.0599224e-01   8.8942740e-02  -1.1039998e-01  -3.1351664e-02   4.2618301e-01   4.4195444e-01  -4.2913942e-01  -2.0106684e-01   4.7698917e-01   5.8007026e-01   8.7501871e-01   1.0000000e+00  -1.6147566e-01  -2.1718797e-02  -3.0623997e-01  -2.0531956e-01  -2.9926827e-01  -3.7451484e-01  -1.7973358e-01  -8.4724290e-02   1.7770353e-02   8.4703038e-02  -6.1966332e-02   7.8269131e-02   9.0015409e-02   2.6096574e-01   2.5086018e-01   9.9544198e-02   1.0520230e-01  -4.0765278e-02   6.2606838e-02   3.4764428e-03   1.3625406e-01  -3.4995840e-02   1.3139396e-01   1.6761496e-01   1.6308882e-01   1.0469036e-01  -3.9737338e-02  -1.8860746e-02   7.2562288e-02   6.2324762e-02  -3.8174434e-02   7.6772937e-02  -1.0303811e-01   1.7046377e-01  -1.6327715e-01   4.2466749e-02  -2.2288289e-01  -6.2751676e-03  -3.1922041e-01  -2.5470160e-01   1.1451893e-01   8.2838270e-02  -3.8837192e-02   1.5056103e-01  -6.3217437e-02   5.8059877e-02  -4.0072822e-02   2.2451314e-02   2.1676497e-03   5.8914995e-02   2.4352804e-01   1.2592645e-01   2.3110491e-01   2.2012639e-01  -9.4526288e-02   9.8989442e-02   5.5155844e-02   2.0320164e-01  -1.2230598e-01   1.4345463e-01   3.1301059e-02   2.0915038e-01   8.6997818e-02  -2.6903015e-02   1.0052589e-01  -2.4857994e-01  -1.8500939e-01  -2.2565524e-01  -1.8996984e-01  -6.5332101e-02   8.6283759e-03  -6.3108866e-02   3.0560648e-01   5.9307635e-02   2.2857018e-01   2.4101693e-01   2.3086412e-01   1.1164399e-01   7.3332591e-02   1.9929638e-02  -1.3109735e-01  -1.3443367e-01  -7.8248347e-02   9.5676714e-02   1.7571042e-01   2.5766410e-01   9.7916542e-02   3.1392240e-02
  -1.5241508e-01  -3.8207784e-01   4.5278222e-02  -2.8001743e-03   3.4040807e-01   1.4206496e-01   1.7518612e-01   2.2525033e-01   2.3213945e-01   7.4383152e-02   4.1582975e-01  -6.2327984e-02   3.9191372e-01   9.6924397e-02   8.3771263e-02   1.9268317e-01   6.2147917e-01   4.8836953e-01   2.5436211e-01   4.1484280e-01  -3.8763657e-01  -2.6948421e-01   2.3009264e-01   1.5913935e-01   3.0181864e-02   1.6936064e-01  -2.4257572e-01  -1.6147566e-01   1.0000000e+00   8.9834995e-01   6.9472866e-01   5.3559001e-01  -6.0704121e-02   1.7823831e-01  -2.7445089e-01  -6.0313368e-01  -6.9736678e-01  -4.3988816e-01  -6.8296467e-01  -5.6652490e-01  -4.6279840e-01  -3.2763370e-01  -1.0905929e-03   4.9998266e-02   7.9133919e-02   2.4176460e-01  -4.7599484e-01  -5.0300905e-01   5.3590760e-02  -1.1748085e-01  -1.7959782e-01  -2.1217237e-01  -4.4890990e-01  -4.1476324e-01  -6.6399280e-01  -5.0612094e-01  -9.8109953e-02  -3.4412433e-01  -2.9393560e-01  -2.0025660e-01  -1.8950911e-01  -3.1030304e-01   5.5563939e-01   3.2555349e-01  -1.8322370e-01  -4.2191458e-01  -3.4421511e-01  -3.2261906e-01  -3.5811147e-01  -4.0634061e-01  -4.2678709e-01  -6.3932953e-02   2.1701969e-01   8.0196409e-02  -6.3159845e-02  -2.6525513e-01  -5.6822519e-01  -4.6222328e-01   5.2624913e-01   2.9823979e-01   5.4531986e-01   6.8501111e-01  -4.3806952e-01  -2.3514891e-01  -1.5941147e-01   7.4469382e-02  -4.6995186e-01  -5.1909400e-01  -5.9490225e-01  -5.6838212e-01   3.0503605e-01   2.6302177e-01   3.0998065e-01   2.2898034e-01   2.3169437e-01  -9.3173975e-02  -2.1927189e-01  -5.6294149e-01  -1.9824248e-01  -2.1200687e-01   2.5764147e-02   1.2942144e-01   9.6034920e-02   1.1165309e-01   5.5285320e-01   5.0951950e-01   1.0961213e-01   1.3508849e-01   4.9967325e-01  -1.9992882e-01  -4.7740130e-01   1.2294729e-01   2.4104940e-02   6.9746568e-02   4.7740182e-01   7.0976185e-01
  -8.9347882e-02  -3.0650003e-01  -5.0662223e-02  -6.1964936e-02   3.1181683e-01   2.7491903e-01   3.9290793e-02   2.1039069e-01   1.0596053e-01   6.0198045e-02   4.0103817e-01   1.0333440e-02   2.4861936e-01   2.2841391e-01   4.3125500e-03   2.3316037e-01   6.1946501e-01   5.9003542e-01   3.1265158e-01   4.7442083e-01  -2.9325612e-01  -7.9217207e-02   1.3250596e-01   7.0958863e-02   2.0285447e-02   1.9160420e-01  -8.8034944e-02  -2.1718797e-02   8.9834995e-01   1.0000000e+00   6.0606644e-01   4.2827702e-01  -5.6637833e-02   1.4530785e-01  -4.2069063e-01  -6.5977177e-01  -6.6642360e-01  -3.7934500e-01  -6.2880439e-01  -4.9746023e-01  -3.7113015e-01  -1.9537332e-01  -1.0596065e-02  -9.7810367e-03   3.9440271e-02   1.6283040e-01  -4.3563471e-01  -4.8076371e-01   3.8959956e-02  -1.6153956e-01  -1.7085521e-01  -1.7113761e-01  -4.1253051e-01  -4.2588186e-01  -6.3495961e-01  -4.3362572e-01  -5.7584253e-02  -2.6860082e-01  -2.6506371e-01  -6.9525598e-02  -2.1038182e-01  -2.1727905e-01   5.0327851e-01   3.5390454e-01  -3.6693081e-01  -4.7413190e-01  -4.8077761e-01  -4.0440011e-01  -4.0100712e-01  -4.2238869e-01  -4.5556146e-01  -5.5723996e-02   2.4359400e-01   2.5177438e-01   3.1050832e-02  -1.5557518e-01  -5.2083325e-01  -3.9173756e-01   5.5499133e-01   4.4999887e-01   5.6493554e-01   7.2264312e-01  -4.1840717e-01  -1.7629092e-01  -2.1996001e-01   1.7560751e-02  -4.5232112e-01  -4.0923012e-01  -5.8654494e-01  -4.8936642e-01   3.2441561e-01   1.9966913e-01   2.3834176e-01   1.5860465e-01   2.4607034e-01  -5.3654940e-02  -2.0082008e-01  -4.8430980e-01  -1.1509650e-01  -1.5023417e-01   1.1046368e-01   1.7521439e-01   1.4857698e-01   1.9732738e-01   5.1645421e-01   4.2845415e-01   1.5549023e-01   1.8477519e-01   4.7899397e-01  -1.5416502e-01  -4.8685488e-01   1.1027886e-01   1.0106469e-01   1.0099710e-01   4.2565161e-01   6.5753099e-01
  -4.0766338e-02  -3.8207377e-01   3.7938685e-01   1.3250840e-01   2.3961033e-01  -3.8313031e-02   3.2262949e-01   1.4306823e-01  -6.6526960e-02  -1.8973098e-02   2.5682452e-01  -1.9105173e-01   3.4203545e-01  -8.5853244e-03  -2.7238940e-02   7.2907187e-02   4.5869142e-01   3.8671631e-01   2.0534872e-01   2.5963286e-01  -6.0230926e-01  -3.4945929e-01   6.1019033e-01   3.3986584e-01   1.5627721e-01   1.1532814e-01  -3.6545348e-01  -3.0623997e-01   6.9472866e-01   6.0606644e-01   1.0000000e+00   8.0325666e-01   2.3205656e-01   4.7968627e-01  -2.5631892e-02  -3.9085220e-01  -6.6199341e-01  -6.0932501e-01  -5.8750808e-01  -6.9975645e-01  -5.7131194e-01  -6.1761123e-01  -2.3845422e-02  -2.9521243e-02   1.2052527e-01   3.4522399e-01  -5.2407642e-01  -5.5731824e-01   9.5501403e-02   1.7027188e-02  -2.3213706e-01  -2.3573023e-01  -5.8518704e-01  -4.8206476e-01  -7.1317509e-01  -6.1165024e-01   5.2999699e-02  -3.2913708e-01  -4.5970987e-01  -4.7529142e-01  -9.1162481e-02  -3.7955910e-01   5.3206693e-01   1.6967608e-01   1.9747893e-01  -5.2670954e-02  -4.7851080e-02  -1.1605554e-01  -2.1215843e-01  -4.7211034e-01  -4.1140938e-01  -1.3385788e-01   1.6877699e-01   8.9876738e-02   3.7936252e-02  -5.7286279e-02  -4.9309353e-01  -4.9325934e-01   3.9963679e-01   3.5287754e-01   1.0638680e-01   4.0706704e-01  -4.9341268e-01  -5.4921675e-01  -3.5662217e-01  -6.4138642e-02  -2.9406229e-01  -5.1537891e-01  -5.4770506e-01  -6.2467875e-01   3.0177652e-01   2.7875625e-01   4.2535826e-01   4.2533155e-01   4.0716555e-01   1.5235211e-01   2.6811905e-02  -4.2847921e-01  -1.3127731e-01  -2.9176608e-01   2.0760421e-01   3.0790875e-02   3.4220670e-01   3.7252630e-02   5.0600245e-01   3.3838064e-01   1.4054630e-01   1.7228800e-01   6.3817473e-01   5.9539316e-02  -2.1893516e-01   2.1139563e-01  -7.5442159e-02   1.0601271e-01   5.2328253e-01   6.4863547e-01
  -1.8140360e-01  -3.7760478e-01   1.3793745e-01   3.4247393e-01   2.0443093e-01   8.0956485e-02   2.0949536e-01   3.5898247e-01   7.8109714e-04   2.9464901e-01   2.1374106e-01   6.1255966e-02   3.5637888e-01   9.3626630e-02  -5.4233949e-02   1.9258071e-01   3.2372291e-01   1.3869082e-01  -5.2840749e-02   9.6120987e-03  -5.6424102e-01  -3.2919921e-01   4.5215477e-01   4.9776509e-01   2.1016713e-01   3.3143891e-01  -2.6903195e-01  -2.0531956e-01   5.3559001e-01   4.2827702e-01   8.0325666e-01   1.0000000e+00  -1.3309869e-02   2.7753194e-01   5.7839775e-02  -2.4414038e-01  -5.9242632e-01  -5.2149565e-01  -5.5753291e-01  -6.4803835e-01  -5.6214232e-01  -6.0186501e-01  -6.0358598e-02  -6.0773038e-02   7.8029408e-02   3.2593883e-01  -4.7958565e-01  -5.3087501e-01   9.0096898e-02   9.8244484e-02  -1.7241323e-01  -1.5283531e-01  -4.5575789e-01  -4.1269952e-01  -6.5187352e-01  -6.1483837e-01  -1.3769950e-01  -4.2475944e-01  -2.7108684e-01  -3.8114477e-01   9.7542612e-02  -4.8432728e-02   3.7034870e-01   2.3985906e-01   3.4115933e-01   3.1003587e-01   1.1915666e-01   1.0282845e-01  -2.6084966e-01  -4.5843098e-01  -2.9202630e-01  -8.2201804e-02   4.0024321e-02  -1.0379937e-01  -7.4454851e-02  -1.1381391e-01  -5.2512440e-01  -5.1757925e-01   2.9624883e-01   1.0620158e-01   1.4161114e-02   2.1987182e-01  -5.0271087e-01  -5.6770569e-01  -1.9002941e-01   1.1760941e-01  -3.1272289e-01  -4.7691317e-01  -4.4855152e-01  -5.6908727e-01   2.9989199e-01   1.5762032e-01   5.5853941e-01   2.8082114e-01   3.4575728e-01   9.3563222e-02  -3.2980452e-02  -4.7302507e-01  -2.4250251e-01  -4.7916231e-01   2.1599741e-01  -7.3980370e-02   3.1738869e-01  -2.4361196e-02   4.9690183e-01   3.3407299e-01   1.8169044e-01   1.4054885e-01   5.3464713e-01   3.5497891e-03  -2.8208319e-01   4.3673432e-02  -2.5882601e-01  -6.0666334e-02   4.4482224e-01   5.8355775e-01
   4.5165386e-01   3.5916439e-02   2.5608699e-01  -3.0912899e-01  -3.0826552e-01  -2.8357157e-01   3.2216082e-01   4.1441216e-03  -4.0765557e-01  -3.5410536e-01   2.2517101e-01  -2.8598692e-02   1.5413428e-01   5.4855389e-02  -3.5939832e-01  -6.7361021e-01   1.5298298e-01   2.3382834e-01   1.1509034e-01   2.6448906e-02  -2.7875825e-01   9.8943222e-04   3.0475025e-01  -3.0299749e-01  -1.8739639e-01  -4.4468196e-01  -2.4244761e-01  -2.9926827e-01  -6.0704121e-02  -5.6637833e-02   2.3205656e-01  -1.3309869e-02   1.0000000e+00   8.6302561e-01   1.3426017e-01   9.3451249e-02   6.2670820e-02  -7.0781068e-02   3.0753930e-01  -5.5352478e-02   6.3623820e-02  -3.8670297e-01  -4.2282987e-01  -3.6260876e-01  -1.8952694e-01  -1.6671656e-01  -1.2811566e-01  -8.1686254e-02  -3.7114204e-01  -1.8107099e-01  -3.7954241e-01  -3.7082742e-01  -2.5737412e-01  -1.6298985e-01   9.9814008e-02   1.1632475e-01   5.2270051e-01   2.9012081e-01  -1.4340320e-01  -1.0308509e-01   3.5207355e-01   6.0267020e-02   3.6601912e-01   2.1751511e-01  -9.8994102e-02  -1.0060977e-01   1.8557748e-02   5.2723404e-03  -1.4362533e-01  -2.6161769e-01  -7.7701063e-02  -2.2154568e-01   4.6773487e-01   5.1386147e-01   5.4466073e-01   6.5291292e-01   3.0634512e-01   1.6769163e-01  -2.0339534e-01   1.6600520e-01  -4.1695667e-01  -2.7227077e-01   1.0426077e-01  -2.8360246e-01  -6.3087449e-01  -7.7790134e-01   3.1964059e-01  -1.8159009e-01   1.1978525e-01  -1.6133608e-01  -1.5048507e-01  -9.5565648e-02  -1.0795922e-01   2.2477484e-01   5.5198613e-01   7.4132304e-01   5.8672906e-01   5.0586769e-01   2.8018997e-01   3.4580702e-01  -8.0998865e-02  -1.4437309e-01   1.5220817e-02  -2.1832276e-01  -2.3377286e-01  -2.7435905e-01  -4.3613191e-01  -3.8219230e-01   3.6578635e-01   7.3359654e-01   5.2314145e-01   1.1092950e-01  -5.4278515e-02  -6.5692274e-02   5.2108690e-03  -1.8709191e-01
   3.6159237e-01  -6.1019330e-03   2.8928374e-01  -7.8915608e-02  -2.0540286e-01  -2.3962835e-01   3.9491853e-01   2.0202477e-01  -4.1342119e-01  -2.5757132e-01   2.5994056e-01   2.3419601e-02   2.0051646e-01   9.0430702e-02  -4.0792261e-01  -5.3414147e-01   2.4888175e-01   3.0377371e-01   1.7951011e-01   2.0687149e-01  -4.1377242e-01  -1.0913294e-01   3.7393601e-01  -9.5735251e-02  -1.2891269e-01  -3.3658994e-01  -3.5592808e-01  -3.7451484e-01   1.7823831e-01   1.4530785e-01   4.7968627e-01   2.7753194e-01   8.6302561e-01   1.0000000e+00   7.3178204e-02  -2.6681119e-02  -2.0139382e-01  -2.8635666e-01   2.1355541e-02  -2.7381993e-01  -1.4496187e-01  -5.4473119e-01  -4.7069973e-01  -3.2286562e-01  -1.8135108e-01  -2.3067701e-02  -2.9636538e-01  -2.0402782e-01  -3.2948735e-01  -1.3428123e-01  -3.7229066e-01  -3.5601506e-01  -4.0583326e-01  -3.1305208e-01  -1.5947412e-01  -4.8565010e-02   4.0745115e-01   1.3536562e-01  -1.6733333e-01  -1.0455333e-01   2.7192642e-01   3.2215220e-02   4.7155440e-01   3.2143436e-01  -2.7485441e-02  -2.2680821e-02   8.8987464e-02   1.1112568e-01  -2.2842511e-01  -3.4720868e-01  -2.1660323e-01  -3.1053714e-01   4.0072634e-01   3.6584012e-01   3.5972107e-01   4.4588171e-01   4.4018650e-02  -3.7140042e-02  -7.1542641e-02   1.6101417e-01  -3.0809665e-01  -1.1734256e-01  -9.4655822e-02  -3.9254529e-01  -6.2002489e-01  -5.9390175e-01   6.6582438e-02  -3.9158021e-01  -1.0796847e-01  -3.5094293e-01  -4.6194881e-02   1.0658529e-03   6.6513492e-02   2.3799217e-01   5.2879033e-01   6.0124613e-01   4.3684025e-01   2.0774133e-01   1.1175950e-01   1.5320815e-01  -8.0347401e-02  -2.1367594e-01   7.9109159e-02  -1.5464391e-01  -3.2358742e-02  -9.1961027e-02  -2.3867712e-01  -2.1415917e-01   4.4198704e-01   5.4951017e-01   2.7004304e-01   1.9199220e-02  -1.7481637e-01  -1.1103298e-01   1.6521467e-01   2.0422282e-02
   6.6418994e-02   5.6853758e-02   1.3372125e-01  -1.0824602e-02  -2.9043191e-01  -3.9203380e-01  -9.5420841e-02  -4.5412052e-01  -5.2137393e-02  -2.7634487e-01  -2.1966179e-01  -2.9373945e-01   2.3651596e-02  -4.4936903e-01   3.5408572e-01  -4.6687838e-02  -1.8208801e-01  -2.0253826e-01  -4.8559133e-03  -2.7299438e-01  -1.0695232e-01  -1.9120909e-01   3.1636038e-01   2.4666250e-01   1.5045897e-01  -1.3261211e-01  -7.0945250e-02  -1.7973358e-01  -2.7445089e-01  -4.2069063e-01  -2.5631892e-02   5.7839775e-02   1.3426017e-01   7.3178204e-02   1.0000000e+00   7.8724878e-01   3.9702216e-01   3.1153041e-01   3.8329998e-01   2.2503664e-01   1.3327579e-01   4.8037411e-02   4.2679862e-02   1.4156401e-01   6.3285620e-02   6.3758328e-02   1.7108472e-01   3.0727053e-01  -1.3509663e-01  -4.3392916e-02  -2.5807221e-01  -2.6101112e-01  -1.8043092e-01  -8.8741954e-02   1.4344654e-01   1.9855237e-02   5.2130989e-02   1.5728073e-01  -2.1360411e-01  -4.5676288e-01   2.1272709e-02  -2.4260854e-01  -3.8261118e-01  -5.0564034e-01   6.4151365e-01   3.3990138e-01   7.2678574e-01   4.5979960e-01   3.5908448e-01   2.2818983e-01   2.4866036e-01   4.3198042e-02  -1.3754271e-01  -1.3784163e-01  -3.6273950e-02  -3.3346825e-02   3.3254928e-01   2.7302607e-01  -1.0098272e-01  -3.5018028e-02  -2.9038483e-01  -3.0878434e-01   2.1926107e-01   3.9056004e-02   2.9535550e-01   1.5873409e-02   2.9959398e-01   3.1040190e-01   1.9116111e-01  -1.8506391e-02  -4.8886037e-01  -2.1091245e-01  -6.7112790e-02  -5.5006606e-02  -1.0920614e-02   1.3036832e-01   1.3562824e-01   2.7021395e-01  -2.9819440e-01  -2.6517981e-01  -2.1129159e-01  -2.4463603e-01  -2.4534667e-01  -3.5485986e-01  -2.1099858e-01  -2.4684878e-01  -1.6264636e-01  -2.8434764e-01  -1.4312316e-01   1.2756887e-01   3.9319940e-01  -1.6472209e-01  -3.7445260e-01  -2.5676461e-01  -2.3350426e-01  -2.2282877e-01
  -4.4750528e-02   1.2369193e-01   3.0327580e-02   4.0989486e-02  -3.6777169e-01  -3.4518718e-01  -1.1054993e-01  -3.4883091e-01  -1.2036488e-01  -2.5945174e-01  -3.9612709e-01  -1.5683072e-01  -1.6406446e-01  -3.9263941e-01   2.1431677e-01  -1.8929312e-01  -4.9746629e-01  -3.5191006e-01  -3.7501528e-02  -3.7571354e-01   1.9962196e-01  -2.9357229e-03   1.2972512e-01   2.0712649e-01   4.6742946e-02  -1.5575733e-01   5.2292014e-02  -8.4724290e-02  -6.0313368e-01  -6.5977177e-01  -3.9085220e-01  -2.4414038e-01   9.3451249e-02  -2.6681119e-02   7.8724878e-01   1.0000000e+00   7.1330469e-01   5.9641758e-01   6.7463327e-01   6.0459234e-01   4.6865252e-01   3.8196011e-01  -7.6514622e-02   8.7187760e-02  -6.0722616e-02  -1.1974271e-01   3.9712131e-01   5.6926677e-01  -2.3353200e-01  -8.7222451e-02  -2.2746851e-01  -2.0829364e-01   4.5595752e-02   8.5885106e-02   4.6185978e-01   3.5655665e-01  -7.6630238e-02   1.5825349e-01   1.1431474e-02  -1.2767538e-01   1.7395650e-03  -2.7101691e-02  -5.9396048e-01  -4.7292976e-01   3.7186374e-01   3.0434628e-01   6.8472033e-01   5.7132291e-01   2.9554416e-01   4.3113532e-01   4.6560995e-01   1.3238236e-01  -6.6955955e-02   2.5033756e-02  -3.7102386e-03   1.0642809e-01   6.1267721e-01   5.9677171e-01  -4.5698312e-01  -2.1918633e-01  -4.2586401e-01  -5.8655308e-01   5.6700020e-01   3.5732625e-01   2.9951708e-01  -5.6483098e-02   4.4643767e-01   5.2627457e-01   3.7929396e-01   2.3953006e-01  -4.9243885e-01  -3.0481343e-01  -2.1695443e-01  -2.5162600e-01  -2.7170711e-01   4.9804688e-02   8.1363369e-02   4.4685564e-01  -1.2478056e-01  -5.0843220e-02  -2.4184082e-01  -2.0045257e-01  -3.0820872e-01  -3.2883162e-01  -4.8263541e-01  -4.2421748e-01  -2.6025018e-01  -3.3055611e-01  -4.9324494e-01   9.0698492e-02   4.8478725e-01  -3.2917022e-01  -2.9666772e-01  -3.0571677e-01  -4.7472108e-01  -6.1315286e-01
  -7.5684071e-02   1.2723124e-01  -6.9101217e-02  -1.7240831e-01  -3.1649985e-01  -2.2299020e-01  -1.4475026e-01  -3.9583959e-01  -1.4205658e-01  -3.4145805e-01  -4.6003206e-01  -1.2955810e-01  -3.9332277e-01  -3.5023604e-01   1.1808030e-01  -2.9507345e-01  -5.4784328e-01  -3.4396723e-01  -8.6137906e-02  -3.7644499e-01   4.5636747e-01   1.5289131e-01  -1.0163466e-01  -1.2316625e-01  -8.3209847e-02  -2.3864471e-01   1.5347694e-01   1.7770353e-02  -6.9736678e-01  -6.6642360e-01  -6.6199341e-01  -5.9242632e-01   6.2670820e-02  -2.0139382e-01   3.9702216e-01   7.1330469e-01   1.0000000e+00   8.2697396e-01   9.1407348e-01   8.6084405e-01   8.0350056e-01   6.2796332e-01  -1.1689772e-01  -2.2377936e-02  -2.1790711e-01  -3.3784568e-01   6.1231225e-01   6.5843149e-01  -3.0934235e-01  -1.6913792e-01  -1.6661987e-01  -1.8720416e-01   2.4609674e-01   2.7639098e-01   7.6421130e-01   6.1173614e-01  -9.2180292e-02   1.9887416e-01   7.7404760e-02   1.1612587e-01  -6.9181789e-02   8.7074681e-02  -5.7840943e-01  -3.3090994e-01   1.4421518e-02   1.2695059e-02   2.9061499e-01   2.9341251e-01   2.3094511e-01   4.6393743e-01   5.6624399e-01   2.2574437e-01   4.7451194e-02   1.4704147e-01   1.7842991e-01   2.2636294e-01   7.5878742e-01   7.4978528e-01  -6.3921533e-01  -2.4247224e-01  -3.8234624e-01  -6.3257700e-01   8.0916841e-01   5.8414221e-01   2.6892060e-01  -1.8694155e-01   5.6212346e-01   6.7173775e-01   6.0014933e-01   5.2792036e-01  -3.8987574e-01  -2.4802133e-01  -3.6326912e-01  -2.1917124e-01  -2.9183964e-01   9.9621714e-02   2.0288183e-01   6.8326414e-01   2.2684682e-01   2.7293501e-01  -1.6981343e-01  -1.0356948e-01  -3.2733185e-01  -2.2414305e-01  -6.0814382e-01  -4.9024466e-01  -3.5293762e-01  -3.6751376e-01  -5.9668221e-01   2.0941400e-01   5.8214099e-01  -1.6653417e-01   3.2138726e-02  -7.9435240e-02  -4.9773373e-01  -7.6060582e-01
  -2.1837347e-01  -1.2755279e-02  -1.4658530e-01  -1.1793890e-01  -1.9855923e-01  -5.0224676e-02  -1.6097209e-01  -2.4039256e-01  -8.8787361e-03  -2.6503383e-01  -3.8302401e-01  -3.5634284e-02  -3.0055911e-01  -2.8010909e-01   2.0620494e-01  -1.7673421e-01  -4.7244635e-01  -3.5996236e-01   3.8281894e-02  -2.3711242e-01   5.1078992e-01   2.0352058e-01  -1.2466803e-01   4.5436750e-03  -1.6021820e-01  -1.1877359e-01   1.7307688e-01   8.4703038e-02  -4.3988816e-01  -3.7934500e-01  -6.0932501e-01  -5.2149565e-01  -7.0781068e-02  -2.8635666e-01   3.1153041e-01   5.9641758e-01   8.2697396e-01   1.0000000e+00   7.7200511e-01   9.1186550e-01   7.3358300e-01   7.9282148e-01  -1.8120834e-01  -6.3566504e-02  -3.1845550e-01  -4.1405941e-01   4.8106644e-01   5.7780654e-01  -3.7212986e-01  -3.1655121e-01  -2.5720312e-01  -3.1442214e-01   1.5712110e-01   1.2198036e-01   6.2436203e-01   5.7818405e-01  -2.9230847e-01   4.6799916e-02   4.4077478e-02   1.9503587e-01  -1.9873291e-01   1.0420703e-01  -4.7869414e-01  -1.7038431e-01  -1.8171755e-01  -2.0067860e-01   1.5392850e-01   2.0736749e-01   1.2114903e-01   4.4087913e-01   5.8068720e-01   3.6310153e-01   8.5620669e-02   2.3041735e-01   1.3477758e-01   1.6259253e-01   6.7676726e-01   7.6586758e-01  -5.3617512e-01  -2.2879564e-01  -8.2216513e-02  -4.2300472e-01   8.0013507e-01   7.7868419e-01   3.8340387e-01  -5.3219070e-02   4.6147722e-01   6.8217434e-01   4.7665190e-01   4.9472092e-01  -5.1361244e-01  -3.2974146e-01  -4.9348443e-01  -4.0508887e-01  -3.7943846e-01  -5.1205184e-02   8.7877147e-04   5.3743476e-01   4.5747897e-02   1.4685125e-01  -2.9598964e-01  -5.2767024e-02  -4.6790059e-01  -2.2088131e-01  -5.8549571e-01  -4.2599974e-01  -4.3413898e-01  -4.0394841e-01  -6.0792122e-01   7.2882871e-02   4.2216191e-01  -2.6665433e-01  -6.8218764e-02  -2.1003916e-01  -5.1212080e-01  -6.8754297e-01
   2.6196069e-02   1.0595258e-01  -7.9192968e-02  -2.5815674e-01  -4.6092380e-01  -2.6058927e-01  -1.1171479e-01  -3.3099214e-01  -2.1102007e-01  -3.6097938e-01  -3.3158742e-01  -7.8415932e-02  -3.0355432e-01  -2.4541056e-01   4.1068506e-03  -4.4464521e-01  -5.0894531e-01  -3.6225066e-01  -1.1563582e-01  -4.0299596e-01   3.9932007e-01   2.6469606e-01  -9.0669529e-02  -1.7600032e-01  -2.2962083e-01  -3.4447150e-01   3.7757429e-02  -6.1966332e-02  -6.8296467e-01  -6.2880439e-01  -5.8750808e-01  -5.5753291e-01   3.0753930e-01   2.1355541e-02   3.8329998e-01   6.7463327e-01   9.1407348e-01   7.7200511e-01   1.0000000e+00   8.3184839e-01   7.7331318e-01   4.8335004e-01  -2.9599836e-01  -1.6013264e-01  -2.7862588e-01  -3.5662206e-01   5.5611677e-01   5.7311352e-01  -4.0953599e-01  -1.8322927e-01  -2.1335850e-01  -2.2755420e-01   2.0441195e-01   1.7073876e-01   8.0787840e-01   7.0886586e-01   1.3742054e-02   2.3603200e-01   6.5197436e-02   1.0595704e-01   3.3376873e-02   1.4713451e-01  -4.7865479e-01  -2.7281896e-01  -6.3686207e-02   1.1448030e-02   2.7565956e-01   3.0187097e-01   1.1595037e-01   3.0322092e-01   4.8769360e-01   1.3583404e-01   1.6879098e-01   2.8226224e-01   3.6070950e-01   4.2168495e-01   7.6232823e-01   6.9989490e-01  -6.9101479e-01  -2.4200668e-01  -5.1990546e-01  -7.1481646e-01   8.3173755e-01   4.6471763e-01   6.6045414e-02  -3.7060072e-01   7.1437943e-01   6.5651276e-01   5.9910473e-01   4.7353576e-01  -4.1775522e-01  -3.6785918e-01  -4.0529950e-01  -2.0202763e-01  -4.7601388e-02   3.5625028e-01   4.3761549e-01   8.3011483e-01   3.0957983e-01   3.9589545e-01  -1.6861168e-01  -9.5799620e-02  -2.9953760e-01  -2.8307660e-01  -6.1612727e-01  -4.6134046e-01  -4.3322581e-01  -4.1926039e-01  -4.3762427e-01   4.2084509e-01   6.8823076e-01  -1.2300687e-01   7.7787611e-04  -1.3111533e-01  -4.3351431e-01  -7.2972990e-01
  -1.8342430e-01   6.5828633e-02  -1.2232937e-01  -6.9158080e-02  -2.6062138e-01  -6.4433762e-02  -1.8298839e-01  -2.2597204e-01  -7.2523206e-02  -2.4615468e-01  -4.5798336e-01  -2.8197985e-02  -4.3510126e-01  -2.6822228e-01   1.5820209e-01  -1.8803460e-01  -5.9657625e-01  -4.1066459e-01   6.5146495e-02  -1.9625216e-01   5.7503932e-01   2.6642836e-01  -1.7429875e-01  -4.2359850e-02  -2.3275065e-01  -1.5230758e-01   1.4881503e-01   7.8269131e-02  -5.6652490e-01  -4.9746023e-01  -6.9975645e-01  -6.4803835e-01  -5.5352478e-02  -2.7381993e-01   2.2503664e-01   6.0459234e-01   8.6084405e-01   9.1186550e-01   8.3184839e-01   1.0000000e+00   8.0398135e-01   8.1570132e-01  -1.8305859e-01  -1.0133756e-01  -3.1512565e-01  -4.4317947e-01   5.1765497e-01   6.0869756e-01  -3.7581123e-01  -3.0602735e-01  -1.9063173e-01  -2.0951371e-01   2.4060637e-01   1.5638709e-01   7.0273063e-01   7.3223530e-01  -2.4357328e-01   1.1610207e-01   6.8403230e-02   2.6158471e-01  -2.2974930e-01   1.3545998e-01  -5.8243543e-01  -2.3485444e-01  -2.5429517e-01  -1.6933698e-01   1.4512375e-01   2.3503005e-01   1.7139135e-01   5.2238291e-01   5.4856542e-01   2.9170109e-01   9.0273233e-03   1.9761393e-01   1.0175120e-01   1.4570975e-01   7.3904079e-01   8.0794478e-01  -5.8534136e-01  -2.7663525e-01  -1.7531726e-01  -5.0720171e-01   8.8661498e-01   8.0246746e-01   3.5647856e-01  -3.5223940e-02   5.4859276e-01   7.6500294e-01   5.3662249e-01   6.1830025e-01  -4.3308738e-01  -3.5496559e-01  -5.1143880e-01  -4.3512564e-01  -4.2700013e-01  -7.8957515e-02   2.8245966e-03   6.0972676e-01   1.1401422e-01   2.8544981e-01  -2.5039927e-01  -2.7105599e-02  -3.9216036e-01  -2.1081615e-01  -6.0397981e-01  -4.3802704e-01  -3.7488272e-01  -3.3630908e-01  -6.9183909e-01   1.8532537e-02   4.2039258e-01  -2.0933781e-01   5.6564643e-02  -1.2447278e-01  -5.4636572e-01  -7.3915763e-01
  -7.5941470e-02   8.0735467e-02  -2.0094344e-01  -2.7878370e-01  -2.2927824e-01  -5.1935344e-02  -2.4113523e-01  -3.4993868e-01  -9.1113128e-02  -2.8767293e-01  -2.5749306e-01  -1.5284844e-01  -3.5735637e-01  -2.2126469e-01   6.9920517e-02  -2.1090804e-01  -3.0080253e-01  -1.2422649e-01   5.0195029e-02  -1.5765777e-01   4.5786440e-01   1.9308754e-01  -2.0398648e-01  -2.1934262e-01  -1.4192287e-01  -2.3533661e-01   2.1594895e-01   9.0015409e-02  -4.6279840e-01  -3.7113015e-01  -5.7131194e-01  -5.6214232e-01   6.3623820e-02  -1.4496187e-01   1.3327579e-01   4.6865252e-01   8.0350056e-01   7.3358300e-01   7.7331318e-01   8.0398135e-01   1.0000000e+00   6.8006214e-01  -1.5574178e-01  -3.7497481e-02  -2.0088339e-01  -3.3640056e-01   4.8797244e-01   4.8821882e-01  -3.0112236e-01  -2.7386206e-01  -2.3333895e-01  -2.0297442e-01   1.7628548e-01   1.2632444e-01   5.8195264e-01   6.0437867e-01  -1.4084045e-03   1.6319401e-01   4.2059138e-02   1.8646164e-01  -1.1564219e-01   7.4074741e-02  -4.3737035e-01  -2.0873192e-01  -3.0630517e-01  -2.1548715e-01   1.2822395e-02   4.0083389e-02   2.4911715e-02   2.9910000e-01   3.2142418e-01   1.2328230e-01   2.2419984e-01   2.9418983e-01   3.1333605e-01   3.6478664e-01   6.6344077e-01   6.6406123e-01  -5.0700438e-01  -1.2339401e-01  -2.3328081e-01  -4.5491726e-01   7.9198235e-01   5.6144750e-01   1.3061405e-01  -2.4918950e-01   5.1156927e-01   6.0266689e-01   4.6028076e-01   4.5860183e-01  -2.2959609e-01  -1.7513445e-01  -3.4523661e-01  -2.6050087e-01  -1.9021737e-01   1.2233541e-01   1.5892099e-01   5.6207039e-01   2.3801271e-01   3.5362437e-01  -3.1110609e-02  -1.0731608e-01  -1.9116309e-01  -1.5709430e-01  -4.0593814e-01  -3.3147350e-01  -3.3579957e-01  -3.3788599e-01  -4.2761400e-01   1.7833525e-01   4.0181659e-01  -1.0306504e-01   1.3171080e-01  -7.1427275e-02  -3.6767295e-01  -5.8117873e-01
  -2.7757706e-01   6.0102645e-02  -1.4509752e-01   1.7987196e-02   4.7790508e-02   1.4783535e-01  -2.7270831e-01  -2.3891287e-01   1.1514057e-01  -1.3604997e-01  -4.6233103e-01  -1.0318989e-01  -4.5159639e-01  -2.7957016e-01   3.0409512e-01   1.5939506e-01  -4.3307302e-01  -2.0077366e-01   2.1838570e-01   3.6504965e-02   5.5835500e-01   1.7048339e-01  -2.1813214e-01   2.8881505e-02  -7.8690938e-02   2.3335398e-02   3.3529762e-01   2.6096574e-01  -3.2763370e-01  -1.9537332e-01  -6.1761123e-01  -6.0186501e-01  -3.8670297e-01  -5.4473119e-01   4.8037411e-02   3.8196011e-01   6.2796332e-01   7.9282148e-01   4.8335004e-01   8.1570132e-01   6.8006214e-01   1.0000000e+00   9.5956865e-02   1.1261874e-01  -1.3305974e-01  -3.4222656e-01   4.1935410e-01   4.9524346e-01  -1.0711643e-01  -2.6699011e-01  -1.1119498e-01  -1.1083744e-01   1.9797183e-01   1.8437253e-01   4.2128082e-01   4.7576610e-01  -3.3772630e-01   7.4660805e-02   2.7806857e-02   2.8162828e-01  -4.3157337e-01  -3.3981500e-02  -5.4718897e-01  -2.5243979e-01  -3.2512587e-01  -3.2696235e-01  -8.7476503e-02  -3.2367209e-02   2.3120845e-01   5.5749425e-01   4.3039230e-01   4.0042330e-01  -1.0836163e-01   1.0922414e-01  -1.2663588e-01  -1.3251489e-01   5.0677672e-01   6.7186968e-01  -2.6031972e-01  -1.2537066e-01   2.1087131e-01  -1.1285058e-01   6.4145569e-01   8.6389350e-01   5.3557195e-01   2.5570507e-01   2.2615835e-01   6.8104174e-01   3.4455903e-01   5.6668374e-01  -3.1794883e-01  -2.0207074e-01  -4.2399823e-01  -4.8042142e-01  -6.3039693e-01  -4.4396259e-01  -3.3383844e-01   2.1276928e-01  -1.9565871e-02   1.0687526e-01  -9.7259883e-02   4.5502521e-02  -3.0206756e-01  -9.7037946e-03  -3.6704605e-01  -2.6485199e-01  -1.6606561e-01  -1.3824516e-01  -7.1545045e-01  -3.4852384e-01   7.4644993e-02  -2.0993709e-01   1.4543121e-01  -3.1161355e-02  -4.5752762e-01  -4.9315468e-01
  -9.3800158e-02   1.4589867e-01   9.5168535e-02   2.4777612e-02   2.6396003e-01   4.6795432e-02  -2.0465424e-01  -3.6203796e-01   2.3905860e-01   9.9623113e-02  -1.9551935e-01  -3.6501103e-01  -5.3639278e-02  -2.3758599e-01   3.7517904e-01   4.6119194e-01   4.1183856e-02   4.7746767e-03   2.0788516e-01   2.4842950e-01   5.0711672e-02  -1.6432553e-01  -1.0498904e-01   5.0022765e-02   2.7677361e-01   1.8414047e-01   2.4150256e-01   2.5086018e-01  -1.0905929e-03  -1.0596065e-02  -2.3845422e-02  -6.0358598e-02  -4.2282987e-01  -4.7069973e-01   4.2679862e-02  -7.6514622e-02  -1.1689772e-01  -1.8120834e-01  -2.9599836e-01  -1.8305859e-01  -1.5574178e-01   9.5956865e-02   1.0000000e+00   6.7479914e-01   7.8727798e-01   4.1394466e-01   3.5473862e-01   7.5721456e-02   7.3673249e-01   3.1698862e-01   1.8147161e-01   2.3123668e-01   1.7482163e-01   2.4195110e-01  -1.5691291e-01  -3.5944721e-01   7.3970146e-02   2.2020718e-01  -8.0603357e-02  -1.5572737e-01  -2.7184934e-01  -3.8699652e-01  -2.5617137e-01  -3.7654307e-01   1.7504799e-01  -9.4428097e-02  -2.5639740e-02  -2.9424982e-01   3.5191242e-01   2.7773911e-01  -1.2164299e-01   2.5252065e-02  -2.4790048e-01  -2.6870834e-01  -3.4950576e-01  -3.0445033e-01  -2.3968962e-01  -2.0265717e-01   2.9072295e-01   1.2742450e-01   2.4848904e-01   3.4741162e-01  -2.2748799e-01   2.4683801e-03   2.8731913e-01   3.0284599e-01  -3.2397925e-01  -5.6439566e-02  -1.3670023e-01  -6.1525317e-03   2.4206072e-01   2.4588248e-01   4.9760862e-02  -3.8079845e-02  -2.9278957e-01  -4.2736515e-01  -3.0277298e-01  -3.2658161e-01  -5.6167035e-02  -2.4454544e-01   5.5557108e-02   3.9270078e-02  -2.2137883e-02   2.6253298e-01   1.2669876e-01   9.3848911e-02   2.1979635e-01   2.3481359e-01  -1.5167431e-01  -3.8892824e-01  -1.7825736e-01   1.5291011e-01   1.3980100e-01   1.4306016e-01  -4.1819343e-02   6.3357179e-02
  -1.4268461e-01   1.2690810e-01   1.0625253e-01  -2.0631749e-03   1.7468185e-01  -6.4968572e-02  -1.1799370e-01  -3.9223134e-01   2.7545367e-01   1.7700636e-02  -2.8233497e-01  -5.4287205e-01  -4.1282627e-02  -4.6040069e-01   2.9812837e-01   2.7347221e-01   1.4665154e-01   7.4946289e-02   2.0072003e-01   2.3556014e-01   5.2574981e-02  -2.7692876e-01  -1.4970999e-01   3.9619849e-02   2.4875543e-01   5.6909593e-02   1.0072685e-01   9.9544198e-02   4.9998266e-02  -9.7810367e-03  -2.9521243e-02  -6.0773038e-02  -3.6260876e-01  -3.2286562e-01   1.4156401e-01   8.7187760e-02  -2.2377936e-02  -6.3566504e-02  -1.6013264e-01  -1.0133756e-01  -3.7497481e-02   1.1261874e-01   6.7479914e-01   1.0000000e+00   5.5265666e-01   5.2481516e-01   3.2733983e-01   4.1071579e-01   4.3001961e-01   2.8089596e-01   9.0725241e-02   1.2808702e-01  -3.0905525e-02   2.0001851e-01  -1.4833505e-01  -2.3965243e-01   1.3880832e-02   1.9607666e-01  -8.9674036e-02  -2.0489413e-01  -3.1514236e-01  -4.4963176e-01  -2.4518083e-01  -3.7848180e-01   2.2026245e-01  -8.0395626e-02   2.0994118e-01  -1.2356594e-02   2.4170508e-01   1.7401472e-01  -3.2117112e-02   5.4320932e-03  -9.9396217e-02  -2.1597449e-01  -3.7598094e-01  -2.5959739e-01  -1.2853428e-01  -1.1797119e-01   2.2159944e-01   1.6869861e-01   1.5048281e-01   2.2722653e-01  -1.0303109e-01   9.6507493e-02   2.8246856e-01   2.2945241e-01  -3.0251828e-01  -2.7527799e-02  -7.7137956e-02  -1.8018223e-01   3.8432190e-02   2.0989098e-01   1.2607748e-02  -3.5840472e-02  -3.5788637e-01  -4.5560574e-01  -2.7684973e-01  -3.5649202e-01  -1.8145196e-01  -1.9842948e-01  -4.8209077e-02   1.5243248e-01  -9.0669648e-02   3.2052105e-01   9.1262141e-02   2.1573557e-01   2.4368375e-01   3.8230773e-01  -2.5214179e-01  -4.1946614e-01  -1.8877001e-01  -6.5132277e-02   1.9030945e-02   4.8388123e-02  -4.2443015e-02  -1.1355947e-02
   4.9130440e-03   9.2511855e-02  -4.8913116e-02  -1.4523353e-01   6.1620036e-02  -3.8579793e-02  -2.6387761e-01  -3.1015675e-01   1.2883698e-01   2.9399739e-02   2.9471348e-02  -2.5566763e-01   7.6600470e-02  -7.2069641e-02   2.2197751e-01   3.0430553e-01   1.0369808e-01   6.8272918e-02   7.5183438e-02   1.6689558e-01  -1.8005894e-01  -1.5704178e-01  -9.3334974e-02   3.0368183e-02   1.3460662e-01   1.0393525e-01   2.4444484e-02   1.0520230e-01   7.9133919e-02   3.9440271e-02   1.2052527e-01   7.8029408e-02  -1.8952694e-01  -1.8135108e-01   6.3285620e-02  -6.0722616e-02  -2.1790711e-01  -3.1845550e-01  -2.7862588e-01  -3.1512565e-01  -2.0088339e-01  -1.3305974e-01   7.8727798e-01   5.5265666e-01   1.0000000e+00   6.5527959e-01   2.9974313e-01  -1.0660135e-01   8.0658121e-01   5.1345655e-01   1.7548557e-01   2.8329940e-01   1.8746619e-01   1.7964438e-01  -1.1907827e-01  -2.9025521e-01   1.5884816e-01   1.6147416e-01   1.4620178e-02  -1.1868066e-01  -7.0959068e-02  -3.0731647e-01  -1.0448607e-01  -2.8157195e-01   1.4632322e-01  -5.0378312e-02   3.4709917e-02  -2.0880612e-01   7.6056120e-02  -1.0824237e-03  -3.5283625e-01  -1.5418825e-01  -1.4093785e-02  -1.6332192e-01  -1.6143166e-01  -1.2308973e-01  -3.0887723e-01  -3.5803632e-01   1.7620471e-01   2.7362756e-02   5.8849720e-02   2.3225540e-01  -2.8122144e-01  -2.3367755e-01   1.9835281e-02   5.7500427e-02  -2.3094357e-01  -1.6224868e-01  -2.4297237e-01  -1.8850213e-01   3.3546814e-01   2.0876163e-01   7.8985467e-02  -5.5053620e-03   2.2463222e-02  -1.3917098e-01   6.0736252e-03  -2.1605342e-01   1.2969184e-01  -1.0930882e-01   1.2106962e-01  -8.7504614e-02   5.7352618e-02   1.0294039e-01   1.8685369e-01   1.5735510e-01   1.8901389e-01   9.8932261e-02   7.2880582e-02  -1.5941746e-01  -6.3652823e-02   2.3551118e-01   1.5053340e-01   5.1440868e-02   1.1198752e-01   1.7270913e-01
  -8.4512885e-02  -4.1778319e-02  -6.0372466e-02  -5.2071690e-02  -2.7897411e-02  -1.0659061e-01  -1.8475954e-01  -1.2577289e-01  -7.5770948e-02  -2.7451292e-02   5.5607154e-02  -2.3011518e-01   8.2986572e-02  -6.1910636e-02  -3.7271164e-02   2.1030438e-01   2.4105459e-01   9.9147817e-02  -9.9010908e-02   5.0411479e-02  -3.8015078e-01  -2.3297289e-01  -9.7470224e-02   1.0183405e-01   1.1279852e-01   1.5297382e-01  -1.3040525e-01  -4.0765278e-02   2.4176460e-01   1.6283040e-01   3.4522399e-01   3.2593883e-01  -1.6671656e-01  -2.3067701e-02   6.3758328e-02  -1.1974271e-01  -3.3784568e-01  -4.1405941e-01  -3.5662206e-01  -4.4317947e-01  -3.3640056e-01  -3.4222656e-01   4.1394466e-01   5.2481516e-01   6.5527959e-01   1.0000000e+00   3.4422709e-02  -1.0045364e-01   5.6640547e-01   6.9141710e-01   2.3339865e-01   3.5050688e-01  -3.3234183e-02  -9.4963294e-02  -3.3108587e-01  -3.7095186e-01   9.7977811e-02  -3.4148666e-02  -3.1709248e-03  -1.7246309e-01  -4.1361897e-02  -2.5744417e-01   8.5179061e-02  -1.5773102e-01   2.3379131e-01   1.9811635e-01   3.2782642e-01   2.6163231e-01  -6.8902672e-02  -2.1115851e-01  -4.0567844e-01  -2.6978592e-01  -7.6173392e-02  -2.1898761e-01  -2.1251702e-01  -2.0037073e-01  -4.1920489e-01  -5.1412292e-01   2.4792223e-01   1.3870238e-01  -6.1187741e-02   1.6932070e-01  -3.2905820e-01  -3.9758488e-01  -9.6314021e-02   1.5499276e-01  -1.6792243e-01  -2.1619005e-01  -3.9990667e-01  -4.4409441e-01   3.6645805e-01   1.5892964e-01   2.9987981e-01   1.1562063e-01   2.0077909e-01  -3.3398377e-02   6.9546202e-02  -3.5371075e-01  -4.3668752e-02  -2.2349591e-01   1.8047787e-01  -1.3531272e-02   1.0619990e-01   6.1217303e-02   2.9733275e-01   2.7728418e-01   2.9983078e-01   2.3286864e-01   2.8572886e-01  -9.4578282e-02  -1.6441392e-01   1.8045513e-01   2.6662856e-02  -5.9973721e-03   2.7665244e-01   3.6925261e-01
  -2.0389615e-01   2.5008151e-01  -1.3020458e-01  -1.3485971e-01  -2.2120654e-01  -1.3537123e-01  -1.8105128e-01  -3.1198252e-01   8.0724878e-02  -9.6656258e-02  -3.0373805e-01  -1.4664012e-01  -1.8309221e-01  -2.3885003e-01   2.1754933e-01  -2.1223508e-02  -4.0226902e-01  -3.1132087e-01  -4.6871525e-02  -1.9549918e-01   4.5444851e-01   2.7660992e-01  -2.6455090e-01  -1.1842056e-01  -3.0556518e-02  -1.3508117e-01   1.1006803e-01   6.2606838e-02  -4.7599484e-01  -4.3563471e-01  -5.2407642e-01  -4.7958565e-01  -1.2811566e-01  -2.9636538e-01   1.7108472e-01   3.9712131e-01   6.1231225e-01   4.8106644e-01   5.5611677e-01   5.1765497e-01   4.8797244e-01   4.1935410e-01   3.5473862e-01   3.2733983e-01   2.9974313e-01   3.4422709e-02   1.0000000e+00   6.7395391e-01   2.5402162e-01   2.0778209e-01   1.6717500e-01   1.1641216e-01   4.2088036e-01   3.8175750e-01   6.6436477e-01   4.6493473e-01  -8.9507861e-02   1.9793827e-01   1.4304334e-01   1.7057844e-01  -1.8941518e-01  -3.3596325e-02  -5.2414806e-01  -3.7176710e-01  -4.1816054e-02  -8.5204105e-02   1.2507862e-01   1.1338930e-01   1.7175832e-01   3.5787695e-01   4.1030924e-01   2.0056768e-01   1.1395948e-01   9.7712865e-02   9.7958644e-02   1.5016483e-01   4.1477138e-01   3.9255351e-01  -4.6729011e-01  -2.4657312e-01  -2.1477085e-01  -3.3518937e-01   5.3587881e-01   3.9916197e-01   1.6505036e-01  -8.4916033e-02   2.4536540e-01   3.8757658e-01   2.3655611e-01   3.2486359e-01  -2.4604576e-03  -7.5197430e-03  -1.7687805e-01  -1.7244727e-01  -2.2822023e-01   5.9961510e-04   2.4776237e-01   4.5235908e-01   4.1100637e-01   3.4962535e-01  -7.5891228e-02   3.1651107e-02  -2.1153886e-01   9.0900260e-02  -3.4506594e-01  -1.1844339e-01  -1.0060008e-01  -1.2666186e-01  -4.8183203e-01   9.4823946e-02   4.5144583e-01   8.3748509e-02   2.2777383e-01   1.1671459e-01  -2.0011634e-01  -5.3866514e-01
  -1.3838371e-01   3.0197112e-01   1.9542065e-03  -9.8967510e-03  -1.9411754e-01  -1.5770806e-01  -9.0785463e-02  -3.1083463e-01  -1.7222664e-02  -1.5363485e-01  -5.0078234e-01  -2.2572461e-01  -3.2797284e-01  -4.4476207e-01   2.3132541e-01  -1.1094753e-01  -3.4464484e-01  -2.3666488e-01   1.2809468e-01  -5.8170194e-02   4.3431786e-01   1.4884043e-01  -1.6464658e-01  -8.3480685e-03  -3.0265318e-02  -1.7435924e-01   1.0074754e-01   3.4764428e-03  -5.0300905e-01  -4.8076371e-01  -5.5731824e-01  -5.3087501e-01  -8.1686254e-02  -2.0402782e-01   3.0727053e-01   5.6926677e-01   6.5843149e-01   5.7780654e-01   5.7311352e-01   6.0869756e-01   4.8821882e-01   4.9524346e-01   7.5721456e-02   4.1071579e-01  -1.0660135e-01  -1.0045364e-01   6.7395391e-01   1.0000000e+00  -1.4132146e-01   1.9018865e-03  -1.2618852e-02  -1.9952444e-02   1.3039726e-01   2.6980481e-01   5.2153815e-01   5.0522402e-01  -1.1046569e-01   2.3552785e-01  -4.8737931e-03   9.4886668e-02  -2.6759806e-01  -4.9957952e-02  -5.0545883e-01  -3.5649241e-01  -1.4405737e-04  -1.6908751e-02   3.4787964e-01   3.7267405e-01   3.4048381e-01   5.3614011e-01   4.8391031e-01   2.1381543e-01  -3.8884455e-02   6.3280910e-02  -1.5398036e-01   5.3285292e-02   5.1499264e-01   6.0981560e-01  -3.2342491e-01  -1.4641135e-01  -9.2213943e-02  -3.1292839e-01   5.8056873e-01   5.8582787e-01   3.1438644e-01   4.2279159e-02   2.1392920e-01   4.9524946e-01   3.5605816e-01   2.1971895e-01  -2.8300993e-01  -9.9960720e-02  -2.6751609e-01  -2.4883612e-01  -4.4887965e-01  -1.7655295e-01  -1.1134121e-03   3.7504690e-01   6.1069132e-02   2.3532303e-01  -2.4821585e-01   1.8768967e-02  -2.8972572e-01   3.7422462e-02  -5.3385159e-01  -3.1511345e-01  -1.4019397e-01  -8.2306234e-02  -6.5540546e-01  -8.5789464e-02   3.1107214e-01  -1.7133693e-01   4.8749729e-02  -7.6833883e-02  -4.7384997e-01  -6.7116488e-01
  -9.5644758e-02   1.1639897e-01  -4.1614018e-02   3.8457400e-03   1.9034649e-01   4.3652451e-02  -1.9318428e-01  -1.2757440e-01   1.9545040e-01   1.7148042e-01  -1.3299127e-02  -9.8238222e-02   2.9818980e-02   7.7710781e-02   1.3328210e-01   4.1108272e-01  -1.9800822e-02  -5.4335216e-02  -3.8477158e-02   9.2316761e-02  -7.6189147e-02  -2.2864833e-02  -1.6867857e-01   2.4112669e-02   1.7696787e-01   1.9800016e-01   5.5121470e-02   1.3625406e-01   5.3590760e-02   3.8959956e-02   9.5501403e-02   9.0096898e-02  -3.7114204e-01  -3.2948735e-01  -1.3509663e-01  -2.3353200e-01  -3.0934235e-01  -3.7212986e-01  -4.0953599e-01  -3.7581123e-01  -3.0112236e-01  -1.0711643e-01   7.3673249e-01   4.3001961e-01   8.0658121e-01   5.6640547e-01   2.5402162e-01  -1.4132146e-01   1.0000000e+00   6.4026219e-01   5.1913591e-01   5.2620265e-01   3.1271922e-01   2.9612349e-01  -1.2404489e-01  -2.5862027e-01   3.9041183e-02  -5.9693586e-03   1.7473628e-01   7.4596488e-02  -7.6319249e-02  -1.5279470e-01  -6.2581739e-02  -1.9049233e-01   1.4889578e-01   5.8391116e-02  -8.3286633e-02  -2.2560783e-01   8.7198533e-02  -1.5271090e-02  -2.2652081e-01  -3.9956656e-02  -1.3564394e-01  -2.5665476e-01  -2.1580865e-01  -2.2856801e-01  -3.7433593e-01  -4.2096159e-01   1.7097091e-01  -1.1159846e-01   4.3329752e-02   2.4209125e-01  -3.5922924e-01  -2.3279393e-01   5.8059542e-03   2.4640183e-01  -3.1241946e-01  -2.0319026e-01  -2.4385107e-01  -6.7585210e-02   4.4402450e-01   3.0263277e-01   8.4284444e-02   1.4475594e-03  -3.3895856e-02  -2.4007256e-01  -9.3174416e-02  -3.3326018e-01   2.0707407e-01  -8.9900311e-02   2.1028380e-01  -2.7911960e-02   1.7888160e-01   1.8471021e-01   2.2223156e-01   1.9114786e-01   3.1668623e-01   2.4932495e-01   9.5016805e-02  -2.3925245e-01  -1.8855120e-01   2.9529098e-01   2.2941472e-01   1.4125382e-01   1.8013888e-01   2.3965736e-01
  -1.7748240e-02   1.9682952e-01  -1.3554050e-01  -9.0919682e-02  -1.3678132e-01  -1.0497912e-01  -1.2577928e-01   1.6091610e-02  -2.7721345e-02   6.2646439e-02   3.8972729e-02   5.8212200e-02   1.0450616e-01   1.5840454e-01  -1.0885291e-01   1.4452028e-01  -6.6250685e-02  -1.8743687e-01  -2.8527778e-01  -1.7395992e-01  -1.4373237e-01   5.4092444e-02  -2.5496553e-01  -1.1543317e-01  -3.5268870e-02   6.9509498e-02  -1.5955894e-01  -3.4995840e-02  -1.1748085e-01  -1.6153956e-01   1.7027188e-02   9.8244484e-02  -1.8107099e-01  -1.3428123e-01  -4.3392916e-02  -8.7222451e-02  -1.6913792e-01  -3.1655121e-01  -1.8322927e-01  -3.0602735e-01  -2.7386206e-01  -2.6699011e-01   3.1698862e-01   2.8089596e-01   5.1345655e-01   6.9141710e-01   2.0778209e-01   1.9018865e-03   6.4026219e-01   1.0000000e+00   5.6624248e-01   7.2402428e-01   4.3857613e-01   3.8288485e-01   5.9533473e-02  -1.6471721e-02   4.3187427e-02  -5.9804310e-02   4.0784921e-01   1.9963160e-01   1.1560967e-01   8.0306664e-02   3.0696635e-04  -9.6179018e-02   1.8286895e-01   3.3468477e-01   2.2556525e-01   2.2829729e-01   4.2985046e-02  -1.8882194e-02  -1.2086492e-01  -1.3084515e-01  -1.1487780e-01  -2.6794184e-01  -1.4017991e-01  -1.2484514e-01  -2.5790004e-01  -4.1210097e-01  -4.5089462e-02  -2.8336816e-01  -2.4412361e-01  -1.0390277e-01  -2.5615208e-01  -3.1371636e-01  -1.1063872e-01   1.1161800e-01  -1.0167398e-01  -1.7463101e-01  -5.1099357e-02  -1.1006193e-01   4.2328056e-01   1.7101675e-01   1.4945898e-01   8.0994068e-02   1.1520488e-01  -1.0610683e-02   1.8507300e-01  -1.3442006e-01   2.4361460e-01   8.4886352e-02   2.5916970e-01  -1.2283496e-02   1.0408917e-01   5.0756117e-02   2.2165370e-02   6.8803361e-02   3.2639954e-01   1.9588583e-01   1.0342381e-01   5.3446176e-03  -7.7896149e-02   1.0532446e-01   1.6476859e-01  -1.7580119e-02   1.2230465e-01   1.2974681e-01
   2.0172120e-02   2.2673870e-01  -1.8310192e-01   5.4447581e-02  -5.8920785e-02  -9.9090490e-03  -1.3300731e-01   1.3557803e-01   1.1981655e-01   1.1905433e-01   1.5139658e-01   2.2438530e-01   7.3498333e-02   3.7014697e-01  -1.8137396e-01   1.3758984e-01  -1.8978368e-01  -2.3789449e-01  -4.4261247e-01  -2.6123700e-01   2.0249254e-01   2.8569323e-01  -4.0884383e-01  -1.9905249e-01  -1.6850883e-02   1.3561141e-01   2.8289946e-02   1.3139396e-01  -1.7959782e-01  -1.7085521e-01  -2.3213706e-01  -1.7241323e-01  -3.7954241e-01  -3.7229066e-01  -2.5807221e-01  -2.2746851e-01  -1.6661987e-01  -2.5720312e-01  -2.1335850e-01  -1.9063173e-01  -2.3333895e-01  -1.1119498e-01   1.8147161e-01   9.0725241e-02   1.7548557e-01   2.3339865e-01   1.6717500e-01  -1.2618852e-02   5.1913591e-01   5.6624248e-01   1.0000000e+00   8.4795262e-01   6.2021500e-01   4.0792826e-01   1.7814315e-01   1.5871126e-01  -6.9342990e-02  -1.1242414e-01   5.5710027e-01   3.5459177e-01   1.1745281e-01   1.6970218e-01  -1.8224649e-02  -9.7471534e-02   9.5892453e-02   2.9229883e-01   1.3008344e-02   8.6398789e-02  -2.1969827e-02  -5.0724654e-02   2.6759976e-02  -2.0804227e-02  -2.4695045e-01  -3.6822587e-01  -7.8562638e-02  -2.0380820e-01  -2.7540115e-01  -3.6601230e-01  -1.6523427e-02  -2.9621489e-01  -9.9297461e-02  -6.6752411e-02  -2.5668445e-01  -1.9107137e-01  -8.1863641e-03   2.7649978e-01  -2.6733821e-02  -2.6697229e-02  -2.1023767e-02   1.8114649e-01   3.1495395e-01   8.2081332e-02   2.7445185e-02   4.6728588e-02   1.9380290e-02  -1.0554664e-01   5.4580178e-02  -1.6399387e-01   2.5770304e-01   2.0243123e-01   2.1131315e-01   2.5677269e-01   2.1599565e-01   1.7978946e-01   1.6276450e-01   2.3427611e-01   3.8449091e-01   3.0929276e-01   8.2022589e-02  -6.9429622e-02  -1.3679057e-01   1.8043413e-01   2.3023854e-01   1.6456609e-01   1.6041148e-01   1.6253944e-01
   1.2971825e-01   3.4157999e-01  -2.2187769e-01   3.5930651e-02  -1.1782629e-01   4.0368502e-02  -2.4881403e-01   9.9188245e-02   3.4590361e-02   2.0353697e-01   1.3026861e-01   2.1677001e-01  -5.4478109e-03   3.6633526e-01  -1.8817064e-01   2.0652329e-01  -9.6523482e-02  -1.8919790e-01  -3.3526487e-01  -1.5872398e-01   1.1495550e-01   2.1691121e-01  -4.8359443e-01  -2.2468877e-01  -5.7134281e-02   1.1754189e-01   5.2344036e-02   1.6761496e-01  -2.1217237e-01  -1.7113761e-01  -2.3573023e-01  -1.5283531e-01  -3.7082742e-01  -3.5601506e-01  -2.6101112e-01  -2.0829364e-01  -1.8720416e-01  -3.1442214e-01  -2.2755420e-01  -2.0951371e-01  -2.0297442e-01  -1.1083744e-01   2.3123668e-01   1.2808702e-01   2.8329940e-01   3.5050688e-01   1.1641216e-01  -1.9952444e-02   5.2620265e-01   7.2402428e-01   8.4795262e-01   1.0000000e+00   6.3694200e-01   4.7810452e-01   1.2396145e-01   1.9044127e-01   6.1531150e-02   1.0984106e-02   5.7674465e-01   4.0962293e-01   1.4377077e-01   1.9424455e-01  -8.6784852e-02  -1.6257181e-01   2.8102162e-02   3.5331553e-01   4.0217922e-02   1.0041860e-01   2.9233904e-02   1.3629013e-02  -1.5785866e-01  -1.6196716e-01  -2.8515143e-01  -3.0531727e-01  -1.3995562e-01  -1.8257271e-01  -3.0330168e-01  -3.8895063e-01   1.0110328e-01  -2.4873403e-01  -1.0211155e-01  -4.9353248e-02  -3.0883301e-01  -2.4788622e-01  -4.9790610e-02   2.6497395e-01  -7.0043158e-02  -1.5178420e-03  -2.2122551e-02   1.3743822e-01   3.4724494e-01   8.9283233e-02  -7.5754912e-03  -5.2990473e-02  -1.3315267e-02  -1.3116945e-01   2.4954397e-02  -1.6366342e-01   2.1452245e-01   1.6905009e-01   2.4130441e-01   9.4192664e-02   2.0864318e-01   1.3802957e-01   1.3028856e-01   1.6445700e-01   4.5736305e-01   3.2211826e-01   5.0657105e-02  -1.4330760e-01  -2.3664849e-01   9.1250032e-02   1.8258073e-01   2.5377565e-02   8.5796095e-02   1.6911931e-01
   7.1794901e-02   2.4870533e-01  -2.8132373e-01  -1.2606696e-01  -1.5207117e-01  -1.3245415e-02  -1.5721213e-01   6.3224624e-02   1.9375013e-01   7.6529759e-02   4.3998224e-02   3.4371526e-01   4.1285644e-02   3.6274242e-01  -7.6644624e-02   2.8713399e-02  -4.0427351e-01  -3.5317012e-01  -4.1802007e-01  -3.5075428e-01   3.0998456e-01   3.4238031e-01  -5.1372035e-01  -3.5028738e-01  -1.7425618e-01  -4.3076195e-02   1.0102362e-01   1.6308882e-01  -4.4890990e-01  -4.1253051e-01  -5.8518704e-01  -4.5575789e-01  -2.5737412e-01  -4.0583326e-01  -1.8043092e-01   4.5595752e-02   2.4609674e-01   1.5712110e-01   2.0441195e-01   2.4060637e-01   1.7628548e-01   1.9797183e-01   1.7482163e-01  -3.0905525e-02   1.8746619e-01  -3.3234183e-02   4.2088036e-01   1.3039726e-01   3.1271922e-01   4.3857613e-01   6.2021500e-01   6.3694200e-01   1.0000000e+00   6.8915191e-01   6.1618335e-01   4.9489059e-01   1.1277215e-02   3.7511656e-02   6.6441053e-01   5.8743797e-01   1.8975612e-01   3.9040791e-01  -1.5254221e-01   1.4062636e-02  -1.4518776e-01   9.6731819e-02  -3.9032112e-02  -2.4907936e-03   3.3744254e-02   2.3569789e-01   1.8782439e-01   5.5470352e-02  -1.4201225e-01  -1.8419487e-01   7.6960706e-03  -5.6284533e-02   8.7364334e-02  -3.0639038e-02  -3.4689813e-01  -5.1212766e-01  -9.7711627e-02  -2.5941193e-01   1.5246023e-01   1.3733709e-01   1.2889377e-01   6.8943457e-02   4.9101665e-02   1.1107960e-01   3.3181080e-01   5.1820533e-01   1.3847618e-01  -7.7663024e-03  -2.7718049e-01  -1.8112522e-01  -1.6879436e-01  -5.9444797e-02   7.4013823e-02   1.9897245e-01   3.4673949e-01   3.5610593e-01   3.9682616e-02   4.6363678e-02  -3.2176649e-02  -4.8690487e-02  -2.5146299e-01  -1.2005573e-01   1.1536391e-01  -1.8043245e-02  -2.7256643e-01   2.3602517e-03   4.0911850e-02  -5.8426181e-02   1.9175053e-01  -6.9995427e-02  -2.2878360e-01  -2.9374262e-01
   8.7159349e-02   4.4035141e-01  -1.2378561e-01  -1.3213543e-01  -4.2309496e-03  -2.9320210e-02  -4.5582312e-02  -9.0320591e-02   2.1778478e-01   1.0598775e-01  -2.3507652e-01   8.7894795e-02  -8.8835829e-02   3.0579340e-02   6.6775421e-02  -2.1348925e-02  -1.9664705e-01  -1.9663137e-01  -2.1751059e-01  -1.3671082e-01   1.9391212e-01   7.1537993e-02  -4.0544328e-01  -3.7798416e-01  -8.8587921e-02  -1.1949921e-01   2.9881752e-02   1.0469036e-01  -4.1476324e-01  -4.2588186e-01  -4.8206476e-01  -4.1269952e-01  -1.6298985e-01  -3.1305208e-01  -8.8741954e-02   8.5885106e-02   2.7639098e-01   1.2198036e-01   1.7073876e-01   1.5638709e-01   1.2632444e-01   1.8437253e-01   2.4195110e-01   2.0001851e-01   1.7964438e-01  -9.4963294e-02   3.8175750e-01   2.6980481e-01   2.9612349e-01   3.8288485e-01   4.0792826e-01   4.7810452e-01   6.8915191e-01   1.0000000e+00   4.5173237e-01   3.4624942e-01   1.0509267e-01   2.0712853e-01   4.8585384e-01   3.1588813e-01   7.7399702e-02   1.9169417e-01  -2.6577352e-01  -9.8157449e-02  -4.0790018e-02   3.8717529e-02  -8.2020874e-02  -1.0383750e-01   2.9169898e-01   3.3708424e-01   1.7958955e-01   8.8683469e-02  -1.3162106e-01  -2.1786159e-01  -1.5517396e-01  -9.3028132e-02   1.2048203e-01   7.0391986e-02  -2.1073872e-01  -3.3404254e-01  -6.5088866e-02  -1.1839411e-01   1.1315234e-01   2.0255792e-01   1.2630369e-01   2.8963997e-02  -1.1021215e-01   1.8533456e-02   2.7196064e-01   3.7726295e-01   1.5658058e-01   1.9590686e-01  -1.9448568e-01  -2.5764376e-02  -3.0141947e-01  -1.8674599e-01  -2.1848710e-02   1.3286967e-01   3.6487740e-01   3.1264013e-01   2.6148452e-02   9.1823440e-02  -3.5869263e-02   1.9647261e-01  -2.7781805e-01  -1.0916852e-01   1.7048669e-01   7.9649562e-02  -3.6967276e-01  -1.1601621e-01   2.0032397e-02  -8.4269529e-03   1.4323345e-01  -4.6176873e-03  -2.5058761e-01  -3.1300813e-01
  -3.9224666e-02   1.7460955e-01  -1.9296717e-01  -2.0006741e-01  -4.1611374e-01  -2.2102449e-01  -9.0795738e-02  -1.2816058e-01  -2.0693687e-02  -2.4025437e-01  -2.1789243e-01   1.6914998e-01  -1.8278304e-01   2.9816454e-02  -5.5973623e-02  -3.4785827e-01  -6.2564351e-01  -4.5426538e-01  -2.9833514e-01  -4.3659102e-01   4.8245793e-01   3.9733095e-01  -3.1075648e-01  -2.6185535e-01  -2.4496688e-01  -2.6491397e-01   2.5909794e-02  -3.9737338e-02  -6.6399280e-01  -6.3495961e-01  -7.1317509e-01  -6.5187352e-01   9.9814008e-02  -1.5947412e-01   1.4344654e-01   4.6185978e-01   7.6421130e-01   6.2436203e-01   8.0787840e-01   7.0273063e-01   5.8195264e-01   4.2128082e-01  -1.5691291e-01  -1.4833505e-01  -1.1907827e-01  -3.3108587e-01   6.6436477e-01   5.2153815e-01  -1.2404489e-01   5.9533473e-02   1.7814315e-01   1.2396145e-01   6.1618335e-01   4.5173237e-01   1.0000000e+00   8.0766845e-01  -1.1294276e-01   1.3997467e-01   3.8155189e-01   4.4030235e-01   4.9189246e-02   3.2417148e-01  -3.9332720e-01  -1.4366479e-01  -1.2955791e-01  -7.3159875e-03   1.3058551e-01   2.0573345e-01   4.4053163e-02   3.1033544e-01   5.2368112e-01   2.1982259e-01   8.1394792e-02   1.6046927e-01   2.6162834e-01   2.5550502e-01   6.0133567e-01   5.4688887e-01  -7.2915725e-01  -5.4591816e-01  -3.7851019e-01  -6.4560284e-01   6.6120975e-01   4.3938789e-01   1.2043951e-01  -2.3416761e-01   4.8492824e-01   4.9685382e-01   6.1428469e-01   6.0571785e-01  -2.3088152e-01  -2.8314405e-01  -4.4206500e-01  -2.6501668e-01  -1.6724960e-01   1.8147307e-01   3.7171483e-01   6.9936982e-01   4.8545461e-01   5.3332164e-01  -1.1500738e-01  -5.0426849e-02  -2.3855374e-01  -2.0430901e-01  -5.7147832e-01  -3.7280979e-01  -2.0428366e-01  -3.6362153e-01  -5.1297816e-01   2.7580568e-01   5.3111527e-01  -8.6245068e-02   1.3975608e-01  -1.0859038e-01  -4.1206175e-01  -6.9189400e-01
   3.7014248e-02   1.8960250e-01  -1.8216122e-01  -1.6831152e-01  -3.5998048e-01  -8.6172972e-02  -1.1319176e-01  -4.8890046e-02  -8.7449692e-02  -1.8669785e-01  -1.9802017e-01   1.6279682e-01  -2.8695334e-01   3.7594980e-02  -1.0207559e-01  -3.3480582e-01  -5.2044745e-01  -3.5397569e-01  -7.7767145e-02  -2.0152675e-01   5.0587488e-01   4.5736895e-01  -3.3811662e-01  -2.8570988e-01  -3.5924023e-01  -2.3512901e-01  -1.0813845e-02  -1.8860746e-02  -5.0612094e-01  -4.3362572e-01  -6.1165024e-01  -6.1483837e-01   1.1632475e-01  -4.8565010e-02   1.9855237e-02   3.5655665e-01   6.1173614e-01   5.7818405e-01   7.0886586e-01   7.3223530e-01   6.0437867e-01   4.7576610e-01  -3.5944721e-01  -2.3965243e-01  -2.9025521e-01  -3.7095186e-01   4.6493473e-01   5.0522402e-01  -2.5862027e-01  -1.6471721e-02   1.5871126e-01   1.9044127e-01   4.9489059e-01   3.4624942e-01   8.0766845e-01   1.0000000e+00  -7.9934486e-02   8.3060488e-02   3.3126542e-01   4.7500050e-01  -6.4870385e-02   2.8316675e-01  -3.4768375e-01  -1.2676920e-01  -3.7679515e-01  -9.6394210e-02   4.7974714e-02   2.0919511e-01   3.5761067e-03   3.0471517e-01   3.9867304e-01   1.3254394e-01   1.3570852e-01   2.5863538e-01   2.3354444e-01   2.2574155e-01   5.6077819e-01   5.6600792e-01  -5.6281463e-01  -4.3509994e-01  -2.8854280e-01  -5.1491988e-01   6.6884069e-01   4.9343933e-01  -4.9583565e-03  -1.8154810e-01   5.1646290e-01   5.9879485e-01   4.7581010e-01   5.7260443e-01  -2.0591679e-01  -2.8159038e-01  -5.1536178e-01  -3.7013260e-01  -1.4411812e-01   1.4958138e-01   2.7720196e-01   6.5118330e-01   3.9445422e-01   6.2761427e-01  -8.3231767e-02  -1.9116343e-02  -1.4160636e-01  -1.7664168e-01  -5.0214241e-01  -2.8059252e-01  -1.9244291e-01  -3.1318354e-01  -4.3226628e-01   1.8742901e-01   3.7146005e-01  -9.2186304e-02   1.7222630e-01  -1.2128625e-01  -3.7103926e-01  -5.6147602e-01
   6.8485760e-01   5.1102392e-01   4.0242883e-02  -3.3125557e-01  -8.4145255e-02  -1.1776664e-01  -8.6345622e-02  -2.8433135e-01  -1.7615320e-01  -8.8267784e-02   2.0820580e-01  -1.8104750e-01   2.1679889e-02  -1.7119397e-03  -1.4547534e-01  -2.1474262e-01   4.9995545e-01   4.4380510e-01   1.1869107e-01   2.4699735e-01  -2.8486032e-01  -4.0989833e-02  -1.2118381e-01  -4.6977054e-01   7.5976123e-02  -3.6044209e-01   8.2204866e-02   7.2562288e-02  -9.8109953e-02  -5.7584253e-02   5.2999699e-02  -1.3769950e-01   5.2270051e-01   4.0745115e-01   5.2130989e-02  -7.6630238e-02  -9.2180292e-02  -2.9230847e-01   1.3742054e-02  -2.4357328e-01  -1.4084045e-03  -3.3772630e-01   7.3970146e-02   1.3880832e-02   1.5884816e-01   9.7977811e-02  -8.9507861e-02  -1.1046569e-01   3.9041183e-02   4.3187427e-02  -6.9342990e-02   6.1531150e-02   1.1277215e-02   1.0509267e-01  -1.1294276e-01  -7.9934486e-02   1.0000000e+00   6.9544485e-01  -6.4861280e-02  -1.7082207e-01   3.3721212e-01  -7.3271276e-02   1.9651345e-01  -3.2892437e-02   3.0912738e-02   4.0821817e-02  -3.7932780e-02  -2.6354401e-01   2.6878989e-01  -1.2354502e-02  -3.9125847e-01  -4.6845361e-01   1.5140804e-01   1.8988633e-01   2.2737340e-01   3.7840932e-01  -9.5310768e-03  -1.8894123e-01   3.1585578e-01   4.3908000e-01  -1.2380199e-01   1.3522279e-01  -2.4357209e-01  -4.5355383e-01  -4.1627820e-01  -4.4762184e-01   3.3338989e-02  -2.4998811e-01  -3.7356179e-02  -1.7091103e-01  -6.8437591e-02   1.9081877e-01  -6.3553001e-02   2.8882191e-01   4.3446896e-01   4.6436788e-01   3.7060120e-01   2.7964382e-01   9.3811562e-02   1.3746036e-01   3.3509937e-03  -1.9520265e-01   5.8496925e-02  -9.8660724e-02   1.4325014e-02  -1.4523874e-01  -5.8733780e-02  -1.0937369e-02   3.9703262e-01   4.3135846e-01   2.5503286e-01   1.8459069e-01  -4.1479097e-02   6.6673594e-03  -5.7112710e-03   4.1520579e-02
   5.3325541e-01   7.1642981e-01   2.2846624e-02  -1.2710291e-01  -1.7249834e-01  -1.5990888e-01  -1.7536238e-01  -3.4206743e-01  -1.2343107e-01  -1.6706474e-01  -1.2305369e-01  -2.1267744e-01  -2.2561564e-01  -1.7633040e-01  -2.7193879e-02  -1.6770854e-01   1.8429775e-01   2.4843611e-01   2.2085149e-01   3.1467674e-01   5.9548470e-02  -5.2456340e-03  -2.4332127e-01  -3.6590893e-01   8.2834262e-03  -3.5655163e-01   1.3572695e-01   6.2324762e-02  -3.4412433e-01  -2.6860082e-01  -3.2913708e-01  -4.2475944e-01   2.9012081e-01   1.3536562e-01   1.5728073e-01   1.5825349e-01   1.9887416e-01   4.6799916e-02   2.3603200e-01   1.1610207e-01   1.6319401e-01   7.4660805e-02   2.2020718e-01   1.9607666e-01   1.6147416e-01  -3.4148666e-02   1.9793827e-01   2.3552785e-01  -5.9693586e-03  -5.9804310e-02  -1.1242414e-01   1.0984106e-02   3.7511656e-02   2.0712853e-01   1.3997467e-01   8.3060488e-02   6.9544485e-01   1.0000000e+00   3.3107776e-02   4.0692012e-02   1.4600106e-01  -3.7053376e-02  -2.0949747e-01  -1.9452307e-01   4.2948823e-02   2.5760576e-02   5.6178879e-02  -1.3521372e-01   4.8217243e-01   3.2731667e-01  -7.3798742e-02  -2.1647944e-01  -9.9440827e-02   8.7701876e-02   1.1738290e-02   2.0510160e-01   1.8880166e-01   1.6644971e-01   1.5543003e-01   3.8112977e-01  -9.6095469e-02   1.4991961e-02  -2.0937794e-02  -9.9676853e-03  -3.5610887e-03  -2.4567367e-01   8.9899279e-02   1.0262060e-01   2.2465178e-01   1.1394617e-01  -3.1284937e-01  -6.4180761e-02  -2.5194731e-01  -4.5097330e-02  -2.4065772e-05   1.2275795e-01   1.6067166e-01   3.0071874e-01   8.9787881e-03   8.6744803e-02  -1.0110524e-01  -1.6639265e-01  -1.5343980e-01   6.4045072e-02  -2.0270195e-01  -2.5595967e-01  -2.7376700e-02  -8.0636845e-02  -1.1959429e-01   1.4994701e-01   2.6837112e-01   5.2014256e-03  -7.3272606e-02  -1.3314895e-02  -2.9035367e-01  -2.8195482e-01
   1.9857502e-01   2.3546556e-01  -2.0464207e-01  -3.8471578e-02  -1.5374092e-01  -7.4769070e-02   8.5393558e-02   2.8697987e-01   2.0653012e-01   1.3475316e-01   2.5154690e-01   4.7308207e-01   2.9609703e-01   4.9643326e-01  -3.1785644e-01  -1.4716719e-01  -2.8056062e-01  -2.2853173e-01  -3.7228645e-01  -2.8617854e-01   2.7118560e-01   2.3386367e-01  -4.6575714e-01  -3.9773458e-01  -2.0678672e-01  -1.1932298e-01  -3.0983268e-02  -3.8174434e-02  -2.9393560e-01  -2.6506371e-01  -4.5970987e-01  -2.7108684e-01  -1.4340320e-01  -1.6733333e-01  -2.1360411e-01   1.1431474e-02   7.7404760e-02   4.4077478e-02   6.5197436e-02   6.8403230e-02   4.2059138e-02   2.7806857e-02  -8.0603357e-02  -8.9674036e-02   1.4620178e-02  -3.1709248e-03   1.4304334e-01  -4.8737931e-03   1.7473628e-01   4.0784921e-01   5.5710027e-01   5.7674465e-01   6.6441053e-01   4.8585384e-01   3.8155189e-01   3.3126542e-01  -6.4861280e-02   3.3107776e-02   1.0000000e+00   6.9189241e-01   5.3086719e-01   5.2022707e-01   5.1396301e-02   2.1216017e-01  -8.4892156e-02   2.5710662e-01   4.9382174e-02   1.2144504e-01  -1.8646355e-01   1.1452116e-02   1.4154915e-01  -4.7892138e-02  -1.9453821e-02  -9.3311199e-02   6.7280519e-02   1.1516542e-02   6.1835166e-02  -6.9541837e-02  -3.4967198e-01  -3.9309993e-01  -2.6068316e-01  -3.4098735e-01  -2.0400451e-02   2.8139718e-03  -6.2492528e-02  -6.3213082e-02   1.6757198e-02  -6.2677047e-02   2.6161597e-01   3.8319271e-01   1.1308737e-01   2.9878212e-02  -2.1102994e-01  -1.1966505e-01  -6.6837372e-02  -2.3607295e-02  -1.1163546e-03  -2.8513474e-02   1.8398934e-01   2.4312853e-01  -1.8972208e-02   5.6622864e-02  -1.3312563e-01   5.0823847e-02  -1.8334799e-01  -4.6115888e-02   1.6175968e-01   5.6018608e-03  -1.2165190e-01  -1.0547526e-02  -1.4665315e-01  -1.9765196e-01   2.4586564e-02  -1.9544989e-01  -1.7524088e-01  -1.6981263e-01
  -1.8923676e-02   1.7098015e-01  -2.2576945e-01   5.2789728e-02  -8.5343404e-02   1.5264695e-01  -2.8030292e-03   4.3092373e-01   4.3012054e-02   9.5152570e-02   6.3447780e-02   5.2144817e-01  -1.2831361e-02   5.0127850e-01  -3.4420733e-01  -1.0248575e-01  -3.4347747e-01  -1.7195776e-01  -1.3597117e-01  -1.4190894e-02   3.7109545e-01   4.1689563e-01  -4.4412103e-01  -2.8795628e-01  -2.3835865e-01   3.1454077e-02   7.3955246e-02   7.6772937e-02  -2.0025660e-01  -6.9525598e-02  -4.7529142e-01  -3.8114477e-01  -1.0308509e-01  -1.0455333e-01  -4.5676288e-01  -1.2767538e-01   1.1612587e-01   1.9503587e-01   1.0595704e-01   2.6158471e-01   1.8646164e-01   2.8162828e-01  -1.5572737e-01  -2.0489413e-01  -1.1868066e-01  -1.7246309e-01   1.7057844e-01   9.4886668e-02   7.4596488e-02   1.9963160e-01   3.5459177e-01   4.0962293e-01   5.8743797e-01   3.1588813e-01   4.4030235e-01   4.7500050e-01  -1.7082207e-01   4.0692012e-02   6.9189241e-01   1.0000000e+00   1.6464146e-01   6.0685224e-01   6.7339870e-02   4.2077711e-01  -4.7994833e-01  -7.1524677e-02  -2.2074730e-01   3.9179712e-02  -2.1812669e-01   1.3633337e-01   1.5325944e-01   1.0436590e-01  -5.9272365e-02   1.7878345e-01   3.6948394e-03   4.9393122e-02   1.1287083e-01   1.5795586e-01  -3.2757864e-01  -4.2900239e-01  -2.6488278e-03  -1.9940145e-01   1.5918140e-01   3.1254514e-01  -1.1460312e-02  -3.7019565e-03  -2.5581962e-02   8.5461722e-02   3.2648070e-01   4.4127799e-01   8.6357423e-02  -1.8915473e-01  -3.8125956e-01  -3.9233201e-01  -2.4208513e-01  -1.4156359e-01  -1.3187186e-01   3.9492242e-02   2.4759536e-01   2.9205245e-01   1.9162331e-02   6.2418037e-03  -6.9057350e-02   2.2757104e-02  -2.7048736e-01  -2.0705716e-01   3.6899250e-02  -8.3812660e-02  -3.1585061e-01  -9.6156573e-02  -1.8295155e-01  -2.6965869e-01   1.4214314e-01  -1.5321384e-01  -2.5888800e-01  -3.1550166e-01
   5.7801996e-01   1.3425197e-01  -9.3622434e-02  -1.3647787e-01  -2.0047227e-01  -5.4013422e-02   1.9840079e-01   2.2743997e-01   5.9107932e-02   2.2731610e-01   5.3404924e-01   4.2291443e-01   4.6043746e-01   4.7580297e-01  -3.0575094e-01  -2.7573219e-01   1.3294015e-01   4.9770330e-02  -3.7519219e-01  -3.7437783e-01  -1.9855476e-01   6.0400574e-02  -3.4117109e-02  -3.1753405e-01  -7.9834247e-02  -2.0587229e-01  -1.1752535e-01  -1.0303811e-01  -1.8950911e-01  -2.1038182e-01  -9.1162481e-02   9.7542612e-02   3.5207355e-01   2.7192642e-01   2.1272709e-02   1.7395650e-03  -6.9181789e-02  -1.9873291e-01   3.3376873e-02  -2.2974930e-01  -1.1564219e-01  -4.3157337e-01  -2.7184934e-01  -3.1514236e-01  -7.0959068e-02  -4.1361897e-02  -1.8941518e-01  -2.6759806e-01  -7.6319249e-02   1.1560967e-01   1.1745281e-01   1.4377077e-01   1.8975612e-01   7.7399702e-02   4.9189246e-02  -6.4870385e-02   3.3721212e-01   1.4600106e-01   5.3086719e-01   1.6464146e-01   1.0000000e+00   5.2502568e-01   3.9468412e-01   3.4906049e-01   2.1650936e-01   4.4138681e-01   9.2209568e-02   2.5062417e-02  -2.6999197e-01  -3.7012244e-01  -1.7061222e-01  -2.9297837e-01   1.5758244e-01  -2.6568930e-04   3.5180680e-01   3.5017799e-01   1.6910705e-03  -2.4322595e-01  -1.3803052e-01  -2.6030044e-02  -3.9120168e-01  -3.0440823e-01  -2.1976550e-01  -4.7848156e-01  -3.5555111e-01  -3.9717869e-01   8.0991607e-02  -2.8074353e-01   1.9643990e-01   1.3570177e-03  -1.3007216e-03   6.6927958e-02   5.1624035e-02   2.8119269e-01   4.2530136e-01   4.7692123e-01   2.9579781e-01   1.4761033e-01   2.6333297e-02   2.7547140e-02  -9.9337941e-02  -1.2734962e-01  -3.2267135e-02  -1.5107505e-01  -1.1826124e-01  -1.6421501e-01  -1.9866766e-01  -6.7122993e-02   3.4305475e-01   4.1748923e-01   9.3656633e-02  -7.0350690e-02  -1.8226147e-01  -1.8346679e-01  -4.5038407e-02  -2.8427674e-02
   1.1116890e-01   1.8664361e-01  -4.4401784e-01   3.7418739e-02  -2.0743740e-01   3.1211764e-01  -1.0135344e-01   5.8601672e-01  -1.0935748e-01   3.9904387e-01   1.9068451e-01   8.1822970e-01   4.8878123e-02   6.5910925e-01  -3.7285907e-01  -1.0761875e-01  -1.9567523e-01  -1.6535194e-01  -4.3982153e-01  -3.3308678e-01   1.7318493e-01   4.4425854e-01  -3.0033778e-01  -1.8047353e-01  -1.1805517e-01   1.3777486e-01   1.3703820e-01   1.7046377e-01  -3.1030304e-01  -2.1727905e-01  -3.7955910e-01  -4.8432728e-02   6.0267020e-02   3.2215220e-02  -2.4260854e-01  -2.7101691e-02   8.7074681e-02   1.0420703e-01   1.4713451e-01   1.3545998e-01   7.4074741e-02  -3.3981500e-02  -3.8699652e-01  -4.4963176e-01  -3.0731647e-01  -2.5744417e-01  -3.3596325e-02  -4.9957952e-02  -1.5279470e-01   8.0306664e-02   1.6970218e-01   1.9424455e-01   3.9040791e-01   1.9169417e-01   3.2417148e-01   2.8316675e-01  -7.3271276e-02  -3.7053376e-02   5.2022707e-01   6.0685224e-01   5.2502568e-01   1.0000000e+00   1.2807704e-01   5.9373479e-01  -1.8878797e-01   3.5605947e-01  -1.1680738e-01   1.3745353e-01  -2.8720739e-01  -1.2400310e-01   8.6065181e-02   3.0306782e-02  -3.1967934e-02   7.3586250e-02   9.7327428e-02   2.1542998e-01   1.3366763e-01   1.0466580e-01  -2.9066699e-01  -3.6711016e-01  -1.7815953e-01  -3.4502735e-01   4.5329657e-02   1.2767091e-02  -8.2042867e-02  -7.6116405e-02   1.4890357e-02  -3.2536246e-02   2.8145668e-01   3.1189823e-01   7.5424236e-02  -2.8139024e-01  -2.7788626e-02  -2.3674376e-01   3.7320680e-02   1.4427859e-01   7.0680410e-02   1.8043807e-01   1.3065213e-01   7.6246834e-02   3.6962810e-02  -1.5428937e-01  -1.0261944e-02  -1.6290067e-01  -2.4021106e-01  -2.7993448e-01  -2.1074091e-02  -1.6697539e-01  -1.0712077e-01   1.8689427e-01  -9.2056985e-03  -1.8180403e-01  -6.4273893e-02  -2.0793086e-01  -2.0212474e-01  -2.6891582e-01
   2.9675569e-01  -2.5982552e-01   2.1131814e-01  -7.8303904e-02   2.3728307e-01   1.0606050e-01   5.0719414e-01   4.8017693e-01   1.0260803e-01   5.0207106e-02   5.8942498e-01   2.3761106e-01   5.7371152e-01   4.1506631e-01  -3.4948277e-01  -2.4690385e-01   4.6671101e-01   4.5461903e-01  -2.2771015e-02   1.3227111e-01  -4.1830573e-01  -1.1462705e-01   2.2107961e-01  -1.7935705e-01  -5.2424994e-02  -6.6086188e-02  -2.4014383e-01  -1.6327715e-01   5.5563939e-01   5.0327851e-01   5.3206693e-01   3.7034870e-01   3.6601912e-01   4.7155440e-01  -3.8261118e-01  -5.9396048e-01  -5.7840943e-01  -4.7869414e-01  -4.7865479e-01  -5.8243543e-01  -4.3737035e-01  -5.4718897e-01  -2.5617137e-01  -2.4518083e-01  -1.0448607e-01   8.5179061e-02  -5.2414806e-01  -5.0545883e-01  -6.2581739e-02   3.0696635e-04  -1.8224649e-02  -8.6784852e-02  -1.5254221e-01  -2.6577352e-01  -3.9332720e-01  -3.4768375e-01   1.9651345e-01  -2.0949747e-01   5.1396301e-02   6.7339870e-02   3.9468412e-01   1.2807704e-01   1.0000000e+00   7.0720942e-01  -1.6389773e-01  -1.9230714e-01  -3.0843015e-01  -2.7440655e-01  -4.3390732e-01  -5.2745783e-01  -3.6203168e-01  -1.5782397e-01   3.2572616e-01   1.9355683e-01   1.8504913e-01   1.4457472e-01  -3.7853043e-01  -4.1490716e-01   2.1635077e-01   1.6103202e-01   2.1550720e-01   2.8580296e-01  -4.6344820e-01  -4.6003086e-01  -4.5885741e-01  -2.8776971e-01  -3.2364130e-01  -6.4654756e-01  -1.8006940e-01  -3.6166991e-01   2.7407195e-01   2.9234359e-01   2.1674590e-01   4.2386252e-01   4.3176163e-01   2.6860158e-01   6.8941512e-02  -2.8454392e-01   7.6541116e-03   3.8396357e-02   1.1391767e-01   7.4183816e-02   2.1412714e-01   1.3192046e-02   2.4155697e-01   1.2766668e-01  -1.0183534e-01   1.1604200e-02   5.7253523e-01   2.1454537e-01  -2.4122100e-01   9.1461078e-02   6.2628351e-02   1.4500611e-02   2.9021986e-01   3.8688222e-01
   2.7348407e-02  -1.5521144e-01  -1.6395551e-01  -4.4897656e-03   1.7066013e-01   3.7320706e-01   2.6121992e-01   7.0793402e-01   2.2543774e-02   2.5161725e-01   3.5606658e-01   6.1115290e-01   2.9655952e-01   5.5357941e-01  -3.8810412e-01  -1.8512809e-01   2.1043266e-01   2.8618956e-01  -1.9958133e-01   4.6112948e-02  -1.3086694e-01   1.5793929e-01  -4.6284455e-02  -1.7521633e-01  -9.7822387e-02   1.3650101e-01  -6.9617141e-02   4.2466749e-02   3.2555349e-01   3.5390454e-01   1.6967608e-01   2.3985906e-01   2.1751511e-01   3.2143436e-01  -5.0564034e-01  -4.7292976e-01  -3.3090994e-01  -1.7038431e-01  -2.7281896e-01  -2.3485444e-01  -2.0873192e-01  -2.5243979e-01  -3.7654307e-01  -3.7848180e-01  -2.8157195e-01  -1.5773102e-01  -3.7176710e-01  -3.5649241e-01  -1.9049233e-01  -9.6179018e-02  -9.7471534e-02  -1.6257181e-01   1.4062636e-02  -9.8157449e-02  -1.4366479e-01  -1.2676920e-01  -3.2892437e-02  -1.9452307e-01   2.1216017e-01   4.2077711e-01   3.4906049e-01   5.9373479e-01   7.0720942e-01   1.0000000e+00  -3.8314037e-01  -1.2397489e-01  -4.4182114e-01  -2.1002653e-01  -4.5520454e-01  -3.5052434e-01  -1.6671922e-01  -2.3688386e-02   2.2211629e-01   2.3748451e-01   9.4726057e-02   1.5325418e-01  -1.9928751e-01  -1.3004113e-01  -3.9679166e-02  -8.5487649e-02   1.9406124e-01   1.4281207e-01  -2.0342894e-01  -1.1969133e-01  -2.7380976e-01  -1.9532904e-01  -3.2949719e-01  -5.1234872e-01   2.5448139e-02  -5.8998298e-02   2.2626018e-01   4.9793856e-02   1.5207894e-01   8.5890009e-02   1.9666715e-01   1.2660055e-01  -3.5828407e-02  -1.3636882e-01   7.9658057e-02   2.9310028e-02   1.0185493e-01   5.0516296e-04   1.2857417e-01   2.5239270e-03   5.7976482e-02  -2.1246439e-02  -9.7954774e-02  -1.1937794e-01   2.3255546e-01   1.3860516e-01  -2.1681021e-01  -5.3430515e-02   4.5455796e-02   2.8845082e-02   1.4496582e-01   1.1064689e-01
   8.0915332e-02   6.0527275e-02   2.5533402e-01   2.7982518e-01  -9.1206760e-02  -3.6090222e-01   8.3049399e-02  -2.4348326e-01   1.3365204e-01   3.9658108e-02  -8.1480328e-02  -2.1043643e-01   1.7391343e-01  -2.8543425e-01   2.5876582e-01   1.9974810e-01  -6.2213288e-02  -1.8955012e-01  -2.1323468e-01  -2.9946799e-01  -2.9766800e-01  -3.5938918e-01   3.8349066e-01   3.7178860e-01   2.8393379e-01  -1.3920051e-02  -1.6822455e-01  -2.2288289e-01  -1.8322370e-01  -3.6693081e-01   1.9747893e-01   3.4115933e-01  -9.8994102e-02  -2.7485441e-02   6.4151365e-01   3.7186374e-01   1.4421518e-02  -1.8171755e-01  -6.3686207e-02  -2.5429517e-01  -3.0630517e-01  -3.2512587e-01   1.7504799e-01   2.2026245e-01   1.4632322e-01   2.3379131e-01  -4.1816054e-02  -1.4405737e-04   1.4889578e-01   1.8286895e-01   9.5892453e-02   2.8102162e-02  -1.4518776e-01  -4.0790018e-02  -1.2955791e-01  -3.7679515e-01   3.0912738e-02   4.2948823e-02  -8.4892156e-02  -4.7994833e-01   2.1650936e-01  -1.8878797e-01  -1.6389773e-01  -3.8314037e-01   1.0000000e+00   6.3667983e-01   6.3517631e-01   3.4560740e-01   3.0472350e-01  -3.0900185e-02   7.6532755e-02  -4.7739384e-02  -3.3330718e-01  -4.6830116e-01  -1.9092792e-01  -2.1566250e-01  -1.0946493e-01  -2.3938481e-01   5.7367550e-02  -3.8690145e-04  -2.8036872e-01  -1.5943521e-01  -2.5727815e-01  -3.6440863e-01   3.0820736e-01   2.5207900e-01  -1.4043570e-02  -8.7138472e-02   5.2115280e-02  -1.2035712e-01  -2.5766712e-01   7.4977192e-02   2.1241807e-01   2.7691809e-01  -1.0876826e-02  -1.8448874e-02   7.7335327e-03  -1.2993702e-01  -3.6388748e-01  -4.8684851e-01  -9.6498572e-02  -1.3759179e-01  -6.5756681e-02  -1.4031645e-01   4.7588613e-02  -9.7923433e-03   1.6215166e-01   1.8807801e-01   5.9462206e-02  -4.8546697e-03   1.0762587e-01  -1.1852332e-01  -4.2032166e-01  -9.3969016e-02   1.4447747e-02   6.8885028e-02
   8.8967507e-02   1.7700119e-01  -1.3317780e-01   3.3724712e-01  -2.7487425e-01  -8.3394654e-02  -1.2782675e-01   1.3768178e-01  -2.1191742e-01   2.9338553e-01  -1.8122120e-02   2.6489323e-01   3.3494680e-02   1.4346758e-01  -1.7878789e-01   1.1020423e-01  -1.7950978e-01  -3.0341445e-01  -5.3101372e-01  -4.6719123e-01  -1.4943593e-01  -2.4875673e-02  -2.9457373e-02   2.4252335e-01   2.2825553e-01   1.8624315e-01   1.8075971e-02  -6.2751676e-03  -4.2191458e-01  -4.7413190e-01  -5.2670954e-02   3.1003587e-01  -1.0060977e-01  -2.2680821e-02   3.3990138e-01   3.0434628e-01   1.2695059e-02  -2.0067860e-01   1.1448030e-02  -1.6933698e-01  -2.1548715e-01  -3.2696235e-01  -9.4428097e-02  -8.0395626e-02  -5.0378312e-02   1.9811635e-01  -8.5204105e-02  -1.6908751e-02   5.8391116e-02   3.3468477e-01   2.9229883e-01   3.5331553e-01   9.6731819e-02   3.8717529e-02  -7.3159875e-03  -9.6394210e-02   4.0821817e-02   2.5760576e-02   2.5710662e-01  -7.1524677e-02   4.4138681e-01   3.5605947e-01  -1.9230714e-01  -1.2397489e-01   6.3667983e-01   1.0000000e+00   5.6040021e-01   5.3461032e-01   1.0342270e-01  -6.6773311e-02  -1.2064062e-02  -1.8785269e-01  -3.8014956e-01  -3.6686248e-01  -1.0895867e-01  -1.3799023e-02  -1.0278503e-01  -2.1307077e-01  -4.9564625e-02  -1.9807764e-01  -4.9583836e-01  -3.8716886e-01  -2.0802150e-01  -4.3101166e-01   5.5986501e-02   2.4892303e-01   1.6551040e-01   1.4415316e-02   9.3798474e-02   9.0429691e-03  -5.1110882e-02  -1.7340548e-01   2.8147224e-01   8.5392335e-03   1.1838072e-01   1.4401713e-01   1.2886591e-01  -1.8071730e-02  -1.9534826e-01  -3.4136688e-01   1.2282050e-01  -2.5267349e-01   1.4769081e-01  -1.5928868e-01   4.4997224e-02  -6.3168945e-02   2.5161821e-01   1.5467631e-01   8.9711064e-02   9.2807139e-02   4.7130541e-02  -9.0875225e-02  -3.2742481e-01  -1.2247819e-01   9.0116622e-03   3.0936914e-02
   3.4225879e-04   5.5526936e-02   1.9427971e-01   2.6170570e-01  -3.6841671e-01  -5.2519919e-01   5.2120376e-02  -1.8695256e-01  -1.5749303e-01  -2.3149221e-01  -2.6890440e-01  -2.1001008e-01   7.4046031e-03  -3.4868741e-01   2.9561839e-02  -9.8676558e-02  -3.1345173e-01  -3.8514110e-01  -9.6570244e-02  -2.4694985e-01  -1.8927087e-01  -2.9697484e-01   1.7449770e-01   3.5955823e-01   8.4828122e-03  -1.0504411e-01  -2.0201766e-01  -3.1922041e-01  -3.4421511e-01  -4.8077761e-01  -4.7851080e-02   1.1915666e-01   1.8557748e-02   8.8987464e-02   7.2678574e-01   6.8472033e-01   2.9061499e-01   1.5392850e-01   2.7565956e-01   1.4512375e-01   1.2822395e-02  -8.7476503e-02  -2.5639740e-02   2.0994118e-01   3.4709917e-02   3.2782642e-01   1.2507862e-01   3.4787964e-01  -8.3286633e-02   2.2556525e-01   1.3008344e-02   4.0217922e-02  -3.9032112e-02  -8.2020874e-02   1.3058551e-01   4.7974714e-02  -3.7932780e-02   5.6178879e-02   4.9382174e-02  -2.2074730e-01   9.2209568e-02  -1.1680738e-01  -3.0843015e-01  -4.4182114e-01   6.3517631e-01   5.6040021e-01   1.0000000e+00   8.4349255e-01   1.9394999e-01   1.8946643e-01   1.7039355e-01  -1.2797524e-01  -2.2713440e-01  -2.5256842e-01  -1.6067463e-01  -8.2232229e-02   1.8479808e-01   1.0510468e-01  -2.0197409e-01  -1.6245473e-01  -4.0969595e-01  -4.5831188e-01   1.6390633e-01  -4.6099511e-02   2.5684469e-01   1.4500678e-01   2.8439484e-01   2.2571027e-01   1.1037246e-01  -8.9243668e-02  -3.2472883e-01  -2.4425919e-01  -2.1060240e-02  -2.8387902e-02  -8.2974783e-02   5.3759773e-02   8.4145184e-02   1.0562774e-01  -3.1004981e-01  -2.8376893e-01  -2.1346729e-01  -1.5384604e-01  -2.1301010e-01  -2.4336765e-01  -2.3557452e-01  -1.8633206e-01   1.6105401e-02   3.9685347e-03  -1.7079027e-01   3.8699745e-02   2.2652303e-01  -2.6510551e-01  -4.4361436e-01  -4.1773576e-01  -2.8111056e-01  -2.6530264e-01
  -1.9813575e-01  -1.2392898e-02   3.3626612e-02   3.2801786e-01  -3.9554652e-01  -3.3059885e-01   3.9319379e-02   1.3582150e-01  -3.1771431e-01  -1.4533179e-01  -2.7823281e-01   6.9684679e-02  -9.5885132e-02  -1.3730836e-01  -1.9709241e-01  -1.7726485e-01  -4.2546337e-01  -4.3424982e-01  -2.5196608e-01  -3.5014105e-01  -6.1135886e-02  -8.7493747e-02   4.7515173e-02   3.6114950e-01  -8.7468426e-02   6.2554206e-02  -1.9205934e-01  -2.5470160e-01  -3.2261906e-01  -4.0440011e-01  -1.1605554e-01   1.0282845e-01   5.2723404e-03   1.1112568e-01   4.5979960e-01   5.7132291e-01   2.9341251e-01   2.0736749e-01   3.0187097e-01   2.3503005e-01   4.0083389e-02  -3.2367209e-02  -2.9424982e-01  -1.2356594e-02  -2.0880612e-01   2.6163231e-01   1.1338930e-01   3.7267405e-01  -2.2560783e-01   2.2829729e-01   8.6398789e-02   1.0041860e-01  -2.4907936e-03  -1.0383750e-01   2.0573345e-01   2.0919511e-01  -2.6354401e-01  -1.3521372e-01   1.2144504e-01   3.9179712e-02   2.5062417e-02   1.3745353e-01  -2.7440655e-01  -2.1002653e-01   3.4560740e-01   5.3461032e-01   8.4349255e-01   1.0000000e+00   3.5640861e-03   1.3446302e-01   2.6040028e-01  -2.4139451e-02  -2.1471212e-01  -1.5912041e-01  -1.5349260e-01  -8.1358591e-02   1.8583362e-01   1.8479937e-01  -3.4033289e-01  -2.8083186e-01  -4.1270263e-01  -5.3209274e-01   2.7847126e-01   7.8579918e-02   1.5163539e-01   1.8767747e-01   3.0577823e-01   2.7512490e-01   7.7108837e-02  -4.6032088e-02  -1.7132921e-01  -3.6224073e-01   7.2401437e-02  -1.6934599e-01  -8.3179791e-02   6.2076330e-02   8.1576219e-02   1.2064296e-01  -1.6692961e-01  -1.4564736e-01  -1.2561753e-01  -8.7231777e-02  -1.2411270e-01  -1.8172744e-01  -2.4373690e-01  -1.3885641e-01   2.0088464e-02  -5.9684661e-02  -2.2221886e-01   4.5152462e-02   1.7220654e-01  -2.8987484e-01  -3.5217179e-01  -3.6871381e-01  -2.1468265e-01  -2.8479220e-01
   5.8533845e-02   4.6500909e-01   1.6553131e-01   1.3889367e-01   1.8743864e-01  -4.9737146e-02  -1.7573976e-01  -4.1942448e-01   8.4426164e-02  -2.6098054e-02  -5.6031611e-01  -3.9657765e-01  -3.6178636e-01  -5.4415477e-01   4.2300226e-01   2.2302475e-01  -1.2761864e-01  -1.4342867e-01   2.1711568e-01   2.1488855e-01   1.4204328e-01  -3.9080199e-02   3.4335698e-02   6.2071402e-02   1.7869856e-01  -6.9325763e-02   1.6103073e-01   1.1451893e-01  -3.5811147e-01  -4.0100712e-01  -2.1215843e-01  -2.6084966e-01  -1.4362533e-01  -2.2842511e-01   3.5908448e-01   2.9554416e-01   2.3094511e-01   1.2114903e-01   1.1595037e-01   1.7139135e-01   2.4911715e-02   2.3120845e-01   3.5191242e-01   2.4170508e-01   7.6056120e-02  -6.8902672e-02   1.7175832e-01   3.4048381e-01   8.7198533e-02   4.2985046e-02  -2.1969827e-02   2.9233904e-02   3.3744254e-02   2.9169898e-01   4.4053163e-02   3.5761067e-03   2.6878989e-01   4.8217243e-01  -1.8646355e-01  -2.1812669e-01  -2.6999197e-01  -2.8720739e-01  -4.3390732e-01  -4.5520454e-01   3.0472350e-01   1.0342270e-01   1.9394999e-01   3.5640861e-03   1.0000000e+00   7.7920403e-01   2.6512945e-01   2.3562224e-01  -4.9939472e-01  -3.5717892e-01  -4.9113140e-01  -3.2333443e-01   1.3254278e-01   1.7771106e-01   2.1777795e-01   8.9428683e-02   1.2696853e-01   9.2182834e-02   5.1825501e-02   2.2064704e-01   4.3724159e-01   3.1639582e-01   5.0324979e-02   2.6738977e-01   2.2227958e-01   2.2613096e-01  -2.3015226e-01   8.4879331e-02  -1.0850006e-01  -4.0946952e-02  -3.5447365e-01  -3.2531244e-01  -1.7629086e-01   4.3042587e-02  -2.0896279e-01  -1.3009185e-01  -5.3874116e-02  -2.0385359e-02  -1.4114165e-01   7.8805530e-02  -1.3610001e-01  -2.0895510e-01   1.2075636e-01   4.7807818e-02  -3.4391489e-01  -2.8021309e-01   2.3099639e-02  -1.2940695e-02  -4.2225261e-02   1.1475632e-01  -2.7282026e-01  -1.3583896e-01
  -1.2797292e-01   4.0814664e-01   7.3209591e-02   1.6875908e-01   6.2632610e-02  -6.2276748e-02  -1.5029476e-01  -2.6475092e-01   5.5356396e-02  -1.2142535e-01  -6.0800298e-01  -2.2973940e-01  -3.6490159e-01  -4.4657372e-01   3.6736506e-01   1.3026797e-01  -4.0351661e-01  -2.6668228e-01   2.5668473e-01   1.8732615e-01   3.8994833e-01   5.0559353e-02  -7.9369969e-02   1.1472422e-01  -1.0828908e-02  -5.9888443e-02   1.4135694e-01   8.2838270e-02  -4.0634061e-01  -4.2238869e-01  -4.7211034e-01  -4.5843098e-01  -2.6161769e-01  -3.4720868e-01   2.2818983e-01   4.3113532e-01   4.6393743e-01   4.4087913e-01   3.0322092e-01   5.2238291e-01   2.9910000e-01   5.5749425e-01   2.7773911e-01   1.7401472e-01  -1.0824237e-03  -2.1115851e-01   3.5787695e-01   5.3614011e-01  -1.5271090e-02  -1.8882194e-02  -5.0724654e-02   1.3629013e-02   2.3569789e-01   3.3708424e-01   3.1033544e-01   3.0471517e-01  -1.2354502e-02   3.2731667e-01   1.1452116e-02   1.3633337e-01  -3.7012244e-01  -1.2400310e-01  -5.2745783e-01  -3.5052434e-01  -3.0900185e-02  -6.6773311e-02   1.8946643e-01   1.3446302e-01   7.7920403e-01   1.0000000e+00   4.3767999e-01   3.0100089e-01  -3.8596717e-01  -1.8800985e-01  -4.6595990e-01  -3.0059129e-01   3.2301603e-01   4.4788897e-01  -9.8198108e-02  -1.5677149e-01   1.4942416e-01  -8.1799301e-02   3.8044248e-01   5.9182657e-01   4.9626178e-01   2.9690873e-01   9.3281632e-02   4.1999344e-01   3.1549296e-01   3.7292960e-01  -1.9911770e-01  -6.7647455e-02  -2.7563455e-01  -2.6042235e-01  -6.1762359e-01  -4.5067239e-01  -3.2533835e-01   1.4894101e-01  -1.1896149e-01  -1.1461504e-02  -1.6587141e-01  -1.6118651e-02  -2.8537807e-01   3.3117321e-02  -3.8073308e-01  -3.5708390e-01   1.4027282e-02  -5.5553045e-02  -6.7249494e-01  -3.9778619e-01   1.3249722e-02  -1.8537839e-01   4.9219744e-02  -6.4662846e-02  -5.3739287e-01  -4.3889085e-01
  -2.6651495e-01   4.2805025e-03   1.4410282e-01   9.8922768e-02  -1.4634212e-03  -1.4120600e-01   2.0635694e-01  -6.4447966e-02   1.1715787e-01  -1.5334935e-01  -3.5364808e-01  -1.1988354e-02  -7.7611292e-02  -2.1703323e-01   1.4246741e-01  -1.3339437e-01  -6.1454618e-01  -4.4745161e-01  -2.2421523e-02  -3.3425889e-01   5.5400474e-01   2.6895402e-01   1.1466529e-01   7.7180982e-02   8.8330979e-02  -5.0344571e-02   1.1608022e-01  -3.8837192e-02  -4.2678709e-01  -4.5556146e-01  -4.1140938e-01  -2.9202630e-01  -7.7701063e-02  -2.1660323e-01   2.4866036e-01   4.6560995e-01   5.6624399e-01   5.8068720e-01   4.8769360e-01   5.4856542e-01   3.2142418e-01   4.3039230e-01  -1.2164299e-01  -3.2117112e-02  -3.5283625e-01  -4.0567844e-01   4.1030924e-01   4.8391031e-01  -2.2652081e-01  -1.2086492e-01   2.6759976e-02  -1.5785866e-01   1.8782439e-01   1.7958955e-01   5.2368112e-01   3.9867304e-01  -3.9125847e-01  -7.3798742e-02   1.4154915e-01   1.5325944e-01  -1.7061222e-01   8.6065181e-02  -3.6203168e-01  -1.6671922e-01   7.6532755e-02  -1.2064062e-02   1.7039355e-01   2.6040028e-01   2.6512945e-01   4.3767999e-01   1.0000000e+00   6.7061838e-01  -2.3286742e-02   1.5143513e-02   1.5567744e-02  -3.3944136e-02   5.7003453e-01   5.8656092e-01  -5.2755928e-01  -3.4391990e-01  -1.8691099e-01  -4.2898581e-01   4.7618631e-01   5.2101750e-01   3.0357681e-01   4.6278445e-02   2.9146284e-01   3.6078407e-01   5.0951411e-01   4.2230782e-01  -3.4465431e-01  -1.2906243e-01  -2.8122618e-01  -1.9247313e-01  -3.8803804e-01  -1.7341424e-01  -2.9224028e-02   2.5177965e-01   3.0956542e-02   1.5003804e-01  -1.4165082e-01   8.0328975e-02  -2.9042852e-01  -8.7387745e-02  -4.5723195e-01  -2.6065927e-01  -1.9086198e-01  -2.0665549e-01  -5.3548906e-01   1.4791188e-02   2.9045078e-01  -2.3759587e-01   5.4120077e-03  -4.0915788e-02  -3.6332970e-01  -5.3352237e-01
  -3.6795003e-01  -1.1951237e-01   9.8269408e-02   1.4041315e-01   3.2987986e-01   2.3560424e-01   1.3128897e-01   4.4603787e-02   3.0598729e-01   7.5165669e-02  -2.5596564e-01   6.6067621e-02  -2.5719064e-02  -7.8981964e-02   3.0405790e-01   1.8783117e-01  -3.9298126e-01  -2.3705471e-01   9.0532533e-02  -1.0671813e-01   3.8209569e-01   2.5585816e-01   2.3829007e-01   2.2179890e-01   2.1585321e-01   1.6295368e-01   1.9356326e-01   1.5056103e-01  -6.3932953e-02  -5.5723996e-02  -1.3385788e-01  -8.2201804e-02  -2.2154568e-01  -3.1053714e-01   4.3198042e-02   1.3238236e-01   2.2574437e-01   3.6310153e-01   1.3583404e-01   2.9170109e-01   1.2328230e-01   4.0042330e-01   2.5252065e-02   5.4320932e-03  -1.5418825e-01  -2.6978592e-01   2.0056768e-01   2.1381543e-01  -3.9956656e-02  -1.3084515e-01  -2.0804227e-02  -1.6196716e-01   5.5470352e-02   8.8683469e-02   2.1982259e-01   1.3254394e-01  -4.6845361e-01  -2.1647944e-01  -4.7892138e-02   1.0436590e-01  -2.9297837e-01   3.0306782e-02  -1.5782397e-01  -2.3688386e-02  -4.7739384e-02  -1.8785269e-01  -1.2797524e-01  -2.4139451e-02   2.3562224e-01   3.0100089e-01   6.7061838e-01   1.0000000e+00  -4.0410913e-02   4.0434738e-02  -1.0458693e-01  -1.2972215e-01   2.8151460e-01   4.2025330e-01  -2.4961121e-01  -2.2587051e-01   1.7538955e-01  -3.9869268e-02   2.3935114e-01   4.5878167e-01   3.8070561e-01   2.3696328e-01   5.1332565e-02   2.5300608e-01   3.4521224e-01   3.2472878e-01  -2.7317499e-02  -5.8053533e-05  -1.0839328e-01  -1.8572374e-01  -4.3364718e-01  -3.6759296e-01  -2.6624814e-01  -6.8616678e-02  -6.5493150e-03  -2.0840691e-02   1.1931361e-01   1.7443555e-01  -5.2374943e-02   1.3188587e-01  -1.3415384e-01  -1.7974481e-02   7.3388410e-02  -1.0184861e-01  -4.2339693e-01  -2.3014285e-01  -5.2549647e-02  -8.4434657e-02   1.5420007e-01   7.2444918e-02  -1.8468998e-01  -1.6064455e-01
   1.2025322e-01  -2.1357022e-01   5.6832505e-02  -3.7340172e-01  -5.3630554e-04   4.9173122e-02   2.7140414e-01   4.0695027e-02  -8.8000208e-03  -1.4523746e-01   3.1165019e-01  -4.4013331e-02   2.9388385e-01   9.6867073e-02  -2.8537689e-01  -4.9249859e-01   2.3023656e-01   3.0211188e-01   1.0464007e-01   2.0442771e-02   4.8394724e-02   6.6494487e-02   8.1609408e-02  -3.0218514e-01  -2.3030449e-02  -2.0690540e-01  -4.3237462e-02  -6.3217437e-02   2.1701969e-01   2.4359400e-01   1.6877699e-01   4.0024321e-02   4.6773487e-01   4.0072634e-01  -1.3754271e-01  -6.6955955e-02   4.7451194e-02   8.5620669e-02   1.6879098e-01   9.0273233e-03   2.2419984e-01  -1.0836163e-01  -2.4790048e-01  -9.9396217e-02  -1.4093785e-02  -7.6173392e-02   1.1395948e-01  -3.8884455e-02  -1.3564394e-01  -1.1487780e-01  -2.4695045e-01  -2.8515143e-01  -1.4201225e-01  -1.3162106e-01   8.1394792e-02   1.3570852e-01   1.5140804e-01  -9.9440827e-02  -1.9453821e-02  -5.9272365e-02   1.5758244e-01  -3.1967934e-02   3.2572616e-01   2.2211629e-01  -3.3330718e-01  -3.8014956e-01  -2.2713440e-01  -2.1471212e-01  -4.9939472e-01  -3.8596717e-01  -2.3286742e-02  -4.0410913e-02   1.0000000e+00   6.8397614e-01   7.2022429e-01   5.4385600e-01   2.7737501e-01   1.4955889e-01  -2.3661074e-01   1.5601595e-01  -2.1700006e-01  -1.2120633e-01   1.0982806e-01  -1.3235801e-01  -5.8658902e-01  -7.1363751e-01   1.2625864e-01  -1.5029187e-01  -2.3315526e-02  -1.8918069e-01   1.1059130e-01   1.5767731e-01  -7.3542602e-03   1.3459860e-01   3.7424120e-01   4.6073646e-01   4.0933602e-01   2.8276410e-01   3.8758505e-01   4.2888808e-01   2.0176201e-02   5.2281823e-02   1.0573445e-01   7.4160423e-02   3.5586987e-02   1.4580743e-01  -3.0135187e-01  -2.0240465e-01   2.6665071e-01   5.1387957e-01   3.8912513e-01   1.8039215e-01   1.9748987e-01   5.7104744e-02   1.9484130e-01  -6.1315789e-02
   7.9263893e-02  -9.8395161e-02   6.7900023e-02  -2.5992988e-01  -5.6517677e-02   1.3863611e-01   1.2578916e-01   6.3547639e-02  -1.9977432e-01  -1.6648214e-01   1.2395718e-01   3.7557515e-02   9.0965499e-02   1.1867910e-01  -2.9609897e-01  -4.4858825e-01   1.1813464e-01   3.1556462e-01   2.4149827e-01   1.0620313e-01   1.4739062e-01   2.8474993e-01   8.0129714e-02  -2.0325994e-01   2.5764684e-02  -5.1246113e-02   1.2715292e-01   5.8059877e-02   8.0196409e-02   2.5177438e-01   8.9876738e-02  -1.0379937e-01   5.1386147e-01   3.6584012e-01  -1.3784163e-01   2.5033756e-02   1.4704147e-01   2.3041735e-01   2.8226224e-01   1.9761393e-01   2.9418983e-01   1.0922414e-01  -2.6870834e-01  -2.1597449e-01  -1.6332192e-01  -2.1898761e-01   9.7712865e-02   6.3280910e-02  -2.5665476e-01  -2.6794184e-01  -3.6822587e-01  -3.0531727e-01  -1.8419487e-01  -2.1786159e-01   1.6046927e-01   2.5863538e-01   1.8988633e-01   8.7701876e-02  -9.3311199e-02   1.7878345e-01  -2.6568930e-04   7.3586250e-02   1.9355683e-01   2.3748451e-01  -4.6830116e-01  -3.6686248e-01  -2.5256842e-01  -1.5912041e-01  -3.5717892e-01  -1.8800985e-01   1.5143513e-02   4.0434738e-02   6.8397614e-01   1.0000000e+00   5.8521678e-01   6.4343521e-01   4.0312194e-01   4.1834185e-01  -1.7081050e-01   2.3622062e-01  -1.2793277e-01  -9.1873669e-02   2.4683216e-01   8.6370389e-02  -4.9916717e-01  -6.2201596e-01   2.2252080e-01   6.9086450e-02   6.9423336e-02  -2.9806806e-02  -4.0425510e-02  -1.0365175e-01  -2.0650144e-01  -8.0096026e-02   1.8199228e-01   3.7344457e-01   2.6279897e-01   3.9291159e-01   3.3295025e-01   3.3400849e-01   1.1458803e-01  -5.1480885e-03   1.0814232e-01  -1.1845045e-02  -1.1292890e-01  -1.3783139e-01  -2.5809235e-01  -2.9459190e-01   6.8096573e-02   4.2080912e-01   3.5129479e-01   3.1896887e-02   1.0789995e-01  -7.2117098e-03  -2.6843996e-02  -2.2745206e-01
   2.5109434e-01  -1.1195223e-01  -2.0000947e-02  -4.2742811e-01  -2.4338909e-01  -5.1164318e-02   1.0870644e-01  -8.6406889e-02  -1.9670256e-01  -2.6548837e-01   4.0265268e-01   4.7313705e-02   1.9517700e-01   2.6389454e-01  -3.3146937e-01  -4.7475428e-01   7.1562435e-02   1.5171075e-01  -1.2225032e-01  -2.8231453e-01   5.6782674e-02   2.3760565e-01   5.3057097e-02  -3.8358962e-01  -3.4297497e-02  -2.1782414e-01  -2.0170327e-02  -4.0072822e-02  -6.3159845e-02   3.1050832e-02   3.7936252e-02  -7.4454851e-02   5.4466073e-01   3.5972107e-01  -3.6273950e-02  -3.7102386e-03   1.7842991e-01   1.3477758e-01   3.6070950e-01   1.0175120e-01   3.1333605e-01  -1.2663588e-01  -3.4950576e-01  -3.7598094e-01  -1.6143166e-01  -2.1251702e-01   9.7958644e-02  -1.5398036e-01  -2.1580865e-01  -1.4017991e-01  -7.8562638e-02  -1.3995562e-01   7.6960706e-03  -1.5517396e-01   2.6162834e-01   2.3354444e-01   2.2737340e-01   1.1738290e-02   6.7280519e-02   3.6948394e-03   3.5180680e-01   9.7327428e-02   1.8504913e-01   9.4726057e-02  -1.9092792e-01  -1.0895867e-01  -1.6067463e-01  -1.5349260e-01  -4.9113140e-01  -4.6595990e-01   1.5567744e-02  -1.0458693e-01   7.2022429e-01   5.8521678e-01   1.0000000e+00   6.7776221e-01   3.4844759e-01   1.3170586e-01  -3.3186740e-01   1.1516946e-01  -4.7998917e-01  -3.2312499e-01   1.9509554e-01  -2.2412412e-01  -5.9878286e-01  -7.3812125e-01   3.9196816e-01   3.5009717e-02   1.5612609e-01   1.9467210e-02  -4.3133547e-02   6.1127898e-03  -8.6758236e-02   2.2321158e-01   5.2540955e-01   6.7861988e-01   5.9745215e-01   5.1062239e-01   4.6975544e-01   4.7858030e-01   5.5959015e-02   5.0919310e-02   1.3249441e-01  -6.1468072e-02  -4.6920298e-02  -2.9462050e-02  -3.3626207e-01  -2.3195318e-01   3.5781216e-01   7.2673311e-01   5.4437412e-01   2.3801076e-01   2.1066290e-01   1.3477663e-01   1.7820798e-01  -9.8583868e-02
   2.6071115e-01   4.7621860e-02   3.2541584e-03  -3.2651930e-01  -2.9655698e-01  -5.2021557e-02   9.1705938e-02  -2.4749675e-02  -3.1747902e-01  -1.5015114e-01   2.7908752e-01   6.7817403e-02   1.2756908e-01   2.0573074e-01  -3.3964247e-01  -5.1850639e-01   1.0219149e-01   9.8789747e-02  -2.7606652e-02  -1.6816188e-01   5.8663690e-02   2.4584697e-01   3.2557625e-02  -2.7143483e-01  -3.0848855e-02  -2.2032744e-01   7.3367858e-02   2.2451314e-02  -2.6525513e-01  -1.5557518e-01  -5.7286279e-02  -1.1381391e-01   6.5291292e-01   4.4588171e-01  -3.3346825e-02   1.0642809e-01   2.2636294e-01   1.6259253e-01   4.2168495e-01   1.4570975e-01   3.6478664e-01  -1.3251489e-01  -3.0445033e-01  -2.5959739e-01  -1.2308973e-01  -2.0037073e-01   1.5016483e-01   5.3285292e-02  -2.2856801e-01  -1.2484514e-01  -2.0380820e-01  -1.8257271e-01  -5.6284533e-02  -9.3028132e-02   2.5550502e-01   2.2574155e-01   3.7840932e-01   2.0510160e-01   1.1516542e-02   4.9393122e-02   3.5017799e-01   2.1542998e-01   1.4457472e-01   1.5325418e-01  -2.1566250e-01  -1.3799023e-02  -8.2232229e-02  -8.1358591e-02  -3.2333443e-01  -3.0059129e-01  -3.3944136e-02  -1.2972215e-01   5.4385600e-01   6.4343521e-01   6.7776221e-01   1.0000000e+00   4.0299783e-01   2.5973196e-01  -3.4147932e-01   9.6343318e-02  -4.4941387e-01  -3.7311516e-01   2.2875043e-01  -1.6395638e-01  -5.4061982e-01  -7.1001214e-01   4.1390535e-01  -1.2947531e-02   2.2591494e-01  -2.2764501e-02  -7.4851419e-02  -1.2898084e-01  -1.2451292e-01   1.0315275e-01   4.1532103e-01   6.7303000e-01   5.7223680e-01   5.8946361e-01   4.2161088e-01   3.1745966e-01   1.1954168e-01  -1.7283144e-01   1.1162308e-01  -1.2252547e-01  -2.1294835e-01  -2.8167024e-01  -3.8199301e-01  -3.4659056e-01   2.1653865e-01   7.2270785e-01   5.8667303e-01   1.7262396e-01   5.2205647e-02  -4.5535530e-02  -1.4521590e-02  -3.1954208e-01
   6.9069815e-02   8.9545213e-02   1.3399107e-01  -1.9273044e-01  -2.1940886e-01  -1.3773601e-01   7.7368052e-02  -2.5185709e-01  -1.5697464e-01  -3.0944238e-01  -3.5688660e-01  -1.0734082e-01  -2.8710357e-01  -2.8406504e-01  -1.1611379e-02  -3.9866379e-01  -4.8476159e-01  -2.3743075e-01   1.9022180e-01  -1.7212373e-01   4.2854807e-01   2.0056074e-01   4.1048953e-02  -2.4097362e-01  -8.9331479e-02  -2.8930843e-01   1.5360223e-01   2.1676497e-03  -5.6822519e-01  -5.2083325e-01  -4.9309353e-01  -5.2512440e-01   3.0634512e-01   4.4018650e-02   3.3254928e-01   6.1267721e-01   7.5878742e-01   6.7676726e-01   7.6232823e-01   7.3904079e-01   6.6344077e-01   5.0677672e-01  -2.3968962e-01  -1.2853428e-01  -3.0887723e-01  -4.1920489e-01   4.1477138e-01   5.1499264e-01  -3.7433593e-01  -2.5790004e-01  -2.7540115e-01  -3.0330168e-01   8.7364334e-02   1.2048203e-01   6.0133567e-01   5.6077819e-01  -9.5310768e-03   1.8880166e-01   6.1835166e-02   1.1287083e-01   1.6910705e-03   1.3366763e-01  -3.7853043e-01  -1.9928751e-01  -1.0946493e-01  -1.0278503e-01   1.8479808e-01   1.8583362e-01   1.3254278e-01   3.2301603e-01   5.7003453e-01   2.8151460e-01   2.7737501e-01   4.0312194e-01   3.4844759e-01   4.0299783e-01   1.0000000e+00   8.3726028e-01  -5.4555177e-01  -1.2809171e-01  -3.8211170e-01  -5.8814140e-01   6.7199111e-01   5.0043889e-01   3.5786406e-02  -3.5210678e-01   4.9056770e-01   5.1352796e-01   5.4022899e-01   4.7256563e-01  -3.8287933e-01  -1.8424650e-01  -3.9287884e-01  -1.9679589e-01  -2.5731139e-01   1.1253970e-01   1.8245544e-01   6.4318672e-01   2.3073680e-01   4.2396088e-01  -1.5656719e-01  -3.6434326e-02  -2.1453001e-01  -1.5588905e-01  -5.6530203e-01  -4.7950324e-01  -3.5955766e-01  -3.5901149e-01  -5.0733386e-01   2.7084263e-01   5.7675913e-01  -2.9611401e-02   1.7876718e-01  -2.4050565e-02  -4.2823993e-01  -7.2011716e-01
  -1.2394990e-01   8.3974133e-02   4.9243239e-02  -3.4097703e-02  -1.3826386e-01  -1.2667065e-02   4.9100533e-03  -1.3864833e-01  -1.9043464e-01  -2.7399745e-01  -4.7538303e-01  -3.8473424e-02  -4.0139494e-01  -3.0145082e-01   6.6099365e-02  -3.1923795e-01  -4.8654085e-01  -1.7155183e-01   2.4817004e-01  -3.8991631e-02   4.9237663e-01   2.1267214e-01   3.1930256e-02  -5.1336128e-02  -7.5326715e-02  -1.2401905e-01   2.0828462e-01   5.8914995e-02  -4.6222328e-01  -3.9173756e-01  -4.9325934e-01  -5.1757925e-01   1.6769163e-01  -3.7140042e-02   2.7302607e-01   5.9677171e-01   7.4978528e-01   7.6586758e-01   6.9989490e-01   8.0794478e-01   6.6406123e-01   6.7186968e-01  -2.0265717e-01  -1.1797119e-01  -3.5803632e-01  -5.1412292e-01   3.9255351e-01   6.0981560e-01  -4.2096159e-01  -4.1210097e-01  -3.6601230e-01  -3.8895063e-01  -3.0639038e-02   7.0391986e-02   5.4688887e-01   5.6600792e-01  -1.8894123e-01   1.6644971e-01  -6.9541837e-02   1.5795586e-01  -2.4322595e-01   1.0466580e-01  -4.1490716e-01  -1.3004113e-01  -2.3938481e-01  -2.1307077e-01   1.0510468e-01   1.8479937e-01   1.7771106e-01   4.4788897e-01   5.8656092e-01   4.2025330e-01   1.4955889e-01   4.1834185e-01   1.3170586e-01   2.5973196e-01   8.3726028e-01   1.0000000e+00  -4.6748040e-01  -1.2620127e-01  -1.1931153e-01  -4.1627994e-01   7.1761762e-01   7.0496287e-01   2.1352982e-01  -1.7642754e-01   4.0261345e-01   5.7678933e-01   4.9130243e-01   4.7081090e-01  -3.8379854e-01  -2.8594174e-01  -3.5964734e-01  -3.5466711e-01  -4.1695125e-01  -6.7798046e-02  -9.4887351e-03   5.3775805e-01   1.4820857e-01   2.9271521e-01  -1.3780337e-01  -4.1371062e-02  -2.3844712e-01  -1.1123186e-01  -5.5523602e-01  -4.7203663e-01  -3.2327236e-01  -4.3059890e-01  -6.2859185e-01   6.9611277e-02   4.5201495e-01  -1.1053785e-01   7.5705826e-02  -5.6849017e-02  -4.8167180e-01  -7.1343957e-01
   1.4064162e-01   1.1601943e-01  -1.8788970e-02   1.0627566e-01   3.4471879e-01   2.7075284e-01  -2.1493874e-01  -4.9843147e-02   9.5307522e-02   2.4254081e-01   1.6173860e-01  -1.9557409e-01  -1.2543777e-02  -4.3921204e-02   1.5457207e-01   4.1598838e-01   7.0528944e-01   4.9550427e-01   2.8753311e-01   5.0979973e-01  -3.0390447e-01  -1.9112933e-01  -7.7773703e-03   6.1118499e-02   2.7917296e-01   2.7004817e-01   2.1751252e-01   2.4352804e-01   5.2624913e-01   5.5499133e-01   3.9963679e-01   2.9624883e-01  -2.0339534e-01  -7.1542641e-02  -1.0098272e-01  -4.5698312e-01  -6.3921533e-01  -5.3617512e-01  -6.9101479e-01  -5.8534136e-01  -5.0700438e-01  -2.6031972e-01   2.9072295e-01   2.2159944e-01   1.7620471e-01   2.4792223e-01  -4.6729011e-01  -3.2342491e-01   1.7097091e-01  -4.5089462e-02  -1.6523427e-02   1.0110328e-01  -3.4689813e-01  -2.1073872e-01  -7.2915725e-01  -5.6281463e-01   3.1585578e-01   1.5543003e-01  -3.4967198e-01  -3.2757864e-01  -1.3803052e-01  -2.9066699e-01   2.1635077e-01  -3.9679166e-02   5.7367550e-02  -4.9564625e-02  -2.0197409e-01  -3.4033289e-01   2.1777795e-01  -9.8198108e-02  -5.2755928e-01  -2.4961121e-01  -2.3661074e-01  -1.7081050e-01  -3.3186740e-01  -3.4147932e-01  -5.4555177e-01  -4.6748040e-01   1.0000000e+00   5.5862009e-01   6.0112696e-01   7.9866285e-01  -6.6677737e-01  -3.3423757e-01   3.0749475e-02   3.2369117e-01  -4.5117676e-01  -2.8266450e-01  -5.2053927e-01  -4.5768789e-01   8.4315312e-02   1.7456010e-01   2.2764082e-01   1.1163961e-01   1.0092235e-01  -2.4648624e-01  -2.9721901e-01  -5.2894078e-01  -4.3193662e-01  -3.7275319e-01   4.0899745e-02   6.0127477e-02   1.3049276e-01   1.7388880e-01   5.4166578e-01   2.7853824e-01   2.6922772e-01   3.2243622e-01   3.7325725e-01  -3.3827635e-01  -4.9551834e-01   1.3626486e-01  -8.4779899e-02   1.1616628e-01   2.7739661e-01   6.4740305e-01
   3.3702562e-01   1.2319675e-01   2.1033787e-01  -1.0647698e-01   1.9648581e-01   1.1254542e-01  -1.6404772e-02  -2.6571962e-01  -1.1391115e-01  -1.2985719e-01   1.2353371e-01  -3.8304806e-01  -2.5914213e-02  -1.3945608e-01  -9.1451865e-03  -3.2106007e-02   6.2098962e-01   6.9424147e-01   3.7756900e-01   3.7029595e-01  -1.6321471e-01  -1.3724691e-01   1.6311309e-01  -1.2725348e-01   2.0823762e-01  -3.0331047e-02   1.4951126e-01   1.2592645e-01   2.9823979e-01   4.4999887e-01   3.5287754e-01   1.0620158e-01   1.6600520e-01   1.6101417e-01  -3.5018028e-02  -2.1918633e-01  -2.4247224e-01  -2.2879564e-01  -2.4200668e-01  -2.7663525e-01  -1.2339401e-01  -1.2537066e-01   1.2742450e-01   1.6869861e-01   2.7362756e-02   1.3870238e-01  -2.4657312e-01  -1.4641135e-01  -1.1159846e-01  -2.8336816e-01  -2.9621489e-01  -2.4873403e-01  -5.1212766e-01  -3.3404254e-01  -5.4591816e-01  -4.3509994e-01   4.3908000e-01   3.8112977e-01  -3.9309993e-01  -4.2900239e-01  -2.6030044e-02  -3.6711016e-01   1.6103202e-01  -8.5487649e-02  -3.8690145e-04  -1.9807764e-01  -1.6245473e-01  -2.8083186e-01   8.9428683e-02  -1.5677149e-01  -3.4391990e-01  -2.2587051e-01   1.5601595e-01   2.3622062e-01   1.1516946e-01   9.6343318e-02  -1.2809171e-01  -1.2620127e-01   5.5862009e-01   1.0000000e+00   1.8232855e-01   4.8271767e-01  -2.9919780e-01  -2.2401992e-01  -2.3331228e-01  -1.9945319e-01  -1.5069186e-01  -1.0481041e-01  -3.8407053e-01  -3.5279248e-01   2.3884310e-02   2.1806591e-01   2.0387649e-01   2.9249794e-01   1.8665922e-01   8.6427158e-02  -4.5259153e-02  -1.2972374e-01  -1.7140043e-01  -1.7631568e-01   1.1066062e-01   1.4279354e-01   1.6236937e-01   2.7915648e-01   3.3815039e-01   1.3950732e-01   6.1773487e-02   1.8978836e-01   3.2126000e-01   5.6892153e-02  -2.9279319e-02   2.1275179e-01   3.3239683e-02   2.5403090e-01   2.1023638e-01   3.1071419e-01
  -1.3711535e-01  -2.4335788e-02  -1.1352283e-01   1.0689729e-01   4.6045564e-01   3.4893157e-01  -1.0899104e-01   1.1054370e-01   3.4384187e-01   2.0286829e-01   9.1002588e-02   4.2976105e-02   2.1207420e-02  -5.8943718e-04   4.0326990e-01   4.9512670e-01   3.9938641e-01   3.2004334e-01   3.2813239e-01   5.0562639e-01  -5.7096629e-02  -6.7513952e-02  -2.9064334e-02   1.6828732e-01   5.9552802e-02   2.4055614e-01   1.9624370e-01   2.3110491e-01   5.4531986e-01   5.6493554e-01   1.0638680e-01   1.4161114e-02  -4.1695667e-01  -3.0809665e-01  -2.9038483e-01  -4.2586401e-01  -3.8234624e-01  -8.2216513e-02  -5.1990546e-01  -1.7531726e-01  -2.3328081e-01   2.1087131e-01   2.4848904e-01   1.5048281e-01   5.8849720e-02  -6.1187741e-02  -2.1477085e-01  -9.2213943e-02   4.3329752e-02  -2.4412361e-01  -9.9297461e-02  -1.0211155e-01  -9.7711627e-02  -6.5088866e-02  -3.7851019e-01  -2.8854280e-01  -1.2380199e-01  -9.6095469e-02  -2.6068316e-01  -2.6488278e-03  -3.9120168e-01  -1.7815953e-01   2.1550720e-01   1.9406124e-01  -2.8036872e-01  -4.9583836e-01  -4.0969595e-01  -4.1270263e-01   1.2696853e-01   1.4942416e-01  -1.8691099e-01   1.7538955e-01  -2.1700006e-01  -1.2793277e-01  -4.7998917e-01  -4.4941387e-01  -3.8211170e-01  -1.1931153e-01   6.0112696e-01   1.8232855e-01   1.0000000e+00   7.9824790e-01  -2.6544000e-01   2.6570715e-01   4.3060428e-01   4.7344361e-01  -5.3714878e-01  -1.8003717e-01  -3.1180328e-01  -1.3963560e-01   5.9862790e-02   1.5500268e-01   4.0486334e-02  -7.4446876e-02  -3.0032862e-01  -5.3463896e-01  -5.2532855e-01  -4.6393138e-01  -3.3835853e-01  -2.3600884e-01  -6.5996572e-02   9.9325597e-02  -1.2091742e-01   1.0247621e-01   2.1768971e-01   1.5067714e-01   1.2831083e-01   1.2439489e-01  -6.9357732e-02  -5.3720698e-01  -5.3178400e-01  -4.5484279e-02   1.4885639e-02   6.9961707e-03  -4.7421984e-03   3.0818735e-01
  -3.8622929e-02   2.4591142e-02  -2.3360851e-02   2.0534467e-02   4.9890334e-01   3.2216323e-01  -9.2464134e-02  -9.2072143e-03   2.8359995e-01   2.0585801e-01   2.0795684e-01  -1.1296296e-01   7.5373701e-02   1.7034129e-02   3.0283911e-01   4.7495824e-01   6.4803250e-01   5.5733504e-01   3.4074065e-01   5.6464760e-01  -2.4701472e-01  -1.2219247e-01   4.2391828e-02   8.5032310e-02   2.1572762e-01   2.5700408e-01   1.2526349e-01   2.2012639e-01   6.8501111e-01   7.2264312e-01   4.0706704e-01   2.1987182e-01  -2.7227077e-01  -1.1734256e-01  -3.0878434e-01  -5.8655308e-01  -6.3257700e-01  -4.2300472e-01  -7.1481646e-01  -5.0720171e-01  -4.5491726e-01  -1.1285058e-01   3.4741162e-01   2.2722653e-01   2.3225540e-01   1.6932070e-01  -3.3518937e-01  -3.1292839e-01   2.4209125e-01  -1.0390277e-01  -6.6752411e-02  -4.9353248e-02  -2.5941193e-01  -1.1839411e-01  -6.4560284e-01  -5.1491988e-01   1.3522279e-01   1.4991961e-02  -3.4098735e-01  -1.9940145e-01  -3.0440823e-01  -3.4502735e-01   2.8580296e-01   1.4281207e-01  -1.5943521e-01  -3.8716886e-01  -4.5831188e-01  -5.3209274e-01   9.2182834e-02  -8.1799301e-02  -4.2898581e-01  -3.9869268e-02  -1.2120633e-01  -9.1873669e-02  -3.2312499e-01  -3.7311516e-01  -5.8814140e-01  -4.1627994e-01   7.9866285e-01   4.8271767e-01   7.9824790e-01   1.0000000e+00  -5.2098880e-01  -9.7312680e-02   1.0369208e-01   3.3408980e-01  -6.1585964e-01  -3.7588832e-01  -5.4587302e-01  -4.1606732e-01   1.8862977e-01   3.1645100e-01   1.6656559e-01   1.3534416e-01  -3.4238790e-02  -3.5826503e-01  -3.9910872e-01  -5.4833862e-01  -3.1689510e-01  -2.9365999e-01   5.1265680e-02   1.1606007e-01   8.0348937e-02   2.5319729e-01   4.4834768e-01   3.1807268e-01   2.3641304e-01   3.0964976e-01   2.4924004e-01  -4.1853674e-01  -5.3952230e-01   1.1564693e-01   3.4735682e-02   1.8925603e-01   2.7055239e-01   5.7701856e-01
  -2.6713777e-01  -7.8541013e-02  -4.9792165e-02  -1.5719651e-01  -2.6514710e-01  -1.7036404e-01  -5.5271194e-02  -2.4427446e-01  -1.1149401e-01  -3.0655319e-01  -4.0766716e-01  -1.1822947e-01  -3.0690530e-01  -2.9877978e-01   1.6515473e-01  -2.6911858e-01  -5.2889719e-01  -3.9548279e-01   4.6533567e-02  -2.5193735e-01   3.8058902e-01   1.9552996e-01  -4.0580608e-02   5.0044558e-04  -2.7605060e-01  -1.8061253e-01  -2.9130874e-02  -9.4526288e-02  -4.3806952e-01  -4.1840717e-01  -4.9341268e-01  -5.0271087e-01   1.0426077e-01  -9.4655822e-02   2.1926107e-01   5.6700020e-01   8.0916841e-01   8.0013507e-01   8.3173755e-01   8.8661498e-01   7.9198235e-01   6.4145569e-01  -2.2748799e-01  -1.0303109e-01  -2.8122144e-01  -3.2905820e-01   5.3587881e-01   5.8056873e-01  -3.5922924e-01  -2.5615208e-01  -2.5668445e-01  -3.0883301e-01   1.5246023e-01   1.1315234e-01   6.6120975e-01   6.6884069e-01  -2.4357209e-01  -2.0937794e-02  -2.0400451e-02   1.5918140e-01  -2.1976550e-01   4.5329657e-02  -4.6344820e-01  -2.0342894e-01  -2.5727815e-01  -2.0802150e-01   1.6390633e-01   2.7847126e-01   5.1825501e-02   3.8044248e-01   4.7618631e-01   2.3935114e-01   1.0982806e-01   2.4683216e-01   1.9509554e-01   2.2875043e-01   6.7199111e-01   7.1761762e-01  -6.6677737e-01  -2.9919780e-01  -2.6544000e-01  -5.2098880e-01   1.0000000e+00   7.1673823e-01   2.1056278e-01  -1.6836357e-01   5.8385033e-01   6.4950604e-01   4.3031568e-01   4.7719160e-01  -2.4500175e-01  -2.2568904e-01  -3.5160793e-01  -2.4971651e-01  -2.5877248e-01   8.2573860e-02   1.2816099e-01   6.1952587e-01   2.5507274e-01   3.7513693e-01  -2.0659488e-01   4.3821290e-02  -2.9242340e-01  -1.7598718e-01  -5.4601554e-01  -3.4087761e-01  -4.3168503e-01  -3.4579531e-01  -5.5069778e-01   1.2840153e-01   4.5826764e-01  -1.2018751e-01   1.1853622e-01  -6.2825268e-02  -4.0632211e-01  -6.7357549e-01
  -3.7667329e-01   2.9113414e-02  -4.4298585e-02   3.9669290e-02   6.8861022e-02   8.1025571e-02  -7.7656407e-02  -1.2003859e-01   1.5622970e-01  -1.3208187e-01  -4.9601611e-01  -5.3967500e-02  -3.5696153e-01  -2.9713007e-01   3.4349620e-01   6.5931391e-02  -4.6087000e-01  -2.8805883e-01   2.8852061e-01   8.9654594e-02   5.4035437e-01   1.7184598e-01  -1.0418957e-01   9.7366700e-02  -1.6052189e-01   1.5887374e-02   1.5213845e-01   9.8989442e-02  -2.3514891e-01  -1.7629092e-01  -5.4921675e-01  -5.6770569e-01  -2.8360246e-01  -3.9254529e-01   3.9056004e-02   3.5732625e-01   5.8414221e-01   7.7868419e-01   4.6471763e-01   8.0246746e-01   5.6144750e-01   8.6389350e-01   2.4683801e-03   9.6507493e-02  -2.3367755e-01  -3.9758488e-01   3.9916197e-01   5.8582787e-01  -2.3279393e-01  -3.1371636e-01  -1.9107137e-01  -2.4788622e-01   1.3733709e-01   2.0255792e-01   4.3938789e-01   4.9343933e-01  -4.5355383e-01  -9.9676853e-03   2.8139718e-03   3.1254514e-01  -4.7848156e-01   1.2767091e-02  -4.6003086e-01  -1.1969133e-01  -3.6440863e-01  -4.3101166e-01  -4.6099511e-02   7.8579918e-02   2.2064704e-01   5.9182657e-01   5.2101750e-01   4.5878167e-01  -1.3235801e-01   8.6370389e-02  -2.2412412e-01  -1.6395638e-01   5.0043889e-01   7.0496287e-01  -3.3423757e-01  -2.2401992e-01   2.6570715e-01  -9.7312680e-02   7.1673823e-01   1.0000000e+00   5.4893108e-01   2.3469295e-01   1.4859764e-01   5.7621526e-01   3.4209003e-01   4.8384049e-01  -2.9972524e-01  -2.1484016e-01  -4.5622653e-01  -4.6113069e-01  -6.9472363e-01  -4.8688694e-01  -3.9865124e-01   1.8986304e-01  -3.3424195e-02   1.3804864e-01  -2.7083571e-01   8.7453352e-02  -4.2675171e-01   2.8666570e-02  -5.0727920e-01  -3.2335246e-01  -2.6914880e-01  -1.9062157e-01  -7.9942736e-01  -3.8997686e-01   1.3580069e-02  -3.0176348e-01   8.7692218e-02  -1.1127452e-01  -5.3236589e-01  -5.8983757e-01
  -2.8973932e-01   6.3875022e-02  -9.9282366e-02   2.8473354e-01   9.1336766e-02  -2.4047955e-02  -2.3950474e-01  -1.9249036e-01   3.5931472e-01   8.6967515e-02  -3.7165074e-01  -4.5939706e-02  -1.9976444e-01  -3.1583370e-01   6.2897050e-01   5.8143083e-01  -3.1558677e-01  -3.6514556e-01   4.6890169e-02   1.0019453e-02   1.7640470e-01  -1.4385885e-01   3.0802263e-02   4.2272698e-01   2.9839122e-02   1.2706855e-01   1.3219504e-01   5.5155844e-02  -1.5941147e-01  -2.1996001e-01  -3.5662217e-01  -1.9002941e-01  -6.3087449e-01  -6.2002489e-01   2.9535550e-01   2.9951708e-01   2.6892060e-01   3.8340387e-01   6.6045414e-02   3.5647856e-01   1.3061405e-01   5.3557195e-01   2.8731913e-01   2.8246856e-01   1.9835281e-02  -9.6314021e-02   1.6505036e-01   3.1438644e-01   5.8059542e-03  -1.1063872e-01  -8.1863641e-03  -4.9790610e-02   1.2889377e-01   1.2630369e-01   1.2043951e-01  -4.9583565e-03  -4.1627820e-01  -3.5610887e-03  -6.2492528e-02  -1.1460312e-02  -3.5555111e-01  -8.2042867e-02  -4.5885741e-01  -2.7380976e-01   3.0820736e-01   5.5986501e-02   2.5684469e-01   1.5163539e-01   4.3724159e-01   4.9626178e-01   3.0357681e-01   3.8070561e-01  -5.8658902e-01  -4.9916717e-01  -5.9878286e-01  -5.4061982e-01   3.5786406e-02   2.1352982e-01   3.0749475e-02  -2.3331228e-01   4.3060428e-01   1.0369208e-01   2.1056278e-01   5.4893108e-01   1.0000000e+00   7.1568949e-01  -6.1908856e-02   3.5772822e-01   2.4767689e-01   3.6179609e-01  -3.2880355e-01  -1.5812268e-01  -1.4817021e-01  -2.8083239e-01  -6.4878508e-01  -6.3895951e-01  -5.0788518e-01  -1.9406259e-01  -4.6548697e-01  -4.0279444e-01  -2.0916231e-01   1.7267723e-02  -3.6409656e-01  -6.1595086e-02  -1.7541099e-01  -8.9955084e-02   1.3549429e-01   1.0874159e-01  -5.8646018e-01  -5.7849692e-01  -2.1390247e-01  -3.3691892e-01  -2.1748018e-01  -1.3370572e-01  -3.5402049e-01  -1.8628721e-01
  -4.0069213e-01   1.9595965e-03  -7.9577435e-02   5.3169614e-01   2.5992314e-01   1.8448352e-01  -2.2292721e-01   1.1864249e-01   2.6387838e-01   3.3604165e-01  -2.7597651e-01   8.7968119e-02  -2.0449054e-01  -1.1750764e-01   3.7871273e-01   7.2860138e-01  -1.9095137e-01  -2.9586509e-01  -5.5505950e-02   7.9304603e-02   5.2670714e-02  -1.2349201e-01  -6.1644990e-02   5.2571507e-01   1.4958360e-01   4.2165113e-01   1.7039037e-01   2.0320164e-01   7.4469382e-02   1.7560751e-02  -6.4138642e-02   1.1760941e-01  -7.7790134e-01  -5.9390175e-01   1.5873409e-02  -5.6483098e-02  -1.8694155e-01  -5.3219070e-02  -3.7060072e-01  -3.5223940e-02  -2.4918950e-01   2.5570507e-01   3.0284599e-01   2.2945241e-01   5.7500427e-02   1.5499276e-01  -8.4916033e-02   4.2279159e-02   2.4640183e-01   1.1161800e-01   2.7649978e-01   2.6497395e-01   6.8943457e-02   2.8963997e-02  -2.3416761e-01  -1.8154810e-01  -4.4762184e-01  -2.4567367e-01  -6.3213082e-02  -3.7019565e-03  -3.9717869e-01  -7.6116405e-02  -2.8776971e-01  -1.9532904e-01   2.5207900e-01   2.4892303e-01   1.4500678e-01   1.8767747e-01   3.1639582e-01   2.9690873e-01   4.6278445e-02   2.3696328e-01  -7.1363751e-01  -6.2201596e-01  -7.3812125e-01  -7.1001214e-01  -3.5210678e-01  -1.7642754e-01   3.2369117e-01  -1.9945319e-01   4.7344361e-01   3.3408980e-01  -1.6836357e-01   2.3469295e-01   7.1568949e-01   1.0000000e+00  -2.6280858e-01   1.4494048e-01  -1.6752044e-01   1.1094896e-01  -1.8339128e-04  -6.5189997e-02   9.6363950e-02  -2.8561000e-01  -5.2064024e-01  -7.0722348e-01  -6.2481577e-01  -5.4522339e-01  -5.1142569e-01  -5.0920590e-01   2.9870641e-02  -1.5547813e-02  -3.8101875e-02   6.1244908e-02   1.7189805e-01   1.6823405e-01   3.8955373e-01   3.4928984e-01  -3.1195877e-01  -7.4958020e-01  -5.5999240e-01  -1.8553700e-01  -1.8039410e-01  -4.9855981e-02  -6.9848768e-02   2.1992140e-01
   5.6579014e-02  -1.0320460e-01  -7.1160391e-02  -1.9657747e-01  -5.0087165e-01  -3.0567991e-01  -1.3442971e-01  -2.7998056e-01  -2.9682990e-01  -3.5770400e-01  -1.1228349e-01  -1.1432341e-01  -1.7102653e-01  -1.4461506e-01  -5.0150866e-02  -3.7222638e-01  -3.9315227e-01  -4.2399589e-01  -1.4785890e-01  -3.7703620e-01   2.6585537e-01   2.6158615e-01   1.0152259e-02  -4.9242802e-02  -2.5721288e-01  -2.2695715e-01  -2.6119430e-02  -1.2230598e-01  -4.6995186e-01  -4.5232112e-01  -2.9406229e-01  -3.1272289e-01   3.1964059e-01   6.6582438e-02   2.9959398e-01   4.4643767e-01   5.6212346e-01   4.6147722e-01   7.1437943e-01   5.4859276e-01   5.1156927e-01   2.2615835e-01  -3.2397925e-01  -3.0251828e-01  -2.3094357e-01  -1.6792243e-01   2.4536540e-01   2.1392920e-01  -3.1241946e-01  -1.0167398e-01  -2.6733821e-02  -7.0043158e-02   4.9101665e-02  -1.1021215e-01   4.8492824e-01   5.1646290e-01   3.3338989e-02   8.9899279e-02   1.6757198e-02  -2.5581962e-02   8.0991607e-02   1.4890357e-02  -3.2364130e-01  -3.2949719e-01  -1.4043570e-02   1.6551040e-01   2.8439484e-01   3.0577823e-01   5.0324979e-02   9.3281632e-02   2.9146284e-01   5.1332565e-02   1.2625864e-01   2.2252080e-01   3.9196816e-01   4.1390535e-01   4.9056770e-01   4.0261345e-01  -4.5117676e-01  -1.5069186e-01  -5.3714878e-01  -6.1585964e-01   5.8385033e-01   1.4859764e-01  -6.1908856e-02  -2.6280858e-01   1.0000000e+00   6.5115024e-01   3.8590852e-01   3.2770117e-01  -2.4879870e-01  -4.4091910e-01  -3.3441000e-01  -1.6297630e-01   2.4572213e-01   4.7546524e-01   4.9525083e-01   6.2512008e-01   2.0985434e-01   2.8640673e-01  -3.2864666e-02  -9.5854936e-03  -1.1186496e-01  -3.2699369e-01  -2.8945817e-01  -2.2915318e-01  -3.4952748e-01  -2.8526165e-01  -2.3640311e-02   4.6673693e-01   5.5494820e-01   6.8943868e-02  -2.9984592e-02  -1.7960816e-02  -1.6374328e-01  -3.1357229e-01
  -1.2962065e-01   3.9751163e-02  -1.2020410e-01  -2.1266792e-02  -2.3526711e-01  -3.4330793e-03  -3.6871084e-01  -3.6321865e-01  -1.0876075e-01  -2.0030732e-01  -4.5511979e-01  -1.8189425e-01  -5.3013450e-01  -3.1396801e-01   1.9994079e-01  -1.6952413e-02  -5.1180414e-01  -4.2084765e-01   5.7391972e-02  -1.9225227e-01   4.7907941e-01   2.6094005e-01  -1.1813746e-01   7.7814244e-02  -1.5044749e-01   1.1828506e-02   2.0939026e-01   1.4345463e-01  -5.1909400e-01  -4.0923012e-01  -5.1537891e-01  -4.7691317e-01  -1.8159009e-01  -3.9158021e-01   3.1040190e-01   5.2627457e-01   6.7173775e-01   6.8217434e-01   6.5651276e-01   7.6500294e-01   6.0266689e-01   6.8104174e-01  -5.6439566e-02  -2.7527799e-02  -1.6224868e-01  -2.1619005e-01   3.8757658e-01   4.9524946e-01  -2.0319026e-01  -1.7463101e-01  -2.6697229e-02  -1.5178420e-03   1.1107960e-01   1.8533456e-02   4.9685382e-01   5.9879485e-01  -2.4998811e-01   1.0262060e-01  -6.2677047e-02   8.5461722e-02  -2.8074353e-01  -3.2536246e-02  -6.4654756e-01  -5.1234872e-01  -8.7138472e-02   1.4415316e-02   2.2571027e-01   2.7512490e-01   2.6738977e-01   4.1999344e-01   3.6078407e-01   2.5300608e-01  -1.5029187e-01   6.9086450e-02   3.5009717e-02  -1.2947531e-02   5.1352796e-01   5.7678933e-01  -2.8266450e-01  -1.0481041e-01  -1.8003717e-01  -3.7588832e-01   6.4950604e-01   5.7621526e-01   3.5772822e-01   1.4494048e-01   6.5115024e-01   1.0000000e+00   3.6367715e-01   4.9363109e-01  -3.1953530e-01  -4.2700925e-01  -4.1558474e-01  -4.5743757e-01  -2.9481776e-01  -8.6056348e-02   1.9354546e-02   4.4186317e-01   2.0231202e-02   1.8089373e-01  -3.9896291e-02   9.7113749e-02  -1.3179856e-01  -7.5271085e-02  -3.1426105e-01  -2.5562467e-01  -1.7619626e-01  -1.6734328e-01  -4.9651440e-01  -7.1265477e-02   2.7517613e-01  -1.1363399e-01   5.5664287e-02  -2.0067784e-02  -3.7525239e-01  -4.2297348e-01
   1.1562651e-01   8.8053990e-02   5.2760518e-02  -9.4231580e-02  -1.2125282e-01  -3.9747878e-02   1.0007866e-01  -1.1275300e-01   1.2997438e-01  -7.5406739e-02  -2.3133452e-01   5.9697812e-02  -8.1757068e-02  -7.3982562e-02   3.9692501e-02  -2.0277778e-01  -4.8463367e-01  -3.5667718e-01  -1.5274219e-01  -3.3765060e-01   4.3280685e-01   2.3241422e-01  -1.6393203e-02  -1.8722864e-01  -2.6664113e-02  -2.0089243e-01   8.5977190e-02   3.1301059e-02  -5.9490225e-01  -5.8654494e-01  -5.4770506e-01  -4.4855152e-01   1.1978525e-01  -1.0796847e-01   1.9116111e-01   3.7929396e-01   6.0014933e-01   4.7665190e-01   5.9910473e-01   5.3662249e-01   4.6028076e-01   3.4455903e-01  -1.3670023e-01  -7.7137956e-02  -2.4297237e-01  -3.9990667e-01   2.3655611e-01   3.5605816e-01  -2.4385107e-01  -5.1099357e-02  -2.1023767e-02  -2.2122551e-02   3.3181080e-01   2.7196064e-01   6.1428469e-01   4.7581010e-01  -3.7356179e-02   2.2465178e-01   2.6161597e-01   3.2648070e-01   1.9643990e-01   2.8145668e-01  -1.8006940e-01   2.5448139e-02   5.2115280e-02   9.3798474e-02   1.1037246e-01   7.7108837e-02   2.2227958e-01   3.1549296e-01   5.0951411e-01   3.4521224e-01  -2.3315526e-02   6.9423336e-02   1.5612609e-01   2.2591494e-01   5.4022899e-01   4.9130243e-01  -5.2053927e-01  -3.8407053e-01  -3.1180328e-01  -5.4587302e-01   4.3031568e-01   3.4209003e-01   2.4767689e-01  -1.6752044e-01   3.8590852e-01   3.6367715e-01   1.0000000e+00   6.2592309e-01  -3.5819732e-01  -2.0981420e-01  -3.8842476e-01  -1.5504878e-01  -2.4649160e-01   3.6816180e-02   1.1754078e-01   4.2640600e-01   1.0364419e-01   2.4416658e-01  -9.5279619e-02  -8.3343815e-02  -1.8353806e-01  -1.3422626e-01  -5.4195221e-01  -4.3962631e-01  -2.6253493e-01  -2.2540281e-01  -4.5106908e-01   1.4705833e-01   2.8850680e-01  -2.6693027e-01   4.9531735e-02  -5.0746117e-02  -4.5570803e-01  -5.9011640e-01
   4.4296115e-02   1.1406610e-01  -2.2369025e-02   4.9861217e-02   1.3006608e-02   1.0249612e-01  -5.0082426e-02  -2.3518313e-02   1.3911582e-01   4.4574673e-02  -2.8838205e-01   1.9736393e-01  -2.5993028e-01   3.4704458e-02   6.5550150e-02   3.1987961e-02  -6.1264895e-01  -4.5265422e-01  -1.3322627e-01  -2.1495300e-01   5.3545466e-01   2.8635001e-01  -2.2179562e-01  -2.1273369e-01  -1.0944473e-01  -8.2912791e-02   2.8897500e-01   2.0915038e-01  -5.6838212e-01  -4.8936642e-01  -6.2467875e-01  -5.6908727e-01  -1.6133608e-01  -3.5094293e-01  -1.8506391e-02   2.3953006e-01   5.2792036e-01   4.9472092e-01   4.7353576e-01   6.1830025e-01   4.5860183e-01   5.6668374e-01  -6.1525317e-03  -1.8018223e-01  -1.8850213e-01  -4.4409441e-01   3.2486359e-01   2.1971895e-01  -6.7585210e-02  -1.1006193e-01   1.8114649e-01   1.3743822e-01   5.1820533e-01   3.7726295e-01   6.0571785e-01   5.7260443e-01  -1.7091103e-01   1.1394617e-01   3.8319271e-01   4.4127799e-01   1.3570177e-03   3.1189823e-01  -3.6166991e-01  -5.8998298e-02  -1.2035712e-01   9.0429691e-03  -8.9243668e-02  -4.6032088e-02   2.2613096e-01   3.7292960e-01   4.2230782e-01   3.2472878e-01  -1.8918069e-01  -2.9806806e-02   1.9467210e-02  -2.2764501e-02   4.7256563e-01   4.7081090e-01  -4.5768789e-01  -3.5279248e-01  -1.3963560e-01  -4.1606732e-01   4.7719160e-01   4.8384049e-01   3.6179609e-01   1.1094896e-01   3.2770117e-01   4.9363109e-01   6.2592309e-01   1.0000000e+00  -1.9919433e-01  -1.2109580e-01  -3.8354718e-01  -3.6869335e-01  -3.9381609e-01  -1.7384854e-01  -8.5847056e-02   3.1297107e-01   1.8610117e-01   2.8988540e-01  -3.4194932e-03   3.3130409e-02  -7.7060355e-02   8.6328068e-03  -2.9377393e-01  -1.8801881e-01  -2.3535076e-03  -1.6228867e-01  -4.9754844e-01  -9.0027444e-02   1.7848964e-01  -5.8234876e-02   1.7287720e-01   1.2376199e-01  -3.0639953e-01  -4.4496746e-01
  -1.1611425e-01  -1.0222309e-01  -1.1002626e-01  -8.2306109e-02   2.2376590e-01   2.8848466e-01   8.5430409e-03   2.5564953e-01  -3.6049671e-04   2.0563224e-01   1.4645299e-01   1.1717636e-01   1.2489986e-01   3.0588409e-01  -1.3690108e-01   1.0422268e-01   1.8297174e-01   2.0645108e-01  -9.6579349e-02   5.9647561e-02  -1.2594375e-01   1.0897953e-01  -1.1020016e-01  -1.0928025e-01  -3.0411295e-03   2.8057402e-01  -7.3967653e-02   8.6997818e-02   3.0503605e-01   3.2441561e-01   3.0177652e-01   2.9989199e-01  -1.5048507e-01  -4.6194881e-02  -4.8886037e-01  -4.9243885e-01  -3.8987574e-01  -5.1361244e-01  -4.1775522e-01  -4.3308738e-01  -2.2959609e-01  -3.1794883e-01   2.4206072e-01   3.8432190e-02   3.3546814e-01   3.6645805e-01  -2.4604576e-03  -2.8300993e-01   4.4402450e-01   4.2328056e-01   3.1495395e-01   3.4724494e-01   1.3847618e-01   1.5658058e-01  -2.3088152e-01  -2.0591679e-01  -6.8437591e-02  -3.1284937e-01   1.1308737e-01   8.6357423e-02  -1.3007216e-03   7.5424236e-02   2.7407195e-01   2.2626018e-01  -2.5766712e-01  -5.1110882e-02  -3.2472883e-01  -1.7132921e-01  -2.3015226e-01  -1.9911770e-01  -3.4465431e-01  -2.7317499e-02   1.1059130e-01  -4.0425510e-02  -4.3133547e-02  -7.4851419e-02  -3.8287933e-01  -3.8379854e-01   8.4315312e-02   2.3884310e-02   5.9862790e-02   1.8862977e-01  -2.4500175e-01  -2.9972524e-01  -3.2880355e-01  -1.8339128e-04  -2.4879870e-01  -3.1953530e-01  -3.5819732e-01  -1.9919433e-01   1.0000000e+00   3.6080358e-01   5.6148462e-01   2.8146099e-01   1.7645350e-01  -8.9684038e-03  -1.3012570e-02  -3.0439986e-01   4.4458580e-01   1.5694451e-01   5.4669633e-01   2.8118681e-01   5.3434817e-01   3.6941093e-01   4.3258896e-01   3.6205353e-01   3.8805761e-01   2.3055903e-01   2.8269672e-01  -8.9542995e-02  -3.2500475e-01   4.2081572e-01   4.9168011e-01   3.4624805e-01   3.9875986e-01   4.2366651e-01
   1.4666833e-01   4.6536765e-02   2.4858610e-01  -1.0286742e-01   4.4477063e-01   4.5683313e-02   2.9880085e-01  -9.6240898e-02   3.1901618e-01   9.1082540e-02   1.1178583e-01  -2.3267347e-01   1.9799138e-01  -8.8927752e-02   1.2366159e-01   1.3092075e-01   3.0764325e-01   3.1683673e-01   1.9146686e-01   1.7315556e-01  -2.5162601e-01  -2.4998753e-01   7.3212020e-02  -2.3023696e-01   1.6524636e-01  -1.1283055e-01  -1.0383381e-01  -2.6903015e-02   2.6302177e-01   1.9966913e-01   2.7875625e-01   1.5762032e-01  -9.5565648e-02   1.0658529e-03  -2.1091245e-01  -3.0481343e-01  -2.4802133e-01  -3.2974146e-01  -3.6785918e-01  -3.5496559e-01  -1.7513445e-01  -2.0207074e-01   2.4588248e-01   2.0989098e-01   2.0876163e-01   1.5892964e-01  -7.5197430e-03  -9.9960720e-02   3.0263277e-01   1.7101675e-01   8.2081332e-02   8.9283233e-02  -7.7663024e-03   1.9590686e-01  -2.8314405e-01  -2.8159038e-01   1.9081877e-01  -6.4180761e-02   2.9878212e-02  -1.8915473e-01   6.6927958e-02  -2.8139024e-01   2.9234359e-01   4.9793856e-02   7.4977192e-02  -1.7340548e-01  -2.4425919e-01  -3.6224073e-01   8.4879331e-02  -6.7647455e-02  -1.2906243e-01  -5.8053533e-05   1.5767731e-01  -1.0365175e-01   6.1127898e-03  -1.2898084e-01  -1.8424650e-01  -2.8594174e-01   1.7456010e-01   2.1806591e-01   1.5500268e-01   3.1645100e-01  -2.2568904e-01  -2.1484016e-01  -1.5812268e-01  -6.5189997e-02  -4.4091910e-01  -4.2700925e-01  -2.0981420e-01  -1.2109580e-01   3.6080358e-01   1.0000000e+00   2.6491344e-01   5.6259446e-01   1.9786037e-02  -1.2526291e-01  -1.1826482e-01  -2.6786823e-01   1.7917458e-01   2.1109686e-01   5.8019818e-02   1.6516848e-01   1.8908741e-01   3.0498972e-01   2.5986721e-01   2.4279176e-01   2.1111485e-01   2.2081964e-01   1.9282910e-01  -1.1209972e-01  -1.8106778e-01   2.9140186e-01   3.4031477e-01   3.1908964e-01   2.7862923e-01   2.6416567e-01
  -1.6549508e-01  -1.6480943e-01  -8.5567834e-02   1.3233471e-01   2.6243168e-01   2.9767761e-01   9.2021000e-03   2.3615584e-01  -8.6903117e-02   2.7840868e-01   1.3554828e-01   3.1409482e-02   1.5540333e-01   8.1795576e-02  -1.3048836e-01   1.1022198e-01   3.5107239e-01   3.2005659e-01  -2.7124048e-01  -1.3531482e-01  -2.8609841e-01  -1.2816926e-01   1.0846678e-01   1.7628978e-01   3.1411336e-01   3.9831686e-01   1.9965827e-02   1.0052589e-01   3.0998065e-01   2.3834176e-01   4.2535826e-01   5.5853941e-01  -1.0795922e-01   6.6513492e-02  -6.7112790e-02  -2.1695443e-01  -3.6326912e-01  -4.9348443e-01  -4.0529950e-01  -5.1143880e-01  -3.4523661e-01  -4.2399823e-01   4.9760862e-02   1.2607748e-02   7.8985467e-02   2.9987981e-01  -1.7687805e-01  -2.6751609e-01   8.4284444e-02   1.4945898e-01   2.7445185e-02  -7.5754912e-03  -2.7718049e-01  -1.9448568e-01  -4.4206500e-01  -5.1536178e-01  -6.3553001e-02  -2.5194731e-01  -2.1102994e-01  -3.8125956e-01   5.1624035e-02  -2.7788626e-02   2.1674590e-01   1.5207894e-01   2.1241807e-01   2.8147224e-01  -2.1060240e-02   7.2401437e-02  -1.0850006e-01  -2.7563455e-01  -2.8122618e-01  -1.0839328e-01  -7.3542602e-03  -2.0650144e-01  -8.6758236e-02  -1.2451292e-01  -3.9287884e-01  -3.5964734e-01   2.2764082e-01   2.0387649e-01   4.0486334e-02   1.6656559e-01  -3.5160793e-01  -4.5622653e-01  -1.4817021e-01   9.6363950e-02  -3.3441000e-01  -4.1558474e-01  -3.8842476e-01  -3.8354718e-01   5.6148462e-01   2.6491344e-01   1.0000000e+00   4.2860855e-01   2.4992312e-01   6.2677947e-02   5.7553415e-02  -3.3902882e-01   7.2263801e-02  -1.9325496e-01   5.0016039e-01   1.0681154e-01   4.9581216e-01   2.7047871e-01   5.9360835e-01   4.3138670e-01   2.8452912e-01   1.0022985e-01   3.7395419e-01   1.2295605e-03  -1.2870281e-01   3.0969836e-01   1.8428111e-01   3.6247039e-01   5.7206267e-01   5.1046804e-01
   2.7353880e-01   2.3590169e-02   2.3718079e-01  -2.4367490e-01   8.4559242e-02  -1.7870763e-01   3.0586982e-01  -1.2359382e-01   8.3513775e-02  -1.2185431e-01   2.3791101e-01  -2.1237434e-01   2.8880447e-01  -3.8601418e-02   4.1604051e-02  -1.0240363e-01   3.6694132e-01   3.4894616e-01  -1.3791133e-02  -5.1325470e-02  -4.1759498e-01  -1.9977942e-01   3.3372447e-01  -1.5603535e-01  -1.0804306e-02  -2.3642252e-01  -3.6455414e-01  -2.4857994e-01   2.2898034e-01   1.5860465e-01   4.2533155e-01   2.8082114e-01   2.2477484e-01   2.3799217e-01  -5.5006606e-02  -2.5162600e-01  -2.1917124e-01  -4.0508887e-01  -2.0202763e-01  -4.3512564e-01  -2.6050087e-01  -4.8042142e-01  -3.8079845e-02  -3.5840472e-02  -5.5053620e-03   1.1562063e-01  -1.7244727e-01  -2.4883612e-01   1.4475594e-03   8.0994068e-02   4.6728588e-02  -5.2990473e-02  -1.8112522e-01  -2.5764376e-02  -2.6501668e-01  -3.7013260e-01   2.8882191e-01  -4.5097330e-02  -1.1966505e-01  -3.9233201e-01   2.8119269e-01  -2.3674376e-01   4.2386252e-01   8.5890009e-02   2.7691809e-01   8.5392335e-03  -2.8387902e-02  -1.6934599e-01  -4.0946952e-02  -2.6042235e-01  -1.9247313e-01  -1.8572374e-01   1.3459860e-01  -8.0096026e-02   2.2321158e-01   1.0315275e-01  -1.9679589e-01  -3.5466711e-01   1.1163961e-01   2.9249794e-01  -7.4446876e-02   1.3534416e-01  -2.4971651e-01  -4.6113069e-01  -2.8083239e-01  -2.8561000e-01  -1.6297630e-01  -4.5743757e-01  -1.5504878e-01  -3.6869335e-01   2.8146099e-01   5.6259446e-01   4.2860855e-01   1.0000000e+00   3.6851770e-01   2.7959577e-01   2.4845158e-01  -1.3993735e-02   1.9829876e-01   9.5197201e-02   1.3116386e-01   3.6104395e-01   1.9006903e-01   1.2055185e-01   1.6372665e-01   9.1489503e-02   3.1103516e-02   2.6101204e-01   4.4180128e-01   2.7149664e-01   6.5588552e-02   3.2145710e-01   2.0444025e-01   2.6256371e-01   3.0532063e-01   2.7858313e-01
   3.3565925e-01  -1.3251427e-01  -1.8569694e-01  -4.0285450e-01  -2.8046594e-01  -1.2602810e-01  -5.3906022e-02   2.6034539e-02  -3.3091375e-01  -1.2333650e-01   5.5456865e-01   1.0638037e-01   2.6061374e-01   3.3537314e-01  -3.3918803e-01  -3.0557033e-01   4.2455396e-01   2.6835949e-01  -2.9035122e-01  -1.7483318e-01  -3.9276833e-01   8.9243457e-02   4.3161746e-02  -2.7238927e-01  -1.1189567e-01  -1.5709783e-01  -2.1816457e-01  -1.8500939e-01   2.3169437e-01   2.4607034e-01   4.0716555e-01   3.4575728e-01   5.5198613e-01   5.2879033e-01  -1.0920614e-02  -2.7170711e-01  -2.9183964e-01  -3.7943846e-01  -4.7601388e-02  -4.2700013e-01  -1.9021737e-01  -6.3039693e-01  -2.9278957e-01  -3.5788637e-01   2.2463222e-02   2.0077909e-01  -2.2822023e-01  -4.4887965e-01  -3.3895856e-02   1.1520488e-01   1.9380290e-02  -1.3315267e-02  -1.6879436e-01  -3.0141947e-01  -1.6724960e-01  -1.4411812e-01   4.3446896e-01  -2.4065772e-05  -6.6837372e-02  -2.4208513e-01   4.2530136e-01   3.7320680e-02   4.3176163e-01   1.9666715e-01  -1.0876826e-02   1.1838072e-01  -8.2974783e-02  -8.3179791e-02  -3.5447365e-01  -6.1762359e-01  -3.8803804e-01  -4.3364718e-01   3.7424120e-01   1.8199228e-01   5.2540955e-01   4.1532103e-01  -2.5731139e-01  -4.1695125e-01   1.0092235e-01   1.8665922e-01  -3.0032862e-01  -3.4238790e-02  -2.5877248e-01  -6.9472363e-01  -6.4878508e-01  -5.2064024e-01   2.4572213e-01  -2.9481776e-01  -2.4649160e-01  -3.9381609e-01   1.7645350e-01   1.9786037e-02   2.4992312e-01   3.6851770e-01   1.0000000e+00   8.5685977e-01   7.5069168e-01   2.5140434e-01   2.9298509e-01   1.9822793e-01   1.4044574e-01  -7.1632543e-02   2.0517238e-01  -2.5307447e-01   2.7829347e-01   1.6805757e-01  -1.7493806e-01  -1.9937819e-01   8.7774919e-01   7.4592654e-01   3.1281628e-01   3.8048574e-01  -1.8435422e-02   5.8090913e-02   4.8516227e-01   4.3822604e-01
   3.8991474e-01  -5.1415258e-02  -1.2242808e-01  -4.2885486e-01  -4.6708582e-01  -2.5827508e-01   1.9514767e-02  -4.7173115e-02  -4.0991660e-01  -2.5668768e-01   4.1477839e-01   1.0974045e-01   1.8355778e-01   2.4846181e-01  -3.6520377e-01  -5.3312993e-01   1.8274151e-01   1.1585040e-01  -3.0003165e-01  -3.3496376e-01  -2.3652921e-01   1.3883497e-01   8.5858770e-02  -2.9999890e-01  -1.8777120e-01  -3.4030416e-01  -2.0062352e-01  -2.2565524e-01  -9.3173975e-02  -5.3654940e-02   1.5235211e-01   9.3563222e-02   7.4132304e-01   6.0124613e-01   1.3036832e-01   4.9804688e-02   9.9621714e-02  -5.1205184e-02   3.5625028e-01  -7.8957515e-02   1.2233541e-01  -4.4396259e-01  -4.2736515e-01  -4.5560574e-01  -1.3917098e-01  -3.3398377e-02   5.9961510e-04  -1.7655295e-01  -2.4007256e-01  -1.0610683e-02  -1.0554664e-01  -1.3116945e-01  -5.9444797e-02  -1.8674599e-01   1.8147307e-01   1.4958138e-01   4.6436788e-01   1.2275795e-01  -2.3607295e-02  -1.4156359e-01   4.7692123e-01   1.4427859e-01   2.6860158e-01   1.2660055e-01  -1.8448874e-02   1.4401713e-01   5.3759773e-02   6.2076330e-02  -3.2531244e-01  -4.5067239e-01  -1.7341424e-01  -3.6759296e-01   4.6073646e-01   3.7344457e-01   6.7861988e-01   6.7303000e-01   1.1253970e-01  -6.7798046e-02  -2.4648624e-01   8.6427158e-02  -5.3463896e-01  -3.5826503e-01   8.2573860e-02  -4.8688694e-01  -6.3895951e-01  -7.0722348e-01   4.7546524e-01  -8.6056348e-02   3.6816180e-02  -1.7384854e-01  -8.9684038e-03  -1.2526291e-01   6.2677947e-02   2.7959577e-01   8.5685977e-01   1.0000000e+00   8.4940099e-01   6.0097570e-01   4.0231739e-01   3.3492367e-01   3.7345141e-02  -1.7276875e-01   1.0331020e-01  -3.1676483e-01  -5.3792005e-02  -9.4741169e-02  -3.5812415e-01  -3.5611843e-01   6.2135270e-01   9.1282240e-01   5.9323400e-01   2.5336960e-01  -6.1460668e-02  -3.6686866e-02   2.2576432e-01   1.3306397e-02
   2.5419046e-01   4.5544783e-02  -1.8987908e-01  -4.2539893e-01  -4.7378759e-01  -2.4893484e-01  -1.0073740e-01  -1.4939700e-01  -3.8314551e-01  -2.5894339e-01   2.2322006e-01  -2.5581836e-03   1.8285782e-02   9.9092054e-02  -2.9972128e-01  -4.6903821e-01   4.7392878e-02  -2.3578379e-02  -3.2500117e-01  -3.1663185e-01  -9.5246289e-02   2.4166223e-01  -4.0438556e-02  -3.1197306e-01  -1.8488263e-01  -3.0829177e-01  -1.8683215e-01  -1.8996984e-01  -2.1927189e-01  -2.0082008e-01   2.6811905e-02  -3.2980452e-02   5.8672906e-01   4.3684025e-01   1.3562824e-01   8.1363369e-02   2.0288183e-01   8.7877147e-04   4.3761549e-01   2.8245966e-03   1.5892099e-01  -3.3383844e-01  -3.0277298e-01  -2.7684973e-01   6.0736252e-03   6.9546202e-02   2.4776237e-01  -1.1134121e-03  -9.3174416e-02   1.8507300e-01   5.4580178e-02   2.4954397e-02   7.4013823e-02  -2.1848710e-02   3.7171483e-01   2.7720196e-01   3.7060120e-01   1.6067166e-01  -1.1163546e-03  -1.3187186e-01   2.9579781e-01   7.0680410e-02   6.8941512e-02  -3.5828407e-02   7.7335327e-03   1.2886591e-01   8.4145184e-02   8.1576219e-02  -1.7629086e-01  -3.2533835e-01  -2.9224028e-02  -2.6624814e-01   4.0933602e-01   2.6279897e-01   5.9745215e-01   5.7223680e-01   1.8245544e-01  -9.4887351e-03  -2.9721901e-01  -4.5259153e-02  -5.2532855e-01  -3.9910872e-01   1.2816099e-01  -3.9865124e-01  -5.0788518e-01  -6.2481577e-01   4.9525083e-01   1.9354546e-02   1.1754078e-01  -8.5847056e-02  -1.3012570e-02  -1.1826482e-01   5.7553415e-02   2.4845158e-01   7.5069168e-01   8.4940099e-01   1.0000000e+00   6.6293517e-01   5.6827908e-01   4.9032451e-01   1.0695947e-01  -9.9973149e-02   1.1788356e-01  -2.2777403e-01  -4.2611070e-02   1.1430610e-02  -2.2614710e-01  -2.8907958e-01   4.5529416e-01   8.6304879e-01   7.1749549e-01   4.0727561e-01   1.1945363e-01   1.2857799e-01   3.1472092e-01  -2.2323377e-02
   2.3127828e-01   2.2901559e-01  -1.4650475e-01  -3.9413460e-01  -5.3964763e-01  -2.2578386e-01  -1.6225860e-01  -2.7407143e-01  -3.7098054e-01  -3.3715823e-01  -1.2021493e-01   2.8982260e-02  -2.7982214e-01  -7.4708926e-02  -5.9302205e-02  -4.6907139e-01  -2.8840616e-01  -1.7960135e-01  -1.0209089e-01  -2.9109258e-01   1.8992173e-01   3.3195963e-01  -8.5387812e-02  -2.9958501e-01  -3.1067800e-01  -3.7383384e-01  -5.8365401e-02  -6.5332101e-02  -5.6294149e-01  -4.8430980e-01  -4.2847921e-01  -4.7302507e-01   5.0586769e-01   2.0774133e-01   2.7021395e-01   4.4685564e-01   6.8326414e-01   5.3743476e-01   8.3011483e-01   6.0972676e-01   5.6207039e-01   2.1276928e-01  -3.2658161e-01  -3.5649202e-01  -2.1605342e-01  -3.5371075e-01   4.5235908e-01   3.7504690e-01  -3.3326018e-01  -1.3442006e-01  -1.6399387e-01  -1.6366342e-01   1.9897245e-01   1.3286967e-01   6.9936982e-01   6.5118330e-01   2.7964382e-01   3.0071874e-01  -2.8513474e-02   3.9492242e-02   1.4761033e-01   1.8043807e-01  -2.8454392e-01  -1.3636882e-01  -1.2993702e-01  -1.8071730e-02   1.0562774e-01   1.2064296e-01   4.3042587e-02   1.4894101e-01   2.5177965e-01  -6.8616678e-02   2.8276410e-01   3.9291159e-01   5.1062239e-01   5.8946361e-01   6.4318672e-01   5.3775805e-01  -5.2894078e-01  -1.2972374e-01  -4.6393138e-01  -5.4833862e-01   6.1952587e-01   1.8986304e-01  -1.9406259e-01  -5.4522339e-01   6.2512008e-01   4.4186317e-01   4.2640600e-01   3.1297107e-01  -3.0439986e-01  -2.6786823e-01  -3.3902882e-01  -1.3993735e-02   2.5140434e-01   6.0097570e-01   6.6293517e-01   1.0000000e+00   4.9538769e-01   5.2951157e-01  -1.3471774e-01  -1.1039120e-01  -1.5602138e-01  -3.2633565e-01  -5.3170839e-01  -4.5968484e-01  -4.3097336e-01  -4.2623157e-01  -1.3549095e-01   6.6020152e-01   8.2064801e-01   1.6251984e-01   1.0804662e-01  -1.1094427e-02  -2.6126244e-01  -5.7438724e-01
  -1.4410980e-03   6.2569435e-02  -1.4841118e-01  -3.9536779e-01  -1.4159513e-01   3.8986644e-02  -4.5608841e-02  -1.9791521e-02  -2.4680689e-01  -1.9174316e-01  -2.8782813e-02   4.6033565e-02  -1.2960966e-01   1.8424467e-01  -2.8801963e-01  -3.8988384e-01  -1.5373321e-01   4.0044208e-03  -2.0215874e-01  -1.6722520e-01   1.1880550e-01   3.2666566e-01  -2.6763790e-01  -4.6491517e-01  -1.8808984e-01  -8.4709078e-02  -8.0717207e-02   8.6283759e-03  -1.9824248e-01  -1.1509650e-01  -1.3127731e-01  -2.4250251e-01   2.8018997e-01   1.1175950e-01  -2.9819440e-01  -1.2478056e-01   2.2684682e-01   4.5747897e-02   3.0957983e-01   1.1401422e-01   2.3801271e-01  -1.9565871e-02  -5.6167035e-02  -1.8145196e-01   1.2969184e-01  -4.3668752e-02   4.1100637e-01   6.1069132e-02   2.0707407e-01   2.4361460e-01   2.5770304e-01   2.1452245e-01   3.4673949e-01   3.6487740e-01   4.8545461e-01   3.9445422e-01   9.3811562e-02   8.9787881e-03   1.8398934e-01   2.4759536e-01   2.6333297e-02   1.3065213e-01   7.6541116e-03   7.9658057e-02  -3.6388748e-01  -1.9534826e-01  -3.1004981e-01  -1.6692961e-01  -2.0896279e-01  -1.1896149e-01   3.0956542e-02  -6.5493150e-03   3.8758505e-01   3.3295025e-01   4.6975544e-01   4.2161088e-01   2.3073680e-01   1.4820857e-01  -4.3193662e-01  -1.7140043e-01  -3.3835853e-01  -3.1689510e-01   2.5507274e-01  -3.3424195e-02  -4.6548697e-01  -5.1142569e-01   2.0985434e-01   2.0231202e-02   1.0364419e-01   1.8610117e-01   4.4458580e-01   1.7917458e-01   7.2263801e-02   1.9829876e-01   2.9298509e-01   4.0231739e-01   5.6827908e-01   4.9538769e-01   1.0000000e+00   7.3571936e-01   3.5228668e-01   1.5766685e-01   3.5904951e-01   1.6515495e-01  -2.0937408e-02   3.4211328e-02  -1.8485262e-02  -2.0593591e-01   1.0129953e-01   4.7569741e-01   4.5520233e-01   5.6431110e-01   6.1186056e-01   3.7179645e-01   2.5979898e-01  -1.3042348e-01
   1.5712399e-01   1.1218364e-01  -5.3461292e-02  -4.1706680e-01  -1.6847916e-01  -6.5719337e-02   7.9944259e-02  -3.0516518e-02  -8.7679131e-02  -2.4139975e-01   5.3070584e-03  -2.1221383e-02  -1.3222986e-01   5.8649473e-02  -2.5976893e-01  -4.6872157e-01  -1.7291472e-01  -2.5787699e-02  -1.4958313e-02  -7.5525678e-02   2.2931331e-01   3.0526621e-01  -2.8818011e-01  -6.1010775e-01  -3.8970810e-01  -3.2969081e-01  -1.1890828e-01  -6.3108866e-02  -2.1200687e-01  -1.5023417e-01  -2.9176608e-01  -4.7916231e-01   3.4580702e-01   1.5320815e-01  -2.6517981e-01  -5.0843220e-02   2.7293501e-01   1.4685125e-01   3.9589545e-01   2.8544981e-01   3.5362437e-01   1.0687526e-01  -2.4454544e-01  -1.9842948e-01  -1.0930882e-01  -2.2349591e-01   3.4962535e-01   2.3532303e-01  -8.9900311e-02   8.4886352e-02   2.0243123e-01   1.6905009e-01   3.5610593e-01   3.1264013e-01   5.3332164e-01   6.2761427e-01   1.3746036e-01   8.6744803e-02   2.4312853e-01   2.9205245e-01   2.7547140e-02   7.6246834e-02   3.8396357e-02   2.9310028e-02  -4.8684851e-01  -3.4136688e-01  -2.8376893e-01  -1.4564736e-01  -1.3009185e-01  -1.1461504e-02   1.5003804e-01  -2.0840691e-02   4.2888808e-01   3.3400849e-01   4.7858030e-01   3.1745966e-01   4.2396088e-01   2.9271521e-01  -3.7275319e-01  -1.7631568e-01  -2.3600884e-01  -2.9365999e-01   3.7513693e-01   1.3804864e-01  -4.0279444e-01  -5.0920590e-01   2.8640673e-01   1.8089373e-01   2.4416658e-01   2.8988540e-01   1.5694451e-01   2.1109686e-01  -1.9325496e-01   9.5197201e-02   1.9822793e-01   3.3492367e-01   4.9032451e-01   5.2951157e-01   7.3571936e-01   1.0000000e+00   6.0529144e-02   2.6617980e-01   1.5206780e-01   1.1956130e-01  -1.7077997e-01   1.2559121e-04  -1.4660725e-01  -1.9313960e-01  -1.9657652e-02   3.8109612e-01   3.7568350e-01   3.6652652e-01   5.8087840e-01   3.0114049e-01   8.8499780e-02  -2.3972616e-01
  -1.1987109e-01  -7.3651615e-02  -3.9147895e-02  -5.0017853e-02   2.9581928e-01   3.8623893e-01  -1.1541355e-01   9.2293919e-02  -9.9336276e-02   7.9285842e-02  -1.0963181e-02   2.0251934e-02  -4.5081270e-02   1.7303692e-01  -2.5809946e-01  -3.3359670e-03   9.1514756e-02   2.4845255e-01  -2.3270406e-01  -1.0138912e-01   1.4283717e-02   2.0612612e-01  -7.5487398e-02  -9.4775417e-02   2.9129138e-01   3.8864237e-01   2.5922367e-01   3.0560648e-01   2.5764147e-02   1.1046368e-01   2.0760421e-01   2.1599741e-01  -8.0998865e-02  -8.0347401e-02  -2.1129159e-01  -2.4184082e-01  -1.6981343e-01  -2.9598964e-01  -1.6861168e-01  -2.5039927e-01  -3.1110609e-02  -9.7259883e-02   5.5557108e-02  -4.8209077e-02   1.2106962e-01   1.8047787e-01  -7.5891228e-02  -2.4821585e-01   2.1028380e-01   2.5916970e-01   2.1131315e-01   2.4130441e-01   3.9682616e-02   2.6148452e-02  -1.1500738e-01  -8.3231767e-02   3.3509937e-03  -1.0110524e-01  -1.8972208e-02   1.9162331e-02  -9.9337941e-02   3.6962810e-02   1.1391767e-01   1.0185493e-01  -9.6498572e-02   1.2282050e-01  -2.1346729e-01  -1.2561753e-01  -5.3874116e-02  -1.6587141e-01  -1.4165082e-01   1.1931361e-01   2.0176201e-02   1.1458803e-01   5.5959015e-02   1.1954168e-01  -1.5656719e-01  -1.3780337e-01   4.0899745e-02   1.1066062e-01  -6.5996572e-02   5.1265680e-02  -2.0659488e-01  -2.7083571e-01  -2.0916231e-01   2.9870641e-02  -3.2864666e-02  -3.9896291e-02  -9.5279619e-02  -3.4194932e-03   5.4669633e-01   5.8019818e-02   5.0016039e-01   1.3116386e-01   1.4044574e-01   3.7345141e-02   1.0695947e-01  -1.3471774e-01   3.5228668e-01   6.0529144e-02   1.0000000e+00   1.2016621e-01   7.8625381e-01   2.5991120e-01   5.0131454e-01   2.6954184e-01   4.1925284e-01   1.7011399e-02   2.1069181e-01   4.4510941e-02  -6.9078778e-02   3.8387521e-01   4.1612400e-01   3.8668441e-01   3.9677589e-01   3.4932315e-01
  -1.1495200e-01  -7.7971177e-02   1.0474452e-01  -1.3337216e-01   1.5633590e-01   1.2286967e-01   8.0885720e-02   1.8596990e-02   2.3466661e-01  -1.1613693e-02  -1.2190304e-01  -2.0586877e-01  -1.3072161e-02  -9.3317183e-02   3.3789234e-02  -3.6466768e-02  -1.9474369e-02   4.8317375e-03   5.7583368e-02   2.6637027e-02   1.3204843e-01   9.1848361e-02  -3.5261376e-02  -2.0070460e-01  -2.2633190e-01   6.3011814e-02  -7.9688756e-02   5.9307635e-02   1.2942144e-01   1.7521439e-01   3.0790875e-02  -7.3980370e-02  -1.4437309e-01  -2.1367594e-01  -2.4463603e-01  -2.0045257e-01  -1.0356948e-01  -5.2767024e-02  -9.5799620e-02  -2.7105599e-02  -1.0731608e-01   4.5502521e-02   3.9270078e-02   1.5243248e-01  -8.7504614e-02  -1.3531272e-02   3.1651107e-02   1.8768967e-02  -2.7911960e-02  -1.2283496e-02   2.5677269e-01   9.4192664e-02   4.6363678e-02   9.1823440e-02  -5.0426849e-02  -1.9116343e-02  -1.9520265e-01  -1.6639265e-01   5.6622864e-02   6.2418037e-03  -1.2734962e-01  -1.5428937e-01   7.4183816e-02   5.0516296e-04  -1.3759179e-01  -2.5267349e-01  -1.5384604e-01  -8.7231777e-02  -2.0385359e-02  -1.6118651e-02   8.0328975e-02   1.7443555e-01   5.2281823e-02  -5.1480885e-03   5.0919310e-02  -1.7283144e-01  -3.6434326e-02  -4.1371062e-02   6.0127477e-02   1.4279354e-01   9.9325597e-02   1.1606007e-01   4.3821290e-02   8.7453352e-02   1.7267723e-02  -1.5547813e-02  -9.5854936e-03   9.7113749e-02  -8.3343815e-02   3.3130409e-02   2.8118681e-01   1.6516848e-01   1.0681154e-01   3.6104395e-01  -7.1632543e-02  -1.7276875e-01  -9.9973149e-02  -1.1039120e-01   1.5766685e-01   2.6617980e-01   1.2016621e-01   1.0000000e+00   2.0581770e-01   5.1816223e-01   2.2237546e-01   3.4874110e-01   1.9441803e-01   4.0006921e-01  -2.1979966e-02  -1.4217366e-01  -1.2404534e-01   1.8087937e-01   3.1245966e-01   3.9846694e-01   2.2715102e-01   1.6432520e-01
  -3.7843751e-02  -1.3307479e-01   1.0337847e-01   4.2457789e-02   2.9870205e-01   3.6502908e-01   8.1582686e-03   1.6369282e-01  -1.4025414e-01   1.3498647e-01  -1.8748847e-02  -2.5434523e-02  -5.5631200e-02   1.4025264e-01  -3.3958348e-01  -7.6022443e-02   1.0394948e-01   2.3155595e-01  -1.9069302e-01  -4.4938770e-02  -1.1141499e-01   8.0456430e-02   2.0371887e-02  -6.9311143e-02   2.4031224e-01   3.6006176e-01   1.4043819e-01   2.2857018e-01   9.6034920e-02   1.4857698e-01   3.4220670e-01   3.1738869e-01   1.5220817e-02   7.9109159e-02  -2.4534667e-01  -3.0820872e-01  -3.2733185e-01  -4.6790059e-01  -2.9953760e-01  -3.9216036e-01  -1.9116309e-01  -3.0206756e-01  -2.2137883e-02  -9.0669648e-02   5.7352618e-02   1.0619990e-01  -2.1153886e-01  -2.8972572e-01   1.7888160e-01   1.0408917e-01   2.1599565e-01   2.0864318e-01  -3.2176649e-02  -3.5869263e-02  -2.3855374e-01  -1.4160636e-01   5.8496925e-02  -1.5343980e-01  -1.3312563e-01  -6.9057350e-02  -3.2267135e-02  -1.0261944e-02   2.1412714e-01   1.2857417e-01  -6.5756681e-02   1.4769081e-01  -2.1301010e-01  -1.2411270e-01  -1.4114165e-01  -2.8537807e-01  -2.9042852e-01  -5.2374943e-02   1.0573445e-01   1.0814232e-01   1.3249441e-01   1.1162308e-01  -2.1453001e-01  -2.3844712e-01   1.3049276e-01   1.6236937e-01  -1.2091742e-01   8.0348937e-02  -2.9242340e-01  -4.2675171e-01  -3.6409656e-01  -3.8101875e-02  -1.1186496e-01  -1.3179856e-01  -1.8353806e-01  -7.7060355e-02   5.3434817e-01   1.8908741e-01   4.9581216e-01   1.9006903e-01   2.0517238e-01   1.0331020e-01   1.1788356e-01  -1.5602138e-01   3.5904951e-01   1.5206780e-01   7.8625381e-01   2.0581770e-01   1.0000000e+00   4.2490625e-01   6.2860110e-01   4.5595243e-01   4.3274992e-01   1.7962592e-01   3.1990506e-01   6.3020954e-02  -5.9152640e-02   4.8250374e-01   4.0324107e-01   5.1368419e-01   5.6464901e-01   4.1392246e-01
  -1.4718232e-01   1.3110624e-01   1.5479946e-01   1.2062859e-01   4.2167241e-01   3.7339420e-01   1.3104936e-01   9.8105991e-02   2.2487938e-01   2.2377464e-01  -2.0759089e-01  -2.3666676e-01  -6.7530542e-02  -1.3206714e-01  -1.1431484e-01   4.9890823e-02   1.0809433e-01   1.0599537e-01   1.2333864e-01   2.5761537e-01   1.5710112e-01  -4.3943389e-02  -1.5045696e-01  -1.4073921e-01   9.9698912e-02   2.2706641e-01   1.3484571e-01   2.4101693e-01   1.1165309e-01   1.9732738e-01   3.7252630e-02  -2.4361196e-02  -2.1832276e-01  -1.5464391e-01  -3.5485986e-01  -3.2883162e-01  -2.2414305e-01  -2.2088131e-01  -2.8307660e-01  -2.1081615e-01  -1.5709430e-01  -9.7037946e-03   2.6253298e-01   3.2052105e-01   1.0294039e-01   6.1217303e-02   9.0900260e-02   3.7422462e-02   1.8471021e-01   5.0756117e-02   1.7978946e-01   1.3802957e-01  -4.8690487e-02   1.9647261e-01  -2.0430901e-01  -1.7664168e-01  -9.8660724e-02   6.4045072e-02   5.0823847e-02   2.2757104e-02  -1.5107505e-01  -1.6290067e-01   1.3192046e-02   2.5239270e-03  -1.4031645e-01  -1.5928868e-01  -2.4336765e-01  -1.8172744e-01   7.8805530e-02   3.3117321e-02  -8.7387745e-02   1.3188587e-01   7.4160423e-02  -1.1845045e-02  -6.1468072e-02  -1.2252547e-01  -1.5588905e-01  -1.1123186e-01   1.7388880e-01   2.7915648e-01   1.0247621e-01   2.5319729e-01  -1.7598718e-01   2.8666570e-02  -6.1595086e-02   6.1244908e-02  -3.2699369e-01  -7.5271085e-02  -1.3422626e-01   8.6328068e-03   3.6941093e-01   3.0498972e-01   2.7047871e-01   1.2055185e-01  -2.5307447e-01  -3.1676483e-01  -2.2777403e-01  -3.2633565e-01   1.6515495e-01   1.1956130e-01   2.5991120e-01   5.1816223e-01   4.2490625e-01   1.0000000e+00   4.0392370e-01   5.3002197e-01   4.1058256e-01   4.5611531e-01  -1.1730542e-01  -3.1773837e-01  -2.9241469e-01   1.7304953e-01   2.9148758e-01   4.8180647e-01   3.4097099e-01   1.8299915e-01
  -1.5659117e-01  -2.4819909e-01  -4.8028234e-02   1.4159066e-01   4.1059046e-01   3.4527655e-01  -1.0564460e-01   1.5929256e-01   1.1334028e-01   2.5045647e-01   2.2290229e-01  -1.4197695e-01   1.3877063e-01   8.6173116e-02  -1.6377018e-01   2.0049145e-01   4.6944608e-01   3.3804008e-01  -1.2066628e-01   1.4774686e-01  -2.0845454e-01  -1.3481400e-01  -3.6819786e-02   6.9896395e-02   3.3130342e-01   4.2879118e-01   1.8306349e-01   2.3086412e-01   5.5285320e-01   5.1645421e-01   5.0600245e-01   4.9690183e-01  -2.3377286e-01  -3.2358742e-02  -2.1099858e-01  -4.8263541e-01  -6.0814382e-01  -5.8549571e-01  -6.1612727e-01  -6.0397981e-01  -4.0593814e-01  -3.6704605e-01   1.2669876e-01   9.1262141e-02   1.8685369e-01   2.9733275e-01  -3.4506594e-01  -5.3385159e-01   2.2223156e-01   2.2165370e-02   1.6276450e-01   1.3028856e-01  -2.5146299e-01  -2.7781805e-01  -5.7147832e-01  -5.0214241e-01   1.4325014e-02  -2.0270195e-01  -1.8334799e-01  -2.7048736e-01  -1.1826124e-01  -2.4021106e-01   2.4155697e-01   5.7976482e-02   4.7588613e-02   4.4997224e-02  -2.3557452e-01  -2.4373690e-01  -1.3610001e-01  -3.8073308e-01  -4.5723195e-01  -1.3415384e-01   3.5586987e-02  -1.1292890e-01  -4.6920298e-02  -2.1294835e-01  -5.6530203e-01  -5.5523602e-01   5.4166578e-01   3.3815039e-01   2.1768971e-01   4.4834768e-01  -5.4601554e-01  -5.0727920e-01  -1.7541099e-01   1.7189805e-01  -2.8945817e-01  -3.1426105e-01  -5.4195221e-01  -2.9377393e-01   4.3258896e-01   2.5986721e-01   5.9360835e-01   1.6372665e-01   2.7829347e-01  -5.3792005e-02  -4.2611070e-02  -5.3170839e-01  -2.0937408e-02  -1.7077997e-01   5.0131454e-01   2.2237546e-01   6.2860110e-01   4.0392370e-01   1.0000000e+00   7.9615449e-01   4.9292533e-01   2.6556825e-01   5.3232806e-01  -1.6018847e-01  -3.3042598e-01   4.0203251e-01   1.6832960e-01   4.5944545e-01   8.0247031e-01   8.4573778e-01
  -2.2109582e-01  -2.3512444e-01  -5.9178616e-02   6.6817649e-02   3.2867086e-01   2.4411915e-01  -2.1397364e-02   1.3016665e-01   2.7838560e-01   2.8725180e-01   1.4811709e-01  -1.3542209e-01   1.8549004e-01  -2.5398629e-02  -4.7561854e-02   1.8420621e-01   2.6895042e-01   8.8136362e-02  -1.3577205e-01   7.9975534e-02  -6.0013240e-02  -1.0172395e-01  -1.1117847e-01   2.2069892e-02   1.1709747e-01   2.8023197e-01   2.1438805e-02   1.1164399e-01   5.0951950e-01   4.2845415e-01   3.3838064e-01   3.3407299e-01  -2.7435905e-01  -9.1961027e-02  -2.4684878e-01  -4.2421748e-01  -4.9024466e-01  -4.2599974e-01  -4.6134046e-01  -4.3802704e-01  -3.3147350e-01  -2.6485199e-01   9.3848911e-02   2.1573557e-01   1.5735510e-01   2.7728418e-01  -1.1844339e-01  -3.1511345e-01   1.9114786e-01   6.8803361e-02   2.3427611e-01   1.6445700e-01  -1.2005573e-01  -1.0916852e-01  -3.7280979e-01  -2.8059252e-01  -1.4523874e-01  -2.5595967e-01  -4.6115888e-02  -2.0705716e-01  -1.6421501e-01  -2.7993448e-01   1.2766668e-01  -2.1246439e-02  -9.7923433e-03  -6.3168945e-02  -1.8633206e-01  -1.3885641e-01  -2.0895510e-01  -3.5708390e-01  -2.6065927e-01  -1.7974481e-02   1.4580743e-01  -1.3783139e-01  -2.9462050e-02  -2.8167024e-01  -4.7950324e-01  -4.7203663e-01   2.7853824e-01   1.3950732e-01   1.5067714e-01   3.1807268e-01  -3.4087761e-01  -3.2335246e-01  -8.9955084e-02   1.6823405e-01  -2.2915318e-01  -2.5562467e-01  -4.3962631e-01  -1.8801881e-01   3.6205353e-01   2.4279176e-01   4.3138670e-01   9.1489503e-02   1.6805757e-01  -9.4741169e-02   1.1430610e-02  -4.5968484e-01   3.4211328e-02   1.2559121e-04   2.6954184e-01   3.4874110e-01   4.5595243e-01   5.3002197e-01   7.9615449e-01   1.0000000e+00   4.8449881e-01   3.8595334e-01   3.5534263e-01  -1.6377082e-01  -2.7183413e-01   3.0366152e-01   1.3342618e-01   4.2462403e-01   7.6782745e-01   6.7679724e-01
  -7.6410078e-02   2.2548218e-01  -7.7928606e-02   2.0469909e-01   9.8130890e-02   9.9471885e-02  -1.7575174e-01   8.2511761e-02   7.1235564e-02   1.6688917e-01  -9.3449717e-02   6.1129534e-02  -4.8292643e-02   8.7017801e-02  -7.1618286e-03   3.8840194e-01   3.7760131e-02   8.9414632e-02  -1.1471593e-01   1.3212658e-01  -8.6344186e-02  -4.2883511e-02  -1.7788951e-01   4.9262143e-02   1.1172806e-01   1.7891962e-01   2.1720616e-02   7.3332591e-02   1.0961213e-01   1.5549023e-01   1.4054630e-01   1.8169044e-01  -4.3613191e-01  -2.3867712e-01  -1.6264636e-01  -2.6025018e-01  -3.5293762e-01  -4.3413898e-01  -4.3322581e-01  -3.7488272e-01  -3.3579957e-01  -1.6606561e-01   2.1979635e-01   2.4368375e-01   1.8901389e-01   2.9983078e-01  -1.0060008e-01  -1.4019397e-01   3.1668623e-01   3.2639954e-01   3.8449091e-01   4.5736305e-01   1.1536391e-01   1.7048669e-01  -2.0428366e-01  -1.9244291e-01  -5.8733780e-02  -2.7376700e-02   1.6175968e-01   3.6899250e-02  -1.9866766e-01  -2.1074091e-02  -1.0183534e-01  -9.7954774e-02   1.6215166e-01   2.5161821e-01   1.6105401e-02   2.0088464e-02   1.2075636e-01   1.4027282e-02  -1.9086198e-01   7.3388410e-02  -3.0135187e-01  -2.5809235e-01  -3.3626207e-01  -3.8199301e-01  -3.5955766e-01  -3.2327236e-01   2.6922772e-01   6.1773487e-02   1.2831083e-01   2.3641304e-01  -4.3168503e-01  -2.6914880e-01   1.3549429e-01   3.8955373e-01  -3.4952748e-01  -1.7619626e-01  -2.6253493e-01  -2.3535076e-03   3.8805761e-01   2.1111485e-01   2.8452912e-01   3.1103516e-02  -1.7493806e-01  -3.5812415e-01  -2.2614710e-01  -4.3097336e-01  -1.8485262e-02  -1.4660725e-01   4.1925284e-01   1.9441803e-01   4.3274992e-01   4.1058256e-01   4.9292533e-01   4.8449881e-01   1.0000000e+00   5.4655096e-01   1.4576707e-03  -3.9841615e-01  -4.3317912e-01   1.6076036e-01   1.0187643e-01   2.1219973e-01   2.7877221e-01   4.3107754e-01
   1.7877226e-02   1.3862593e-01   1.2280985e-01   2.0061877e-01   1.2578320e-01   5.4058390e-02   3.3066490e-02   1.1599670e-02   2.0995762e-01   2.6461569e-01  -8.1326823e-02  -1.6185882e-01   2.1628317e-03  -9.9711231e-02   1.4014501e-01   4.4151917e-01   1.1108780e-01   2.0515055e-03   7.2631853e-02   1.8128892e-01  -1.1662724e-01  -1.4782775e-01   2.0501331e-02   1.3025893e-01  -1.7141956e-02   6.1828806e-02  -1.1642530e-01   1.9929638e-02   1.3508849e-01   1.8477519e-01   1.7228800e-01   1.4054885e-01  -3.8219230e-01  -2.1415917e-01  -2.8434764e-01  -3.3055611e-01  -3.6751376e-01  -4.0394841e-01  -4.1926039e-01  -3.3630908e-01  -3.3788599e-01  -1.3824516e-01   2.3481359e-01   3.8230773e-01   9.8932261e-02   2.3286864e-01  -1.2666186e-01  -8.2306234e-02   2.4932495e-01   1.9588583e-01   3.0929276e-01   3.2211826e-01  -1.8043245e-02   7.9649562e-02  -3.6362153e-01  -3.1318354e-01  -1.0937369e-02  -8.0636845e-02   5.6018608e-03  -8.3812660e-02  -6.7122993e-02  -1.6697539e-01   1.1604200e-02  -1.1937794e-01   1.8807801e-01   1.5467631e-01   3.9685347e-03  -5.9684661e-02   4.7807818e-02  -5.5553045e-02  -2.0665549e-01  -1.0184861e-01  -2.0240465e-01  -2.9459190e-01  -2.3195318e-01  -3.4659056e-01  -3.5901149e-01  -4.3059890e-01   3.2243622e-01   1.8978836e-01   1.2439489e-01   3.0964976e-01  -3.4579531e-01  -1.9062157e-01   1.0874159e-01   3.4928984e-01  -2.8526165e-01  -1.6734328e-01  -2.2540281e-01  -1.6228867e-01   2.3055903e-01   2.2081964e-01   1.0022985e-01   2.6101204e-01  -1.9937819e-01  -3.5611843e-01  -2.8907958e-01  -4.2623157e-01  -2.0593591e-01  -1.9313960e-01   1.7011399e-02   4.0006921e-01   1.7962592e-01   4.5611531e-01   2.6556825e-01   3.8595334e-01   5.4655096e-01   1.0000000e+00  -1.8955927e-03  -4.1144946e-01  -4.7036780e-01  -1.2264715e-02   1.5579450e-02   2.2813892e-01   1.8865717e-01   2.9027064e-01
   2.9628959e-01  -2.2674311e-01  -7.2538570e-02  -2.4944247e-01  -4.3621391e-03  -2.6647766e-02   1.6815154e-02   8.6300789e-02  -1.7497992e-01   1.4079879e-03   6.1341985e-01   3.3253028e-02   3.4389729e-01   3.2488135e-01  -2.8031644e-01  -9.3410694e-02   5.9517148e-01   3.9442393e-01  -1.8468443e-01  -4.6175718e-03  -4.9750879e-01  -9.1617207e-02   1.3514710e-01  -1.5749751e-01   3.4965576e-02  -1.4560122e-02  -1.6900775e-01  -1.3109735e-01   4.9967325e-01   4.7899397e-01   6.3817473e-01   5.3464713e-01   3.6578635e-01   4.4198704e-01  -1.4312316e-01  -4.9324494e-01  -5.9668221e-01  -6.0792122e-01  -4.3762427e-01  -6.9183909e-01  -4.2761400e-01  -7.1545045e-01  -1.5167431e-01  -2.5214179e-01   7.2880582e-02   2.8572886e-01  -4.8183203e-01  -6.5540546e-01   9.5016805e-02   1.0342381e-01   8.2022589e-02   5.0657105e-02  -2.7256643e-01  -3.6967276e-01  -5.1297816e-01  -4.3226628e-01   3.9703262e-01  -1.1959429e-01  -1.2165190e-01  -3.1585061e-01   3.4305475e-01  -1.0712077e-01   5.7253523e-01   2.3255546e-01   5.9462206e-02   8.9711064e-02  -1.7079027e-01  -2.2221886e-01  -3.4391489e-01  -6.7249494e-01  -5.3548906e-01  -4.2339693e-01   2.6665071e-01   6.8096573e-02   3.5781216e-01   2.1653865e-01  -5.0733386e-01  -6.2859185e-01   3.7325725e-01   3.2126000e-01  -6.9357732e-02   2.4924004e-01  -5.5069778e-01  -7.9942736e-01  -5.8646018e-01  -3.1195877e-01  -2.3640311e-02  -4.9651440e-01  -4.5106908e-01  -4.9754844e-01   2.8269672e-01   1.9282910e-01   3.7395419e-01   4.4180128e-01   8.7774919e-01   6.2135270e-01   4.5529416e-01  -1.3549095e-01   1.0129953e-01  -1.9657652e-02   2.1069181e-01  -2.1979966e-02   3.1990506e-01  -1.1730542e-01   5.3232806e-01   3.5534263e-01   1.4576707e-03  -1.8955927e-03   1.0000000e+00   4.9806942e-01  -9.2791720e-04   3.8830430e-01  -3.5409903e-02   1.3212702e-01   6.3471412e-01   7.1208770e-01
   3.5334273e-01  -1.4434504e-02  -8.9305836e-02  -4.5474438e-01  -4.1265992e-01  -2.0665674e-01   3.0455911e-02  -8.3862573e-02  -4.4071294e-01  -2.9614703e-01   3.2936283e-01   9.5144483e-02   1.2631152e-01   2.1333908e-01  -3.7013809e-01  -5.8339175e-01   1.0299048e-01   7.6758067e-02  -2.4870799e-01  -3.2318623e-01  -1.1776136e-01   2.4000978e-01   6.4773935e-02  -3.7855497e-01  -9.8790291e-02  -2.8471050e-01  -1.0093872e-01  -1.3443367e-01  -1.9992882e-01  -1.5416502e-01   5.9539316e-02   3.5497891e-03   7.3359654e-01   5.4951017e-01   1.2756887e-01   9.0698492e-02   2.0941400e-01   7.2882871e-02   4.2084509e-01   1.8532537e-02   1.7833525e-01  -3.4852384e-01  -3.8892824e-01  -4.1946614e-01  -1.5941746e-01  -9.4578282e-02   9.4823946e-02  -8.5789464e-02  -2.3925245e-01   5.3446176e-03  -6.9429622e-02  -1.4330760e-01   2.3602517e-03  -1.1601621e-01   2.7580568e-01   1.8742901e-01   4.3135846e-01   1.4994701e-01  -1.0547526e-02  -9.6156573e-02   4.1748923e-01   1.8689427e-01   2.1454537e-01   1.3860516e-01  -4.8546697e-03   9.2807139e-02   3.8699745e-02   4.5152462e-02  -2.8021309e-01  -3.9778619e-01   1.4791188e-02  -2.3014285e-01   5.1387957e-01   4.2080912e-01   7.2673311e-01   7.2270785e-01   2.7084263e-01   6.9611277e-02  -3.3827635e-01   5.6892153e-02  -5.3720698e-01  -4.1853674e-01   1.2840153e-01  -3.8997686e-01  -5.7849692e-01  -7.4958020e-01   4.6673693e-01  -7.1265477e-02   1.4705833e-01  -9.0027444e-02  -8.9542995e-02  -1.1209972e-01   1.2295605e-03   2.7149664e-01   7.4592654e-01   9.1282240e-01   8.6304879e-01   6.6020152e-01   4.7569741e-01   3.8109612e-01   4.4510941e-02  -1.4217366e-01   6.3020954e-02  -3.1773837e-01  -1.6018847e-01  -1.6377082e-01  -3.9841615e-01  -4.1144946e-01   4.9806942e-01   1.0000000e+00   7.5261610e-01   2.7278182e-01   2.4590976e-02   2.1462870e-02   1.8343548e-01  -1.4530988e-01
   1.5883228e-01   9.8072395e-02   2.7033316e-02  -2.8406471e-01  -4.1490626e-01  -2.8589477e-01  -3.5085926e-02  -3.0603514e-01  -3.9696996e-01  -3.8777930e-01  -8.9362325e-02  -1.1998817e-01  -1.4843980e-01  -1.5556281e-01  -1.1435449e-01  -5.1339737e-01  -2.2248861e-01  -1.3212448e-01  -1.2134542e-01  -3.0356700e-01   1.1549436e-01   1.7866966e-01   7.3085024e-02  -1.9341714e-01  -2.8388210e-02  -2.8240675e-01   2.3403531e-03  -7.8248347e-02  -4.7740130e-01  -4.8685488e-01  -2.1893516e-01  -2.8208319e-01   5.2314145e-01   2.7004304e-01   3.9319940e-01   4.8478725e-01   5.8214099e-01   4.2216191e-01   6.8823076e-01   4.2039258e-01   4.0181659e-01   7.4644993e-02  -1.7825736e-01  -1.8877001e-01  -6.3652823e-02  -1.6441392e-01   4.5144583e-01   3.1107214e-01  -1.8855120e-01  -7.7896149e-02  -1.3679057e-01  -2.3664849e-01   4.0911850e-02   2.0032397e-02   5.3111527e-01   3.7146005e-01   2.5503286e-01   2.6837112e-01  -1.4665315e-01  -1.8295155e-01   9.3656633e-02  -9.2056985e-03  -2.4122100e-01  -2.1681021e-01   1.0762587e-01   4.7130541e-02   2.2652303e-01   1.7220654e-01   2.3099639e-02   1.3249722e-02   2.9045078e-01  -5.2549647e-02   3.8912513e-01   3.5129479e-01   5.4437412e-01   5.8667303e-01   5.7675913e-01   4.5201495e-01  -4.9551834e-01  -2.9279319e-02  -5.3178400e-01  -5.3952230e-01   4.5826764e-01   1.3580069e-02  -2.1390247e-01  -5.5999240e-01   5.5494820e-01   2.7517613e-01   2.8850680e-01   1.7848964e-01  -3.2500475e-01  -1.8106778e-01  -1.2870281e-01   6.5588552e-02   3.1281628e-01   5.9323400e-01   7.1749549e-01   8.2064801e-01   4.5520233e-01   3.7568350e-01  -6.9078778e-02  -1.2404534e-01  -5.9152640e-02  -2.9241469e-01  -3.3042598e-01  -2.7183413e-01  -4.3317912e-01  -4.7036780e-01  -9.2791720e-04   7.5261610e-01   1.0000000e+00   2.8745685e-01   7.9142677e-02   8.6010220e-02  -3.5759076e-02  -4.7083825e-01
  -5.2755201e-03  -5.9725252e-02   5.5017600e-03  -2.2267284e-01   1.2508414e-01   1.3062973e-01  -1.0014602e-01  -1.3272075e-01  -1.7383869e-01  -3.4324379e-02  -2.4346770e-03  -1.7790593e-01  -1.4146614e-01  -1.5624683e-02  -5.8573703e-02  -6.4841121e-02   1.7469203e-01   1.5552262e-01  -6.1873012e-02   7.7181918e-02  -1.0293209e-01   4.1423153e-02  -4.2722649e-02  -2.4426300e-01   3.1967280e-02   4.2448903e-02   2.2581186e-02   9.5676714e-02   1.2294729e-01   1.1027886e-01   2.1139563e-01   4.3673432e-02   1.1092950e-01   1.9199220e-02  -1.6472209e-01  -3.2917022e-01  -1.6653417e-01  -2.6665433e-01  -1.2300687e-01  -2.0933781e-01  -1.0306504e-01  -2.0993709e-01   1.5291011e-01  -6.5132277e-02   2.3551118e-01   1.8045513e-01   8.3748509e-02  -1.7133693e-01   2.9529098e-01   1.0532446e-01   1.8043413e-01   9.1250032e-02  -5.8426181e-02  -8.4269529e-03  -8.6245068e-02  -9.2186304e-02   1.8459069e-01   5.2014256e-03  -1.9765196e-01  -2.6965869e-01  -7.0350690e-02  -1.8180403e-01   9.1461078e-02  -5.3430515e-02  -1.1852332e-01  -9.0875225e-02  -2.6510551e-01  -2.8987484e-01  -1.2940695e-02  -1.8537839e-01  -2.3759587e-01  -8.4434657e-02   1.8039215e-01   3.1896887e-02   2.3801076e-01   1.7262396e-01  -2.9611401e-02  -1.1053785e-01   1.3626486e-01   2.1275179e-01  -4.5484279e-02   1.1564693e-01  -1.2018751e-01  -3.0176348e-01  -3.3691892e-01  -1.8553700e-01   6.8943868e-02  -1.1363399e-01  -2.6693027e-01  -5.8234876e-02   4.2081572e-01   2.9140186e-01   3.0969836e-01   3.2145710e-01   3.8048574e-01   2.5336960e-01   4.0727561e-01   1.6251984e-01   5.6431110e-01   3.6652652e-01   3.8387521e-01   1.8087937e-01   4.8250374e-01   1.7304953e-01   4.0203251e-01   3.0366152e-01   1.6076036e-01  -1.2264715e-02   3.8830430e-01   2.7278182e-01   2.8745685e-01   1.0000000e+00   6.2455257e-01   5.6399774e-01   5.2518333e-01   3.5333914e-01
  -4.3724701e-02  -5.5596120e-02   1.0568467e-02  -2.9402674e-01   2.2801233e-01   2.6101659e-01  -2.8398230e-02  -1.1384416e-01  -1.2825411e-02  -9.1593148e-02  -6.1075350e-02  -1.2979005e-01  -1.6227127e-01   5.1948731e-02  -2.9817645e-02  -5.1089682e-02  -5.3968472e-02   1.5876516e-01   1.0185919e-01   9.4088480e-02   1.7837385e-01   2.5320173e-01  -1.7004663e-01  -3.9577964e-01   7.0021631e-03   3.5053135e-02   8.0627433e-02   1.7571042e-01   2.4104940e-02   1.0106469e-01  -7.5442159e-02  -2.5882601e-01  -5.4278515e-02  -1.7481637e-01  -3.7445260e-01  -2.9666772e-01   3.2138726e-02  -6.8218764e-02   7.7787611e-04   5.6564643e-02   1.3171080e-01   1.4543121e-01   1.3980100e-01   1.9030945e-02   1.5053340e-01   2.6662856e-02   2.2777383e-01   4.8749729e-02   2.2941472e-01   1.6476859e-01   2.3023854e-01   1.8258073e-01   1.9175053e-01   1.4323345e-01   1.3975608e-01   1.7222630e-01  -4.1479097e-02  -7.3272606e-02   2.4586564e-02   1.4214314e-01  -1.8226147e-01  -6.4273893e-02   6.2628351e-02   4.5455796e-02  -4.2032166e-01  -3.2742481e-01  -4.4361436e-01  -3.5217179e-01  -4.2225261e-02   4.9219744e-02   5.4120077e-03   1.5420007e-01   1.9748987e-01   1.0789995e-01   2.1066290e-01   5.2205647e-02   1.7876718e-01   7.5705826e-02  -8.4779899e-02   3.3239683e-02   1.4885639e-02   3.4735682e-02   1.1853622e-01   8.7692218e-02  -2.1748018e-01  -1.8039410e-01  -2.9984592e-02   5.5664287e-02   4.9531735e-02   1.7287720e-01   4.9168011e-01   3.4031477e-01   1.8428111e-01   2.0444025e-01  -1.8435422e-02  -6.1460668e-02   1.1945363e-01   1.0804662e-01   6.1186056e-01   5.8087840e-01   4.1612400e-01   3.1245966e-01   4.0324107e-01   2.9148758e-01   1.6832960e-01   1.3342618e-01   1.0187643e-01   1.5579450e-02  -3.5409903e-02   2.4590976e-02   7.9142677e-02   6.2455257e-01   1.0000000e+00   6.5097061e-01   2.6463503e-01   8.2305899e-02
  -8.1972525e-02  -5.5903668e-02   4.0920137e-03  -1.1956122e-01   2.7576378e-01   3.1799704e-01  -8.8787798e-02  -1.1503443e-01  -9.9520778e-03   3.0863500e-02  -1.0309361e-01  -2.2590365e-01  -1.9691113e-01  -1.4061957e-01   3.9492710e-02   5.3291872e-02   5.5410400e-02   1.6915623e-01  -4.3497147e-02   2.6869255e-02   1.2199406e-01   1.7589908e-01  -5.6076523e-02  -2.4104213e-01   1.7383776e-01   2.0734670e-01   1.4375144e-01   2.5766410e-01   6.9746568e-02   1.0099710e-01   1.0601271e-01  -6.0666334e-02  -6.5692274e-02  -1.1103298e-01  -2.5676461e-01  -3.0571677e-01  -7.9435240e-02  -2.1003916e-01  -1.3111533e-01  -1.2447278e-01  -7.1427275e-02  -3.1161355e-02   1.4306016e-01   4.8388123e-02   5.1440868e-02  -5.9973721e-03   1.1671459e-01  -7.6833883e-02   1.4125382e-01  -1.7580119e-02   1.6456609e-01   2.5377565e-02  -6.9995427e-02  -4.6176873e-03  -1.0859038e-01  -1.2128625e-01   6.6673594e-03  -1.3314895e-02  -1.9544989e-01  -1.5321384e-01  -1.8346679e-01  -2.0793086e-01   1.4500611e-02   2.8845082e-02  -9.3969016e-02  -1.2247819e-01  -4.1773576e-01  -3.6871381e-01   1.1475632e-01  -6.4662846e-02  -4.0915788e-02   7.2444918e-02   5.7104744e-02  -7.2117098e-03   1.3477663e-01  -4.5535530e-02  -2.4050565e-02  -5.6849017e-02   1.1616628e-01   2.5403090e-01   6.9961707e-03   1.8925603e-01  -6.2825268e-02  -1.1127452e-01  -1.3370572e-01  -4.9855981e-02  -1.7960816e-02  -2.0067784e-02  -5.0746117e-02   1.2376199e-01   3.4624805e-01   3.1908964e-01   3.6247039e-01   2.6256371e-01   5.8090913e-02  -3.6686866e-02   1.2857799e-01  -1.1094427e-02   3.7179645e-01   3.0114049e-01   3.8668441e-01   3.9846694e-01   5.1368419e-01   4.8180647e-01   4.5944545e-01   4.2462403e-01   2.1219973e-01   2.2813892e-01   1.3212702e-01   2.1462870e-02   8.6010220e-02   5.6399774e-01   6.5097061e-01   1.0000000e+00   6.2612379e-01   3.1840105e-01
  -1.5043646e-01  -3.1122256e-01  -1.0419060e-01  -8.8429981e-02   2.2602090e-01   2.6780866e-01  -6.5984405e-02   1.3656331e-01  -3.8985115e-02   1.6171416e-01   2.5779304e-01  -9.8159262e-02   1.1949363e-01   8.3818827e-02  -2.0270756e-01   4.5009534e-02   3.5652210e-01   2.2215348e-01  -2.2292820e-01  -2.0141248e-02  -2.0880823e-01  -7.1508501e-03   8.5650273e-03  -7.9136413e-02   1.5792637e-01   2.9500413e-01  -1.8218079e-02   9.7916542e-02   4.7740182e-01   4.2565161e-01   5.2328253e-01   4.4482224e-01   5.2108690e-03   1.6521467e-01  -2.3350426e-01  -4.7472108e-01  -4.9773373e-01  -5.1212080e-01  -4.3351431e-01  -5.4636572e-01  -3.6767295e-01  -4.5752762e-01  -4.1819343e-02  -4.2443015e-02   1.1198752e-01   2.7665244e-01  -2.0011634e-01  -4.7384997e-01   1.8013888e-01   1.2230465e-01   1.6041148e-01   8.5796095e-02  -2.2878360e-01  -2.5058761e-01  -4.1206175e-01  -3.7103926e-01  -5.7112710e-03  -2.9035367e-01  -1.7524088e-01  -2.5888800e-01  -4.5038407e-02  -2.0212474e-01   2.9021986e-01   1.4496582e-01   1.4447747e-02   9.0116622e-03  -2.8111056e-01  -2.1468265e-01  -2.7282026e-01  -5.3739287e-01  -3.6332970e-01  -1.8468998e-01   1.9484130e-01  -2.6843996e-02   1.7820798e-01  -1.4521590e-02  -4.2823993e-01  -4.8167180e-01   2.7739661e-01   2.1023638e-01  -4.7421984e-03   2.7055239e-01  -4.0632211e-01  -5.3236589e-01  -3.5402049e-01  -6.9848768e-02  -1.6374328e-01  -3.7525239e-01  -4.5570803e-01  -3.0639953e-01   3.9875986e-01   2.7862923e-01   5.7206267e-01   3.0532063e-01   4.8516227e-01   2.2576432e-01   3.1472092e-01  -2.6126244e-01   2.5979898e-01   8.8499780e-02   3.9677589e-01   2.2715102e-01   5.6464901e-01   3.4097099e-01   8.0247031e-01   7.6782745e-01   2.7877221e-01   1.8865717e-01   6.3471412e-01   1.8343548e-01  -3.5759076e-02   5.2518333e-01   2.6463503e-01   6.2612379e-01   1.0000000e+00   7.4102326e-01
  -3.8054925e-02  -2.6082437e-01  -1.0533142e-01   2.2689572e-02   3.0470899e-01   2.2419196e-01  -1.1343795e-01   1.2323315e-01   1.2027931e-01   2.0479282e-01   3.9333110e-01  -4.7387564e-02   2.3450360e-01   1.7378862e-01  -1.1042023e-02   3.3493521e-01   5.4896625e-01   3.7607549e-01  -9.7702717e-02   1.6753693e-01  -3.8230631e-01  -1.4943787e-01   6.7184319e-02   8.3721957e-02   1.7235327e-01   3.0674986e-01  -6.3234008e-02   3.1392240e-02   7.0976185e-01   6.5753099e-01   6.4863547e-01   5.8355775e-01  -1.8709191e-01   2.0422282e-02  -2.2282877e-01  -6.1315286e-01  -7.6060582e-01  -6.8754297e-01  -7.2972990e-01  -7.3915763e-01  -5.8117873e-01  -4.9315468e-01   6.3357179e-02  -1.1355947e-02   1.7270913e-01   3.6925261e-01  -5.3866514e-01  -6.7116488e-01   2.3965736e-01   1.2974681e-01   1.6253944e-01   1.6911931e-01  -2.9374262e-01  -3.1300813e-01  -6.9189400e-01  -5.6147602e-01   4.1520579e-02  -2.8195482e-01  -1.6981263e-01  -3.1550166e-01  -2.8427674e-02  -2.6891582e-01   3.8688222e-01   1.1064689e-01   6.8885028e-02   3.0936914e-02  -2.6530264e-01  -2.8479220e-01  -1.3583896e-01  -4.3889085e-01  -5.3352237e-01  -1.6064455e-01  -6.1315789e-02  -2.2745206e-01  -9.8583868e-02  -3.1954208e-01  -7.2011716e-01  -7.1343957e-01   6.4740305e-01   3.1071419e-01   3.0818735e-01   5.7701856e-01  -6.7357549e-01  -5.8983757e-01  -1.8628721e-01   2.1992140e-01  -3.1357229e-01  -4.2297348e-01  -5.9011640e-01  -4.4496746e-01   4.2366651e-01   2.6416567e-01   5.1046804e-01   2.7858313e-01   4.3822604e-01   1.3306397e-02  -2.2323377e-02  -5.7438724e-01  -1.3042348e-01  -2.3972616e-01   3.4932315e-01   1.6432520e-01   4.1392246e-01   1.8299915e-01   8.4573778e-01   6.7679724e-01   4.3107754e-01   2.9027064e-01   7.1208770e-01  -1.4530988e-01  -4.7083825e-01   3.5333914e-01   8.2305899e-02   3.1840105e-01   7.4102326e-01   1.0000000e+00
