# Supplementary material for: “I Know that You Know that I Know”: Neural Substrates Associated with Social Cognition Deficits in DM1 Patients
Source: PLoS One. 2016 Jun 3;11(6):e0156901. doi: 10.1371/journal.pone.0156901 (PMC4892543; doi:10.1371/journal.pone.0156901)
Supplement: S2 File — Adjacency matrices obtained by graph theory bases analysis illustrating the intra-nodal correlations in individual subjects (DM1 patients and controls) (ZIP) [file pone.0156901.s002.zip › Adjacency_matrices/Sub_10.txt]

   1.0000000e+00   6.8751861e-01   2.9837039e-01   2.8132222e-01   1.9110271e-01   5.0755915e-02   4.9853643e-01   4.0305851e-01   3.5354963e-01   1.0801596e-01   5.7001847e-01   4.3709755e-01   5.4758411e-01   5.3882999e-01   2.2693516e-01   2.1004521e-01   3.6047411e-01   4.1658265e-01   6.0925795e-01   5.8941161e-01  -1.2979054e-02  -1.1539709e-01   8.7229521e-02  -9.3424455e-02  -1.6512990e-01  -2.8429238e-01  -7.3423817e-02  -4.7394427e-02   2.1288305e-01   2.6573490e-01  -1.8313094e-02  -6.9287753e-02   3.4156449e-01   3.1706822e-01  -2.9281291e-01  -2.6136558e-01  -1.9805284e-01  -1.8278544e-01  -1.4462146e-01  -1.1831292e-01  -1.0198260e-01  -3.9189762e-02   1.0465196e-01   1.2862939e-01   3.0685126e-02   3.5174398e-02   9.4205026e-02   2.6229903e-01   2.9458278e-01   1.1393655e-01   2.0292487e-01   1.7439094e-01   1.1397272e-01   2.0522552e-01   7.8144224e-02   6.8476128e-02   4.1701651e-01   4.2503612e-01   5.2210026e-01   3.7605839e-01   7.5061205e-01   5.7651593e-01   5.3741746e-01   4.6331987e-01   2.0989110e-01   2.4331850e-01   1.9751297e-01   1.7149784e-01   3.0569267e-01   2.0398336e-01  -2.5028064e-02  -1.2195353e-01   1.7704966e-01   1.8039947e-01   1.1336941e-01   9.4272689e-02   1.4814957e-01   2.1668470e-01   2.4024409e-01   2.4400389e-01   3.1891357e-01   2.1064222e-01   6.8534487e-02   1.4602351e-01   2.2393869e-01   6.9224621e-02  -1.8895149e-01  -8.7322558e-02   2.9131320e-01   3.0788484e-01   6.2433474e-02   1.2716117e-01  -5.3858484e-02  -4.7008927e-02  -1.1370009e-01   1.1686007e-03  -4.3919184e-02   1.0314319e-01   1.3799200e-01   1.6841242e-01  -7.2783583e-02   2.8622639e-03  -7.0207992e-02  -1.1278275e-02   3.9293665e-03   2.7470344e-02   9.6713108e-02  -9.0614298e-02  -1.1185136e-01  -1.5069972e-01  -3.3546856e-02  -5.2008035e-02   1.1358303e-02   1.6869524e-01   5.2557900e-02  -5.3125846e-02
   6.8751861e-01   1.0000000e+00  -6.8965135e-02   2.6680209e-01  -2.2848728e-02   8.9525910e-02   1.6394235e-01   3.7840180e-01   4.0670496e-02   5.0307791e-02   2.2493309e-01   5.8559849e-01   3.1472450e-01   6.3853424e-01   5.3796417e-02   3.1441452e-01   4.2044870e-01   5.8332161e-01   2.9225268e-01   7.1405455e-01   7.8137237e-02   9.4196556e-02  -1.9134863e-01  -1.4859517e-01  -9.2259926e-02  -1.5273503e-01  -2.3432412e-02  -7.4457453e-03   3.2775220e-01   5.3615071e-01   2.6613825e-02   4.6532248e-02   5.0264632e-01   5.6754593e-01  -2.4316593e-01  -2.0493075e-01  -1.5055038e-01   4.9769343e-02  -1.0749101e-01   1.9410680e-01   4.4577486e-02   1.7896844e-01   1.1563383e-01   2.1690332e-01  -4.5582498e-02   1.5269863e-01   1.1875735e-01   2.7311387e-01   2.2968598e-01   1.4150126e-01   1.5396112e-01   1.2372641e-01   7.9201900e-02   1.6959031e-01   1.0827796e-01   1.7224146e-01   5.3467157e-01   6.6756140e-01   4.3132470e-01   4.3032723e-01   4.6169526e-01   5.2820078e-01   5.0578000e-01   6.1243921e-01  -1.7148311e-01   1.4806499e-01   1.5680600e-01   2.6325039e-01   5.8264414e-01   5.7308246e-01   2.8067987e-02  -8.1215453e-02   3.0860732e-01   3.2830243e-01   2.8251974e-01   2.3368571e-01   2.4118913e-01   3.3081210e-01   4.6091728e-01   4.3636862e-01   5.4558035e-01   5.1254180e-01  -1.0903370e-02   2.7612361e-01  -1.7879733e-02   7.6600214e-02  -1.7633700e-01  -4.1283162e-02   1.2326704e-01   1.9670549e-01  -7.3147845e-02  -1.2304272e-01  -9.6022742e-02  -2.3255720e-01  -1.0558093e-01   9.6270747e-03  -9.6707654e-04   9.6825588e-02   1.2104700e-01   9.7213744e-02  -9.6947359e-02  -2.2803578e-01  -1.2243384e-01  -6.9116822e-02  -1.0829787e-01  -8.6055618e-02   1.5228830e-01  -8.4321152e-02  -1.7857453e-01  -8.6259872e-02  -3.4862588e-02  -1.5061331e-01  -7.8099859e-02   1.3155962e-01   2.2270016e-02  -1.8138347e-01
   2.9837039e-01  -6.8965135e-02   1.0000000e+00   5.0163233e-01   5.0020894e-01   2.6313392e-02   8.3994369e-01   3.0794347e-01   5.1522551e-01   1.4662293e-03   4.3912855e-01  -1.3416290e-01   3.2468889e-01  -1.1789049e-01   3.0451895e-01   5.6273755e-02  -1.2962856e-01  -1.4904224e-01   4.4702339e-01   5.9370161e-04  -1.2766063e-02  -1.7944994e-01   7.9465301e-01   3.8515960e-01   3.6921612e-01   2.6032443e-01   1.6369392e-01   6.6381539e-02   2.0453458e-02  -2.3114799e-01   4.9851004e-01   3.1601160e-01   2.5286326e-01   8.2701606e-02   3.4026091e-01   2.2474382e-01  -7.0855231e-02  -2.2763262e-01   7.5602732e-02  -2.3928639e-01   5.7199453e-02  -1.5124405e-01   2.8224318e-01   1.4963174e-01   2.8998337e-01  -3.6161339e-02   2.7264571e-01   1.7829245e-01   2.2165476e-01   3.1190419e-03   3.1767976e-01   1.6176526e-01   2.8726572e-01   2.3239784e-01   2.6923240e-01  -3.4808908e-02  -6.0445138e-02  -2.0478998e-02   2.6270551e-01  -6.8613298e-03   3.7337421e-01  -9.8781512e-02   2.6749818e-01  -5.1624868e-02   7.0930985e-01   6.5232674e-02   4.5853944e-01   2.2493671e-01   4.2305872e-02   1.2770896e-02   6.8229156e-02  -1.0076387e-01   4.1618023e-02  -3.5281729e-02  -5.0049254e-02  -5.9614879e-02   1.8307287e-01   5.5299953e-02  -2.2641699e-01  -2.3277061e-01  -2.0362008e-01  -2.9049666e-01   4.0454157e-01  -1.4986647e-02   5.1647571e-01   2.7365243e-01   5.3078752e-02   4.7777266e-02   3.5355392e-01   3.8506486e-01   8.3603915e-02   2.7875413e-01   9.8436567e-02   1.2540997e-01   1.2690901e-02  -2.6559674e-02   3.7540081e-02  -4.1957665e-02  -1.3888974e-04   1.1893772e-01  -7.6690035e-02   3.3074368e-01  -1.9022539e-02   1.5585679e-01  -1.5370704e-02  -2.7025316e-02  -1.7399375e-01  -6.5363047e-02   4.6859230e-02  -2.5248575e-01  -1.0350822e-01   7.2928334e-03   9.3084201e-03   1.1631870e-01   2.7378014e-02   5.1115941e-02
   2.8132222e-01   2.6680209e-01   5.0163233e-01   1.0000000e+00   1.6886550e-01   1.3273159e-01   5.6109001e-01   6.5667865e-01   2.8778642e-01   1.4635945e-01   2.1332397e-01   2.5778791e-01   1.6406486e-01   2.6139958e-01   7.0953698e-02   5.9883793e-02  -9.0984537e-02   4.1251419e-02   1.3757631e-01   2.1741028e-01   6.0595958e-03  -7.0240153e-03   4.2601746e-01   5.6264566e-01   1.6771742e-01   1.9250261e-01   4.5836237e-02   1.1815692e-01   1.0178900e-01  -6.4479838e-04   4.0274650e-01   3.7796210e-01   4.9170318e-01   4.5633186e-01   2.5969550e-01   2.7072528e-01  -1.8299723e-01  -2.7955140e-02  -9.6875232e-02  -1.8173925e-02  -4.7808564e-02  -9.7847186e-03   2.1389853e-01   1.6738162e-01   2.6564472e-01   3.0149258e-01   1.8904241e-01   1.0686327e-01   1.8990878e-01   2.0910901e-01   2.7704498e-01   4.1277627e-01   1.6715346e-01   2.8957246e-01   1.5308556e-01   1.1040490e-01   2.4493674e-02   4.8771289e-02   3.7669775e-01   2.6208119e-01   4.0637110e-01   2.7666343e-01   4.1526923e-01   2.9785817e-01   4.0153910e-01   4.5577501e-01   4.7599670e-01   5.1803887e-01   1.4561232e-01   2.3320736e-01  -2.9343809e-02  -1.3472174e-01   1.2165945e-01   4.8356457e-02   1.8109806e-02  -4.0149169e-03   1.3100536e-01   1.0216582e-01  -3.9930594e-02  -7.8724655e-02  -1.1976822e-02   9.3517337e-02   4.5002765e-02  -2.6597200e-02   2.8176897e-01   4.7825925e-01  -1.0699935e-01  -2.7312891e-02   2.1352233e-01   4.9625880e-01   1.7795725e-01   1.1985146e-01   1.7206022e-01   4.3931723e-02   7.8756954e-02  -2.2902307e-02   8.7292354e-02  -4.3058691e-03   1.3641510e-01   1.0545202e-01   1.7383113e-02   1.4240978e-03  -1.1315627e-01  -2.4707975e-02  -2.2370745e-01  -1.4616466e-01   5.2230096e-02  -9.5146966e-02  -5.5438018e-02  -2.4133979e-02   6.4003409e-02   1.8139594e-03   1.3015048e-01   5.3647245e-02  -4.6298005e-02  -2.3358459e-01
   1.9110271e-01  -2.2848728e-02   5.0020894e-01   1.6886550e-01   1.0000000e+00   5.2291231e-01   4.5703182e-01  -8.0962235e-03   4.0543634e-01   1.1566483e-01   3.2785565e-01  -8.0612066e-02   3.1767377e-01  -8.9445822e-02   2.7601806e-01   1.6459168e-01  -1.8876294e-01  -2.1306454e-01   1.0733484e-01  -8.3210687e-02   2.7958143e-01   1.9288744e-01   4.0972580e-01   1.6150753e-01   1.3485944e-01   1.2291982e-01   5.3475404e-01   4.0835489e-01  -9.7088394e-02  -2.5527940e-01   9.4084972e-02   6.3662208e-02  -1.2852359e-01  -1.2308389e-01   1.0873018e-01   1.1986146e-01  -5.8401050e-02  -3.1044607e-01   3.2371817e-01   7.1732787e-02   5.9420805e-02  -1.4353746e-01   1.2835322e-01   2.0403606e-01   5.6785867e-02  -1.1706504e-01   1.0499687e-01   1.9075747e-01   5.1049895e-02  -5.7549827e-02   2.8623188e-01   1.5578937e-01   3.5365051e-01   3.4809999e-01   5.4474784e-01   3.8026990e-01  -1.8591682e-01  -8.9889901e-02   7.5434719e-02  -8.0872829e-02   2.6136098e-01  -1.0597983e-01   1.1582767e-01  -2.1625130e-01   4.5812451e-01  -1.6940652e-02   1.8952869e-01   4.4425459e-02  -1.5584844e-01  -3.1683112e-02  -2.0241449e-02  -1.5425505e-01  -1.0023566e-01  -1.0467785e-01  -1.4923819e-01  -1.1426819e-02  -1.0320957e-01  -6.2788035e-02  -1.7460181e-01  -1.9974369e-01  -2.1067013e-01  -2.0543505e-01   3.2309592e-01   2.0758644e-01   3.3687468e-01   1.5803272e-01   3.4025214e-01   5.0896180e-01   6.0860460e-01   5.4377280e-01  -9.1036276e-02   7.3511135e-02  -1.2106323e-01  -1.3269204e-01  -2.2737313e-01  -1.9943143e-01  -2.4854004e-01  -1.3134669e-01  -1.0759654e-01   4.2460814e-02  -1.7592751e-01   3.0549327e-01   4.7953721e-02   1.3046346e-01   2.0384461e-01   2.3541122e-01  -6.4263056e-02  -1.7506268e-01  -1.7424263e-01  -4.3731907e-01  -2.6402355e-01  -1.3268016e-01  -7.8231002e-02   4.8756060e-02   9.4133661e-02   2.4736936e-01
   5.0755915e-02   8.9525910e-02   2.6313392e-02   1.3273159e-01   5.2291231e-01   1.0000000e+00   1.0408984e-01   1.6301438e-01   2.3261697e-01   3.3928733e-01   1.2640613e-01   3.6305935e-02   1.4102402e-01   9.0350388e-02   6.4215414e-02   1.6096693e-01  -1.1473073e-01   1.0318871e-03  -9.4413717e-02  -6.2887287e-03   3.7878467e-01   5.1569368e-01  -3.1472782e-02   5.8562672e-02  -1.0296850e-01   5.4231966e-02   3.4622147e-01   5.2487271e-01   3.5551559e-02   4.7946771e-02   3.6297794e-02   7.9073876e-02  -5.3282117e-03   7.5072337e-02  -5.0147768e-02  -9.2517385e-02  -7.5611553e-02  -1.3830639e-01   1.2001253e-01   1.3590693e-01   1.4086617e-01   8.9791986e-02  -7.0621897e-02   4.1006128e-02  -1.1537044e-01  -3.4091201e-02  -2.4684054e-02   4.8190985e-02  -6.3217526e-02   4.0693798e-02   5.2745689e-02  -3.6544632e-02   2.7675796e-01   1.8192940e-01   1.9584149e-01   2.1398545e-01  -1.7593079e-01  -1.8151642e-02  -5.7245144e-02   4.0497301e-03   1.3562488e-01   1.6543860e-01   1.7527490e-01   1.1320453e-01   1.2879463e-01   2.2729329e-01  -4.3183109e-02  -1.0128592e-01  -1.9403314e-01   5.2875932e-03  -1.1546077e-01  -1.0492379e-01   6.2544200e-02   1.6094550e-01   1.1950803e-01   2.2693026e-01  -3.8986342e-04   9.7895028e-02   2.8507139e-02   6.2726968e-02   1.1726423e-01   6.4330653e-02   1.9363931e-01   3.0256571e-01   1.7332106e-01   1.1693840e-01   3.3938630e-01   3.4577875e-01   2.6611872e-01   4.0060947e-01  -2.6487495e-01  -2.2044179e-01  -2.1115250e-01  -1.9576348e-01  -1.9608346e-01  -1.8557402e-01  -3.5175210e-01  -2.3820949e-01  -1.4162633e-01  -1.4128255e-01  -2.4217132e-01  -1.0489972e-01  -3.4964938e-02  -2.3850685e-02   1.5392271e-01   1.5092252e-01  -1.2196866e-02  -2.2261126e-01  -2.3023546e-01  -3.9956591e-01  -3.0914619e-01  -1.0565421e-01  -9.7625943e-02  -4.0528419e-02   2.6970393e-02   2.0394396e-01
   4.9853643e-01   1.6394235e-01   8.3994369e-01   5.6109001e-01   4.5703182e-01   1.0408984e-01   1.0000000e+00   5.4047249e-01   7.0323273e-01   2.1445018e-01   5.9377474e-01   7.1556239e-02   5.8299085e-01   1.8527111e-01   4.3820693e-01   2.3614321e-01  -1.0082864e-01  -6.8075100e-02   4.4645628e-01   1.5444340e-01   7.2308423e-02  -3.3465359e-02   5.8302348e-01   2.3878761e-01   2.0906197e-01   7.7161284e-02   1.6310110e-01   1.5766040e-01   7.0542932e-02  -7.1365739e-02   3.2182946e-01   1.8586728e-01   2.8528206e-01   2.1223829e-01   8.4589945e-02  -8.4603807e-03  -8.4715183e-02  -1.9749042e-01   4.4815681e-02  -2.1542854e-01   5.5739800e-03  -9.1712937e-02   2.8423574e-01   1.1617500e-01   1.3757618e-01  -1.6316888e-01   2.5270990e-01   2.0557403e-01   2.4267218e-01  -3.9642517e-02   3.3560587e-01   1.9777866e-01   2.4744200e-01   1.9032797e-01   3.2558421e-01   6.2533419e-02  -9.2264103e-02   1.4648330e-03   3.2848491e-01   3.0300416e-02   6.1367464e-01   1.6439879e-01   3.7615619e-01   8.4469807e-02   7.0531033e-01   2.7159024e-01   3.4955616e-01   1.5980744e-01   3.5860726e-02   4.9158844e-02  -3.9569611e-02  -1.2817294e-01   1.0858970e-01   9.2464514e-02   4.2315665e-02   2.5272173e-02   1.0362892e-01   8.6832976e-02  -1.9405347e-01  -1.2034197e-01  -1.1988851e-01  -1.4815462e-01   2.8298182e-01   1.9598443e-02   4.8547733e-01   3.2143528e-01  -7.8165491e-02   5.9490732e-03   3.9844718e-01   4.6191131e-01   1.3425136e-01   2.7845570e-01   1.3746217e-01   3.8377156e-02   4.2159463e-02  -1.3985251e-02   2.8151320e-02   7.6256966e-02   7.6704422e-02   2.2746586e-01  -1.0369975e-01   2.3734784e-01  -7.9072405e-02   7.6599950e-02  -4.4804538e-02  -2.6411026e-02  -7.7838904e-02  -1.2359766e-01   3.3680947e-02  -1.9630599e-01  -7.6534530e-02   6.8919773e-02   9.7365660e-02   1.5311073e-01   6.2760933e-02  -3.9398160e-02
   4.0305851e-01   3.7840180e-01   3.0794347e-01   6.5667865e-01  -8.0962235e-03   1.6301438e-01   5.4047249e-01   1.0000000e+00   5.7260204e-01   5.3791725e-01   2.8484766e-01   4.5384783e-01   3.1076768e-01   6.1694298e-01   1.0603475e-01   3.7232345e-01   2.1998510e-02   1.5853471e-01   4.1789556e-01   4.2124325e-01  -8.7932140e-02  -1.8264361e-02   1.4983833e-01   2.4017639e-01  -8.8928243e-02   5.1078260e-02  -2.5819206e-01  -9.5465461e-02   2.0737975e-01   2.7512099e-01   3.0486007e-01   2.7775837e-01   3.7060594e-01   4.1626555e-01  -9.7483183e-02  -1.0335219e-01  -1.8082777e-01  -5.5697755e-03  -3.9223252e-01  -1.9658509e-01  -1.0405221e-01   7.5080607e-02   2.2658257e-01  -3.8687152e-02   2.7768583e-02  -6.5331964e-02   2.3093439e-01   1.7938343e-01   8.6584215e-02   9.9837416e-03   8.9239584e-02   1.3546479e-01   5.4612114e-02   7.0245745e-02  -5.4619811e-02  -1.0142829e-01   2.5526387e-02  -1.7260371e-02   1.6421146e-01   1.0663380e-01   4.9437885e-01   6.2982863e-01   2.8262382e-01   3.1162714e-01   3.6975243e-01   7.6920776e-01   7.8184692e-02   6.2025446e-02   7.9469802e-02   1.0593590e-01   9.6332834e-02   1.5330935e-01   2.8540301e-01   2.7788400e-01   2.2461417e-01   1.4044729e-01   2.0286610e-01   1.8670233e-01  -2.3258037e-02  -2.0241069e-02   1.2276978e-01   1.5433679e-01   6.7553368e-03   9.2984514e-02   2.0069995e-01   3.5785696e-01  -3.3922413e-01  -2.8176241e-01   3.6848285e-02   2.6647572e-01   2.1678746e-01   1.5049641e-01   4.3205004e-02   1.4473096e-01   2.3416927e-01   1.3759579e-01   1.8506465e-01   1.2907372e-01   1.7272906e-01   2.2050651e-01   6.1242390e-02  -2.1700286e-01  -2.2340088e-02  -1.3258871e-01  -2.6348984e-01  -2.7117689e-01  -1.1397978e-01  -7.8120705e-02   9.8899157e-02   5.6564368e-02   6.2283853e-02   1.6248506e-01   1.7939179e-01   1.6511317e-01   1.8042069e-03  -3.2202715e-01
   3.5354963e-01   4.0670496e-02   5.1522551e-01   2.8778642e-01   4.0543634e-01   2.3261697e-01   7.0323273e-01   5.7260204e-01   1.0000000e+00   6.1705978e-01   5.5261210e-01   1.6369390e-01   4.8985445e-01   2.9638421e-01   5.7186952e-01   4.0147976e-01  -1.8945237e-01  -1.4587431e-01   4.6512722e-01   1.7633285e-01   1.5237333e-01   1.3945189e-01   3.3929022e-01   1.1270211e-01  -8.8646618e-03  -3.0391599e-02   1.4777124e-02   1.2047019e-01   1.1303004e-01   4.7268172e-02   1.3893183e-01   8.6792239e-02  -6.0837225e-02  -2.9601221e-02  -6.6499359e-02  -2.0934507e-01   5.2582122e-02  -1.2681503e-01  -6.1925991e-02  -3.0151704e-01   2.0684353e-02   6.9596844e-02   1.4247339e-01  -1.6669952e-01  -4.3890720e-02  -3.8170646e-01   2.5693022e-01   1.2843384e-01   5.9483986e-02  -1.5773459e-01   1.6532917e-01  -7.4348472e-03   1.7397639e-01  -3.4589152e-03   2.3994110e-01   6.9142249e-04  -2.9544854e-01  -2.3833400e-01   1.1260339e-02  -1.4001285e-01   5.4028186e-01   3.6494429e-01   1.0604173e-01  -4.9103753e-02   7.2287351e-01   5.1886158e-01  -7.2261704e-02  -2.6767779e-01  -9.4796158e-02  -9.8221889e-02   2.6771013e-02   9.3292718e-02   1.3184061e-01   1.7315167e-01   8.6048078e-02   4.9501719e-02   6.1609481e-02   1.3678262e-01  -3.1434459e-01  -2.2966077e-01  -1.6746701e-01  -2.1304967e-01   2.3619447e-01   1.3585305e-01   3.7406986e-01   2.4105186e-01  -4.5833912e-02   6.3405431e-03   3.2495737e-01   3.0132052e-01   1.3579017e-01   2.3574227e-01   6.4466396e-02   2.3018592e-02   3.6123085e-01   3.1708040e-01   8.0623785e-02   2.0236245e-01   1.6103681e-02   2.3316873e-01  -1.3008858e-02   8.8013110e-02   1.0580298e-02   6.5412575e-02  -5.2846798e-03  -1.1579144e-01  -1.8491136e-01  -2.4316608e-01   3.6305730e-01  -1.0942721e-01  -1.6563223e-01   1.8596982e-01   8.2633533e-02   1.0749171e-01   6.9405148e-02  -1.2477095e-01
   1.0801596e-01   5.0307791e-02   1.4662293e-03   1.4635945e-01   1.1566483e-01   3.3928733e-01   2.1445018e-01   5.3791725e-01   6.1705978e-01   1.0000000e+00   2.6008662e-01   2.9068042e-01   3.0604597e-01   4.7819334e-01   3.6455995e-01   6.1078813e-01  -1.7628305e-01  -1.5015848e-01   1.8118357e-01   1.0794636e-01   1.5887496e-01   3.2273794e-01   1.4510645e-02   2.3563228e-01  -2.3232712e-02   5.1628410e-02   3.4010853e-02   1.7790646e-01   6.0130294e-02   1.5504490e-01   8.4505512e-02   1.1124676e-01  -1.4397852e-02   5.5645892e-02  -1.1238394e-01  -2.0741642e-01   8.1317569e-02   6.1888058e-02  -2.1207188e-01  -1.3605861e-01  -1.7760199e-02   1.6496405e-01   1.2422289e-01  -1.2085422e-01  -7.1443583e-02  -2.4118611e-01   2.6138518e-01   1.9649736e-01   4.5872938e-02  -2.3603511e-02   1.8000213e-01   8.6429656e-02   8.9246416e-02  -6.9101932e-02   2.9738254e-02   8.2848750e-03  -2.8239373e-01  -3.3502490e-01  -1.4156447e-01  -1.1296156e-01   2.6231856e-01   5.0043864e-01  -1.2294835e-01  -3.5960219e-02   3.2758045e-01   6.9240170e-01  -2.2564784e-01  -3.1672374e-01  -1.4275331e-01  -1.5091058e-01  -9.8740191e-02   1.4930167e-01   1.4092942e-01   1.9375940e-01   1.7510284e-01   1.2143756e-01  -5.6288883e-02   5.8700825e-02  -1.6894179e-01  -1.3086730e-01   1.7555354e-02  -3.0406485e-02   8.0824801e-02   2.2368235e-01   2.5087196e-01   2.8773483e-01  -6.6456855e-02  -1.1214968e-01   6.9710675e-02   1.0457066e-01   1.2310083e-01   4.9066308e-02   6.4426683e-02   5.0041746e-02   2.8434101e-01   2.2397544e-01   1.7324798e-01   2.1424179e-01   9.2565084e-02   1.7788758e-01  -2.8489488e-03  -2.9146583e-01  -1.2475437e-01  -9.8260773e-02  -2.1907996e-01  -2.3576261e-01  -5.0256442e-02  -2.5022453e-01   1.7298081e-01   4.4268922e-02   7.8864091e-02   2.9915312e-01   1.9986666e-01   2.0987741e-02  -1.2323039e-01  -2.5489849e-01
   5.7001847e-01   2.2493309e-01   4.3912855e-01   2.1332397e-01   3.2785565e-01   1.2640613e-01   5.9377474e-01   2.8484766e-01   5.5261210e-01   2.6008662e-01   1.0000000e+00   3.1900984e-01   7.6903048e-01   3.3017028e-01   6.6248265e-01   3.0279857e-01   3.0163013e-01   2.5139031e-01   4.5652461e-01   2.1758902e-01   2.3613355e-02  -3.2064395e-02   4.5891357e-01   1.6350513e-01   4.4978727e-02   2.3987703e-02   7.4097566e-02   4.6177208e-02   5.0770467e-01   3.1718343e-01   2.5169278e-01   2.5912944e-01   2.5641439e-01   2.6064601e-01  -1.0113405e-01  -1.3754829e-01  -2.1881395e-01  -3.3948642e-01   5.5076026e-02  -1.2220714e-01   2.0460349e-01   1.3705763e-01   1.3291032e-01   1.7344393e-01   4.1101135e-02  -1.5212856e-01   1.7116543e-01   1.5047572e-01   2.6633172e-01  -2.3659849e-02   2.7522456e-01   1.2987329e-01   1.0445323e-01  -6.9622103e-02   2.5128319e-01   5.5836057e-02  -4.5895333e-02   1.7238580e-05   9.9188047e-02  -1.5279905e-01   5.0667791e-01   2.0467831e-01   4.8999132e-01   2.5255600e-01   6.1505602e-01   2.7083919e-01   4.9285587e-02  -7.6679281e-02  -6.0057156e-02  -6.3286521e-02  -2.3175114e-01  -3.8367124e-01   3.1986768e-01   3.1019595e-01   2.3172187e-01   1.9307102e-01   2.1768923e-01   2.4307568e-01   1.5697277e-01   1.4422470e-01   2.3714530e-01   1.2954253e-01   4.7052818e-01   3.2545098e-01   5.7241240e-01   2.7615545e-01   1.2673039e-01   1.0617566e-01   2.6307407e-01   2.4479974e-01  -1.8384022e-01  -1.1131400e-01  -3.6616692e-02  -1.4679054e-01   1.0191144e-01   1.2795653e-01  -6.8060357e-02   5.7385891e-02  -1.7330269e-01  -7.8277751e-02  -1.3722768e-01   4.6936070e-02  -1.4797998e-01   1.8306211e-02  -8.5309524e-02  -1.8768686e-02  -1.5173035e-01  -3.6947209e-01   3.0372242e-02  -2.2266256e-01  -2.4208918e-01  -1.3559770e-01  -2.0895007e-01  -6.1612282e-02  -3.5909237e-02  -1.0633027e-01
   4.3709755e-01   5.8559849e-01  -1.3416290e-01   2.5778791e-01  -8.0612066e-02   3.6305935e-02   7.1556239e-02   4.5384783e-01   1.6369390e-01   2.9068042e-01   3.1900984e-01   1.0000000e+00   2.7752822e-01   7.9013559e-01   1.8151818e-01   4.8508748e-01   2.6513057e-01   3.5295014e-01   3.0476787e-01   5.5239914e-01  -1.8218741e-02   5.1671057e-02  -1.1918011e-02   2.1710211e-01  -8.2191393e-02  -1.8264608e-02  -1.2527567e-01  -1.0149773e-01   2.2346320e-01   4.3067890e-01  -9.2774514e-03   1.3162411e-01   2.7037091e-01   3.4773276e-01  -1.5950075e-01  -6.3588764e-02  -2.8677167e-01  -4.3815700e-02  -3.0603258e-01   7.2640252e-02  -6.7084470e-02   1.2264894e-01  -9.0163815e-03   1.7046760e-02  -3.8253989e-02   1.1129859e-01  -4.3549785e-02   4.9243022e-02   4.7108211e-02  -5.7191300e-02   3.2667124e-02   7.3412720e-02  -1.2739920e-01   1.3792040e-01  -1.2212726e-01  -7.6782199e-02   2.0642830e-01   1.9053082e-01   1.0509579e-01   1.3315531e-01   2.6161055e-01   5.3534493e-01   2.1031486e-01   3.6170811e-01   1.0495459e-01   4.9317128e-01   2.6735844e-02   1.3901781e-01   2.2088081e-01   2.0350813e-01   5.3988879e-02   3.5703925e-02   1.4661295e-01   1.3663347e-01   1.7992386e-01   6.4807287e-02   9.7729123e-02   2.4453720e-01   2.2043964e-01   1.3945903e-01   3.9177795e-01   5.1147783e-01   3.0718537e-02   3.2504008e-01   9.4081831e-02   4.7612739e-01  -2.0679339e-01  -7.6743367e-02  -8.8730456e-02   1.1433313e-01   3.4103048e-02  -5.8521835e-02  -9.4820936e-02   9.8767505e-02   1.0507794e-01   1.5140008e-01   9.4966021e-03   4.6316976e-02   1.4794387e-02  -4.6267858e-02   1.0340742e-01  -3.7226261e-01  -4.3447921e-02  -2.9636907e-01  -2.9831476e-01  -2.9509809e-01  -1.6596922e-01  -1.8957414e-01  -7.3065839e-03   5.2524963e-02  -8.9412533e-02  -1.1716616e-01  -9.6722582e-02  -6.5827375e-02  -1.8393684e-01  -2.7627921e-01
   5.4758411e-01   3.1472450e-01   3.2468889e-01   1.6406486e-01   3.1767377e-01   1.4102402e-01   5.8299085e-01   3.1076768e-01   4.8985445e-01   3.0604597e-01   7.6903048e-01   2.7752822e-01   1.0000000e+00   4.7829119e-01   6.7558138e-01   4.8923908e-01   1.8741776e-01   2.0823542e-01   3.4831997e-01   2.6810002e-01   7.5128449e-02  -8.3166079e-04   2.0029365e-01  -4.5700943e-02   3.1534492e-02   7.0084745e-02   2.2368734e-02  -6.6878531e-04   3.6719373e-01   3.0019666e-01   1.5128347e-01   8.2163513e-02   1.5341155e-01   2.0761968e-01  -1.2295674e-01  -1.1784166e-01  -1.1625000e-01  -1.4588497e-01   6.5413135e-02  -4.1772922e-02   1.6661782e-01   1.8779206e-01   1.7078174e-01   1.2760108e-01  -6.7830606e-02  -1.7625450e-01   1.8473983e-01   2.3362100e-01   2.5876381e-01  -1.0810673e-01   3.1343475e-01   7.8497748e-02   1.7779960e-01   5.0726869e-02   3.2562346e-01   1.4120734e-01  -6.7906841e-02   2.4632691e-02   1.8852686e-01  -3.6405931e-02   4.9854602e-01   2.4537614e-01   4.5486948e-01   2.6512859e-01   4.0013855e-01   1.6283000e-01   3.8783853e-02  -3.3822015e-02   6.3100561e-02   3.2834552e-02  -1.0423326e-01  -1.8151847e-01   2.7600403e-01   3.1418422e-01   1.9661239e-01   2.3449624e-01   1.2217164e-01   2.1670818e-01   1.6078493e-01   1.6177042e-01   2.7409732e-01   9.6137441e-02   3.7736390e-01   3.3401677e-01   3.5498855e-01   5.9296885e-02  -1.2014897e-01  -4.2671350e-02   3.4442465e-01   1.8070793e-01  -1.8159575e-01  -7.9624189e-02  -1.8948849e-01  -1.0631753e-01   2.5971288e-02   5.0418387e-02  -8.2210359e-02   1.0102226e-01  -5.6663561e-02   1.3087745e-01  -1.0191860e-01   5.0301049e-02   2.5974659e-02  -1.3027261e-02   4.6427990e-02   6.9941082e-02   1.0802693e-02  -2.8374726e-01  -9.6453768e-03  -2.5763210e-01  -1.4793027e-01   5.0078641e-03  -6.9270467e-02   1.3312331e-01   1.2165820e-01   2.7076792e-02
   5.3882999e-01   6.3853424e-01  -1.1789049e-01   2.6139958e-01  -8.9445822e-02   9.0350388e-02   1.8527111e-01   6.1694298e-01   2.9638421e-01   4.7819334e-01   3.3017028e-01   7.9013559e-01   4.7829119e-01   1.0000000e+00   2.0324308e-01   5.7756105e-01   2.9681102e-01   4.0821724e-01   3.5168318e-01   6.1672030e-01  -3.1903511e-02   3.1805544e-02  -2.0275762e-01  -1.6899627e-02  -8.0809198e-02  -3.7004475e-02  -2.0350416e-01  -1.1236858e-01   2.7674895e-01   5.0328397e-01   2.2944205e-02   5.0207532e-02   3.2699408e-01   3.5820718e-01  -1.7073626e-01  -8.3573208e-02  -2.5003306e-01   7.0044044e-02  -3.6298171e-01   1.4444853e-02  -1.3060897e-01   1.6600401e-01   7.1377349e-02  -6.4186594e-03  -5.1272713e-02   1.2426672e-01   5.0626649e-02   1.3489972e-01   1.7093999e-01   5.0955342e-02   1.9336669e-01   2.0434128e-01  -2.1297871e-02   1.2351221e-01  -1.1468162e-01  -2.2763418e-02   2.2403001e-01   1.7593471e-01   2.8652569e-01   2.7894986e-01   4.6994505e-01   7.2497945e-01   3.3720320e-01   5.0064151e-01   6.0568281e-02   5.7799184e-01   6.6324308e-02   1.7280090e-01   2.8946285e-01   2.1789938e-01   7.0403487e-02   9.4642150e-02   1.9206422e-01   2.6995123e-01   1.6800320e-01   1.1404960e-01   8.3410393e-02   2.1227691e-01   2.8579994e-01   2.3317495e-01   4.7376622e-01   4.3772955e-01  -5.7206728e-02   2.3822999e-01   1.1410384e-01   2.9835529e-01  -3.4338861e-01  -2.5149528e-01   2.2795745e-02   1.4344592e-01   9.7568022e-02   5.0040140e-02  -2.4247065e-02   5.2485925e-02   1.7770954e-01   1.7012155e-01   1.2669645e-01   1.7685290e-01   8.8370183e-02   1.8714805e-01   1.2597420e-01  -3.1934107e-01  -4.3538708e-02  -1.8824980e-01  -2.8925544e-01  -2.5563631e-01  -1.1492588e-02  -1.0293377e-01   6.4671051e-02   1.4249096e-01   1.0463627e-02  -9.6822587e-03   4.3602242e-02   8.3228561e-02  -1.0990417e-01  -3.5733797e-01
   2.2693516e-01   5.3796417e-02   3.0451895e-01   7.0953698e-02   2.7601806e-01   6.4215414e-02   4.3820693e-01   1.0603475e-01   5.7186952e-01   3.6455995e-01   6.6248265e-01   1.8151818e-01   6.7558138e-01   2.0324308e-01   1.0000000e+00   6.2502843e-01   5.6077599e-02  -2.7691809e-02   2.9297835e-01   1.1561097e-01   2.2238757e-01   2.0975362e-01   3.8112514e-01   1.9438344e-01   3.4383360e-01   3.0792475e-01   1.9074785e-01   1.3031398e-01   3.8011425e-01   2.1807909e-01   2.1864127e-01   2.2318892e-01   1.6006163e-03   4.4263761e-02   2.0946053e-01   1.6697857e-02   1.6214297e-01  -2.0130107e-02   2.7923235e-01   2.9753258e-02   4.5186821e-01   3.8183506e-01   1.7780992e-01   8.2011794e-02   4.2383106e-03  -2.8891515e-01   3.3841511e-01   1.7222772e-01   1.6142283e-01  -2.3437409e-01   3.6052469e-01  -7.8572337e-02   2.7067430e-01  -1.1303589e-01   4.7862897e-01   1.4774031e-01  -2.1312258e-01  -1.1238234e-01  -1.8382675e-01  -3.5526713e-01   1.7543692e-01  -1.3809601e-02   1.2242810e-01  -5.0170135e-02   6.1548455e-01   1.1394870e-01  -7.5177591e-02  -2.1533478e-01   1.0318897e-01   2.5675457e-02  -1.7157865e-01  -2.0005286e-01   2.6090627e-01   2.5606309e-01   2.1943318e-01   1.7897274e-01   1.6929638e-01   3.7011447e-01  -1.2247714e-03   3.1031668e-02   1.5609516e-01   5.2444560e-02   5.9922625e-01   4.4769066e-01   5.4689987e-01   2.5801849e-01   4.2655729e-02   1.0977744e-01   3.4906890e-01   1.7292592e-01  -1.6691163e-01  -1.0698168e-01  -1.1377461e-01  -1.5316543e-01   2.9275714e-01   3.3837582e-01   4.3041645e-02   1.7628776e-01  -1.6385184e-01   9.5031776e-02   2.0473237e-02   6.5214693e-02   1.2218478e-01   1.3640348e-01   1.6070896e-01   3.5489232e-02  -1.4282337e-01  -3.8345031e-01   3.1932492e-01  -2.2024930e-01  -2.4236821e-01   4.5758646e-02  -1.4708534e-01   4.2748438e-02   1.5909213e-01   4.5939787e-02
   2.1004521e-01   3.1441452e-01   5.6273755e-02   5.9883793e-02   1.6459168e-01   1.6096693e-01   2.3614321e-01   3.7232345e-01   4.0147976e-01   6.1078813e-01   3.0279857e-01   4.8508748e-01   4.8923908e-01   5.7756105e-01   6.2502843e-01   1.0000000e+00   4.1449331e-02   1.2987973e-02   2.9008093e-01   3.1436345e-01   2.2504317e-01   2.9122966e-01   1.3098695e-01   2.4167896e-01   3.1010458e-01   4.0635292e-01   1.4112667e-01   9.9587986e-02   2.3478815e-01   3.6640936e-01   2.4210524e-01   2.8376125e-01   1.4619756e-01   1.9551924e-01   1.3071985e-01   1.7274520e-02   8.4469472e-02   9.3476253e-02   3.6772672e-02   1.6350571e-01   3.0126040e-01   3.7382210e-01   2.4589265e-01   5.4124578e-02  -6.9750616e-02  -2.5101463e-01   3.1246627e-01   2.8860766e-01   9.5818038e-02  -2.7317903e-01   2.7110869e-01  -6.8034382e-02   2.6965357e-01   4.0204244e-02   3.4101103e-01   9.1623807e-02  -6.6500798e-02  -2.4025515e-02  -1.9825776e-01  -2.2536752e-01   7.5148436e-02   2.6654754e-01  -6.5936187e-02  -1.0183792e-02   3.1501673e-01   3.3785869e-01  -1.1538181e-01  -1.6379473e-01   1.8277951e-01   8.3608990e-02  -6.8932619e-02  -2.5401301e-04   2.9046042e-01   3.3393799e-01   3.5326387e-01   2.7863778e-01   1.1728929e-01   3.4412640e-01   7.0657200e-02   6.7756175e-02   2.8167940e-01   2.1554817e-01   3.8892568e-01   5.7124931e-01   3.8027877e-01   3.4846427e-01  -1.2870901e-01  -9.2988906e-03   2.5754590e-01   1.7880115e-01  -2.2178675e-02  -7.5032020e-02  -1.5925598e-01   4.4182850e-02   1.4931586e-01   1.5987613e-01   1.1385545e-01   1.4231424e-01   9.1059452e-03   2.1789315e-01   8.6195028e-02  -1.9809343e-01   1.2278038e-01  -2.1798548e-02   2.1956022e-02  -2.2169867e-02  -9.9068208e-02  -2.0228446e-01   1.3628553e-01  -1.3773238e-01  -9.5857661e-02   7.8836696e-02  -1.0360146e-02   1.9713467e-01   1.3233899e-01  -2.6215225e-02
   3.6047411e-01   4.2044870e-01  -1.2962856e-01  -9.0984537e-02  -1.8876294e-01  -1.1473073e-01  -1.0082864e-01   2.1998510e-02  -1.8945237e-01  -1.7628305e-01   3.0163013e-01   2.6513057e-01   1.8741776e-01   2.9681102e-01   5.6077599e-02   4.1449331e-02   1.0000000e+00   8.4267920e-01   2.3925166e-01   3.8498620e-01  -8.9277270e-02  -1.3987849e-01  -5.3154608e-02  -1.5061563e-01  -1.9661531e-02  -3.2398767e-04  -6.9897408e-02  -1.4210272e-01   6.8463477e-01   6.8354987e-01   2.4108241e-01   3.4654051e-01   4.6771433e-01   5.0329252e-01  -3.5554496e-02  -8.5732008e-02  -2.3939217e-01  -6.2530606e-04  -3.0797981e-02   2.5500339e-01   2.4447188e-01   3.2463898e-01   9.8647647e-02   3.3769772e-01   3.8164408e-02   1.6371509e-01  -2.1288003e-02   1.3342454e-01   1.4211861e-01   6.2726671e-02   6.6722817e-02  -7.1372518e-02  -9.5706255e-02  -2.2750096e-01  -8.0963285e-02  -3.1466008e-02   6.2821985e-01   4.6063757e-01   4.6834751e-02  -1.9168049e-02  -4.0751693e-02   8.3419008e-02   3.9764925e-01   4.9407507e-01  -1.4870654e-01  -4.5175020e-02  -1.8623494e-02   3.3980754e-02   1.9840908e-01   1.4183975e-01  -1.5616820e-01  -3.2470320e-01   3.9818964e-01   5.1493977e-01   3.5839158e-01   4.3553765e-01   3.5072151e-01   2.7485891e-01   8.3544457e-01   7.7263122e-01   7.5113249e-01   6.7275108e-01   2.8453620e-01   3.3985382e-01   1.4907565e-01   9.3332669e-03   1.4335082e-01   8.9042641e-03  -1.6144743e-01  -1.3486580e-01  -2.7467455e-01  -2.7867686e-01  -1.5077542e-01  -2.3502141e-01  -1.4132311e-01  -7.0463310e-02   8.5452689e-03   5.2335092e-02  -8.9527514e-02  -1.0980686e-01   6.5408335e-02  -3.2683865e-02  -3.5570690e-02   4.6507769e-02  -7.8071903e-04   1.1579363e-01  -1.5981776e-02  -1.0080414e-01  -2.4444534e-01  -8.9900629e-03   6.0679531e-03  -3.0475774e-01  -2.3571337e-01   8.1545483e-02   8.4855631e-02  -1.5381964e-01
   4.1658265e-01   5.8332161e-01  -1.4904224e-01   4.1251419e-02  -2.1306454e-01   1.0318871e-03  -6.8075100e-02   1.5853471e-01  -1.4587431e-01  -1.5015848e-01   2.5139031e-01   3.5295014e-01   2.0823542e-01   4.0821724e-01  -2.7691809e-02   1.2987973e-02   8.4267920e-01   1.0000000e+00   2.3431984e-01   4.7224273e-01  -5.2943453e-02  -9.2088840e-02  -1.7709918e-01  -2.2517587e-01  -1.4845758e-01  -1.2334557e-01  -1.4342133e-01  -1.4726422e-01   6.1090845e-01   7.3189688e-01   1.8343654e-01   2.3049971e-01   5.0412299e-01   5.7089967e-01  -7.7305894e-02  -9.8843965e-02  -1.6888820e-01   6.0756286e-02  -7.9075690e-02   2.0182644e-01   1.9034592e-01   2.9545205e-01   3.6235736e-02   1.6754333e-01  -3.6902241e-03   2.2123987e-01  -5.4539007e-02   6.7105016e-02   1.6243368e-01   1.6536462e-01   2.5271532e-02  -6.7041864e-02  -4.6774285e-02  -1.5713257e-01  -9.4540325e-02  -5.6291080e-02   6.3580193e-01   5.3639188e-01   2.0658751e-01   1.9714130e-01   1.0264621e-01   2.4755768e-01   5.2697039e-01   7.1337236e-01  -2.1132557e-01   1.4973830e-02   1.8183687e-02   9.6623743e-02   3.2581588e-01   2.4685093e-01  -2.8193408e-02  -1.8818833e-01   3.6879914e-01   5.2467407e-01   3.3172403e-01   4.3400724e-01   4.5649452e-01   3.9671625e-01   7.8180066e-01   7.7470767e-01   7.3761812e-01   7.2804469e-01   1.9903553e-01   2.6487651e-01  -1.1536678e-02  -8.2195713e-02   2.4519118e-02  -1.0590841e-01  -1.4698568e-01  -8.9906110e-02  -2.8145514e-01  -2.8379020e-01  -1.8467603e-01  -2.7827862e-01  -1.4523468e-01  -4.5557908e-02  -3.8549100e-02   2.5756891e-02   6.1254634e-04  -8.5518301e-02  -1.0203271e-02  -1.1592905e-01  -9.7244127e-02   3.0579139e-02  -5.5038749e-02   1.6796816e-02   2.5158860e-02  -6.3757383e-02  -2.1591068e-01  -7.4357688e-02  -2.1482773e-02  -2.5054528e-01  -1.9380596e-01   5.3389299e-02   1.8911011e-02  -1.1526240e-01
   6.0925795e-01   2.9225268e-01   4.4702339e-01   1.3757631e-01   1.0733484e-01  -9.4413717e-02   4.4645628e-01   4.1789556e-01   4.6512722e-01   1.8118357e-01   4.5652461e-01   3.0476787e-01   3.4831997e-01   3.5168318e-01   2.9297835e-01   2.9008093e-01   2.3925166e-01   2.3431984e-01   1.0000000e+00   6.3536243e-01  -1.0401409e-01  -1.7617306e-01   2.8370696e-01   2.1133539e-02  -3.5445250e-03  -2.6427841e-02  -1.7920729e-01  -2.0452750e-01   1.4093808e-01   1.5871566e-01   1.3382451e-01   8.0125481e-02   1.1018686e-01   7.3574339e-02  -7.7281634e-02  -1.2596861e-01  -7.3403524e-02  -1.6347683e-01  -2.8494930e-01  -3.3567222e-01  -1.6102515e-01  -1.8972711e-01   2.5490538e-01   8.5679626e-02   1.1291120e-01  -1.1202923e-01   3.1857960e-01   2.7318636e-01   2.4461148e-01   3.8162180e-02   1.7089633e-01   2.3532368e-02   1.4017162e-01   2.1110371e-01   2.4408681e-02  -1.9752114e-01   2.4010216e-01   1.0526768e-01   1.1292809e-01   2.3403088e-02   4.2022419e-01   3.3239535e-01   5.4334092e-02   4.4531216e-02   3.7826389e-01   2.6467453e-01   3.5728937e-02  -1.0833896e-01   2.5114528e-01   1.0063999e-01   1.7150662e-01   1.6814512e-01   1.7520659e-02   1.8524252e-02   9.5195752e-03  -6.2851366e-02   1.2584838e-01   1.8741524e-01  -5.1923355e-02  -7.6087508e-02   4.8423234e-02  -1.3505909e-02   1.9569442e-01   7.5369010e-02   2.1643022e-01   6.1479097e-02  -3.5734828e-01  -3.1877632e-01   8.9337161e-02   1.0033919e-01   2.3637314e-01   3.3519723e-01   2.9408431e-03   1.8461265e-01   1.1632262e-01   1.6928958e-01   1.6350655e-01   1.2080302e-01   1.7314324e-01   2.7644239e-01   4.3603481e-02   1.2988986e-01   2.3634384e-02   1.3425720e-01  -6.2030349e-03  -1.0698991e-01  -1.7327308e-01  -4.4746369e-02   1.6662929e-01  -6.4868373e-02  -3.3944485e-02   1.0092178e-01   6.0515433e-02   1.2970407e-01   3.5869023e-02  -7.2693793e-02
   5.8941161e-01   7.1405455e-01   5.9370161e-04   2.1741028e-01  -8.3210687e-02  -6.2887287e-03   1.5444340e-01   4.2124325e-01   1.7633285e-01   1.0794636e-01   2.1758902e-01   5.5239914e-01   2.6810002e-01   6.1672030e-01   1.1561097e-01   3.1436345e-01   3.8498620e-01   4.7224273e-01   6.3536243e-01   1.0000000e+00  -5.0582198e-02   2.8736951e-03  -1.2427117e-01  -1.2294215e-01  -7.7492650e-02  -1.5015000e-01  -1.7489543e-01  -1.4314385e-01   2.7118811e-01   4.4211496e-01  -8.2990357e-03   5.6179992e-02   3.3996223e-01   4.1642533e-01  -1.9543490e-01  -2.1087845e-01  -1.7214593e-01   7.5047461e-03  -3.0596510e-01  -4.8418468e-02  -1.2159704e-01   6.0257391e-03   2.2203207e-01   1.6554533e-01   5.1692966e-02   1.1705485e-01   2.0030205e-01   2.6488902e-01   2.2210680e-01   1.3993099e-01   1.1597273e-01   6.9939510e-02   7.3935835e-02   2.7624892e-01   2.7454018e-02   6.2079121e-02   4.4137308e-01   4.2918723e-01   2.6709349e-01   2.8920406e-01   3.6497049e-01   4.8078044e-01   1.9648647e-01   4.0729650e-01  -3.8212986e-02   2.4420035e-01   7.6464949e-02   9.7635857e-02   6.0892966e-01   5.2612579e-01   1.6302895e-01   1.4672923e-01   8.7464971e-02   1.7620199e-01   7.0983597e-02   8.8823356e-02   1.0460007e-02   1.8679162e-01   2.4926504e-01   1.9464685e-01   3.5963535e-01   3.3824000e-01  -3.1681162e-02   1.8803094e-01  -3.7794922e-02   3.9102265e-02  -2.9645515e-01  -1.7688521e-01   3.9254505e-02   1.5240163e-01   2.1604667e-01   1.8205971e-01   1.1616460e-02   3.1017225e-03   1.8416261e-01   2.2895885e-01   1.9930172e-01   3.0372348e-01   2.6866181e-01   3.6849459e-01   1.1780199e-01  -9.6474334e-02   4.4861823e-02   1.0763756e-01  -1.8256749e-02  -6.9085701e-02   1.2902831e-02  -9.8407432e-02   1.3303784e-01   1.2103016e-01  -3.0480057e-02  -5.8092558e-02   5.0325150e-02   2.3964275e-01   1.4057205e-01  -2.8133038e-01
  -1.2979054e-02   7.8137237e-02  -1.2766063e-02   6.0595958e-03   2.7958143e-01   3.7878467e-01   7.2308423e-02  -8.7932140e-02   1.5237333e-01   1.5887496e-01   2.3613355e-02  -1.8218741e-02   7.5128449e-02  -3.1903511e-02   2.2238757e-01   2.2504317e-01  -8.9277270e-02  -5.2943453e-02  -1.0401409e-01  -5.0582198e-02   1.0000000e+00   8.3848175e-01  -6.6241999e-02  -9.7525665e-02   1.0637299e-01  -7.1508280e-02   7.2222529e-01   8.0206246e-01  -8.6542823e-02  -5.1704661e-02  -6.7740143e-02  -5.5894017e-02  -5.2113726e-02  -2.2362534e-02   4.5317479e-02   3.8597915e-02   3.4606205e-01   1.6025845e-01   2.4207973e-01   2.2550503e-01   3.3172683e-01   1.7480893e-01  -9.7934893e-03  -4.4315742e-02  -1.2768177e-01  -1.1224008e-01  -5.4396560e-03   5.1025830e-03  -1.9406197e-02  -1.2986772e-01   2.4519149e-01  -1.8908423e-02   3.9331662e-01   2.3619818e-02   3.9376324e-01   1.5303162e-01  -4.4017557e-02   1.6342074e-01  -9.1195870e-03  -3.7197874e-02  -3.0739215e-03  -8.3124256e-02   6.0734764e-02  -6.4431066e-03   1.5376672e-01  -2.1725890e-02   1.0311732e-01  -1.8851072e-02   4.5832841e-02   1.6568306e-01   8.2422318e-02  -9.2690947e-02  -2.7841109e-02   1.1110530e-01   6.2639378e-02   1.1586274e-01   5.4098750e-02   3.4065021e-01  -5.7177273e-03   8.8231490e-02   1.4692655e-01   1.4361445e-01   1.5022446e-01   1.6495047e-01   1.0764331e-01   1.5368036e-01   2.3696131e-01   1.7065491e-01   1.7680483e-01   2.3546813e-01  -2.2368970e-01  -2.2253493e-01   8.3940183e-02  -2.8575505e-01  -6.8620159e-02   3.9914929e-02  -1.9495195e-01  -1.5649422e-01  -9.6504854e-02  -1.3711580e-01  -7.7110903e-02  -4.9464637e-02  -2.1570083e-01  -9.2368891e-02   1.1606184e-01   7.8896091e-02   7.1792518e-02   2.1323940e-02   1.2828156e-02  -3.5207944e-01  -3.4355294e-01  -1.2696569e-01  -1.5788819e-01  -2.0356621e-01  -1.5287026e-01   1.6981981e-01
  -1.1539709e-01   9.4196556e-02  -1.7944994e-01  -7.0240153e-03   1.9288744e-01   5.1569368e-01  -3.3465359e-02  -1.8264361e-02   1.3945189e-01   3.2273794e-01  -3.2064395e-02   5.1671057e-02  -8.3166079e-04   3.1805544e-02   2.0975362e-01   2.9122966e-01  -1.3987849e-01  -9.2088840e-02  -1.7617306e-01   2.8736951e-03   8.3848175e-01   1.0000000e+00  -1.3640336e-01  -9.5982046e-03   3.1711017e-02  -2.7867995e-02   6.1141474e-01   7.8310989e-01   1.0447916e-02   6.6060944e-02  -2.9847176e-02   5.2094681e-02  -3.6894283e-02   4.0557311e-02  -8.5293027e-02  -1.4051190e-01   3.1707063e-01   2.4570487e-01   2.1540781e-01   2.8175278e-01   3.7426032e-01   3.2943581e-01  -2.1388183e-02  -1.5155934e-02  -2.5642419e-01  -1.6556264e-01   4.3692052e-02   3.5709712e-02  -1.4550620e-01  -1.0617113e-01   1.5505195e-01  -5.5532098e-02   2.9701269e-01  -1.5106734e-02   3.3657995e-01   2.0302987e-01  -1.5824023e-01   7.9891481e-02  -1.8919241e-01  -1.3789544e-01  -7.2376470e-02   9.1538932e-03  -3.7679088e-02  -1.2418290e-02   3.9405781e-02   5.3607597e-02  -9.5833681e-02  -1.6858119e-01  -5.7045456e-02   1.0493039e-01  -5.6274976e-02  -3.3109038e-02   8.9595126e-02   2.0306556e-01   2.3594440e-01   2.5068765e-01  -4.3327921e-02   2.6892791e-01  -1.1792211e-02   7.6594990e-02   1.5736811e-01   1.9995901e-01   8.4307404e-02   2.7914388e-01   1.2946946e-01   2.1589813e-01   2.4760495e-01   2.7442793e-01   1.4236611e-01   2.6356696e-01  -1.5687834e-01  -2.1460920e-01   1.4231626e-01  -2.8195624e-01   1.4670080e-02   6.6456681e-02  -9.5188204e-02  -1.8109807e-02  -5.5192965e-02  -7.5660530e-02  -1.0161240e-01  -2.4124781e-01  -2.6112214e-01  -1.0493683e-01   6.1827575e-02   5.9940083e-02   8.7622612e-02  -8.0128103e-02   2.4061614e-02  -1.5660972e-01  -2.4116944e-01  -2.2591375e-02  -5.1695169e-02  -1.5510407e-01  -8.5285089e-02   2.0032883e-02
   8.7229521e-02  -1.9134863e-01   7.9465301e-01   4.2601746e-01   4.0972580e-01  -3.1472782e-02   5.8302348e-01   1.4983833e-01   3.3929022e-01   1.4510645e-02   4.5891357e-01  -1.1918011e-02   2.0029365e-01  -2.0275762e-01   3.8112514e-01   1.3098695e-01  -5.3154608e-02  -1.7709918e-01   2.8370696e-01  -1.2427117e-01  -6.6241999e-02  -1.3640336e-01   1.0000000e+00   7.2866711e-01   5.2949861e-01   5.0460272e-01   2.3120147e-01   5.8471620e-02   1.5096944e-01  -1.2727608e-01   6.2248347e-01   5.7016446e-01   2.6571499e-01   1.5231215e-01   4.5937956e-01   2.9399232e-01  -9.9894278e-02  -1.9743907e-01   1.9083283e-01  -2.9256122e-02   2.5212816e-01   2.6222246e-02   2.6387091e-01   2.1011814e-01   3.3628953e-01   9.5686651e-03   2.8669647e-01   1.5390039e-01   1.8820530e-01  -4.1317982e-02   2.8889070e-01   1.3536090e-01   1.9874634e-01   1.0476530e-01   3.1517269e-01   3.2197663e-02  -1.0214611e-01  -1.0449298e-01  -5.7287232e-02  -2.6879162e-01   5.2353827e-02  -2.5055258e-01   6.0337195e-02  -1.8632515e-01   7.1315164e-01   9.9619514e-02   3.0337279e-01   1.4158382e-01  -7.2496551e-02  -6.4337005e-02  -1.2344761e-01  -2.3630428e-01   1.7321835e-01   4.0263832e-02   1.3465070e-01   8.2516297e-02   2.0576409e-01   1.1568697e-01  -1.2155772e-01  -2.2106382e-01  -1.2771668e-01  -1.3808729e-01   5.8489788e-01   2.0508550e-01   6.5021873e-01   4.7636790e-01   3.3213472e-01   2.6238041e-01   2.5373548e-01   3.3219716e-01   1.7258978e-02   1.1087847e-01   8.5834929e-02   1.1174892e-01   7.2397936e-02  -1.1884442e-03   8.7749599e-02   6.7544065e-04  -9.2693264e-02  -4.9656789e-02  -1.3289558e-01   2.5739177e-01  -8.6733174e-02   5.5054493e-02  -1.1150918e-01  -4.2216633e-02  -2.0609085e-01  -2.2420743e-01   2.9183160e-03  -1.8349592e-01  -7.8417456e-02  -7.8454460e-02  -1.1619971e-01   1.8327254e-02  -6.3525817e-03  -4.3681318e-02
  -9.3424455e-02  -1.4859517e-01   3.8515960e-01   5.6264566e-01   1.6150753e-01   5.8562672e-02   2.3878761e-01   2.4017639e-01   1.1270211e-01   2.3563228e-01   1.6350513e-01   2.1710211e-01  -4.5700943e-02  -1.6899627e-02   1.9438344e-01   2.4167896e-01  -1.5061563e-01  -2.2517587e-01   2.1133539e-02  -1.2294215e-01  -9.7525665e-02  -9.5982046e-03   7.2866711e-01   1.0000000e+00   5.0114380e-01   5.8055724e-01   1.9560116e-01   1.0762859e-01   5.7189998e-02  -6.5397267e-02   5.3700206e-01   6.0070877e-01   3.1410001e-01   2.6680929e-01   4.5136197e-01   3.5705445e-01  -7.1621492e-02  -6.8148615e-03   8.1978617e-02   1.6624261e-01   1.4154220e-01   5.3847820e-02   1.8107729e-01   1.7745976e-01   2.8161659e-01   1.3222839e-01   1.9324179e-01   1.0182359e-01   8.8702433e-02   5.4583397e-03   2.1342356e-01   1.8826751e-01   8.6090742e-02   1.0415929e-01   1.5349205e-01   4.7575069e-02  -1.9008213e-01  -2.3169990e-01  -1.3494988e-01  -1.5583725e-01  -1.0971590e-01  -5.8902797e-02  -1.0721053e-01  -1.3979731e-01   4.6981297e-01   3.2876123e-01   2.0917197e-01   2.2221503e-01  -8.5243613e-02  -6.2718958e-02  -2.1653882e-01  -1.6356603e-01   1.4721943e-01  -8.1225388e-03   1.5729803e-01   6.2386757e-02   6.2854131e-02   2.2010275e-02  -1.1371835e-01  -2.0847323e-01  -1.0446095e-01   7.4798713e-03   3.1907218e-01   2.1621990e-01   4.9234049e-01   6.1218847e-01   2.9033463e-01   2.3244390e-01   1.3096263e-01   3.1346236e-01   1.1730826e-01  -1.3736426e-03   1.5564762e-01   1.6827722e-01   2.7755152e-02  -8.5822518e-02   1.4256758e-01   1.2268590e-02   7.3592244e-03  -1.1916084e-01  -5.5524967e-02  -7.3029226e-02  -1.4226250e-01  -1.3526570e-01  -2.2462576e-01  -8.4422673e-02  -5.1932836e-02  -2.3628941e-01  -1.3949592e-01   1.0776832e-02   1.4525778e-01   2.0456781e-02   2.8291877e-02  -4.7443207e-02  -7.8914327e-02  -1.5844272e-01
  -1.6512990e-01  -9.2259926e-02   3.6921612e-01   1.6771742e-01   1.3485944e-01  -1.0296850e-01   2.0906197e-01  -8.8928243e-02  -8.8646618e-03  -2.3232712e-02   4.4978727e-02  -8.2191393e-02   3.1534492e-02  -8.0809198e-02   3.4383360e-01   3.1010458e-01  -1.9661531e-02  -1.4845758e-01  -3.5445250e-03  -7.7492650e-02   1.0637299e-01   3.1711017e-02   5.2949861e-01   5.0114380e-01   1.0000000e+00   7.6708496e-01   3.9619355e-01   1.6607922e-01   7.3361904e-02  -2.8735718e-02   5.3363547e-01   4.3834469e-01   3.5433530e-01   2.1329489e-01   7.5830573e-01   6.1422340e-01   6.5419547e-02   1.2349017e-01   2.3431897e-01   2.2743584e-01   3.2663379e-01   1.2252067e-01   2.9350798e-01   3.0402484e-01   3.5150732e-01   1.7144439e-01   2.5065006e-01   1.5481281e-01   2.4717306e-01  -1.9951332e-02   5.0456986e-01   1.4302223e-01   3.2148197e-01  -1.3364542e-02   3.2884213e-01   7.9470751e-02   4.1988442e-02   7.2297584e-02   8.1938434e-03  -1.3180066e-01  -1.9611568e-01  -3.6836379e-01  -4.5245205e-02  -8.8984462e-02   3.9460367e-01  -1.2017023e-01   4.5737102e-01   3.5986877e-01   3.1991702e-01   2.6115623e-01  -9.2630044e-02  -1.4924810e-01   1.1000175e-01   1.6725411e-02   1.2316008e-01   6.0947795e-02   1.0068083e-01   7.6253344e-02   1.0785093e-02   1.9155173e-02   1.0289453e-01   6.3505456e-02   4.0444135e-01   2.0520160e-01   4.7409450e-01   4.0245457e-01   2.4270426e-01   1.4428180e-01   1.7813570e-01   1.5648494e-01  -5.5793064e-02  -2.9987443e-02   9.6060678e-02  -5.0388320e-02   9.6434152e-02   5.6032766e-02   2.1272435e-01   4.9660245e-02  -1.2704590e-01  -1.3753602e-02  -7.9237264e-03   7.6478045e-02   1.1583008e-02   6.6983074e-02  -5.6793985e-02  -4.6180843e-02  -1.5183658e-02  -1.4156157e-01   7.8284535e-02  -2.4821078e-02  -2.0184544e-02  -1.2037705e-01  -6.8211907e-02   1.7713188e-02  -6.4944741e-03  -6.8838521e-02
  -2.8429238e-01  -1.5273503e-01   2.6032443e-01   1.9250261e-01   1.2291982e-01   5.4231966e-02   7.7161284e-02   5.1078260e-02  -3.0391599e-02   5.1628410e-02   2.3987703e-02  -1.8264608e-02   7.0084745e-02  -3.7004475e-02   3.0792475e-01   4.0635292e-01  -3.2398767e-04  -1.2334557e-01  -2.6427841e-02  -1.5015000e-01  -7.1508280e-02  -2.7867995e-02   5.0460272e-01   5.8055724e-01   7.6708496e-01   1.0000000e+00   1.0102455e-01  -4.7390103e-02   2.7435141e-01   1.4839439e-01   7.0247748e-01   6.8181028e-01   2.9083387e-01   2.3593222e-01   6.6319561e-01   5.6257922e-01   2.1789149e-02   1.4022055e-01   2.5656900e-01   2.8787317e-01   4.1976416e-01   3.2342292e-01   2.3331666e-01   2.5978056e-01   1.9722811e-01   1.0292423e-01   2.8360147e-01   1.7452520e-01   5.2053114e-02  -1.4161055e-01   2.3418109e-01  -3.4384095e-02   2.5842038e-01  -6.2221889e-02   3.2102935e-01   5.0560295e-02  -1.0306325e-01  -7.8402648e-02  -3.2831947e-01  -3.6707355e-01  -3.7746418e-01  -3.5719296e-01  -1.1718870e-01  -1.7305144e-01   3.0750560e-01  -2.8001502e-02   1.6861072e-01   1.5010599e-01   6.3459571e-02   6.1205927e-02  -5.7086899e-02  -5.0383098e-02   3.4317794e-01   1.8362889e-01   3.4629319e-01   2.6609912e-01   2.4175109e-01   2.1452637e-01   5.6666809e-02  -4.8063383e-03   1.0203674e-01   6.1710691e-02   5.2607783e-01   4.6532546e-01   4.0799403e-01   3.2918881e-01   2.2487012e-01   1.8902956e-01   1.4871554e-01   8.7265228e-02  -2.0420348e-01  -2.1356575e-01  -1.8382557e-01   3.0525928e-02   4.5677939e-02  -3.6305663e-02   9.1989421e-02  -7.7247789e-02  -2.2529293e-01  -1.0940984e-01  -5.4650756e-02  -5.6847013e-03   1.3598510e-01  -1.4422723e-02  -3.2776191e-03   4.4941963e-02  -7.2676332e-02  -1.9188455e-01  -7.2316992e-04  -1.1110092e-01  -5.1633372e-02  -1.0116175e-01  -1.6173205e-01   4.1592741e-02   1.3740976e-01   2.8766613e-02
  -7.3423817e-02  -2.3432412e-02   1.6369392e-01   4.5836237e-02   5.3475404e-01   3.4622147e-01   1.6310110e-01  -2.5819206e-01   1.4777124e-02   3.4010853e-02   7.4097566e-02  -1.2527567e-01   2.2368734e-02  -2.0350416e-01   1.9074785e-01   1.4112667e-01  -6.9897408e-02  -1.4342133e-01  -1.7920729e-01  -1.7489543e-01   7.2222529e-01   6.1141474e-01   2.3120147e-01   1.9560116e-01   3.9619355e-01   1.0102455e-01   1.0000000e+00   8.7691414e-01  -1.7444575e-01  -2.3241686e-01   1.3578224e-02   3.2389492e-02   3.3230562e-02   2.1744819e-02   2.6023787e-01   2.0931572e-01   1.7092588e-01   6.6345253e-03   3.2839703e-01   3.1366801e-01   2.1653415e-01  -5.4840374e-02   1.4114928e-01   2.4524482e-01   1.2112277e-01   1.5530180e-02   5.3017733e-02   1.0397233e-01   1.9567827e-01   2.5461125e-02   4.8300601e-01   2.1949927e-01   3.6864631e-01   1.4696077e-01   4.6497460e-01   2.9991647e-01  -7.0129575e-03   1.1547070e-01   5.6488399e-02  -4.1871835e-02  -1.1909329e-02  -2.5817021e-01   4.7290884e-02  -1.1476528e-01   2.3637187e-01  -1.2535037e-01   2.7341232e-01   1.6073766e-01   4.4287998e-02   1.2338214e-01  -1.7502763e-01  -2.9920451e-01  -1.3740964e-01  -6.4757451e-02  -4.9439843e-02   3.8259209e-03  -1.1882879e-01   3.4690936e-02  -1.1360795e-03   3.9352571e-02   4.3078453e-02   1.1544131e-01   2.0406566e-01   9.0314164e-02   3.7226253e-01   3.4265763e-01   4.4258486e-01   3.7688785e-01   3.4673549e-01   3.9391162e-01  -8.2915150e-02  -4.4951541e-02   2.2348570e-01  -3.3328609e-01  -2.7689212e-01  -2.3614471e-01  -1.0732566e-01  -1.0607569e-01  -3.4791941e-02  -7.6645004e-02  -1.8651304e-01   1.7815227e-01  -3.1113429e-01   4.7816403e-02   3.3033762e-02   1.4133843e-01   1.3797322e-01  -7.1365849e-02  -2.8129495e-01  -2.8118306e-01  -1.0316272e-01  -1.2143749e-01  -6.0190619e-02  -1.5214053e-01  -1.6254243e-01   1.1077115e-01
  -4.7394427e-02  -7.4457453e-03   6.6381539e-02   1.1815692e-01   4.0835489e-01   5.2487271e-01   1.5766040e-01  -9.5465461e-02   1.2047019e-01   1.7790646e-01   4.6177208e-02  -1.0149773e-01  -6.6878531e-04  -1.1236858e-01   1.3031398e-01   9.9587986e-02  -1.4210272e-01  -1.4726422e-01  -2.0452750e-01  -1.4314385e-01   8.0206246e-01   7.8310989e-01   5.8471620e-02   1.0762859e-01   1.6607922e-01  -4.7390103e-02   8.7691414e-01   1.0000000e+00  -1.3814893e-01  -1.5878413e-01  -4.8436457e-02  -1.2468999e-02   3.1858695e-02   2.5706576e-02   8.3618439e-02   5.7728881e-02   2.2299130e-01   8.9938807e-02   2.5943448e-01   2.6254557e-01   1.8986678e-01   3.8599461e-02   4.0827454e-02   1.0307465e-01  -2.7066945e-03  -2.0135964e-02  -1.3559775e-02   5.3052425e-03   8.5374939e-02   3.7084298e-02   3.4702396e-01   1.6411926e-01   2.7997044e-01   9.3481241e-02   3.5064505e-01   2.4779069e-01  -9.6516787e-02   7.4036946e-02   3.5031780e-02  -1.3115777e-02   6.6378261e-02  -9.7501222e-02   7.2237564e-02  -3.7744555e-02   1.7681148e-01   2.7006218e-02   1.8253771e-01   7.0508113e-02  -8.2484726e-02   4.7778649e-02  -1.5261289e-01  -2.2121550e-01  -1.0772597e-01   8.4849133e-03   1.0054090e-02   5.0383535e-02  -1.2222222e-01   9.2652814e-02  -6.0529044e-02   2.4994477e-02   4.0075973e-02   1.1105645e-01   6.6187958e-02   7.5197924e-02   2.9495489e-01   3.1618855e-01   3.7757269e-01   3.3338990e-01   2.6346364e-01   3.9484644e-01  -6.6320414e-02  -5.8373528e-02   2.9092633e-01  -3.5123726e-01  -1.4007778e-01  -1.3799446e-01  -1.0306953e-01  -6.6879286e-02  -2.2652603e-02  -6.6563202e-02  -1.9790782e-01   3.7351608e-02  -3.7563215e-01   6.4978658e-03   2.2213131e-02   9.6262672e-02   1.6733991e-01  -8.3907602e-02  -1.8212354e-01  -1.9272323e-01  -1.3768973e-01  -6.5459063e-02  -2.5122055e-02  -1.7574838e-01  -1.6680956e-01   2.7237598e-02
   2.1288305e-01   3.2775220e-01   2.0453458e-02   1.0178900e-01  -9.7088394e-02   3.5551559e-02   7.0542932e-02   2.0737975e-01   1.1303004e-01   6.0130294e-02   5.0770467e-01   2.2346320e-01   3.6719373e-01   2.7674895e-01   3.8011425e-01   2.3478815e-01   6.8463477e-01   6.1090845e-01   1.4093808e-01   2.7118811e-01  -8.6542823e-02   1.0447916e-02   1.5096944e-01   5.7189998e-02   7.3361904e-02   2.7435141e-01  -1.7444575e-01  -1.3814893e-01   1.0000000e+00   8.4715568e-01   5.4668959e-01   6.2194200e-01   5.0293632e-01   5.5612493e-01  -1.9393380e-02  -9.0401604e-02  -1.1826915e-01   9.3269335e-02   1.2126133e-01   2.9416137e-01   5.6738272e-01   6.5997130e-01   1.9451020e-01   3.0951162e-01  -3.6147952e-02   4.1997815e-03   1.6696666e-01   1.9957699e-01   6.0016412e-02  -3.8152307e-02   2.8166760e-02  -1.3139722e-01  -4.7681967e-02  -3.8086419e-01   1.6508873e-01   1.0824448e-01   2.2581361e-01   1.9121554e-01  -2.0163539e-01  -2.9311466e-01  -4.7890945e-02   3.1071732e-03   4.5044756e-01   4.5270575e-01   5.9452649e-02   5.8853631e-02  -1.6013441e-01  -1.5453384e-01   6.2350417e-02   6.7654125e-02  -2.0113284e-01  -3.5477051e-01   7.5085954e-01   7.6637492e-01   6.3808950e-01   6.3659752e-01   4.7245079e-01   3.9833942e-01   6.6399991e-01   6.0741938e-01   6.4946817e-01   5.4165564e-01   4.8239853e-01   5.7082438e-01   3.1779978e-01   6.9470280e-02   2.3473941e-01   1.7132437e-01  -5.8484400e-03  -1.8754609e-02  -3.5255973e-01  -4.6102973e-01  -1.8103576e-01  -2.8024361e-01   1.6602658e-01   1.5829756e-01   1.1833607e-01   1.8129600e-01  -1.9088572e-01  -9.1855735e-02   5.0153052e-02  -2.0344359e-01   3.2286158e-02   8.3437669e-02  -1.2143287e-02   8.9867232e-02  -1.0609756e-01  -2.7399539e-01   2.6938969e-02  -1.9189705e-03  -1.1811808e-01  -2.7656324e-01  -3.1306201e-01   1.6917129e-01   2.8061353e-01  -2.2303914e-01
   2.6573490e-01   5.3615071e-01  -2.3114799e-01  -6.4479838e-04  -2.5527940e-01   4.7946771e-02  -7.1365739e-02   2.7512099e-01   4.7268172e-02   1.5504490e-01   3.1718343e-01   4.3067890e-01   3.0019666e-01   5.0328397e-01   2.1807909e-01   3.6640936e-01   6.8354987e-01   7.3189688e-01   1.5871566e-01   4.4211496e-01  -5.1704661e-02   6.6060944e-02  -1.2727608e-01  -6.5397267e-02  -2.8735718e-02   1.4839439e-01  -2.3241686e-01  -1.5878413e-01   8.4715568e-01   1.0000000e+00   3.8899582e-01   4.8341347e-01   5.2823112e-01   6.3712260e-01  -1.5060695e-01  -1.9458381e-01  -1.2447084e-01   1.5335887e-01   4.6706235e-03   3.5392531e-01   4.1229078e-01   6.3592237e-01   1.0910009e-01   1.9067297e-01  -1.5573691e-01   8.6608702e-04   5.7521380e-02   1.7813887e-01   3.7758885e-02  -4.5615672e-02  -9.6010731e-02  -2.0714658e-01  -9.4116640e-02  -3.0333118e-01   8.6460966e-02   8.6627695e-02   3.1353400e-01   3.0370259e-01  -1.5225456e-01  -1.2025389e-01  -5.1856317e-02   2.3683478e-01   3.4472253e-01   5.3250014e-01  -1.7131171e-01   1.3512779e-01  -2.7957082e-01  -2.0501569e-01   1.8619228e-01   1.3115340e-01  -1.7505157e-01  -2.1998074e-01   6.9151739e-01   8.1253124e-01   6.7189874e-01   6.7358197e-01   3.9259701e-01   4.1057971e-01   7.1381997e-01   7.1080291e-01   7.4066823e-01   6.7034348e-01   2.9889859e-01   5.9620595e-01   9.5646296e-02  -2.5254372e-02   1.0227833e-01   7.7047503e-02  -9.9534895e-02  -1.2626258e-01  -2.9170192e-01  -4.4886560e-01  -1.9105974e-01  -2.4094069e-01   9.4240931e-02   1.1283687e-01   8.5871588e-02   1.9632253e-01  -6.5999888e-02  -5.4344173e-02   5.9163176e-02  -3.6784821e-01  -1.4565026e-02   5.6819291e-03  -5.6768749e-02   5.7135110e-02   3.2077489e-04  -1.9766077e-01  -3.3342755e-02   4.2579986e-02  -7.3043207e-02  -2.3326735e-01  -2.1741872e-01   2.1751596e-01   2.2767987e-01  -2.3843803e-01
  -1.8313094e-02   2.6613825e-02   4.9851004e-01   4.0274650e-01   9.4084972e-02   3.6297794e-02   3.2182946e-01   3.0486007e-01   1.3893183e-01   8.4505512e-02   2.5169278e-01  -9.2774514e-03   1.5128347e-01   2.2944205e-02   2.1864127e-01   2.4210524e-01   2.4108241e-01   1.8343654e-01   1.3382451e-01  -8.2990357e-03  -6.7740143e-02  -2.9847176e-02   6.2248347e-01   5.3700206e-01   5.3363547e-01   7.0247748e-01   1.3578224e-02  -4.8436457e-02   5.4668959e-01   3.8899582e-01   1.0000000e+00   9.0294425e-01   6.2133702e-01   5.2509130e-01   4.3295572e-01   2.7084868e-01  -1.3265968e-01  -5.0693774e-03   1.2880852e-01   1.8413163e-01   4.7236247e-01   4.0694983e-01   2.9371149e-01   3.0155700e-01   2.0781475e-01   8.4737091e-02   2.7004924e-01   2.2998953e-01   9.0673728e-02  -2.7231635e-02   1.6131838e-01  -2.7101993e-02   2.1296007e-01  -1.8116732e-01   2.2169973e-01  -3.6512675e-02   5.3154938e-02   8.8076959e-02  -1.4516085e-01  -2.2390142e-01  -1.2006269e-01  -1.5074094e-01   2.2155819e-01   1.4583742e-01   3.7365992e-01   8.9648360e-02   1.6295428e-01   9.2580406e-02   5.7218650e-02   6.2290849e-02  -1.1645143e-01  -2.5121233e-01   6.0542054e-01   5.1407532e-01   5.4687513e-01   5.1325627e-01   4.8081385e-01   3.5600870e-01   2.8069481e-01   2.3878274e-01   2.7972017e-01   1.7258136e-01   5.6579240e-01   4.4808233e-01   4.7788169e-01   2.3072143e-01   2.6520029e-01   1.3539074e-01   7.9570158e-02   6.8900597e-02  -2.9905605e-01  -2.8611537e-01  -1.4889671e-01  -7.3851552e-02   1.7213608e-03  -7.7467772e-02   2.6085331e-02  -6.8960484e-02  -2.2463064e-01  -1.3781195e-01  -1.6097993e-01  -1.2713331e-01  -9.4292794e-02  -6.8813261e-03  -1.8143211e-01  -5.7011007e-02  -1.1556858e-01  -2.1708639e-01  -6.9284503e-02  -1.7174119e-01  -1.1294692e-01  -2.4289281e-01  -2.7784239e-01   6.4242696e-02   1.1465666e-01  -1.2951622e-01
  -6.9287753e-02   4.6532248e-02   3.1601160e-01   3.7796210e-01   6.3662208e-02   7.9073876e-02   1.8586728e-01   2.7775837e-01   8.6792239e-02   1.1124676e-01   2.5912944e-01   1.3162411e-01   8.2163513e-02   5.0207532e-02   2.2318892e-01   2.8376125e-01   3.4654051e-01   2.3049971e-01   8.0125481e-02   5.6179992e-02  -5.5894017e-02   5.2094681e-02   5.7016446e-01   6.0070877e-01   4.3834469e-01   6.8181028e-01   3.2389492e-02  -1.2468999e-02   6.2194200e-01   4.8341347e-01   9.0294425e-01   1.0000000e+00   5.7662665e-01   5.6191220e-01   3.7222022e-01   1.9849155e-01  -2.1056689e-01  -5.8465309e-02   9.7382803e-02   2.1640249e-01   4.6108387e-01   4.4729710e-01   2.5381980e-01   3.2005250e-01   1.5819515e-01   6.3889022e-02   2.1788690e-01   1.6878417e-01   1.3397039e-02  -9.6831769e-02   5.7511597e-02  -8.0123758e-02   1.2511668e-01  -2.0871998e-01   2.0623715e-01  -4.1354768e-02   4.3980616e-02   5.6540527e-02  -3.1351055e-01  -3.4843837e-01  -2.5954012e-01  -1.5631821e-01   1.2821623e-01   9.5689424e-02   3.2398759e-01   1.3154756e-01   3.0300643e-02  -1.9822481e-03  -4.0539777e-02   1.6531484e-02  -2.4614520e-01  -3.4333720e-01   5.8872645e-01   5.3376146e-01   5.5532368e-01   5.3828002e-01   3.8295197e-01   3.4677552e-01   3.2615607e-01   2.7506753e-01   3.1643991e-01   2.9389133e-01   5.6859440e-01   5.5629468e-01   4.5928953e-01   3.2177341e-01   3.4642897e-01   2.3427963e-01  -1.1517301e-02   3.4627430e-02  -2.9951120e-01  -3.5553588e-01  -1.3554057e-01  -5.7069669e-02   2.6878604e-02  -5.3662094e-02   1.4634719e-02  -4.3525393e-02  -2.3736301e-01  -1.9323180e-01  -1.2759961e-01  -1.7399985e-01  -1.2751659e-01  -6.9215990e-02  -1.7016315e-01  -1.2420297e-02  -1.6983818e-01  -2.7329397e-01  -9.4561725e-02  -1.5204534e-01  -1.4156442e-01  -2.8093885e-01  -3.0782210e-01   3.3919407e-02   1.4821534e-01  -1.7130978e-01
   3.4156449e-01   5.0264632e-01   2.5286326e-01   4.9170318e-01  -1.2852359e-01  -5.3282117e-03   2.8528206e-01   3.7060594e-01  -6.0837225e-02  -1.4397852e-02   2.5641439e-01   2.7037091e-01   1.5341155e-01   3.2699408e-01   1.6006163e-03   1.4619756e-01   4.6771433e-01   5.0412299e-01   1.1018686e-01   3.3996223e-01  -5.2113726e-02  -3.6894283e-02   2.6571499e-01   3.1410001e-01   3.5433530e-01   2.9083387e-01   3.3230562e-02   3.1858695e-02   5.0293632e-01   5.2823112e-01   6.2133702e-01   5.7662665e-01   1.0000000e+00   8.9733222e-01   2.1118334e-01   1.5033849e-01  -2.2311801e-01   1.8511020e-02   1.5717408e-02   2.8979400e-01   2.6110395e-01   2.7315681e-01   2.5419070e-01   3.8619704e-01   2.4567495e-01   3.4741686e-01   1.2565787e-01   2.3818429e-01   2.6047071e-01   2.1862577e-01   2.3999999e-01   1.9873973e-01   8.2358407e-02  -1.9347327e-02   1.2092186e-01   1.3001888e-01   4.2578527e-01   4.9248563e-01   3.4127886e-01   2.5814623e-01   1.9041272e-01   1.6254909e-01   5.0470865e-01   5.8096078e-01   8.4822837e-02   1.1663889e-01   4.2648311e-01   4.5090032e-01   3.6043464e-01   3.7206843e-01  -1.7815145e-01  -3.0808067e-01   4.5140353e-01   4.6398176e-01   4.4396840e-01   3.8913418e-01   2.9537876e-01   2.2904009e-01   5.2376340e-01   5.3433572e-01   5.4329733e-01   5.2609172e-01   2.0457852e-01   2.9822334e-01   2.5531019e-01   2.6440965e-01   1.4570143e-01   7.9338838e-02   1.0443031e-02   1.9635615e-01  -1.1542332e-01  -2.0521888e-01   8.6213290e-02  -1.6187980e-01  -5.7446696e-02  -1.0812608e-01   1.1773089e-01   1.0804510e-01  -8.1621935e-03  -4.4547855e-02  -3.0803682e-02  -2.5682323e-01  -2.3969148e-01  -4.7518502e-02  -2.4056788e-01  -3.0676700e-02   1.0286318e-01  -1.3048486e-01  -2.1348831e-01   8.7479987e-02   5.1143043e-03  -3.3668632e-01  -1.3378369e-01   1.2781393e-01  -7.4600926e-03  -3.5981249e-01
   3.1706822e-01   5.6754593e-01   8.2701606e-02   4.5633186e-01  -1.2308389e-01   7.5072337e-02   2.1223829e-01   4.1626555e-01  -2.9601221e-02   5.5645892e-02   2.6064601e-01   3.4773276e-01   2.0761968e-01   3.5820718e-01   4.4263761e-02   1.9551924e-01   5.0329252e-01   5.7089967e-01   7.3574339e-02   4.1642533e-01  -2.2362534e-02   4.0557311e-02   1.5231215e-01   2.6680929e-01   2.1329489e-01   2.3593222e-01   2.1744819e-02   2.5706576e-02   5.5612493e-01   6.3712260e-01   5.2509130e-01   5.6191220e-01   8.9733222e-01   1.0000000e+00   6.2598660e-02   1.1027080e-02  -2.1309116e-01   6.1484345e-03   3.6399889e-02   3.7245585e-01   2.7268856e-01   3.4697432e-01   2.2866589e-01   3.6445708e-01   9.1917460e-02   2.0310267e-01   1.2611715e-01   2.7506157e-01   1.5774547e-01   1.2534623e-01   1.2851120e-01   4.9150336e-02   7.9044810e-02  -3.8979179e-02   1.8369976e-01   1.8744813e-01   3.9781780e-01   4.6098963e-01   1.6572106e-01   1.5778325e-01   1.3104646e-01   2.2353488e-01   4.4531437e-01   5.8824745e-01   1.7793756e-02   2.0816293e-01   1.5482593e-01   2.3952450e-01   3.1311669e-01   3.4685275e-01  -2.2664841e-01  -2.7797573e-01   4.8167825e-01   5.3091214e-01   4.8774634e-01   4.8480705e-01   2.6549850e-01   2.3426216e-01   5.5363347e-01   5.5805090e-01   5.6999540e-01   5.9671703e-01   2.1685096e-01   3.9742559e-01   1.3036856e-01   1.9253657e-01   1.6234331e-01   1.3790520e-01   1.0368270e-02   1.6882177e-01  -1.6112861e-01  -2.9045078e-01   9.0976628e-03  -2.3950708e-01  -1.0108211e-01  -1.3893278e-01   2.9501686e-02   1.0341933e-01   2.2699181e-02  -5.9775430e-02  -6.8793456e-02  -3.1792894e-01  -2.1480405e-01  -5.8699737e-02  -1.5235202e-01   5.1913183e-02   1.2409760e-01  -2.3416483e-01  -2.7793431e-01   4.3089740e-02  -7.1169800e-03  -3.3738900e-01  -1.5798412e-01   1.7523623e-01   8.5901002e-02  -3.0930533e-01
  -2.9281291e-01  -2.4316593e-01   3.4026091e-01   2.5969550e-01   1.0873018e-01  -5.0147768e-02   8.4589945e-02  -9.7483183e-02  -6.6499359e-02  -1.1238394e-01  -1.0113405e-01  -1.5950075e-01  -1.2295674e-01  -1.7073626e-01   2.0946053e-01   1.3071985e-01  -3.5554496e-02  -7.7305894e-02  -7.7281634e-02  -1.9543490e-01   4.5317479e-02  -8.5293027e-02   4.5937956e-01   4.5136197e-01   7.5830573e-01   6.6319561e-01   2.6023787e-01   8.3618439e-02  -1.9393380e-02  -1.5060695e-01   4.3295572e-01   3.7222022e-01   2.1118334e-01   6.2598660e-02   1.0000000e+00   8.1055174e-01   9.2509087e-02   6.9982323e-02   1.8848006e-01   9.4327522e-02   2.3230298e-01   7.8298054e-02   2.7776076e-01   2.3628175e-01   4.9397449e-01   3.8883473e-01   2.6679376e-01   5.0882973e-02   2.2916828e-01   1.0439541e-01   4.6410078e-01   1.8083732e-01   3.7618505e-01   8.4834742e-02   2.4183789e-01  -9.3690233e-03   6.7992979e-02   3.4245609e-02  -1.4301402e-03  -1.0317947e-01  -2.9973189e-01  -4.0810258e-01  -9.2086064e-02  -1.3138032e-01   3.6916397e-01  -1.1244077e-01   5.3756799e-01   4.3969591e-01   2.2240648e-01   1.5154313e-01  -6.7217560e-03  -8.9973981e-02  -1.0651378e-01  -1.2456905e-01  -8.1210325e-02  -8.4826046e-02   1.8769151e-01   1.4462277e-01  -2.3222686e-02  -5.0266925e-02   2.4187002e-02   2.7010605e-02   4.0742085e-01   8.0149382e-02   3.8023327e-01   3.6953901e-01   1.5936618e-01   3.3384260e-02   7.4257862e-02   8.5639592e-02  -6.6663503e-02   1.2191219e-02  -1.5004094e-02  -2.0528913e-02   1.9426437e-01   1.4604246e-01   1.4293741e-01  -2.7631225e-02  -1.2646470e-01  -2.6984469e-02   2.3197917e-02   2.5769414e-01   7.8476579e-02   1.7098650e-01  -4.1793279e-02  -1.3721025e-01  -2.1023507e-01  -6.2274678e-02   1.8600196e-01  -9.8878064e-02  -2.1651248e-02  -6.9196484e-02  -9.0277100e-02  -4.6761706e-02  -9.2644413e-02   1.8238700e-03
  -2.6136558e-01  -2.0493075e-01   2.2474382e-01   2.7072528e-01   1.1986146e-01  -9.2517385e-02  -8.4603807e-03  -1.0335219e-01  -2.0934507e-01  -2.0741642e-01  -1.3754829e-01  -6.3588764e-02  -1.1784166e-01  -8.3573208e-02   1.6697857e-02   1.7274520e-02  -8.5732008e-02  -9.8843965e-02  -1.2596861e-01  -2.1087845e-01   3.8597915e-02  -1.4051190e-01   2.9399232e-01   3.5705445e-01   6.1422340e-01   5.6257922e-01   2.0931572e-01   5.7728881e-02  -9.0401604e-02  -1.9458381e-01   2.7084868e-01   1.9849155e-01   1.5033849e-01   1.1027080e-02   8.1055174e-01   1.0000000e+00   1.8087391e-02   1.9714397e-02   1.5545766e-01   1.2431485e-01   7.0855132e-02  -6.4446530e-02   1.1346823e-01   1.3792317e-01   3.5379836e-01   4.2295228e-01   2.9934952e-03  -1.1970567e-01   1.1772222e-01   5.7363086e-02   3.2451310e-01   2.7194042e-01   2.1060260e-01   1.0081313e-01   1.3158725e-01  -2.3789516e-02   1.8534459e-02  -5.6151163e-02   1.1864299e-01   1.7624069e-02  -2.4894179e-01  -3.9148278e-01   1.0665916e-02  -4.5805611e-02   2.1748911e-01  -9.3037090e-02   5.8304964e-01   5.9285928e-01   1.5433246e-01   1.2956667e-01   1.4815925e-01  -1.8348644e-02  -2.0160778e-01  -3.0052753e-01  -2.1508326e-01  -2.6690188e-01   8.1660547e-02   3.8012632e-03  -4.8704166e-02  -1.3415718e-01  -3.3637410e-02   7.5644193e-03   1.8344771e-01  -1.5472698e-02   1.5403245e-01   3.0875086e-01   7.6087775e-02   2.5995787e-02   6.3843791e-02   9.8335786e-02  -5.8380588e-02  -2.2689689e-02  -2.3403706e-02  -2.7470447e-02   1.3851654e-01   8.2329189e-02   7.3066042e-02  -1.5457194e-01  -1.8597593e-01  -1.2150358e-01   6.8585860e-02   2.0931668e-01   1.3837871e-01   1.3403370e-01  -6.1648154e-02  -1.1656609e-01  -1.4339806e-01   1.2636728e-02   1.0439066e-01  -5.6887001e-02  -4.7250374e-02  -1.5978220e-01  -1.1625972e-01  -1.5638762e-01  -1.5356564e-01   8.5646904e-03
  -1.9805284e-01  -1.5055038e-01  -7.0855231e-02  -1.8299723e-01  -5.8401050e-02  -7.5611553e-02  -8.4715183e-02  -1.8082777e-01   5.2582122e-02   8.1317569e-02  -2.1881395e-01  -2.8677167e-01  -1.1625000e-01  -2.5003306e-01   1.6214297e-01   8.4469472e-02  -2.3939217e-01  -1.6888820e-01  -7.3403524e-02  -1.7214593e-01   3.4606205e-01   3.1707063e-01  -9.9894278e-02  -7.1621492e-02   6.5419547e-02   2.1789149e-02   1.7092588e-01   2.2299130e-01  -1.1826915e-01  -1.2447084e-01  -1.3265968e-01  -2.1056689e-01  -2.2311801e-01  -2.1309116e-01   9.2509087e-02   1.8087391e-02   1.0000000e+00   6.7324499e-01   5.7940613e-01   3.4873937e-01   4.0769802e-01   2.8798544e-01   4.4410011e-02  -1.4969814e-01  -1.1940061e-01  -1.6949961e-01   2.0771860e-01   1.2149798e-01  -1.0809141e-01  -6.1357124e-02   4.7359256e-02  -1.8939286e-01   1.4558576e-01  -1.3014994e-01   3.4103602e-01   2.2126370e-01  -9.9804956e-02   3.6098426e-02  -2.4027862e-01  -1.3856125e-01  -1.9330546e-01  -1.7898618e-01  -3.0984325e-01  -2.7042067e-01  -2.9016748e-02  -1.0970856e-01  -1.0008182e-01  -1.7917230e-01   8.4170645e-02   5.3981298e-02   3.0662322e-01   3.9073340e-01   1.7281589e-02   1.8185476e-03   7.6837925e-02   7.1712306e-02   1.8894796e-01   2.7486017e-01  -1.6248469e-01  -5.6564045e-02  -1.3846595e-01  -1.2253894e-01   7.2084746e-02  -5.1653373e-02  -5.6670479e-02  -1.0147424e-01   7.8084204e-02   8.7513518e-02   1.6254014e-01   7.6193192e-03   1.3028937e-01   4.3040777e-02   2.2955024e-01  -1.0779767e-01   1.7454813e-01   2.5957060e-01   2.1651167e-01   2.3821678e-01   2.4653999e-01   1.8829863e-01   1.1334015e-01   5.4265663e-02   2.3255318e-02   1.4141868e-01   3.7746747e-01   2.1655135e-01   1.3336968e-01   2.1563342e-01   2.7956011e-01   9.6723564e-02   1.6111916e-01   3.6885798e-01   1.4915362e-01   3.5318142e-02   1.1996335e-01   2.5851116e-01
  -1.8278544e-01   4.9769343e-02  -2.2763262e-01  -2.7955140e-02  -3.1044607e-01  -1.3830639e-01  -1.9749042e-01  -5.5697755e-03  -1.2681503e-01   6.1888058e-02  -3.3948642e-01  -4.3815700e-02  -1.4588497e-01   7.0044044e-02  -2.0130107e-02   9.3476253e-02  -6.2530606e-04   6.0756286e-02  -1.6347683e-01   7.5047461e-03   1.6025845e-01   2.4570487e-01  -1.9743907e-01  -6.8148615e-03   1.2349017e-01   1.4022055e-01   6.6345253e-03   8.9938807e-02   9.3269335e-02   1.5335887e-01  -5.0693774e-03  -5.8465309e-02   1.8511020e-02   6.1484345e-03   6.9982323e-02   1.9714397e-02   6.7324499e-01   1.0000000e+00   2.9134793e-01   4.9213294e-01   3.2341335e-01   4.4247095e-01   1.0157366e-01   4.2246154e-02  -1.7471754e-02   1.9595054e-01   2.3599757e-01   2.2202237e-01   7.4464833e-02   1.8195996e-01   1.1625386e-01   3.0523183e-02  -2.0712923e-02  -5.5538480e-02   1.4661028e-01   2.7528404e-01   1.5813109e-01   1.6757617e-01  -8.7253280e-02   3.2787360e-03  -2.1900049e-01  -4.0261124e-02  -1.1704815e-01   3.7016631e-02  -3.2195832e-01  -2.4552832e-02  -1.7403272e-02   5.3876110e-02   2.0668187e-01   2.0946462e-01   3.4909118e-01   4.4397841e-01   2.0378623e-01   2.0809729e-01   1.8892507e-01   2.1500418e-01   1.6918526e-01   2.2280592e-01   1.6467663e-01   1.7451715e-01   1.8228997e-01   2.0674465e-01  -4.8186223e-02   4.9203357e-02  -6.5789241e-02   2.8518588e-02   5.6645382e-03   1.3278374e-02  -2.1011226e-02   2.0983552e-03   1.6847944e-01   2.7892743e-02   3.0412126e-01  -1.1665506e-01   1.6239741e-01   1.7040430e-01   4.5667143e-01   3.6740958e-01   2.7462082e-01   2.1135269e-01   1.3550821e-01  -1.2765355e-01  -6.8106251e-02  -2.4925157e-02   9.0335297e-02   6.5734663e-02   2.4944632e-01   1.7513199e-01   1.2433128e-01   4.2164950e-01   3.8735363e-01   2.5242614e-01   2.0052873e-01   9.0392476e-02   7.2156077e-02  -1.2424357e-01
  -1.4462146e-01  -1.0749101e-01   7.5602732e-02  -9.6875232e-02   3.2371817e-01   1.2001253e-01   4.4815681e-02  -3.9223252e-01  -6.1925991e-02  -2.1207188e-01   5.5076026e-02  -3.0603258e-01   6.5413135e-02  -3.6298171e-01   2.7923235e-01   3.6772672e-02  -3.0797981e-02  -7.9075690e-02  -2.8494930e-01  -3.0596510e-01   2.4207973e-01   2.1540781e-01   1.9083283e-01   8.1978617e-02   2.3431897e-01   2.5656900e-01   3.2839703e-01   2.5943448e-01   1.2126133e-01   4.6706235e-03   1.2880852e-01   9.7382803e-02   1.5717408e-02   3.6399889e-02   1.8848006e-01   1.5545766e-01   5.7940613e-01   2.9134793e-01   1.0000000e+00   6.3715573e-01   6.4040027e-01   4.3016369e-01  -1.8117202e-01   2.6307158e-02  -2.2511311e-01  -1.4998966e-01  -4.7736999e-02  -1.0748428e-02  -1.7601998e-01  -1.8728738e-01  -3.7684125e-02  -2.1554745e-01   1.0770328e-01  -1.3965621e-01   5.9537760e-01   4.6208638e-01  -1.7796294e-01   8.6851413e-02  -2.3351306e-01  -2.7835705e-01  -2.3289520e-01  -4.4520791e-01  -4.8186718e-02  -2.3220605e-01   7.5755094e-02  -3.6116093e-01  -3.6367101e-02  -3.1914324e-02  -5.4076102e-02   3.4532626e-02  -3.8096460e-02  -1.5329723e-01   1.8308593e-01   1.5801583e-01   2.2533633e-01   3.0714150e-01   1.7824369e-01   2.3480000e-01   1.2253265e-01   1.5410673e-01  -1.4951320e-02  -2.6636971e-02   3.6524603e-01   2.9871933e-01   1.1131798e-01  -1.0026334e-01   4.8218858e-01   6.1960761e-01   4.0853041e-01   1.8819228e-01  -3.1125453e-01  -3.0746617e-01  -1.0043423e-01  -3.9455857e-01  -1.1130311e-01  -4.5959176e-02  -2.4413207e-01  -8.2648845e-02  -2.0639108e-01  -1.5205621e-01  -1.0799433e-01   1.6294931e-01   7.4885880e-02   1.8319420e-01   4.6825591e-01   4.4004107e-01   6.1119619e-02  -9.2880128e-02  -4.9926306e-02  -2.3377401e-01  -2.3466061e-01  -1.8329331e-01  -2.7768374e-01  -5.2206014e-02   2.3167390e-01   3.7826619e-01
  -1.1831292e-01   1.9410680e-01  -2.3928639e-01  -1.8173925e-02   7.1732787e-02   1.3590693e-01  -2.1542854e-01  -1.9658509e-01  -3.0151704e-01  -1.3605861e-01  -1.2220714e-01   7.2640252e-02  -4.1772922e-02   1.4444853e-02   2.9753258e-02   1.6350571e-01   2.5500339e-01   2.0182644e-01  -3.3567222e-01  -4.8418468e-02   2.2550503e-01   2.8175278e-01  -2.9256122e-02   1.6624261e-01   2.2743584e-01   2.8787317e-01   3.1366801e-01   2.6254557e-01   2.9416137e-01   3.5392531e-01   1.8413163e-01   2.1640249e-01   2.8979400e-01   3.7245585e-01   9.4327522e-02   1.2431485e-01   3.4873937e-01   4.9213294e-01   6.3715573e-01   1.0000000e+00   5.6527630e-01   5.8971185e-01  -6.9523945e-02   2.0955693e-01  -2.0861927e-01   9.0998229e-02  -1.0136422e-01   1.2226232e-01  -1.5980922e-01  -5.0819349e-02  -7.2334606e-03  -1.1269909e-01  -2.7418231e-02  -1.2834045e-01   3.9705968e-01   4.9262305e-01   1.4670455e-01   2.2385067e-01  -2.0607119e-01  -1.3288334e-01  -3.2700584e-01  -1.7107290e-01   4.2434278e-02   9.7703340e-02  -2.6306238e-01  -1.3458664e-01  -7.4044339e-02   6.7577341e-02   1.1919753e-01   2.0273013e-01  -9.2034783e-02  -1.2164157e-01   4.0671638e-01   4.2504795e-01   4.7372854e-01   5.1660346e-01   2.0199765e-01   1.8901506e-01   4.7492053e-01   4.5663583e-01   4.0578698e-01   4.5138845e-01   1.7239222e-01   4.0384944e-01   1.6332434e-02   6.9980438e-02   3.9172488e-01   5.4869523e-01   2.4645633e-01   1.8097989e-01  -2.1739826e-01  -3.8885095e-01  -5.3446928e-04  -3.8960327e-01  -2.5290374e-01  -2.4302435e-01  -6.5995699e-02  -5.3504786e-04  -5.4135114e-02  -1.3915636e-01   3.0758693e-02  -2.2548043e-01  -3.4993160e-02  -1.6271527e-02   1.7383555e-01   3.5321734e-01   1.9536059e-01  -9.4632830e-02  -3.4286627e-01   6.0169440e-02   5.3497955e-02  -2.5053283e-01  -1.9914389e-01   1.0141274e-01   1.7102300e-01   6.4933375e-02
  -1.0198260e-01   4.4577486e-02   5.7199453e-02  -4.7808564e-02   5.9420805e-02   1.4086617e-01   5.5739800e-03  -1.0405221e-01   2.0684353e-02  -1.7760199e-02   2.0460349e-01  -6.7084470e-02   1.6661782e-01  -1.3060897e-01   4.5186821e-01   3.0126040e-01   2.4447188e-01   1.9034592e-01  -1.6102515e-01  -1.2159704e-01   3.3172683e-01   3.7426032e-01   2.5212816e-01   1.4154220e-01   3.2663379e-01   4.1976416e-01   2.1653415e-01   1.8986678e-01   5.6738272e-01   4.1229078e-01   4.7236247e-01   4.6108387e-01   2.6110395e-01   2.7268856e-01   2.3230298e-01   7.0855132e-02   4.0769802e-01   3.2341335e-01   6.4040027e-01   5.6527630e-01   1.0000000e+00   7.9757018e-01  -4.6409439e-02   3.4165837e-02  -2.2480962e-01  -2.1287164e-01   8.8410628e-02   8.7269894e-02  -1.9696861e-01  -3.0032155e-01  -8.2930193e-03  -4.0450152e-01   1.6331201e-01  -4.2838731e-01   4.1892165e-01   2.2461791e-01  -4.2569171e-02   1.6572300e-01  -3.9436341e-01  -4.6409623e-01  -3.1000435e-01  -3.0571048e-01   1.4102671e-01   4.7604410e-02   1.6450095e-01  -1.7244105e-01  -1.1360779e-01  -1.8051627e-01   6.0123369e-02   1.0723797e-01  -6.8058443e-02  -2.3480409e-01   6.2878185e-01   6.1918343e-01   6.5370628e-01   6.6593438e-01   5.0224649e-01   5.6379591e-01   4.0923986e-01   4.2304301e-01   4.4529379e-01   3.5685977e-01   6.3058086e-01   6.0096912e-01   3.3979185e-01   7.8926156e-02   4.2335890e-01   4.1638211e-01   1.7200116e-01   6.3681596e-02  -5.0751186e-01  -5.5461777e-01  -2.5994836e-01  -3.9278546e-01   5.7809124e-02   1.4879717e-01  -1.1342846e-01  -5.6561946e-02  -3.4720003e-01  -2.2895359e-01   8.5091286e-03  -1.5318367e-01   1.0429716e-01   6.2804754e-02   2.9745629e-01   2.4705300e-01  -1.4901136e-01  -1.9092592e-01   7.2506688e-02  -2.9787723e-01  -3.1332888e-01  -2.3823103e-01  -4.0824917e-01   4.4293188e-02   2.3332527e-01   2.1982557e-01
  -3.9189762e-02   1.7896844e-01  -1.5124405e-01  -9.7847186e-03  -1.4353746e-01   8.9791986e-02  -9.1712937e-02   7.5080607e-02   6.9596844e-02   1.6496405e-01   1.3705763e-01   1.2264894e-01   1.8779206e-01   1.6600401e-01   3.8183506e-01   3.7382210e-01   3.2463898e-01   2.9545205e-01  -1.8972711e-01   6.0257391e-03   1.7480893e-01   3.2943581e-01   2.6222246e-02   5.3847820e-02   1.2252067e-01   3.2342292e-01  -5.4840374e-02   3.8599461e-02   6.5997130e-01   6.3592237e-01   4.0694983e-01   4.4729710e-01   2.7315681e-01   3.4697432e-01   7.8298054e-02  -6.4446530e-02   2.8798544e-01   4.4247095e-01   4.3016369e-01   5.8971185e-01   7.9757018e-01   1.0000000e+00  -7.7756528e-02  -2.0435467e-02  -3.1451523e-01  -1.0755675e-01   2.9931019e-02   5.3076161e-02  -2.3030017e-01  -2.0964623e-01  -1.1412779e-01  -3.1444956e-01  -1.3281485e-02  -4.2762978e-01   2.8541671e-01   2.2204822e-01   5.7953710e-02   1.5151149e-01  -3.9321747e-01  -4.0203318e-01  -2.6020496e-01  -1.5942169e-02   1.6661838e-01   2.1423141e-01  -3.6979840e-02   4.5627147e-02  -2.8262021e-01  -2.5950872e-01   2.4125308e-03   1.1247794e-02  -8.4148222e-02  -1.1012919e-01   6.9814837e-01   7.6862334e-01   7.2230822e-01   7.3388989e-01   4.4232369e-01   4.9476779e-01   4.9562534e-01   4.8305612e-01   5.6078558e-01   4.5564124e-01   4.0863216e-01   6.4606573e-01   2.2319602e-01   8.2632700e-02   2.4618031e-01   3.6988229e-01   1.2930105e-01  -9.1087990e-03  -3.8819041e-01  -4.8693213e-01  -1.6632783e-01  -3.4690868e-01   2.0875828e-01   2.2869707e-01   1.0818498e-02   1.2081520e-01  -2.3251737e-01  -9.9921541e-02   6.9238018e-02  -3.2931472e-01   5.7494027e-02   5.1083881e-02   1.0704378e-01   1.2941355e-01  -3.4208140e-02  -2.4845429e-01   1.3969987e-01  -8.1199011e-03  -1.5698337e-01  -1.3770922e-01  -2.7032446e-01   1.6866301e-01   2.6228698e-01  -7.0067901e-02
   1.0465196e-01   1.1563383e-01   2.8224318e-01   2.1389853e-01   1.2835322e-01  -7.0621897e-02   2.8423574e-01   2.2658257e-01   1.4247339e-01   1.2422289e-01   1.3291032e-01  -9.0163815e-03   1.7078174e-01   7.1377349e-02   1.7780992e-01   2.4589265e-01   9.8647647e-02   3.6235736e-02   2.5490538e-01   2.2203207e-01  -9.7934893e-03  -2.1388183e-02   2.6387091e-01   1.8107729e-01   2.9350798e-01   2.3331666e-01   1.4114928e-01   4.0827454e-02   1.9451020e-01   1.0910009e-01   2.9371149e-01   2.5381980e-01   2.5419070e-01   2.2866589e-01   2.7776076e-01   1.1346823e-01   4.4410011e-02   1.0157366e-01  -1.8117202e-01  -6.9523945e-02  -4.6409439e-02  -7.7756528e-02   1.0000000e+00   7.4882174e-01   6.5053790e-01   2.5528315e-01   7.4184475e-01   7.5420773e-01   4.7112140e-01   3.2943573e-01   6.0687976e-01   4.0487616e-01   5.1784706e-01   3.5856367e-01   3.8803025e-01   2.7265438e-01   2.6196241e-01   1.1431215e-01   4.7543166e-02  -6.6839821e-03   3.6382377e-02  -7.7039830e-02   2.4475248e-02   2.1433729e-02   1.4915419e-01   5.6540888e-02   2.4870064e-01   1.1441025e-01   1.7563508e-01   1.1729084e-01  -1.0543491e-01  -1.3950620e-02   8.0347658e-02   8.4849446e-02   1.5988277e-02   4.1287147e-03  -4.1367272e-03   1.0065612e-02   4.8118990e-02   4.2817295e-02   1.0861047e-01   9.1882449e-02   1.6059076e-01   5.7421722e-02   3.2305243e-01   2.4966075e-01  -5.5707135e-02  -1.0969269e-01   1.7653932e-01   2.3464569e-01   4.0553068e-01   3.0161048e-01   2.1223494e-01   1.7213264e-01   9.2558935e-02   1.6691344e-02   5.7571492e-01   5.0072485e-01   5.1317987e-01   5.6380745e-01   9.0201435e-02   1.8558457e-01   5.2046332e-02   3.2877922e-01   2.5137156e-02   8.6582540e-02   1.0004333e-01   1.3661953e-01   4.2917594e-02   2.4228979e-01   4.1094686e-01   2.2137011e-01   3.0655401e-01   4.0560851e-01   2.6839068e-01  -1.5365990e-01
   1.2862939e-01   2.1690332e-01   1.4963174e-01   1.6738162e-01   2.0403606e-01   4.1006128e-02   1.1617500e-01  -3.8687152e-02  -1.6669952e-01  -1.2085422e-01   1.7344393e-01   1.7046760e-02   1.2760108e-01  -6.4186594e-03   8.2011794e-02   5.4124578e-02   3.3769772e-01   1.6754333e-01   8.5679626e-02   1.6554533e-01  -4.4315742e-02  -1.5155934e-02   2.1011814e-01   1.7745976e-01   3.0402484e-01   2.5978056e-01   2.4524482e-01   1.0307465e-01   3.0951162e-01   1.9067297e-01   3.0155700e-01   3.2005250e-01   3.8619704e-01   3.6445708e-01   2.3628175e-01   1.3792317e-01  -1.4969814e-01   4.2246154e-02   2.6307158e-02   2.0955693e-01   3.4165837e-02  -2.0435467e-02   7.4882174e-01   1.0000000e+00   5.5114548e-01   4.4856129e-01   5.7510398e-01   7.3234139e-01   4.6956990e-01   4.4290735e-01   5.6301784e-01   4.3838396e-01   3.9213594e-01   3.7551237e-01   4.1732714e-01   4.4498606e-01   3.8859195e-01   3.2457771e-01   1.0634906e-01   3.7720321e-02  -2.9576076e-02  -2.1715696e-01   1.7160025e-01   7.9910005e-02  -5.3916071e-02  -1.8428830e-01   2.8993229e-01   2.6802172e-01   1.6572153e-01   2.3964184e-01  -2.0700453e-01  -2.5342559e-01   1.3726153e-01   1.0600214e-01   6.9755453e-02   1.0944645e-01   1.0012418e-02  -3.3719311e-02   3.0822112e-01   2.7011990e-01   2.5919807e-01   2.3271924e-01   1.9097266e-01   2.0144190e-01   2.7699958e-01   1.8618962e-01   1.4510448e-01   1.6005725e-01   1.5343727e-01   1.9396093e-01   6.9621754e-02  -1.2612453e-02   1.0023566e-01  -1.1490886e-01  -1.9684116e-01  -2.1085594e-01   2.8857626e-01   2.4074341e-01   2.0698966e-01   1.8179191e-01  -1.0789526e-01   7.2960373e-02  -1.0870477e-01   1.8433131e-01  -1.1248990e-02   1.1331703e-01   1.0905353e-01  -6.8217830e-02  -2.8659478e-01   1.4008899e-01   2.6863782e-01  -1.3943053e-01   4.9342030e-02   1.8456394e-01   1.2183364e-01  -1.7100185e-01
   3.0685126e-02  -4.5582498e-02   2.8998337e-01   2.6564472e-01   5.6785867e-02  -1.1537044e-01   1.3757618e-01   2.7768583e-02  -4.3890720e-02  -7.1443583e-02   4.1101135e-02  -3.8253989e-02  -6.7830606e-02  -5.1272713e-02   4.2383106e-03  -6.9750616e-02   3.8164408e-02  -3.6902241e-03   1.1291120e-01   5.1692966e-02  -1.2768177e-01  -2.5642419e-01   3.3628953e-01   2.8161659e-01   3.5150732e-01   1.9722811e-01   1.2112277e-01  -2.7066945e-03  -3.6147952e-02  -1.5573691e-01   2.0781475e-01   1.5819515e-01   2.4567495e-01   9.1917460e-02   4.9397449e-01   3.5379836e-01  -1.1940061e-01  -1.7471754e-02  -2.2511311e-01  -2.0861927e-01  -2.2480962e-01  -3.1451523e-01   6.5053790e-01   5.5114548e-01   1.0000000e+00   6.7849445e-01   5.3048057e-01   4.3416638e-01   7.1809959e-01   6.4189726e-01   5.7636916e-01   5.5850677e-01   3.5967213e-01   3.4606212e-01   1.3884616e-01   1.4664140e-01   3.7037486e-01   1.9873510e-01   2.6399728e-01   2.3373518e-01   6.9265143e-02  -1.3951377e-01   5.5375115e-02   4.7065505e-02   1.7186998e-01   2.4483709e-02   5.4360661e-01   4.4425683e-01   2.4874631e-01   2.1461914e-01   1.7790240e-02  -1.6411260e-02  -1.9399307e-01  -2.4016592e-01  -2.8739615e-01  -2.8670569e-01  -2.3383893e-02  -8.1677676e-04  -4.1631145e-03  -7.0127272e-02  -2.3600184e-02  -9.1100464e-03   1.6358348e-01  -1.5868252e-01   2.9365939e-01   2.6210864e-01   3.6353608e-02  -1.4557355e-01  -4.4786318e-02   1.0145135e-01   3.5637511e-01   3.4247931e-01   2.4362494e-01   1.3096365e-01   1.1347524e-01   7.2304044e-02   4.6144050e-01   3.4742720e-01   3.3840071e-01   3.2485058e-01  -2.4661392e-02   2.7807959e-01  -8.6868606e-02   1.6613073e-01  -2.0940618e-01  -1.5333813e-01  -2.2128560e-02  -3.1704437e-03   9.4737106e-02   2.2512984e-01   2.8663410e-01   4.8028851e-02   1.4457395e-01   4.0576843e-02  -1.1451313e-01  -2.2286432e-01
   3.5174398e-02   1.5269863e-01  -3.6161339e-02   3.0149258e-01  -1.1706504e-01  -3.4091201e-02  -1.6316888e-01  -6.5331964e-02  -3.8170646e-01  -2.4118611e-01  -1.5212856e-01   1.1129859e-01  -1.7625450e-01   1.2426672e-01  -2.8891515e-01  -2.5101463e-01   1.6371509e-01   2.2123987e-01  -1.1202923e-01   1.1705485e-01  -1.1224008e-01  -1.6556264e-01   9.5686651e-03   1.3222839e-01   1.7144439e-01   1.0292423e-01   1.5530180e-02  -2.0135964e-02   4.1997815e-03   8.6608702e-04   8.4737091e-02   6.3889022e-02   3.4741686e-01   2.0310267e-01   3.8883473e-01   4.2295228e-01  -1.6949961e-01   1.9595054e-01  -1.4998966e-01   9.0998229e-02  -2.1287164e-01  -1.0755675e-01   2.5528315e-01   4.4856129e-01   6.7849445e-01   1.0000000e+00   1.9056979e-01   2.1120142e-01   5.4760181e-01   7.6589307e-01   4.0295029e-01   6.4651933e-01   1.2161821e-01   3.8880524e-01  -1.0764582e-02   2.2537407e-01   5.0654974e-01   4.0476819e-01   4.4148249e-01   4.9208908e-01   2.9255559e-02  -1.1465055e-02   2.3700177e-01   3.2463822e-01  -2.2906828e-01  -3.7101102e-02   5.8136476e-01   6.9220022e-01   3.1934481e-01   3.6862104e-01   1.5543329e-01   3.0911131e-02  -1.6086231e-01  -1.6550427e-01  -2.2616142e-01  -1.8695452e-01   1.0266797e-02   1.4572445e-02   2.6270388e-01   1.4948815e-01   2.0721828e-01   2.3091068e-01  -8.3859249e-02  -1.2901116e-01   2.2837195e-02   1.7816894e-01   4.3941838e-02  -5.8660470e-02  -1.2765740e-01   9.4970611e-02   1.4892184e-01   1.0075761e-01   2.1124844e-01  -4.6916988e-02   1.4878953e-02  -2.0186197e-02   2.5633499e-01   1.4993463e-01   1.7498941e-01   6.5587524e-02  -5.2068488e-02   3.3778131e-02  -2.2044798e-01  -1.0241671e-02  -3.3638612e-01  -2.2892910e-01   9.4837394e-02   1.4330078e-02  -6.8459342e-02   2.8344739e-01   2.2501577e-01  -1.4089388e-01   3.9292425e-02  -1.1806592e-01  -2.8110566e-01  -3.5319375e-01
   9.4205026e-02   1.1875735e-01   2.7264571e-01   1.8904241e-01   1.0499687e-01  -2.4684054e-02   2.5270990e-01   2.3093439e-01   2.5693022e-01   2.6138518e-01   1.7116543e-01  -4.3549785e-02   1.8473983e-01   5.0626649e-02   3.3841511e-01   3.1246627e-01  -2.1288003e-02  -5.4539007e-02   3.1857960e-01   2.0030205e-01  -5.4396560e-03   4.3692052e-02   2.8669647e-01   1.9324179e-01   2.5065006e-01   2.8360147e-01   5.3017733e-02  -1.3559775e-02   1.6696666e-01   5.7521380e-02   2.7004924e-01   2.1788690e-01   1.2565787e-01   1.2611715e-01   2.6679376e-01   2.9934952e-03   2.0771860e-01   2.3599757e-01  -4.7736999e-02  -1.0136422e-01   8.8410628e-02   2.9931019e-02   7.4184475e-01   5.7510398e-01   5.3048057e-01   1.9056979e-01   1.0000000e+00   8.2407133e-01   5.0320394e-01   4.2377366e-01   5.7725417e-01   3.3680121e-01   5.7642130e-01   3.7639273e-01   4.3760138e-01   2.9626825e-01   1.9300566e-01   1.7994141e-01  -5.4058681e-03  -1.5838176e-02   1.0297230e-01  -1.0060879e-02  -6.6258748e-02  -7.3273309e-02   2.0818642e-01   7.2152880e-02   1.2265857e-01   5.8200357e-03   2.3938117e-01   1.6666735e-01   1.4970832e-02   1.3459380e-01   1.3641875e-01   7.9125230e-02   8.1925904e-02   6.4981769e-02   1.3871170e-01   2.1426996e-01  -6.6016240e-02  -1.3632570e-01   2.9213702e-03  -7.7544828e-02   3.2371675e-01   1.6082683e-01   3.7736808e-01   1.7584422e-01  -1.0048369e-01  -1.7117761e-01   1.2245653e-01   1.7575086e-01   2.7968857e-01   2.4047232e-01   1.5831855e-01   4.4109153e-02   1.4684173e-01   1.5285408e-01   5.0108598e-01   3.9445358e-01   3.6710946e-01   4.2100187e-01  -7.3417472e-02   1.6156388e-01  -9.7238035e-02   2.1066791e-01  -4.0311631e-02  -8.0492671e-02  -1.0909432e-02  -3.3025362e-02   1.3342418e-01   1.1152202e-01   3.5582840e-01   3.1923252e-01   2.4020664e-01   1.5340958e-01   2.9220773e-02  -1.4724936e-01
   2.6229903e-01   2.7311387e-01   1.7829245e-01   1.0686327e-01   1.9075747e-01   4.8190985e-02   2.0557403e-01   1.7938343e-01   1.2843384e-01   1.9649736e-01   1.5047572e-01   4.9243022e-02   2.3362100e-01   1.3489972e-01   1.7222772e-01   2.8860766e-01   1.3342454e-01   6.7105016e-02   2.7318636e-01   2.6488902e-01   5.1025830e-03   3.5709712e-02   1.5390039e-01   1.0182359e-01   1.5481281e-01   1.7452520e-01   1.0397233e-01   5.3052425e-03   1.9957699e-01   1.7813887e-01   2.2998953e-01   1.6878417e-01   2.3818429e-01   2.7506157e-01   5.0882973e-02  -1.1970567e-01   1.2149798e-01   2.2202237e-01  -1.0748428e-02   1.2226232e-01   8.7269894e-02   5.3076161e-02   7.5420773e-01   7.3234139e-01   4.3416638e-01   2.1120142e-01   8.2407133e-01   1.0000000e+00   4.5437789e-01   4.2182829e-01   5.2710800e-01   3.0204179e-01   5.6933499e-01   4.4381286e-01   4.8191811e-01   4.8514030e-01   3.2103000e-01   2.9752646e-01   5.7812407e-02   6.8459537e-02   1.5306564e-01   7.0230632e-02   4.2876917e-02   1.9861480e-02   4.2422219e-04   2.9255793e-02   6.6031589e-02   1.0276360e-02   2.1835991e-01   1.8339936e-01  -1.4266323e-02   5.0509265e-02   2.2636316e-01   1.9871317e-01   1.9532462e-01   2.1633265e-01   7.4014308e-02   1.1683877e-01   1.6942411e-01   1.0771232e-01   1.9428110e-01   8.7233572e-02   1.9738228e-01   2.4936499e-01   2.6566197e-01   8.5002324e-02  -1.5495153e-02   9.5194995e-03   2.4206378e-01   2.4534614e-01   2.3365616e-01   1.4033853e-01   9.6168791e-02  -1.9808970e-02  -1.5238900e-01  -1.0902856e-01   3.5687811e-01   3.5415728e-01   3.7930121e-01   3.9391035e-01  -7.0182263e-02   2.7064485e-02  -8.2224707e-02   2.1026627e-01   5.6830303e-02   1.3956277e-01   1.3421681e-01   1.6694309e-02  -1.6766915e-01   1.0677463e-01   3.7381967e-01   1.2640711e-01   1.9293486e-01   3.1419342e-01   1.4066552e-01  -9.7536700e-02
   2.9458278e-01   2.2968598e-01   2.2165476e-01   1.8990878e-01   5.1049895e-02  -6.3217526e-02   2.4267218e-01   8.6584215e-02   5.9483986e-02   4.5872938e-02   2.6633172e-01   4.7108211e-02   2.5876381e-01   1.7093999e-01   1.6142283e-01   9.5818038e-02   1.4211861e-01   1.6243368e-01   2.4461148e-01   2.2210680e-01  -1.9406197e-02  -1.4550620e-01   1.8820530e-01   8.8702433e-02   2.4717306e-01   5.2053114e-02   1.9567827e-01   8.5374939e-02   6.0016412e-02   3.7758885e-02   9.0673728e-02   1.3397039e-02   2.6047071e-01   1.5774547e-01   2.2916828e-01   1.1772222e-01  -1.0809141e-01   7.4464833e-02  -1.7601998e-01  -1.5980922e-01  -1.9696861e-01  -2.3030017e-01   4.7112140e-01   4.6956990e-01   7.1809959e-01   5.4760181e-01   5.0320394e-01   4.5437789e-01   1.0000000e+00   6.9269544e-01   6.4723779e-01   6.2493835e-01   3.2517473e-01   3.3317341e-01   2.2687571e-01   2.2173058e-01   4.0516512e-01   3.7077547e-01   4.2903205e-01   3.6771542e-01   3.7384964e-01   9.1252197e-02   2.8425071e-01   2.4807354e-01   7.7485077e-02   5.3935577e-02   4.0462036e-01   3.8165235e-01   3.2416156e-01   2.9898612e-01   6.8371578e-03  -1.0417467e-01  -7.2512892e-02  -5.9607995e-02  -1.8037265e-01  -1.4658186e-01   7.7630508e-02   1.0775513e-01   1.1181570e-01   7.4358237e-02   1.1957476e-01   6.7475458e-02   9.7306757e-02  -9.6223661e-02   2.9706111e-01   1.4767524e-01  -6.6900508e-02  -2.1723163e-01   2.4286033e-02   6.1814250e-02   2.2931224e-01   2.5940467e-01   2.9298723e-01  -1.3865621e-01   3.5138478e-02   4.7762189e-02   3.9095903e-01   3.2445517e-01   2.5724731e-01   2.5991982e-01  -2.6442367e-01   1.8719709e-01  -3.5742593e-01   1.0973091e-01  -3.2995610e-01  -2.5310976e-01   4.5923478e-02  -1.3381036e-01  -1.0988852e-03   1.2565434e-01   2.1978169e-01   4.3369890e-02   8.4824046e-02  -6.8491926e-02  -2.1657237e-01  -2.9502630e-01
   1.1393655e-01   1.4150126e-01   3.1190419e-03   2.0910901e-01  -5.7549827e-02   4.0693798e-02  -3.9642517e-02   9.9837416e-03  -1.5773459e-01  -2.3603511e-02  -2.3659849e-02  -5.7191300e-02  -1.0810673e-01   5.0955342e-02  -2.3437409e-01  -2.7317903e-01   6.2726671e-02   1.6536462e-01   3.8162180e-02   1.3993099e-01  -1.2986772e-01  -1.0617113e-01  -4.1317982e-02   5.4583397e-03  -1.9951332e-02  -1.4161055e-01   2.5461125e-02   3.7084298e-02  -3.8152307e-02  -4.5615672e-02  -2.7231635e-02  -9.6831769e-02   2.1862577e-01   1.2534623e-01   1.0439541e-01   5.7363086e-02  -6.1357124e-02   1.8195996e-01  -1.8728738e-01  -5.0819349e-02  -3.0032155e-01  -2.0964623e-01   3.2943573e-01   4.4290735e-01   6.4189726e-01   7.6589307e-01   4.2377366e-01   4.2182829e-01   6.9269544e-01   1.0000000e+00   4.6876566e-01   7.2452284e-01   2.2502268e-01   4.0942581e-01   3.0239967e-02   2.8022505e-01   4.3124058e-01   3.4719882e-01   4.1960495e-01   4.8768697e-01   2.6427368e-01   1.3514665e-01   1.9841785e-01   2.8614147e-01  -2.1999598e-01   6.5861933e-02   3.3294022e-01   4.0565551e-01   2.3687428e-01   2.5261198e-01   8.7493119e-02   7.4724302e-02  -1.4916563e-01  -1.3659200e-01  -2.0953764e-01  -1.6433701e-01   1.1640245e-02  -4.8788308e-02   1.1153501e-01   3.7184070e-02   5.3665653e-02   4.3872798e-02  -1.8051662e-01  -2.7014303e-01   5.3968078e-02   4.0453252e-02  -6.5395629e-02  -1.4160057e-01  -6.4847257e-02   1.2746345e-01   2.6679205e-01   2.3658452e-01   3.6402581e-01  -1.6073643e-01  -5.2243643e-02  -9.0388783e-02   3.3812977e-01   2.3151946e-01   3.2224484e-01   1.7640682e-01  -2.2953988e-01   3.0520732e-02  -4.2159177e-01   9.3395566e-02  -3.8048179e-01  -2.4689996e-01   1.2628864e-01  -3.9083724e-02  -1.2233331e-01   3.0439929e-01   3.7807833e-01   7.6107199e-02   1.8757274e-01  -1.3733697e-01  -3.4792610e-01  -3.6414271e-01
   2.0292487e-01   1.5396112e-01   3.1767976e-01   2.7704498e-01   2.8623188e-01   5.2745689e-02   3.3560587e-01   8.9239584e-02   1.6532917e-01   1.8000213e-01   2.7522456e-01   3.2667124e-02   3.1343475e-01   1.9336669e-01   3.6052469e-01   2.7110869e-01   6.6722817e-02   2.5271532e-02   1.7089633e-01   1.1597273e-01   2.4519149e-01   1.5505195e-01   2.8889070e-01   2.1342356e-01   5.0456986e-01   2.3418109e-01   4.8300601e-01   3.4702396e-01   2.8166760e-02  -9.6010731e-02   1.6131838e-01   5.7511597e-02   2.3999999e-01   1.2851120e-01   4.6410078e-01   3.2451310e-01   4.7359256e-02   1.1625386e-01  -3.7684125e-02  -7.2334606e-03  -8.2930193e-03  -1.1412779e-01   6.0687976e-01   5.6301784e-01   5.7636916e-01   4.0295029e-01   5.7725417e-01   5.2710800e-01   6.4723779e-01   4.6876566e-01   1.0000000e+00   6.5981059e-01   5.8504638e-01   4.1262003e-01   3.9888621e-01   3.3571521e-01   2.3763413e-01   2.2486515e-01   3.9319182e-01   2.3056590e-01   3.2821306e-01   5.9527003e-02   2.1195778e-01   1.1202822e-01   3.1604802e-01   6.8601450e-02   5.4106254e-01   4.5556149e-01   3.3669524e-01   2.6694783e-01  -5.7521154e-02  -1.4002429e-01  -6.4478120e-02  -9.8880781e-02  -1.1641355e-01  -1.5041065e-01   4.8439500e-02   3.1839650e-02   6.1995517e-02   2.2072021e-02   1.8458444e-01   1.1978950e-01   1.6146095e-01  -5.0899113e-02   5.2556216e-01   4.5779962e-01   1.2361286e-02  -9.5855143e-02   3.2071041e-01   4.1405755e-01   2.2917394e-01   2.7918178e-01   3.4364052e-01  -1.0894781e-01   5.5187878e-02   5.1223616e-02   3.5416228e-01   2.7401913e-01   2.2715342e-01   2.8543771e-01  -4.4087899e-02   2.3491599e-01  -2.0594083e-01   1.9359905e-01  -1.4740922e-01  -1.1038528e-01   1.2376783e-01  -3.5806123e-02   5.4687891e-03   8.9625662e-02   2.2519909e-01   1.1301928e-01   1.9135006e-01   1.0005249e-02  -1.7565187e-01  -2.1559437e-01
   1.7439094e-01   1.2372641e-01   1.6176526e-01   4.1277627e-01   1.5578937e-01  -3.6544632e-02   1.9777866e-01   1.3546479e-01  -7.4348472e-03   8.6429656e-02   1.2987329e-01   7.3412720e-02   7.8497748e-02   2.0434128e-01  -7.8572337e-02  -6.8034382e-02  -7.1372518e-02  -6.7041864e-02   2.3532368e-02   6.9939510e-02  -1.8908423e-02  -5.5532098e-02   1.3536090e-01   1.8826751e-01   1.4302223e-01  -3.4384095e-02   2.1949927e-01   1.6411926e-01  -1.3139722e-01  -2.0714658e-01  -2.7101993e-02  -8.0123758e-02   1.9873973e-01   4.9150336e-02   1.8083732e-01   2.7194042e-01  -1.8939286e-01   3.0523183e-02  -2.1554745e-01  -1.1269909e-01  -4.0450152e-01  -3.1444956e-01   4.0487616e-01   4.3838396e-01   5.5850677e-01   6.4651933e-01   3.3680121e-01   3.0204179e-01   6.2493835e-01   7.2452284e-01   6.5981059e-01   1.0000000e+00   2.4709447e-01   5.2310291e-01   1.4167224e-01   2.8593186e-01   2.1317805e-01   1.1622864e-01   5.6440965e-01   4.7664206e-01   4.1494032e-01   1.9675650e-01   2.7951848e-01   2.0343346e-01   3.9156527e-02   1.9232527e-01   5.4672206e-01   6.2290208e-01   1.4133973e-01   1.7927673e-01  -3.1403797e-02  -8.4692283e-02  -2.3835668e-01  -2.7895615e-01  -3.2007161e-01  -3.6195833e-01  -1.6304869e-01  -1.9768473e-01  -5.8075189e-02  -1.6131293e-01  -4.8075544e-02  -1.6765743e-02  -2.5802051e-01  -3.1863717e-01   2.5945456e-01   4.0156954e-01  -1.1156302e-01  -1.2349004e-01   1.7291687e-01   4.1001367e-01   4.2044272e-01   3.9071904e-01   4.6912239e-01   5.7982337e-02   2.4963987e-02  -8.8865397e-02   3.7446515e-01   2.1260406e-01   3.2654002e-01   2.8015028e-01  -4.6586031e-02   2.0079947e-01  -3.1534025e-01   1.0674833e-01  -4.0953966e-01  -2.3440465e-01   2.1573920e-01   1.1013210e-01  -9.0786997e-02   3.0403974e-01   3.6799781e-01   1.5670042e-01   3.3021965e-01  -9.5786747e-02  -2.7968164e-01  -4.0373193e-01
   1.1397272e-01   7.9201900e-02   2.8726572e-01   1.6715346e-01   3.5365051e-01   2.7675796e-01   2.4744200e-01   5.4612114e-02   1.7397639e-01   8.9246416e-02   1.0445323e-01  -1.2739920e-01   1.7779960e-01  -2.1297871e-02   2.7067430e-01   2.6965357e-01  -9.5706255e-02  -4.6774285e-02   1.4017162e-01   7.3935835e-02   3.9331662e-01   2.9701269e-01   1.9874634e-01   8.6090742e-02   3.2148197e-01   2.5842038e-01   3.6864631e-01   2.7997044e-01  -4.7681967e-02  -9.4116640e-02   2.1296007e-01   1.2511668e-01   8.2358407e-02   7.9044810e-02   3.7618505e-01   2.1060260e-01   1.4558576e-01  -2.0712923e-02   1.0770328e-01  -2.7418231e-02   1.6331201e-01  -1.3281485e-02   5.1784706e-01   3.9213594e-01   3.5967213e-01   1.2161821e-01   5.7642130e-01   5.6933499e-01   3.2517473e-01   2.2502268e-01   5.8504638e-01   2.4709447e-01   1.0000000e+00   4.5159948e-01   5.7190076e-01   2.7914768e-01   9.5528943e-02   2.1896016e-01   9.6710307e-02   6.9013028e-02   1.5232684e-01  -2.4355901e-02   8.3250616e-02  -9.8232114e-03   2.6580505e-01  -2.5508134e-02   2.1735731e-01   1.1533188e-01   2.1642044e-01   1.3759339e-01  -2.9421367e-02  -9.5334859e-02   2.3298666e-02   2.3075180e-02   3.0209153e-02   7.1172586e-02   1.4422438e-01   3.0099159e-01  -6.5348275e-02  -7.0419385e-02   7.9709130e-02  -7.9998616e-02   2.7211617e-01   1.8234049e-01   3.1306447e-01   1.3806266e-01   3.2299868e-02   1.2195816e-02   4.3097896e-01   3.7661005e-01   3.2477187e-02   1.0831943e-01  -3.9513833e-02  -6.2303084e-03  -1.0272423e-01   1.0151147e-03  -4.4580309e-02  -4.0307889e-02   8.8663873e-02   2.1811381e-01  -1.1643404e-01   2.2660495e-01   1.3042994e-02   3.2666593e-01   2.0200559e-01   1.7741582e-01  -2.6004450e-02   8.5525300e-02   5.3834959e-02  -3.0875344e-01  -1.1935930e-01  -1.1836708e-02  -4.3211515e-03   2.9176848e-02   5.7142102e-02   2.7935948e-01
   2.0522552e-01   1.6959031e-01   2.3239784e-01   2.8957246e-01   3.4809999e-01   1.8192940e-01   1.9032797e-01   7.0245745e-02  -3.4589152e-03  -6.9101932e-02  -6.9622103e-02   1.3792040e-01   5.0726869e-02   1.2351221e-01  -1.1303589e-01   4.0204244e-02  -2.2750096e-01  -1.5713257e-01   2.1110371e-01   2.7624892e-01   2.3619818e-02  -1.5106734e-02   1.0476530e-01   1.0415929e-01  -1.3364542e-02  -6.2221889e-02   1.4696077e-01   9.3481241e-02  -3.8086419e-01  -3.0333118e-01  -1.8116732e-01  -2.0871998e-01  -1.9347327e-02  -3.8979179e-02   8.4834742e-02   1.0081313e-01  -1.3014994e-01  -5.5538480e-02  -1.3965621e-01  -1.2834045e-01  -4.2838731e-01  -4.2762978e-01   3.5856367e-01   3.7551237e-01   3.4606212e-01   3.8880524e-01   3.7639273e-01   4.4381286e-01   3.3317341e-01   4.0942581e-01   4.1262003e-01   5.2310291e-01   4.5159948e-01   1.0000000e+00   2.6665381e-01   3.6365986e-01   1.5377164e-01   2.0261726e-01   4.0810735e-01   4.5241032e-01   2.6686830e-01   1.6874590e-01   4.4430967e-03  -3.8782214e-02  -4.6937304e-02  -1.2902790e-02   3.2116175e-01   3.7362026e-01   2.1033364e-01   1.7244127e-01   1.8957229e-01   1.8679019e-01  -4.2382272e-01  -3.8574702e-01  -4.1812836e-01  -3.7264301e-01  -2.6421046e-01  -1.6031033e-01  -2.0818145e-01  -3.3352574e-01  -1.6074505e-01  -1.7883510e-01  -1.1180971e-01  -1.1968968e-01   5.1658137e-02   1.5407756e-01  -1.4549474e-01  -2.0965699e-02   2.9118201e-01   4.9555415e-01   4.3547030e-01   4.9645930e-01   2.1972569e-01   3.0353140e-01  -1.7880809e-01  -1.7452843e-01   9.0665770e-02   6.2251132e-02   4.1737245e-01   3.7629805e-01   5.0190331e-03   2.8382307e-01  -7.0506093e-03   1.8140404e-01   8.6022616e-02   8.3927254e-02   2.0577271e-01   2.2488146e-01  -1.3458276e-01   4.6072293e-02   1.7430920e-01   1.6217819e-01   3.6213945e-01   1.7906282e-01  -1.6421835e-02   4.1152777e-02
   7.8144224e-02   1.0827796e-01   2.6923240e-01   1.5308556e-01   5.4474784e-01   1.9584149e-01   3.2558421e-01  -5.4619811e-02   2.3994110e-01   2.9738254e-02   2.5128319e-01  -1.2212726e-01   3.2562346e-01  -1.1468162e-01   4.7862897e-01   3.4101103e-01  -8.0963285e-02  -9.4540325e-02   2.4408681e-02   2.7454018e-02   3.9376324e-01   3.3657995e-01   3.1517269e-01   1.5349205e-01   3.2884213e-01   3.2102935e-01   4.6497460e-01   3.5064505e-01   1.6508873e-01   8.6460966e-02   2.2169973e-01   2.0623715e-01   1.2092186e-01   1.8369976e-01   2.4183789e-01   1.3158725e-01   3.4103602e-01   1.4661028e-01   5.9537760e-01   3.9705968e-01   4.1892165e-01   2.8541671e-01   3.8803025e-01   4.1732714e-01   1.3884616e-01  -1.0764582e-02   4.3760138e-01   4.8191811e-01   2.2687571e-01   3.0239967e-02   3.9888621e-01   1.4167224e-01   5.7190076e-01   2.6665381e-01   1.0000000e+00   7.3238785e-01  -3.8814390e-02   1.4459312e-01  -7.8086930e-02  -1.9746269e-01   3.6692062e-02  -2.4384712e-01   2.0066687e-02  -1.9395586e-01   2.5687441e-01  -1.9030101e-01   1.2772402e-01   2.1480200e-02   9.3534421e-02   2.0588994e-01  -6.8417856e-02  -1.3536126e-01   2.0268276e-01   2.2047336e-01   1.9488236e-01   2.9023315e-01   6.8303598e-02   2.5672696e-01   4.6942479e-02   3.3424813e-02   1.4928669e-02   8.9777452e-03   3.8247726e-01   4.0602435e-01   2.8187388e-01   1.0774757e-01   2.9813633e-01   5.0482975e-01   6.3995597e-01   4.8540748e-01  -2.5899460e-02  -7.7394020e-02   7.9876706e-02  -2.8758929e-01  -1.8016367e-02   2.7806583e-02   3.3699662e-02   1.9853870e-01   8.6711660e-02   1.9473646e-01  -7.2991398e-02   2.0535836e-01  -1.4633255e-02   2.7133788e-01   3.0331224e-01   3.7864908e-01   1.1699319e-01  -1.2789102e-01   3.4540123e-02  -1.8084747e-01  -1.6369182e-01  -1.0799368e-01  -4.0713208e-02   1.7931217e-01   2.8388189e-01   1.4164388e-01
   6.8476128e-02   1.7224146e-01  -3.4808908e-02   1.1040490e-01   3.8026990e-01   2.1398545e-01   6.2533419e-02  -1.0142829e-01   6.9142249e-04   8.2848750e-03   5.5836057e-02  -7.6782199e-02   1.4120734e-01  -2.2763418e-02   1.4774031e-01   9.1623807e-02  -3.1466008e-02  -5.6291080e-02  -1.9752114e-01   6.2079121e-02   1.5303162e-01   2.0302987e-01   3.2197663e-02   4.7575069e-02   7.9470751e-02   5.0560295e-02   2.9991647e-01   2.4779069e-01   1.0824448e-01   8.6627695e-02  -3.6512675e-02  -4.1354768e-02   1.3001888e-01   1.8744813e-01  -9.3690233e-03  -2.3789516e-02   2.2126370e-01   2.7528404e-01   4.6208638e-01   4.9262305e-01   2.2461791e-01   2.2204822e-01   2.7265438e-01   4.4498606e-01   1.4664140e-01   2.2537407e-01   2.9626825e-01   4.8514030e-01   2.2173058e-01   2.8022505e-01   3.3571521e-01   2.8593186e-01   2.7914768e-01   3.6365986e-01   7.3238785e-01   1.0000000e+00   6.8246951e-02   1.6243635e-01   1.1542471e-01   7.2628788e-02   9.5903185e-02  -5.8086506e-02   7.1998328e-02  -4.7665830e-02  -1.2920979e-01  -1.4874484e-01   1.1116076e-01   1.3690639e-01   1.1624374e-01   2.3022689e-01  -1.4800537e-02  -3.8814622e-03   1.6405524e-01   1.7292919e-01   1.0018009e-01   2.1638427e-01  -1.1963710e-01  -5.7574507e-02   2.0273728e-01   1.2480214e-01   9.9806082e-02   9.9777825e-02   8.0168223e-02   2.6200911e-01   1.0754170e-01   2.5936773e-02   3.9281665e-01   5.9115414e-01   5.7182740e-01   5.2923505e-01   1.5523242e-01   1.5825368e-02   2.2355677e-01  -3.0891836e-01  -3.7787162e-02  -2.5432168e-02   1.5587472e-01   3.9395361e-01   2.4096266e-01   2.8829694e-01   4.9465348e-02   1.3212946e-01   1.5878864e-02   2.8195321e-01   2.5515432e-01   4.0543265e-01   3.5753496e-01  -8.1709575e-02  -9.3530344e-02   1.7685958e-01   1.0407455e-01  -7.8464926e-02   1.4219628e-01   2.7619809e-01   2.4637640e-01  -5.8791640e-02
   4.1701651e-01   5.3467157e-01  -6.0445138e-02   2.4493674e-02  -1.8591682e-01  -1.7593079e-01  -9.2264103e-02   2.5526387e-02  -2.9544854e-01  -2.8239373e-01  -4.5895333e-02   2.0642830e-01  -6.7906841e-02   2.2403001e-01  -2.1312258e-01  -6.6500798e-02   6.2821985e-01   6.3580193e-01   2.4010216e-01   4.4137308e-01  -4.4017557e-02  -1.5824023e-01  -1.0214611e-01  -1.9008213e-01   4.1988442e-02  -1.0306325e-01  -7.0129575e-03  -9.6516787e-02   2.2581361e-01   3.1353400e-01   5.3154938e-02   4.3980616e-02   4.2578527e-01   3.9781780e-01   6.7992979e-02   1.8534459e-02  -9.9804956e-02   1.5813109e-01  -1.7796294e-01   1.4670455e-01  -4.2569171e-02   5.7953710e-02   2.6196241e-01   3.8859195e-01   3.7037486e-01   5.0654974e-01   1.9300566e-01   3.2103000e-01   4.0516512e-01   4.3124058e-01   2.3763413e-01   2.1317805e-01   9.5528943e-02   1.5377164e-01  -3.8814390e-02   6.8246951e-02   1.0000000e+00   7.8512020e-01   3.4069137e-01   3.3861179e-01   1.2316424e-01   1.7161139e-01   3.1825220e-01   5.1423288e-01  -2.8419862e-01  -6.5960175e-02   2.8318231e-01   3.3008045e-01   4.8743413e-01   4.2247375e-01   1.8009042e-01   4.1383927e-02   6.2184396e-02   1.5147206e-01   4.3989737e-02   1.1887332e-01   2.9088260e-01   2.3800439e-01   5.4774061e-01   4.6453676e-01   5.0043242e-01   4.8656625e-01   5.6390720e-02   7.7487442e-02  -5.7436852e-03   3.9711516e-02  -6.5943588e-02  -1.1368001e-01  -1.0239139e-01  -5.3460915e-03   6.6096817e-02   9.3359693e-02   6.9197530e-02  -1.7086260e-01  -1.4919152e-01  -4.7752860e-02   1.8276951e-01   1.4381223e-01   2.0233374e-01   1.6600602e-01  -1.1202396e-01   2.3470746e-02  -1.8228248e-01   8.4259292e-02  -1.4456843e-01  -8.2049035e-02   1.3796355e-01  -2.8619627e-02  -1.7271414e-01   1.4436005e-01   1.9093547e-01  -1.3567883e-01  -1.2793202e-03   1.4994971e-01  -3.1250556e-02  -2.4515234e-01
   4.2503612e-01   6.6756140e-01  -2.0478998e-02   4.8771289e-02  -8.9889901e-02  -1.8151642e-02   1.4648330e-03  -1.7260371e-02  -2.3833400e-01  -3.3502490e-01   1.7238580e-05   1.9053082e-01   2.4632691e-02   1.7593471e-01  -1.1238234e-01  -2.4025515e-02   4.6063757e-01   5.3639188e-01   1.0526768e-01   4.2918723e-01   1.6342074e-01   7.9891481e-02  -1.0449298e-01  -2.3169990e-01   7.2297584e-02  -7.8402648e-02   1.1547070e-01   7.4036946e-02   1.9121554e-01   3.0370259e-01   8.8076959e-02   5.6540527e-02   4.9248563e-01   4.6098963e-01   3.4245609e-02  -5.6151163e-02   3.6098426e-02   1.6757617e-01   8.6851413e-02   2.2385067e-01   1.6572300e-01   1.5151149e-01   1.1431215e-01   3.2457771e-01   1.9873510e-01   4.0476819e-01   1.7994141e-01   2.9752646e-01   3.7077547e-01   3.4719882e-01   2.2486515e-01   1.1622864e-01   2.1896016e-01   2.0261726e-01   1.4459312e-01   1.6243635e-01   7.8512020e-01   1.0000000e+00   3.9966256e-01   4.2907789e-01   2.0432950e-01   1.4825090e-01   3.8199627e-01   4.9549454e-01  -2.4420006e-01  -2.0106189e-01   3.1749595e-01   3.7500983e-01   5.8199882e-01   5.9763475e-01   2.2672427e-01  -1.8628030e-02   1.6208144e-01   2.0656152e-01   1.7817072e-01   2.2359458e-01   3.8231034e-01   4.1071446e-01   4.5005298e-01   4.4904087e-01   4.6560494e-01   4.0900864e-01   1.1005551e-01   1.6856765e-01   4.0719762e-05  -2.5428951e-02   4.1413620e-02   4.2787989e-02  -2.9249987e-02   1.1241466e-02  -1.5366509e-01  -8.0543743e-02   2.6922807e-02  -3.2975348e-01  -1.7453913e-01  -7.9335303e-03  -2.4814339e-02   3.5534147e-02   3.0505446e-02  -2.6742542e-02  -3.0061270e-01  -9.2592470e-02  -2.9237535e-01  -6.0009609e-02  -7.8603050e-02  -8.8146293e-02   1.2220980e-01  -7.3778195e-02  -1.4620986e-01  -5.9475482e-02  -5.3529067e-02  -2.1360710e-01  -1.5772513e-01  -2.4235643e-02  -1.2006018e-01  -1.4962293e-01
   5.2210026e-01   4.3132470e-01   2.6270551e-01   3.7669775e-01   7.5434719e-02  -5.7245144e-02   3.2848491e-01   1.6421146e-01   1.1260339e-02  -1.4156447e-01   9.9188047e-02   1.0509579e-01   1.8852686e-01   2.8652569e-01  -1.8382675e-01  -1.9825776e-01   4.6834751e-02   2.0658751e-01   1.1292809e-01   2.6709349e-01  -9.1195870e-03  -1.8919241e-01  -5.7287232e-02  -1.3494988e-01   8.1938434e-03  -3.2831947e-01   5.6488399e-02   3.5031780e-02  -2.0163539e-01  -1.5225456e-01  -1.4516085e-01  -3.1351055e-01   3.4127886e-01   1.6572106e-01  -1.4301402e-03   1.1864299e-01  -2.4027862e-01  -8.7253280e-02  -2.3351306e-01  -2.0607119e-01  -3.9436341e-01  -3.9321747e-01   4.7543166e-02   1.0634906e-01   2.6399728e-01   4.4148249e-01  -5.4058681e-03   5.7812407e-02   4.2903205e-01   4.1960495e-01   3.9319182e-01   5.6440965e-01   9.6710307e-02   4.0810735e-01  -7.8086930e-02   1.1542471e-01   3.4069137e-01   3.9966256e-01   1.0000000e+00   8.6687910e-01   6.7520045e-01   3.4624783e-01   5.6644630e-01   5.1426937e-01  -6.8936232e-03  -2.1819355e-02   6.8501600e-01   7.3175392e-01   4.4541019e-01   3.9993042e-01   1.3182209e-01  -3.3890415e-02  -1.8933926e-01  -2.0775071e-01  -3.0796350e-01  -2.9214325e-01  -4.7559508e-02  -1.4522956e-01   9.5229857e-02   9.4807844e-02   1.0042211e-01   4.2399169e-02  -3.0157144e-01  -3.4413945e-01   2.0778874e-02   4.7641416e-02  -1.6936235e-01  -2.3749064e-01   1.7530675e-01   3.1217154e-01   1.8774930e-01   2.7476873e-01   2.1420670e-01  -8.4059643e-03  -1.2274711e-01  -9.1415412e-02   6.3812304e-02   5.1965618e-02   1.9672288e-01   1.5294236e-01   1.8225955e-02   1.3944159e-01  -1.5347458e-01  -1.2965861e-02  -2.0502750e-01  -1.6312862e-01   2.4623279e-01   1.8125561e-01  -1.4569872e-01   4.4644155e-02   1.4873566e-01  -1.0213237e-02   2.3053025e-01  -5.3367671e-02  -2.7562361e-01  -1.9390031e-01
   3.7605839e-01   4.3032723e-01  -6.8613298e-03   2.6208119e-01  -8.0872829e-02   4.0497301e-03   3.0300416e-02   1.0663380e-01  -1.4001285e-01  -1.1296156e-01  -1.5279905e-01   1.3315531e-01  -3.6405931e-02   2.7894986e-01  -3.5526713e-01  -2.2536752e-01  -1.9168049e-02   1.9714130e-01   2.3403088e-02   2.8920406e-01  -3.7197874e-02  -1.3789544e-01  -2.6879162e-01  -1.5583725e-01  -1.3180066e-01  -3.6707355e-01  -4.1871835e-02  -1.3115777e-02  -2.9311466e-01  -1.2025389e-01  -2.2390142e-01  -3.4843837e-01   2.5814623e-01   1.5778325e-01  -1.0317947e-01   1.7624069e-02  -1.3856125e-01   3.2787360e-03  -2.7835705e-01  -1.3288334e-01  -4.6409623e-01  -4.0203318e-01  -6.6839821e-03   3.7720321e-02   2.3373518e-01   4.9208908e-01  -1.5838176e-02   6.8459537e-02   3.6771542e-01   4.8768697e-01   2.3056590e-01   4.7664206e-01   6.9013028e-02   4.5241032e-01  -1.9746269e-01   7.2628788e-02   3.3861179e-01   4.2907789e-01   8.6687910e-01   1.0000000e+00   5.2421243e-01   4.5254588e-01   4.0571679e-01   5.1183005e-01  -2.3666333e-01   3.6458347e-02   4.5638187e-01   6.1293016e-01   4.8465721e-01   4.3089847e-01   1.8263013e-01   1.1151605e-01  -2.2046642e-01  -2.3836170e-01  -3.1348875e-01  -3.1133931e-01  -4.6598548e-02  -8.8670869e-02   7.5712312e-02   1.0359279e-01   9.1355178e-02   5.3165988e-02  -4.2374151e-01  -3.8620788e-01  -1.8567403e-01  -8.8147859e-02  -1.7990913e-01  -3.1104892e-01   4.0638723e-02   1.7615240e-01   2.3753792e-01   2.4877153e-01   2.1007698e-01   6.2280941e-02  -1.9186966e-01  -1.6027467e-01   6.2032436e-02   3.3252331e-02   3.0975718e-01   1.5342911e-01   2.7478088e-02  -3.8061758e-02  -1.6567776e-01  -6.5895638e-02  -1.7351215e-01  -1.4517916e-01   3.2236038e-01   2.8235911e-01  -1.8567774e-01   1.1487295e-01   2.4250731e-01   8.8497035e-02   2.6744003e-01  -6.6456921e-02  -2.6104518e-01  -1.2362949e-01
   7.5061205e-01   4.6169526e-01   3.7337421e-01   4.0637110e-01   2.6136098e-01   1.3562488e-01   6.1367464e-01   4.9437885e-01   5.4028186e-01   2.6231856e-01   5.0667791e-01   2.6161055e-01   4.9854602e-01   4.6994505e-01   1.7543692e-01   7.5148436e-02  -4.0751693e-02   1.0264621e-01   4.2022419e-01   3.6497049e-01  -3.0739215e-03  -7.2376470e-02   5.2353827e-02  -1.0971590e-01  -1.9611568e-01  -3.7746418e-01  -1.1909329e-02   6.6378261e-02  -4.7890945e-02  -5.1856317e-02  -1.2006269e-01  -2.5954012e-01   1.9041272e-01   1.3104646e-01  -2.9973189e-01  -2.4894179e-01  -1.9330546e-01  -2.1900049e-01  -2.3289520e-01  -3.2700584e-01  -3.1000435e-01  -2.6020496e-01   3.6382377e-02  -2.9576076e-02   6.9265143e-02   2.9255559e-02   1.0297230e-01   1.5306564e-01   3.7384964e-01   2.6427368e-01   3.2821306e-01   4.1494032e-01   1.5232684e-01   2.6686830e-01   3.6692062e-02   9.5903185e-02   1.2316424e-01   2.0432950e-01   6.7520045e-01   5.2421243e-01   1.0000000e+00   6.7083178e-01   5.6627181e-01   4.0733431e-01   3.3343417e-01   3.9352437e-01   2.7281323e-01   2.6846905e-01   2.0429668e-01   1.7005887e-01   2.4327226e-02  -3.5879807e-02   7.1389945e-03  -3.8899641e-02  -9.9136128e-02  -1.4583825e-01   2.7639164e-02  -8.2959031e-03  -1.0172791e-01  -6.6130173e-02  -7.7891863e-03  -7.4899868e-02  -1.9268563e-01  -2.0004865e-01   2.0197351e-01   1.3910648e-01  -2.6814917e-01  -1.9089572e-01   3.7778497e-01   4.1038954e-01   2.4041598e-01   3.5612478e-01   1.6688339e-01  -4.9700960e-02   2.6753795e-03   2.5817925e-02  -1.5329511e-02   7.3606078e-02   1.4082872e-01   2.4673231e-01  -1.0893649e-01   7.6708713e-02  -1.7841729e-01   1.4537747e-02  -1.8802222e-01  -1.5539245e-01   1.1657164e-01  -6.9655281e-02  -8.1241535e-05  -3.1663158e-02  -7.9482835e-03   9.5698366e-02   1.7240329e-01   5.3635493e-03  -1.4400534e-01  -1.7823681e-01
   5.7651593e-01   5.2820078e-01  -9.8781512e-02   2.7666343e-01  -1.0597983e-01   1.6543860e-01   1.6439879e-01   6.2982863e-01   3.6494429e-01   5.0043864e-01   2.0467831e-01   5.3534493e-01   2.4537614e-01   7.2497945e-01  -1.3809601e-02   2.6654754e-01   8.3419008e-02   2.4755768e-01   3.3239535e-01   4.8078044e-01  -8.3124256e-02   9.1538932e-03  -2.5055258e-01  -5.8902797e-02  -3.6836379e-01  -3.5719296e-01  -2.5817021e-01  -9.7501222e-02   3.1071732e-03   2.3683478e-01  -1.5074094e-01  -1.5631821e-01   1.6254909e-01   2.2353488e-01  -4.0810258e-01  -3.9148278e-01  -1.7898618e-01  -4.0261124e-02  -4.4520791e-01  -1.7107290e-01  -3.0571048e-01  -1.5942169e-02  -7.7039830e-02  -2.1715696e-01  -1.3951377e-01  -1.1465055e-02  -1.0060879e-02   7.0230632e-02   9.1252197e-02   1.3514665e-01   5.9527003e-02   1.9675650e-01  -2.4355901e-02   1.6874590e-01  -2.4384712e-01  -5.8086506e-02   1.7161139e-01   1.4825090e-01   3.4624783e-01   4.5254588e-01   6.7083178e-01   1.0000000e+00   3.0390761e-01   4.3852815e-01   1.9684638e-02   6.7550011e-01  -1.1646992e-01   6.7771506e-03   1.8349306e-01   8.6963594e-02   1.8807117e-02   1.4239803e-01   1.0538276e-01   1.6072676e-01   8.1755647e-02   2.2597624e-02   4.7974592e-02   7.7830078e-02   8.3664479e-02   8.5621195e-02   2.5099543e-01   2.0912241e-01  -3.0165012e-01  -7.7373759e-02   2.4374300e-02   1.7189226e-01  -3.4330344e-01  -2.9884848e-01   1.0883809e-01   2.1790882e-01   2.8257793e-01   2.5103676e-01   1.3209213e-01   1.1679665e-01   4.2670618e-02   4.0836821e-02   2.9773728e-02   7.8475715e-02   2.5453615e-01   2.1174609e-01   7.9927949e-02  -2.6763235e-01  -1.2107465e-01  -1.1198581e-01  -2.0351086e-01  -1.5613005e-01   1.8618565e-01   1.1697613e-02  -1.9617627e-02   1.4184330e-01   1.3047665e-01   2.4164204e-01   2.7570428e-01   1.3700654e-01  -6.2038974e-02  -2.2962016e-01
   5.3741746e-01   5.0578000e-01   2.6749818e-01   4.1526923e-01   1.1582767e-01   1.7527490e-01   3.7615619e-01   2.8262382e-01   1.0604173e-01  -1.2294835e-01   4.8999132e-01   2.1031486e-01   4.5486948e-01   3.3720320e-01   1.2242810e-01  -6.5936187e-02   3.9764925e-01   5.2697039e-01   5.4334092e-02   1.9648647e-01   6.0734764e-02  -3.7679088e-02   6.0337195e-02  -1.0721053e-01  -4.5245205e-02  -1.1718870e-01   4.7290884e-02   7.2237564e-02   4.5044756e-01   3.4472253e-01   2.2155819e-01   1.2821623e-01   5.0470865e-01   4.4531437e-01  -9.2086064e-02   1.0665916e-02  -3.0984325e-01  -1.1704815e-01  -4.8186718e-02   4.2434278e-02   1.4102671e-01   1.6661838e-01   2.4475248e-02   1.7160025e-01   5.5375115e-02   2.3700177e-01  -6.6258748e-02   4.2876917e-02   2.8425071e-01   1.9841785e-01   2.1195778e-01   2.7951848e-01   8.3250616e-02   4.4430967e-03   2.0066687e-02   7.1998328e-02   3.1825220e-01   3.8199627e-01   5.6644630e-01   4.0571679e-01   5.6627181e-01   3.0390761e-01   1.0000000e+00   7.9597330e-01   1.1019353e-01   8.6521589e-02   3.4078507e-01   3.9553499e-01   2.0737554e-01   2.1727458e-01  -1.1522849e-01  -3.7916219e-01   3.4740823e-01   3.6303354e-01   1.6947429e-01   1.8638684e-01   3.0865996e-01   2.0458163e-01   4.7255962e-01   4.8162665e-01   5.1981196e-01   3.8712929e-01   1.1028945e-01   9.0703649e-02   2.5850317e-01   1.1931845e-01   3.2919226e-02  -3.5565729e-02   2.2012523e-01   2.8510140e-01  -2.3027470e-01  -1.8489259e-01  -8.2985451e-02  -2.6218777e-01  -1.6051833e-01  -1.1931169e-01  -1.2516472e-01  -1.0899431e-01  -8.7440097e-02  -6.5678699e-02  -4.1647731e-02  -2.2166196e-02  -8.8422362e-02   6.9520697e-02  -1.2040619e-01  -8.6233848e-03   1.2086555e-01  -3.8126000e-02  -2.2421875e-01  -1.8867627e-01  -1.2621627e-01  -2.0226974e-01  -1.4187653e-01   1.3540283e-02  -2.6015096e-03  -5.6758148e-02
   4.6331987e-01   6.1243921e-01  -5.1624868e-02   2.9785817e-01  -2.1625130e-01   1.1320453e-01   8.4469807e-02   3.1162714e-01  -4.9103753e-02  -3.5960219e-02   2.5255600e-01   3.6170811e-01   2.6512859e-01   5.0064151e-01  -5.0170135e-02  -1.0183792e-02   4.9407507e-01   7.1337236e-01   4.4531216e-02   4.0729650e-01  -6.4431066e-03  -1.2418290e-02  -1.8632515e-01  -1.3979731e-01  -8.8984462e-02  -1.7305144e-01  -1.1476528e-01  -3.7744555e-02   4.5270575e-01   5.3250014e-01   1.4583742e-01   9.5689424e-02   5.8096078e-01   5.8824745e-01  -1.3138032e-01  -4.5805611e-02  -2.7042067e-01   3.7016631e-02  -2.3220605e-01   9.7703340e-02   4.7604410e-02   2.1423141e-01   2.1433729e-02   7.9910005e-02   4.7065505e-02   3.2463822e-01  -7.3273309e-02   1.9861480e-02   2.4807354e-01   2.8614147e-01   1.1202822e-01   2.0343346e-01  -9.8232114e-03  -3.8782214e-02  -1.9395586e-01  -4.7665830e-02   5.1423288e-01   4.9549454e-01   5.1426937e-01   5.1183005e-01   4.0733431e-01   4.3852815e-01   7.9597330e-01   1.0000000e+00  -1.2884415e-01   1.8107086e-01   2.1132310e-01   3.3896182e-01   3.4429665e-01   2.7354537e-01  -7.4540340e-02  -1.9233938e-01   3.1556061e-01   4.1720867e-01   2.2110620e-01   2.5450741e-01   2.7492314e-01   1.8255831e-01   5.4282926e-01   5.5592779e-01   6.1446813e-01   5.3299607e-01  -4.2052459e-02   7.7106192e-02   2.4748246e-02   4.6116885e-02  -4.6360629e-02  -1.7258079e-01  -3.8623585e-02   1.1906235e-01  -1.1541861e-01  -1.6703957e-01  -1.8893990e-02  -1.8166756e-01  -7.9867201e-02  -4.6195438e-02   3.9676869e-02   6.2483841e-02   9.6091649e-02   1.4761882e-02   1.6902066e-03  -2.2726234e-01  -1.1708651e-01  -4.1411296e-03  -2.1858945e-01  -9.8390420e-02   1.8945789e-01  -7.8914463e-02  -1.7521288e-01   5.3301176e-02   5.2765245e-02  -1.1192581e-01  -2.5649413e-02   8.3765694e-02  -2.3098379e-02  -2.3688879e-01
   2.0989110e-01  -1.7148311e-01   7.0930985e-01   4.0153910e-01   4.5812451e-01   1.2879463e-01   7.0531033e-01   3.6975243e-01   7.2287351e-01   3.2758045e-01   6.1505602e-01   1.0495459e-01   4.0013855e-01   6.0568281e-02   6.1548455e-01   3.1501673e-01  -1.4870654e-01  -2.1132557e-01   3.7826389e-01  -3.8212986e-02   1.5376672e-01   3.9405781e-02   7.1315164e-01   4.6981297e-01   3.9460367e-01   3.0750560e-01   2.3637187e-01   1.7681148e-01   5.9452649e-02  -1.7131171e-01   3.7365992e-01   3.2398759e-01   8.4822837e-02   1.7793756e-02   3.6916397e-01   2.1748911e-01  -2.9016748e-02  -3.2195832e-01   7.5755094e-02  -2.6306238e-01   1.6450095e-01  -3.6979840e-02   1.4915419e-01  -5.3916071e-02   1.7186998e-01  -2.2906828e-01   2.0818642e-01   4.2422219e-04   7.7485077e-02  -2.1999598e-01   3.1604802e-01   3.9156527e-02   2.6580505e-01  -4.6937304e-02   2.5687441e-01  -1.2920979e-01  -2.8419862e-01  -2.4420006e-01  -6.8936232e-03  -2.3666333e-01   3.3343417e-01   1.9684638e-02   1.1019353e-01  -1.2884415e-01   1.0000000e+00   3.7971562e-01   2.6212696e-01   3.2075903e-02  -7.5055712e-02  -7.6433811e-02  -8.4639664e-02  -1.6379976e-01   4.0778148e-02  -2.0032518e-02   7.8289489e-03  -5.4245886e-02   1.3900339e-01   1.8038842e-01  -3.0173925e-01  -2.6334701e-01  -1.9157632e-01  -1.9833934e-01   4.7429125e-01   1.3628929e-01   6.2746642e-01   5.0895821e-01   1.3869626e-01   6.6688140e-02   2.9227006e-01   3.4429738e-01  -9.9942477e-03   1.2026045e-01   5.3839128e-03   7.6060050e-02   2.6626644e-01   2.2913160e-01  -2.5330314e-02  -1.9932633e-02  -1.7078018e-01  -1.1774684e-02  -1.6224588e-02   2.0281395e-01   2.3006672e-02   1.3243782e-02  -4.1980273e-02  -1.3202513e-01  -3.1545192e-01  -2.7204076e-01   2.7121240e-01  -2.8330143e-01  -2.7306411e-01   2.3248308e-02  -9.5258601e-02  -9.9823541e-02  -7.8764233e-02  -1.0054806e-02
   2.4331850e-01   1.4806499e-01   6.5232674e-02   4.5577501e-01  -1.6940652e-02   2.2729329e-01   2.7159024e-01   7.6920776e-01   5.1886158e-01   6.9240170e-01   2.7083919e-01   4.9317128e-01   1.6283000e-01   5.7799184e-01   1.1394870e-01   3.3785869e-01  -4.5175020e-02   1.4973830e-02   2.6467453e-01   2.4420035e-01  -2.1725890e-02   5.3607597e-02   9.9619514e-02   3.2876123e-01  -1.2017023e-01  -2.8001502e-02  -1.2535037e-01   2.7006218e-02   5.8853631e-02   1.3512779e-01   8.9648360e-02   1.3154756e-01   1.1663889e-01   2.0816293e-01  -1.1244077e-01  -9.3037090e-02  -1.0970856e-01  -2.4552832e-02  -3.6116093e-01  -1.3458664e-01  -1.7244105e-01   4.5627147e-02   5.6540888e-02  -1.8428830e-01   2.4483709e-02  -3.7101102e-02   7.2152880e-02   2.9255793e-02   5.3935577e-02   6.5861933e-02   6.8601450e-02   1.9232527e-01  -2.5508134e-02  -1.2902790e-02  -1.9030101e-01  -1.4874484e-01  -6.5960175e-02  -2.0106189e-01  -2.1819355e-02   3.6458347e-02   3.9352437e-01   6.7550011e-01   8.6521589e-02   1.8107086e-01   3.7971562e-01   1.0000000e+00  -9.7620589e-02  -5.1820335e-02  -6.3603229e-02  -4.5092786e-02   1.1265615e-02   1.1209603e-01   1.1103275e-01   1.1273146e-01   8.5567450e-02  -1.7206875e-03   1.2783658e-01   1.2727151e-01  -1.0122448e-01  -1.2955486e-01   5.6877503e-02   1.1017535e-01  -7.2155800e-02   2.5379444e-03   2.3019811e-01   4.9581515e-01  -1.7551249e-01  -1.8259333e-01  -1.0919940e-02   2.0314977e-01   2.5479239e-01   1.9628058e-01   1.6214998e-01   1.2834616e-01   2.8787002e-01   1.8295072e-01   1.3741929e-01   8.4632831e-02   1.0523908e-01   1.1252932e-01   6.0995201e-02  -2.5408244e-01  -1.0690364e-01  -1.0739778e-01  -3.1032442e-01  -3.1116078e-01  -1.2212613e-01  -1.7135368e-01   1.3602069e-01   1.4429152e-01   7.7775439e-02   1.8295788e-01   1.3039307e-01  -2.0959951e-02  -1.7678933e-01  -3.3936676e-01
   1.9751297e-01   1.5680600e-01   4.5853944e-01   4.7599670e-01   1.8952869e-01  -4.3183109e-02   3.4955616e-01   7.8184692e-02  -7.2261704e-02  -2.2564784e-01   4.9285587e-02   2.6735844e-02   3.8783853e-02   6.6324308e-02  -7.5177591e-02  -1.1538181e-01  -1.8623494e-02   1.8183687e-02   3.5728937e-02   7.6464949e-02   1.0311732e-01  -9.5833681e-02   3.0337279e-01   2.0917197e-01   4.5737102e-01   1.6861072e-01   2.7341232e-01   1.8253771e-01  -1.6013441e-01  -2.7957082e-01   1.6295428e-01   3.0300643e-02   4.2648311e-01   1.5482593e-01   5.3756799e-01   5.8304964e-01  -1.0008182e-01  -1.7403272e-02  -3.6367101e-02  -7.4044339e-02  -1.1360779e-01  -2.8262021e-01   2.4870064e-01   2.8993229e-01   5.4360661e-01   5.8136476e-01   1.2265857e-01   6.6031589e-02   4.0462036e-01   3.3294022e-01   5.4106254e-01   5.4672206e-01   2.1735731e-01   3.2116175e-01   1.2772402e-01   1.1116076e-01   2.8318231e-01   3.1749595e-01   6.8501600e-01   4.5638187e-01   2.7281323e-01  -1.1646992e-01   3.4078507e-01   2.1132310e-01   2.6212696e-01  -9.7620589e-02   1.0000000e+00   8.8466780e-01   3.7784557e-01   4.5664431e-01   1.7452266e-01  -4.4765619e-02  -2.4126436e-01  -3.1198277e-01  -2.8986852e-01  -3.0530143e-01   1.0998663e-02  -2.9266642e-02   9.6592489e-04  -3.1592014e-02   2.6159262e-02   5.7961380e-02   1.9326400e-02  -1.9707118e-01   2.6233942e-01   4.0535778e-01   5.1928803e-03  -4.5543291e-02   1.0396667e-01   3.4877303e-01   1.2764256e-01   2.1533075e-01   2.3247957e-01   3.2103133e-02   8.2908562e-02   7.3732228e-02   1.8849020e-01   7.9341397e-02   6.3691214e-02   7.8017052e-02   6.3474238e-02   2.4981595e-01  -9.6096192e-02   6.8911956e-03  -2.0545828e-01  -1.9132946e-01   5.8586691e-03   1.1250201e-01   3.6502332e-02   2.1902041e-02   2.6569542e-02  -1.0317933e-01   7.2910249e-02  -1.0845775e-01  -2.8344008e-01  -1.9967904e-01
   1.7149784e-01   2.6325039e-01   2.2493671e-01   5.1803887e-01   4.4425459e-02  -1.0128592e-01   1.5980744e-01   6.2025446e-02  -2.6767779e-01  -3.1672374e-01  -7.6679281e-02   1.3901781e-01  -3.3822015e-02   1.7280090e-01  -2.1533478e-01  -1.6379473e-01   3.3980754e-02   9.6623743e-02  -1.0833896e-01   9.7635857e-02  -1.8851072e-02  -1.6858119e-01   1.4158382e-01   2.2221503e-01   3.5986877e-01   1.5010599e-01   1.6073766e-01   7.0508113e-02  -1.5453384e-01  -2.0501569e-01   9.2580406e-02  -1.9822481e-03   4.5090032e-01   2.3952450e-01   4.3969591e-01   5.9285928e-01  -1.7917230e-01   5.3876110e-02  -3.1914324e-02   6.7577341e-02  -1.8051627e-01  -2.5950872e-01   1.1441025e-01   2.6802172e-01   4.4425683e-01   6.9220022e-01   5.8200357e-03   1.0276360e-02   3.8165235e-01   4.0565551e-01   4.5556149e-01   6.2290208e-01   1.1533188e-01   3.7362026e-01   2.1480200e-02   1.3690639e-01   3.3008045e-01   3.7500983e-01   7.3175392e-01   6.1293016e-01   2.6846905e-01   6.7771506e-03   3.9553499e-01   3.3896182e-01   3.2075903e-02  -5.1820335e-02   8.8466780e-01   1.0000000e+00   4.1358951e-01   4.9763468e-01   1.5323689e-01  -7.1645125e-02  -2.1608813e-01  -3.1513753e-01  -2.9041668e-01  -3.1171595e-01   2.9828408e-02  -5.2297925e-02   1.1827387e-01   4.0379365e-02   9.0994863e-02   1.5681459e-01  -1.6275333e-01  -2.4215227e-01   9.5642472e-02   3.6293592e-01  -5.1278680e-02  -6.1670342e-02   7.5505350e-02   3.2960273e-01   1.1978402e-01   1.6676121e-01   2.1847664e-01  -1.7484012e-02  -4.6510569e-02  -8.6072627e-02   1.2574037e-01  -3.4147981e-02   3.7475842e-02   1.0156256e-03   2.4790567e-02   1.4655988e-01  -1.2306833e-01  -5.8445092e-02  -2.3353305e-01  -1.7571652e-01   1.1919032e-01   1.1952954e-01  -1.2864696e-01   1.1106015e-01   1.0834664e-01  -1.7071196e-01   5.0347758e-02  -1.5476656e-01  -2.8675558e-01  -2.2596024e-01
   3.0569267e-01   5.8264414e-01   4.2305872e-02   1.4561232e-01  -1.5584844e-01  -1.9403314e-01   3.5860726e-02   7.9469802e-02  -9.4796158e-02  -1.4275331e-01  -6.0057156e-02   2.2088081e-01   6.3100561e-02   2.8946285e-01   1.0318897e-01   1.8277951e-01   1.9840908e-01   3.2581588e-01   2.5114528e-01   6.0892966e-01   4.5832841e-02  -5.7045456e-02  -7.2496551e-02  -8.5243613e-02   3.1991702e-01   6.3459571e-02   4.4287998e-02  -8.2484726e-02   6.2350417e-02   1.8619228e-01   5.7218650e-02  -4.0539777e-02   3.6043464e-01   3.1311669e-01   2.2240648e-01   1.5433246e-01   8.4170645e-02   2.0668187e-01  -5.4076102e-02   1.1919753e-01   6.0123369e-02   2.4125308e-03   1.7563508e-01   1.6572153e-01   2.4874631e-01   3.1934481e-01   2.3938117e-01   2.1835991e-01   3.2416156e-01   2.3687428e-01   3.3669524e-01   1.4133973e-01   2.1642044e-01   2.1033364e-01   9.3534421e-02   1.1624374e-01   4.8743413e-01   5.8199882e-01   4.4541019e-01   4.8465721e-01   2.0429668e-01   1.8349306e-01   2.0737554e-01   3.4429665e-01  -7.5055712e-02  -6.3603229e-02   3.7784557e-01   4.1358951e-01   1.0000000e+00   8.2194518e-01   2.9767058e-01   1.6477696e-01   6.8749425e-02   2.2810420e-02   1.3115263e-02  -6.1099134e-02   2.5038631e-01   3.1750561e-01   2.4031821e-01   2.2453909e-01   3.3515250e-01   2.5567939e-01   8.6176582e-02   3.2211223e-02   2.2007878e-02   1.9901392e-02  -1.5901019e-01  -2.3637931e-01   8.8257737e-02   9.7455164e-02   8.0207191e-02   1.0052292e-01   6.7287156e-03  -1.3028691e-01   9.9066830e-02   1.8494594e-01   1.8204465e-01   1.7338453e-01   1.7133592e-01   2.3026395e-01   8.5883707e-02   7.8344065e-03   7.0611525e-02   1.1793836e-01  -1.0649315e-02  -1.3326709e-01   1.1201266e-01   4.4798267e-02   1.1938371e-01   2.7952919e-02   5.6621784e-02  -2.5458797e-02   9.5758238e-03   9.6847683e-02  -2.1736750e-02  -1.1552376e-01
   2.0398336e-01   5.7308246e-01   1.2770896e-02   2.3320736e-01  -3.1683112e-02   5.2875932e-03   4.9158844e-02   1.0593590e-01  -9.8221889e-02  -1.5091058e-01  -6.3286521e-02   2.0350813e-01   3.2834552e-02   2.1789938e-01   2.5675457e-02   8.3608990e-02   1.4183975e-01   2.4685093e-01   1.0063999e-01   5.2612579e-01   1.6568306e-01   1.0493039e-01  -6.4337005e-02  -6.2718958e-02   2.6115623e-01   6.1205927e-02   1.2338214e-01   4.7778649e-02   6.7654125e-02   1.3115340e-01   6.2290849e-02   1.6531484e-02   3.7206843e-01   3.4685275e-01   1.5154313e-01   1.2956667e-01   5.3981298e-02   2.0946462e-01   3.4532626e-02   2.0273013e-01   1.0723797e-01   1.1247794e-02   1.1729084e-01   2.3964184e-01   2.1461914e-01   3.6862104e-01   1.6666735e-01   1.8339936e-01   2.9898612e-01   2.5261198e-01   2.6694783e-01   1.7927673e-01   1.3759339e-01   1.7244127e-01   2.0588994e-01   2.3022689e-01   4.2247375e-01   5.9763475e-01   3.9993042e-01   4.3089847e-01   1.7005887e-01   8.6963594e-02   2.1727458e-01   2.7354537e-01  -7.6433811e-02  -4.5092786e-02   4.5664431e-01   4.9763468e-01   8.2194518e-01   1.0000000e+00   3.2908883e-01   1.1225161e-01   5.2447021e-02  -1.1371842e-02  -7.6656630e-03  -2.8192802e-02   2.3370418e-01   3.4889782e-01   2.3815493e-01   2.2456175e-01   2.5809827e-01   2.7119247e-01   4.5246563e-02   5.4359006e-02  -8.2194754e-02   8.7476481e-02  -6.3928147e-02  -6.4057244e-02   1.7010500e-03   1.3595131e-01  -6.4155033e-02  -5.7186369e-02   3.7766870e-02  -2.5349192e-01   9.1360145e-02   1.5204881e-01   1.0899745e-01   1.0165624e-01   1.4145889e-02   5.6933182e-02  -5.6964678e-02  -1.0561913e-01  -7.8755451e-02  -7.4064916e-02  -7.1999205e-02  -1.7268909e-01   5.0842496e-02  -3.8703194e-02   6.1496007e-02  -1.6885834e-02  -1.1073854e-01  -1.9812069e-01  -1.2188040e-01  -5.4316416e-02  -9.2392129e-02  -2.0310387e-01
  -2.5028064e-02   2.8067987e-02   6.8229156e-02  -2.9343809e-02  -2.0241449e-02  -1.1546077e-01  -3.9569611e-02   9.6332834e-02   2.6771013e-02  -9.8740191e-02  -2.3175114e-01   5.3988879e-02  -1.0423326e-01   7.0403487e-02  -1.7157865e-01  -6.8932619e-02  -1.5616820e-01  -2.8193408e-02   1.7150662e-01   1.6302895e-01   8.2422318e-02  -5.6274976e-02  -1.2344761e-01  -2.1653882e-01  -9.2630044e-02  -5.7086899e-02  -1.7502763e-01  -1.5261289e-01  -2.0113284e-01  -1.7505157e-01  -1.1645143e-01  -2.4614520e-01  -1.7815145e-01  -2.2664841e-01  -6.7217560e-03   1.4815925e-01   3.0662322e-01   3.4909118e-01  -3.8096460e-02  -9.2034783e-02  -6.8058443e-02  -8.4148222e-02  -1.0543491e-01  -2.0700453e-01   1.7790240e-02   1.5543329e-01   1.4970832e-02  -1.4266323e-02   6.8371578e-03   8.7493119e-02  -5.7521154e-02  -3.1403797e-02  -2.9421367e-02   1.8957229e-01  -6.8417856e-02  -1.4800537e-02   1.8009042e-01   2.2672427e-01   1.3182209e-01   1.8263013e-01   2.4327226e-02   1.8807117e-02  -1.1522849e-01  -7.4540340e-02  -8.4639664e-02   1.1265615e-02   1.7452266e-01   1.5323689e-01   2.9767058e-01   3.2908883e-01   1.0000000e+00   7.4836170e-01  -1.8102048e-01  -2.4419411e-01  -2.1769850e-01  -2.2368404e-01   2.2029275e-01   2.2223291e-01  -1.5253157e-01  -2.2849396e-01  -1.2306497e-01  -9.5496026e-02  -2.8074501e-02  -1.0204399e-01  -2.2757656e-01  -1.0401669e-01  -1.5692537e-01  -1.0713905e-01  -6.1995946e-02  -3.2877249e-02   7.4960432e-02   1.6578956e-01   1.7344791e-02   4.0045250e-02   2.2147341e-01   2.8916572e-01   8.8667366e-02   2.5578485e-02  -1.2177476e-02   5.6802379e-02  -1.2806642e-02  -1.0573742e-02   8.5403434e-02  -1.3941639e-01  -1.9466472e-02  -2.2477135e-01  -7.3397790e-02   1.3506756e-01   3.0389171e-01   8.5341477e-02  -5.1998765e-02   3.5407490e-02   5.5717170e-03  -1.2863808e-01  -1.7134093e-01  -8.9454592e-02
  -1.2195353e-01  -8.1215453e-02  -1.0076387e-01  -1.3472174e-01  -1.5425505e-01  -1.0492379e-01  -1.2817294e-01   1.5330935e-01   9.3292718e-02   1.4930167e-01  -3.8367124e-01   3.5703925e-02  -1.8151847e-01   9.4642150e-02  -2.0005286e-01  -2.5401301e-04  -3.2470320e-01  -1.8818833e-01   1.6814512e-01   1.4672923e-01  -9.2690947e-02  -3.3109038e-02  -2.3630428e-01  -1.6356603e-01  -1.4924810e-01  -5.0383098e-02  -2.9920451e-01  -2.2121550e-01  -3.5477051e-01  -2.1998074e-01  -2.5121233e-01  -3.4333720e-01  -3.0808067e-01  -2.7797573e-01  -8.9973981e-02  -1.8348644e-02   3.9073340e-01   4.4397841e-01  -1.5329723e-01  -1.2164157e-01  -2.3480409e-01  -1.1012919e-01  -1.3950620e-02  -2.5342559e-01  -1.6411260e-02   3.0911131e-02   1.3459380e-01   5.0509265e-02  -1.0417467e-01   7.4724302e-02  -1.4002429e-01  -8.4692283e-02  -9.5334859e-02   1.8679019e-01  -1.3536126e-01  -3.8814622e-03   4.1383927e-02  -1.8628030e-02  -3.3890415e-02   1.1151605e-01  -3.5879807e-02   1.4239803e-01  -3.7916219e-01  -1.9233938e-01  -1.6379976e-01   1.1209603e-01  -4.4765619e-02  -7.1645125e-02   1.6477696e-01   1.1225161e-01   7.4836170e-01   1.0000000e+00  -2.5318606e-01  -2.9325730e-01  -2.1111561e-01  -2.4717863e-01  -7.1222193e-02  -1.9742796e-02  -3.3842240e-01  -3.5774663e-01  -2.5397397e-01  -1.8211343e-01  -1.7346616e-01  -1.4150245e-01  -2.9360474e-01  -1.2410477e-01  -2.5651271e-01  -1.8108726e-01  -6.4853783e-02  -4.7665499e-02   3.7030318e-01   3.8766461e-01   1.1095922e-01   2.2695158e-01   2.6882027e-01   2.4023164e-01   3.1216331e-01   2.5841113e-01   3.1522134e-01   3.0999091e-01   9.3442538e-02  -2.4935124e-02   1.3850531e-01  -1.2121766e-01   7.5286028e-03  -1.2843456e-01   7.7191853e-02   1.7209335e-01   2.9637202e-01   3.4165942e-01   2.5862227e-01   4.2246349e-01   3.5767169e-01   8.0042873e-02  -5.2631291e-02  -7.3891185e-02
   1.7704966e-01   3.0860732e-01   4.1618023e-02   1.2165945e-01  -1.0023566e-01   6.2544200e-02   1.0858970e-01   2.8540301e-01   1.3184061e-01   1.4092942e-01   3.1986768e-01   1.4661295e-01   2.7600403e-01   1.9206422e-01   2.6090627e-01   2.9046042e-01   3.9818964e-01   3.6879914e-01   1.7520659e-02   8.7464971e-02  -2.7841109e-02   8.9595126e-02   1.7321835e-01   1.4721943e-01   1.1000175e-01   3.4317794e-01  -1.3740964e-01  -1.0772597e-01   7.5085954e-01   6.9151739e-01   6.0542054e-01   5.8872645e-01   4.5140353e-01   4.8167825e-01  -1.0651378e-01  -2.0160778e-01   1.7281589e-02   2.0378623e-01   1.8308593e-01   4.0671638e-01   6.2878185e-01   6.9814837e-01   8.0347658e-02   1.3726153e-01  -1.9399307e-01  -1.6086231e-01   1.3641875e-01   2.2636316e-01  -7.2512892e-02  -1.4916563e-01  -6.4478120e-02  -2.3835668e-01   2.3298666e-02  -4.2382272e-01   2.0268276e-01   1.6405524e-01   6.2184396e-02   1.6208144e-01  -1.8933926e-01  -2.2046642e-01   7.1389945e-03   1.0538276e-01   3.4740823e-01   3.1556061e-01   4.0778148e-02   1.1103275e-01  -2.4126436e-01  -2.1608813e-01   6.8749425e-02   5.2447021e-02  -1.8102048e-01  -2.5318606e-01   1.0000000e+00   8.6146392e-01   9.0510134e-01   8.1897142e-01   5.8913536e-01   4.3784989e-01   5.1452856e-01   5.2263200e-01   5.2268039e-01   3.9945301e-01   3.8423375e-01   5.4910739e-01   3.0723944e-01   2.6167691e-02   2.3075281e-01   1.9227670e-01   1.7040428e-01   2.2305680e-02  -3.3952561e-01  -4.6710079e-01  -2.0342800e-01  -2.5579826e-01  -5.7279204e-02  -3.4319656e-02  -2.9337769e-03   3.1766488e-02  -1.6588470e-01  -1.3724331e-01  -2.0043473e-02  -3.5005904e-01   5.4603621e-03  -7.7587286e-02  -3.4193785e-02   1.4157789e-01   4.9243503e-02  -1.7390772e-01  -1.2976487e-01  -8.5996251e-02  -1.3002740e-02  -1.5256117e-01  -2.0715988e-01   1.5088879e-01   2.2090633e-01  -6.0035314e-02
   1.8039947e-01   3.2830243e-01  -3.5281729e-02   4.8356457e-02  -1.0467785e-01   1.6094550e-01   9.2464514e-02   2.7788400e-01   1.7315167e-01   1.9375940e-01   3.1019595e-01   1.3663347e-01   3.1418422e-01   2.6995123e-01   2.5606309e-01   3.3393799e-01   5.1493977e-01   5.2467407e-01   1.8524252e-02   1.7620199e-01   1.1110530e-01   2.0306556e-01   4.0263832e-02  -8.1225388e-03   1.6725411e-02   1.8362889e-01  -6.4757451e-02   8.4849133e-03   7.6637492e-01   8.1253124e-01   5.1407532e-01   5.3376146e-01   4.6398176e-01   5.3091214e-01  -1.2456905e-01  -3.0052753e-01   1.8185476e-03   2.0809729e-01   1.5801583e-01   4.2504795e-01   6.1918343e-01   7.6862334e-01   8.4849446e-02   1.0600214e-01  -2.4016592e-01  -1.6550427e-01   7.9125230e-02   1.9871317e-01  -5.9607995e-02  -1.3659200e-01  -9.8880781e-02  -2.7895615e-01   2.3075180e-02  -3.8574702e-01   2.2047336e-01   1.7292919e-01   1.5147206e-01   2.0656152e-01  -2.0775071e-01  -2.3836170e-01  -3.8899641e-02   1.6072676e-01   3.6303354e-01   4.1720867e-01  -2.0032518e-02   1.1273146e-01  -3.1198277e-01  -3.1513753e-01   2.2810420e-02  -1.1371842e-02  -2.4419411e-01  -2.9325730e-01   8.6146392e-01   1.0000000e+00   8.2643570e-01   8.9237146e-01   4.7289011e-01   4.2209475e-01   6.3374335e-01   6.7413612e-01   6.4673079e-01   5.0791963e-01   3.7104501e-01   5.6984081e-01   2.4568953e-01  -4.8001202e-02   2.5666363e-01   2.1145631e-01   1.2182180e-01   8.9052346e-03  -3.4565159e-01  -4.7158692e-01  -1.5944507e-01  -3.0912656e-01  -4.7962008e-02  -3.6688884e-02  -4.6099944e-03   9.5282532e-02  -8.8283221e-02  -5.8754861e-02   9.6041555e-03  -3.2778000e-01  -5.3483245e-02   4.4636292e-03   2.1358541e-02   1.9499564e-01   7.9794539e-02  -2.0049474e-01  -1.2278646e-01  -8.0771052e-02  -5.9073128e-02  -1.6988660e-01  -1.6898654e-01   2.9274584e-01   2.8768914e-01  -9.1435319e-02
   1.1336941e-01   2.8251974e-01  -5.0049254e-02   1.8109806e-02  -1.4923819e-01   1.1950803e-01   4.2315665e-02   2.2461417e-01   8.6048078e-02   1.7510284e-01   2.3172187e-01   1.7992386e-01   1.9661239e-01   1.6800320e-01   2.1943318e-01   3.5326387e-01   3.5839158e-01   3.3172403e-01   9.5195752e-03   7.0983597e-02   6.2639378e-02   2.3594440e-01   1.3465070e-01   1.5729803e-01   1.2316008e-01   3.4629319e-01  -4.9439843e-02   1.0054090e-02   6.3808950e-01   6.7189874e-01   5.4687513e-01   5.5532368e-01   4.4396840e-01   4.8774634e-01  -8.1210325e-02  -2.1508326e-01   7.6837925e-02   1.8892507e-01   2.2533633e-01   4.7372854e-01   6.5370628e-01   7.2230822e-01   1.5988277e-02   6.9755453e-02  -2.8739615e-01  -2.2616142e-01   8.1925904e-02   1.9532462e-01  -1.8037265e-01  -2.0953764e-01  -1.1641355e-01  -3.2007161e-01   3.0209153e-02  -4.1812836e-01   1.9488236e-01   1.0018009e-01   4.3989737e-02   1.7817072e-01  -3.0796350e-01  -3.1348875e-01  -9.9136128e-02   8.1755647e-02   1.6947429e-01   2.2110620e-01   7.8289489e-03   8.5567450e-02  -2.8986852e-01  -2.9041668e-01   1.3115263e-02  -7.6656630e-03  -2.1769850e-01  -2.1111561e-01   9.0510134e-01   8.2643570e-01   1.0000000e+00   8.5898827e-01   4.9974952e-01   4.3790402e-01   4.6319720e-01   4.9320312e-01   5.2064935e-01   4.4956737e-01   3.6474143e-01   5.9564395e-01   2.9994170e-01   8.3216515e-02   2.2171755e-01   2.3411808e-01   1.1317386e-01   1.2979170e-02  -3.2371668e-01  -4.5815858e-01  -2.1249724e-01  -2.1134451e-01  -8.5978302e-02  -7.6108588e-02  -6.7847052e-02  -1.0946958e-02  -1.6478521e-01  -1.6213756e-01  -5.9665337e-02  -3.7031991e-01  -4.1670625e-02  -1.1967689e-01  -4.9444893e-02   1.4802216e-01   3.8910217e-02  -1.4560133e-01  -1.7032910e-01  -1.0480773e-01  -2.6141441e-02  -1.2103700e-01  -1.8822457e-01   1.4680177e-01   1.7535233e-01  -4.9847143e-02
   9.4272689e-02   2.3368571e-01  -5.9614879e-02  -4.0149169e-03  -1.1426819e-02   2.2693026e-01   2.5272173e-02   1.4044729e-01   4.9501719e-02   1.2143756e-01   1.9307102e-01   6.4807287e-02   2.3449624e-01   1.1404960e-01   1.7897274e-01   2.7863778e-01   4.3553765e-01   4.3400724e-01  -6.2851366e-02   8.8823356e-02   1.1586274e-01   2.5068765e-01   8.2516297e-02   6.2386757e-02   6.0947795e-02   2.6609912e-01   3.8259209e-03   5.0383535e-02   6.3659752e-01   6.7358197e-01   5.1325627e-01   5.3828002e-01   3.8913418e-01   4.8480705e-01  -8.4826046e-02  -2.6690188e-01   7.1712306e-02   2.1500418e-01   3.0714150e-01   5.1660346e-01   6.6593438e-01   7.3388989e-01   4.1287147e-03   1.0944645e-01  -2.8670569e-01  -1.8695452e-01   6.4981769e-02   2.1633265e-01  -1.4658186e-01  -1.6433701e-01  -1.5041065e-01  -3.6195833e-01   7.1172586e-02  -3.7264301e-01   2.9023315e-01   2.1638427e-01   1.1887332e-01   2.2359458e-01  -2.9214325e-01  -3.1133931e-01  -1.4583825e-01   2.2597624e-02   1.8638684e-01   2.5450741e-01  -5.4245886e-02  -1.7206875e-03  -3.0530143e-01  -3.1171595e-01  -6.1099134e-02  -2.8192802e-02  -2.2368404e-01  -2.4717863e-01   8.1897142e-01   8.9237146e-01   8.5898827e-01   1.0000000e+00   4.5226743e-01   3.9507162e-01   5.5804848e-01   5.8700302e-01   5.2414663e-01   4.5136638e-01   3.9118295e-01   5.9813496e-01   2.1070835e-01  -6.3334989e-02   3.1977026e-01   3.4667199e-01   1.3291075e-01   1.5541467e-03  -3.9289780e-01  -4.8312584e-01  -2.2812353e-01  -3.1043674e-01  -1.7378839e-01  -1.4418704e-01  -1.1528828e-01  -1.0370230e-02  -1.3638042e-01  -1.3545865e-01  -1.0161871e-01  -3.0571943e-01  -6.4342534e-02  -8.4091202e-02   5.6483319e-02   2.7315470e-01   7.1252040e-02  -2.4171459e-01  -2.3040365e-01  -1.5751165e-01  -6.5587066e-02  -2.0946142e-01  -1.9479136e-01   2.1325438e-01   2.4348071e-01   1.5180262e-02
   1.4814957e-01   2.4118913e-01   1.8307287e-01   1.3100536e-01  -1.0320957e-01  -3.8986342e-04   1.0362892e-01   2.0286610e-01   6.1609481e-02  -5.6288883e-02   2.1768923e-01   9.7729123e-02   1.2217164e-01   8.3410393e-02   1.6929638e-01   1.1728929e-01   3.5072151e-01   4.5649452e-01   1.2584838e-01   1.0460007e-02   5.4098750e-02  -4.3327921e-02   2.0576409e-01   6.2854131e-02   1.0068083e-01   2.4175109e-01  -1.1882879e-01  -1.2222222e-01   4.7245079e-01   3.9259701e-01   4.8081385e-01   3.8295197e-01   2.9537876e-01   2.6549850e-01   1.8769151e-01   8.1660547e-02   1.8894796e-01   1.6918526e-01   1.7824369e-01   2.0199765e-01   5.0224649e-01   4.4232369e-01  -4.1367272e-03   1.0012418e-02  -2.3383893e-02   1.0266797e-02   1.3871170e-01   7.4014308e-02   7.7630508e-02   1.1640245e-02   4.8439500e-02  -1.6304869e-01   1.4422438e-01  -2.6421046e-01   6.8303598e-02  -1.1963710e-01   2.9088260e-01   3.8231034e-01  -4.7559508e-02  -4.6598548e-02   2.7639164e-02   4.7974592e-02   3.0865996e-01   2.7492314e-01   1.3900339e-01   1.2783658e-01   1.0998663e-02   2.9828408e-02   2.5038631e-01   2.3370418e-01   2.2029275e-01  -7.1222193e-02   5.8913536e-01   4.7289011e-01   4.9974952e-01   4.5226743e-01   1.0000000e+00   7.3918121e-01   3.4597295e-01   3.4187912e-01   3.6264766e-01   2.8137746e-01   4.5485078e-01   2.5061066e-01   2.3568527e-01   8.0827120e-02   6.0486945e-02  -8.8695893e-02  -3.3071333e-02  -9.8639221e-02  -4.1595648e-01  -3.1149513e-01  -1.9448025e-01  -2.7426958e-01  -2.4271152e-02   7.5807001e-02  -1.2038539e-01  -2.4257680e-01  -2.7193711e-01  -2.7958552e-01  -2.3096136e-01  -1.8190241e-01  -1.2296341e-01  -8.4487428e-02  -9.0274427e-02  -1.9424695e-01  -2.2252247e-01  -1.0149076e-01   1.4578130e-02  -2.9141900e-01  -1.4670962e-01  -1.2630751e-01  -3.5391637e-01  -1.5570288e-01  -9.6724473e-02   8.7841599e-02
   2.1668470e-01   3.3081210e-01   5.5299953e-02   1.0216582e-01  -6.2788035e-02   9.7895028e-02   8.6832976e-02   1.8670233e-01   1.3678262e-01   5.8700825e-02   2.4307568e-01   2.4453720e-01   2.1670818e-01   2.1227691e-01   3.7011447e-01   3.4412640e-01   2.7485891e-01   3.9671625e-01   1.8741524e-01   1.8679162e-01   3.4065021e-01   2.6892791e-01   1.1568697e-01   2.2010275e-02   7.6253344e-02   2.1452637e-01   3.4690936e-02   9.2652814e-02   3.9833942e-01   4.1057971e-01   3.5600870e-01   3.4677552e-01   2.2904009e-01   2.3426216e-01   1.4462277e-01   3.8012632e-03   2.7486017e-01   2.2280592e-01   2.3480000e-01   1.8901506e-01   5.6379591e-01   4.9476779e-01   1.0065612e-02  -3.3719311e-02  -8.1677676e-04   1.4572445e-02   2.1426996e-01   1.1683877e-01   1.0775513e-01  -4.8788308e-02   3.1839650e-02  -1.9768473e-01   3.0099159e-01  -1.6031033e-01   2.5672696e-01  -5.7574507e-02   2.3800439e-01   4.1071446e-01  -1.4522956e-01  -8.8670869e-02  -8.2959031e-03   7.7830078e-02   2.0458163e-01   1.8255831e-01   1.8038842e-01   1.2727151e-01  -2.9266642e-02  -5.2297925e-02   3.1750561e-01   3.4889782e-01   2.2223291e-01  -1.9742796e-02   4.3784989e-01   4.2209475e-01   4.3790402e-01   3.9507162e-01   7.3918121e-01   1.0000000e+00   3.0606685e-01   3.2046671e-01   4.0680116e-01   3.5993895e-01   5.5421657e-01   4.8073174e-01   2.4639374e-01   1.0594279e-01   2.8224067e-02  -5.7765086e-02  -3.2258876e-02  -3.9329695e-02  -4.0708067e-01  -3.3468493e-01  -2.6999782e-01  -2.3567095e-01   7.9971464e-02   2.1869371e-01  -1.3867047e-01  -1.4279688e-01  -2.4887274e-01  -1.5098659e-01  -1.9735892e-01  -1.5689118e-01  -1.1275276e-01  -8.9150343e-02   3.0585487e-02  -1.2324098e-01  -2.1047753e-01  -7.6603192e-02   1.6812338e-01  -3.8664028e-01  -3.2573825e-01  -1.3914207e-01  -3.9834595e-01  -2.0692368e-01  -3.9198606e-02   1.4880032e-01
   2.4024409e-01   4.6091728e-01  -2.2641699e-01  -3.9930594e-02  -1.7460181e-01   2.8507139e-02  -1.9405347e-01  -2.3258037e-02  -3.1434459e-01  -1.6894179e-01   1.5697277e-01   2.2043964e-01   1.6078493e-01   2.8579994e-01  -1.2247714e-03   7.0657200e-02   8.3544457e-01   7.8180066e-01  -5.1923355e-02   2.4926504e-01  -5.7177273e-03  -1.1792211e-02  -1.2155772e-01  -1.1371835e-01   1.0785093e-02   5.6666809e-02  -1.1360795e-03  -6.0529044e-02   6.6399991e-01   7.1381997e-01   2.8069481e-01   3.2615607e-01   5.2376340e-01   5.5363347e-01  -2.3222686e-02  -4.8704166e-02  -1.6248469e-01   1.6467663e-01   1.2253265e-01   4.7492053e-01   4.0923986e-01   4.9562534e-01   4.8118990e-02   3.0822112e-01  -4.1631145e-03   2.6270388e-01  -6.6016240e-02   1.6942411e-01   1.1181570e-01   1.1153501e-01   6.1995517e-02  -5.8075189e-02  -6.5348275e-02  -2.0818145e-01   4.6942479e-02   2.0273728e-01   5.4774061e-01   4.5005298e-01   9.5229857e-02   7.5712312e-02  -1.0172791e-01   8.3664479e-02   4.7255962e-01   5.4282926e-01  -3.0173925e-01  -1.0122448e-01   9.6592489e-04   1.1827387e-01   2.4031821e-01   2.3815493e-01  -1.5253157e-01  -3.3842240e-01   5.1452856e-01   6.3374335e-01   4.6319720e-01   5.5804848e-01   3.4597295e-01   3.0606685e-01   1.0000000e+00   8.8548064e-01   8.7935342e-01   7.7017231e-01   2.4631491e-01   4.1470060e-01   1.2424274e-01  -1.5827316e-02   2.5184918e-01   1.5390487e-01  -1.4885012e-02   4.9088321e-03  -3.6679347e-01  -4.5979159e-01  -1.9287842e-01  -3.7312281e-01  -2.2739176e-01  -1.8113883e-01  -5.2745416e-02   7.3296977e-04  -1.0123835e-01  -1.6495385e-01   6.3404737e-02  -1.6749907e-01  -3.2083170e-02   5.3435031e-02   3.6488689e-02   2.2475446e-01   1.3942402e-01  -6.1178033e-02  -3.6492686e-01  -4.3727059e-02  -4.1188066e-03  -3.7689560e-01  -2.4824597e-01   1.4223814e-01   1.1780396e-01  -1.0521847e-01
   2.4400389e-01   4.3636862e-01  -2.3277061e-01  -7.8724655e-02  -1.9974369e-01   6.2726968e-02  -1.2034197e-01  -2.0241069e-02  -2.2966077e-01  -1.3086730e-01   1.4422470e-01   1.3945903e-01   1.6177042e-01   2.3317495e-01   3.1031668e-02   6.7756175e-02   7.7263122e-01   7.7470767e-01  -7.6087508e-02   1.9464685e-01   8.8231490e-02   7.6594990e-02  -2.2106382e-01  -2.0847323e-01   1.9155173e-02  -4.8063383e-03   3.9352571e-02   2.4994477e-02   6.0741938e-01   7.1080291e-01   2.3878274e-01   2.7506753e-01   5.3433572e-01   5.5805090e-01  -5.0266925e-02  -1.3415718e-01  -5.6564045e-02   1.7451715e-01   1.5410673e-01   4.5663583e-01   4.2304301e-01   4.8305612e-01   4.2817295e-02   2.7011990e-01  -7.0127272e-02   1.4948815e-01  -1.3632570e-01   1.0771232e-01   7.4358237e-02   3.7184070e-02   2.2072021e-02  -1.6131293e-01  -7.0419385e-02  -3.3352574e-01   3.3424813e-02   1.2480214e-01   4.6453676e-01   4.4904087e-01   9.4807844e-02   1.0359279e-01  -6.6130173e-02   8.5621195e-02   4.8162665e-01   5.5592779e-01  -2.6334701e-01  -1.2955486e-01  -3.1592014e-02   4.0379365e-02   2.2453909e-01   2.2456175e-01  -2.2849396e-01  -3.5774663e-01   5.2263200e-01   6.7413612e-01   4.9320312e-01   5.8700302e-01   3.4187912e-01   3.2046671e-01   8.8548064e-01   1.0000000e+00   8.2368598e-01   7.8140117e-01   1.8935385e-01   3.4670100e-01   6.4953923e-02  -9.6387755e-02   2.2525419e-01   9.7813751e-02  -3.7187637e-02  -8.3605816e-02  -3.7596465e-01  -4.7431662e-01  -1.8956974e-01  -3.7479153e-01  -2.7160616e-01  -2.2185359e-01  -4.9677314e-02   1.4332039e-02  -6.2206354e-02  -1.3696094e-01   8.8391461e-02  -2.4080343e-01  -1.2936652e-02   2.0914790e-02   1.0355784e-01   2.6050739e-01   1.7189279e-01   1.0653879e-03  -3.4752545e-01  -5.4344732e-02   7.7237873e-03  -2.8988157e-01  -1.7638111e-01   1.6485344e-01   1.6725508e-01  -1.7615065e-03
   3.1891357e-01   5.4558035e-01  -2.0362008e-01  -1.1976822e-02  -2.1067013e-01   1.1726423e-01  -1.1988851e-01   1.2276978e-01  -1.6746701e-01   1.7555354e-02   2.3714530e-01   3.9177795e-01   2.7409732e-01   4.7376622e-01   1.5609516e-01   2.8167940e-01   7.5113249e-01   7.3761812e-01   4.8423234e-02   3.5963535e-01   1.4692655e-01   1.5736811e-01  -1.2771668e-01  -1.0446095e-01   1.0289453e-01   1.0203674e-01   4.3078453e-02   4.0075973e-02   6.4946817e-01   7.4066823e-01   2.7972017e-01   3.1643991e-01   5.4329733e-01   5.6999540e-01   2.4187002e-02  -3.3637410e-02  -1.3846595e-01   1.8228997e-01  -1.4951320e-02   4.0578698e-01   4.4529379e-01   5.6078558e-01   1.0861047e-01   2.5919807e-01  -2.3600184e-02   2.0721828e-01   2.9213702e-03   1.9428110e-01   1.1957476e-01   5.3665653e-02   1.8458444e-01  -4.8075544e-02   7.9709130e-02  -1.6074505e-01   1.4928669e-02   9.9806082e-02   5.0043242e-01   4.6560494e-01   1.0042211e-01   9.1355178e-02  -7.7891863e-03   2.5099543e-01   5.1981196e-01   6.1446813e-01  -1.9157632e-01   5.6877503e-02   2.6159262e-02   9.0994863e-02   3.3515250e-01   2.5809827e-01  -1.2306497e-01  -2.5397397e-01   5.2268039e-01   6.4673079e-01   5.2064935e-01   5.2414663e-01   3.6264766e-01   4.0680116e-01   8.7935342e-01   8.2368598e-01   1.0000000e+00   8.4581283e-01   2.8081921e-01   4.7437574e-01   2.5222528e-01   1.5019740e-01   1.3816371e-01   3.7298594e-02   3.2132473e-04   4.5717712e-02  -3.2977982e-01  -4.0108451e-01  -1.8493620e-01  -2.7154577e-01  -8.0143745e-02  -3.1924580e-02  -1.1319599e-03   2.5287469e-02  -8.7199244e-02  -1.0669782e-01   1.2114107e-01  -2.5430087e-01  -4.4459497e-03   3.9713436e-02  -3.6350162e-03   1.1312762e-01   7.5094816e-02  -2.6519378e-02  -2.1902705e-01  -5.4397454e-02  -6.8109274e-02  -2.8396627e-01  -2.2955341e-01   1.5446954e-01   8.6242630e-02  -9.9216340e-02
   2.1064222e-01   5.1254180e-01  -2.9049666e-01   9.3517337e-02  -2.0543505e-01   6.4330653e-02  -1.4815462e-01   1.5433679e-01  -2.1304967e-01  -3.0406485e-02   1.2954253e-01   5.1147783e-01   9.6137441e-02   4.3772955e-01   5.2444560e-02   2.1554817e-01   6.7275108e-01   7.2804469e-01  -1.3505909e-02   3.3824000e-01   1.4361445e-01   1.9995901e-01  -1.3808729e-01   7.4798713e-03   6.3505456e-02   6.1710691e-02   1.1544131e-01   1.1105645e-01   5.4165564e-01   6.7034348e-01   1.7258136e-01   2.9389133e-01   5.2609172e-01   5.9671703e-01   2.7010605e-02   7.5644193e-03  -1.2253894e-01   2.0674465e-01  -2.6636971e-02   4.5138845e-01   3.5685977e-01   4.5564124e-01   9.1882449e-02   2.3271924e-01  -9.1100464e-03   2.3091068e-01  -7.7544828e-02   8.7233572e-02   6.7475458e-02   4.3872798e-02   1.1978950e-01  -1.6765743e-02  -7.9998616e-02  -1.7883510e-01   8.9777452e-03   9.9777825e-02   4.8656625e-01   4.0900864e-01   4.2399169e-02   5.3165988e-02  -7.4899868e-02   2.0912241e-01   3.8712929e-01   5.3299607e-01  -1.9833934e-01   1.1017535e-01   5.7961380e-02   1.5681459e-01   2.5567939e-01   2.7119247e-01  -9.5496026e-02  -1.8211343e-01   3.9945301e-01   5.0791963e-01   4.4956737e-01   4.5136638e-01   2.8137746e-01   3.5993895e-01   7.7017231e-01   7.8140117e-01   8.4581283e-01   1.0000000e+00   1.5482236e-01   3.8428919e-01   1.5035014e-01   3.0128639e-01   1.0207006e-01   9.3272856e-02  -8.0770108e-02   8.1289532e-02  -1.8547869e-01  -3.1389163e-01  -8.0793732e-02  -2.7708689e-01  -9.8188907e-02  -9.5506573e-02   8.8344145e-02   5.9956473e-02  -1.7965080e-02  -9.0969652e-02   1.5640248e-01  -2.9568451e-01  -6.0041970e-02  -6.7782017e-02  -1.0706259e-01   6.2047403e-02   5.7643532e-02  -2.7387100e-02  -2.6941581e-01   7.3160667e-02   3.8358034e-02  -2.5400183e-01  -1.3082341e-01   9.0760715e-02   2.8136523e-02  -1.9116790e-01
   6.8534487e-02  -1.0903370e-02   4.0454157e-01   4.5002765e-02   3.2309592e-01   1.9363931e-01   2.8298182e-01   6.7553368e-03   2.3619447e-01   8.0824801e-02   4.7052818e-01   3.0718537e-02   3.7736390e-01  -5.7206728e-02   5.9922625e-01   3.8892568e-01   2.8453620e-01   1.9903553e-01   1.9569442e-01  -3.1681162e-02   1.5022446e-01   8.4307404e-02   5.8489788e-01   3.1907218e-01   4.0444135e-01   5.2607783e-01   2.0406566e-01   6.6187958e-02   4.8239853e-01   2.9889859e-01   5.6579240e-01   5.6859440e-01   2.0457852e-01   2.1685096e-01   4.0742085e-01   1.8344771e-01   7.2084746e-02  -4.8186223e-02   3.6524603e-01   1.7239222e-01   6.3058086e-01   4.0863216e-01   1.6059076e-01   1.9097266e-01   1.6358348e-01  -8.3859249e-02   3.2371675e-01   1.9738228e-01   9.7306757e-02  -1.8051662e-01   1.6146095e-01  -2.5802051e-01   2.7211617e-01  -1.1180971e-01   3.8247726e-01   8.0168223e-02   5.6390720e-02   1.1005551e-01  -3.0157144e-01  -4.2374151e-01  -1.9268563e-01  -3.0165012e-01   1.1028945e-01  -4.2052459e-02   4.7429125e-01  -7.2155800e-02   1.9326400e-02  -1.6275333e-01   8.6176582e-02   4.5246563e-02  -2.8074501e-02  -1.7346616e-01   3.8423375e-01   3.7104501e-01   3.6474143e-01   3.9118295e-01   4.5485078e-01   5.5421657e-01   2.4631491e-01   1.8935385e-01   2.8081921e-01   1.5482236e-01   1.0000000e+00   6.6206634e-01   5.8355659e-01   1.6421266e-01   4.2926967e-01   2.5214769e-01   1.0379031e-01   6.4875132e-02  -4.2072315e-01  -3.0806077e-01  -3.5216964e-01  -1.2486693e-01   4.1548403e-02   1.2967017e-01  -1.1265028e-01  -4.2098076e-02  -2.6725715e-01  -1.3194161e-01  -1.5178288e-01   1.4968667e-01   9.8818306e-02   2.3790997e-02   1.6604383e-01   7.7169158e-02  -2.7458877e-01  -2.9541027e-01   6.7038300e-02  -4.6790553e-01  -2.9506236e-01  -1.4748815e-01  -3.4787414e-01   1.3391743e-02   1.2282588e-01   2.1667854e-01
   1.4602351e-01   2.7612361e-01  -1.4986647e-02  -2.6597200e-02   2.0758644e-01   3.0256571e-01   1.9598443e-02   9.2984514e-02   1.3585305e-01   2.2368235e-01   3.2545098e-01   3.2504008e-01   3.3401677e-01   2.3822999e-01   4.4769066e-01   5.7124931e-01   3.3985382e-01   2.6487651e-01   7.5369010e-02   1.8803094e-01   1.6495047e-01   2.7914388e-01   2.0508550e-01   2.1621990e-01   2.0520160e-01   4.6532546e-01   9.0314164e-02   7.5197924e-02   5.7082438e-01   5.9620595e-01   4.4808233e-01   5.5629468e-01   2.9822334e-01   3.9742559e-01   8.0149382e-02  -1.5472698e-02  -5.1653373e-02   4.9203357e-02   2.9871933e-01   4.0384944e-01   6.0096912e-01   6.4606573e-01   5.7421722e-02   2.0144190e-01  -1.5868252e-01  -1.2901116e-01   1.6082683e-01   2.4936499e-01  -9.6223661e-02  -2.7014303e-01  -5.0899113e-02  -3.1863717e-01   1.8234049e-01  -1.1968968e-01   4.0602435e-01   2.6200911e-01   7.7487442e-02   1.6856765e-01  -3.4413945e-01  -3.8620788e-01  -2.0004865e-01  -7.7373759e-02   9.0703649e-02   7.7106192e-02   1.3628929e-01   2.5379444e-03  -1.9707118e-01  -2.4215227e-01   3.2211223e-02   5.4359006e-02  -1.0204399e-01  -1.4150245e-01   5.4910739e-01   5.6984081e-01   5.9564395e-01   5.9813496e-01   2.5061066e-01   4.8073174e-01   4.1470060e-01   3.4670100e-01   4.7437574e-01   3.8428919e-01   6.6206634e-01   1.0000000e+00   3.4236704e-01   1.2520420e-01   3.7282402e-01   4.6965405e-01   1.7868673e-01   8.3709470e-02  -4.7329608e-01  -5.0030944e-01  -4.5212799e-01  -2.4101250e-01   2.1584508e-02   1.0917027e-01  -1.7962428e-01   2.4294220e-02  -3.5833124e-01  -1.4368836e-01  -1.4063547e-01  -2.0614466e-01   8.7062359e-02   4.9044059e-03   1.2662448e-01   1.2889945e-01  -1.6436939e-01  -3.9148837e-01  -3.4368705e-02  -3.1706964e-01  -3.4855353e-01  -3.2534460e-01  -4.0010607e-01   3.7559767e-02   2.0244147e-01   7.2656015e-03
   2.2393869e-01  -1.7879733e-02   5.1647571e-01   2.8176897e-01   3.3687468e-01   1.7332106e-01   4.8547733e-01   2.0069995e-01   3.7406986e-01   2.5087196e-01   5.7241240e-01   9.4081831e-02   3.5498855e-01   1.1410384e-01   5.4689987e-01   3.8027877e-01   1.4907565e-01  -1.1536678e-02   2.1643022e-01  -3.7794922e-02   1.0764331e-01   1.2946946e-01   6.5021873e-01   4.9234049e-01   4.7409450e-01   4.0799403e-01   3.7226253e-01   2.9495489e-01   3.1779978e-01   9.5646296e-02   4.7788169e-01   4.5928953e-01   2.5531019e-01   1.3036856e-01   3.8023327e-01   1.5403245e-01  -5.6670479e-02  -6.5789241e-02   1.1131798e-01   1.6332434e-02   3.3979185e-01   2.2319602e-01   3.2305243e-01   2.7699958e-01   2.9365939e-01   2.2837195e-02   3.7736808e-01   2.6566197e-01   2.9706111e-01   5.3968078e-02   5.2556216e-01   2.5945456e-01   3.1306447e-01   5.1658137e-02   2.8187388e-01   1.0754170e-01  -5.7436852e-03   4.0719762e-05   2.0778874e-02  -1.8567403e-01   2.0197351e-01   2.4374300e-02   2.5850317e-01   2.4748246e-02   6.2746642e-01   2.3019811e-01   2.6233942e-01   9.5642472e-02   2.2007878e-02  -8.2194754e-02  -2.2757656e-01  -2.9360474e-01   3.0723944e-01   2.4568953e-01   2.9994170e-01   2.1070835e-01   2.3568527e-01   2.4639374e-01   1.2424274e-01   6.4953923e-02   2.5222528e-01   1.5035014e-01   5.8355659e-01   3.4236704e-01   1.0000000e+00   6.4184451e-01   3.1000095e-01   1.9620732e-01   3.5077175e-01   4.4267900e-01   3.0373238e-02   9.8029399e-02   1.3917969e-01   1.8823069e-02   9.6985693e-02   4.1230637e-02   1.7239093e-01   1.1444197e-01  -1.8670635e-02   8.3149404e-02  -2.4282507e-02   2.2552679e-01  -8.1982401e-02   1.3731079e-01  -8.2841509e-02   2.4231367e-02  -4.2735582e-02  -1.0312819e-01  -9.1533667e-03  -1.3926362e-01   4.9446263e-02   1.3072899e-01   4.9514534e-02   6.1630408e-02  -1.8934064e-02  -8.6242215e-02
   6.9224621e-02   7.6600214e-02   2.7365243e-01   4.7825925e-01   1.5803272e-01   1.1693840e-01   3.2143528e-01   3.5785696e-01   2.4105186e-01   2.8773483e-01   2.7615545e-01   4.7612739e-01   5.9296885e-02   2.9835529e-01   2.5801849e-01   3.4846427e-01   9.3332669e-03  -8.2195713e-02   6.1479097e-02   3.9102265e-02   1.5368036e-01   2.1589813e-01   4.7636790e-01   6.1218847e-01   4.0245457e-01   3.2918881e-01   3.4265763e-01   3.1618855e-01   6.9470280e-02  -2.5254372e-02   2.3072143e-01   3.2177341e-01   2.6440965e-01   1.9253657e-01   3.6953901e-01   3.0875086e-01  -1.0147424e-01   2.8518588e-02  -1.0026334e-01   6.9980438e-02   7.8926156e-02   8.2632700e-02   2.4966075e-01   1.8618962e-01   2.6210864e-01   1.7816894e-01   1.7584422e-01   8.5002324e-02   1.4767524e-01   4.0453252e-02   4.5779962e-01   4.0156954e-01   1.3806266e-01   1.5407756e-01   1.0774757e-01   2.5936773e-02   3.9711516e-02  -2.5428951e-02   4.7641416e-02  -8.8147859e-02   1.3910648e-01   1.7189226e-01   1.1931845e-01   4.6116885e-02   5.0895821e-01   4.9581515e-01   4.0535778e-01   3.6293592e-01   1.9901392e-02   8.7476481e-02  -1.0401669e-01  -1.2410477e-01   2.6167691e-02  -4.8001202e-02   8.3216515e-02  -6.3334989e-02   8.0827120e-02   1.0594279e-01  -1.5827316e-02  -9.6387755e-02   1.5019740e-01   3.0128639e-01   1.6421266e-01   1.2520420e-01   6.4184451e-01   1.0000000e+00   1.0130052e-01   1.2074418e-01   1.2639366e-01   5.0676923e-01   2.4098780e-01   2.1120379e-01   3.3849091e-01   1.6302128e-01   2.3287334e-01   1.1462404e-01   2.6484904e-01   9.6626648e-02   6.4548660e-02   3.7160257e-02   1.4774491e-01   4.6309214e-02  -1.2655175e-01  -3.0992865e-02  -2.7708219e-01  -1.9365085e-01  -8.9757199e-02  -5.6178325e-02   4.2354622e-02   1.4438543e-01   9.4473745e-02   9.8488678e-02   1.3866086e-01  -4.0177483e-02  -1.9335399e-01  -3.1199973e-01
  -1.8895149e-01  -1.7633700e-01   5.3078752e-02  -1.0699935e-01   3.4025214e-01   3.3938630e-01  -7.8165491e-02  -3.3922413e-01  -4.5833912e-02  -6.6456855e-02   1.2673039e-01  -2.0679339e-01  -1.2014897e-01  -3.4338861e-01   4.2655729e-02  -1.2870901e-01   1.4335082e-01   2.4519118e-02  -3.5734828e-01  -2.9645515e-01   2.3696131e-01   2.4760495e-01   3.3213472e-01   2.9033463e-01   2.4270426e-01   2.2487012e-01   4.4258486e-01   3.7757269e-01   2.3473941e-01   1.0227833e-01   2.6520029e-01   3.4642897e-01   1.4570143e-01   1.6234331e-01   1.5936618e-01   7.6087775e-02   7.8084204e-02   5.6645382e-03   4.8218858e-01   3.9172488e-01   4.2335890e-01   2.4618031e-01  -5.5707135e-02   1.4510448e-01   3.6353608e-02   4.3941838e-02  -1.0048369e-01  -1.5495153e-02  -6.6900508e-02  -6.5395629e-02   1.2361286e-02  -1.1156302e-01   3.2299868e-02  -1.4549474e-01   2.9813633e-01   3.9281665e-01  -6.5943588e-02   4.1413620e-02  -1.6936235e-01  -1.7990913e-01  -2.6814917e-01  -3.4330344e-01   3.2919226e-02  -4.6360629e-02   1.3869626e-01  -1.7551249e-01   5.1928803e-03  -5.1278680e-02  -1.5901019e-01  -6.3928147e-02  -1.5692537e-01  -2.5651271e-01   2.3075281e-01   2.5666363e-01   2.2171755e-01   3.1977026e-01   6.0486945e-02   2.8224067e-02   2.5184918e-01   2.2525419e-01   1.3816371e-01   1.0207006e-01   4.2926967e-01   3.7282402e-01   3.1000095e-01   1.0130052e-01   1.0000000e+00   7.2806250e-01   2.1350863e-01   2.2855659e-01  -2.7513325e-01  -3.2008538e-01   2.7077518e-02  -2.8234996e-01  -8.2981780e-02  -8.0412728e-02  -1.2049723e-01   5.9677563e-02  -1.7678315e-01  -2.6439905e-01  -1.5502054e-01   1.0500302e-01  -9.2076520e-02   2.7109090e-02   1.8229383e-01   2.9328098e-01   1.0647102e-01  -2.0710859e-01  -1.7194812e-01  -1.2077071e-01  -1.6101653e-01  -2.9103984e-01  -2.3266827e-01  -5.3220156e-02   9.7378755e-02   4.0562149e-02
  -8.7322558e-02  -4.1283162e-02   4.7777266e-02  -2.7312891e-02   5.0896180e-01   3.4577875e-01   5.9490732e-03  -2.8176241e-01   6.3405431e-03  -1.1214968e-01   1.0617566e-01  -7.6743367e-02  -4.2671350e-02  -2.5149528e-01   1.0977744e-01  -9.2988906e-03   8.9042641e-03  -1.0590841e-01  -3.1877632e-01  -1.7688521e-01   1.7065491e-01   2.7442793e-01   2.6238041e-01   2.3244390e-01   1.4428180e-01   1.8902956e-01   3.7688785e-01   3.3338990e-01   1.7132437e-01   7.7047503e-02   1.3539074e-01   2.3427963e-01   7.9338838e-02   1.3790520e-01   3.3384260e-02   2.5995787e-02   8.7513518e-02   1.3278374e-02   6.1960761e-01   5.4869523e-01   4.1638211e-01   3.6988229e-01  -1.0969269e-01   1.6005725e-01  -1.4557355e-01  -5.8660470e-02  -1.7117761e-01   9.5194995e-03  -2.1723163e-01  -1.4160057e-01  -9.5855143e-02  -1.2349004e-01   1.2195816e-02  -2.0965699e-02   5.0482975e-01   5.9115414e-01  -1.1368001e-01   4.2787989e-02  -2.3749064e-01  -3.1104892e-01  -1.9089572e-01  -2.9884848e-01  -3.5565729e-02  -1.7258079e-01   6.6688140e-02  -1.8259333e-01  -4.5543291e-02  -6.1670342e-02  -2.3637931e-01  -6.4057244e-02  -1.0713905e-01  -1.8108726e-01   1.9227670e-01   2.1145631e-01   2.3411808e-01   3.4667199e-01  -8.8695893e-02  -5.7765086e-02   1.5390487e-01   9.7813751e-02   3.7298594e-02   9.3272856e-02   2.5214769e-01   4.6965405e-01   1.9620732e-01   1.2074418e-01   7.2806250e-01   1.0000000e+00   4.6647678e-01   3.7105711e-01  -2.1230505e-01  -2.3480752e-01   1.0747003e-02  -3.4383415e-01  -7.0367327e-02  -5.8765294e-02  -1.9910368e-01   6.8034461e-02  -2.4084084e-01  -1.6686703e-01  -1.4208346e-01   3.9851232e-02  -3.5068301e-03   1.2736320e-01   2.6872380e-01   4.0410531e-01   9.6230138e-02  -3.2990569e-01  -1.3480224e-01  -5.3008921e-02  -2.5296452e-01  -3.8327011e-01  -2.4088422e-01   7.3256916e-02   2.2251033e-01   9.1181704e-03
   2.9131320e-01   1.2326704e-01   3.5355392e-01   2.1352233e-01   6.0860460e-01   2.6611872e-01   3.9844718e-01   3.6848285e-02   3.2495737e-01   6.9710675e-02   2.6307407e-01  -8.8730456e-02   3.4442465e-01   2.2795745e-02   3.4906890e-01   2.5754590e-01  -1.6144743e-01  -1.4698568e-01   8.9337161e-02   3.9254505e-02   1.7680483e-01   1.4236611e-01   2.5373548e-01   1.3096263e-01   1.7813570e-01   1.4871554e-01   3.4673549e-01   2.6346364e-01  -5.8484400e-03  -9.9534895e-02   7.9570158e-02  -1.1517301e-02   1.0443031e-02   1.0368270e-02   7.4257862e-02   6.3843791e-02   1.6254014e-01  -2.1011226e-02   4.0853041e-01   2.4645633e-01   1.7200116e-01   1.2930105e-01   1.7653932e-01   1.5343727e-01  -4.4786318e-02  -1.2765740e-01   1.2245653e-01   2.4206378e-01   2.4286033e-02  -6.4847257e-02   3.2071041e-01   1.7291687e-01   4.3097896e-01   2.9118201e-01   6.3995597e-01   5.7182740e-01  -1.0239139e-01  -2.9249987e-02   1.7530675e-01   4.0638723e-02   3.7778497e-01   1.0883809e-01   2.2012523e-01  -3.8623585e-02   2.9227006e-01  -1.0919940e-02   1.0396667e-01   7.5505350e-02   8.8257737e-02   1.7010500e-03  -6.1995946e-02  -6.4853783e-02   1.7040428e-01   1.2182180e-01   1.1317386e-01   1.3291075e-01  -3.3071333e-02  -3.2258876e-02  -1.4885012e-02  -3.7187637e-02   3.2132473e-04  -8.0770108e-02   1.0379031e-01   1.7868673e-01   3.5077175e-01   1.2639366e-01   2.1350863e-01   4.6647678e-01   1.0000000e+00   7.1315346e-01   1.4214393e-01   1.6358777e-01   3.0718495e-02  -1.6391003e-01  -1.4979438e-01  -1.6040845e-01  -9.9807750e-02   4.4845178e-02   1.2494256e-01   3.0715398e-01   5.7664487e-02   2.8431525e-01   2.0007897e-01   4.0310732e-01   3.7395002e-01   4.9288719e-01   3.2095730e-01  -2.5011358e-02  -1.1286777e-01  -1.3678593e-01  -3.4344713e-02   1.6013652e-02   1.5693126e-01   3.2383142e-01   3.6297595e-01   2.3702180e-01
   3.0788484e-01   1.9670549e-01   3.8506486e-01   4.9625880e-01   5.4377280e-01   4.0060947e-01   4.6191131e-01   2.6647572e-01   3.0132052e-01   1.0457066e-01   2.4479974e-01   1.1433313e-01   1.8070793e-01   1.4344592e-01   1.7292592e-01   1.7880115e-01  -1.3486580e-01  -8.9906110e-02   1.0033919e-01   1.5240163e-01   2.3546813e-01   2.6356696e-01   3.3219716e-01   3.1346236e-01   1.5648494e-01   8.7265228e-02   3.9391162e-01   3.9484644e-01  -1.8754609e-02  -1.2626258e-01   6.8900597e-02   3.4627430e-02   1.9635615e-01   1.6882177e-01   8.5639592e-02   9.8335786e-02   7.6193192e-03   2.0983552e-03   1.8819228e-01   1.8097989e-01   6.3681596e-02  -9.1087990e-03   2.3464569e-01   1.9396093e-01   1.0145135e-01   9.4970611e-02   1.7575086e-01   2.4534614e-01   6.1814250e-02   1.2746345e-01   4.1405755e-01   4.1001367e-01   3.7661005e-01   4.9555415e-01   4.8540748e-01   5.2923505e-01  -5.3460915e-03   1.1241466e-02   3.1217154e-01   1.7615240e-01   4.1038954e-01   2.1790882e-01   2.8510140e-01   1.1906235e-01   3.4429738e-01   2.0314977e-01   3.4877303e-01   3.2960273e-01   9.7455164e-02   1.3595131e-01  -3.2877249e-02  -4.7665499e-02   2.2305680e-02   8.9052346e-03   1.2979170e-02   1.5541467e-03  -9.8639221e-02  -3.9329695e-02   4.9088321e-03  -8.3605816e-02   4.5717712e-02   8.1289532e-02   6.4875132e-02   8.3709470e-02   4.4267900e-01   5.0676923e-01   2.2855659e-01   3.7105711e-01   7.1315346e-01   1.0000000e+00   3.1237822e-01   2.7428304e-01   2.6583952e-01   5.0476226e-02  -8.2646198e-02  -1.7852205e-01   7.3459691e-02   9.2200421e-02   2.8906768e-01   2.9467134e-01   1.7934344e-01   2.9272592e-01   9.5717065e-02   2.5579625e-01   2.1445720e-01   3.6701884e-01   2.9821872e-01   1.1004115e-01  -1.5531879e-01  -5.5290049e-03   5.3403655e-02   6.6445935e-02   3.0071933e-01   3.0138466e-01   2.1553403e-01   3.8578717e-02
   6.2433474e-02  -7.3147845e-02   8.3603915e-02   1.7795725e-01  -9.1036276e-02  -2.6487495e-01   1.3425136e-01   2.1678746e-01   1.3579017e-01   1.2310083e-01  -1.8384022e-01   3.4103048e-02  -1.8159575e-01   9.7568022e-02  -1.6691163e-01  -2.2178675e-02  -2.7467455e-01  -2.8145514e-01   2.3637314e-01   2.1604667e-01  -2.2368970e-01  -1.5687834e-01   1.7258978e-02   1.1730826e-01  -5.5793064e-02  -2.0420348e-01  -8.2915150e-02  -6.6320414e-02  -3.5255973e-01  -2.9170192e-01  -2.9905605e-01  -2.9951120e-01  -1.1542332e-01  -1.6112861e-01  -6.6663503e-02  -5.8380588e-02   1.3028937e-01   1.6847944e-01  -3.1125453e-01  -2.1739826e-01  -5.0751186e-01  -3.8819041e-01   4.0553068e-01   6.9621754e-02   3.5637511e-01   1.4892184e-01   2.7968857e-01   2.3365616e-01   2.2931224e-01   2.6679205e-01   2.2917394e-01   4.2044272e-01   3.2477187e-02   4.3547030e-01  -2.5899460e-02   1.5523242e-01   6.6096817e-02  -1.5366509e-01   1.8774930e-01   2.3753792e-01   2.4041598e-01   2.8257793e-01  -2.3027470e-01  -1.1541861e-01  -9.9942477e-03   2.5479239e-01   1.2764256e-01   1.1978402e-01   8.0207191e-02  -6.4155033e-02   7.4960432e-02   3.7030318e-01  -3.3952561e-01  -3.4565159e-01  -3.2371668e-01  -3.9289780e-01  -4.1595648e-01  -4.0708067e-01  -3.6679347e-01  -3.7596465e-01  -3.2977982e-01  -1.8547869e-01  -4.2072315e-01  -4.7329608e-01   3.0373238e-02   2.4098780e-01  -2.7513325e-01  -2.1230505e-01   1.4214393e-01   3.1237822e-01   1.0000000e+00   8.5846608e-01   6.2525914e-01   5.1959460e-01   2.4077557e-01   9.6661806e-02   6.6933142e-01   5.6658295e-01   7.9696898e-01   7.6992213e-01   4.2784912e-01   2.8711773e-01   1.3233369e-01   2.6962315e-01  -1.0791405e-02   1.0610345e-01   3.0426974e-01   3.8218538e-01   2.0318150e-01   6.6586386e-01   6.1456221e-01   5.9256820e-01   7.6722393e-01   4.4009812e-01   1.7848497e-01  -2.2734080e-01
   1.2716117e-01  -1.2304272e-01   2.7875413e-01   1.1985146e-01   7.3511135e-02  -2.2044179e-01   2.7845570e-01   1.5049641e-01   2.3574227e-01   4.9066308e-02  -1.1131400e-01  -5.8521835e-02  -7.9624189e-02   5.0040140e-02  -1.0698168e-01  -7.5032020e-02  -2.7867686e-01  -2.8379020e-01   3.3519723e-01   1.8205971e-01  -2.2253493e-01  -2.1460920e-01   1.1087847e-01  -1.3736426e-03  -2.9987443e-02  -2.1356575e-01  -4.4951541e-02  -5.8373528e-02  -4.6102973e-01  -4.4886560e-01  -2.8611537e-01  -3.5553588e-01  -2.0521888e-01  -2.9045078e-01   1.2191219e-02  -2.2689689e-02   4.3040777e-02   2.7892743e-02  -3.0746617e-01  -3.8885095e-01  -5.5461777e-01  -4.8693213e-01   3.0161048e-01  -1.2612453e-02   3.4247931e-01   1.0075761e-01   2.4047232e-01   1.4033853e-01   2.5940467e-01   2.3658452e-01   2.7918178e-01   3.9071904e-01   1.0831943e-01   4.9645930e-01  -7.7394020e-02   1.5825368e-02   9.3359693e-02  -8.0543743e-02   2.7476873e-01   2.4877153e-01   3.5612478e-01   2.5103676e-01  -1.8489259e-01  -1.6703957e-01   1.2026045e-01   1.9628058e-01   2.1533075e-01   1.6676121e-01   1.0052292e-01  -5.7186369e-02   1.6578956e-01   3.8766461e-01  -4.6710079e-01  -4.7158692e-01  -4.5815858e-01  -4.8312584e-01  -3.1149513e-01  -3.3468493e-01  -4.5979159e-01  -4.7431662e-01  -4.0108451e-01  -3.1389163e-01  -3.0806077e-01  -5.0030944e-01   9.8029399e-02   2.1120379e-01  -3.2008538e-01  -2.3480752e-01   1.6358777e-01   2.7428304e-01   8.5846608e-01   1.0000000e+00   5.3826354e-01   4.7800338e-01   2.0922167e-01   9.9730108e-02   4.8502245e-01   3.9498618e-01   5.8720616e-01   7.2098196e-01   2.3937894e-01   4.9678296e-01   9.0508957e-02   3.3523121e-01   2.1714589e-02   3.2241871e-02   2.0035451e-01   3.0176044e-01   2.4813509e-01   4.8864445e-01   4.3680477e-01   5.0855883e-01   6.2387106e-01   3.2491688e-01   9.2805522e-02  -1.2848156e-01
  -5.3858484e-02  -9.6022742e-02   9.8436567e-02   1.7206022e-01  -1.2106323e-01  -2.1115250e-01   1.3746217e-01   4.3205004e-02   6.4466396e-02   6.4426683e-02  -3.6616692e-02  -9.4820936e-02  -1.8948849e-01  -2.4247065e-02  -1.1377461e-01  -1.5925598e-01  -1.5077542e-01  -1.8467603e-01   2.9408431e-03   1.1616460e-02   8.3940183e-02   1.4231626e-01   8.5834929e-02   1.5564762e-01   9.6060678e-02  -1.8382557e-01   2.2348570e-01   2.9092633e-01  -1.8103576e-01  -1.9105974e-01  -1.4889671e-01  -1.3554057e-01   8.6213290e-02   9.0976628e-03  -1.5004094e-02  -2.3403706e-02   2.2955024e-01   3.0412126e-01  -1.0043423e-01  -5.3446928e-04  -2.5994836e-01  -1.6632783e-01   2.1223494e-01   1.0023566e-01   2.4362494e-01   2.1124844e-01   1.5831855e-01   9.6168791e-02   2.9298723e-01   3.6402581e-01   3.4364052e-01   4.6912239e-01  -3.9513833e-02   2.1972569e-01   7.9876706e-02   2.2355677e-01   6.9197530e-02   2.6922807e-02   2.1420670e-01   2.1007698e-01   1.6688339e-01   1.3209213e-01  -8.2985451e-02  -1.8893990e-02   5.3839128e-03   1.6214998e-01   2.3247957e-01   2.1847664e-01   6.7287156e-03   3.7766870e-02   1.7344791e-02   1.1095922e-01  -2.0342800e-01  -1.5944507e-01  -2.1249724e-01  -2.2812353e-01  -1.9448025e-01  -2.6999782e-01  -1.9287842e-01  -1.8956974e-01  -1.8493620e-01  -8.0793732e-02  -3.5216964e-01  -4.5212799e-01   1.3917969e-01   3.3849091e-01   2.7077518e-02   1.0747003e-02   3.0718495e-02   2.6583952e-01   6.2525914e-01   5.3826354e-01   1.0000000e+00   9.3678891e-02   2.2366762e-01   1.1468610e-01   5.7153996e-01   4.7198698e-01   4.8735792e-01   3.0004617e-01   1.6376327e-01   8.0604719e-02  -4.5276780e-01   9.1462782e-02  -1.8768003e-01  -1.2738951e-02   3.4951037e-01   1.5959132e-01   1.3535500e-01   6.5571235e-01   4.4961972e-01   3.1598856e-01   5.0276983e-01   1.1150053e-01  -1.5667456e-01  -4.5113294e-01
  -4.7008927e-02  -2.3255720e-01   1.2540997e-01   4.3931723e-02  -1.3269204e-01  -1.9576348e-01   3.8377156e-02   1.4473096e-01   2.3018592e-02   5.0041746e-02  -1.4679054e-01   9.8767505e-02  -1.0631753e-01   5.2485925e-02  -1.5316543e-01   4.4182850e-02  -2.3502141e-01  -2.7827862e-01   1.8461265e-01   3.1017225e-03  -2.8575505e-01  -2.8195624e-01   1.1174892e-01   1.6827722e-01  -5.0388320e-02   3.0525928e-02  -3.3328609e-01  -3.5123726e-01  -2.8024361e-01  -2.4094069e-01  -7.3851552e-02  -5.7069669e-02  -1.6187980e-01  -2.3950708e-01  -2.0528913e-02  -2.7470447e-02  -1.0779767e-01  -1.1665506e-01  -3.9455857e-01  -3.8960327e-01  -3.9278546e-01  -3.4690868e-01   1.7213264e-01  -1.1490886e-01   1.3096365e-01  -4.6916988e-02   4.4109153e-02  -1.9808970e-02  -1.3865621e-01  -1.6073643e-01  -1.0894781e-01   5.7982337e-02  -6.2303084e-03   3.0353140e-01  -2.8758929e-01  -3.0891836e-01  -1.7086260e-01  -3.2975348e-01  -8.4059643e-03   6.2280941e-02  -4.9700960e-02   1.1679665e-01  -2.6218777e-01  -1.8166756e-01   7.6060050e-02   1.2834616e-01   3.2103133e-02  -1.7484012e-02  -1.3028691e-01  -2.5349192e-01   4.0045250e-02   2.2695158e-01  -2.5579826e-01  -3.0912656e-01  -2.1134451e-01  -3.1043674e-01  -2.7426958e-01  -2.3567095e-01  -3.7312281e-01  -3.7479153e-01  -2.7154577e-01  -2.7708689e-01  -1.2486693e-01  -2.4101250e-01   1.8823069e-02   1.6302128e-01  -2.8234996e-01  -3.4383415e-01  -1.6391003e-01   5.0476226e-02   5.1959460e-01   4.7800338e-01   9.3678891e-02   1.0000000e+00   1.2636304e-01   4.3358948e-02   2.5934192e-01   1.3544225e-01   4.3075401e-01   3.6356133e-01   5.0281009e-01   2.3041811e-01   4.1134094e-01  -4.2240767e-02   1.0314661e-01   1.0779649e-01   6.2014170e-02   5.8013849e-01   1.9334088e-01   2.0726786e-01   2.5191505e-01   4.3263296e-01   4.7539096e-01   3.3727505e-01   2.0994031e-01   1.4560591e-01
  -1.1370009e-01  -1.0558093e-01   1.2690901e-02   7.8756954e-02  -2.2737313e-01  -1.9608346e-01   4.2159463e-02   2.3416927e-01   3.6123085e-01   2.8434101e-01   1.0191144e-01   1.0507794e-01   2.5971288e-02   1.7770954e-01   2.9275714e-01   1.4931586e-01  -1.4132311e-01  -1.4523468e-01   1.1632262e-01   1.8416261e-01  -6.8620159e-02   1.4670080e-02   7.2397936e-02   2.7755152e-02   9.6434152e-02   4.5677939e-02  -2.7689212e-01  -1.4007778e-01   1.6602658e-01   9.4240931e-02   1.7213608e-03   2.6878604e-02  -5.7446696e-02  -1.0108211e-01   1.9426437e-01   1.3851654e-01   1.7454813e-01   1.6239741e-01  -1.1130311e-01  -2.5290374e-01   5.7809124e-02   2.0875828e-01   9.2558935e-02  -1.9684116e-01   1.1347524e-01   1.4878953e-02   1.4684173e-01  -1.5238900e-01   3.5138478e-02  -5.2243643e-02   5.5187878e-02   2.4963987e-02  -1.0272423e-01  -1.7880809e-01  -1.8016367e-02  -3.7787162e-02  -1.4919152e-01  -1.7453913e-01  -1.2274711e-01  -1.9186966e-01   2.6753795e-03   4.2670618e-02  -1.6051833e-01  -7.9867201e-02   2.6626644e-01   2.8787002e-01   8.2908562e-02  -4.6510569e-02   9.9066830e-02   9.1360145e-02   2.2147341e-01   2.6882027e-01  -5.7279204e-02  -4.7962008e-02  -8.5978302e-02  -1.7378839e-01  -2.4271152e-02   7.9971464e-02  -2.2739176e-01  -2.7160616e-01  -8.0143745e-02  -9.8188907e-02   4.1548403e-02   2.1584508e-02   9.6985693e-02   2.3287334e-01  -8.2981780e-02  -7.0367327e-02  -1.4979438e-01  -8.2646198e-02   2.4077557e-01   2.0922167e-01   2.2366762e-01   1.2636304e-01   1.0000000e+00   9.0457641e-01   4.7383575e-01   5.5968136e-01   1.2018999e-02   2.6576436e-01   2.8116372e-01   5.3079497e-02   1.5870304e-01   1.7208294e-01  -1.1426193e-01  -3.5411721e-01  -2.9695014e-01  -9.9519526e-02   8.9218729e-01   4.0301651e-01  -1.2416851e-01   1.3088120e-01   3.6901609e-02   3.5319330e-02   9.1617734e-03  -4.5608166e-01
   1.1686007e-03   9.6270747e-03  -2.6559674e-02  -2.2902307e-02  -1.9943143e-01  -1.8557402e-01  -1.3985251e-02   1.3759579e-01   3.1708040e-01   2.2397544e-01   1.2795653e-01   1.5140008e-01   5.0418387e-02   1.7012155e-01   3.3837582e-01   1.5987613e-01  -7.0463310e-02  -4.5557908e-02   1.6928958e-01   2.2895885e-01   3.9914929e-02   6.6456681e-02  -1.1884442e-03  -8.5822518e-02   5.6032766e-02  -3.6305663e-02  -2.3614471e-01  -1.3799446e-01   1.5829756e-01   1.1283687e-01  -7.7467772e-02  -5.3662094e-02  -1.0812608e-01  -1.3893278e-01   1.4604246e-01   8.2329189e-02   2.5957060e-01   1.7040430e-01  -4.5959176e-02  -2.4302435e-01   1.4879717e-01   2.2869707e-01   1.6691344e-02  -2.1085594e-01   7.2304044e-02  -2.0186197e-02   1.5285408e-01  -1.0902856e-01   4.7762189e-02  -9.0388783e-02   5.1223616e-02  -8.8865397e-02   1.0151147e-03  -1.7452843e-01   2.7806583e-02  -2.5432168e-02  -4.7752860e-02  -7.9335303e-03  -9.1415412e-02  -1.6027467e-01   2.5817925e-02   4.0836821e-02  -1.1931169e-01  -4.6195438e-02   2.2913160e-01   1.8295072e-01   7.3732228e-02  -8.6072627e-02   1.8494594e-01   1.5204881e-01   2.8916572e-01   2.4023164e-01  -3.4319656e-02  -3.6688884e-02  -7.6108588e-02  -1.4418704e-01   7.5807001e-02   2.1869371e-01  -1.8113883e-01  -2.2185359e-01  -3.1924580e-02  -9.5506573e-02   1.2967017e-01   1.0917027e-01   4.1230637e-02   1.1462404e-01  -8.0412728e-02  -5.8765294e-02  -1.6040845e-01  -1.7852205e-01   9.6661806e-02   9.9730108e-02   1.1468610e-01   4.3358948e-02   9.0457641e-01   1.0000000e+00   3.1260854e-01   4.9328140e-01  -8.2899125e-02   1.7796633e-01   2.2702341e-01   9.5576823e-03   1.4206989e-01   1.5475484e-01  -2.2849905e-02  -3.6523441e-01  -3.5451575e-01  -1.4080304e-01   9.1917499e-01   2.1816405e-01  -2.5512041e-01   6.3289295e-02  -8.9648692e-02  -8.2969974e-02  -5.3544872e-02  -3.2456644e-01
  -4.3919184e-02  -9.6707654e-04   3.7540081e-02   8.7292354e-02  -2.4854004e-01  -3.5175210e-01   2.8151320e-02   1.8506465e-01   8.0623785e-02   1.7324798e-01  -6.8060357e-02   9.4966021e-03  -8.2210359e-02   1.2669645e-01   4.3041645e-02   1.1385545e-01   8.5452689e-03  -3.8549100e-02   1.6350655e-01   1.9930172e-01  -1.9495195e-01  -9.5188204e-02   8.7749599e-02   1.4256758e-01   2.1272435e-01   9.1989421e-02  -1.0732566e-01  -1.0306953e-01   1.1833607e-01   8.5871588e-02   2.6085331e-02   1.4634719e-02   1.1773089e-01   2.9501686e-02   1.4293741e-01   7.3066042e-02   2.1651167e-01   4.5667143e-01  -2.4413207e-01  -6.5995699e-02  -1.1342846e-01   1.0818498e-02   5.7571492e-01   2.8857626e-01   4.6144050e-01   2.5633499e-01   5.0108598e-01   3.5687811e-01   3.9095903e-01   3.3812977e-01   3.5416228e-01   3.7446515e-01  -4.4580309e-02   9.0665770e-02   3.3699662e-02   1.5587472e-01   1.8276951e-01  -2.4814339e-02   6.3812304e-02   6.2032436e-02  -1.5329511e-02   2.9773728e-02  -1.2516472e-01   3.9676869e-02  -2.5330314e-02   1.3741929e-01   1.8849020e-01   1.2574037e-01   1.8204465e-01   1.0899745e-01   8.8667366e-02   3.1216331e-01  -2.9337769e-03  -4.6099944e-03  -6.7847052e-02  -1.1528828e-01  -1.2038539e-01  -1.3867047e-01  -5.2745416e-02  -4.9677314e-02  -1.1319599e-03   8.8344145e-02  -1.1265028e-01  -1.7962428e-01   1.7239093e-01   2.6484904e-01  -1.2049723e-01  -1.9910368e-01  -9.9807750e-02   7.3459691e-02   6.6933142e-01   4.8502245e-01   5.7153996e-01   2.5934192e-01   4.7383575e-01   3.1260854e-01   1.0000000e+00   7.8581290e-01   6.3107415e-01   6.0530437e-01   3.9045196e-01   8.2380734e-02   4.8018340e-02   1.6705639e-01  -1.3210779e-01  -8.1939728e-02   1.7338341e-01   1.9987280e-01   3.2542928e-01   7.3961127e-01   6.5100525e-01   4.8858688e-01   5.7801488e-01   3.9031060e-01   1.2193199e-01  -4.6098728e-01
   1.0314319e-01   9.6825588e-02  -4.1957665e-02  -4.3058691e-03  -1.3134669e-01  -2.3820949e-01   7.6256966e-02   1.2907372e-01   2.0236245e-01   2.1424179e-01   5.7385891e-02   4.6316976e-02   1.0102226e-01   1.7685290e-01   1.7628776e-01   1.4231424e-01   5.2335092e-02   2.5756891e-02   1.2080302e-01   3.0372348e-01  -1.5649422e-01  -1.8109807e-02   6.7544065e-04   1.2268590e-02   4.9660245e-02  -7.7247789e-02  -1.0607569e-01  -6.6879286e-02   1.8129600e-01   1.9632253e-01  -6.8960484e-02  -4.3525393e-02   1.0804510e-01   1.0341933e-01  -2.7631225e-02  -1.5457194e-01   2.3821678e-01   3.6740958e-01  -8.2648845e-02  -5.3504786e-04  -5.6561946e-02   1.2081520e-01   5.0072485e-01   2.4074341e-01   3.4742720e-01   1.4993463e-01   3.9445358e-01   3.5415728e-01   3.2445517e-01   2.3151946e-01   2.7401913e-01   2.1260406e-01  -4.0307889e-02   6.2251132e-02   1.9853870e-01   3.9395361e-01   1.4381223e-01   3.5534147e-02   5.1965618e-02   3.3252331e-02   7.3606078e-02   7.8475715e-02  -1.0899431e-01   6.2483841e-02  -1.9932633e-02   8.4632831e-02   7.9341397e-02  -3.4147981e-02   1.7338453e-01   1.0165624e-01   2.5578485e-02   2.5841113e-01   3.1766488e-02   9.5282532e-02  -1.0946958e-02  -1.0370230e-02  -2.4257680e-01  -1.4279688e-01   7.3296977e-04   1.4332039e-02   2.5287469e-02   5.9956473e-02  -4.2098076e-02   2.4294220e-02   1.1444197e-01   9.6626648e-02   5.9677563e-02   6.8034461e-02   4.4845178e-02   9.2200421e-02   5.6658295e-01   3.9498618e-01   4.7198698e-01   1.3544225e-01   5.5968136e-01   4.9328140e-01   7.8581290e-01   1.0000000e+00   5.7003460e-01   6.5604107e-01   3.2166539e-01   1.0793260e-01   6.9773583e-02   2.4400491e-01   6.0334258e-03   2.5459288e-02   1.9427057e-01   2.5147911e-02   4.4440700e-01   6.6899474e-01   4.5296182e-01   3.6123608e-01   4.3351751e-01   4.2967349e-01   2.5705632e-01  -4.7570533e-01
   1.3799200e-01   1.2104700e-01  -1.3888974e-04   1.3641510e-01  -1.0759654e-01  -1.4162633e-01   7.6704422e-02   1.7272906e-01   1.6103681e-02   9.2565084e-02  -1.7330269e-01   1.4794387e-02  -5.6663561e-02   8.8370183e-02  -1.6385184e-01   9.1059452e-03  -8.9527514e-02   6.1254634e-04   1.7314324e-01   2.6866181e-01  -9.6504854e-02  -5.5192965e-02  -9.2693264e-02   7.3592244e-03  -1.2704590e-01  -2.2529293e-01  -3.4791941e-02  -2.2652603e-02  -1.9088572e-01  -6.5999888e-02  -2.2463064e-01  -2.3736301e-01  -8.1621935e-03   2.2699181e-02  -1.2646470e-01  -1.8597593e-01   2.4653999e-01   2.7462082e-01  -2.0639108e-01  -5.4135114e-02  -3.4720003e-01  -2.3251737e-01   5.1317987e-01   2.0698966e-01   3.3840071e-01   1.7498941e-01   3.6710946e-01   3.7930121e-01   2.5724731e-01   3.2224484e-01   2.2715342e-01   3.2654002e-01   8.8663873e-02   4.1737245e-01   8.6711660e-02   2.4096266e-01   2.0233374e-01   3.0505446e-02   1.9672288e-01   3.0975718e-01   1.4082872e-01   2.5453615e-01  -8.7440097e-02   9.6091649e-02  -1.7078018e-01   1.0523908e-01   6.3691214e-02   3.7475842e-02   1.7133592e-01   1.4145889e-02  -1.2177476e-02   3.1522134e-01  -1.6588470e-01  -8.8283221e-02  -1.6478521e-01  -1.3638042e-01  -2.7193711e-01  -2.4887274e-01  -1.0123835e-01  -6.2206354e-02  -8.7199244e-02  -1.7965080e-02  -2.6725715e-01  -3.5833124e-01  -1.8670635e-02   6.4548660e-02  -1.7678315e-01  -2.4084084e-01   1.2494256e-01   2.8906768e-01   7.9696898e-01   5.8720616e-01   4.8735792e-01   4.3075401e-01   1.2018999e-02  -8.2899125e-02   6.3107415e-01   5.7003460e-01   1.0000000e+00   7.2983929e-01   3.9731388e-01   2.3296625e-01   1.2724041e-01   2.1834808e-01   1.3638914e-01   2.7014324e-01   4.9554843e-01   4.3424243e-01  -1.9141484e-02   4.9436290e-01   6.9930718e-01   6.7485487e-01   8.0541578e-01   5.8397981e-01   2.9394121e-01  -1.9731160e-02
   1.6841242e-01   9.7213744e-02   1.1893772e-01   1.0545202e-01   4.2460814e-02  -1.4128255e-01   2.2746586e-01   2.2050651e-01   2.3316873e-01   1.7788758e-01  -7.8277751e-02  -4.6267858e-02   1.3087745e-01   1.8714805e-01   9.5031776e-02   2.1789315e-01  -1.0980686e-01  -8.5518301e-02   2.7644239e-01   3.6849459e-01  -1.3711580e-01  -7.5660530e-02  -4.9656789e-02  -1.1916084e-01  -1.3753602e-02  -1.0940984e-01  -7.6645004e-02  -6.6563202e-02  -9.1855735e-02  -5.4344173e-02  -1.3781195e-01  -1.9323180e-01  -4.4547855e-02  -5.9775430e-02  -2.6984469e-02  -1.2150358e-01   1.8829863e-01   2.1135269e-01  -1.5205621e-01  -1.3915636e-01  -2.2895359e-01  -9.9921541e-02   5.6380745e-01   1.8179191e-01   3.2485058e-01   6.5587524e-02   4.2100187e-01   3.9391035e-01   2.5991982e-01   1.7640682e-01   2.8543771e-01   2.8015028e-01   2.1811381e-01   3.7629805e-01   1.9473646e-01   2.8829694e-01   1.6600602e-01  -2.6742542e-02   1.5294236e-01   1.5342911e-01   2.4673231e-01   2.1174609e-01  -6.5678699e-02   1.4761882e-02  -1.1774684e-02   1.1252932e-01   7.8017052e-02   1.0156256e-03   2.3026395e-01   5.6933182e-02   5.6802379e-02   3.0999091e-01  -1.3724331e-01  -5.8754861e-02  -1.6213756e-01  -1.3545865e-01  -2.7958552e-01  -1.5098659e-01  -1.6495385e-01  -1.3696094e-01  -1.0669782e-01  -9.0969652e-02  -1.3194161e-01  -1.4368836e-01   8.3149404e-02   3.7160257e-02  -2.6439905e-01  -1.6686703e-01   3.0715398e-01   2.9467134e-01   7.6992213e-01   7.2098196e-01   3.0004617e-01   3.6356133e-01   2.6576436e-01   1.7796633e-01   6.0530437e-01   6.5604107e-01   7.2983929e-01   1.0000000e+00   3.9757859e-01   3.8649248e-01   3.3764383e-01   5.2039632e-01   2.2772503e-01   2.3443298e-01   3.1041115e-01   3.0593062e-01   2.9987065e-01   4.5751540e-01   4.6496294e-01   5.2535776e-01   6.3229036e-01   6.3433012e-01   4.8224424e-01  -7.3231881e-02
  -7.2783583e-02  -9.6947359e-02  -7.6690035e-02   1.7383113e-02  -1.7592751e-01  -2.4217132e-01  -1.0369975e-01   6.1242390e-02  -1.3008858e-02  -2.8489488e-03  -1.3722768e-01   1.0340742e-01  -1.0191860e-01   1.2597420e-01   2.0473237e-02   8.6195028e-02   6.5408335e-02  -1.0203271e-02   4.3603481e-02   1.1780199e-01  -7.7110903e-02  -1.0161240e-01  -1.3289558e-01  -5.5524967e-02  -7.9237264e-03  -5.4650756e-02  -1.8651304e-01  -1.9790782e-01   5.0153052e-02   5.9163176e-02  -1.6097993e-01  -1.2759961e-01  -3.0803682e-02  -6.8793456e-02   2.3197917e-02   6.8585860e-02   1.1334015e-01   1.3550821e-01  -1.0799433e-01   3.0758693e-02   8.5091286e-03   6.9238018e-02   9.0201435e-02  -1.0789526e-01  -2.4661392e-02  -5.2068488e-02  -7.3417472e-02  -7.0182263e-02  -2.6442367e-01  -2.2953988e-01  -4.4087899e-02  -4.6586031e-02  -1.1643404e-01   5.0190331e-03  -7.2991398e-02   4.9465348e-02  -1.1202396e-01  -3.0061270e-01   1.8225955e-02   2.7478088e-02  -1.0893649e-01   7.9927949e-02  -4.1647731e-02   1.6902066e-03  -1.6224588e-02   6.0995201e-02   6.3474238e-02   2.4790567e-02   8.5883707e-02  -5.6964678e-02  -1.2806642e-02   9.3442538e-02  -2.0043473e-02   9.6041555e-03  -5.9665337e-02  -1.0161871e-01  -2.3096136e-01  -1.9735892e-01   6.3404737e-02   8.8391461e-02   1.2114107e-01   1.5640248e-01  -1.5178288e-01  -1.4063547e-01  -2.4282507e-02   1.4774491e-01  -1.5502054e-01  -1.4208346e-01   5.7664487e-02   1.7934344e-01   4.2784912e-01   2.3937894e-01   1.6376327e-01   5.0281009e-01   2.8116372e-01   2.2702341e-01   3.9045196e-01   3.2166539e-01   3.9731388e-01   3.9757859e-01   1.0000000e+00   1.3093567e-01   6.2419007e-01   2.5208509e-01   3.4790602e-01   3.2945132e-01   8.2223041e-02   5.2403580e-01   3.0021867e-01   3.5723952e-01   2.2312381e-01   2.6793118e-01   4.3354432e-01   4.6328789e-01   3.2344248e-01   8.0659657e-02
   2.8622639e-03  -2.2803578e-01   3.3074368e-01   1.4240978e-03   3.0549327e-01  -1.0489972e-01   2.3734784e-01  -2.1700286e-01   8.8013110e-02  -2.9146583e-01   4.6936070e-02  -3.7226261e-01   5.0301049e-02  -3.1934107e-01   6.5214693e-02  -1.9809343e-01  -3.2683865e-02  -1.1592905e-01   1.2988986e-01  -9.6474334e-02  -4.9464637e-02  -2.4124781e-01   2.5739177e-01  -7.3029226e-02   7.6478045e-02  -5.6847013e-03   1.7815227e-01   3.7351608e-02  -2.0344359e-01  -3.6784821e-01  -1.2713331e-01  -1.7399985e-01  -2.5682323e-01  -3.1792894e-01   2.5769414e-01   2.0931668e-01   5.4265663e-02  -1.2765355e-01   1.6294931e-01  -2.2548043e-01  -1.5318367e-01  -3.2931472e-01   1.8558457e-01   7.2960373e-02   2.7807959e-01   3.3778131e-02   1.6156388e-01   2.7064485e-02   1.8719709e-01   3.0520732e-02   2.3491599e-01   2.0079947e-01   2.2660495e-01   2.8382307e-01   2.0535836e-01   1.3212946e-01   2.3470746e-02  -9.2592470e-02   1.3944159e-01  -3.8061758e-02   7.6708713e-02  -2.6763235e-01  -2.2166196e-02  -2.2726234e-01   2.0281395e-01  -2.5408244e-01   2.4981595e-01   1.4655988e-01   7.8344065e-03  -1.0561913e-01  -1.0573742e-02  -2.4935124e-02  -3.5005904e-01  -3.2778000e-01  -3.7031991e-01  -3.0571943e-01  -1.8190241e-01  -1.5689118e-01  -1.6749907e-01  -2.4080343e-01  -2.5430087e-01  -2.9568451e-01   1.4968667e-01  -2.0614466e-01   2.2552679e-01   4.6309214e-02   1.0500302e-01   3.9851232e-02   2.8431525e-01   2.9272592e-01   2.8711773e-01   4.9678296e-01   8.0604719e-02   2.3041811e-01   5.3079497e-02   9.5576823e-03   8.2380734e-02   1.0793260e-01   2.3296625e-01   3.8649248e-01   1.3093567e-01   1.0000000e+00   2.9195559e-01   5.5738856e-01   3.9041801e-01   3.3191679e-01   1.4797735e-01   2.7636276e-01   1.0695471e-01  -6.2979236e-02   8.7207668e-02   1.8154016e-01   2.0057587e-01   2.1079353e-01   2.8469772e-01   2.8081329e-01
  -7.0207992e-02  -1.2243384e-01  -1.9022539e-02  -1.1315627e-01   4.7953721e-02  -3.4964938e-02  -7.9072405e-02  -2.2340088e-02   1.0580298e-02  -1.2475437e-01  -1.4797998e-01  -4.3447921e-02   2.5974659e-02  -4.3538708e-02   1.2218478e-01   1.2278038e-01  -3.5570690e-02  -9.7244127e-02   2.3634384e-02   4.4861823e-02  -2.1570083e-01  -2.6112214e-01  -8.6733174e-02  -1.4226250e-01   1.1583008e-02   1.3598510e-01  -3.1113429e-01  -3.7563215e-01   3.2286158e-02  -1.4565026e-02  -9.4292794e-02  -1.2751659e-01  -2.3969148e-01  -2.1480405e-01   7.8476579e-02   1.3837871e-01   2.3255318e-02  -6.8106251e-02   7.4885880e-02  -3.4993160e-02   1.0429716e-01   5.7494027e-02   5.2046332e-02  -1.0870477e-01  -8.6868606e-02  -2.2044798e-01  -9.7238035e-02  -8.2224707e-02  -3.5742593e-01  -4.2159177e-01  -2.0594083e-01  -3.1534025e-01   1.3042994e-02  -7.0506093e-03  -1.4633255e-02   1.5878864e-02  -1.8228248e-01  -2.9237535e-01  -1.5347458e-01  -1.6567776e-01  -1.7841729e-01  -1.2107465e-01  -8.8422362e-02  -1.1708651e-01   2.3006672e-02  -1.0690364e-01  -9.6096192e-02  -1.2306833e-01   7.0611525e-02  -7.8755451e-02   8.5403434e-02   1.3850531e-01   5.4603621e-03  -5.3483245e-02  -4.1670625e-02  -6.4342534e-02  -1.2296341e-01  -1.1275276e-01  -3.2083170e-02  -1.2936652e-02  -4.4459497e-03  -6.0041970e-02   9.8818306e-02   8.7062359e-02  -8.1982401e-02  -1.2655175e-01  -9.2076520e-02  -3.5068301e-03   2.0007897e-01   9.5717065e-02   1.3233369e-01   9.0508957e-02  -4.5276780e-01   4.1134094e-01   1.5870304e-01   1.4206989e-01   4.8018340e-02   6.9773583e-02   1.2724041e-01   3.3764383e-01   6.2419007e-01   2.9195559e-01   1.0000000e+00   3.4666857e-01   6.0828309e-01   4.1198349e-01  -3.2551050e-02   3.0067932e-01   2.5584210e-01  -3.1880624e-02  -4.5433881e-02   1.4388303e-01   1.6707070e-01   4.7363019e-01   6.0209284e-01   4.3277704e-01
  -1.1278275e-02  -6.9116822e-02   1.5585679e-01  -2.4707975e-02   1.3046346e-01  -2.3850685e-02   7.6599950e-02  -1.3258871e-01   6.5412575e-02  -9.8260773e-02   1.8306211e-02  -2.9636907e-01  -1.3027261e-02  -1.8824980e-01   1.3640348e-01  -2.1798548e-02   4.6507769e-02   3.0579139e-02   1.3425720e-01   1.0763756e-01  -9.2368891e-02  -1.0493683e-01   5.5054493e-02  -1.3526570e-01   6.6983074e-02  -1.4422723e-02   4.7816403e-02   6.4978658e-03   8.3437669e-02   5.6819291e-03  -6.8813261e-03  -6.9215990e-02  -4.7518502e-02  -5.8699737e-02   1.7098650e-01   1.3403370e-01   1.4141868e-01  -2.4925157e-02   1.8319420e-01  -1.6271527e-02   6.2804754e-02   5.1083881e-02   3.2877922e-01   1.8433131e-01   1.6613073e-01  -1.0241671e-02   2.1066791e-01   2.1026627e-01   1.0973091e-01   9.3395566e-02   1.9359905e-01   1.0674833e-01   3.2666593e-01   1.8140404e-01   2.7133788e-01   2.8195321e-01   8.4259292e-02  -6.0009609e-02  -1.2965861e-02  -6.5895638e-02   1.4537747e-02  -1.1198581e-01   6.9520697e-02  -4.1411296e-03   1.3243782e-02  -1.0739778e-01   6.8911956e-03  -5.8445092e-02   1.1793836e-01  -7.4064916e-02  -1.3941639e-01  -1.2121766e-01  -7.7587286e-02   4.4636292e-03  -1.1967689e-01  -8.4091202e-02  -8.4487428e-02  -8.9150343e-02   5.3435031e-02   2.0914790e-02   3.9713436e-02  -6.7782017e-02   2.3790997e-02   4.9044059e-03   1.3731079e-01  -3.0992865e-02   2.7109090e-02   1.2736320e-01   4.0310732e-01   2.5579625e-01   2.6962315e-01   3.3523121e-01   9.1462782e-02  -4.2240767e-02   1.7208294e-01   1.5475484e-01   1.6705639e-01   2.4400491e-01   2.1834808e-01   5.2039632e-01   2.5208509e-01   5.5738856e-01   3.4666857e-01   1.0000000e+00   4.5790908e-01   3.6864383e-01   1.3419763e-01   1.1959345e-01   2.2108983e-01   1.1313480e-01   6.4417258e-02   9.5465639e-02   1.3698152e-01   3.7627191e-01   4.6598621e-01   1.5734238e-01
   3.9293665e-03  -1.0829787e-01  -1.5370704e-02  -2.2370745e-01   2.0384461e-01   1.5392271e-01  -4.4804538e-02  -2.6348984e-01  -5.2846798e-03  -2.1907996e-01  -8.5309524e-02  -2.9831476e-01   4.6427990e-02  -2.8925544e-01   1.6070896e-01   2.1956022e-02  -7.8071903e-04  -5.5038749e-02  -6.2030349e-03  -1.8256749e-02   1.1606184e-01   6.1827575e-02  -1.1150918e-01  -2.2462576e-01  -5.6793985e-02  -3.2776191e-03   3.3033762e-02   2.2213131e-02  -1.2143287e-02  -5.6768749e-02  -1.8143211e-01  -1.7016315e-01  -2.4056788e-01  -1.5235202e-01  -4.1793279e-02  -6.1648154e-02   3.7746747e-01   9.0335297e-02   4.6825591e-01   1.7383555e-01   2.9745629e-01   1.0704378e-01   2.5137156e-02  -1.1248990e-02  -2.0940618e-01  -3.3638612e-01  -4.0311631e-02   5.6830303e-02  -3.2995610e-01  -3.8048179e-01  -1.4740922e-01  -4.0953966e-01   2.0200559e-01   8.6022616e-02   3.0331224e-01   2.5515432e-01  -1.4456843e-01  -7.8603050e-02  -2.0502750e-01  -1.7351215e-01  -1.8802222e-01  -2.0351086e-01  -1.2040619e-01  -2.1858945e-01  -4.1980273e-02  -3.1032442e-01  -2.0545828e-01  -2.3353305e-01  -1.0649315e-02  -7.1999205e-02  -1.9466472e-02   7.5286028e-03  -3.4193785e-02   2.1358541e-02  -4.9444893e-02   5.6483319e-02  -9.0274427e-02   3.0585487e-02   3.6488689e-02   1.0355784e-01  -3.6350162e-03  -1.0706259e-01   1.6604383e-01   1.2662448e-01  -8.2841509e-02  -2.7708219e-01   1.8229383e-01   2.6872380e-01   3.7395002e-01   2.1445720e-01  -1.0791405e-02   2.1714589e-02  -1.8768003e-01   1.0314661e-01  -1.1426193e-01  -2.2849905e-02  -1.3210779e-01   6.0334258e-03   1.3638914e-01   2.2772503e-01   3.4790602e-01   3.9041801e-01   6.0828309e-01   4.5790908e-01   1.0000000e+00   7.8001418e-01   2.2149063e-01   2.6005728e-01   6.7149499e-02  -1.6488962e-01  -1.1782021e-01   4.8033433e-02   8.5979751e-02   4.4208295e-01   6.8721829e-01   6.6336906e-01
   2.7470344e-02  -8.6055618e-02  -2.7025316e-02  -1.4616466e-01   2.3541122e-01   1.5092252e-01  -2.6411026e-02  -2.7117689e-01  -1.1579144e-01  -2.3576261e-01  -1.8768686e-02  -2.9509809e-01   6.9941082e-02  -2.5563631e-01   3.5489232e-02  -2.2169867e-02   1.1579363e-01   1.6796816e-02  -1.0698991e-01  -6.9085701e-02   7.8896091e-02   5.9940083e-02  -4.2216633e-02  -8.4422673e-02  -4.6180843e-02   4.4941963e-02   1.4133843e-01   9.6262672e-02   8.9867232e-02   5.7135110e-02  -5.7011007e-02  -1.2420297e-02  -3.0676700e-02   5.1913183e-02  -1.3721025e-01  -1.1656609e-01   2.1655135e-01   6.5734663e-02   4.4004107e-01   3.5321734e-01   2.4705300e-01   1.2941355e-01   8.6582540e-02   1.1331703e-01  -1.5333813e-01  -2.2892910e-01  -8.0492671e-02   1.3956277e-01  -2.5310976e-01  -2.4689996e-01  -1.1038528e-01  -2.3440465e-01   1.7741582e-01   8.3927254e-02   3.7864908e-01   4.0543265e-01  -8.2049035e-02  -8.8146293e-02  -1.6312862e-01  -1.4517916e-01  -1.5539245e-01  -1.5613005e-01  -8.6233848e-03  -9.8390420e-02  -1.3202513e-01  -3.1116078e-01  -1.9132946e-01  -1.7571652e-01  -1.3326709e-01  -1.7268909e-01  -2.2477135e-01  -1.2843456e-01   1.4157789e-01   1.9499564e-01   1.4802216e-01   2.7315470e-01  -1.9424695e-01  -1.2324098e-01   2.2475446e-01   2.6050739e-01   1.1312762e-01   6.2047403e-02   7.7169158e-02   1.2889945e-01   2.4231367e-02  -1.9365085e-01   2.9328098e-01   4.0410531e-01   4.9288719e-01   3.6701884e-01   1.0610345e-01   3.2241871e-02  -1.2738951e-02   1.0779649e-01  -3.5411721e-01  -3.6523441e-01  -8.1939728e-02   2.5459288e-02   2.7014324e-01   2.3443298e-01   3.2945132e-01   3.3191679e-01   4.1198349e-01   3.6864383e-01   7.8001418e-01   1.0000000e+00   5.0006797e-01   3.0660812e-01  -2.7631036e-01  -3.1179487e-02   8.3576135e-02   2.2921496e-02   2.0162676e-01   5.4647373e-01   6.7651680e-01   5.5126995e-01
   9.6713108e-02   1.5228830e-01  -1.7399375e-01   5.2230096e-02  -6.4263056e-02  -1.2196866e-02  -7.7838904e-02  -1.1397978e-01  -1.8491136e-01  -5.0256442e-02  -1.5173035e-01  -1.6596922e-01   1.0802693e-02  -1.1492588e-02  -1.4282337e-01  -9.9068208e-02  -1.5981776e-02   2.5158860e-02  -1.7327308e-01   1.2902831e-02   7.1792518e-02   8.7622612e-02  -2.0609085e-01  -5.1932836e-02  -1.5183658e-02  -7.2676332e-02   1.3797322e-01   1.6733991e-01  -1.0609756e-01   3.2077489e-04  -1.1556858e-01  -1.6983818e-01   1.0286318e-01   1.2409760e-01  -2.1023507e-01  -1.4339806e-01   1.3336968e-01   2.4944632e-01   6.1119619e-02   1.9536059e-01  -1.4901136e-01  -3.4208140e-02   1.0004333e-01   1.0905353e-01  -2.2128560e-02   9.4837394e-02  -1.0909432e-02   1.3421681e-01   4.5923478e-02   1.2628864e-01   1.2376783e-01   2.1573920e-01  -2.6004450e-02   2.0577271e-01   1.1699319e-01   3.5753496e-01   1.3796355e-01   1.2220980e-01   2.4623279e-01   3.2236038e-01   1.1657164e-01   1.8618565e-01   1.2086555e-01   1.8945789e-01  -3.1545192e-01  -1.2212613e-01   5.8586691e-03   1.1919032e-01   1.1201266e-01   5.0842496e-02  -7.3397790e-02   7.7191853e-02   4.9243503e-02   7.9794539e-02   3.8910217e-02   7.1252040e-02  -2.2252247e-01  -2.1047753e-01   1.3942402e-01   1.7189279e-01   7.5094816e-02   5.7643532e-02  -2.7458877e-01  -1.6436939e-01  -4.2735582e-02  -8.9757199e-02   1.0647102e-01   9.6230138e-02   3.2095730e-01   2.9821872e-01   3.0426974e-01   2.0035451e-01   3.4951037e-01   6.2014170e-02  -2.9695014e-01  -3.5451575e-01   1.7338341e-01   1.9427057e-01   4.9554843e-01   3.1041115e-01   8.2223041e-02   1.4797735e-01  -3.2551050e-02   1.3419763e-01   2.2149063e-01   5.0006797e-01   1.0000000e+00   2.4773659e-01  -3.3144446e-01   3.1448180e-01   4.7604315e-01   3.0585992e-01   5.2855676e-01   4.1009465e-01   2.9075406e-01   7.3918354e-03
  -9.0614298e-02  -8.4321152e-02  -6.5363047e-02  -9.5146966e-02  -1.7506268e-01  -2.2261126e-01  -1.2359766e-01  -7.8120705e-02  -2.4316608e-01  -2.5022453e-01  -3.6947209e-01  -1.8957414e-01  -2.8374726e-01  -1.0293377e-01  -3.8345031e-01  -2.0228446e-01  -1.0080414e-01  -6.3757383e-02  -4.4746369e-02  -9.8407432e-02   2.1323940e-02  -8.0128103e-02  -2.2420743e-01  -2.3628941e-01  -1.4156157e-01  -1.9188455e-01  -7.1365849e-02  -8.3907602e-02  -2.7399539e-01  -1.9766077e-01  -2.1708639e-01  -2.7329397e-01  -1.3048486e-01  -2.3416483e-01  -6.2274678e-02   1.2636728e-02   2.1563342e-01   1.7513199e-01  -9.2880128e-02  -9.4632830e-02  -1.9092592e-01  -2.4845429e-01   1.3661953e-01  -6.8217830e-02  -3.1704437e-03   1.4330078e-02  -3.3025362e-02   1.6694309e-02  -1.3381036e-01  -3.9083724e-02  -3.5806123e-02   1.1013210e-01   8.5525300e-02   2.2488146e-01  -1.2789102e-01  -8.1709575e-02  -2.8619627e-02  -7.3778195e-02   1.8125561e-01   2.8235911e-01  -6.9655281e-02   1.1697613e-02  -3.8126000e-02  -7.8914463e-02  -2.7204076e-01  -1.7135368e-01   1.1250201e-01   1.1952954e-01   4.4798267e-02  -3.8703194e-02   1.3506756e-01   1.7209335e-01  -1.7390772e-01  -2.0049474e-01  -1.4560133e-01  -2.4171459e-01  -1.0149076e-01  -7.6603192e-02  -6.1178033e-02   1.0653879e-03  -2.6519378e-02  -2.7387100e-02  -2.9541027e-01  -3.9148837e-01  -1.0312819e-01  -5.6178325e-02  -2.0710859e-01  -3.2990569e-01  -2.5011358e-02   1.1004115e-01   3.8218538e-01   3.0176044e-01   1.5959132e-01   5.8013849e-01  -9.9519526e-02  -1.4080304e-01   1.9987280e-01   2.5147911e-02   4.3424243e-01   3.0593062e-01   5.2403580e-01   2.7636276e-01   3.0067932e-01   1.1959345e-01   2.6005728e-01   3.0660812e-01   2.4773659e-01   1.0000000e+00  -8.0950196e-03   1.1589536e-01   2.9381627e-01   3.5726524e-01   4.1137720e-01   2.5144515e-01   1.7824844e-01   3.3484300e-01
  -1.1185136e-01  -1.7857453e-01   4.6859230e-02  -5.5438018e-02  -1.7424263e-01  -2.3023546e-01   3.3680947e-02   9.8899157e-02   3.6305730e-01   1.7298081e-01   3.0372242e-02  -7.3065839e-03  -9.6453768e-03   6.4671051e-02   3.1932492e-01   1.3628553e-01  -2.4444534e-01  -2.1591068e-01   1.6662929e-01   1.3303784e-01   1.2828156e-02   2.4061614e-02   2.9183160e-03  -1.3949592e-01   7.8284535e-02  -7.2316992e-04  -2.8129495e-01  -1.8212354e-01   2.6938969e-02  -3.3342755e-02  -6.9284503e-02  -9.4561725e-02  -2.1348831e-01  -2.7793431e-01   1.8600196e-01   1.0439066e-01   2.7956011e-01   1.2433128e-01  -4.9926306e-02  -3.4286627e-01   7.2506688e-02   1.3969987e-01   4.2917594e-02  -2.8659478e-01   9.4737106e-02  -6.8459342e-02   1.3342418e-01  -1.6766915e-01  -1.0988852e-03  -1.2233331e-01   5.4687891e-03  -9.0786997e-02   5.3834959e-02  -1.3458276e-01   3.4540123e-02  -9.3530344e-02  -1.7271414e-01  -1.4620986e-01  -1.4569872e-01  -1.8567774e-01  -8.1241535e-05  -1.9617627e-02  -2.2421875e-01  -1.7521288e-01   2.7121240e-01   1.3602069e-01   3.6502332e-02  -1.2864696e-01   1.1938371e-01   6.1496007e-02   3.0389171e-01   2.9637202e-01  -1.2976487e-01  -1.2278646e-01  -1.7032910e-01  -2.3040365e-01   1.4578130e-02   1.6812338e-01  -3.6492686e-01  -3.4752545e-01  -2.1902705e-01  -2.6941581e-01   6.7038300e-02  -3.4368705e-02  -9.1533667e-03   4.2354622e-02  -1.7194812e-01  -1.3480224e-01  -1.1286777e-01  -1.5531879e-01   2.0318150e-01   2.4813509e-01   1.3535500e-01   1.9334088e-01   8.9218729e-01   9.1917499e-01   3.2542928e-01   4.4440700e-01  -1.9141484e-02   2.9987065e-01   3.0021867e-01   1.0695471e-01   2.5584210e-01   2.2108983e-01   6.7149499e-02  -2.7631036e-01  -3.3144446e-01  -8.0950196e-03   1.0000000e+00   2.5113854e-01  -2.5618154e-01   1.3050829e-01  -3.9723449e-03   1.5518667e-02   7.2490946e-02  -1.9470905e-01
  -1.5069972e-01  -8.6259872e-02  -2.5248575e-01  -2.4133979e-02  -4.3731907e-01  -3.9956591e-01  -1.9630599e-01   5.6564368e-02  -1.0942721e-01   4.4268922e-02  -2.2266256e-01   5.2524963e-02  -2.5763210e-01   1.4249096e-01  -2.2024930e-01  -1.3773238e-01  -8.9900629e-03  -7.4357688e-02  -6.4868373e-02   1.2103016e-01  -3.5207944e-01  -1.5660972e-01  -1.8349592e-01   1.0776832e-02  -2.4821078e-02  -1.1110092e-01  -2.8118306e-01  -1.9272323e-01  -1.9189705e-03   4.2579986e-02  -1.7174119e-01  -1.5204534e-01   8.7479987e-02   4.3089740e-02  -9.8878064e-02  -5.6887001e-02   9.6723564e-02   4.2164950e-01  -2.3377401e-01   6.0169440e-02  -2.9787723e-01  -8.1199011e-03   2.4228979e-01   1.4008899e-01   2.2512984e-01   2.8344739e-01   1.1152202e-01   1.0677463e-01   1.2565434e-01   3.0439929e-01   8.9625662e-02   3.0403974e-01  -3.0875344e-01   4.6072293e-02  -1.8084747e-01   1.7685958e-01   1.4436005e-01  -5.9475482e-02   4.4644155e-02   1.1487295e-01  -3.1663158e-02   1.4184330e-01  -1.8867627e-01   5.3301176e-02  -2.8330143e-01   1.4429152e-01   2.1902041e-02   1.1106015e-01   2.7952919e-02  -1.6885834e-02   8.5341477e-02   3.4165942e-01  -8.5996251e-02  -8.0771052e-02  -1.0480773e-01  -1.5751165e-01  -2.9141900e-01  -3.8664028e-01  -4.3727059e-02  -5.4344732e-02  -5.4397454e-02   7.3160667e-02  -4.6790553e-01  -3.1706964e-01  -1.3926362e-01   1.4438543e-01  -1.2077071e-01  -5.3008921e-02  -1.3678593e-01  -5.5290049e-03   6.6586386e-01   4.8864445e-01   6.5571235e-01   2.0726786e-01   4.0301651e-01   2.1816405e-01   7.3961127e-01   6.6899474e-01   4.9436290e-01   4.5751540e-01   3.5723952e-01  -6.2979236e-02  -3.1880624e-02   1.1313480e-01  -1.6488962e-01  -3.1179487e-02   3.1448180e-01   1.1589536e-01   2.5113854e-01   1.0000000e+00   5.9392215e-01   2.7136378e-01   5.0202434e-01   2.9310595e-01   7.1188205e-02  -5.9360044e-01
  -3.3546856e-02  -3.4862588e-02  -1.0350822e-01   6.4003409e-02  -2.6402355e-01  -3.0914619e-01  -7.6534530e-02   6.2283853e-02  -1.6563223e-01   7.8864091e-02  -2.4208918e-01  -8.9412533e-02  -1.4793027e-01   1.0463627e-02  -2.4236821e-01  -9.5857661e-02   6.0679531e-03  -2.1482773e-02  -3.3944485e-02  -3.0480057e-02  -3.4355294e-01  -2.4116944e-01  -7.8417456e-02   1.4525778e-01  -2.0184544e-02  -5.1633372e-02  -1.0316272e-01  -1.3768973e-01  -1.1811808e-01  -7.3043207e-02  -1.1294692e-01  -1.4156442e-01   5.1143043e-03  -7.1169800e-03  -2.1651248e-02  -4.7250374e-02   1.6111916e-01   3.8735363e-01  -2.3466061e-01   5.3497955e-02  -3.1332888e-01  -1.5698337e-01   4.1094686e-01   2.6863782e-01   2.8663410e-01   2.2501577e-01   3.5582840e-01   3.7381967e-01   2.1978169e-01   3.7807833e-01   2.2519909e-01   3.6799781e-01  -1.1935930e-01   1.7430920e-01  -1.6369182e-01   1.0407455e-01   1.9093547e-01  -5.3529067e-02   1.4873566e-01   2.4250731e-01  -7.9482835e-03   1.3047665e-01  -1.2621627e-01   5.2765245e-02  -2.7306411e-01   7.7775439e-02   2.6569542e-02   1.0834664e-01   5.6621784e-02  -1.1073854e-01  -5.1998765e-02   2.5862227e-01  -1.3002740e-02  -5.9073128e-02  -2.6141441e-02  -6.5587066e-02  -1.4670962e-01  -3.2573825e-01  -4.1188066e-03   7.7237873e-03  -6.8109274e-02   3.8358034e-02  -2.9506236e-01  -3.4855353e-01   4.9446263e-02   9.4473745e-02  -1.6101653e-01  -2.5296452e-01  -3.4344713e-02   5.3403655e-02   6.1456221e-01   4.3680477e-01   4.4961972e-01   2.5191505e-01  -1.2416851e-01  -2.5512041e-01   6.5100525e-01   4.5296182e-01   6.9930718e-01   4.6496294e-01   2.2312381e-01   8.7207668e-02  -4.5433881e-02   6.4417258e-02  -1.1782021e-01   8.3576135e-02   4.7604315e-01   2.9381627e-01  -2.5618154e-01   5.9392215e-01   1.0000000e+00   6.3953041e-01   7.3600612e-01   3.6031703e-01   5.3185758e-02  -2.2351617e-01
  -5.2008035e-02  -1.5061331e-01   7.2928334e-03   1.8139594e-03  -1.3268016e-01  -1.0565421e-01   6.8919773e-02   1.6248506e-01   1.8596982e-01   2.9915312e-01  -1.3559770e-01  -1.1716616e-01   5.0078641e-03  -9.6822587e-03   4.5758646e-02   7.8836696e-02  -3.0475774e-01  -2.5054528e-01   1.0092178e-01  -5.8092558e-02  -1.2696569e-01  -2.2591375e-02  -7.8454460e-02   2.0456781e-02  -1.2037705e-01  -1.0116175e-01  -1.2143749e-01  -6.5459063e-02  -2.7656324e-01  -2.3326735e-01  -2.4289281e-01  -2.8093885e-01  -3.3668632e-01  -3.3738900e-01  -6.9196484e-02  -1.5978220e-01   3.6885798e-01   2.5242614e-01  -1.8329331e-01  -2.5053283e-01  -2.3823103e-01  -1.3770922e-01   2.2137011e-01  -1.3943053e-01   4.8028851e-02  -1.4089388e-01   3.1923252e-01   1.2640711e-01   4.3369890e-02   7.6107199e-02   1.1301928e-01   1.5670042e-01  -1.1836708e-02   1.6217819e-01  -1.0799368e-01  -7.8464926e-02  -1.3567883e-01  -2.1360710e-01  -1.0213237e-02   8.8497035e-02   9.5698366e-02   2.4164204e-01  -2.0226974e-01  -1.1192581e-01   2.3248308e-02   1.8295788e-01  -1.0317933e-01  -1.7071196e-01  -2.5458797e-02  -1.9812069e-01   3.5407490e-02   4.2246349e-01  -1.5256117e-01  -1.6988660e-01  -1.2103700e-01  -2.0946142e-01  -1.2630751e-01  -1.3914207e-01  -3.7689560e-01  -2.8988157e-01  -2.8396627e-01  -2.5400183e-01  -1.4748815e-01  -3.2534460e-01   1.3072899e-01   9.8488678e-02  -2.9103984e-01  -3.8327011e-01   1.6013652e-02   6.6445935e-02   5.9256820e-01   5.0855883e-01   3.1598856e-01   4.3263296e-01   1.3088120e-01   6.3289295e-02   4.8858688e-01   3.6123608e-01   6.7485487e-01   5.2535776e-01   2.6793118e-01   1.8154016e-01   1.4388303e-01   9.5465639e-02   4.8033433e-02   2.2921496e-02   3.0585992e-01   3.5726524e-01   1.3050829e-01   2.7136378e-01   6.3953041e-01   1.0000000e+00   7.9956862e-01   3.0876406e-01   1.2310834e-01   8.2607918e-02
   1.1358303e-02  -7.8099859e-02   9.3084201e-03   1.3015048e-01  -7.8231002e-02  -9.7625943e-02   9.7365660e-02   1.7939179e-01   8.2633533e-02   1.9986666e-01  -2.0895007e-01  -9.6722582e-02  -6.9270467e-02   4.3602242e-02  -1.4708534e-01  -1.0360146e-02  -2.3571337e-01  -1.9380596e-01   6.0515433e-02   5.0325150e-02  -1.5788819e-01  -5.1695169e-02  -1.1619971e-01   2.8291877e-02  -6.8211907e-02  -1.6173205e-01  -6.0190619e-02  -2.5122055e-02  -3.1306201e-01  -2.1741872e-01  -2.7784239e-01  -3.0782210e-01  -1.3378369e-01  -1.5798412e-01  -9.0277100e-02  -1.1625972e-01   1.4915362e-01   2.0052873e-01  -2.7768374e-01  -1.9914389e-01  -4.0824917e-01  -2.7032446e-01   3.0655401e-01   4.9342030e-02   1.4457395e-01   3.9292425e-02   2.4020664e-01   1.9293486e-01   8.4824046e-02   1.8757274e-01   1.9135006e-01   3.3021965e-01  -4.3211515e-03   3.6213945e-01  -4.0713208e-02   1.4219628e-01  -1.2793202e-03  -1.5772513e-01   2.3053025e-01   2.6744003e-01   1.7240329e-01   2.7570428e-01  -1.4187653e-01  -2.5649413e-02  -9.5258601e-02   1.3039307e-01   7.2910249e-02   5.0347758e-02   9.5758238e-03  -1.2188040e-01   5.5717170e-03   3.5767169e-01  -2.0715988e-01  -1.6898654e-01  -1.8822457e-01  -1.9479136e-01  -3.5391637e-01  -3.9834595e-01  -2.4824597e-01  -1.7638111e-01  -2.2955341e-01  -1.3082341e-01  -3.4787414e-01  -4.0010607e-01   4.9514534e-02   1.3866086e-01  -2.3266827e-01  -2.4088422e-01   1.5693126e-01   3.0071933e-01   7.6722393e-01   6.2387106e-01   5.0276983e-01   4.7539096e-01   3.6901609e-02  -8.9648692e-02   5.7801488e-01   4.3351751e-01   8.0541578e-01   6.3229036e-01   4.3354432e-01   2.0057587e-01   1.6707070e-01   1.3698152e-01   8.5979751e-02   2.0162676e-01   5.2855676e-01   4.1137720e-01  -3.9723449e-03   5.0202434e-01   7.3600612e-01   7.9956862e-01   1.0000000e+00   5.1395779e-01   1.7430839e-01  -8.8908415e-02
   1.6869524e-01   1.3155962e-01   1.1631870e-01   5.3647245e-02   4.8756060e-02  -4.0528419e-02   1.5311073e-01   1.6511317e-01   1.0749171e-01   2.0987741e-02  -6.1612282e-02  -6.5827375e-02   1.3312331e-01   8.3228561e-02   4.2748438e-02   1.9713467e-01   8.1545483e-02   5.3389299e-02   1.2970407e-01   2.3964275e-01  -2.0356621e-01  -1.5510407e-01   1.8327254e-02  -4.7443207e-02   1.7713188e-02   4.1592741e-02  -1.5214053e-01  -1.7574838e-01   1.6917129e-01   2.1751596e-01   6.4242696e-02   3.3919407e-02   1.2781393e-01   1.7523623e-01  -4.6761706e-02  -1.5638762e-01   3.5318142e-02   9.0392476e-02  -5.2206014e-02   1.0141274e-01   4.4293188e-02   1.6866301e-01   4.0560851e-01   1.8456394e-01   4.0576843e-02  -1.1806592e-01   1.5340958e-01   3.1419342e-01  -6.8491926e-02  -1.3733697e-01   1.0005249e-02  -9.5786747e-02   2.9176848e-02   1.7906282e-01   1.7931217e-01   2.7619809e-01   1.4994971e-01  -2.4235643e-02  -5.3367671e-02  -6.6456921e-02   5.3635493e-03   1.3700654e-01   1.3540283e-02   8.3765694e-02  -9.9823541e-02  -2.0959951e-02  -1.0845775e-01  -1.5476656e-01   9.6847683e-02  -5.4316416e-02  -1.2863808e-01   8.0042873e-02   1.5088879e-01   2.9274584e-01   1.4680177e-01   2.1325438e-01  -1.5570288e-01  -2.0692368e-01   1.4223814e-01   1.6485344e-01   1.5446954e-01   9.0760715e-02   1.3391743e-02   3.7559767e-02   6.1630408e-02  -4.0177483e-02  -5.3220156e-02   7.3256916e-02   3.2383142e-01   3.0138466e-01   4.4009812e-01   3.2491688e-01   1.1150053e-01   3.3727505e-01   3.5319330e-02  -8.2969974e-02   3.9031060e-01   4.2967349e-01   5.8397981e-01   6.3433012e-01   4.6328789e-01   2.1079353e-01   4.7363019e-01   3.7627191e-01   4.4208295e-01   5.4647373e-01   4.1009465e-01   2.5144515e-01   1.5518667e-02   2.9310595e-01   3.6031703e-01   3.0876406e-01   5.1395779e-01   1.0000000e+00   7.4962689e-01   1.0206174e-01
   5.2557900e-02   2.2270016e-02   2.7378014e-02  -4.6298005e-02   9.4133661e-02   2.6970393e-02   6.2760933e-02   1.8042069e-03   6.9405148e-02  -1.2323039e-01  -3.5909237e-02  -1.8393684e-01   1.2165820e-01  -1.0990417e-01   1.5909213e-01   1.3233899e-01   8.4855631e-02   1.8911011e-02   3.5869023e-02   1.4057205e-01  -1.5287026e-01  -8.5285089e-02  -6.3525817e-03  -7.8914327e-02  -6.4944741e-03   1.3740976e-01  -1.6254243e-01  -1.6680956e-01   2.8061353e-01   2.2767987e-01   1.1465666e-01   1.4821534e-01  -7.4600926e-03   8.5901002e-02  -9.2644413e-02  -1.5356564e-01   1.1996335e-01   7.2156077e-02   2.3167390e-01   1.7102300e-01   2.3332527e-01   2.6228698e-01   2.6839068e-01   1.2183364e-01  -1.1451313e-01  -2.8110566e-01   2.9220773e-02   1.4066552e-01  -2.1657237e-01  -3.4792610e-01  -1.7565187e-01  -2.7968164e-01   5.7142102e-02  -1.6421835e-02   2.8388189e-01   2.4637640e-01  -3.1250556e-02  -1.2006018e-01  -2.7562361e-01  -2.6104518e-01  -1.4400534e-01  -6.2038974e-02  -2.6015096e-03  -2.3098379e-02  -7.8764233e-02  -1.7678933e-01  -2.8344008e-01  -2.8675558e-01  -2.1736750e-02  -9.2392129e-02  -1.7134093e-01  -5.2631291e-02   2.2090633e-01   2.8768914e-01   1.7535233e-01   2.4348071e-01  -9.6724473e-02  -3.9198606e-02   1.1780396e-01   1.6725508e-01   8.6242630e-02   2.8136523e-02   1.2282588e-01   2.0244147e-01  -1.8934064e-02  -1.9335399e-01   9.7378755e-02   2.2251033e-01   3.6297595e-01   2.1553403e-01   1.7848497e-01   9.2805522e-02  -1.5667456e-01   2.0994031e-01   9.1617734e-03  -5.3544872e-02   1.2193199e-01   2.5705632e-01   2.9394121e-01   4.8224424e-01   3.2344248e-01   2.8469772e-01   6.0209284e-01   4.6598621e-01   6.8721829e-01   6.7651680e-01   2.9075406e-01   1.7824844e-01   7.2490946e-02   7.1188205e-02   5.3185758e-02   1.2310834e-01   1.7430839e-01   7.4962689e-01   1.0000000e+00   3.5984666e-01
  -5.3125846e-02  -1.8138347e-01   5.1115941e-02  -2.3358459e-01   2.4736936e-01   2.0394396e-01  -3.9398160e-02  -3.2202715e-01  -1.2477095e-01  -2.5489849e-01  -1.0633027e-01  -2.7627921e-01   2.7076792e-02  -3.5733797e-01   4.5939787e-02  -2.6215225e-02  -1.5381964e-01  -1.1526240e-01  -7.2693793e-02  -2.8133038e-01   1.6981981e-01   2.0032883e-02  -4.3681318e-02  -1.5844272e-01  -6.8838521e-02   2.8766613e-02   1.1077115e-01   2.7237598e-02  -2.2303914e-01  -2.3843803e-01  -1.2951622e-01  -1.7130978e-01  -3.5981249e-01  -3.0930533e-01   1.8238700e-03   8.5646904e-03   2.5851116e-01  -1.2424357e-01   3.7826619e-01   6.4933375e-02   2.1982557e-01  -7.0067901e-02  -1.5365990e-01  -1.7100185e-01  -2.2286432e-01  -3.5319375e-01  -1.4724936e-01  -9.7536700e-02  -2.9502630e-01  -3.6414271e-01  -2.1559437e-01  -4.0373193e-01   2.7935948e-01   4.1152777e-02   1.4164388e-01  -5.8791640e-02  -2.4515234e-01  -1.4962293e-01  -1.9390031e-01  -1.2362949e-01  -1.7823681e-01  -2.2962016e-01  -5.6758148e-02  -2.3688879e-01  -1.0054806e-02  -3.3936676e-01  -1.9967904e-01  -2.2596024e-01  -1.1552376e-01  -2.0310387e-01  -8.9454592e-02  -7.3891185e-02  -6.0035314e-02  -9.1435319e-02  -4.9847143e-02   1.5180262e-02   8.7841599e-02   1.4880032e-01  -1.0521847e-01  -1.7615065e-03  -9.9216340e-02  -1.9116790e-01   2.1667854e-01   7.2656015e-03  -8.6242215e-02  -3.1199973e-01   4.0562149e-02   9.1181704e-03   2.3702180e-01   3.8578717e-02  -2.2734080e-01  -1.2848156e-01  -4.5113294e-01   1.4560591e-01  -4.5608166e-01  -3.2456644e-01  -4.6098728e-01  -4.7570533e-01  -1.9731160e-02  -7.3231881e-02   8.0659657e-02   2.8081329e-01   4.3277704e-01   1.5734238e-01   6.6336906e-01   5.5126995e-01   7.3918354e-03   3.3484300e-01  -1.9470905e-01  -5.9360044e-01  -2.2351617e-01   8.2607918e-02  -8.8908415e-02   1.0206174e-01   3.5984666e-01   1.0000000e+00
