# Supplementary material for: “I Know that You Know that I Know”: Neural Substrates Associated with Social Cognition Deficits in DM1 Patients
Source: PLoS One. 2016 Jun 3;11(6):e0156901. doi: 10.1371/journal.pone.0156901 (PMC4892543; doi:10.1371/journal.pone.0156901)
Supplement: S2 File — Adjacency matrices obtained by graph theory bases analysis illustrating the intra-nodal correlations in individual subjects (DM1 patients and controls) (ZIP) [file pone.0156901.s002.zip › Adjacency_matrices/Sub_11.txt]

   1.0000000e+00   6.3980376e-01  -1.1917058e-01  -4.3705261e-01   1.2149615e-01  -9.9874162e-02   3.4872332e-01   2.3500354e-01  -7.9725584e-02  -2.4249849e-01   3.4652236e-01   5.1078150e-01   4.6823925e-01   5.0303527e-01  -2.2260822e-01  -3.4066793e-01   3.6319731e-01   5.3760978e-01   2.7959082e-01   1.1388743e-02  -3.3221926e-01  -3.3151601e-01  -4.0409681e-01  -4.7097116e-01  -4.4523220e-01  -4.1673226e-01  -2.9925805e-01  -2.3203395e-01   1.7855847e-01   2.7506290e-01  -3.0447766e-01  -2.5718653e-01   3.9909577e-01   2.4395886e-01  -3.0347238e-01  -4.2310466e-01  -2.7732549e-01  -9.7366051e-02  -2.3069212e-01  -2.0089984e-01   2.6007110e-02   7.8724894e-02  -3.3199923e-01  -3.0202829e-01  -4.7517816e-01  -4.9949562e-01  -4.1586575e-01  -3.0690011e-01  -4.3971453e-01  -3.9903417e-01  -3.9093990e-01  -4.2359516e-01  -1.8759390e-01  -1.0867066e-01  -1.8412310e-01  -2.6299285e-01   6.8929254e-01   6.4836541e-01   3.1836554e-01   1.8056590e-01   5.0002087e-01   4.2531812e-01   3.1912839e-01   4.9332627e-01  -1.7322146e-01  -2.3599832e-01  -4.0305554e-02  -2.2091760e-01  -1.4384095e-02   4.3062980e-02  -1.3486840e-02   9.8172209e-02   1.8319795e-01   9.7448706e-02   1.2613990e-01   7.9878783e-02   8.7431915e-02   3.9277739e-02  -1.0087730e-01   2.4018996e-01   1.2931459e-01   3.0718385e-01  -2.9739111e-01  -2.0651482e-01  -1.9430988e-02  -1.8061267e-01  -1.6550305e-01   7.1697248e-03   2.7125655e-03  -2.0831050e-02   9.1576573e-02   2.5612709e-01   6.5976601e-02  -1.7390570e-01  -2.6681408e-01  -1.6869827e-01  -3.5689062e-01  -2.5075377e-01  -1.1360584e-01  -5.8579111e-02  -1.0216345e-01  -1.7419434e-01   4.9663746e-02  -3.3517403e-02   1.1598430e-01  -3.8329052e-02   4.4674563e-02  -6.7174907e-02  -1.9279177e-01  -2.3354833e-01  -2.0136872e-01   2.9455438e-02   1.2930339e-01   7.8057011e-03   4.4243963e-02  -4.1953523e-03
   6.3980376e-01   1.0000000e+00  -4.5172120e-01  -3.1061787e-01   8.2353251e-02   1.1672025e-02  -7.1205021e-02   2.3032236e-01  -1.1152452e-01  -6.7849247e-02  -1.1307731e-02   3.9583888e-01   1.5776569e-01   4.9202949e-01  -1.0417530e-01  -2.3444770e-02   3.0765044e-01   5.2245068e-01   5.5706254e-02   3.0584823e-02  -1.0521837e-02  -5.4908437e-02  -4.4714682e-01  -3.8742010e-01  -2.4860274e-01  -3.3222190e-01   4.8918203e-03   8.8908807e-03   1.2910009e-01   4.5786259e-01  -4.3452850e-01  -3.0652142e-01   6.9479825e-02   8.8104968e-02  -2.7246611e-01  -2.6260158e-01  -1.1581176e-01  -3.7201155e-02  -5.4357586e-02   5.7059858e-02   2.3960795e-01   2.5693567e-01  -2.2588759e-01  -1.9658475e-01  -3.8411807e-01  -4.1347165e-01  -7.8976874e-02  -7.1264994e-02  -4.0296998e-01  -4.3892763e-01  -2.2708303e-01  -4.2327625e-01  -1.0449410e-01  -4.3901072e-02  -1.7265248e-02  -6.6432599e-02   6.3079579e-01   7.5734870e-01   1.0658361e-01   7.2894115e-03   3.3459512e-01   3.5794390e-01   3.3195588e-01   4.2166668e-01  -3.0112778e-01  -2.5134095e-01  -3.0114855e-01  -4.0915740e-01  -4.5437042e-02   9.0719653e-02  -1.8222190e-01  -9.9676591e-02   1.7448375e-01   1.8931645e-01   3.0641996e-01   2.5509581e-01   4.1780262e-02   5.8335954e-03   1.1135384e-01   3.5409598e-01   3.1352307e-01   3.9844200e-01  -6.7985904e-02   3.2010507e-03   1.4371980e-01  -5.7891401e-02   1.4682007e-01   1.7272531e-01   2.1808879e-01   1.3580768e-01  -6.0005701e-03  -7.0936574e-02  -2.0206775e-01  -3.1257889e-01   5.6374306e-02  -1.4666614e-02  -5.2166347e-02  -8.3477222e-03   4.8548539e-03  -1.2267996e-04  -4.5588365e-03  -1.3816357e-01   1.3762133e-01  -4.5981379e-02   1.7828827e-01  -3.6234044e-02   1.7718262e-01  -3.4607088e-02   1.3136644e-01  -2.8806730e-02  -1.3970870e-01  -3.3588447e-02  -1.6860081e-01  -1.2279118e-02   8.0676088e-02   3.7816159e-02
  -1.1917058e-01  -4.5172120e-01   1.0000000e+00   2.1960428e-01   5.9334771e-02  -6.2134301e-02   6.0986064e-01  -2.8436611e-02   3.4235465e-01  -1.6039006e-01   2.2900210e-01  -2.7307419e-01   1.0383353e-01  -4.0680426e-01   1.8413864e-01  -2.7761314e-01  -2.8191703e-01  -3.0516841e-01   2.0528541e-01  -1.7341043e-01  -4.3094640e-02  -2.3417628e-02   5.9573771e-01   1.6250314e-01   1.6162119e-01   1.4331749e-01  -1.3304071e-01  -1.3487176e-01  -1.0678360e-01  -3.4229475e-01   5.9540132e-01   3.3152325e-01   3.0107075e-01   2.0888172e-01   2.4076969e-01   8.6807097e-02  -1.2166837e-01  -2.1213537e-01  -7.7093344e-02  -1.7995199e-01  -1.2651931e-01  -2.4016279e-01   2.4926015e-01   2.0008128e-01   1.0224255e-01   1.5227227e-01  -1.3133529e-01  -9.8761294e-02   1.8734222e-01   3.2005782e-01  -2.3023216e-02   1.2830974e-01  -8.7444967e-02  -1.2394389e-01  -2.0339386e-01  -4.6258510e-02  -3.9925685e-01  -3.2963783e-01   1.7558482e-01   7.8551126e-02   2.7388290e-02  -3.0150529e-02  -3.9631523e-01  -1.8604431e-01   4.8528549e-01   2.4645833e-01   4.5393285e-01   3.8386510e-01  -2.1805880e-01  -2.5727728e-01  -7.6774917e-02  -9.6126633e-02   5.2017717e-02  -1.5180957e-01  -9.7896232e-02  -2.0227616e-01  -1.2595717e-01  -8.4431821e-02  -3.0060260e-01  -2.9693517e-01  -3.9979076e-01  -1.4034204e-01  -1.4267128e-01  -2.5303599e-01  -1.9390294e-01  -8.8500646e-02  -2.3551813e-01  -1.7050959e-01  -9.1463633e-02  -5.5097832e-02  -2.2518794e-01   3.6848457e-02   4.2502471e-02   3.8590561e-02  -3.0049699e-01  -9.0649321e-02  -2.6748463e-01  -1.3111622e-01  -1.8141818e-01   3.5102361e-02  -1.5452820e-01   1.4680437e-01  -1.3687051e-01   1.6584837e-01  -6.7974932e-02  -1.3424345e-01  -1.3279695e-02   3.7209053e-02  -1.1540832e-01  -2.5437382e-01  -1.4632838e-01  -6.7458836e-02   1.4666812e-01  -3.0813099e-02  -1.2792395e-01  -1.9112045e-03
  -4.3705261e-01  -3.1061787e-01   2.1960428e-01   1.0000000e+00  -4.4884039e-01  -1.7624954e-01  -2.3474036e-01   2.0264640e-01  -1.0813184e-01   5.2366316e-02  -4.3396410e-01  -3.8301278e-01  -5.0399129e-01  -3.0843445e-01  -1.0745304e-01   2.8888869e-01  -2.8675329e-01  -2.1480082e-01  -8.0089798e-02   2.9460746e-01   2.3710886e-02   1.3796713e-01   5.5308301e-01   8.3229117e-01   4.9591644e-01   6.4189018e-01   2.5862547e-01   1.1896007e-01  -4.5786648e-01  -3.1381187e-01   2.7861345e-01   5.0377639e-01  -1.8205289e-01   7.1165936e-02   4.8973798e-01   5.2529456e-01   1.4666985e-01   1.1838309e-01   4.0101656e-02   1.7108403e-01  -8.9150904e-02  -1.5300292e-01   1.1316134e-01   7.3338187e-02   4.1304672e-02   4.3783151e-02   2.3558504e-01   2.9688329e-01  -1.1857604e-01  -3.8792303e-02   7.4891709e-02  -3.8544930e-02   2.4515468e-01   2.4150715e-01   1.8587543e-01   2.3983477e-01  -1.2852296e-01  -1.3306589e-01  -4.9914230e-01  -3.0432164e-01  -5.6148003e-01  -3.0237334e-01  -3.5544552e-01  -4.6173589e-01   2.1198984e-01   3.2188632e-01  -1.0149063e-01   1.5450889e-01   1.6214076e-01   2.1475478e-01  -1.4408321e-01  -6.4004682e-02  -2.2210695e-01  -2.7365902e-02  -2.3795293e-01  -1.3610592e-01   8.4998482e-02   1.6622053e-01   1.2673972e-01  -1.0886244e-01  -7.9910703e-02  -2.4964075e-01   9.5269636e-04   5.7118542e-02   1.0235946e-01   3.0123879e-01   1.5058455e-01   1.9357864e-01   6.6232499e-02  -1.0350940e-01   1.2244559e-01  -4.9363619e-02  -5.9571902e-02   7.5950611e-02   2.3593059e-01   2.0182627e-01   2.9807500e-01   1.6306547e-01   1.6319879e-01   9.5837310e-02   1.2930273e-01   2.3987650e-01   5.5577939e-02   1.6079665e-01   4.4342247e-02   1.1061153e-01   2.0317858e-01   2.4865958e-01   2.6498693e-01   3.3945459e-01   3.1548247e-01  -5.6974327e-02  -2.1492626e-01   5.7004508e-02   2.9191560e-02   8.8290164e-02
   1.2149615e-01   8.2353251e-02   5.9334771e-02  -4.4884039e-01   1.0000000e+00   6.7689987e-01   2.9505836e-01  -1.2417020e-01   3.8072982e-01   1.0744850e-01   2.1324640e-01  -4.8998725e-02   3.3219994e-01  -7.2061983e-02   4.0452364e-01  -4.6160098e-02  -2.6805462e-02  -1.1497801e-01  -6.0542346e-02  -3.4550880e-01   4.6002160e-01   5.2199366e-01  -2.1271307e-01  -5.1922764e-01  -1.0554049e-01  -4.1138197e-01   4.1215063e-01   5.1685153e-01   1.1876933e-01   1.1922392e-02  -2.3105881e-01  -5.2145333e-01  -1.7738468e-01  -2.9432012e-01  -3.3641643e-01  -3.1468601e-01   5.8329709e-02  -2.0907443e-01   3.8328857e-01  -3.8039819e-03   2.8492178e-01   1.0642964e-02  -1.0896370e-01   1.0259844e-02   2.0453889e-01   8.7798220e-02   6.4117547e-02  -1.3316330e-01   3.8732039e-01   2.2415316e-01   3.0091743e-01   3.1467621e-01   8.3812401e-03   2.7582209e-02   1.2777860e-01   2.2628793e-01  -2.9448560e-02  -9.9473859e-02   4.0065667e-01   1.4406918e-01   2.1046898e-01   1.7533390e-01  -1.1896812e-01  -3.3810020e-02  -2.5446186e-02  -2.8411648e-01   9.9768825e-02  -1.2920134e-01  -1.8275534e-01  -2.9529528e-01  -2.9215600e-01  -1.5803123e-01  -1.1247356e-01  -3.1369108e-01   2.3253160e-01   9.2782737e-02  -4.1887719e-01  -4.3172013e-01  -1.6464979e-03  -3.6631967e-02  -4.7781444e-02   1.1210835e-01   1.8963321e-01   2.1357801e-01   3.0737875e-02  -1.0720974e-01   3.3648226e-01   1.8638112e-01   1.1002144e-01   1.8215453e-01  -3.1539600e-01  -1.7031181e-01  -3.1239806e-01  -5.3425500e-02  -2.0981928e-03   4.6437189e-02   6.2245923e-02   6.5003331e-02   6.3554826e-02   1.5126945e-01  -1.9058745e-01  -1.6083541e-01  -6.9420344e-02  -6.2582705e-02   7.3501077e-02  -1.3537615e-01  -1.3832801e-03   6.6085022e-03  -4.5975522e-02  -2.2570449e-01  -4.8488509e-01  -1.1556915e-01   5.2187268e-02   1.1285035e-01  -3.0224041e-02  -3.4423652e-02
  -9.9874162e-02   1.1672025e-02  -6.2134301e-02  -1.7624954e-01   6.7689987e-01   1.0000000e+00   4.4398354e-02   2.9704920e-03   1.2721835e-01   4.0326716e-01  -5.2227944e-02  -1.1958074e-01   2.3921931e-02  -9.9197428e-02   2.6054424e-01   7.0610735e-02   1.1210469e-01   1.5584901e-02  -2.0972747e-01  -2.1977297e-01   6.0192832e-01   6.2847461e-01  -2.0417600e-01  -3.3952443e-01   1.8811566e-01  -1.9375344e-01   5.1013973e-01   6.3522339e-01   1.2820627e-01   1.6845453e-01  -3.1418497e-01  -5.2187195e-01  -3.2318386e-01  -1.8689047e-01  -1.8778515e-01  -5.3646422e-02   2.4113286e-01  -2.0482605e-02   4.3750922e-01   2.4296812e-01   4.4741976e-01   2.2430169e-01  -7.4726928e-02   3.1737567e-02   2.8718358e-01   4.5572835e-02   1.9904082e-01   5.8863219e-02   3.2698788e-01   1.2998749e-01   3.0680592e-01   2.6469985e-01   1.3738994e-01   1.4715940e-01   2.9794941e-01   4.5055252e-01  -2.8749849e-02  -1.4799494e-01   1.7121284e-01   4.8297139e-02  -1.2718409e-01  -5.5175056e-02  -2.2796942e-01  -3.0383419e-01  -2.4397142e-01  -3.4097499e-01  -2.4858709e-02  -1.8744557e-01  -1.6756418e-01  -2.1213913e-01  -4.6246913e-01  -1.8186573e-01  -7.7597776e-02  -1.8024785e-01   2.5550741e-01   1.7775763e-01  -3.6693100e-01  -2.0808635e-01   2.3826346e-01   8.2736631e-02   9.0714347e-02   9.5832437e-02   1.4616708e-01   3.2850276e-01   5.5570843e-02  -1.5975903e-01   5.1379305e-01   4.6929904e-01   1.5801184e-01   1.1792473e-01  -1.7726362e-01  -2.1171139e-01  -2.4726222e-01   3.2685448e-02   9.7669157e-02   1.0802360e-01   1.7179308e-01   1.8469362e-01   1.9741773e-01   2.0844981e-01  -8.0993390e-02   2.6056595e-02  -1.9709696e-03  -5.1231571e-02   1.8160816e-01  -5.5687648e-02   1.0531894e-01   9.8337097e-02   9.3787257e-02  -8.4684270e-02  -3.1207974e-01  -1.9781353e-01  -5.7970976e-02   6.7297035e-02  -5.2923447e-02  -1.1099359e-01
   3.4872332e-01  -7.1205021e-02   6.0986064e-01  -2.3474036e-01   2.9505836e-01   4.4398354e-02   1.0000000e+00   3.5638965e-01   3.7079571e-01   1.8389154e-03   4.4025902e-01   1.8141517e-01   5.5573784e-01   3.0283786e-02   1.4285698e-01  -2.6174290e-01  -6.2098366e-02  -9.4537278e-02   1.8714157e-01  -2.3032130e-01  -3.3621161e-01  -2.9049949e-01   8.5148001e-02  -2.9114118e-01  -3.2259943e-01  -3.2670976e-01  -4.1510084e-01  -3.1716156e-01   1.5735834e-01  -6.6090597e-02   1.1256459e-01  -1.6154500e-01   4.2925561e-01   2.9436525e-01  -1.6238735e-01  -3.1022387e-01  -3.7065987e-01  -2.9315820e-01  -2.2421736e-01  -3.4711299e-01  -3.5370855e-02  -1.5973495e-01  -4.5091858e-02  -7.3853959e-02  -4.9974490e-02  -1.6320747e-01  -4.2430895e-01  -3.9189662e-01   2.1208248e-02   6.7143290e-03  -2.6463051e-01  -1.5040411e-01  -3.3211281e-01  -3.2675099e-01  -3.2271633e-01  -2.6744628e-01  -1.4582678e-01  -1.4572637e-01   5.6556189e-01   3.1137879e-01   5.4102916e-01   4.6258990e-01  -1.0760137e-01   1.7660125e-01   2.1030030e-01   1.9585096e-01   3.4907231e-01   1.1908016e-01  -3.8769932e-01  -3.7255901e-01  -5.9717667e-02  -8.2497837e-02   2.5409055e-01   6.9173381e-02   1.1244190e-01   7.6442597e-02   2.0016078e-02  -7.3327614e-03  -3.2480667e-01  -2.4345334e-01  -3.0721515e-01  -2.8150716e-02  -2.4683687e-01  -2.4317109e-01  -3.2200350e-01  -2.2984716e-01  -2.7254604e-01  -1.8749993e-01  -2.5995779e-03   1.5443244e-02  -2.5798444e-01   1.3343662e-01   1.4041864e-01   2.3563024e-02  -3.7455457e-01  -2.2925662e-01  -4.1111895e-01  -2.9796375e-01  -2.5852325e-01  -8.8986869e-02  -1.5861691e-01  -9.1865963e-02  -8.7715148e-02   1.6991289e-01  -1.4436561e-01  -2.0092300e-01  -8.3369534e-02   3.9950170e-02  -2.7608261e-01  -4.2456581e-01  -3.5375415e-01   2.4245659e-02   2.8615587e-01  -5.4859899e-02  -6.7408783e-02  -6.8229422e-02
   2.3500354e-01   2.3032236e-01  -2.8436611e-02   2.0264640e-01  -1.2417020e-01   2.9704920e-03   3.5638965e-01   1.0000000e+00  -1.4055301e-02   3.4173442e-01  -2.8999171e-01   3.4013436e-01   5.5208342e-02   4.2058223e-01  -3.6813321e-01   2.1210614e-01  -1.1002204e-01   6.6196013e-02  -3.6922153e-01  -1.4504576e-01  -2.7408081e-01  -1.4277105e-01   3.8570827e-04   1.8273867e-01  -8.5327616e-02   7.8006887e-02  -1.9052068e-01  -1.3650747e-01  -1.8959547e-01   6.5064174e-03  -1.0465765e-01  -5.1671188e-03   2.1467913e-01   4.3362457e-01  -1.0100856e-01  -4.0794849e-02  -2.0442988e-01   1.0973787e-01  -1.3979037e-01   2.1143305e-01   4.6406212e-02  -6.9691018e-04  -2.4924391e-01  -2.3681904e-01  -2.1871556e-01  -4.5583734e-01  -1.8345055e-01  -9.2795134e-02  -3.8479281e-01  -3.2438639e-01  -3.4480222e-01  -3.3100702e-01   7.6518426e-03  -6.5768516e-02  -5.1798578e-02  -6.1779517e-02   1.7372242e-01   7.5986574e-02   8.1721682e-02   1.5305269e-01   1.2625620e-01   4.6238062e-01  -1.4787057e-01   1.4477373e-02  -3.6774079e-01   1.9797175e-01  -1.9560286e-01  -2.0942917e-01  -3.8210959e-01  -1.3767789e-01   5.4289317e-02   2.7015368e-01   8.8087260e-02   1.3020363e-01  -2.0116410e-02   1.3615560e-01   1.9125696e-01   2.0097545e-01  -9.4818480e-02  -1.6478507e-01  -7.2996340e-02  -8.1504755e-02  -2.7777280e-01  -6.2736594e-02  -1.5714274e-01  -8.8995024e-02  -1.5479405e-02   1.3796626e-01   3.2520730e-01   1.1293656e-01   1.4415418e-01   7.8666543e-02   1.9729838e-01  -1.1668945e-01  -2.9107212e-02  -1.1980024e-01  -1.4610907e-01  -1.8342919e-01   5.4459895e-02  -1.4180523e-01  -1.1952510e-01  -2.2727646e-01   7.0408828e-02   1.8287544e-01   1.3599138e-01   6.6314391e-03   8.8239890e-02   1.9422038e-01   7.6961585e-03  -1.0366808e-01  -6.8693357e-02   1.2563004e-01   1.0185798e-01   5.5703741e-02   1.1750552e-01   4.0135684e-02
  -7.9725584e-02  -1.1152452e-01   3.4235465e-01  -1.0813184e-01   3.8072982e-01   1.2721835e-01   3.7079571e-01  -1.4055301e-02   1.0000000e+00   4.1367840e-01   3.8336137e-01   4.3326105e-02   5.2499712e-01  -8.3970668e-04   5.7615666e-01   2.5076451e-01  -1.1313919e-01  -1.2368926e-01   1.6537877e-01  -6.9106918e-02  -4.3770622e-02   3.0250080e-02   3.7818394e-01  -3.6036874e-03   3.9729506e-02   2.4760558e-02  -7.6843376e-02   1.9458144e-02   2.8210554e-01   3.2046352e-02   3.3049678e-01   1.0079630e-01   9.8884884e-02   7.0979870e-02  -1.6539743e-01  -1.5714473e-01  -2.1572565e-01  -3.2017423e-01  -1.0653571e-01  -3.4944111e-01  -6.5155603e-02  -2.1099596e-01  -2.4408133e-01  -2.2440935e-01   1.3389312e-01   1.0445364e-01  -1.8712422e-01  -2.3977359e-01   2.1587777e-01   1.3255817e-01  -8.2098039e-02   5.7148104e-02  -3.0339065e-01  -2.6063617e-01  -3.5209452e-01  -1.9975507e-01  -2.9057248e-01  -1.8976459e-01   2.8532248e-01   8.5548444e-02   3.4851149e-01   3.5518968e-01   1.4575229e-02   1.3721367e-01   2.4162217e-01   2.1176714e-01   6.2063024e-02   2.3255653e-02  -1.1979196e-01  -7.8638522e-02  -7.3008982e-02  -1.1774382e-01   1.6912154e-01   5.3303050e-02   1.0979629e-01   6.0172828e-02  -2.9232324e-02  -1.9998540e-01  -4.0815701e-02  -7.5230600e-02  -2.8047467e-03   1.6678312e-01   9.5094544e-02   9.1596603e-02  -8.2302871e-02  -1.4685081e-02  -3.5684532e-02  -2.4165400e-01  -6.4377672e-02   1.9627499e-01  -4.5051966e-01  -2.1562700e-01  -1.6458517e-01  -2.3060450e-01  -2.5329115e-01  -2.4184052e-01  -3.1152819e-01  -2.4413838e-01  -2.7612994e-01  -1.5289033e-01  -2.7468984e-01  -1.6191975e-01  -2.7675638e-01  -1.2247378e-02  -1.3162845e-01  -2.5143175e-01  -1.3140703e-01  -5.6525653e-02  -2.1901335e-01  -3.7580949e-01  -4.9441749e-01  -2.1934522e-01   1.7383002e-02  -2.9632826e-02  -1.3941690e-01  -1.1416579e-01
  -2.4249849e-01  -6.7849247e-02  -1.6039006e-01   5.2366316e-02   1.0744850e-01   4.0326716e-01   1.8389154e-03   3.4173442e-01   4.1367840e-01   1.0000000e+00  -4.8093187e-02   1.9235324e-01   1.7531301e-01   2.6260073e-01   1.9840174e-01   5.3087638e-01   2.0973912e-01   8.5086272e-02  -1.0884645e-01   1.3149630e-01  -2.6057793e-02   5.3799577e-02   4.5340643e-02   9.0324656e-02   7.7324001e-02   9.9243026e-02  -9.1982386e-02   1.9171037e-02   2.9588959e-01   2.6775513e-01   4.3197144e-02  -3.1845149e-02  -4.7717118e-02   1.7198374e-01  -3.2257099e-01  -1.7105449e-01  -3.1364528e-02   6.3398434e-02  -1.5669499e-01   5.6785398e-03   8.7841793e-02   4.1060433e-02  -3.0324976e-01  -2.5837546e-01   1.6684216e-01  -4.6549286e-02  -6.8370297e-02  -1.3131978e-01   9.7607368e-02  -4.1478398e-02  -1.0124750e-01  -2.6676198e-02  -1.9849204e-01  -1.7117769e-01  -1.7287928e-01  -6.3435331e-02  -1.1770462e-01  -2.2336464e-01   9.4765528e-02   7.4730190e-02   1.1764554e-01   2.4304077e-01   1.6563730e-01   2.2187848e-02  -3.2624154e-01   3.3980729e-02  -2.3697316e-01  -2.2854830e-01  -3.0749550e-02   1.2515098e-01  -6.7630376e-02  -4.9140297e-03   1.5703859e-01   1.6928775e-01   8.6275214e-02   2.3213773e-01   1.0946327e-01   6.2115782e-02   3.5165144e-01   6.9625062e-02   2.0548787e-01   1.3571872e-01   5.5185507e-02   2.9079205e-01  -2.7798501e-01  -1.4665108e-01   5.5248877e-02  -2.4377535e-02  -4.2660672e-02   1.4494861e-01  -2.0970142e-01  -2.2216401e-01   3.7702379e-02  -9.8719379e-02  -1.0306717e-01  -2.5098906e-01  -1.4706986e-01  -1.8406477e-01  -1.2891571e-01  -1.7585202e-01  -2.0747171e-01  -1.6024953e-01  -1.9568666e-01  -1.3971137e-02  -5.2128283e-02  -7.0566792e-02  -2.3286415e-01   6.4298429e-02  -1.4152133e-01  -1.7376893e-01  -3.2436373e-01  -6.2911545e-02   5.6617513e-02   4.7528537e-02   6.6519081e-02  -6.0390739e-02
   3.4652236e-01  -1.1307731e-02   2.2900210e-01  -4.3396410e-01   2.1324640e-01  -5.2227944e-02   4.4025902e-01  -2.8999171e-01   3.8336137e-01  -4.8093187e-02   1.0000000e+00   4.6616786e-01   8.2003113e-01   2.4570934e-01   4.7851853e-01  -1.3420566e-01   4.4661136e-01   2.9506481e-01   5.9859426e-01   5.9678349e-02  -3.0059860e-01  -4.3080027e-01   7.3393922e-03  -3.6499323e-01  -3.4851339e-01  -4.3456596e-01  -4.4732516e-01  -3.4646558e-01   6.3443383e-01   3.0882323e-01   2.3876906e-01  -1.4580345e-02   3.5024213e-01   8.4142646e-02  -3.0801197e-01  -4.3950156e-01  -3.5453403e-01  -3.4966440e-01  -2.8376075e-01  -6.0265967e-01   2.5795280e-02  -2.2090984e-02  -1.9789151e-01  -1.8994267e-01  -2.7154676e-01  -1.3598749e-01  -4.9324494e-01  -5.1694869e-01   1.7289626e-02  -3.0702786e-03  -2.5661301e-01  -8.5487961e-02  -5.4141407e-01  -4.1474843e-01  -4.7054078e-01  -4.6691933e-01  -8.2140847e-02  -5.4045936e-02   3.8799140e-01   1.8836542e-01   5.3959267e-01   2.6036744e-01   3.8069445e-01   4.2283161e-01   3.1418987e-01   7.4208705e-03   1.9083904e-01   4.3944159e-02  -6.5029445e-02  -9.8561972e-02   4.4226235e-02  -1.7143599e-01   4.2843576e-01   3.2058486e-01   2.4083137e-01   2.3527782e-01   1.5322143e-01   1.8829194e-02  -1.3764032e-02   6.2053659e-02   5.8746865e-02   2.9170964e-01  -8.8374724e-02  -1.1889622e-01  -2.7567424e-01  -1.1539055e-01  -3.5569542e-01  -4.4570225e-01  -4.7367499e-01  -7.5253673e-02  -3.8834205e-01   3.9891870e-02   6.0590184e-02  -1.2397599e-01  -4.1064907e-01  -2.1830945e-01  -4.6576549e-01  -3.5697020e-01  -4.9414750e-01  -1.8317805e-01  -1.7020676e-01  -1.1180368e-01  -2.4409399e-01  -1.1566395e-01  -3.4220828e-01  -2.0249456e-01  -3.4296185e-01  -2.2008564e-01  -3.1817904e-01  -3.3920216e-01  -2.9711184e-01  -9.5344976e-02   1.2576830e-01  -2.1858247e-01  -2.1393938e-01  -2.6212797e-01
   5.1078150e-01   3.9583888e-01  -2.7307419e-01  -3.8301278e-01  -4.8998725e-02  -1.1958074e-01   1.8141517e-01   3.4013436e-01   4.3326105e-02   1.9235324e-01   4.6616786e-01   1.0000000e+00   5.9629005e-01   8.9513952e-01  -4.4020748e-02   8.5012700e-02   4.7141139e-01   5.3507346e-01   2.4337015e-01   1.3294996e-01  -4.6102674e-01  -4.8596049e-01  -3.4401396e-01  -3.1761381e-01  -4.6755008e-01  -4.2302192e-01  -5.4405468e-01  -4.3154337e-01   4.1241448e-01   4.9385947e-01  -3.6932247e-02   1.8449262e-02   4.5178236e-01   3.7157179e-01  -5.2602133e-01  -5.1906815e-01  -3.5506453e-01  -1.0758833e-01  -3.6152499e-01  -2.2484129e-01   3.8400552e-02   1.3590124e-01  -2.8218067e-01  -2.4880942e-01  -4.7702763e-01  -4.8954473e-01  -5.0730208e-01  -4.9033089e-01  -3.1804911e-01  -2.9091862e-01  -3.9168816e-01  -2.6481567e-01  -4.2435177e-01  -4.0704493e-01  -4.2855031e-01  -5.2844269e-01   2.1797322e-01   2.0281133e-01   2.4113957e-01   2.8022997e-01   4.8554975e-01   5.1225362e-01   4.7424967e-01   5.5795340e-01  -3.3776101e-01  -1.0152323e-01  -2.3620036e-01  -2.6587481e-01  -2.4932638e-01  -4.0505165e-02   1.3442508e-01   1.4835149e-01   4.0078736e-01   4.9992155e-01   1.7344994e-01   3.8735630e-01   2.6685916e-01   1.7161829e-01  -6.5469742e-04   6.2272514e-02   1.7975710e-01   3.3680934e-01  -2.3984765e-01  -1.0599651e-01  -3.4833471e-01  -1.5391282e-01  -3.6647715e-01  -3.5071620e-01  -2.3277451e-01   3.5385249e-02  -1.6529471e-01   3.4004221e-03   1.7586352e-01  -3.6747111e-01  -3.1296886e-01  -3.8434539e-01  -4.3743247e-01  -4.8671533e-01  -3.8291992e-01  -4.1505380e-01  -3.2192263e-01  -3.8547318e-01  -1.5952015e-01  -9.3391749e-02  -2.1051482e-01  -2.0950492e-01  -3.4226460e-01  -1.7088546e-01  -3.0988417e-01  -3.2148052e-01  -2.2635696e-01   2.1771575e-02   4.9741380e-02  -1.6532332e-01  -9.8697430e-02  -2.1612175e-01
   4.6823925e-01   1.5776569e-01   1.0383353e-01  -5.0399129e-01   3.3219994e-01   2.3921931e-02   5.5573784e-01   5.5208342e-02   5.2499712e-01   1.7531301e-01   8.2003113e-01   5.9629005e-01   1.0000000e+00   4.5685566e-01   4.6946545e-01   3.4353685e-02   2.8485271e-01   2.1932717e-01   4.1303454e-01  -6.3817664e-02  -3.4788848e-01  -3.9264040e-01  -7.1228047e-02  -4.0024058e-01  -4.1851243e-01  -5.1054920e-01  -4.0170930e-01  -2.7954987e-01   5.1609696e-01   2.1732176e-01   5.7149550e-02  -1.5899727e-01   3.5158367e-01   1.2241206e-01  -4.6169901e-01  -5.7643340e-01  -4.3167590e-01  -3.9987822e-01  -2.4080137e-01  -4.6187330e-01   1.2484880e-03  -2.7268035e-02  -3.0583390e-01  -2.7783139e-01  -2.1669729e-01  -2.2561104e-01  -4.6617579e-01  -5.1941180e-01  -6.4826801e-03  -7.6929702e-02  -2.7387786e-01  -9.0308987e-02  -4.7951601e-01  -4.1931305e-01  -4.0238783e-01  -4.0174849e-01  -1.9813457e-03  -1.5806289e-02   5.2990376e-01   2.8012865e-01   6.4941829e-01   4.9958919e-01   3.0349594e-01   4.3798867e-01   8.9236927e-02   3.2054739e-02   2.9691148e-02  -1.3185445e-01  -2.3054443e-01  -2.1886442e-01   5.8974947e-04  -5.9676386e-02   3.5966684e-01   2.9395900e-01   1.9498288e-01   2.7851851e-01   9.4313517e-02  -8.3711088e-02  -1.3537619e-01  -7.4997819e-02   3.1553641e-02   2.9713919e-01  -6.1030628e-02  -9.9582375e-02  -2.3453220e-01  -6.8918951e-02  -2.5422965e-01  -3.2005271e-01  -1.7067869e-01   1.2619700e-01  -3.9639712e-01   4.6789939e-03   4.9572930e-02  -1.8255633e-01  -3.4265436e-01  -3.3460672e-01  -4.4797876e-01  -3.7549624e-01  -4.1645451e-01  -2.2206184e-01  -2.3318070e-01  -2.2402940e-01  -1.8210075e-01  -2.6529718e-02  -2.2684751e-01  -3.0487867e-01  -2.6818649e-01  -1.1885105e-01  -3.0635214e-01  -4.5414957e-01  -4.2616862e-01  -3.7223683e-02   2.2795701e-01  -1.1979669e-01  -1.5504873e-01  -2.0777019e-01
   5.0303527e-01   4.9202949e-01  -4.0680426e-01  -3.0843445e-01  -7.2061983e-02  -9.9197428e-02   3.0283786e-02   4.2058223e-01  -8.3970668e-04   2.6260073e-01   2.4570934e-01   8.9513952e-01   4.5685566e-01   1.0000000e+00  -1.6027649e-01   1.5829241e-01   4.9622775e-01   6.0675322e-01   1.0861206e-01   1.2987224e-01  -3.5826341e-01  -3.4409054e-01  -3.9785638e-01  -2.5813652e-01  -4.3541124e-01  -3.3588498e-01  -4.0284987e-01  -2.9319945e-01   3.1903613e-01   5.1147268e-01  -1.8087209e-01  -6.1764228e-03   3.4912087e-01   3.2856567e-01  -5.3761222e-01  -5.0356479e-01  -2.8014789e-01  -1.5791633e-02  -2.7396864e-01  -8.1020024e-02   7.6496264e-02   1.9105947e-01  -4.2581271e-01  -4.0466674e-01  -4.8390537e-01  -5.7011966e-01  -3.7890237e-01  -3.5277528e-01  -4.0047376e-01  -4.6033284e-01  -3.5428451e-01  -3.6313604e-01  -2.0973921e-01  -1.8379451e-01  -2.3591164e-01  -3.5489058e-01   3.9430855e-01   3.5414023e-01   5.0913631e-02   3.6676022e-02   3.5455426e-01   4.1462933e-01   4.5793871e-01   5.1570960e-01  -5.1308910e-01  -2.6236434e-01  -4.2333136e-01  -4.7912263e-01  -1.6011410e-01   2.6146637e-02   8.6969292e-02   2.4097751e-01   3.4012013e-01   4.8010714e-01   1.2858152e-01   4.0919821e-01   2.5650563e-01   1.7422853e-01   1.2231252e-01   1.8188481e-01   3.2425252e-01   4.8153379e-01  -1.7394041e-01   4.8015581e-02  -2.2038007e-01  -1.1629644e-01  -2.2487295e-01  -1.1884521e-01  -7.2033971e-02   6.6460391e-02  -3.3515320e-02  -3.1886844e-02   6.9077496e-02  -4.2334808e-01  -1.1256872e-01  -2.9858805e-01  -2.7475798e-01  -3.7000843e-01  -1.7186520e-01  -2.9796659e-01  -2.1680088e-01  -3.6659285e-01  -1.0281504e-01  -1.1679556e-01  -4.4287059e-02  -8.1772293e-02  -2.3376734e-01   1.4325751e-02  -1.6106994e-01  -1.6037225e-01  -1.7699577e-01   4.2709381e-02  -2.0358061e-02  -1.0720886e-01   4.1611577e-02  -3.4371430e-02
  -2.2260822e-01  -1.0417530e-01   1.8413864e-01  -1.0745304e-01   4.0452364e-01   2.6054424e-01   1.4285698e-01  -3.6813321e-01   5.7615666e-01   1.9840174e-01   4.7851853e-01  -4.4020748e-02   4.6946545e-01  -1.6027649e-01   1.0000000e+00   3.8270615e-01   6.0910772e-02  -1.3314197e-01   3.1183444e-01   1.4539446e-02   1.2503070e-01   8.3062730e-02   1.2952588e-01  -1.7514231e-01  -4.6772398e-02  -2.8461055e-01   1.2109846e-01   1.1090042e-01   4.5870908e-01   1.5666739e-01   1.2128249e-01  -1.4551880e-01  -1.8074797e-01  -2.7865957e-01  -1.7497530e-01  -2.2298524e-01  -2.2801237e-03  -3.5673325e-01   1.4150814e-01  -2.1345148e-01   2.4230813e-01   9.5259486e-02   3.5921019e-02   5.3886723e-02   1.4396005e-01   2.5078557e-01   8.9424238e-02  -1.0281657e-01   4.2347841e-01   2.8653308e-01   3.3651582e-01   3.0014104e-01  -1.9835762e-01  -1.4204453e-01   1.3895907e-02   8.0684219e-02  -4.6647963e-01  -2.9479196e-01   1.7114233e-01  -6.1940375e-02   1.6129779e-01   6.0361247e-02   1.2386492e-01   1.3905617e-02   3.1280998e-01   1.0718144e-02  -7.4275417e-02  -1.2483517e-01  -2.9435175e-02  -1.9958773e-01  -2.1552120e-01  -3.9171446e-01   2.3873877e-01   2.3058665e-01   3.9281873e-01   3.2703210e-01   3.5291934e-02  -1.0626931e-01   1.3697500e-01   9.8867852e-02   2.3745222e-01   2.3307118e-01   5.2345114e-01   2.8072432e-01   1.9963588e-01   2.6670268e-01   1.4336134e-01  -1.0504483e-01   4.8227625e-03   2.9493603e-01  -5.9093304e-01  -3.3323277e-01  -3.7571647e-01  -7.4387528e-02  -8.7668950e-02  -1.3403858e-02   2.6093564e-02   1.1495790e-01  -1.0355391e-01   1.3718685e-01   8.0261894e-02   1.8332928e-01  -2.3537890e-03   4.2048508e-02  -1.6698883e-01  -2.5441156e-01   8.2360343e-02   5.2151313e-02  -3.7485956e-02  -2.7201768e-01  -4.0137936e-01  -2.4426393e-01  -9.8059943e-02  -6.3230334e-02  -1.7527583e-01  -1.9749057e-01
  -3.4066793e-01  -2.3444770e-02  -2.7761314e-01   2.8888869e-01  -4.6160098e-02   7.0610735e-02  -2.6174290e-01   2.1210614e-01   2.5076451e-01   5.3087638e-01  -1.3420566e-01   8.5012700e-02   3.4353685e-02   1.5829241e-01   3.8270615e-01   1.0000000e+00   4.0709305e-03  -4.6063297e-02  -2.5230608e-02   2.8555424e-01  -1.5570712e-02   9.5003718e-02   1.0533219e-01   3.1208563e-01   7.9996243e-03   1.7513656e-01   9.9469282e-02   1.0011004e-01   2.3745261e-01   2.0380631e-01   8.4425348e-02   1.2921822e-01  -2.3350691e-01   1.6787077e-02  -6.1107390e-02   6.9889441e-02   1.6211910e-01   1.7972889e-01   9.8762929e-02   2.1532550e-01   2.3284281e-01   2.4006381e-01  -2.6131489e-01  -1.8389134e-01  -3.5418238e-02  -3.3302698e-02   4.8878591e-02  -5.9940169e-02   3.1717875e-03  -3.5170815e-02   4.6920642e-02   4.0244966e-02  -1.0849146e-01  -8.1294602e-02   4.6838476e-02   4.2506547e-02  -1.9927907e-01  -2.1505025e-01  -2.4487675e-01  -1.7516409e-01  -1.6517762e-01  -3.1483539e-03   1.0260088e-01  -1.3766083e-01  -2.2962733e-01   9.0683912e-02  -4.6625214e-01  -3.5276004e-01   6.6869751e-02  -3.2877140e-02  -3.4251367e-03   2.1349297e-02   1.4291439e-01   3.0950254e-01   2.5309142e-01   3.2773831e-01   2.1938757e-01  -2.6741932e-03   3.5737297e-01   1.3206030e-01   3.8842689e-01   1.2515775e-01   5.2171606e-01   5.5664123e-01   8.3691495e-02   3.3894697e-01   2.7513884e-01   7.3354979e-02   1.3704571e-01   2.5785029e-01  -3.9559201e-01  -4.4781212e-01  -2.7372539e-01  -1.3953847e-01   1.7540909e-01   2.5130589e-02   9.2416865e-02   1.3433978e-02  -9.9031825e-02  -1.7578223e-01  -7.9626510e-02  -1.3281722e-02  -1.1016619e-01  -8.0445892e-02  -8.5398842e-02  -8.2378439e-02   8.9325312e-02   1.2550884e-01   1.4099494e-01   1.0899828e-01  -2.0900331e-01  -1.9820295e-01  -2.8178940e-01  -1.4157630e-01  -4.0162728e-02   9.3029421e-03
   3.6319731e-01   3.0765044e-01  -2.8191703e-01  -2.8675329e-01  -2.6805462e-02   1.1210469e-01  -6.2098366e-02  -1.1002204e-01  -1.1313919e-01   2.0973912e-01   4.4661136e-01   4.7141139e-01   2.8485271e-01   4.9622775e-01   6.0910772e-02   4.0709305e-03   1.0000000e+00   8.0489889e-01   4.0574769e-01   3.8692721e-01  -1.3893830e-01  -2.9219938e-01  -3.4593408e-01  -3.2098923e-01  -2.3980646e-01  -2.7527588e-01  -3.1544419e-01  -2.4164192e-01   6.5269186e-01   7.1554414e-01  -1.2033314e-01  -1.5252109e-01   2.5207248e-01   2.0656710e-01  -3.8570402e-01  -3.8406810e-01   2.1097091e-02   6.5161177e-03  -3.5706035e-01  -3.6614932e-01   2.8781332e-01   3.3843365e-01  -3.3275705e-01  -3.1370674e-01  -4.0207460e-01  -3.7623135e-01  -3.5234176e-01  -3.5555850e-01  -2.9985908e-01  -4.1714047e-01  -3.1485705e-01  -4.2366099e-01  -4.0086543e-01  -2.2323643e-01  -2.8565556e-01  -3.5895528e-01   3.8799532e-01   2.9836422e-01  -4.0939069e-02  -1.5814725e-01   2.7934000e-01   3.6962277e-02   6.8680143e-01   4.6398499e-01  -1.7584973e-01  -2.8865988e-01  -2.1801476e-01  -3.1864100e-01   2.6390916e-01   2.7002936e-01  -5.1005899e-02  -2.0198470e-01   5.3130539e-01   4.6775409e-01   3.6217067e-01   3.9601874e-01   3.3203648e-01   2.3849994e-01   5.6866383e-01   6.7123292e-01   5.8648988e-01   5.7171871e-01  -1.2585679e-01   1.5532393e-01  -1.8337417e-01  -2.2395611e-01  -2.4502962e-01  -1.9747220e-01  -5.0069036e-01  -3.0875507e-01  -9.9809764e-02  -5.0158118e-02   7.1939718e-02  -1.1652530e-01  -2.2815918e-01  -1.3581430e-01  -2.4639032e-01  -2.1456369e-01  -1.8738551e-01  -1.0294610e-01  -9.7408136e-02  -9.5295902e-02  -1.6408156e-01  -1.7671405e-01  -1.5712737e-01   2.4246016e-03  -3.0599962e-01   1.6371719e-02  -1.7900835e-01  -6.8358473e-02  -8.5026033e-02  -5.6125780e-02  -5.2953598e-02  -1.3264908e-01  -2.5380785e-02  -1.5526127e-01
   5.3760978e-01   5.2245068e-01  -3.0516841e-01  -2.1480082e-01  -1.1497801e-01   1.5584901e-02  -9.4537278e-02   6.6196013e-02  -1.2368926e-01   8.5086272e-02   2.9506481e-01   5.3507346e-01   2.1932717e-01   6.0675322e-01  -1.3314197e-01  -4.6063297e-02   8.0489889e-01   1.0000000e+00   3.1629125e-01   3.1879158e-01  -1.7882002e-01  -2.3482306e-01  -3.2808069e-01  -2.7309896e-01  -2.2654551e-01  -2.4103979e-01  -2.6695159e-01  -1.6096753e-01   5.0687102e-01   7.5866155e-01  -2.1066203e-01  -1.0309925e-01   2.1561239e-01   2.3783767e-01  -3.1725316e-01  -3.1760986e-01   9.3586755e-02   1.5506962e-01  -1.9041851e-01  -1.3771212e-01   3.4835587e-01   3.5017930e-01  -3.6219702e-01  -3.3345626e-01  -5.3930063e-01  -6.0173870e-01  -3.0665545e-01  -2.3632452e-01  -5.0714033e-01  -5.6619284e-01  -4.1804055e-01  -5.2809485e-01  -2.1504916e-01  -9.9986869e-02  -1.7278455e-01  -2.8118435e-01   5.6666692e-01   6.0063157e-01  -1.0225181e-01  -1.7027715e-01   2.1823190e-01   8.1453181e-02   5.3198988e-01   4.6808530e-01  -2.5916739e-01  -3.2202732e-01  -3.2972361e-01  -4.1564149e-01   1.1449019e-01   1.9332052e-01  -9.1035046e-02  -2.6751549e-02   4.4972513e-01   4.4270782e-01   3.2956036e-01   3.7744248e-01   2.0672780e-01   1.9629778e-01   4.3921764e-01   6.7605777e-01   5.7349923e-01   6.4236597e-01  -1.3017514e-01   1.1795976e-01  -8.2968742e-02  -2.0100388e-01  -9.7871783e-02  -7.5049637e-03  -2.5603420e-01  -2.1765518e-01   3.3621160e-02   4.2822794e-02   1.5343333e-02  -2.1360852e-01  -8.6051798e-02  -6.1120336e-03  -1.4166750e-01  -1.1595613e-01  -4.9905334e-02  -7.5639523e-02  -1.2203136e-01  -1.0412122e-01  -8.6630132e-02  -1.0418650e-01  -2.5008250e-03   3.6074294e-02  -1.2217326e-01  -1.0919447e-02  -4.1126547e-02   7.7681958e-02   7.7479900e-03  -1.5194255e-02  -9.1190523e-02  -1.1009964e-01  -2.6999272e-03  -7.8732395e-02
   2.7959082e-01   5.5706254e-02   2.0528541e-01  -8.0089798e-02  -6.0542346e-02  -2.0972747e-01   1.8714157e-01  -3.6922153e-01   1.6537877e-01  -1.0884645e-01   5.9859426e-01   2.4337015e-01   4.1303454e-01   1.0861206e-01   3.1183444e-01  -2.5230608e-02   4.0574769e-01   3.1629125e-01   1.0000000e+00   6.6943767e-01  -4.0312153e-01  -4.5233149e-01  -7.0509496e-03  -1.7365626e-01  -3.7103859e-01  -3.1418296e-01  -4.3049040e-01  -4.5596473e-01   4.5946256e-01   2.9469652e-01   1.8090476e-01   1.4294563e-01   4.3668287e-01   3.1033184e-01  -2.2023413e-01  -3.0099297e-01  -2.3767036e-01  -2.2019101e-01  -4.4410731e-01  -5.1434122e-01  -3.6366037e-02   7.3539111e-02  -4.8286589e-02  -1.4123026e-01  -3.0785090e-01  -1.0739184e-01  -3.8000495e-01  -3.5692286e-01  -1.3732385e-01  -1.5902165e-01  -2.5122642e-01  -2.4689593e-01  -4.8446698e-01  -3.1876004e-01  -4.3573853e-01  -4.6460738e-01   2.0574133e-02   2.1449368e-01   6.9487774e-02  -1.2172286e-02   3.2071857e-01   4.1737069e-02   4.9011265e-01   5.1244380e-01   1.8740997e-01  -1.0348088e-01  -3.3151010e-02   1.1407530e-02   4.0883877e-01   2.9925347e-01  -1.0016664e-01  -2.7781376e-01   4.2273131e-01   3.6952198e-01   2.4666635e-01   1.4501639e-01   2.3798641e-01   1.0082205e-01   1.0637094e-01   2.7331353e-01   1.9781925e-01   2.6585367e-01   1.5882675e-02  -8.9653467e-02  -2.2344931e-01  -8.9356018e-02  -3.3023449e-01  -4.6670520e-01  -4.4221490e-01  -6.8043935e-02  -3.1717756e-01   7.8293776e-02   1.0472745e-01   4.5021764e-02  -2.4689144e-01  -1.9823820e-01  -3.3185917e-01  -2.0694178e-01  -4.0711748e-01  -7.8674654e-02  -1.8357132e-01   1.7565749e-01  -2.2185913e-01   4.3225678e-02  -2.3656225e-01  -1.0741337e-01  -2.1934478e-01  -1.6772461e-01  -1.5927615e-01  -8.8264738e-02  -1.5043362e-01  -1.4111550e-01   1.7932894e-02  -2.0493880e-01  -1.2832584e-01  -6.0852093e-02
   1.1388743e-02   3.0584823e-02  -1.7341043e-01   2.9460746e-01  -3.4550880e-01  -2.1977297e-01  -2.3032130e-01  -1.4504576e-01  -6.9106918e-02   1.3149630e-01   5.9678349e-02   1.3294996e-01  -6.3817664e-02   1.2987224e-01   1.4539446e-02   2.8555424e-01   3.8692721e-01   3.1879158e-01   6.6943767e-01   1.0000000e+00  -3.3419371e-01  -3.0945049e-01  -1.8151654e-03   2.0957065e-01  -1.3728786e-01   4.7867362e-02  -2.6097253e-01  -3.3209748e-01   2.5645706e-01   3.0378425e-01   7.6458994e-02   2.4383898e-01   1.3591850e-01   2.6291565e-01  -1.4797196e-01  -7.4154037e-02   4.3279780e-02   1.2540436e-01  -3.6294868e-01  -2.8502531e-01  -8.1031144e-02   1.1294753e-01  -1.5370916e-01  -2.2690164e-01  -2.2752999e-01  -1.4968392e-01  -1.7336399e-01  -1.2078516e-01  -3.4059353e-01  -3.5925936e-01  -2.1477734e-01  -3.3136767e-01  -2.4690962e-01  -9.3131674e-02  -2.3795743e-01  -3.3281638e-01   1.3541643e-01   2.2144443e-01  -3.8688452e-01  -2.8245343e-01  -6.2926522e-02  -1.7177069e-01   4.5144280e-01   3.0037368e-01  -9.5379771e-02  -9.6823171e-02  -3.5621225e-01  -1.1454266e-01   6.2993963e-01   5.5744436e-01  -2.6961392e-02  -1.7012936e-01   2.5243177e-01   3.6156676e-01   1.2682462e-01   7.3882464e-02   4.0894846e-01   2.6031388e-01   3.4293269e-01   4.0986442e-01   3.6330307e-01   2.2307492e-01   1.8703098e-02   1.7640347e-01  -1.3245036e-01   1.3461847e-01  -1.0363561e-01  -2.8027325e-01  -4.0626792e-01  -1.6946088e-01  -7.6721328e-03   2.9693036e-02   1.3323771e-01   1.2856233e-01   9.8944652e-03  -1.2448870e-01  -6.1792980e-02  -4.8918237e-02  -1.4178745e-01  -7.9562116e-02  -7.4200887e-02   1.4985732e-01  -1.4595585e-01   4.1608671e-02  -1.9990098e-01   1.1307623e-01  -1.6698155e-01   4.2784272e-02   1.0625567e-02   1.9633131e-01   9.9767497e-02  -1.5938951e-01  -2.1490051e-01  -1.4228965e-01  -3.4811987e-02  -4.7417420e-02
  -3.3221926e-01  -1.0521837e-02  -4.3094640e-02   2.3710886e-02   4.6002160e-01   6.0192832e-01  -3.3621161e-01  -2.7408081e-01  -4.3770622e-02  -2.6057793e-02  -3.0059860e-01  -4.6102674e-01  -3.4788848e-01  -3.5826341e-01   1.2503070e-01  -1.5570712e-02  -1.3893830e-01  -1.7882002e-01  -4.0312153e-01  -3.3419371e-01   1.0000000e+00   8.5782499e-01   6.2543188e-03  -7.1693779e-02   4.7248847e-01   1.2153043e-01   7.9430716e-01   7.9967919e-01  -2.2903217e-01  -1.6948778e-01  -1.2830576e-01  -2.4511889e-01  -5.0085848e-01  -3.9845817e-01   1.6045361e-01   2.6211636e-01   3.7141176e-01   3.8282874e-02   5.6763241e-01   3.5849739e-01   2.4994806e-01   3.6483355e-02   1.3266169e-01   2.2977701e-01   3.7168778e-01   2.7356580e-01   4.6242983e-01   3.3918314e-01   3.1818828e-01   2.4425585e-01   4.0967349e-01   3.6526584e-01   3.5258956e-01   3.1365332e-01   4.0095237e-01   5.2572578e-01   4.1929650e-03  -6.9456820e-02  -1.0798822e-01  -1.2674732e-01  -4.1401993e-01  -3.5019377e-01  -4.1269995e-01  -5.2320217e-01   4.3897708e-03  -1.9564141e-01   1.0831807e-01   2.6870666e-02  -1.1726353e-01  -2.3732251e-01  -2.5236649e-01  -3.7786853e-02  -3.4457920e-01  -4.6979135e-01   4.0585664e-02  -1.1745777e-01  -4.8181776e-01  -4.0675560e-01   1.0840653e-01  -1.0975317e-02  -7.4173584e-02  -2.6599785e-02   1.5326680e-01   2.3935067e-01   2.0808716e-01   5.4895394e-02   5.4438059e-01   4.6069025e-01   1.7125943e-01  -6.5374072e-02  -3.1455306e-03  -1.8110877e-01  -3.7521896e-01  -2.2832957e-02   2.9048042e-01   2.3389713e-01   3.3749753e-01   2.8918508e-01   2.8280521e-01   2.3074921e-01  -3.6098182e-02   1.3071730e-02   7.6686442e-03  -8.8878848e-02   2.1425173e-01   1.5908423e-01   1.4015361e-01   1.5930472e-01   2.2964028e-01   7.3614538e-02  -5.8832552e-02  -2.5869633e-01  -2.9850588e-01   2.2048426e-02  -4.0824936e-02  -5.0576951e-03
  -3.3151601e-01  -5.4908437e-02  -2.3417628e-02   1.3796713e-01   5.2199366e-01   6.2847461e-01  -2.9049949e-01  -1.4277105e-01   3.0250080e-02   5.3799577e-02  -4.3080027e-01  -4.8596049e-01  -3.9264040e-01  -3.4409054e-01   8.3062730e-02   9.5003718e-02  -2.9219938e-01  -2.3482306e-01  -4.5233149e-01  -3.0945049e-01   8.5782499e-01   1.0000000e+00   4.8797775e-02   2.1470669e-02   3.4590091e-01   1.0943541e-01   8.3047847e-01   8.8412343e-01  -3.1267090e-01  -1.9912274e-01  -1.5789276e-01  -2.0492946e-01  -5.7593193e-01  -3.9156376e-01   7.5754331e-02   2.0453757e-01   4.1511832e-01   1.6950320e-01   6.7816105e-01   5.2087430e-01   2.9384407e-01   7.8004185e-02   7.2525590e-02   1.8347637e-01   3.7708085e-01   2.0875851e-01   5.1008624e-01   3.5254423e-01   2.9461812e-01   2.2702148e-01   4.5958996e-01   3.7837840e-01   4.6591451e-01   3.9621653e-01   5.1252390e-01   6.3260228e-01  -1.6819987e-02  -9.0339424e-02  -1.8089014e-01  -2.1196944e-01  -5.0424343e-01  -3.1534774e-01  -5.4096726e-01  -5.7345197e-01  -1.2990793e-01  -3.1226718e-01  -3.6611274e-02  -1.0909009e-01  -1.6234088e-01  -2.5423568e-01  -3.8694861e-01   6.2222232e-03  -4.6200747e-01  -4.9697362e-01  -2.4022707e-03  -9.0336916e-02  -5.3802653e-01  -4.2983299e-01   1.4332993e-01  -5.4174837e-02  -4.2112554e-02  -3.2819756e-02   3.2613138e-01   4.2376842e-01   2.5283506e-01   1.0893896e-01   6.9113776e-01   6.1695687e-01   3.4529139e-01   8.4390129e-02  -7.8621990e-03  -2.6188300e-01  -4.8115465e-01  -6.8510255e-02   3.7635733e-01   2.8759858e-01   4.3868223e-01   3.3214012e-01   3.7503149e-01   2.6322036e-01  -8.6540232e-02   1.3738900e-02  -2.4706981e-02  -8.8005850e-02   2.8216937e-01   1.2803484e-01   2.1424295e-01   1.7478479e-01   3.0234357e-01   1.3513812e-01  -1.4788248e-01  -2.2580837e-01  -3.1903644e-01   8.5365250e-02   7.3808285e-02   1.2390573e-01
  -4.0409681e-01  -4.4714682e-01   5.9573771e-01   5.5308301e-01  -2.1271307e-01  -2.0417600e-01   8.5148001e-02   3.8570827e-04   3.7818394e-01   4.5340643e-02   7.3393922e-03  -3.4401396e-01  -7.1228047e-02  -3.9785638e-01   1.2952588e-01   1.0533219e-01  -3.4593408e-01  -3.2808069e-01  -7.0509496e-03  -1.8151654e-03   6.2543188e-03   4.8797775e-02   1.0000000e+00   7.4592665e-01   5.6469076e-01   5.9278710e-01   1.2544776e-01   5.2330593e-02  -2.4596730e-01  -4.0588819e-01   7.2719894e-01   6.1263637e-01   4.9235949e-02   1.4415859e-01   4.4769476e-01   3.9943821e-01  -8.0454308e-02  -7.6498713e-02  -3.8933715e-02  -1.0052873e-01  -2.2204153e-01  -3.8176135e-01   1.3427371e-01   9.0237703e-02   1.7793958e-01   2.5526672e-01   1.0070913e-01   1.2092981e-01   5.8678057e-02   2.7844004e-01  -5.5700020e-02   1.3605373e-01   3.6949697e-02  -7.8570396e-03  -1.1204738e-01   5.6517768e-02  -3.5122213e-01  -3.5326384e-01  -2.1040402e-01  -1.3992735e-01  -2.6817688e-01  -1.5451201e-01  -3.6964820e-01  -3.0246667e-01   4.9016159e-01   4.5257369e-01   1.6981888e-01   2.9305025e-01  -8.9830891e-02  -1.9456482e-02  -8.1338426e-02  -9.6278996e-02  -2.0660787e-01  -2.0128669e-01  -2.9994765e-01  -2.6714509e-01  -8.9522374e-02  -1.6212651e-01  -1.4259947e-01  -3.1459603e-01  -2.7395718e-01  -1.9533679e-01  -9.5779391e-02  -1.4067213e-01   6.0057630e-03   2.0828269e-01  -4.7848949e-02  -1.0833534e-01  -5.8867387e-02   1.3143552e-02  -2.5227458e-02  -3.6438148e-02   4.0572040e-02  -7.9781229e-02  -8.2590744e-02  -4.2773870e-02  -7.4439884e-02  -7.7846227e-02  -7.6236058e-02  -4.5966742e-02  -1.4613652e-01   1.9214395e-02  -2.0168574e-01   2.4108926e-02  -1.4111808e-01  -5.9364574e-02  -8.3151161e-02  -7.2147647e-02   4.9982726e-02  -8.5444943e-03   1.0662376e-02  -2.8122565e-02  -1.9641128e-02   1.3317767e-02  -1.3173806e-01  -6.5950290e-02
  -4.7097116e-01  -3.8742010e-01   1.6250314e-01   8.3229117e-01  -5.1922764e-01  -3.3952443e-01  -2.9114118e-01   1.8273867e-01  -3.6036874e-03   9.0324656e-02  -3.6499323e-01  -3.1761381e-01  -4.0024058e-01  -2.5813652e-01  -1.7514231e-01   3.1208563e-01  -3.2098923e-01  -2.7309896e-01  -1.7365626e-01   2.0957065e-01  -7.1693779e-02   2.1470669e-02   7.4592665e-01   1.0000000e+00   5.5761527e-01   7.7602668e-01   1.7809049e-01   5.6569244e-02  -4.5045116e-01  -4.1640241e-01   4.4499888e-01   6.3613398e-01  -1.0566039e-01   1.0524326e-01   4.7420703e-01   5.2827193e-01   7.4539700e-02   1.1483038e-01  -3.2972786e-02   9.2808306e-02  -2.5805955e-01  -2.8053497e-01   4.7976149e-02   2.1408334e-02   7.7263679e-02   1.3290501e-01   2.1430537e-01   2.9332595e-01  -1.1935870e-01   4.8810455e-02  -1.5729098e-03   1.2415050e-02   2.3908423e-01   1.8990535e-01   9.5987842e-02   1.4162915e-01  -1.4989213e-01  -2.3943363e-01  -5.1298641e-01  -2.8336526e-01  -5.1455954e-01  -2.8443287e-01  -3.0115116e-01  -4.1463604e-01   2.2710382e-01   4.3543741e-01  -1.1395354e-01   1.5987964e-01   1.3538982e-01   2.1226208e-01   4.4354080e-02   5.4016837e-02  -2.9048542e-01  -9.8823814e-02  -3.7693997e-01  -2.4186178e-01   1.4858658e-01   1.3542511e-01   4.7873084e-02  -2.3000956e-01  -1.1835772e-01  -2.9756215e-01  -8.4832258e-02  -1.9185874e-02   1.1692445e-01   3.9018906e-01   3.6836755e-02   4.9377190e-02   3.0273554e-03  -4.5480622e-02   2.5626103e-01   7.5829415e-04   1.0366428e-01   2.9484644e-02   1.3716871e-01   7.1693050e-02   1.7036053e-01   5.2993428e-02   1.4392595e-01  -3.2499890e-02   3.0908631e-02   5.9009715e-02  -4.9678511e-02   4.3071155e-02  -4.5716707e-02   1.0553317e-01  -1.0621691e-02   6.7532632e-02   1.5741349e-01   2.6766230e-01   2.9888251e-01   4.1960465e-02  -1.3087488e-01   5.8647270e-02   3.9603072e-03   5.2463237e-02
  -4.4523220e-01  -2.4860274e-01   1.6162119e-01   4.9591644e-01  -1.0554049e-01   1.8811566e-01  -3.2259943e-01  -8.5327616e-02   3.9729506e-02   7.7324001e-02  -3.4851339e-01  -4.6755008e-01  -4.1851243e-01  -4.3541124e-01  -4.6772398e-02   7.9996243e-03  -2.3980646e-01  -2.2654551e-01  -3.7103859e-01  -1.3728786e-01   4.7248847e-01   3.4590091e-01   5.6469076e-01   5.5761527e-01   1.0000000e+00   7.6280431e-01   5.3879536e-01   4.0667192e-01  -4.0274880e-01  -3.1125356e-01   2.6302565e-01   2.3562186e-01  -2.4741285e-01  -1.2905584e-01   6.0003926e-01   6.0786047e-01   2.7309222e-01  -3.7467833e-02   1.9231622e-01   1.1157979e-01  -8.6139063e-02  -2.3037879e-01   2.7981519e-01   3.3577777e-01   3.2644165e-01   3.0152932e-01   3.9232537e-01   4.5644689e-01   1.5599445e-01   2.6561797e-01   2.2256717e-01   2.5846586e-01   2.9592358e-01   2.3897863e-01   1.9159155e-01   3.8700949e-01  -1.0053192e-01  -1.5798646e-01  -2.9185816e-01  -1.0860993e-01  -5.4371819e-01  -4.0937499e-01  -4.1427255e-01  -5.7589002e-01   3.0525055e-01   3.3533598e-01   1.0880762e-01   2.6664699e-01  -7.2478935e-04   4.2234812e-02   3.1042732e-03  -4.7001850e-02  -3.3264917e-01  -3.7846415e-01  -2.3184463e-01  -3.0390021e-01  -1.8107423e-01  -8.6924511e-02  -2.2177924e-02  -1.5488278e-01  -2.1126687e-01  -3.0151554e-01  -2.4766175e-01  -2.0089091e-01   2.4014841e-01   1.8666632e-01   1.7272727e-01   1.9618785e-01  -1.1919442e-02  -1.6565056e-01   2.2211058e-01  -3.9614640e-02   4.0723755e-02   1.2614604e-01   8.1690330e-02   4.8740065e-02   2.2076326e-01   1.6249703e-01   2.0051369e-01   5.6853413e-02   4.5532241e-02   6.9931632e-02  -5.2068264e-02  -3.5458371e-02   2.3495197e-02  -3.6292684e-02   1.6321628e-02  -4.2173237e-02   1.0535239e-01   1.5552314e-01   2.2653252e-01  -9.9310456e-02  -1.1600660e-01   2.0534530e-02  -1.6545989e-01  -1.6055958e-01
  -4.1673226e-01  -3.3222190e-01   1.4331749e-01   6.4189018e-01  -4.1138197e-01  -1.9375344e-01  -3.2670976e-01   7.8006887e-02   2.4760558e-02   9.9243026e-02  -4.3456596e-01  -4.2302192e-01  -5.1054920e-01  -3.3588498e-01  -2.8461055e-01   1.7513656e-01  -2.7527588e-01  -2.4103979e-01  -3.1418296e-01   4.7867362e-02   1.2153043e-01   1.0943541e-01   5.9278710e-01   7.7602668e-01   7.6280431e-01   1.0000000e+00   2.2348096e-01   1.2888274e-01  -4.0141715e-01  -3.5186707e-01   4.2546914e-01   5.3147884e-01  -3.9238233e-02   1.2834633e-01   6.3429140e-01   6.7025765e-01   1.9388311e-01   1.2589616e-01  -7.0604325e-02   2.2085936e-02  -2.6647856e-01  -3.0566528e-01   5.9551562e-02   7.3015125e-02   1.9515662e-01   1.8287121e-01   1.7975483e-01   3.3050342e-01  -4.0292116e-02   1.0338934e-01  -6.7806086e-02  -5.9777707e-03   1.8285358e-01   1.5506811e-01  -1.6808748e-02   1.1904990e-01  -3.4617405e-02  -1.4161074e-01  -4.0762052e-01  -1.8668682e-01  -4.8365916e-01  -3.6039971e-01  -3.0628273e-01  -4.8712528e-01   2.2099988e-01   4.6683315e-01   7.8219328e-02   2.8056280e-01   1.7880927e-01   2.2779627e-01   2.4348682e-01   1.6446309e-01  -2.5091961e-01  -2.2797425e-01  -3.1254092e-01  -3.2181375e-01   7.1713194e-02   1.1594345e-01   2.9345201e-02  -1.3992280e-01  -1.7106448e-01  -3.5686609e-01  -2.6093030e-01  -1.5770701e-01   9.3020560e-02   2.0514315e-01  -2.4229131e-02   4.0696876e-02  -1.2164597e-01  -2.8410533e-01   2.6520716e-01  -3.0368275e-02   1.2470232e-01   5.8726758e-02  -1.9202762e-02  -3.5755305e-03   4.8662779e-02  -2.3132769e-02   5.5330577e-02  -1.5178883e-01  -8.3579194e-03  -4.8821198e-02  -1.3714365e-01  -1.2173851e-01  -4.2008689e-02   7.0272050e-02  -4.2654548e-02  -2.4859214e-02  -2.1798477e-02   2.3965345e-01   2.7792946e-01  -4.3364526e-02  -1.5661437e-01  -4.1948767e-03  -2.7686471e-02   1.8510139e-02
  -2.9925805e-01   4.8918203e-03  -1.3304071e-01   2.5862547e-01   4.1215063e-01   5.1013973e-01  -4.1510084e-01  -1.9052068e-01  -7.6843376e-02  -9.1982386e-02  -4.4732516e-01  -5.4405468e-01  -4.0170930e-01  -4.0284987e-01   1.2109846e-01   9.9469282e-02  -3.1544419e-01  -2.6695159e-01  -4.3049040e-01  -2.6097253e-01   7.9430716e-01   8.3047847e-01   1.2544776e-01   1.7809049e-01   5.3879536e-01   2.2348096e-01   1.0000000e+00   9.2480041e-01  -4.5076160e-01  -3.1302139e-01  -2.5618332e-01  -2.2914276e-01  -6.6223466e-01  -5.0258991e-01   2.6446821e-01   3.3414596e-01   3.9761787e-01   4.8437530e-03   7.0434152e-01   4.6260329e-01   2.4970647e-01  -2.2003755e-02   1.3362525e-01   2.4030590e-01   3.4566638e-01   2.7811577e-01   6.5464836e-01   5.1633890e-01   3.0110075e-01   2.3974326e-01   5.8574540e-01   4.3902488e-01   6.1061268e-01   5.6503111e-01   6.6879178e-01   7.7092210e-01   5.5121800e-02  -3.4040693e-02  -2.6166801e-01  -2.7466398e-01  -5.7223499e-01  -3.6955620e-01  -5.0942483e-01  -5.9750917e-01   5.0055916e-02  -1.5263292e-01  -1.1608878e-01  -1.0450484e-01  -4.8671115e-02  -1.6653105e-01  -3.4867471e-01  -8.2582716e-02  -5.5639514e-01  -5.1598510e-01  -1.0658501e-01  -1.5393201e-01  -4.7071791e-01  -3.3178108e-01   8.5280099e-02  -8.8691471e-02  -1.1712610e-02  -1.0695157e-01   2.7537463e-01   2.8639361e-01   5.1765955e-01   3.0527525e-01   6.8115241e-01   6.4979497e-01   4.2522322e-01   1.2349292e-01   1.1712655e-01  -2.0336549e-01  -4.6127023e-01  -8.7547372e-03   4.6660174e-01   3.8633932e-01   5.9984103e-01   4.6604329e-01   4.8083501e-01   3.5271733e-01   1.0761372e-01   9.9180615e-02   1.1617765e-01  -1.1616987e-01   2.6087067e-01   7.0761576e-02   3.3338666e-01   1.6526411e-01   4.2059487e-01   2.8690037e-01   5.4871374e-02  -1.7959575e-01  -3.2173636e-01   8.8819573e-02  -2.6526279e-02   4.8744987e-02
  -2.3203395e-01   8.8908807e-03  -1.3487176e-01   1.1896007e-01   5.1685153e-01   6.3522339e-01  -3.1716156e-01  -1.3650747e-01   1.9458144e-02   1.9171037e-02  -3.4646558e-01  -4.3154337e-01  -2.7954987e-01  -2.9319945e-01   1.1090042e-01   1.0011004e-01  -2.4164192e-01  -1.6096753e-01  -4.5596473e-01  -3.3209748e-01   7.9967919e-01   8.8412343e-01   5.2330593e-02   5.6569244e-02   4.0667192e-01   1.2888274e-01   9.2480041e-01   1.0000000e+00  -2.9284057e-01  -2.1356726e-01  -2.8614441e-01  -3.0312281e-01  -6.5195628e-01  -4.5322856e-01   1.3650657e-01   2.4561050e-01   3.6994199e-01   1.8247194e-02   7.3914021e-01   4.6491557e-01   3.0798109e-01  -1.4573859e-02   9.4461177e-03   1.4642131e-01   3.3853055e-01   1.9679336e-01   5.1880202e-01   3.7844639e-01   2.8027129e-01   1.9908801e-01   4.5512912e-01   3.6758387e-01   5.2300718e-01   4.8713618e-01   5.8591707e-01   6.8480120e-01   9.7453692e-02  -4.6142435e-02  -1.5640015e-01  -2.0806922e-01  -4.7492676e-01  -2.9196405e-01  -4.9498250e-01  -5.6396468e-01  -5.1295285e-02  -2.0966681e-01  -6.4710810e-02  -1.3137605e-01  -1.5821159e-01  -2.5368394e-01  -3.6215034e-01  -2.5443409e-02  -4.9718991e-01  -4.9270776e-01  -7.1311647e-02  -9.4226107e-02  -4.9572752e-01  -3.5495688e-01   1.0427811e-01  -7.7422650e-02   1.4856165e-02  -2.4394383e-02   2.7014616e-01   3.5093074e-01   3.9737623e-01   1.8435467e-01   7.1134521e-01   6.8054530e-01   3.7890709e-01   7.4774550e-02   5.2799281e-02  -2.2644823e-01  -5.0489062e-01  -9.8782456e-02   3.9077882e-01   3.2203081e-01   4.8974133e-01   3.2738081e-01   3.8203190e-01   2.2625731e-01   1.3107564e-02  -4.2750610e-02   3.3006483e-02  -2.0542728e-01   2.1839179e-01   3.8163352e-02   2.5224814e-01   1.0925676e-01   3.1701709e-01   1.8219871e-01  -7.9136118e-02  -2.6777177e-01  -3.4631040e-01   2.9570680e-02  -6.3635903e-02  -1.6015742e-02
   1.7855847e-01   1.2910009e-01  -1.0678360e-01  -4.5786648e-01   1.1876933e-01   1.2820627e-01   1.5735834e-01  -1.8959547e-01   2.8210554e-01   2.9588959e-01   6.3443383e-01   4.1241448e-01   5.1609696e-01   3.1903613e-01   4.5870908e-01   2.3745261e-01   6.5269186e-01   5.0687102e-01   4.5946256e-01   2.5645706e-01  -2.2903217e-01  -3.1267090e-01  -2.4596730e-01  -4.5045116e-01  -4.0274880e-01  -4.0141715e-01  -4.5076160e-01  -2.9284057e-01   1.0000000e+00   7.5592248e-01   6.3179138e-02  -1.6129642e-01   2.0316799e-01   1.6489672e-01  -3.9647017e-01  -4.0691260e-01  -2.4483558e-02   8.5697136e-03  -2.2367917e-01  -3.1712353e-01   3.4739163e-01   3.2519054e-01  -2.3556882e-01  -2.0783647e-01  -2.2429873e-01  -1.9166786e-01  -3.9175757e-01  -4.3115012e-01  -6.8572820e-02  -1.4660558e-01  -2.9459088e-01  -2.2160286e-01  -5.5540474e-01  -4.2718707e-01  -3.7397533e-01  -4.1181423e-01  -3.1448352e-02   5.2981655e-02   1.6658320e-01   1.0017644e-02   4.1507342e-01   1.0717252e-01   5.9635140e-01   4.5742189e-01  -1.0694052e-01  -1.8661530e-01  -1.2165725e-01  -2.8891535e-01   7.4862259e-02  -6.2490037e-03   3.1414758e-02  -1.4857358e-01   6.5735427e-01   5.4883228e-01   5.8511432e-01   4.6927291e-01   3.2426864e-01   1.0963067e-01   3.6331675e-01   4.9396757e-01   5.2448156e-01   5.1296573e-01   2.5345656e-01   2.6563566e-01  -1.9904552e-01  -1.7293936e-01  -1.4807306e-01  -3.2315700e-01  -3.5895246e-01  -5.2782924e-02  -4.6119556e-01  -1.8281614e-01  -6.9884162e-02  -1.2795282e-01  -2.8185372e-01  -1.4185198e-01  -3.3623497e-01  -2.1149873e-01  -3.8914454e-01  -2.1195673e-01  -6.7894818e-02  -3.9161452e-02  -1.7957598e-01  -1.3677545e-01  -2.8489547e-01  -1.5309616e-01  -2.0534141e-01  -1.3785043e-01  -2.7578131e-01  -2.1070840e-01  -3.7433301e-01  -2.2978311e-01  -1.1759266e-01  -2.8329075e-01  -1.8820586e-01  -2.5919703e-01
   2.7506290e-01   4.5786259e-01  -3.4229475e-01  -3.1381187e-01   1.1922392e-02   1.6845453e-01  -6.6090597e-02   6.5064174e-03   3.2046352e-02   2.6775513e-01   3.0882323e-01   4.9385947e-01   2.1732176e-01   5.1147268e-01   1.5666739e-01   2.0380631e-01   7.1554414e-01   7.5866155e-01   2.9469652e-01   3.0378425e-01  -1.6948778e-01  -1.9912274e-01  -4.0588819e-01  -4.1640241e-01  -3.1125356e-01  -3.5186707e-01  -3.1302139e-01  -2.1356726e-01   7.5592248e-01   1.0000000e+00  -1.5845946e-01  -1.7581938e-01   1.3154117e-01   2.0593990e-01  -3.8767535e-01  -3.4387651e-01   1.0661719e-01   1.6411774e-01  -1.5122801e-01  -9.7635388e-02   4.9281866e-01   5.3071527e-01  -1.9905935e-01  -1.6680892e-01  -4.2645364e-01  -4.7901697e-01  -2.2443788e-01  -2.2728587e-01  -3.3543038e-01  -4.5604243e-01  -2.8984450e-01  -4.2608576e-01  -3.2867809e-01  -2.1647735e-01  -2.2236490e-01  -2.7242053e-01   2.4680289e-01   3.8419224e-01  -2.8578719e-02  -1.0016185e-01   2.7870300e-01   1.2466033e-01   5.7924072e-01   4.6995363e-01  -3.2850690e-01  -3.7826718e-01  -3.9102903e-01  -5.2026572e-01   4.6120512e-02   8.7125614e-02  -1.1084166e-01  -1.0102234e-01   6.1780705e-01   6.2241922e-01   6.4477887e-01   5.9867601e-01   2.6665489e-01   2.1305337e-01   4.8041949e-01   6.7409593e-01   6.5264105e-01   6.1458870e-01   1.6953485e-01   3.4124545e-01  -1.1101356e-01  -2.4103493e-01  -4.9640102e-03  -5.6031667e-02  -1.9162954e-01  -4.9270979e-02  -2.3976796e-01  -2.3583493e-01  -1.2670569e-01  -2.4502427e-01  -4.4508419e-02   2.1739523e-02  -1.3772529e-01  -7.2296178e-02  -1.4200234e-01  -1.0955087e-01   2.6088969e-03  -4.8792266e-03  -5.5895138e-02  -9.5788939e-02  -1.4782197e-01  -1.1930635e-01  -6.5141244e-02  -5.6972899e-02  -4.6611884e-02   4.7985578e-02  -1.7826239e-01  -1.6549394e-01  -2.2650486e-01  -2.0330962e-01  -7.9763222e-02  -1.4552233e-01
  -3.0447766e-01  -4.3452850e-01   5.9540132e-01   2.7861345e-01  -2.3105881e-01  -3.1418497e-01   1.1256459e-01  -1.0465765e-01   3.3049678e-01   4.3197144e-02   2.3876906e-01  -3.6932247e-02   5.7149550e-02  -1.8087209e-01   1.2128249e-01   8.4425348e-02  -1.2033314e-01  -2.1066203e-01   1.8090476e-01   7.6458994e-02  -1.2830576e-01  -1.5789276e-01   7.2719894e-01   4.4499888e-01   2.6302565e-01   4.2546914e-01  -2.5618332e-01  -2.8614441e-01   6.3179138e-02  -1.5845946e-01   1.0000000e+00   8.1610707e-01   3.8503368e-01   3.7372595e-01   2.2351800e-01   1.8244191e-01  -4.6490029e-02  -1.9312883e-02  -2.6362404e-01  -2.0138046e-01  -1.5856678e-01  -1.9159298e-01   1.4641820e-01   1.0574846e-01   3.9332747e-03   1.4650524e-01  -1.4700018e-01  -1.2231609e-01   2.2176860e-02   2.4029183e-01  -2.3851392e-01   1.3448964e-02  -3.0368895e-01  -3.4833302e-01  -4.8886620e-01  -3.4316899e-01  -3.5461222e-01  -3.4869899e-01  -2.9375302e-02   2.8747318e-02  -2.9270526e-02  -1.0915961e-01  -1.3930239e-01  -1.2358726e-01   3.8235438e-01   3.1772621e-01   2.5018924e-01   3.0507876e-01  -7.5714115e-02  -2.8533738e-02   1.6603556e-01  -1.3634041e-02   8.7660049e-02   5.1559566e-02  -5.1692827e-02  -9.5087866e-02   7.8120418e-02  -7.7175730e-02  -1.7847684e-01  -2.9380875e-01  -3.0210327e-01  -1.9524482e-01  -9.7813894e-02  -1.3473656e-01  -3.8745345e-01  -5.8768074e-02  -3.0189144e-01  -4.3742275e-01  -3.9965334e-01  -1.9196145e-01  -2.5789382e-01  -1.6759948e-01   1.1409471e-01  -1.7144439e-01  -3.1339025e-01  -1.9703540e-01  -3.6733573e-01  -3.2785853e-01  -4.3480903e-01  -3.4909553e-01  -3.1599112e-01  -9.1394130e-02  -2.9928143e-01  -5.0429063e-02  -3.4898557e-01  -1.4632973e-01  -3.0869755e-01  -1.7675778e-01  -1.5409892e-01  -1.4612414e-01  -5.9113428e-02  -3.7314041e-02  -2.2270066e-02  -9.2667136e-02  -2.3937133e-01  -1.6991492e-01
  -2.5718653e-01  -3.0652142e-01   3.3152325e-01   5.0377639e-01  -5.2145333e-01  -5.2187195e-01  -1.6154500e-01  -5.1671188e-03   1.0079630e-01  -3.1845149e-02  -1.4580345e-02   1.8449262e-02  -1.5899727e-01  -6.1764228e-03  -1.4551880e-01   1.2921822e-01  -1.5252109e-01  -1.0309925e-01   1.4294563e-01   2.4383898e-01  -2.4511889e-01  -2.0492946e-01   6.1263637e-01   6.3613398e-01   2.3562186e-01   5.3147884e-01  -2.2914276e-01  -3.0312281e-01  -1.6129642e-01  -1.7581938e-01   8.1610707e-01   1.0000000e+00   3.2118741e-01   4.1544580e-01   2.5532338e-01   2.6435843e-01   5.8167780e-03   1.5324998e-01  -2.7052399e-01  -5.0418270e-02  -1.9708697e-01  -1.2431682e-01   6.8913730e-02   1.1413081e-02  -1.5859083e-01  -8.7590780e-03  -5.7867693e-02   6.4032606e-02  -2.1592415e-01  -2.1635292e-02  -2.9482850e-01  -1.8479593e-01  -1.1667154e-01  -1.4724327e-01  -3.3949463e-01  -2.8200665e-01  -1.4311152e-01  -1.0979574e-01  -2.9222175e-01  -1.5009774e-01  -2.0039881e-01  -2.0176658e-01  -1.2243330e-01  -1.3219637e-01   2.1277632e-01   2.2331148e-01  -3.1731641e-03   1.7313305e-01   4.2910892e-02   1.5012240e-01   1.9230946e-01   1.1573815e-01   1.6585037e-02   1.5753554e-01  -1.7285513e-01  -9.0554325e-02   1.9388439e-01   1.1389995e-01  -1.4725496e-01  -2.8301946e-01  -2.1266032e-01  -1.8229833e-01  -1.3762772e-01  -1.1144672e-01  -2.4976701e-01   8.0276960e-02  -2.7964736e-01  -3.0091927e-01  -2.8406031e-01  -2.0133790e-01   5.4272192e-04  -1.1784218e-01   1.2942516e-01  -2.0967821e-01  -1.1282199e-01  -9.9658960e-02  -1.8545898e-01  -2.3029240e-01  -2.7483435e-01  -3.2765525e-01  -2.1758445e-01  -5.9407383e-02  -1.6168672e-01  -3.1618650e-02  -2.0688920e-01  -4.1360606e-02  -1.7363517e-01  -1.2250471e-01   8.4970785e-03   9.7677552e-02   1.6379668e-01   4.4748189e-02  -1.1392284e-01  -4.4498289e-02  -1.0971082e-01  -3.3090680e-02
   3.9909577e-01   6.9479825e-02   3.0107075e-01  -1.8205289e-01  -1.7738468e-01  -3.2318386e-01   4.2925561e-01   2.1467913e-01   9.8884884e-02  -4.7717118e-02   3.5024213e-01   4.5178236e-01   3.5158367e-01   3.4912087e-01  -1.8074797e-01  -2.3350691e-01   2.5207248e-01   2.1561239e-01   4.3668287e-01   1.3591850e-01  -5.0085848e-01  -5.7593193e-01   4.9235949e-02  -1.0566039e-01  -2.4741285e-01  -3.9238233e-02  -6.6223466e-01  -6.5195628e-01   2.0316799e-01   1.3154117e-01   3.8503368e-01   3.2118741e-01   1.0000000e+00   7.9291116e-01   9.6405409e-03  -8.9451220e-02  -3.5512946e-01  -1.8241293e-01  -7.0192014e-01  -4.9689350e-01  -1.4462889e-01   5.7488937e-03  -8.8409775e-02  -2.0224296e-01  -2.8189991e-01  -2.1498447e-01  -5.5474763e-01  -3.5897923e-01  -2.6889719e-01  -1.7736602e-01  -5.1581820e-01  -4.3678569e-01  -5.1212198e-01  -5.0792497e-01  -6.7179984e-01  -6.4799536e-01   1.2591456e-01   1.6119496e-01   2.3913550e-01   2.3826963e-01   4.8412168e-01   3.2648572e-01   3.3826981e-01   4.5705682e-01   8.2214789e-02   2.1929355e-01   2.4861569e-01   1.9610234e-01   8.5467603e-04   1.5616372e-01   1.9258918e-01  -1.5713847e-02   4.4261787e-01   3.2640831e-01   8.3448765e-02   9.9967504e-02   3.0393014e-01   1.2509341e-01  -1.9326827e-01  -2.0406939e-02  -1.5043623e-01   1.2522407e-02  -4.6173752e-01  -4.5186757e-01  -4.1065631e-01  -2.9972571e-01  -6.0043620e-01  -5.5216313e-01  -3.9508694e-01  -2.5174737e-01  -9.9172820e-02   5.4989226e-02   4.5101627e-01  -1.6372621e-01  -5.9280333e-01  -5.2211112e-01  -7.0112518e-01  -5.7539947e-01  -4.7230211e-01  -4.2471294e-01  -3.5400638e-01  -2.9029633e-01  -2.5429582e-01  -8.6027868e-02  -2.3892624e-01  -2.5948166e-01  -3.8696062e-01  -2.9551256e-01  -4.7290880e-01  -3.9741246e-01  -1.8336779e-01   2.5746931e-02   1.9036745e-01  -1.8741972e-01  -1.5744638e-01  -1.1880657e-01
   2.4395886e-01   8.8104968e-02   2.0888172e-01   7.1165936e-02  -2.9432012e-01  -1.8689047e-01   2.9436525e-01   4.3362457e-01   7.0979870e-02   1.7198374e-01   8.4142646e-02   3.7157179e-01   1.2241206e-01   3.2856567e-01  -2.7865957e-01   1.6787077e-02   2.0656710e-01   2.3783767e-01   3.1033184e-01   2.6291565e-01  -3.9845817e-01  -3.9156376e-01   1.4415859e-01   1.0524326e-01  -1.2905584e-01   1.2834633e-01  -5.0258991e-01  -4.5322856e-01   1.6489672e-01   2.0593990e-01   3.7372595e-01   4.1544580e-01   7.9291116e-01   1.0000000e+00   1.5456371e-02   4.6044634e-02  -1.8293530e-01  -1.7284224e-03  -5.4431720e-01  -2.6865169e-01   5.1134949e-02   7.8778673e-02  -1.2766971e-01  -2.0853772e-01  -3.1913213e-01  -3.3576841e-01  -4.3004743e-01  -2.5068812e-01  -4.2332046e-01  -3.5095030e-01  -6.1012584e-01  -5.7382212e-01  -4.1742960e-01  -4.1179388e-01  -5.9328998e-01  -5.3712398e-01   1.8579179e-01   2.1183781e-01   7.1388372e-02   1.5034769e-01   3.2129903e-01   3.0373934e-01   2.3708179e-01   3.3439845e-01  -7.5568922e-02   1.7560510e-01   1.9508242e-02   9.0895022e-03  -7.5221912e-02   1.6858041e-01   9.4152022e-02   5.3021520e-02   3.9413001e-01   3.4927174e-01   1.5975626e-01   1.6697355e-01   3.4282198e-01   2.0525444e-01  -8.2690008e-02  -2.7372975e-02  -7.1618641e-02  -4.4976595e-02  -3.6189736e-01  -2.4956162e-01  -4.3326449e-01  -3.5194570e-01  -4.1007591e-01  -3.6327871e-01  -2.4419647e-01  -2.4614215e-01  -1.0253002e-01  -1.2253294e-01   3.3055006e-01  -3.1093822e-01  -4.7428482e-01  -3.8068875e-01  -6.0169158e-01  -5.1398102e-01  -4.3194397e-01  -5.1074470e-01  -4.4113620e-01  -3.4019829e-01  -2.7599398e-01  -1.4752964e-01  -1.7256954e-01  -2.3792115e-01  -2.5832573e-01  -2.5603498e-01  -3.2184894e-01  -2.6497589e-01  -1.8881167e-01  -1.2874102e-01  -7.6116573e-02  -2.8771466e-01  -1.2573546e-01  -1.1301394e-01
  -3.0347238e-01  -2.7246611e-01   2.4076969e-01   4.8973798e-01  -3.3641643e-01  -1.8778515e-01  -1.6238735e-01  -1.0100856e-01  -1.6539743e-01  -3.2257099e-01  -3.0801197e-01  -5.2602133e-01  -4.6169901e-01  -5.3761222e-01  -1.7497530e-01  -6.1107390e-02  -3.8570402e-01  -3.1725316e-01  -2.2023413e-01  -1.4797196e-01   1.6045361e-01   7.5754331e-02   4.4769476e-01   4.7420703e-01   6.0003926e-01   6.3429140e-01   2.6446821e-01   1.3650657e-01  -3.9647017e-01  -3.8767535e-01   2.2351800e-01   2.5532338e-01   9.6405409e-03   1.5456371e-02   1.0000000e+00   8.9278556e-01   2.0355382e-01   5.7816718e-02   7.0994763e-02   7.0140069e-02  -1.0845887e-01  -1.3407269e-01   2.7475970e-01   2.2733257e-01   1.6191733e-01   2.4410845e-01   1.4331304e-01   3.2317465e-01   2.0486988e-02   1.7064537e-01   5.3281334e-02   2.3982953e-02   1.8660243e-01   1.4479163e-01   1.3662605e-01   2.2199083e-01  -1.1356050e-01  -1.1439500e-01  -2.8756826e-01  -9.7860916e-02  -4.4824418e-01  -3.8500900e-01  -3.6475777e-01  -4.5764989e-01   4.8936354e-01   5.1954526e-01   4.2371523e-01   5.3301446e-01   8.1566180e-02   2.5816047e-02   6.9595733e-02  -9.3475451e-02  -2.3132311e-01  -2.5646153e-01  -2.8211338e-01  -3.4370212e-01  -1.2722439e-01  -6.2409087e-02  -1.1781336e-01  -1.4693336e-01  -2.6592832e-01  -3.7176848e-01  -1.5924319e-01  -2.9744618e-01   3.0423826e-01   2.1554921e-01   6.3225159e-02   1.4550211e-01   7.7263894e-02  -2.7210134e-01   1.8306221e-01   7.4419440e-03   1.1635274e-01   2.0872961e-01   1.1713379e-02   1.5076578e-01   8.5079864e-02   5.8820547e-02   1.0138317e-02  -4.9401144e-02   1.8531221e-01   1.3586779e-01  -2.4176388e-02  -1.2790405e-01  -1.9333358e-02  -8.9272818e-02   1.7481097e-01  -1.6276451e-01   6.9456343e-02   2.2343731e-01   3.1484192e-01  -1.0305099e-01  -8.2627811e-02  -1.8433745e-01  -1.8096272e-01  -2.1923770e-03
  -4.2310466e-01  -2.6260158e-01   8.6807097e-02   5.2529456e-01  -3.1468601e-01  -5.3646422e-02  -3.1022387e-01  -4.0794849e-02  -1.5714473e-01  -1.7105449e-01  -4.3950156e-01  -5.1906815e-01  -5.7643340e-01  -5.0356479e-01  -2.2298524e-01   6.9889441e-02  -3.8406810e-01  -3.1760986e-01  -3.0099297e-01  -7.4154037e-02   2.6211636e-01   2.0453757e-01   3.9943821e-01   5.2827193e-01   6.0786047e-01   6.7025765e-01   3.3414596e-01   2.4561050e-01  -4.0691260e-01  -3.4387651e-01   1.8244191e-01   2.6435843e-01  -8.9451220e-02   4.6044634e-02   8.9278556e-01   1.0000000e+00   3.2051660e-01   2.2382631e-01   1.6962857e-01   2.1007448e-01  -1.0771842e-02  -2.7769851e-02   1.6064038e-01   1.4660373e-01   1.6762511e-01   2.0133050e-01   1.5235990e-01   3.0657913e-01   8.8200884e-03   1.1896766e-01   4.2561964e-02   4.5658458e-03   1.5359335e-01   1.2082861e-01   1.4403771e-01   2.1280176e-01  -1.0882461e-01  -1.4389206e-01  -3.1725313e-01  -4.8549839e-02  -4.7681634e-01  -3.6732616e-01  -3.2565008e-01  -4.7124966e-01   3.2171168e-01   4.7475381e-01   3.4205165e-01   5.0737414e-01   1.2148702e-01   1.3332667e-01   1.2608218e-02  -7.1538106e-02  -2.1676549e-01  -2.4258091e-01  -1.7339092e-01  -2.7714174e-01  -1.0020919e-01  -2.2541623e-02   2.2159796e-03  -1.4347708e-01  -1.9676169e-01  -3.8208510e-01  -7.3616220e-02  -1.7468971e-01   2.3367291e-01   1.4392333e-01   2.3140021e-01   1.7656499e-01   8.5128343e-02  -2.2954200e-01   1.7853944e-01  -5.1142748e-02   6.9026432e-02   1.5208930e-01   6.0480169e-02   1.7811779e-01   1.1018542e-01   3.8833996e-02   4.9966200e-02  -6.9139963e-02   1.5800274e-01   3.9468118e-02   2.4842528e-02  -1.0740465e-01   7.9055898e-02   5.9160563e-02   1.8187728e-01  -1.6611280e-01   9.9947727e-02   2.6595483e-01   2.9679340e-01  -1.3002239e-01  -1.2606760e-01  -9.8762100e-02  -1.3064420e-01   2.6995878e-02
  -2.7732549e-01  -1.1581176e-01  -1.2166837e-01   1.4666985e-01   5.8329709e-02   2.4113286e-01  -3.7065987e-01  -2.0442988e-01  -2.1572565e-01  -3.1364528e-02  -3.5453403e-01  -3.5506453e-01  -4.3167590e-01  -2.8014789e-01  -2.2801237e-03   1.6211910e-01   2.1097091e-02   9.3586755e-02  -2.3767036e-01   4.3279780e-02   3.7141176e-01   4.1511832e-01  -8.0454308e-02   7.4539700e-02   2.7309222e-01   1.9388311e-01   3.9761787e-01   3.6994199e-01  -2.4483558e-02   1.0661719e-01  -4.6490029e-02   5.8167780e-03  -3.5512946e-01  -1.8293530e-01   2.0355382e-01   3.2051660e-01   1.0000000e+00   4.8561569e-01   5.4045028e-01   4.0934549e-01   5.6189671e-01   4.3686290e-01   1.0458258e-01   1.8400278e-01   6.4582629e-02  -8.6071837e-02   3.4068573e-01   3.4859103e-01  -3.8582220e-02  -1.3664543e-01   2.3689081e-01   4.2368371e-02   2.6258692e-01   2.4698736e-01   3.3614427e-01   3.1478562e-01   2.7338842e-02  -1.5424571e-02  -3.7617571e-01  -3.4013424e-01  -4.5516673e-01  -5.4428149e-01  -1.4733579e-01  -3.9145808e-01  -2.7026503e-02  -2.3541646e-01  -1.5694040e-01  -1.4493178e-01   1.7938021e-01  -5.3986400e-02   2.6736575e-02   8.4736883e-02   2.4532475e-02  -2.7195694e-02   3.1635154e-01   8.3719920e-02   1.5476232e-02   6.7834387e-02   3.5236920e-01   2.2038334e-01   2.5329368e-01   7.4564881e-03   3.8686322e-01   3.8375650e-01   2.8915800e-01   1.4739361e-01   4.6151345e-01   3.4520256e-01   9.7647953e-02  -2.2956664e-01   6.8216483e-02  -2.0292867e-01  -1.7167534e-01   2.1373069e-01   1.7273381e-01   3.5560818e-01   3.9946912e-01   3.7500636e-01   3.3535052e-01   1.6382576e-01   1.7804645e-01   1.6272947e-01   1.6470759e-01  -4.1543739e-02   1.3921230e-01   4.1330152e-02   2.8607091e-01   1.2444226e-01   1.6796011e-01   3.2609558e-01   2.2035209e-01  -4.2147499e-02  -9.5961979e-02   9.9820468e-02   4.5601393e-02   8.7046077e-02
  -9.7366051e-02  -3.7201155e-02  -2.1213537e-01   1.1838309e-01  -2.0907443e-01  -2.0482605e-02  -2.9315820e-01   1.0973787e-01  -3.2017423e-01   6.3398434e-02  -3.4966440e-01  -1.0758833e-01  -3.9987822e-01  -1.5791633e-02  -3.5673325e-01   1.7972889e-01   6.5161177e-03   1.5506962e-01  -2.2019101e-01   1.2540436e-01   3.8282874e-02   1.6950320e-01  -7.6498713e-02   1.1483038e-01  -3.7467833e-02   1.2589616e-01   4.8437530e-03   1.8247194e-02   8.5697136e-03   1.6411774e-01  -1.9312883e-02   1.5324998e-01  -1.8241293e-01  -1.7284224e-03   5.7816718e-02   2.2382631e-01   4.8561569e-01   1.0000000e+00   2.2050421e-01   5.2443145e-01   3.0639149e-01   4.6936309e-01  -1.4454460e-01  -5.7491729e-02  -8.9230171e-02  -2.3680746e-01   8.3513654e-02   1.3824531e-01  -2.8362096e-01  -2.1243560e-01  -1.5481832e-01  -1.3261720e-01   9.8994995e-02   8.7463929e-02   1.7835331e-01   8.2813921e-02   1.1446966e-01   8.5322444e-02  -3.3034177e-01  -1.8451954e-01  -3.3727721e-01  -3.4166485e-01  -4.3404793e-02  -1.2503813e-01  -3.5918915e-01  -2.5753341e-01  -2.0826440e-01  -1.5701376e-01   5.5689342e-02   4.8251294e-02   7.9005302e-02   2.6579294e-01  -1.0478703e-02   4.1553164e-02   1.1159591e-01   2.7505867e-02   8.9608652e-03   6.9937175e-02   2.5665473e-01   1.5329040e-01   1.9046325e-01   6.7984874e-02   2.3176634e-01   3.8626867e-01  -3.4058417e-03   4.0183135e-02   2.7842016e-01   2.2853763e-01   1.2163047e-01  -2.6312938e-02   2.3083087e-01   3.0877129e-02   3.6722143e-02   1.2630943e-01   2.3498094e-01   2.4900002e-01   1.8861641e-01   2.0580839e-01   2.0891238e-01   1.2215699e-01   8.5226037e-03   1.1144990e-01   4.6827153e-02   1.1002136e-01   2.7773809e-01   3.5940538e-01   1.6636042e-01   1.3058523e-01   1.9076384e-01   3.7602382e-01   1.6502367e-01   7.2713158e-02  -4.3051202e-02   9.7539930e-02   2.3859751e-01   2.3259372e-01
  -2.3069212e-01  -5.4357586e-02  -7.7093344e-02   4.0101656e-02   3.8328857e-01   4.3750922e-01  -2.2421736e-01  -1.3979037e-01  -1.0653571e-01  -1.5669499e-01  -2.8376075e-01  -3.6152499e-01  -2.4080137e-01  -2.7396864e-01   1.4150814e-01   9.8762929e-02  -3.5706035e-01  -1.9041851e-01  -4.4410731e-01  -3.6294868e-01   5.6763241e-01   6.7816105e-01  -3.8933715e-02  -3.2972786e-02   1.9231622e-01  -7.0604325e-02   7.0434152e-01   7.3914021e-01  -2.2367917e-01  -1.5122801e-01  -2.6362404e-01  -2.7052399e-01  -7.0192014e-01  -5.4431720e-01   7.0994763e-02   1.6962857e-01   5.4045028e-01   2.2050421e-01   1.0000000e+00   6.3456224e-01   4.1606029e-01   1.4104898e-01   1.2135469e-01   2.2983072e-01   1.6783504e-01   5.7161771e-02   4.9104789e-01   2.9707055e-01   2.4575312e-01   1.9804757e-01   5.2430788e-01   4.3942660e-01   5.5190733e-01   4.5898678e-01   7.0664282e-01   6.8936850e-01  -2.7466850e-02  -1.1194938e-01  -8.8714255e-02  -1.3395865e-01  -4.1804242e-01  -3.2787777e-01  -4.7958482e-01  -4.9114619e-01  -5.4524411e-03  -3.1931667e-01  -1.0769278e-01  -1.8691482e-01  -2.0378617e-01  -3.9060053e-01  -2.6279474e-01   5.4620599e-02  -3.7225878e-01  -3.6557210e-01   1.0393102e-01   1.6890940e-03  -4.0250302e-01  -2.3484420e-01  -3.2240917e-02  -1.4907358e-01   4.6744099e-02  -6.2604793e-04   5.0111949e-01   4.1223482e-01   4.2306400e-01   2.3435148e-01   7.1650751e-01   6.4922030e-01   5.4169646e-01   2.6065737e-01  -2.3889634e-02  -1.8780794e-01  -5.1004965e-01   2.7397206e-02   5.0765651e-01   5.4530495e-01   6.1215989e-01   5.4065301e-01   4.7810199e-01   3.7149751e-01   2.8343469e-01   2.0934949e-01   3.2191847e-01   7.7582381e-03   2.9363497e-01   8.4318939e-02   4.8942868e-01   1.9357985e-01   4.5421004e-01   2.8433577e-01   4.9393585e-02  -9.6199761e-02  -2.1104322e-01   1.1258420e-01   9.5533834e-02   1.4177619e-01
  -2.0089984e-01   5.7059858e-02  -1.7995199e-01   1.7108403e-01  -3.8039819e-03   2.4296812e-01  -3.4711299e-01   2.1143305e-01  -3.4944111e-01   5.6785398e-03  -6.0265967e-01  -2.2484129e-01  -4.6187330e-01  -8.1020024e-02  -2.1345148e-01   2.1532550e-01  -3.6614932e-01  -1.3771212e-01  -5.1434122e-01  -2.8502531e-01   3.5849739e-01   5.2087430e-01  -1.0052873e-01   9.2808306e-02   1.1157979e-01   2.2085936e-02   4.6260329e-01   4.6491557e-01  -3.1712353e-01  -9.7635388e-02  -2.0138046e-01  -5.0418270e-02  -4.9689350e-01  -2.6865169e-01   7.0140069e-02   2.1007448e-01   4.0934549e-01   5.2443145e-01   6.3456224e-01   1.0000000e+00   3.3118630e-01   3.3386336e-01   1.8426130e-01   2.7117533e-01   8.2272509e-02  -2.7725685e-02   4.6103450e-01   3.8249258e-01   4.0580593e-02   1.0721493e-01   2.9521506e-01   2.7375711e-01   4.7905872e-01   3.4152358e-01   6.0935180e-01   5.8488821e-01  -1.5359819e-02  -3.1641672e-02  -1.7831307e-01  -5.6208413e-02  -5.1290801e-01  -2.6558851e-01  -4.7536830e-01  -4.4593188e-01  -4.3950587e-01  -2.9931477e-01  -2.2011217e-01  -2.2702348e-01  -2.5590932e-01  -2.9924196e-01  -1.4829264e-01   2.5321896e-01  -3.0333855e-01  -1.7732972e-01   2.6243073e-02   4.0986534e-03  -2.6788944e-01  -7.8767833e-02  -6.4225577e-02  -1.5577650e-01   3.3116205e-02  -9.6854601e-02   3.9366709e-01   3.3722845e-01   2.5352750e-01   4.6198956e-02   5.5466490e-01   6.2638084e-01   6.3928477e-01   3.4146929e-01   1.5940768e-01  -1.6525327e-02  -2.6043253e-01   9.3701104e-02   5.7920766e-01   4.1117086e-01   5.1112992e-01   4.2762862e-01   3.9200981e-01   2.3450658e-01   1.8922520e-01   2.6095366e-01   2.9629318e-01   2.1740758e-01   3.6015889e-01   1.4490061e-01   4.4236707e-01   1.9325807e-01   5.1743983e-01   3.7395105e-01   1.8158720e-01   6.3659258e-02  -8.0778342e-02   1.3320619e-01   8.0363960e-02   1.2674769e-01
   2.6007110e-02   2.3960795e-01  -1.2651931e-01  -8.9150904e-02   2.8492178e-01   4.4741976e-01  -3.5370855e-02   4.6406212e-02  -6.5155603e-02   8.7841793e-02   2.5795280e-02   3.8400552e-02   1.2484880e-03   7.6496264e-02   2.4230813e-01   2.3284281e-01   2.8781332e-01   3.4835587e-01  -3.6366037e-02  -8.1031144e-02   2.4994806e-01   2.9384407e-01  -2.2204153e-01  -2.5805955e-01  -8.6139063e-02  -2.6647856e-01   2.4970647e-01   3.0798109e-01   3.4739163e-01   4.9281866e-01  -1.5856678e-01  -1.9708697e-01  -1.4462889e-01   5.1134949e-02  -1.0845887e-01  -1.0771842e-02   5.6189671e-01   3.0639149e-01   4.1606029e-01   3.3118630e-01   1.0000000e+00   7.1637047e-01  -8.7012695e-02   2.7748035e-04  -1.1517815e-01  -2.5862357e-01   1.1111122e-01   7.1715771e-02  -2.1893009e-02  -2.2131173e-01   6.8039738e-02  -1.1540542e-01  -3.9026495e-02  -2.8879961e-02   2.2875331e-01   2.1874599e-01   5.6954397e-02   1.3670062e-01  -6.9336105e-02  -2.4596326e-01  -3.5260983e-02  -1.7435015e-01   8.5029161e-02  -1.4954007e-02  -1.0520472e-01  -3.8064234e-01  -2.9570181e-01  -4.8017048e-01  -2.2429839e-01  -3.1369781e-01  -3.1094367e-01  -1.5311013e-01   4.2059359e-01   3.4068680e-01   6.7252166e-01   5.1737221e-01   9.1601916e-02   9.4844742e-02   3.7079208e-01   3.0737203e-01   4.2041353e-01   3.1164065e-01   4.2791223e-01   4.4695979e-01   1.7890632e-01  -8.8221566e-02   4.1361806e-01   3.4339591e-01   2.1443993e-01  -4.5078303e-02  -2.7760765e-01  -3.6894702e-01  -3.1333507e-01  -1.2069599e-01   9.4331778e-02   3.8027963e-01   2.5292516e-01   2.5023633e-01   1.7890665e-01   1.9866140e-01   8.6647379e-02   1.2531348e-01   2.1310499e-01   1.3889018e-02   1.5035403e-01  -1.1296517e-01   3.5175019e-01   1.9083610e-01   2.0930570e-01   9.9649972e-02  -1.7520223e-01  -1.3128053e-01  -1.4181393e-01   5.1243860e-02   4.9663264e-02   2.2495029e-02
   7.8724894e-02   2.5693567e-01  -2.4016279e-01  -1.5300292e-01   1.0642964e-02   2.2430169e-01  -1.5973495e-01  -6.9691018e-04  -2.1099596e-01   4.1060433e-02  -2.2090984e-02   1.3590124e-01  -2.7268035e-02   1.9105947e-01   9.5259486e-02   2.4006381e-01   3.3843365e-01   3.5017930e-01   7.3539111e-02   1.1294753e-01   3.6483355e-02   7.8004185e-02  -3.8176135e-01  -2.8053497e-01  -2.3037879e-01  -3.0566528e-01  -2.2003755e-02  -1.4573859e-02   3.2519054e-01   5.3071527e-01  -1.9159298e-01  -1.2431682e-01   5.7488937e-03   7.8778673e-02  -1.3407269e-01  -2.7769851e-02   4.3686290e-01   4.6936309e-01   1.4104898e-01   3.3386336e-01   7.1637047e-01   1.0000000e+00  -1.2043304e-01  -3.4765810e-02  -1.8632837e-01  -2.6049777e-01   2.4293910e-02   5.7462298e-02  -1.0853192e-01  -2.8138423e-01   4.9680923e-02  -1.8248797e-01  -8.0634176e-02  -5.0414981e-02   1.5054478e-01   7.4465914e-02   1.0156612e-01   2.2396723e-01  -1.3796062e-01  -2.0750571e-01  -1.9221872e-02  -2.0488112e-01   2.2930017e-01   1.0347134e-01  -2.8847592e-01  -4.1568241e-01  -3.2915240e-01  -4.0827366e-01  -7.2808103e-02  -1.4430459e-01  -2.0775297e-01  -8.1579471e-02   4.6166344e-01   5.2598533e-01   5.7852877e-01   5.0296236e-01   2.2194198e-01   1.8596010e-01   4.1463815e-01   4.5942868e-01   4.6859600e-01   3.6984515e-01   3.6275304e-01   4.4588809e-01   1.3798820e-01  -3.6660268e-02   2.5503621e-01   2.3563984e-01   1.4556449e-01   4.1932293e-02  -1.7714938e-01  -3.6047806e-01  -1.3882513e-01  -2.0256037e-02   9.6400793e-02   1.8591337e-01   1.3170432e-01   1.7453170e-01   1.3888855e-01   1.5061327e-01   7.8867136e-02   1.6479183e-01   1.1485211e-01   3.3527660e-02   2.0119458e-01  -3.7876142e-02   2.3711716e-01   1.9028254e-01   1.8102633e-01   1.2796918e-01  -6.0791372e-02  -1.3311095e-01  -1.0742178e-01  -1.0206444e-02   5.7321593e-02   8.4802847e-02
  -3.3199923e-01  -2.2588759e-01   2.4926015e-01   1.1316134e-01  -1.0896370e-01  -7.4726928e-02  -4.5091858e-02  -2.4924391e-01  -2.4408133e-01  -3.0324976e-01  -1.9789151e-01  -2.8218067e-01  -3.0583390e-01  -4.2581271e-01   3.5921019e-02  -2.6131489e-01  -3.3275705e-01  -3.6219702e-01  -4.8286589e-02  -1.5370916e-01   1.3266169e-01   7.2525590e-02   1.3427371e-01   4.7976149e-02   2.7981519e-01   5.9551562e-02   1.3362525e-01   9.4461177e-03  -2.3556882e-01  -1.9905935e-01   1.4641820e-01   6.8913730e-02  -8.8409775e-02  -1.2766971e-01   2.7475970e-01   1.6064038e-01   1.0458258e-01  -1.4454460e-01   1.2135469e-01   1.8426130e-01  -8.7012695e-02  -1.2043304e-01   1.0000000e+00   9.3048932e-01   3.2328483e-01   4.0287069e-01   4.8651488e-01   3.9305232e-01   3.1788295e-01   3.7609732e-01   2.9404261e-01   2.7546352e-01   1.5988003e-01   3.9188236e-02   6.2510297e-02   1.4777997e-01  -2.8993139e-01  -1.6378955e-01   1.0414904e-01   2.0090994e-01  -2.4643422e-01  -2.6067789e-01  -2.6726084e-01  -2.5799814e-01   2.6988031e-01   1.2791453e-01   2.5465585e-01   2.5080663e-01  -2.1794309e-01  -2.8848818e-01  -3.0009975e-02  -1.0202417e-01  -2.1530346e-01  -1.9610257e-01  -1.1642194e-03  -4.9885044e-02  -2.1521050e-01  -3.6891992e-02  -3.6452780e-01  -3.2129127e-01  -3.3640064e-01  -4.8321515e-01   1.6102328e-02  -3.4166581e-01   8.8656745e-03  -6.9122240e-02  -5.6888800e-02  -9.2693668e-02   2.9321544e-02  -6.2354826e-02   4.5593476e-02   9.7076970e-02   9.6297735e-02   2.5222576e-01   8.4309951e-02  -1.5604211e-02   2.1826101e-01   1.1859479e-01   5.4696410e-02   3.1738673e-02   1.1278657e-01   2.6598169e-01   7.3366360e-02   1.0809993e-01  -2.5355988e-01  -2.0918778e-01  -5.0420880e-02  -2.2249556e-01   1.4645828e-02   1.6183440e-02   2.4670213e-01   1.0480774e-01   1.9947175e-02  -1.3596655e-01  -2.4455515e-01  -2.2694563e-01
  -3.0202829e-01  -1.9658475e-01   2.0008128e-01   7.3338187e-02   1.0259844e-02   3.1737567e-02  -7.3853959e-02  -2.3681904e-01  -2.2440935e-01  -2.5837546e-01  -1.8994267e-01  -2.4880942e-01  -2.7783139e-01  -4.0466674e-01   5.3886723e-02  -1.8389134e-01  -3.1370674e-01  -3.3345626e-01  -1.4123026e-01  -2.2690164e-01   2.2977701e-01   1.8347637e-01   9.0237703e-02   2.1408334e-02   3.3577777e-01   7.3015125e-02   2.4030590e-01   1.4642131e-01  -2.0783647e-01  -1.6680892e-01   1.0574846e-01   1.1413081e-02  -2.0224296e-01  -2.0853772e-01   2.2733257e-01   1.4660373e-01   1.8400278e-01  -5.7491729e-02   2.2983072e-01   2.7117533e-01   2.7748035e-04  -3.4765810e-02   9.3048932e-01   1.0000000e+00   3.1602781e-01   3.8766017e-01   4.8062325e-01   3.9466737e-01   3.4460442e-01   4.2704946e-01   3.5048135e-01   3.5140416e-01   1.7136988e-01   4.6223812e-02   1.2290567e-01   2.1128070e-01  -2.3705427e-01  -1.5543775e-01   1.2580884e-01   2.4067221e-01  -2.7375683e-01  -2.7777141e-01  -3.0527957e-01  -3.3672728e-01   1.9333416e-01   6.6331728e-02   1.8938876e-01   1.7204749e-01  -3.1601791e-01  -3.7490128e-01  -1.8020898e-02  -4.0454530e-02  -2.5189452e-01  -2.4579526e-01   3.7850066e-02  -4.9803478e-02  -2.7743233e-01  -9.2834097e-02  -3.2364915e-01  -3.1344921e-01  -3.0797317e-01  -4.6728583e-01   5.7439675e-02  -2.3423781e-01   2.5834699e-02  -3.6462829e-02   2.1088182e-02  -1.0021246e-02   5.7115656e-02  -4.8275172e-02  -5.5305271e-03   6.5313068e-04  -9.4944054e-03   1.6631487e-01   8.2363404e-02   1.2434149e-02   2.5230700e-01   1.1355865e-01   4.7019333e-02  -3.0003388e-03   3.6862119e-02   1.6996729e-01   3.2273793e-03   4.0023814e-02  -2.2140551e-01  -2.5767265e-01  -7.0158247e-02  -2.4825765e-01  -3.2256258e-03   2.4577264e-02   1.7539327e-01   2.8192674e-02  -5.2901454e-02  -1.1812829e-01  -2.9217725e-01  -2.7297676e-01
  -4.7517816e-01  -3.8411807e-01   1.0224255e-01   4.1304672e-02   2.0453889e-01   2.8718358e-01  -4.9974490e-02  -2.1871556e-01   1.3389312e-01   1.6684216e-01  -2.7154676e-01  -4.7702763e-01  -2.1669729e-01  -4.8390537e-01   1.4396005e-01  -3.5418238e-02  -4.0207460e-01  -5.3930063e-01  -3.0785090e-01  -2.2752999e-01   3.7168778e-01   3.7708085e-01   1.7793958e-01   7.7263679e-02   3.2644165e-01   1.9515662e-01   3.4566638e-01   3.3853055e-01  -2.2429873e-01  -4.2645364e-01   3.9332747e-03  -1.5859083e-01  -2.8189991e-01  -3.1913213e-01   1.6191733e-01   1.6762511e-01   6.4582629e-02  -8.9230171e-02   1.6783504e-01   8.2272509e-02  -1.1517815e-01  -1.8632837e-01   3.2328483e-01   3.1602781e-01   1.0000000e+00   8.3116220e-01   4.7134982e-01   4.1588854e-01   7.4429537e-01   5.9846010e-01   4.9453053e-01   5.4231791e-01   2.1425992e-01   1.3635520e-01   2.0200706e-01   3.4501274e-01  -3.3419872e-01  -3.4290852e-01   8.9194476e-02  -3.2035297e-02  -1.7782553e-01  -2.4045553e-01  -2.6776969e-01  -3.2189861e-01   1.5186852e-01   1.4836815e-01   3.0085570e-01   2.4317712e-01  -1.1906759e-01  -2.3448732e-01  -1.3112994e-01  -8.5468037e-02  -3.5399723e-01  -3.5815020e-01  -2.1438388e-01  -2.2630687e-01  -2.7799157e-01  -2.9939878e-01  -1.5930141e-01  -2.5494849e-01  -2.3845321e-01  -2.3908170e-01   6.3492149e-02  -6.0162331e-03   1.3074979e-01   1.4623028e-01   2.1796218e-01   8.6129632e-02   6.7279077e-02   1.0908787e-01  -4.1594159e-03  -6.4529947e-02  -7.3494137e-02   1.8362001e-01   3.5812998e-02  -1.3097231e-01   2.8441751e-01   1.6021966e-01   2.2639355e-01   1.8752294e-01   6.3803584e-03   3.0290672e-02  -4.8656382e-02  -7.5923992e-02  -9.0149335e-02  -5.3817346e-03  -7.7593651e-02   1.0895655e-01  -8.0667503e-02  -1.2826985e-01  -7.1994514e-02  -5.7144723e-02   5.3540160e-02   1.1581306e-01  -2.5238917e-02  -8.9888610e-02
  -4.9949562e-01  -4.1347165e-01   1.5227227e-01   4.3783151e-02   8.7798220e-02   4.5572835e-02  -1.6320747e-01  -4.5583734e-01   1.0445364e-01  -4.6549286e-02  -1.3598749e-01  -4.8954473e-01  -2.2561104e-01  -5.7011966e-01   2.5078557e-01  -3.3302698e-02  -3.7623135e-01  -6.0173870e-01  -1.0739184e-01  -1.4968392e-01   2.7356580e-01   2.0875851e-01   2.5526672e-01   1.3290501e-01   3.0152932e-01   1.8287121e-01   2.7811577e-01   1.9679336e-01  -1.9166786e-01  -4.7901697e-01   1.4650524e-01  -8.7590780e-03  -2.1498447e-01  -3.3576841e-01   2.4410845e-01   2.0133050e-01  -8.6071837e-02  -2.3680746e-01   5.7161771e-02  -2.7725685e-02  -2.5862357e-01  -2.6049777e-01   4.0287069e-01   3.8766017e-01   8.3116220e-01   1.0000000e+00   4.1043046e-01   3.5677287e-01   7.7408762e-01   7.5635146e-01   5.6496968e-01   6.2298331e-01   1.1741675e-01   7.5934024e-02   1.4217003e-01   2.5800207e-01  -4.3076899e-01  -3.8520436e-01   4.7855657e-02   7.6285164e-03  -1.5193851e-01  -2.4997333e-01  -1.3493291e-01  -2.0919155e-01   3.2758878e-01   2.3610701e-01   3.3472946e-01   3.8120063e-01   1.6025757e-02  -1.1757715e-01  -5.7220603e-02  -2.5179338e-01  -3.6389179e-01  -3.5081591e-01  -2.9370425e-01  -3.2540032e-01  -2.0382862e-01  -3.0437222e-01  -2.1588939e-01  -2.3960005e-01  -2.3864285e-01  -2.8315829e-01   1.1140425e-01  -9.7292963e-02   1.7593409e-01   1.9524787e-01   8.8129093e-03  -1.3538319e-01  -3.8890964e-02   1.6723886e-01  -9.5418492e-02  -1.0649142e-01  -5.3771457e-02   1.4406913e-01   2.2520473e-02  -1.1369294e-01   2.2004575e-01   1.5660444e-01   6.4394710e-02   1.3593461e-01   2.5195700e-02   8.4221137e-02  -6.7522509e-02  -1.0429415e-01  -1.3501141e-01  -7.0946357e-02  -9.2640819e-02  -7.7151660e-02  -5.6690096e-02  -1.2129130e-01  -1.3277149e-02  -4.8844280e-02   2.2426759e-02   4.9910305e-02  -1.1412204e-01  -1.0225970e-01
  -4.1586575e-01  -7.8976874e-02  -1.3133529e-01   2.3558504e-01   6.4117547e-02   1.9904082e-01  -4.2430895e-01  -1.8345055e-01  -1.8712422e-01  -6.8370297e-02  -4.9324494e-01  -5.0730208e-01  -4.6617579e-01  -3.7890237e-01   8.9424238e-02   4.8878591e-02  -3.5234176e-01  -3.0665545e-01  -3.8000495e-01  -1.7336399e-01   4.6242983e-01   5.1008624e-01   1.0070913e-01   2.1430537e-01   3.9232537e-01   1.7975483e-01   6.5464836e-01   5.1880202e-01  -3.9175757e-01  -2.2443788e-01  -1.4700018e-01  -5.7867693e-02  -5.5474763e-01  -4.3004743e-01   1.4331304e-01   1.5235990e-01   3.4068573e-01   8.3513654e-02   4.9104789e-01   4.6103450e-01   1.1111122e-01   2.4293910e-02   4.8651488e-01   4.8062325e-01   4.7134982e-01   4.1043046e-01   1.0000000e+00   8.3798172e-01   3.3290651e-01   1.9281541e-01   6.1920670e-01   3.3509102e-01   7.1974311e-01   6.6340354e-01   6.3241951e-01   7.0809659e-01  -4.1882700e-02  -2.4820538e-02  -2.9033978e-01  -3.7168521e-01  -5.0490794e-01  -4.0150630e-01  -3.7733163e-01  -4.9198898e-01   5.7826876e-02  -1.5865467e-01  -2.3858376e-01  -2.2944697e-01  -1.1751376e-01  -2.7606951e-01  -1.8578489e-01  -3.0292958e-03  -4.6351205e-01  -2.4937711e-01  -4.3002301e-02   8.3865363e-02  -2.3852953e-01  -4.1796611e-02  -3.4157324e-02  -1.3967255e-01   5.5962665e-02  -1.4475758e-01   3.0953153e-01   2.2834236e-01   4.8568819e-01   3.2167557e-01   4.9266421e-01   4.4435229e-01   3.8655232e-01   1.7991263e-01   2.9358018e-01  -1.0371082e-01  -3.0106420e-01   1.5401700e-01   5.2951131e-01   2.4915904e-01   7.2458785e-01   5.7025103e-01   6.4312055e-01   4.6031240e-01   2.4046609e-01   3.2425688e-01   1.8896778e-01   3.1172366e-02   3.3326010e-02   9.1638107e-02   2.3289762e-01   2.1674890e-01   4.0625562e-01   3.6200056e-01   3.3526425e-01   2.5755205e-02  -2.7100012e-01   3.1971886e-02  -8.6499698e-02  -7.4368167e-02
  -3.0690011e-01  -7.1264994e-02  -9.8761294e-02   2.9688329e-01  -1.3316330e-01   5.8863219e-02  -3.9189662e-01  -9.2795134e-02  -2.3977359e-01  -1.3131978e-01  -5.1694869e-01  -4.9033089e-01  -5.1941180e-01  -3.5277528e-01  -1.0281657e-01  -5.9940169e-02  -3.5555850e-01  -2.3632452e-01  -3.5692286e-01  -1.2078516e-01   3.3918314e-01   3.5254423e-01   1.2092981e-01   2.9332595e-01   4.5644689e-01   3.3050342e-01   5.1633890e-01   3.7844639e-01  -4.3115012e-01  -2.2728587e-01  -1.2231609e-01   6.4032606e-02  -3.5897923e-01  -2.5068812e-01   3.2317465e-01   3.0657913e-01   3.4859103e-01   1.3824531e-01   2.9707055e-01   3.8249258e-01   7.1715771e-02   5.7462298e-02   3.9305232e-01   3.9466737e-01   4.1588854e-01   3.5677287e-01   8.3798172e-01   1.0000000e+00   1.1741383e-01   3.7535116e-02   4.6193676e-01   1.5346401e-01   7.1142778e-01   6.8255188e-01   5.4288869e-01   6.1722540e-01   3.1572793e-02   1.1217084e-01  -4.3535622e-01  -4.3392268e-01  -5.2705506e-01  -4.5246995e-01  -3.7741802e-01  -4.7287390e-01   6.3707889e-02  -7.5204417e-02  -2.1453547e-01  -1.3917303e-01  -3.1328398e-02  -1.5124910e-01  -3.1289271e-03   1.3894609e-01  -3.2637875e-01  -1.5335055e-01  -1.2255637e-01  -2.8362886e-02  -5.2339214e-02   1.3499602e-01  -6.0221989e-02  -1.0391864e-01  -2.5259921e-03  -1.7735017e-01   7.3190022e-02   5.9816134e-02   5.1312374e-01   3.4223725e-01   3.1908140e-01   4.1015384e-01   3.4140991e-01  -3.9798734e-03   5.3002918e-01   1.7453613e-02  -7.8157270e-02   1.8364154e-01   4.1298521e-01   1.5521243e-01   5.9239068e-01   4.9739791e-01   6.0908846e-01   3.8516087e-01   2.8468546e-01   2.6627244e-01   2.1028658e-01   3.8743778e-02   3.0530033e-02   3.8703502e-02   2.5987779e-01   1.4919387e-01   2.8738087e-01   3.8492604e-01   4.5623092e-01   1.7506524e-02  -1.9043387e-01   6.3286975e-02  -8.9758862e-02  -8.3711218e-02
  -4.3971453e-01  -4.0296998e-01   1.8734222e-01  -1.1857604e-01   3.8732039e-01   3.2698788e-01   2.1208248e-02  -3.8479281e-01   2.1587777e-01   9.7607368e-02   1.7289626e-02  -3.1804911e-01  -6.4826801e-03  -4.0047376e-01   4.2347841e-01   3.1717875e-03  -2.9985908e-01  -5.0714033e-01  -1.3732385e-01  -3.4059353e-01   3.1818828e-01   2.9461812e-01   5.8678057e-02  -1.1935870e-01   1.5599445e-01  -4.0292116e-02   3.0110075e-01   2.8027129e-01  -6.8572820e-02  -3.3543038e-01   2.2176860e-02  -2.1592415e-01  -2.6889719e-01  -4.2332046e-01   2.0486988e-02   8.8200884e-03  -3.8582220e-02  -2.8362096e-01   2.4575312e-01   4.0580593e-02  -2.1893009e-02  -1.0853192e-01   3.1788295e-01   3.4460442e-01   7.4429537e-01   7.7408762e-01   3.3290651e-01   1.1741383e-01   1.0000000e+00   8.0602912e-01   6.8047398e-01   7.4868439e-01   1.1856573e-01   1.3415767e-02   2.1723097e-01   3.2127253e-01  -5.0017025e-01  -4.6699779e-01   3.3470428e-01   1.6753840e-01  -2.1251539e-03  -1.1613020e-01  -1.7205556e-01  -2.3249552e-01   2.3751954e-01   7.9808465e-02   3.0102428e-01   2.0452326e-01  -1.8253400e-01  -3.1942132e-01  -1.8824445e-01  -2.5295353e-01  -2.3198587e-01  -2.4500974e-01  -5.6496612e-02  -5.2483872e-02  -3.0602886e-01  -2.8478938e-01  -1.5227427e-01  -2.3431858e-01  -1.7870012e-01  -1.7467656e-01   2.5101978e-01   8.8787744e-03   8.8473788e-02   4.3966713e-02   1.0528249e-01  -5.0055324e-02   5.1074895e-02   2.7622650e-01  -3.4478698e-01  -2.2534966e-01  -2.0217506e-01   6.3256760e-02   1.5662404e-02   1.9926985e-02   2.6065940e-01   1.7529844e-01   1.0363552e-01   1.9726479e-01  -3.7295518e-02   6.5046764e-02  -3.8670946e-02  -8.9384429e-02  -3.2274826e-02  -8.1162668e-02  -5.3205501e-02   3.0823517e-02  -3.8661918e-02  -1.8880010e-01  -1.9988700e-01  -1.7034362e-02   9.5348942e-02   1.0360823e-01  -5.3162117e-02  -2.9510553e-02
  -3.9903417e-01  -4.3892763e-01   3.2005782e-01  -3.8792303e-02   2.2415316e-01   1.2998749e-01   6.7143290e-03  -3.2438639e-01   1.3255817e-01  -4.1478398e-02  -3.0702786e-03  -2.9091862e-01  -7.6929702e-02  -4.6033284e-01   2.8653308e-01  -3.5170815e-02  -4.1714047e-01  -5.6619284e-01  -1.5902165e-01  -3.5925936e-01   2.4425585e-01   2.2702148e-01   2.7844004e-01   4.8810455e-02   2.6561797e-01   1.0338934e-01   2.3974326e-01   1.9908801e-01  -1.4660558e-01  -4.5604243e-01   2.4029183e-01  -2.1635292e-02  -1.7736602e-01  -3.5095030e-01   1.7064537e-01   1.1896766e-01  -1.3664543e-01  -2.1243560e-01   1.9804757e-01   1.0721493e-01  -2.2131173e-01  -2.8138423e-01   3.7609732e-01   4.2704946e-01   5.9846010e-01   7.5635146e-01   1.9281541e-01   3.7535116e-02   8.0602912e-01   1.0000000e+00   5.4601322e-01   8.3820080e-01   6.1961788e-02  -9.2917579e-02   1.5514712e-01   2.6272297e-01  -5.3984301e-01  -5.1991607e-01   2.5362871e-01   2.9071800e-01  -1.3993512e-01  -1.2540233e-01  -2.6318917e-01  -2.7582608e-01   2.4343613e-01   2.0993380e-01   3.8304215e-01   3.9001525e-01  -1.9097985e-01  -2.7894666e-01   3.0561905e-03  -1.3189917e-01  -3.5516308e-01  -4.1733765e-01  -2.2679507e-01  -3.1265524e-01  -3.5427172e-01  -3.8078343e-01  -2.9942548e-01  -3.4157898e-01  -3.2797240e-01  -2.9614866e-01   1.3123511e-01  -1.3330293e-01   8.6313258e-02   1.1929678e-01   9.4222124e-04  -1.2851927e-01   4.7924514e-02   3.5261950e-01  -2.5014698e-01  -7.2708626e-02  -8.3143066e-02   6.1721599e-02  -7.6888079e-02  -8.6808261e-02   9.7329195e-02   6.6631835e-02  -3.5740716e-02   7.7775788e-02  -9.4790339e-02   3.3980657e-02  -1.1240522e-01  -7.3829600e-02  -8.1608218e-02  -6.5285725e-02  -1.2258052e-01  -1.1370907e-01  -8.7607006e-02  -2.4233392e-01  -2.1207651e-01  -5.1630512e-03   8.3048628e-02   3.8950138e-02  -1.2645668e-01  -8.1389893e-02
  -3.9093990e-01  -2.2708303e-01  -2.3023216e-02   7.4891709e-02   3.0091743e-01   3.0680592e-01  -2.6463051e-01  -3.4480222e-01  -8.2098039e-02  -1.0124750e-01  -2.5661301e-01  -3.9168816e-01  -2.7387786e-01  -3.5428451e-01   3.3651582e-01   4.6920642e-02  -3.1485705e-01  -4.1804055e-01  -2.5122642e-01  -2.1477734e-01   4.0967349e-01   4.5958996e-01  -5.5700020e-02  -1.5729098e-03   2.2256717e-01  -6.7806086e-02   5.8574540e-01   4.5512912e-01  -2.9459088e-01  -2.8984450e-01  -2.3851392e-01  -2.9482850e-01  -5.1581820e-01  -6.1012584e-01   5.3281334e-02   4.2561964e-02   2.3689081e-01  -1.5481832e-01   5.2430788e-01   2.9521506e-01   6.8039738e-02   4.9680923e-02   2.9404261e-01   3.5048135e-01   4.9453053e-01   5.6496968e-01   6.1920670e-01   4.6193676e-01   6.8047398e-01   5.4601322e-01   1.0000000e+00   7.4832445e-01   5.9014997e-01   4.9309127e-01   6.7537654e-01   6.9077540e-01  -3.0103448e-01  -2.6092273e-01  -1.3976286e-01  -1.9407375e-01  -3.5320569e-01  -2.5879736e-01  -2.7063425e-01  -3.6697709e-01   1.1051665e-01  -2.0922126e-01  -1.1203926e-01  -7.5294775e-02  -3.6198250e-02  -2.1095938e-01  -2.0276823e-01  -1.5339606e-01  -4.0299861e-01  -2.4754977e-01  -8.2607019e-02  -5.1712503e-02  -2.2544072e-01  -1.3819019e-01   2.6848824e-02  -5.7214970e-02   3.8904821e-02  -8.0047574e-02   4.2760728e-01   2.5470997e-01   5.0926125e-01   3.5980244e-01   3.6156376e-01   3.2548219e-01   3.7927424e-01   3.9999635e-01  -7.5928114e-03  -2.1364433e-01  -3.4747163e-01   1.0886552e-01   3.3123228e-01   1.9975339e-01   6.0347099e-01   5.1742923e-01   5.3548539e-01   5.0858740e-01   2.5430895e-01   2.8155386e-01   1.4028050e-01  -2.8432220e-03   1.4941313e-01  -5.0704619e-04   2.4427434e-01   2.1992256e-01   2.3953449e-01   7.6398866e-02   4.6892664e-02  -5.0054025e-02  -1.0591830e-01   1.7540638e-01   2.2444063e-02   6.6644021e-02
  -4.2359516e-01  -4.2327625e-01   1.2830974e-01  -3.8544930e-02   3.1467621e-01   2.6469985e-01  -1.5040411e-01  -3.3100702e-01   5.7148104e-02  -2.6676198e-02  -8.5487961e-02  -2.6481567e-01  -9.0308987e-02  -3.6313604e-01   3.0014104e-01   4.0244966e-02  -4.2366099e-01  -5.2809485e-01  -2.4689593e-01  -3.3136767e-01   3.6526584e-01   3.7837840e-01   1.3605373e-01   1.2415050e-02   2.5846586e-01  -5.9777707e-03   4.3902488e-01   3.6758387e-01  -2.2160286e-01  -4.2608576e-01   1.3448964e-02  -1.8479593e-01  -4.3678569e-01  -5.7382212e-01   2.3982953e-02   4.5658458e-03   4.2368371e-02  -1.3261720e-01   4.3942660e-01   2.7375711e-01  -1.1540542e-01  -1.8248797e-01   2.7546352e-01   3.5140416e-01   5.4231791e-01   6.2298331e-01   3.3509102e-01   1.5346401e-01   7.4868439e-01   8.3820080e-01   7.4832445e-01   1.0000000e+00   3.1218905e-01   1.8159025e-01   4.0627037e-01   4.6794370e-01  -5.2089598e-01  -5.3297481e-01   8.2189531e-02   1.5995184e-01  -2.7763093e-01  -1.5676010e-01  -3.4634248e-01  -3.3446914e-01   9.4321578e-02  -1.9720291e-03   1.2891752e-01   1.8441113e-01  -1.4219526e-01  -2.8218884e-01  -2.3913580e-02   3.6311771e-02  -4.1322794e-01  -4.1510688e-01  -2.3373607e-01  -2.6448036e-01  -3.5753842e-01  -3.1705254e-01  -1.6147624e-01  -2.9306369e-01  -1.9412011e-01  -1.9433707e-01   2.8903556e-01   7.2693628e-02   2.4254364e-01   2.0813700e-01   1.6997046e-01   6.9081790e-02   2.2915098e-01   4.2560171e-01  -1.3407443e-01  -3.0983226e-02  -1.7529351e-01   1.3511184e-01   1.5214797e-01   7.3743500e-02   3.2381028e-01   2.7395552e-01   2.0816925e-01   2.7508205e-01   4.2523591e-02   1.4728048e-01   3.3083827e-02   5.5188622e-02   7.9831036e-02   1.5867891e-02   8.5328244e-02   8.3755399e-02   6.9262453e-02  -8.1440059e-02  -8.7838758e-02  -2.9165850e-03   9.8842833e-02   1.7993002e-01   8.7997761e-03   6.7851130e-03
  -1.8759390e-01  -1.0449410e-01  -8.7444967e-02   2.4515468e-01   8.3812401e-03   1.3738994e-01  -3.3211281e-01   7.6518426e-03  -3.0339065e-01  -1.9849204e-01  -5.4141407e-01  -4.2435177e-01  -4.7951601e-01  -2.0973921e-01  -1.9835762e-01  -1.0849146e-01  -4.0086543e-01  -2.1504916e-01  -4.8446698e-01  -2.4690962e-01   3.5258956e-01   4.6591451e-01   3.6949697e-02   2.3908423e-01   2.9592358e-01   1.8285358e-01   6.1061268e-01   5.2300718e-01  -5.5540474e-01  -3.2867809e-01  -3.0368895e-01  -1.1667154e-01  -5.1212198e-01  -4.1742960e-01   1.8660243e-01   1.5359335e-01   2.6258692e-01   9.8994995e-02   5.5190733e-01   4.7905872e-01  -3.9026495e-02  -8.0634176e-02   1.5988003e-01   1.7136988e-01   2.1425992e-01   1.1741675e-01   7.1974311e-01   7.1142778e-01   1.1856573e-01   6.1961788e-02   5.9014997e-01   3.1218905e-01   1.0000000e+00   8.9369256e-01   8.1130014e-01   7.8948610e-01   9.8654623e-02   7.0487233e-02  -4.3559536e-01  -4.3096684e-01  -5.9184306e-01  -3.8774831e-01  -5.2360748e-01  -5.2425245e-01  -9.1921648e-02  -2.8188573e-01  -3.1131456e-01  -2.6790739e-01  -4.1129050e-02  -1.4645629e-01  -7.5594437e-02   2.6324890e-01  -5.4026669e-01  -3.4478251e-01  -3.2181932e-01  -1.5222023e-01  -2.4956327e-01   1.9303102e-02  -6.1024388e-02  -1.0871495e-01   1.2870017e-02  -6.8039721e-02   1.7451432e-01   2.0051522e-01   5.8072615e-01   4.0740277e-01   4.3770995e-01   6.3964447e-01   5.3026947e-01   2.0069048e-01   5.6116777e-01   7.6485489e-02  -2.0889534e-01   9.2623268e-02   5.1982486e-01   3.5583586e-01   6.5922876e-01   5.9915277e-01   7.9532676e-01   5.2917512e-01   3.0970777e-01   2.5683295e-01   2.4540629e-01  -4.2457011e-02   3.3086425e-01   2.4233913e-01   3.7117257e-01   3.0276636e-01   4.3491110e-01   3.7671050e-01   3.5772600e-01   6.3384873e-02  -1.9345094e-01   1.2673250e-01   9.7461691e-02   1.8393132e-01
  -1.0867066e-01  -4.3901072e-02  -1.2394389e-01   2.4150715e-01   2.7582209e-02   1.4715940e-01  -3.2675099e-01  -6.5768516e-02  -2.6063617e-01  -1.7117769e-01  -4.1474843e-01  -4.0704493e-01  -4.1931305e-01  -1.8379451e-01  -1.4204453e-01  -8.1294602e-02  -2.2323643e-01  -9.9986869e-02  -3.1876004e-01  -9.3131674e-02   3.1365332e-01   3.9621653e-01  -7.8570396e-03   1.8990535e-01   2.3897863e-01   1.5506811e-01   5.6503111e-01   4.8713618e-01  -4.2718707e-01  -2.1647735e-01  -3.4833302e-01  -1.4724327e-01  -5.0792497e-01  -4.1179388e-01   1.4479163e-01   1.2082861e-01   2.4698736e-01   8.7463929e-02   4.5898678e-01   3.4152358e-01  -2.8879961e-02  -5.0414981e-02   3.9188236e-02   4.6223812e-02   1.3635520e-01   7.5934024e-02   6.6340354e-01   6.8255188e-01   1.3415767e-02  -9.2917579e-02   4.9309127e-01   1.8159025e-01   8.9369256e-01   1.0000000e+00   7.3032846e-01   7.4199392e-01   2.0530721e-01   1.3497602e-01  -4.6848855e-01  -5.0334568e-01  -4.9751639e-01  -3.6442413e-01  -3.5670617e-01  -4.1687316e-01  -2.9385174e-02  -2.7761033e-01  -2.9761567e-01  -2.6284082e-01   1.2838633e-01  -3.4507864e-02  -1.0167356e-01   2.3633825e-01  -4.3662094e-01  -2.4294325e-01  -2.7827725e-01  -6.2618367e-02  -1.5638816e-01   1.4043800e-01   1.0067774e-01   4.2607842e-02   1.7567981e-01   9.5597133e-02   1.4437385e-01   2.5451872e-01   5.8839239e-01   4.0224148e-01   4.0183171e-01   6.0826171e-01   4.1437788e-01   1.0072594e-01   5.3657439e-01   9.9829889e-02  -2.6219336e-01   1.3232293e-01   4.4947957e-01   3.1776129e-01   5.9785787e-01   5.1650976e-01   7.2783529e-01   5.1473849e-01   3.8393078e-01   2.8302661e-01   2.4207596e-01  -6.8441184e-02   3.1328207e-01   2.9402907e-01   4.2096551e-01   3.1722946e-01   3.7688864e-01   3.9134023e-01   3.4732480e-01  -7.1610617e-02  -2.2681920e-01   1.1552972e-01   1.1017060e-01   1.5865872e-01
  -1.8412310e-01  -1.7265248e-02  -2.0339386e-01   1.8587543e-01   1.2777860e-01   2.9794941e-01  -3.2271633e-01  -5.1798578e-02  -3.5209452e-01  -1.7287928e-01  -4.7054078e-01  -4.2855031e-01  -4.0238783e-01  -2.3591164e-01   1.3895907e-02   4.6838476e-02  -2.8565556e-01  -1.7278455e-01  -4.3573853e-01  -2.3795743e-01   4.0095237e-01   5.1252390e-01  -1.1204738e-01   9.5987842e-02   1.9159155e-01  -1.6808748e-02   6.6879178e-01   5.8591707e-01  -3.7397533e-01  -2.2236490e-01  -4.8886620e-01  -3.3949463e-01  -6.7179984e-01  -5.9328998e-01   1.3662605e-01   1.4403771e-01   3.3614427e-01   1.7835331e-01   7.0664282e-01   6.0935180e-01   2.2875331e-01   1.5054478e-01   6.2510297e-02   1.2290567e-01   2.0200706e-01   1.4217003e-01   6.3241951e-01   5.4288869e-01   2.1723097e-01   1.5514712e-01   6.7537654e-01   4.0627037e-01   8.1130014e-01   7.3032846e-01   1.0000000e+00   9.1711838e-01   1.3859369e-02  -1.1083572e-02  -3.8884686e-01  -4.4821029e-01  -5.7729900e-01  -4.2960959e-01  -4.1067495e-01  -4.7735280e-01  -1.3693705e-01  -3.7682606e-01  -3.4992290e-01  -3.3862407e-01  -4.5029947e-02  -2.3114446e-01  -2.6368487e-01   3.0038791e-02  -4.2358387e-01  -2.5551003e-01  -1.1330517e-01  -6.7864372e-02  -2.4605459e-01  -2.4243473e-02   9.1564966e-02   1.6449965e-02   1.8033015e-01   7.2167338e-02   3.9867852e-01   3.6706304e-01   6.9304752e-01   4.5274377e-01   5.7786893e-01   7.6264327e-01   6.7929216e-01   3.8283875e-01   3.3852857e-01   3.5142135e-02  -3.5733946e-01   2.1262216e-01   6.3103647e-01   5.3418352e-01   8.1593985e-01   7.6204557e-01   8.0066229e-01   6.8356956e-01   4.8663731e-01   4.4089457e-01   4.1465866e-01   1.0990280e-01   4.2444627e-01   2.4202800e-01   5.2562830e-01   4.2728590e-01   5.3993879e-01   4.2645313e-01   2.4873525e-01   7.8755972e-02  -1.3721629e-01   2.2630803e-01   1.8392631e-01   2.4285498e-01
  -2.6299285e-01  -6.6432599e-02  -4.6258510e-02   2.3983477e-01   2.2628793e-01   4.5055252e-01  -2.6744628e-01  -6.1779517e-02  -1.9975507e-01  -6.3435331e-02  -4.6691933e-01  -5.2844269e-01  -4.0174849e-01  -3.5489058e-01   8.0684219e-02   4.2506547e-02  -3.5895528e-01  -2.8118435e-01  -4.6460738e-01  -3.3281638e-01   5.2572578e-01   6.3260228e-01   5.6517768e-02   1.4162915e-01   3.8700949e-01   1.1904990e-01   7.7092210e-01   6.8480120e-01  -4.1181423e-01  -2.7242053e-01  -3.4316899e-01  -2.8200665e-01  -6.4799536e-01  -5.3712398e-01   2.2199083e-01   2.1280176e-01   3.1478562e-01   8.2813921e-02   6.8936850e-01   5.8488821e-01   2.1874599e-01   7.4465914e-02   1.4777997e-01   2.1128070e-01   3.4501274e-01   2.5800207e-01   7.0809659e-01   6.1722540e-01   3.2127253e-01   2.6272297e-01   6.9077540e-01   4.6794370e-01   7.8948610e-01   7.4199392e-01   9.1711838e-01   1.0000000e+00  -4.4702884e-02  -9.9584252e-02  -3.1692221e-01  -3.9465193e-01  -5.9299096e-01  -4.0663485e-01  -5.2717088e-01  -5.9469487e-01  -5.7175220e-02  -2.9731123e-01  -2.2150494e-01  -2.5599030e-01  -1.0212511e-01  -2.7851550e-01  -3.2373303e-01   2.3111383e-02  -4.8246139e-01  -3.4286569e-01  -1.3205476e-01  -8.0443310e-02  -3.7417069e-01  -1.0049667e-01   4.0617028e-02  -7.7566638e-02   7.0867075e-02   4.0933279e-03   3.1833088e-01   3.1986263e-01   6.3983441e-01   3.8018122e-01   6.0007038e-01   7.8703665e-01   6.6020746e-01   3.7560757e-01   2.5388271e-01  -6.0434608e-02  -4.0532089e-01   1.6796729e-01   5.5453564e-01   4.7276428e-01   7.4048392e-01   6.9543207e-01   7.0806737e-01   6.1956858e-01   3.8739071e-01   4.2340497e-01   3.1228310e-01   7.1719515e-02   3.7396083e-01   1.2857806e-01   5.0309288e-01   3.5011807e-01   5.1830387e-01   3.6289945e-01   1.5564406e-01  -2.6205686e-02  -1.5335563e-01   1.9366882e-01   9.6365213e-02   1.7299428e-01
   6.8929254e-01   6.3079579e-01  -3.9925685e-01  -1.2852296e-01  -2.9448560e-02  -2.8749849e-02  -1.4582678e-01   1.7372242e-01  -2.9057248e-01  -1.1770462e-01  -8.2140847e-02   2.1797322e-01  -1.9813457e-03   3.9430855e-01  -4.6647963e-01  -1.9927907e-01   3.8799532e-01   5.6666692e-01   2.0574133e-02   1.3541643e-01   4.1929650e-03  -1.6819987e-02  -3.5122213e-01  -1.4989213e-01  -1.0053192e-01  -3.4617405e-02   5.5121800e-02   9.7453692e-02  -3.1448352e-02   2.4680289e-01  -3.5461222e-01  -1.4311152e-01   1.2591456e-01   1.8579179e-01  -1.1356050e-01  -1.0882461e-01   2.7338842e-02   1.1446966e-01  -2.7466850e-02  -1.5359819e-02   5.6954397e-02   1.0156612e-01  -2.8993139e-01  -2.3705427e-01  -3.3419872e-01  -4.3076899e-01  -4.1882700e-02   3.1572793e-02  -5.0017025e-01  -5.3984301e-01  -3.0103448e-01  -5.2089598e-01   9.8654623e-02   2.0530721e-01   1.3859369e-02  -4.4702884e-02   1.0000000e+00   7.9691087e-01   5.6387159e-03  -6.8257986e-02   1.7052031e-01   1.1175934e-01   2.7958660e-01   2.3184943e-01  -1.9587825e-01  -2.4821994e-01  -1.5316404e-01  -2.9159446e-01   1.6454321e-01   2.2815761e-01  -1.0405509e-01   1.0690759e-01  -6.6540322e-02  -4.4337951e-02   6.7557675e-02   1.1025033e-01  -1.7853165e-02   2.0655252e-02   1.5038395e-01   3.3316013e-01   2.5572132e-01   2.4880760e-01  -2.8701905e-01  -1.4968539e-02   5.2128414e-02  -1.2838669e-01   1.0434469e-01   2.4839255e-01  -1.1933464e-02  -2.2352333e-01   2.9279151e-01   7.5652834e-02  -6.5347539e-02  -2.0300157e-01   3.5871966e-03  -4.9155332e-02  -4.9518388e-02  -1.2096722e-01   1.2003948e-01  -4.7358460e-02  -7.0193520e-02  -2.1886235e-01   2.4529024e-02  -2.4511106e-01   1.3501962e-01   1.6049798e-01  -4.3397932e-04   1.4133666e-02   1.2024342e-02   8.9063525e-02   5.5463160e-02  -4.6292891e-02  -2.0477046e-01  -4.7071578e-02   7.2439549e-02   4.3656573e-02
   6.4836541e-01   7.5734870e-01  -3.2963783e-01  -1.3306589e-01  -9.9473859e-02  -1.4799494e-01  -1.4572637e-01   7.5986574e-02  -1.8976459e-01  -2.2336464e-01  -5.4045936e-02   2.0281133e-01  -1.5806289e-02   3.5414023e-01  -2.9479196e-01  -2.1505025e-01   2.9836422e-01   6.0063157e-01   2.1449368e-01   2.2144443e-01  -6.9456820e-02  -9.0339424e-02  -3.5326384e-01  -2.3943363e-01  -1.5798646e-01  -1.4161074e-01  -3.4040693e-02  -4.6142435e-02   5.2981655e-02   3.8419224e-01  -3.4869899e-01  -1.0979574e-01   1.6119496e-01   2.1183781e-01  -1.1439500e-01  -1.4389206e-01  -1.5424571e-02   8.5322444e-02  -1.1194938e-01  -3.1641672e-02   1.3670062e-01   2.2396723e-01  -1.6378955e-01  -1.5543775e-01  -3.4290852e-01  -3.8520436e-01  -2.4820538e-02   1.1217084e-01  -4.6699779e-01  -5.1991607e-01  -2.6092273e-01  -5.3297481e-01   7.0487233e-02   1.3497602e-01  -1.1083572e-02  -9.9584252e-02   7.9691087e-01   1.0000000e+00  -4.8990933e-02  -1.3183970e-01   1.8795649e-01   8.9747984e-02   3.3206764e-01   4.1305133e-01  -1.7499126e-01  -3.0753267e-01  -2.9754756e-01  -3.6389001e-01   1.3541436e-01   2.5344188e-01  -1.3629272e-01   2.9273385e-02   1.1398811e-01   1.4619847e-01   2.1239344e-01   1.5719637e-01   5.5317245e-02   4.1384914e-02   1.1175479e-01   4.4409805e-01   3.0022105e-01   3.3483051e-01  -1.5277744e-01  -8.0352316e-02   1.4711510e-01  -6.5021272e-02   5.7764310e-02   1.5078278e-01   5.4681395e-02  -6.6100635e-02   2.0264760e-01   7.1965058e-02  -5.3421299e-02  -2.3244376e-01  -4.5004968e-04   1.5206446e-03   5.2600879e-03   2.5833478e-02   1.5040719e-01   7.9268927e-02  -2.9702905e-02  -7.4073377e-02   5.5407356e-02  -1.3162269e-01   2.0949851e-01   1.0763970e-01   1.0968714e-01   3.7869338e-03   5.0821841e-02   7.3464020e-02   2.5814750e-02  -2.2323420e-02  -2.0392671e-01  -5.3257989e-02   1.1183219e-01   1.2127939e-01
   3.1836554e-01   1.0658361e-01   1.7558482e-01  -4.9914230e-01   4.0065667e-01   1.7121284e-01   5.6556189e-01   8.1721682e-02   2.8532248e-01   9.4765528e-02   3.8799140e-01   2.4113957e-01   5.2990376e-01   5.0913631e-02   1.7114233e-01  -2.4487675e-01  -4.0939069e-02  -1.0225181e-01   6.9487774e-02  -3.8688452e-01  -1.0798822e-01  -1.8089014e-01  -2.1040402e-01  -5.1298641e-01  -2.9185816e-01  -4.0762052e-01  -2.6166801e-01  -1.5640015e-01   1.6658320e-01  -2.8578719e-02  -2.9375302e-02  -2.9222175e-01   2.3913550e-01   7.1388372e-02  -2.8756826e-01  -3.1725313e-01  -3.7617571e-01  -3.3034177e-01  -8.8714255e-02  -1.7831307e-01  -6.9336105e-02  -1.3796062e-01   1.0414904e-01   1.2580884e-01   8.9194476e-02   4.7855657e-02  -2.9033978e-01  -4.3535622e-01   3.3470428e-01   2.5362871e-01  -1.3976286e-01   8.2189531e-02  -4.3559536e-01  -4.6848855e-01  -3.8884686e-01  -3.1692221e-01   5.6387159e-03  -4.8990933e-02   1.0000000e+00   8.0842833e-01   7.2959866e-01   6.0172088e-01   6.4722764e-02   2.3908815e-01   1.5715963e-01   2.1763165e-01   5.0326571e-01   2.4986387e-01  -3.5489869e-01  -2.5490634e-01  -1.0763731e-01  -1.6368416e-01   1.0501493e-01  -9.2301874e-02   1.9040598e-01   1.4998819e-01  -2.4690470e-01  -2.2718626e-01  -4.1576380e-01  -2.9253769e-01  -3.2664504e-01  -1.7904434e-01  -1.6322627e-01  -3.4717775e-01  -4.3627244e-01  -4.7785437e-01  -1.9277456e-01  -2.7886816e-01  -4.0316053e-02   1.0272194e-01  -4.4214434e-01  -6.1806187e-03   7.4538276e-03  -8.6587403e-02  -3.0746030e-01  -1.6917124e-01  -3.6086178e-01  -3.3927374e-01  -3.9270088e-01  -2.2896123e-01  -2.1871822e-01  -2.0383229e-01   8.3469620e-03   9.3970035e-02  -1.0132529e-01  -1.8956397e-01  -1.2534056e-01  -2.2376330e-01  -2.2052133e-01  -4.3841670e-01  -3.4987358e-01   5.9591317e-02   2.9719620e-01   4.5344672e-02  -5.7279521e-02  -1.4281750e-01
   1.8056590e-01   7.2894115e-03   7.8551126e-02  -3.0432164e-01   1.4406918e-01   4.8297139e-02   3.1137879e-01   1.5305269e-01   8.5548444e-02   7.4730190e-02   1.8836542e-01   2.8022997e-01   2.8012865e-01   3.6676022e-02  -6.1940375e-02  -1.7516409e-01  -1.5814725e-01  -1.7027715e-01  -1.2172286e-02  -2.8245343e-01  -1.2674732e-01  -2.1196944e-01  -1.3992735e-01  -2.8336526e-01  -1.0860993e-01  -1.8668682e-01  -2.7466398e-01  -2.0806922e-01   1.0017644e-02  -1.0016185e-01   2.8747318e-02  -1.5009774e-01   2.3826963e-01   1.5034769e-01  -9.7860916e-02  -4.8549839e-02  -3.4013424e-01  -1.8451954e-01  -1.3395865e-01  -5.6208413e-02  -2.4596326e-01  -2.0750571e-01   2.0090994e-01   2.4067221e-01  -3.2035297e-02   7.6285164e-03  -3.7168521e-01  -4.3392268e-01   1.6753840e-01   2.9071800e-01  -1.9407375e-01   1.5995184e-01  -4.3096684e-01  -5.0334568e-01  -4.4821029e-01  -3.9465193e-01  -6.8257986e-02  -1.3183970e-01   8.0842833e-01   1.0000000e+00   5.0766124e-01   5.7475369e-01   2.4055965e-02   1.7680732e-01   4.1578356e-02   3.6715035e-01   5.1458828e-01   4.7439945e-01  -2.6677512e-01  -3.8769967e-02   1.0521866e-01   2.8591964e-02   1.8504470e-02  -1.9387762e-01   2.9253610e-02  -4.0809353e-02  -2.0043235e-01  -1.5956808e-01  -4.1530625e-01  -3.6633145e-01  -4.3688514e-01  -4.0995873e-01  -2.6645338e-01  -4.9383349e-01  -4.9284120e-01  -4.7526483e-01  -2.7297547e-01  -3.8935286e-01  -8.5542670e-02   7.0720653e-02  -2.8392083e-01   1.0789398e-01   2.0124695e-01  -3.9707952e-02  -3.3667652e-01  -2.3193733e-01  -4.5230902e-01  -4.4084864e-01  -4.8239192e-01  -3.9033013e-01  -2.5455996e-01  -2.8996603e-01  -2.1125486e-02   1.2016247e-01  -7.1111054e-02  -1.4287382e-01  -1.6065140e-01  -4.4437082e-01  -2.8538287e-01  -3.8158479e-01  -2.0048975e-01   5.0554326e-02   3.0240284e-01   2.3304303e-03  -8.6525670e-02  -1.6384464e-01
   5.0002087e-01   3.3459512e-01   2.7388290e-02  -5.6148003e-01   2.1046898e-01  -1.2718409e-01   5.4102916e-01   1.2625620e-01   3.4851149e-01   1.1764554e-01   5.3959267e-01   4.8554975e-01   6.4941829e-01   3.5455426e-01   1.6129779e-01  -1.6517762e-01   2.7934000e-01   2.1823190e-01   3.2071857e-01  -6.2926522e-02  -4.1401993e-01  -5.0424343e-01  -2.6817688e-01  -5.1455954e-01  -5.4371819e-01  -4.8365916e-01  -5.7223499e-01  -4.7492676e-01   4.1507342e-01   2.7870300e-01  -2.9270526e-02  -2.0039881e-01   4.8412168e-01   3.2129903e-01  -4.4824418e-01  -4.7681634e-01  -4.5516673e-01  -3.3727721e-01  -4.1804242e-01  -5.1290801e-01  -3.5260983e-02  -1.9221872e-02  -2.4643422e-01  -2.7375683e-01  -1.7782553e-01  -1.5193851e-01  -5.0490794e-01  -5.2705506e-01  -2.1251539e-03  -1.3993512e-01  -3.5320569e-01  -2.7763093e-01  -5.9184306e-01  -4.9751639e-01  -5.7729900e-01  -5.9299096e-01   1.7052031e-01   1.8795649e-01   7.2959866e-01   5.0766124e-01   1.0000000e+00   7.5956713e-01   5.2418190e-01   6.9813680e-01   1.4263131e-01   1.6968886e-01   2.3504043e-01   3.2186411e-02  -1.5121755e-01   1.1301997e-02  -1.4122236e-02  -1.7918992e-01   4.3913100e-01   2.7299644e-01   3.0173187e-01   2.9335131e-01   1.5192671e-01  -6.1358396e-03  -1.3595943e-01   7.6917560e-02   2.6541635e-02   2.0725003e-01  -1.8071484e-01  -2.6387316e-01  -4.0043049e-01  -4.3253476e-01  -4.2889725e-01  -5.1486438e-01  -1.7472830e-01   3.1013870e-02  -3.9926939e-01  -6.6199442e-02   4.6730649e-02  -2.7787412e-01  -4.4054939e-01  -2.7700374e-01  -5.2826264e-01  -4.2867859e-01  -4.2776309e-01  -2.5306835e-01  -2.0534105e-01  -3.4019053e-01  -2.0145716e-02   3.7393809e-02  -1.2069753e-01  -1.3349466e-01  -1.6482068e-01  -1.8580648e-01  -3.3921971e-01  -4.4825636e-01  -3.7728479e-01   1.5187192e-02   2.2213026e-01   6.1293717e-02   6.9957930e-02  -5.4402996e-02
   4.2531812e-01   3.5794390e-01  -3.0150529e-02  -3.0237334e-01   1.7533390e-01  -5.5175056e-02   4.6258990e-01   4.6238062e-01   3.5518968e-01   2.4304077e-01   2.6036744e-01   5.1225362e-01   4.9958919e-01   4.1462933e-01   6.0361247e-02  -3.1483539e-03   3.6962277e-02   8.1453181e-02   4.1737069e-02  -1.7177069e-01  -3.5019377e-01  -3.1534774e-01  -1.5451201e-01  -2.8443287e-01  -4.0937499e-01  -3.6039971e-01  -3.6955620e-01  -2.9196405e-01   1.0717252e-01   1.2466033e-01  -1.0915961e-01  -2.0176658e-01   3.2648572e-01   3.0373934e-01  -3.8500900e-01  -3.6732616e-01  -5.4428149e-01  -3.4166485e-01  -3.2787777e-01  -2.6558851e-01  -1.7435015e-01  -2.0488112e-01  -2.6067789e-01  -2.7777141e-01  -2.4045553e-01  -2.4997333e-01  -4.0150630e-01  -4.5246995e-01  -1.1613020e-01  -1.2540233e-01  -2.5879736e-01  -1.5676010e-01  -3.8774831e-01  -3.6442413e-01  -4.2960959e-01  -4.0663485e-01   1.1175934e-01   8.9747984e-02   6.0172088e-01   5.7475369e-01   7.5956713e-01   1.0000000e+00   2.4795601e-01   5.1292912e-01  -5.9959793e-02   2.5677766e-01   1.2912309e-01   4.0036460e-02  -2.8977932e-01   2.9270018e-02  -1.9346007e-02  -1.8132645e-02   1.4455717e-01   1.0908270e-01   5.7712873e-02   1.8100359e-01   4.4737677e-02  -2.7861740e-02  -1.7449743e-01  -9.5001638e-02  -1.0155312e-01   2.7705029e-02  -1.9223165e-01  -2.2783321e-01  -3.3375045e-01  -3.6182857e-01  -3.0517418e-01  -3.1723867e-01   1.1224560e-01   2.6052599e-01  -2.7101134e-01  -2.3975370e-02  -2.7843729e-03  -3.7666082e-01  -3.2755902e-01  -3.0870208e-01  -4.8465649e-01  -4.6580705e-01  -3.6447610e-01  -2.9092721e-01  -2.5334636e-01  -4.1214214e-01  -4.7510059e-02   9.7614705e-02  -6.4846961e-02  -1.9431383e-01  -6.8726849e-02  -1.6674213e-01  -2.6508396e-01  -4.3807637e-01  -3.5291080e-01   3.6095758e-02   1.6287793e-01   3.5117081e-02   2.0288285e-02  -9.4298448e-02
   3.1912839e-01   3.3195588e-01  -3.9631523e-01  -3.5544552e-01  -1.1896812e-01  -2.2796942e-01  -1.0760137e-01  -1.4787057e-01   1.4575229e-02   1.6563730e-01   3.8069445e-01   4.7424967e-01   3.0349594e-01   4.5793871e-01   1.2386492e-01   1.0260088e-01   6.8680143e-01   5.3198988e-01   4.9011265e-01   4.5144280e-01  -4.1269995e-01  -5.4096726e-01  -3.6964820e-01  -3.0115116e-01  -4.1427255e-01  -3.0628273e-01  -5.0942483e-01  -4.9498250e-01   5.9635140e-01   5.7924072e-01  -1.3930239e-01  -1.2243330e-01   3.3826981e-01   2.3708179e-01  -3.6475777e-01  -3.2565008e-01  -1.4733579e-01  -4.3404793e-02  -4.7958482e-01  -4.7536830e-01   8.5029161e-02   2.2930017e-01  -2.6726084e-01  -3.0527957e-01  -2.6776969e-01  -1.3493291e-01  -3.7733163e-01  -3.7741802e-01  -1.7205556e-01  -2.6318917e-01  -2.7063425e-01  -3.4634248e-01  -5.2360748e-01  -3.5670617e-01  -4.1067495e-01  -5.2717088e-01   2.7958660e-01   3.3206764e-01   6.4722764e-02   2.4055965e-02   5.2418190e-01   2.4795601e-01   1.0000000e+00   8.1212612e-01  -1.0001901e-01  -8.5631194e-02  -1.8397504e-01  -1.9688675e-01   3.8730882e-01   4.2049731e-01   1.2091683e-01  -1.6353867e-01   5.1240662e-01   4.6748009e-01   3.2348860e-01   3.1399967e-01   4.1447169e-01   2.0000911e-01   3.6124076e-01   5.6569892e-01   5.4159478e-01   4.5915760e-01  -5.8833864e-03  -1.7487341e-02  -1.3242962e-01  -1.7587898e-01  -3.7695240e-01  -5.0726550e-01  -4.3848231e-01  -3.7124431e-02  -1.6889327e-01  -3.4972111e-02   1.5668418e-01  -1.5607134e-01  -3.6839408e-01  -2.8187474e-01  -3.2636984e-01  -3.0906040e-01  -2.3879311e-01  -1.5465257e-01  -1.2528920e-02  -1.6609474e-01  -6.5532937e-02  -1.0072597e-01  -1.4378632e-01   7.6683024e-03  -2.8214701e-01  -1.1588662e-01  -3.7717015e-01  -2.3340675e-01  -2.1647766e-01   1.0286738e-02   7.0006383e-02  -7.7704783e-02   5.7561554e-02  -2.9712983e-02
   4.9332627e-01   4.2166668e-01  -1.8604431e-01  -4.6173589e-01  -3.3810020e-02  -3.0383419e-01   1.7660125e-01   1.4477373e-02   1.3721367e-01   2.2187848e-02   4.2283161e-01   5.5795340e-01   4.3798867e-01   5.1570960e-01   1.3905617e-02  -1.3766083e-01   4.6398499e-01   4.6808530e-01   5.1244380e-01   3.0037368e-01  -5.2320217e-01  -5.7345197e-01  -3.0246667e-01  -4.1463604e-01  -5.7589002e-01  -4.8712528e-01  -5.9750917e-01  -5.6396468e-01   4.5742189e-01   4.6995363e-01  -1.2358726e-01  -1.3219637e-01   4.5705682e-01   3.3439845e-01  -4.5764989e-01  -4.7124966e-01  -3.9145808e-01  -1.2503813e-01  -4.9114619e-01  -4.4593188e-01  -1.4954007e-02   1.0347134e-01  -2.5799814e-01  -3.3672728e-01  -3.2189861e-01  -2.0919155e-01  -4.9198898e-01  -4.7287390e-01  -2.3249552e-01  -2.7582608e-01  -3.6697709e-01  -3.3446914e-01  -5.2425245e-01  -4.1687316e-01  -4.7735280e-01  -5.9469487e-01   2.3184943e-01   4.1305133e-01   2.3908815e-01   1.7680732e-01   6.9813680e-01   5.1292912e-01   8.1212612e-01   1.0000000e+00  -1.0770521e-01  -9.8487003e-02  -9.7073560e-02  -1.3977142e-01   1.3868244e-01   3.1640139e-01   2.0665896e-02  -1.0038523e-01   4.4994345e-01   3.7660149e-01   2.0174143e-01   1.9420651e-01   2.5933847e-01   7.1519888e-02   8.9868433e-02   3.7922162e-01   3.1432535e-01   4.4329187e-01  -1.2392667e-01  -1.9644663e-01  -2.2334435e-01  -3.1926987e-01  -4.6029292e-01  -5.3343498e-01  -2.4393125e-01   1.3334203e-01  -1.6782998e-01   1.0961153e-01   2.3278964e-01  -2.2311805e-01  -3.4924186e-01  -2.6788344e-01  -4.1663038e-01  -3.2543770e-01  -2.8811529e-01  -1.1389100e-01  -1.2700789e-01  -2.1210317e-01  -5.4115364e-02   4.0927578e-02  -4.2816146e-02  -5.1647953e-02  -2.2304076e-01  -1.5421376e-01  -3.2198853e-01  -2.9114677e-01  -2.4579303e-01   1.2447426e-01   2.2747567e-01   5.2520502e-03   1.5886896e-01   7.9497878e-02
  -1.7322146e-01  -3.0112778e-01   4.8528549e-01   2.1198984e-01  -2.5446186e-02  -2.4397142e-01   2.1030030e-01  -3.6774079e-01   2.4162217e-01  -3.2624154e-01   3.1418987e-01  -3.3776101e-01   8.9236927e-02  -5.1308910e-01   3.1280998e-01  -2.2962733e-01  -1.7584973e-01  -2.5916739e-01   1.8740997e-01  -9.5379771e-02   4.3897708e-03  -1.2990793e-01   4.9016159e-01   2.2710382e-01   3.0525055e-01   2.2099988e-01   5.0055916e-02  -5.1295285e-02  -1.0694052e-01  -3.2850690e-01   3.8235438e-01   2.1277632e-01   8.2214789e-02  -7.5568922e-02   4.8936354e-01   3.2171168e-01  -2.7026503e-02  -3.5918915e-01  -5.4524411e-03  -4.3950587e-01  -1.0520472e-01  -2.8847592e-01   2.6988031e-01   1.9333416e-01   1.5186852e-01   3.2758878e-01   5.7826876e-02   6.3707889e-02   2.3751954e-01   2.4343613e-01   1.1051665e-01   9.4321578e-02  -9.1921648e-02  -2.9385174e-02  -1.3693705e-01  -5.7175220e-02  -1.9587825e-01  -1.7499126e-01   1.5715963e-01   4.1578356e-02   1.4263131e-01  -5.9959793e-02  -1.0001901e-01  -1.0770521e-01   1.0000000e+00   5.5983658e-01   4.9551479e-01   5.2001499e-01  -4.9699473e-03  -8.4075377e-02  -8.3704693e-02  -4.1946029e-01  -2.9379288e-02  -1.5495894e-01  -6.8660370e-02  -1.0753416e-01  -5.4193246e-02  -8.9004686e-02  -1.5093510e-01  -1.6613880e-01  -2.2549455e-01  -1.9009352e-01  -1.0666170e-01  -3.5819896e-01   1.0614995e-01   1.5876448e-01  -1.7234489e-01  -2.6036636e-01  -1.6465864e-01  -2.6398344e-01  -1.7457131e-01  -5.5162842e-02  -6.8604289e-03   1.1785252e-01  -2.0640448e-01   9.6475280e-02  -2.1406222e-02   8.3121922e-04  -1.0403482e-01   9.2196689e-02   9.0974112e-02   1.5771959e-01  -2.3412959e-03   2.0984391e-02  -1.9652362e-01  -9.1443537e-02   4.3710872e-02  -6.7726314e-02  -2.5988898e-02  -6.9151511e-02   9.3586799e-02  -1.1536072e-01   4.1393259e-03  -2.2467755e-02  -6.1753907e-02  -5.8235917e-02
  -2.3599832e-01  -2.5134095e-01   2.4645833e-01   3.2188632e-01  -2.8411648e-01  -3.4097499e-01   1.9585096e-01   1.9797175e-01   2.1176714e-01   3.3980729e-02   7.4208705e-03  -1.0152323e-01   3.2054739e-02  -2.6236434e-01   1.0718144e-02   9.0683912e-02  -2.8865988e-01  -3.2202732e-01  -1.0348088e-01  -9.6823171e-02  -1.9564141e-01  -3.1226718e-01   4.5257369e-01   4.3543741e-01   3.3533598e-01   4.6683315e-01  -1.5263292e-01  -2.0966681e-01  -1.8661530e-01  -3.7826718e-01   3.1772621e-01   2.2331148e-01   2.1929355e-01   1.7560510e-01   5.1954526e-01   4.7475381e-01  -2.3541646e-01  -2.5753341e-01  -3.1931667e-01  -2.9931477e-01  -3.8064234e-01  -4.1568241e-01   1.2791453e-01   6.6331728e-02   1.4836815e-01   2.3610701e-01  -1.5865467e-01  -7.5204417e-02   7.9808465e-02   2.0993380e-01  -2.0922126e-01  -1.9720291e-03  -2.8188573e-01  -2.7761033e-01  -3.7682606e-01  -2.9731123e-01  -2.4821994e-01  -3.0753267e-01   2.1763165e-01   3.6715035e-01   1.6968886e-01   2.5677766e-01  -8.5631194e-02  -9.8487003e-02   5.5983658e-01   1.0000000e+00   5.0349332e-01   6.5036739e-01  -6.1546302e-02   4.6073855e-02   1.9260863e-01  -1.6501036e-01  -1.7457099e-02  -9.1739259e-02  -2.3958812e-01  -1.7011703e-01   7.9153768e-02  -7.8928717e-03  -2.2661096e-01  -2.9384731e-01  -3.1648428e-01  -3.8940708e-01  -3.3046652e-01  -5.1537354e-01  -1.3412778e-01   9.0428660e-02  -2.9961180e-01  -4.0915889e-01  -1.5757426e-01  -2.0206490e-01  -9.1586881e-02   2.2262865e-02   2.8504536e-01   9.1396899e-02  -2.7337437e-01  -1.8359420e-01  -2.7797491e-01  -3.2163934e-01  -3.4483153e-01  -3.5107383e-01  -8.9199032e-02  -1.9854741e-01  -1.2663690e-01   3.8717568e-02  -2.5196345e-01  -1.0713383e-01  -1.3758589e-01  -2.0269464e-01  -1.7550778e-01  -1.1820795e-01   1.0621398e-01  -3.2701131e-02   9.2699159e-02  -1.7232624e-01  -1.8712683e-01  -1.7543455e-01
  -4.0305554e-02  -3.0114855e-01   4.5393285e-01  -1.0149063e-01   9.9768825e-02  -2.4858709e-02   3.4907231e-01  -1.9560286e-01   6.2063024e-02  -2.3697316e-01   1.9083904e-01  -2.3620036e-01   2.9691148e-02  -4.2333136e-01  -7.4275417e-02  -4.6625214e-01  -2.1801476e-01  -3.2972361e-01  -3.3151010e-02  -3.5621225e-01   1.0831807e-01  -3.6611274e-02   1.6981888e-01  -1.1395354e-01   1.0880762e-01   7.8219328e-02  -1.1608878e-01  -6.4710810e-02  -1.2165725e-01  -3.9102903e-01   2.5018924e-01  -3.1731641e-03   2.4861569e-01   1.9508242e-02   4.2371523e-01   3.4205165e-01  -1.5694040e-01  -2.0826440e-01  -1.0769278e-01  -2.2011217e-01  -2.9570181e-01  -3.2915240e-01   2.5465585e-01   1.8938876e-01   3.0085570e-01   3.3472946e-01  -2.3858376e-01  -2.1453547e-01   3.0102428e-01   3.8304215e-01  -1.1203926e-01   1.2891752e-01  -3.1131456e-01  -2.9761567e-01  -3.4992290e-01  -2.2150494e-01  -1.5316404e-01  -2.9754756e-01   5.0326571e-01   5.1458828e-01   2.3504043e-01   1.2912309e-01  -1.8397504e-01  -9.7073560e-02   4.9551479e-01   5.0349332e-01   1.0000000e+00   8.5070707e-01  -7.6539569e-02  -7.9353904e-02   5.1129425e-02  -1.5493956e-01  -1.1865360e-01  -3.7191667e-01  -2.1161150e-01  -3.1359938e-01  -2.7785372e-01  -2.3686809e-01  -3.6365976e-01  -3.1292676e-01  -5.4361472e-01  -3.4520063e-01  -3.7635140e-01  -5.0307922e-01  -2.9771312e-01  -3.1446114e-01  -1.9409438e-01  -2.5625144e-01  -2.5477064e-01  -2.8023483e-01  -1.3990447e-01   1.6027770e-01   1.6384446e-01   1.7700086e-01  -3.5445010e-01  -1.7072906e-01  -3.8118896e-01  -3.7288025e-01  -4.2541443e-01  -2.6007484e-01  -6.3028455e-02  -1.4547196e-01  -9.3987829e-02  -5.4943877e-02  -2.0582359e-01  -9.9263120e-02  -1.6756521e-01  -3.0960669e-01  -2.7932270e-01  -2.6749491e-01  -2.6839824e-02  -7.8394016e-02   2.3275158e-01  -1.1084147e-01  -1.8707363e-01  -1.7830773e-01
  -2.2091760e-01  -4.0915740e-01   3.8386510e-01   1.5450889e-01  -1.2920134e-01  -1.8744557e-01   1.1908016e-01  -2.0942917e-01   2.3255653e-02  -2.2854830e-01   4.3944159e-02  -2.6587481e-01  -1.3185445e-01  -4.7912263e-01  -1.2483517e-01  -3.5276004e-01  -3.1864100e-01  -4.1564149e-01   1.1407530e-02  -1.1454266e-01   2.6870666e-02  -1.0909009e-01   2.9305025e-01   1.5987964e-01   2.6664699e-01   2.8056280e-01  -1.0450484e-01  -1.3137605e-01  -2.8891535e-01  -5.2026572e-01   3.0507876e-01   1.7313305e-01   1.9610234e-01   9.0895022e-03   5.3301446e-01   5.0737414e-01  -1.4493178e-01  -1.5701376e-01  -1.8691482e-01  -2.2702348e-01  -4.8017048e-01  -4.0827366e-01   2.5080663e-01   1.7204749e-01   2.4317712e-01   3.8120063e-01  -2.2944697e-01  -1.3917303e-01   2.0452326e-01   3.9001525e-01  -7.5294775e-02   1.8441113e-01  -2.6790739e-01  -2.6284082e-01  -3.3862407e-01  -2.5599030e-01  -2.9159446e-01  -3.6389001e-01   2.4986387e-01   4.7439945e-01   3.2186411e-02   4.0036460e-02  -1.9688675e-01  -1.3977142e-01   5.2001499e-01   6.5036739e-01   8.5070707e-01   1.0000000e+00   1.0969520e-01   1.7969181e-01   1.8575267e-01  -1.5363161e-01  -1.8005592e-01  -3.8045550e-01  -3.9948758e-01  -4.9618986e-01  -1.5409320e-01  -1.3394878e-01  -3.2281313e-01  -3.5424495e-01  -5.7883609e-01  -4.7663875e-01  -4.1123429e-01  -5.7032558e-01  -2.4466580e-01  -1.2594841e-01  -2.8212435e-01  -3.7488793e-01  -3.0742759e-01  -2.7374018e-01   2.3947555e-03   2.3235407e-01   3.1623190e-01   2.8606405e-01  -2.7873439e-01  -1.7369473e-01  -3.0550932e-01  -2.9001864e-01  -3.9164706e-01  -2.4051087e-01  -5.7441739e-02  -8.2811446e-02  -1.0395625e-01   5.9685309e-02  -1.5884053e-01  -4.1150646e-02  -1.5981632e-01  -3.1266660e-01  -2.1950769e-01  -1.4562616e-01   1.8233085e-01  -3.0668533e-02   2.4110307e-01  -6.6217574e-02  -1.5362470e-01  -1.3671932e-01
  -1.4384095e-02  -4.5437042e-02  -2.1805880e-01   1.6214076e-01  -1.8275534e-01  -1.6756418e-01  -3.8769932e-01  -3.8210959e-01  -1.1979196e-01  -3.0749550e-02  -6.5029445e-02  -2.4932638e-01  -2.3054443e-01  -1.6011410e-01  -2.9435175e-02   6.6869751e-02   2.6390916e-01   1.1449019e-01   4.0883877e-01   6.2993963e-01  -1.1726353e-01  -1.6234088e-01  -8.9830891e-02   1.3538982e-01  -7.2478935e-04   1.7880927e-01  -4.8671115e-02  -1.5821159e-01   7.4862259e-02   4.6120512e-02  -7.5714115e-02   4.2910892e-02   8.5467603e-04  -7.5221912e-02   8.1566180e-02   1.2148702e-01   1.7938021e-01   5.5689342e-02  -2.0378617e-01  -2.5590932e-01  -2.2429839e-01  -7.2808103e-02  -2.1794309e-01  -3.1601791e-01  -1.1906759e-01   1.6025757e-02  -1.1751376e-01  -3.1328398e-02  -1.8253400e-01  -1.9097985e-01  -3.6198250e-02  -1.4219526e-01  -4.1129050e-02   1.2838633e-01  -4.5029947e-02  -1.0212511e-01   1.6454321e-01   1.3541436e-01  -3.5489869e-01  -2.6677512e-01  -1.5121755e-01  -2.8977932e-01   3.8730882e-01   1.3868244e-01  -4.9699473e-03  -6.1546302e-02  -7.6539569e-02   1.0969520e-01   1.0000000e+00   7.7738983e-01   1.3612920e-01  -1.1695410e-01   7.0977604e-02  -1.8174953e-02  -6.5037829e-02  -2.4086504e-01   2.1217672e-01   1.4609792e-01   3.2733547e-01   4.3146471e-01   3.0534884e-01   1.2773571e-01   4.9466564e-02   7.3151693e-02   1.2859226e-01   1.4946093e-01  -4.1545402e-02  -1.4665931e-01  -3.4283028e-01  -1.5884983e-01   1.7763126e-01   1.5324687e-01   1.2426364e-01   3.0494215e-01   3.4944184e-02   5.2307712e-02  -1.0922193e-02   1.2589514e-01   2.3631329e-02   1.0377239e-01   2.5233412e-01   2.3632408e-01   9.7055883e-02   4.7339837e-03   7.1484790e-02   2.3201165e-01   5.8052827e-02   2.8623778e-02   1.9746269e-02   2.4059599e-01   1.8406304e-01  -6.8644733e-03   5.3975646e-02   9.7842350e-02   1.2665058e-01   1.6984506e-01
   4.3062980e-02   9.0719653e-02  -2.5727728e-01   2.1475478e-01  -2.9529528e-01  -2.1213913e-01  -3.7255901e-01  -1.3767789e-01  -7.8638522e-02   1.2515098e-01  -9.8561972e-02  -4.0505165e-02  -2.1886442e-01   2.6146637e-02  -1.9958773e-01  -3.2877140e-02   2.7002936e-01   1.9332052e-01   2.9925347e-01   5.5744436e-01  -2.3732251e-01  -2.5423568e-01  -1.9456482e-02   2.1226208e-01   4.2234812e-02   2.2779627e-01  -1.6653105e-01  -2.5368394e-01  -6.2490037e-03   8.7125614e-02  -2.8533738e-02   1.5012240e-01   1.5616372e-01   1.6858041e-01   2.5816047e-02   1.3332667e-01  -5.3986400e-02   4.8251294e-02  -3.9060053e-01  -2.9924196e-01  -3.1369781e-01  -1.4430459e-01  -2.8848818e-01  -3.7490128e-01  -2.3448732e-01  -1.1757715e-01  -2.7606951e-01  -1.5124910e-01  -3.1942132e-01  -2.7894666e-01  -2.1095938e-01  -2.8218884e-01  -1.4645629e-01  -3.4507864e-02  -2.3114446e-01  -2.7851550e-01   2.2815761e-01   2.5344188e-01  -2.5490634e-01  -3.8769967e-02   1.1301997e-02   2.9270018e-02   4.2049731e-01   3.1640139e-01  -8.4075377e-02   4.6073855e-02  -7.9353904e-02   1.7969181e-01   7.7738983e-01   1.0000000e+00   9.0519113e-02  -1.1403018e-01   5.3172408e-02   3.3122272e-02  -1.7789182e-01  -2.5756997e-01   2.4155386e-01   2.0418045e-01   2.9310469e-01   3.2563886e-01   1.4760830e-01   1.8376193e-02  -1.6868676e-01  -1.2290913e-01  -7.8417487e-02  -5.3493711e-02  -2.2113503e-01  -2.3747188e-01  -3.3801864e-01  -1.0043726e-01   2.1852368e-01   1.4952902e-01   2.3416411e-01   2.0387374e-02  -1.3096401e-01  -4.6427830e-02  -2.0561220e-01  -7.0704418e-02  -1.0725868e-01  -5.8453350e-02   1.0160877e-01  -4.5068785e-02   3.5433348e-02  -3.1069152e-02   1.5680343e-01   1.6556294e-01  -7.4817961e-02  -1.7101892e-01  -7.0131757e-02   1.1250011e-01   1.4600974e-01   9.9864830e-02   7.4017876e-02   1.4509926e-01   1.9679391e-01   1.5478745e-01
  -1.3486840e-02  -1.8222190e-01  -7.6774917e-02  -1.4408321e-01  -2.9215600e-01  -4.6246913e-01  -5.9717667e-02   5.4289317e-02  -7.3008982e-02  -6.7630376e-02   4.4226235e-02   1.3442508e-01   5.8974947e-04   8.6969292e-02  -2.1552120e-01  -3.4251367e-03  -5.1005899e-02  -9.1035046e-02  -1.0016664e-01  -2.6961392e-02  -2.5236649e-01  -3.8694861e-01  -8.1338426e-02   4.4354080e-02   3.1042732e-03   2.4348682e-01  -3.4867471e-01  -3.6215034e-01   3.1414758e-02  -1.1084166e-01   1.6603556e-01   1.9230946e-01   1.9258918e-01   9.4152022e-02   6.9595733e-02   1.2608218e-02   2.6736575e-02   7.9005302e-02  -2.6279474e-01  -1.4829264e-01  -3.1094367e-01  -2.0775297e-01  -3.0009975e-02  -1.8020898e-02  -1.3112994e-01  -5.7220603e-02  -1.8578489e-01  -3.1289271e-03  -1.8824445e-01   3.0561905e-03  -2.0276823e-01  -2.3913580e-02  -7.5594437e-02  -1.0167356e-01  -2.6368487e-01  -3.2373303e-01  -1.0405509e-01  -1.3629272e-01  -1.0763731e-01   1.0521866e-01  -1.4122236e-02  -1.9346007e-02   1.2091683e-01   2.0665896e-02  -8.3704693e-02   1.9260863e-01   5.1129425e-02   1.8575267e-01   1.3612920e-01   9.0519113e-02   1.0000000e+00   6.1380314e-01   1.5001994e-01   5.2302332e-02  -1.6848016e-01  -2.1898559e-01   4.5805695e-01   3.7575815e-01  -2.4830691e-01  -1.6818379e-01  -1.6719227e-01  -2.5878725e-01  -2.5630380e-01  -2.3757698e-01  -8.0315091e-02   4.1031880e-02  -4.4161802e-01  -3.8996064e-01  -2.5847556e-01  -2.3556729e-01   3.2334489e-01   2.8500434e-01   3.8181906e-01   1.9507813e-01  -2.2767310e-01  -2.8259824e-01  -2.5524231e-01  -2.2183765e-01  -1.9109226e-01  -3.2129764e-01   4.9657363e-02  -1.6158550e-01  -6.9704660e-02  -5.0707689e-02  -2.7113277e-01  -7.9913788e-02  -2.2189682e-01  -1.3546256e-01  -3.6081275e-01  -9.1713168e-02   2.2505066e-01   3.6880603e-02   1.0904906e-01  -1.8755242e-01  -1.6413646e-01  -2.1237185e-01
   9.8172209e-02  -9.9676591e-02  -9.6126633e-02  -6.4004682e-02  -1.5803123e-01  -1.8186573e-01  -8.2497837e-02   2.7015368e-01  -1.1774382e-01  -4.9140297e-03  -1.7143599e-01   1.4835149e-01  -5.9676386e-02   2.4097751e-01  -3.9171446e-01   2.1349297e-02  -2.0198470e-01  -2.6751549e-02  -2.7781376e-01  -1.7012936e-01  -3.7786853e-02   6.2222232e-03  -9.6278996e-02   5.4016837e-02  -4.7001850e-02   1.6446309e-01  -8.2582716e-02  -2.5443409e-02  -1.4857358e-01  -1.0102234e-01  -1.3634041e-02   1.1573815e-01  -1.5713847e-02   5.3021520e-02  -9.3475451e-02  -7.1538106e-02   8.4736883e-02   2.6579294e-01   5.4620599e-02   2.5321896e-01  -1.5311013e-01  -8.1579471e-02  -1.0202417e-01  -4.0454530e-02  -8.5468037e-02  -2.5179338e-01  -3.0292958e-03   1.3894609e-01  -2.5295353e-01  -1.3189917e-01  -1.5339606e-01   3.6311771e-02   2.6324890e-01   2.3633825e-01   3.0038791e-02   2.3111383e-02   1.0690759e-01   2.9273385e-02  -1.6368416e-01   2.8591964e-02  -1.7918992e-01  -1.8132645e-02  -1.6353867e-01  -1.0038523e-01  -4.1946029e-01  -1.6501036e-01  -1.5493956e-01  -1.5363161e-01  -1.1695410e-01  -1.1403018e-01   6.1380314e-01   1.0000000e+00  -3.3325412e-02  -8.7920101e-03  -1.4971294e-01  -5.1795666e-02   1.2612757e-01   2.2596712e-01  -1.5334321e-01  -1.9760102e-01  -5.4576357e-02  -8.9221713e-02  -1.1591518e-01  -1.1688425e-02   1.9912747e-03  -7.7970828e-03  -8.4653022e-02   8.4279886e-02   1.1922950e-01  -2.4643073e-02   4.0190049e-01   3.2960774e-01   1.5345216e-01   4.5383634e-02  -4.1187372e-02  -1.0267962e-01  -6.8671929e-02  -1.4164158e-01   1.0853165e-01  -1.1818910e-01  -1.7018071e-02  -1.2629763e-01   1.0952906e-02  -5.8163274e-03   6.2348492e-02   1.0489220e-01  -2.1125113e-02   3.4210796e-02  -1.9664887e-01   1.0346134e-02   1.4131717e-01   4.5593821e-02   7.9975141e-02   5.3824597e-03   6.1667464e-02   4.7096422e-02
   1.8319795e-01   1.7448375e-01   5.2017717e-02  -2.2210695e-01  -1.1247356e-01  -7.7597776e-02   2.5409055e-01   8.8087260e-02   1.6912154e-01   1.5703859e-01   4.2843576e-01   4.0078736e-01   3.5966684e-01   3.4012013e-01   2.3873877e-01   1.4291439e-01   5.3130539e-01   4.4972513e-01   4.2273131e-01   2.5243177e-01  -3.4457920e-01  -4.6200747e-01  -2.0660787e-01  -2.9048542e-01  -3.3264917e-01  -2.5091961e-01  -5.5639514e-01  -4.9718991e-01   6.5735427e-01   6.1780705e-01   8.7660049e-02   1.6585037e-02   4.4261787e-01   3.9413001e-01  -2.3132311e-01  -2.1676549e-01   2.4532475e-02  -1.0478703e-02  -3.7225878e-01  -3.0333855e-01   4.2059359e-01   4.6166344e-01  -2.1530346e-01  -2.5189452e-01  -3.5399723e-01  -3.6389179e-01  -4.6351205e-01  -3.2637875e-01  -2.3198587e-01  -3.5516308e-01  -4.0299861e-01  -4.1322794e-01  -5.4026669e-01  -4.3662094e-01  -4.2358387e-01  -4.8246139e-01  -6.6540322e-02   1.1398811e-01   1.0501493e-01   1.8504470e-02   4.3913100e-01   1.4455717e-01   5.1240662e-01   4.4994345e-01  -2.9379288e-02  -1.7457099e-02  -1.1865360e-01  -1.8005592e-01   7.0977604e-02   5.3172408e-02   1.5001994e-01  -3.3325412e-02   1.0000000e+00   7.2768389e-01   6.6371883e-01   5.2693657e-01   5.7679391e-01   4.3539180e-01   2.6097721e-01   3.9283792e-01   4.5511608e-01   4.3405227e-01  -1.0638783e-02  -7.0301241e-03  -1.5383803e-01  -1.8119677e-01  -3.3453593e-01  -4.0870761e-01  -2.8872970e-01  -2.3946842e-01  -2.9446593e-01  -8.4312933e-02   1.1542700e-01  -1.3244231e-02  -3.1912891e-01  -9.6518025e-02  -3.3066649e-01  -1.9443204e-01  -2.6419106e-01  -9.0940194e-02   4.3662900e-02   5.9957740e-02   1.0061547e-01   1.5172357e-01  -1.3670673e-01  -1.4173961e-01   1.2646755e-02   5.5521792e-02  -1.8646199e-01  -1.8270661e-01  -1.3800144e-01  -9.0743177e-02   8.2785908e-02  -7.1896682e-02  -2.4470314e-02  -1.1741915e-01
   9.7448706e-02   1.8931645e-01  -1.5180957e-01  -2.7365902e-02  -3.1369108e-01  -1.8024785e-01   6.9173381e-02   1.3020363e-01   5.3303050e-02   1.6928775e-01   3.2058486e-01   4.9992155e-01   2.9395900e-01   4.8010714e-01   2.3058665e-01   3.0950254e-01   4.6775409e-01   4.4270782e-01   3.6952198e-01   3.6156676e-01  -4.6979135e-01  -4.9697362e-01  -2.0128669e-01  -9.8823814e-02  -3.7846415e-01  -2.2797425e-01  -5.1598510e-01  -4.9270776e-01   5.4883228e-01   6.2241922e-01   5.1559566e-02   1.5753554e-01   3.2640831e-01   3.4927174e-01  -2.5646153e-01  -2.4258091e-01  -2.7195694e-02   4.1553164e-02  -3.6557210e-01  -1.7732972e-01   3.4068680e-01   5.2598533e-01  -1.9610257e-01  -2.4579526e-01  -3.5815020e-01  -3.5081591e-01  -2.4937711e-01  -1.5335055e-01  -2.4500974e-01  -4.1733765e-01  -2.4754977e-01  -4.1510688e-01  -3.4478251e-01  -2.4294325e-01  -2.5551003e-01  -3.4286569e-01  -4.4337951e-02   1.4619847e-01  -9.2301874e-02  -1.9387762e-01   2.7299644e-01   1.0908270e-01   4.6748009e-01   3.7660149e-01  -1.5495894e-01  -9.1739259e-02  -3.7191667e-01  -3.8045550e-01  -1.8174953e-02   3.3122272e-02   5.2302332e-02  -8.7920101e-03   7.2768389e-01   1.0000000e+00   5.2162903e-01   7.0800560e-01   6.2543200e-01   5.4485827e-01   2.9604662e-01   3.6077236e-01   4.8628695e-01   4.1756601e-01   1.0905958e-01   2.0132905e-01  -6.6297431e-02  -6.3652437e-03  -2.2621525e-01  -2.0089067e-01  -1.8157808e-01  -5.1677341e-02  -2.1219705e-01  -1.7188700e-01   5.5459350e-02  -1.3362415e-01  -1.1839473e-01  -1.1222366e-01  -1.2627993e-01  -1.1655198e-01  -1.6050328e-01  -1.4523873e-01   7.6451397e-02   5.4925208e-02   2.0962140e-02   2.6924796e-02  -2.6041330e-01  -2.1787517e-01  -4.6494149e-02   1.1599947e-01  -9.8901878e-02  -2.5370761e-02   3.7048599e-02  -7.0330219e-02  -1.1492587e-01  -1.4913373e-01  -1.2651217e-01  -2.0392341e-01
   1.2613990e-01   3.0641996e-01  -9.7896232e-02  -2.3795293e-01   2.3253160e-01   2.5550741e-01   1.1244190e-01  -2.0116410e-02   1.0979629e-01   8.6275214e-02   2.4083137e-01   1.7344994e-01   1.9498288e-01   1.2858152e-01   3.9281873e-01   2.5309142e-01   3.6217067e-01   3.2956036e-01   2.4666635e-01   1.2682462e-01   4.0585664e-02  -2.4022707e-03  -2.9994765e-01  -3.7693997e-01  -2.3184463e-01  -3.1254092e-01  -1.0658501e-01  -7.1311647e-02   5.8511432e-01   6.4477887e-01  -5.1692827e-02  -1.7285513e-01   8.3448765e-02   1.5975626e-01  -2.8211338e-01  -1.7339092e-01   3.1635154e-01   1.1159591e-01   1.0393102e-01   2.6243073e-02   6.7252166e-01   5.7852877e-01  -1.1642194e-03   3.7850066e-02  -2.1438388e-01  -2.9370425e-01  -4.3002301e-02  -1.2255637e-01  -5.6496612e-02  -2.2679507e-01  -8.2607019e-02  -2.3373607e-01  -3.2181932e-01  -2.7827725e-01  -1.1330517e-01  -1.3205476e-01   6.7557675e-02   2.1239344e-01   1.9040598e-01   2.9253610e-02   3.0173187e-01   5.7712873e-02   3.2348860e-01   2.0174143e-01  -6.8660370e-02  -2.3958812e-01  -2.1161150e-01  -3.9948758e-01  -6.5037829e-02  -1.7789182e-01  -1.6848016e-01  -1.4971294e-01   6.6371883e-01   5.2162903e-01   1.0000000e+00   7.1427238e-01   2.6209237e-01   1.6950299e-01   3.1204020e-01   3.8875881e-01   4.8492924e-01   3.1085203e-01   3.3924211e-01   2.6562895e-01   8.5884562e-03  -1.5837717e-01   2.0114255e-01  -5.2763616e-02  -3.5415611e-02  -1.8398183e-02  -4.1326421e-01  -2.7120179e-01  -2.4683576e-01  -3.5903783e-02  -4.5379032e-02   1.1925395e-01   6.2783390e-03   8.8984111e-02  -9.0440100e-03   8.1241027e-02   3.2752742e-02   1.1671247e-01   1.5810768e-01   8.7265161e-02  -8.7237140e-02  -1.9128324e-02   1.3768143e-01   6.9274332e-02   3.3735102e-02  -2.6561435e-02  -2.1555374e-01  -1.5867507e-01  -1.7523750e-01  -5.0208716e-02  -3.7308200e-02  -1.1435760e-01
   7.9878783e-02   2.5509581e-01  -2.0227616e-01  -1.3610592e-01   9.2782737e-02   1.7775763e-01   7.6442597e-02   1.3615560e-01   6.0172828e-02   2.3213773e-01   2.3527782e-01   3.8735630e-01   2.7851851e-01   4.0919821e-01   3.2703210e-01   3.2773831e-01   3.9601874e-01   3.7744248e-01   1.4501639e-01   7.3882464e-02  -1.1745777e-01  -9.0336916e-02  -2.6714509e-01  -2.4186178e-01  -3.0390021e-01  -3.2181375e-01  -1.5393201e-01  -9.4226107e-02   4.6927291e-01   5.9867601e-01  -9.5087866e-02  -9.0554325e-02   9.9967504e-02   1.6697355e-01  -3.4370212e-01  -2.7714174e-01   8.3719920e-02   2.7505867e-02   1.6890940e-03   4.0986534e-03   5.1737221e-01   5.0296236e-01  -4.9885044e-02  -4.9803478e-02  -2.2630687e-01  -3.2540032e-01   8.3865363e-02  -2.8362886e-02  -5.2483872e-02  -3.1265524e-01  -5.1712503e-02  -2.6448036e-01  -1.5222023e-01  -6.2618367e-02  -6.7864372e-02  -8.0443310e-02   1.1025033e-01   1.5719637e-01   1.4998819e-01  -4.0809353e-02   2.9335131e-01   1.8100359e-01   3.1399967e-01   1.9420651e-01  -1.0753416e-01  -1.7011703e-01  -3.1359938e-01  -4.9618986e-01  -2.4086504e-01  -2.5756997e-01  -2.1898559e-01  -5.1795666e-02   5.2693657e-01   7.0800560e-01   7.1427238e-01   1.0000000e+00   2.4946506e-01   2.8574997e-01   3.3435118e-01   2.6776307e-01   5.2245484e-01   3.9016596e-01   2.4759654e-01   2.9199992e-01  -1.7588239e-02  -7.1824953e-02   1.3322028e-01   8.0910625e-03  -1.0396733e-02  -1.5001759e-02  -3.1731643e-01  -3.1646945e-01  -2.1467726e-01  -1.8626329e-01  -4.6465971e-03  -3.0397861e-02   7.4445284e-02  -5.5890238e-02   3.4683529e-02  -9.8004246e-03  -2.0001696e-02  -1.7830061e-02   7.1258855e-02  -1.5574342e-02  -2.4103947e-01  -1.1271781e-01  -3.2526573e-03   1.0165888e-01   5.4275407e-03  -1.8498122e-02  -7.2178182e-02  -1.0117960e-01  -2.0542333e-01  -9.3586453e-02  -7.2135894e-02  -1.9278378e-01
   8.7431915e-02   4.1780262e-02  -1.2595717e-01   8.4998482e-02  -4.1887719e-01  -3.6693100e-01   2.0016078e-02   1.9125696e-01  -2.9232324e-02   1.0946327e-01   1.5322143e-01   2.6685916e-01   9.4313517e-02   2.5650563e-01   3.5291934e-02   2.1938757e-01   3.3203648e-01   2.0672780e-01   2.3798641e-01   4.0894846e-01  -4.8181776e-01  -5.3802653e-01  -8.9522374e-02   1.4858658e-01  -1.8107423e-01   7.1713194e-02  -4.7071791e-01  -4.9572752e-01   3.2426864e-01   2.6665489e-01   7.8120418e-02   1.9388439e-01   3.0393014e-01   3.4282198e-01  -1.2722439e-01  -1.0020919e-01   1.5476232e-02   8.9608652e-03  -4.0250302e-01  -2.6788944e-01   9.1601916e-02   2.2194198e-01  -2.1521050e-01  -2.7743233e-01  -2.7799157e-01  -2.0382862e-01  -2.3852953e-01  -5.2339214e-02  -3.0602886e-01  -3.5427172e-01  -2.2544072e-01  -3.5753842e-01  -2.4956327e-01  -1.5638816e-01  -2.4605459e-01  -3.7417069e-01  -1.7853165e-02   5.5317245e-02  -2.4690470e-01  -2.0043235e-01   1.5192671e-01   4.4737677e-02   4.1447169e-01   2.5933847e-01  -5.4193246e-02   7.9153768e-02  -2.7785372e-01  -1.5409320e-01   2.1217672e-01   2.4155386e-01   4.5805695e-01   1.2612757e-01   5.7679391e-01   6.2543200e-01   2.6209237e-01   2.4946506e-01   1.0000000e+00   7.6942562e-01   1.9329973e-01   2.3958672e-01   3.1407459e-01   1.1354030e-01  -7.8084884e-02   3.5241127e-02   4.0477986e-02   1.1248349e-01  -3.2886950e-01  -3.1138564e-01  -2.3100963e-01  -1.9144666e-01   1.0522854e-01   7.0669138e-02   2.1613103e-01   9.8347795e-02  -2.5061047e-01  -2.0830856e-01  -2.1077239e-01  -1.3507995e-01  -7.6250277e-02  -1.3414037e-01   2.5051944e-01   3.5853432e-02   1.6018205e-01   9.1238367e-02  -2.0188322e-01  -8.2585260e-02  -3.5554371e-03   1.0226843e-01  -2.7124753e-01  -1.1781725e-01   9.2955977e-02  -1.3287091e-01  -8.1957372e-02  -8.4059715e-02  -9.8577907e-03  -1.9365966e-01
   3.9277739e-02   5.8335954e-03  -8.4431821e-02   1.6622053e-01  -4.3172013e-01  -2.0808635e-01  -7.3327614e-03   2.0097545e-01  -1.9998540e-01   6.2115782e-02   1.8829194e-02   1.7161829e-01  -8.3711088e-02   1.7422853e-01  -1.0626931e-01  -2.6741932e-03   2.3849994e-01   1.9629778e-01   1.0082205e-01   2.6031388e-01  -4.0675560e-01  -4.2983299e-01  -1.6212651e-01   1.3542511e-01  -8.6924511e-02   1.1594345e-01  -3.3178108e-01  -3.5495688e-01   1.0963067e-01   2.1305337e-01  -7.7175730e-02   1.1389995e-01   1.2509341e-01   2.0525444e-01  -6.2409087e-02  -2.2541623e-02   6.7834387e-02   6.9937175e-02  -2.3484420e-01  -7.8767833e-02   9.4844742e-02   1.8596010e-01  -3.6891992e-02  -9.2834097e-02  -2.9939878e-01  -3.0437222e-01  -4.1796611e-02   1.3499602e-01  -2.8478938e-01  -3.8078343e-01  -1.3819019e-01  -3.1705254e-01   1.9303102e-02   1.4043800e-01  -2.4243473e-02  -1.0049667e-01   2.0655252e-02   4.1384914e-02  -2.2718626e-01  -1.5956808e-01  -6.1358396e-03  -2.7861740e-02   2.0000911e-01   7.1519888e-02  -8.9004686e-02  -7.8928717e-03  -2.3686809e-01  -1.3394878e-01   1.4609792e-01   2.0418045e-01   3.7575815e-01   2.2596712e-01   4.3539180e-01   5.4485827e-01   1.6950299e-01   2.8574997e-01   7.6942562e-01   1.0000000e+00   1.4713632e-01   1.0777927e-01   2.2393171e-01   3.5449797e-03  -1.9487611e-01  -4.6123244e-02   6.7288090e-02   2.2213372e-02  -2.6884865e-01  -7.7607057e-02  -1.0444274e-01  -2.2536123e-01   3.4676854e-01   2.2698067e-01   2.1591303e-01   2.1879843e-01  -1.2318250e-01  -4.3219097e-02  -1.9100826e-02   5.8486955e-03   1.1693452e-01   2.9361008e-02   3.8625759e-01   1.8723659e-01   3.0141382e-01   1.6491298e-01  -1.1379556e-01  -2.5466027e-02   1.1054001e-01   1.2430927e-01  -1.4127695e-01   6.3465909e-02   3.3286997e-01  -1.6465270e-02  -2.0052982e-02  -1.3302648e-02  -6.3001225e-03  -1.8616584e-01
  -1.0087730e-01   1.1135384e-01  -3.0060260e-01   1.2673972e-01  -1.6464979e-03   2.3826346e-01  -3.2480667e-01  -9.4818480e-02  -4.0815701e-02   3.5165144e-01  -1.3764032e-02  -6.5469742e-04  -1.3537619e-01   1.2231252e-01   1.3697500e-01   3.5737297e-01   5.6866383e-01   4.3921764e-01   1.0637094e-01   3.4293269e-01   1.0840653e-01   1.4332993e-01  -1.4259947e-01   4.7873084e-02  -2.2177924e-02   2.9345201e-02   8.5280099e-02   1.0427811e-01   3.6331675e-01   4.8041949e-01  -1.7847684e-01  -1.4725496e-01  -1.9326827e-01  -8.2690008e-02  -1.1781336e-01   2.2159796e-03   3.5236920e-01   2.5665473e-01  -3.2240917e-02  -6.4225577e-02   3.7079208e-01   4.1463815e-01  -3.6452780e-01  -3.2364915e-01  -1.5930141e-01  -2.1588939e-01  -3.4157324e-02  -6.0221989e-02  -1.5227427e-01  -2.9942548e-01   2.6848824e-02  -1.6147624e-01  -6.1024388e-02   1.0067774e-01   9.1564966e-02   4.0617028e-02   1.5038395e-01   1.1175479e-01  -4.1576380e-01  -4.1530625e-01  -1.3595943e-01  -1.7449743e-01   3.6124076e-01   8.9868433e-02  -1.5093510e-01  -2.2661096e-01  -3.6365976e-01  -3.2281313e-01   3.2733547e-01   2.9310469e-01  -2.4830691e-01  -1.5334321e-01   2.6097721e-01   2.9604662e-01   3.1204020e-01   3.3435118e-01   1.9329973e-01   1.4713632e-01   1.0000000e+00   6.9218741e-01   6.6435484e-01   4.4031354e-01   2.9708077e-01   5.0851817e-01   1.3924387e-01   6.8974411e-02   1.8887555e-01   1.3102696e-01  -1.4314587e-01  -9.1656738e-02  -8.9758126e-02  -1.9358084e-01  -1.4265252e-01   1.4741533e-04  -2.5534936e-03   1.1717117e-01   1.2236880e-01   9.4805111e-02   1.6332976e-01   2.0467034e-01   1.1159850e-02   3.3863910e-02  -1.4376443e-01  -1.4791817e-01   1.2907346e-01   2.8381771e-01  -9.7328493e-03   2.2610246e-01   8.1112850e-04   1.9162028e-01  -3.6721771e-02  -3.7477567e-02  -1.0312321e-01   9.9337521e-02   2.7879332e-01   2.5823882e-01
   2.4018996e-01   3.5409598e-01  -2.9693517e-01  -1.0886244e-01  -3.6631967e-02   8.2736631e-02  -2.4345334e-01  -1.6478507e-01  -7.5230600e-02   6.9625062e-02   6.2053659e-02   6.2272514e-02  -7.4997819e-02   1.8188481e-01   9.8867852e-02   1.3206030e-01   6.7123292e-01   6.7605777e-01   2.7331353e-01   4.0986442e-01  -1.0975317e-02  -5.4174837e-02  -3.1459603e-01  -2.3000956e-01  -1.5488278e-01  -1.3992280e-01  -8.8691471e-02  -7.7422650e-02   4.9396757e-01   6.7409593e-01  -2.9380875e-01  -2.8301946e-01  -2.0406939e-02  -2.7372975e-02  -1.4693336e-01  -1.4347708e-01   2.2038334e-01   1.5329040e-01  -1.4907358e-01  -1.5577650e-01   3.0737203e-01   4.5942868e-01  -3.2129127e-01  -3.1344921e-01  -2.5494849e-01  -2.3960005e-01  -1.3967255e-01  -1.0391864e-01  -2.3431858e-01  -3.4157898e-01  -5.7214970e-02  -2.9306369e-01  -1.0871495e-01   4.2607842e-02   1.6449965e-02  -7.7566638e-02   3.3316013e-01   4.4409805e-01  -2.9253769e-01  -3.6633145e-01   7.6917560e-02  -9.5001638e-02   5.6569892e-01   3.7922162e-01  -1.6613880e-01  -2.9384731e-01  -3.1292676e-01  -3.5424495e-01   4.3146471e-01   3.2563886e-01  -1.6818379e-01  -1.9760102e-01   3.9283792e-01   3.6077236e-01   3.8875881e-01   2.6776307e-01   2.3958672e-01   1.0777927e-01   6.9218741e-01   1.0000000e+00   7.6886119e-01   6.6488153e-01   1.9244637e-01   3.4759021e-01   2.2692670e-01  -2.5318857e-02   5.2797392e-02   3.8260567e-02  -1.6093735e-01  -8.2711377e-02  -5.2073158e-02  -1.1517305e-01  -1.0931584e-01  -2.9982491e-02  -2.0690582e-02   1.0804877e-01   9.1313259e-03   1.2843002e-01   1.5385180e-01   2.0835603e-01   1.2254990e-01   1.1088152e-01  -1.5832996e-02  -6.7494238e-02   1.4309873e-01   1.8091334e-01   9.9231830e-02   1.8236523e-01  -9.8760885e-04   1.1217074e-01  -7.8962763e-02  -1.4287450e-01  -1.5688662e-01   1.8761939e-02   1.4446070e-01   1.1369106e-01
   1.2931459e-01   3.1352307e-01  -3.9979076e-01  -7.9910703e-02  -4.7781444e-02   9.0714347e-02  -3.0721515e-01  -7.2996340e-02  -2.8047467e-03   2.0548787e-01   5.8746865e-02   1.7975710e-01   3.1553641e-02   3.2425252e-01   2.3745222e-01   3.8842689e-01   5.8648988e-01   5.7349923e-01   1.9781925e-01   3.6330307e-01  -7.4173584e-02  -4.2112554e-02  -2.7395718e-01  -1.1835772e-01  -2.1126687e-01  -1.7106448e-01  -1.1712610e-02   1.4856165e-02   5.2448156e-01   6.5264105e-01  -3.0210327e-01  -2.1266032e-01  -1.5043623e-01  -7.1618641e-02  -2.6592832e-01  -1.9676169e-01   2.5329368e-01   1.9046325e-01   4.6744099e-02   3.3116205e-02   4.2041353e-01   4.6859600e-01  -3.3640064e-01  -3.0797317e-01  -2.3845321e-01  -2.3864285e-01   5.5962665e-02  -2.5259921e-03  -1.7870012e-01  -3.2797240e-01   3.8904821e-02  -1.9412011e-01   1.2870017e-02   1.7567981e-01   1.8033015e-01   7.0867075e-02   2.5572132e-01   3.0022105e-01  -3.2664504e-01  -4.3688514e-01   2.6541635e-02  -1.0155312e-01   5.4159478e-01   3.1432535e-01  -2.2549455e-01  -3.1648428e-01  -5.4361472e-01  -5.7883609e-01   3.0534884e-01   1.4760830e-01  -1.6719227e-01  -5.4576357e-02   4.5511608e-01   4.8628695e-01   4.8492924e-01   5.2245484e-01   3.1407459e-01   2.2393171e-01   6.6435484e-01   7.6886119e-01   1.0000000e+00   7.4872368e-01   4.0521587e-01   4.9115897e-01   4.2855904e-01   1.9832941e-01   1.9549119e-01   9.9341856e-02   2.9119177e-02   7.0443348e-02  -8.6779985e-02  -1.9698381e-01  -2.3490535e-01  -6.6201785e-02   9.5801683e-02   1.5130253e-01   1.8367136e-01   1.9227861e-01   2.7320413e-01   2.5726042e-01   1.9118253e-01   1.9256664e-01   8.5047857e-02  -4.3752149e-02   1.1438905e-01   1.4646573e-01   1.7595378e-01   2.1763976e-01   1.0677775e-01   1.3793090e-01  -9.9174815e-02  -1.8236629e-01  -2.2812879e-01   9.9042415e-03   1.5116523e-01   7.2038928e-02
   3.0718385e-01   3.9844200e-01  -1.4034204e-01  -2.4964075e-01   1.1210835e-01   9.5832437e-02  -2.8150716e-02  -8.1504755e-02   1.6678312e-01   1.3571872e-01   2.9170964e-01   3.3680934e-01   2.9713919e-01   4.8153379e-01   2.3307118e-01   1.2515775e-01   5.7171871e-01   6.4236597e-01   2.6585367e-01   2.2307492e-01  -2.6599785e-02  -3.2819756e-02  -1.9533679e-01  -2.9756215e-01  -3.0151554e-01  -3.5686609e-01  -1.0695157e-01  -2.4394383e-02   5.1296573e-01   6.1458870e-01  -1.9524482e-01  -1.8229833e-01   1.2522407e-02  -4.4976595e-02  -3.7176848e-01  -3.8208510e-01   7.4564881e-03   6.7984874e-02  -6.2604793e-04  -9.6854601e-02   3.1164065e-01   3.6984515e-01  -4.8321515e-01  -4.6728583e-01  -2.3908170e-01  -2.8315829e-01  -1.4475758e-01  -1.7735017e-01  -1.7467656e-01  -2.9614866e-01  -8.0047574e-02  -1.9433707e-01  -6.8039721e-02   9.5597133e-02   7.2167338e-02   4.0933279e-03   2.4880760e-01   3.3483051e-01  -1.7904434e-01  -4.0995873e-01   2.0725003e-01   2.7705029e-02   4.5915760e-01   4.4329187e-01  -1.9009352e-01  -3.8940708e-01  -3.4520063e-01  -4.7663875e-01   1.2773571e-01   1.8376193e-02  -2.5878725e-01  -8.9221713e-02   4.3405227e-01   4.1756601e-01   3.1085203e-01   3.9016596e-01   1.1354030e-01   3.5449797e-03   4.4031354e-01   6.6488153e-01   7.4872368e-01   1.0000000e+00   1.8076380e-01   3.9696288e-01   2.2318440e-01   1.4069020e-01   1.1396135e-01   9.4126259e-02  -1.3730001e-02   1.2113184e-01  -1.6155762e-01  -1.6295667e-01  -2.8334199e-01  -2.5960077e-01   3.9142230e-02   4.7789600e-02   1.1808998e-02   7.7066468e-02   1.2173995e-01   2.1163761e-01   7.0384311e-02   5.5255308e-02   2.1299986e-02  -3.3797923e-02   1.0890821e-01   8.3749857e-02   9.4399759e-02   2.9133780e-01   7.9363917e-02  -4.5883885e-03  -2.4643966e-01  -2.4040452e-01  -1.8059074e-01  -7.6624478e-03   1.0802567e-01   8.0934357e-02
  -2.9739111e-01  -6.7985904e-02  -1.4267128e-01   9.5269636e-04   1.8963321e-01   1.4616708e-01  -2.4683687e-01  -2.7777280e-01   9.5094544e-02   5.5185507e-02  -8.8374724e-02  -2.3984765e-01  -6.1030628e-02  -1.7394041e-01   5.2345114e-01   5.2171606e-01  -1.2585679e-01  -1.3017514e-01   1.5882675e-02   1.8703098e-02   1.5326680e-01   3.2613138e-01  -9.5779391e-02  -8.4832258e-02  -2.4766175e-01  -2.6093030e-01   2.7537463e-01   2.7014616e-01   2.5345656e-01   1.6953485e-01  -9.7813894e-02  -1.3762772e-01  -4.6173752e-01  -3.6189736e-01  -1.5924319e-01  -7.3616220e-02   3.8686322e-01   2.3176634e-01   5.0111949e-01   3.9366709e-01   4.2791223e-01   3.6275304e-01   1.6102328e-02   5.7439675e-02   6.3492149e-02   1.1140425e-01   3.0953153e-01   7.3190022e-02   2.5101978e-01   1.3123511e-01   4.2760728e-01   2.8903556e-01   1.7451432e-01   1.4437385e-01   3.9867852e-01   3.1833088e-01  -2.8701905e-01  -1.5277744e-01  -1.6322627e-01  -2.6645338e-01  -1.8071484e-01  -1.9223165e-01  -5.8833864e-03  -1.2392667e-01  -1.0666170e-01  -3.3046652e-01  -3.7635140e-01  -4.1123429e-01   4.9466564e-02  -1.6868676e-01  -2.5630380e-01  -1.1591518e-01  -1.0638783e-02   1.0905958e-01   3.3924211e-01   2.4759654e-01  -7.8084884e-02  -1.9487611e-01   2.9708077e-01   1.9244637e-01   4.0521587e-01   1.8076380e-01   1.0000000e+00   6.8185354e-01   3.1291743e-01   2.3741892e-01   4.9279388e-01   2.7234120e-01   3.9075659e-01   4.1320134e-01  -4.1369714e-01  -4.1260557e-01  -5.6506844e-01  -1.2209622e-01   3.2582238e-01   3.9000905e-01   3.8439338e-01   3.9362947e-01   2.1012370e-01   2.6736579e-01   2.3320593e-01   2.8203030e-01   1.5203116e-01   5.8810227e-03   1.9419662e-01   5.1020985e-02   4.0492949e-01   1.5749055e-01   2.7923496e-01   1.7176212e-01  -2.1711482e-01  -9.3101691e-02  -2.0471566e-01   6.9867262e-02   1.1515015e-01   2.4112206e-01
  -2.0651482e-01   3.2010507e-03  -2.5303599e-01   5.7118542e-02   2.1357801e-01   3.2850276e-01  -2.4317109e-01  -6.2736594e-02   9.1596603e-02   2.9079205e-01  -1.1889622e-01  -1.0599651e-01  -9.9582375e-02   4.8015581e-02   2.8072432e-01   5.5664123e-01   1.5532393e-01   1.1795976e-01  -8.9653467e-02   1.7640347e-01   2.3935067e-01   4.2376842e-01  -1.4067213e-01  -1.9185874e-02  -2.0089091e-01  -1.5770701e-01   2.8639361e-01   3.5093074e-01   2.6563566e-01   3.4124545e-01  -1.3473656e-01  -1.1144672e-01  -4.5186757e-01  -2.4956162e-01  -2.9744618e-01  -1.7468971e-01   3.8375650e-01   3.8626867e-01   4.1223482e-01   3.3722845e-01   4.4695979e-01   4.4588809e-01  -3.4166581e-01  -2.3423781e-01  -6.0162331e-03  -9.7292963e-02   2.2834236e-01   5.9816134e-02   8.8787744e-03  -1.3330293e-01   2.5470997e-01   7.2693628e-02   2.0051522e-01   2.5451872e-01   3.6706304e-01   3.1986263e-01  -1.4968539e-02  -8.0352316e-02  -3.4717775e-01  -4.9383349e-01  -2.6387316e-01  -2.2783321e-01  -1.7487341e-02  -1.9644663e-01  -3.5819896e-01  -5.1537354e-01  -5.0307922e-01  -5.7032558e-01   7.3151693e-02  -1.2290913e-01  -2.3757698e-01  -1.1688425e-02  -7.0301241e-03   2.0132905e-01   2.6562895e-01   2.9199992e-01   3.5241127e-02  -4.6123244e-02   5.0851817e-01   3.4759021e-01   4.9115897e-01   3.9696288e-01   6.8185354e-01   1.0000000e+00   2.0115223e-01   2.2138188e-01   5.6714405e-01   4.6693691e-01   2.1670542e-01   2.2250878e-01  -2.3206246e-01  -4.2886974e-01  -5.5876912e-01  -1.7796395e-01   3.8663534e-01   2.8781030e-01   3.4603797e-01   3.1523318e-01   2.4174304e-01   1.8176053e-01   8.7583237e-02   1.3469017e-01  -4.6650466e-02  -1.2411199e-01   6.0867808e-02   9.8742426e-02   2.1277903e-01   3.7906295e-01   2.9232349e-01   2.4693554e-01  -1.8145531e-01  -2.6986561e-01  -4.1908412e-01   1.9184997e-03   6.9175620e-02   1.0711397e-01
  -1.9430988e-02   1.4371980e-01  -1.9390294e-01   1.0235946e-01   3.0737875e-02   5.5570843e-02  -3.2200350e-01  -1.5714274e-01  -8.2302871e-02  -2.7798501e-01  -2.7567424e-01  -3.4833471e-01  -2.3453220e-01  -2.2038007e-01   1.9963588e-01   8.3691495e-02  -1.8337417e-01  -8.2968742e-02  -2.2344931e-01  -1.3245036e-01   2.0808716e-01   2.5283506e-01   6.0057630e-03   1.1692445e-01   2.4014841e-01   9.3020560e-02   5.1765955e-01   3.9737623e-01  -1.9904552e-01  -1.1101356e-01  -3.8745345e-01  -2.4976701e-01  -4.1065631e-01  -4.3326449e-01   3.0423826e-01   2.3367291e-01   2.8915800e-01  -3.4058417e-03   4.2306400e-01   2.5352750e-01   1.7890632e-01   1.3798820e-01   8.8656745e-03   2.5834699e-02   1.3074979e-01   1.7593409e-01   4.8568819e-01   5.1312374e-01   8.8473788e-02   8.6313258e-02   5.0926125e-01   2.4254364e-01   5.8072615e-01   5.8839239e-01   6.9304752e-01   6.3983441e-01   5.2128414e-02   1.4711510e-01  -4.3627244e-01  -4.9284120e-01  -4.0043049e-01  -3.3375045e-01  -1.3242962e-01  -2.2334435e-01   1.0614995e-01  -1.3412778e-01  -2.9771312e-01  -2.4466580e-01   1.2859226e-01  -7.8417487e-02  -8.0315091e-02   1.9912747e-03  -1.5383803e-01  -6.6297431e-02   8.5884562e-03  -1.7588239e-02   4.0477986e-02   6.7288090e-02   1.3924387e-01   2.2692670e-01   4.2855904e-01   2.2318440e-01   3.1291743e-01   2.0115223e-01   1.0000000e+00   6.1742353e-01   4.2510875e-01   4.8259097e-01   5.1077834e-01   2.7687210e-01   2.9985920e-01   2.0382990e-02  -2.3289091e-01   1.7153870e-01   2.7498000e-01   2.7136131e-01   5.1114867e-01   5.4682552e-01   6.4555914e-01   5.4399726e-01   4.7771585e-01   3.6293848e-01   3.0448788e-01  -2.1894389e-02   2.8130786e-01   4.2905299e-02   5.0302257e-01   2.0538740e-01   2.7211455e-01   1.7155538e-01   1.1520836e-01  -1.1896576e-01  -1.6078460e-01   1.1550247e-01   1.0094299e-01   8.1975064e-02
  -1.8061267e-01  -5.7891401e-02  -8.8500646e-02   3.0123879e-01  -1.0720974e-01  -1.5975903e-01  -2.2984716e-01  -8.8995024e-02  -1.4685081e-02  -1.4665108e-01  -1.1539055e-01  -1.5391282e-01  -6.8918951e-02  -1.1629644e-01   2.6670268e-01   3.3894697e-01  -2.2395611e-01  -2.0100388e-01  -8.9356018e-02   1.3461847e-01   5.4895394e-02   1.0893896e-01   2.0828269e-01   3.9018906e-01   1.8666632e-01   2.0514315e-01   3.0527525e-01   1.8435467e-01  -1.7293936e-01  -2.4103493e-01  -5.8768074e-02   8.0276960e-02  -2.9972571e-01  -3.5194570e-01   2.1554921e-01   1.4392333e-01   1.4739361e-01   4.0183135e-02   2.3435148e-01   4.6198956e-02  -8.8221566e-02  -3.6660268e-02  -6.9122240e-02  -3.6462829e-02   1.4623028e-01   1.9524787e-01   3.2167557e-01   3.4223725e-01   4.3966713e-02   1.1929678e-01   3.5980244e-01   2.0813700e-01   4.0740277e-01   4.0224148e-01   4.5274377e-01   3.8018122e-01  -1.2838669e-01  -6.5021272e-02  -4.7785437e-01  -4.7526483e-01  -4.3253476e-01  -3.6182857e-01  -1.7587898e-01  -3.1926987e-01   1.5876448e-01   9.0428660e-02  -3.1446114e-01  -1.2594841e-01   1.4946093e-01  -5.3493711e-02   4.1031880e-02  -7.7970828e-03  -1.8119677e-01  -6.3652437e-03  -1.5837717e-01  -7.1824953e-02   1.1248349e-01   2.2213372e-02   6.8974411e-02  -2.5318857e-02   1.9832941e-01   1.4069020e-01   2.3741892e-01   2.2138188e-01   6.1742353e-01   1.0000000e+00   2.9418555e-01   2.3998063e-01   2.1056407e-01   2.0601681e-01   1.6689668e-01  -7.3941488e-02  -1.5257264e-01   9.5601865e-02   1.7701431e-01   9.8142552e-02   3.6560264e-01   3.8126160e-01   3.7937292e-01   2.9802998e-01   2.3251461e-01   1.9890231e-01   8.9478765e-02  -8.0513736e-02   3.9265971e-02   5.7125328e-02   2.1196732e-01   2.4338533e-01   1.9808130e-01   1.2049649e-01   6.8388594e-02  -1.3737163e-01  -2.7377863e-01  -5.2346891e-02   8.2278835e-03   6.0530699e-02
  -1.6550305e-01   1.4682007e-01  -2.3551813e-01   1.5058455e-01   3.3648226e-01   5.1379305e-01  -2.7254604e-01  -1.5479405e-02  -3.5684532e-02   5.5248877e-02  -3.5569542e-01  -3.6647715e-01  -2.5422965e-01  -2.2487295e-01   1.4336134e-01   2.7513884e-01  -2.4502962e-01  -9.7871783e-02  -3.3023449e-01  -1.0363561e-01   5.4438059e-01   6.9113776e-01  -4.7848949e-02   3.6836755e-02   1.7272727e-01  -2.4229131e-02   6.8115241e-01   7.1134521e-01  -1.4807306e-01  -4.9640102e-03  -3.0189144e-01  -2.7964736e-01  -6.0043620e-01  -4.1007591e-01   6.3225159e-02   2.3140021e-01   4.6151345e-01   2.7842016e-01   7.1650751e-01   5.5466490e-01   4.1361806e-01   2.5503621e-01  -5.6888800e-02   2.1088182e-02   2.1796218e-01   8.8129093e-03   4.9266421e-01   3.1908140e-01   1.0528249e-01   9.4222124e-04   3.6156376e-01   1.6997046e-01   4.3770995e-01   4.0183171e-01   5.7786893e-01   6.0007038e-01   1.0434469e-01   5.7764310e-02  -1.9277456e-01  -2.7297547e-01  -4.2889725e-01  -3.0517418e-01  -3.7695240e-01  -4.6029292e-01  -1.7234489e-01  -2.9961180e-01  -1.9409438e-01  -2.8212435e-01  -4.1545402e-02  -2.2113503e-01  -4.4161802e-01  -8.4653022e-02  -3.3453593e-01  -2.2621525e-01   2.0114255e-01   1.3322028e-01  -3.2886950e-01  -2.6884865e-01   1.8887555e-01   5.2797392e-02   1.9549119e-01   1.1396135e-01   4.9279388e-01   5.6714405e-01   4.2510875e-01   2.9418555e-01   1.0000000e+00   7.3515280e-01   4.4313159e-01   2.2419694e-01  -9.3001472e-03  -2.0451121e-01  -4.7745967e-01   4.2940564e-02   4.7148584e-01   3.4681627e-01   4.9940351e-01   4.2032950e-01   4.3906890e-01   3.3494559e-01   2.0353414e-01   1.7479627e-01   1.5425233e-01  -5.3244488e-02   2.1817508e-01   1.8537703e-01   3.6438353e-01   2.0905124e-01   4.4130517e-01   2.6869034e-01  -6.7349907e-02  -2.5249212e-01  -3.2112327e-01   5.8942808e-02  -5.2020440e-03   5.0463096e-02
   7.1697248e-03   1.7272531e-01  -1.7050959e-01   1.9357864e-01   1.8638112e-01   4.6929904e-01  -1.8749993e-01   1.3796626e-01  -2.4165400e-01  -2.4377535e-02  -4.4570225e-01  -3.5071620e-01  -3.2005271e-01  -1.1884521e-01  -1.0504483e-01   7.3354979e-02  -1.9747220e-01  -7.5049637e-03  -4.6670520e-01  -2.8027325e-01   4.6069025e-01   6.1695687e-01  -1.0833534e-01   4.9377190e-02   1.9618785e-01   4.0696876e-02   6.4979497e-01   6.8054530e-01  -3.2315700e-01  -5.6031667e-02  -4.3742275e-01  -3.0091927e-01  -5.5216313e-01  -3.6327871e-01   1.4550211e-01   1.7656499e-01   3.4520256e-01   2.2853763e-01   6.4922030e-01   6.2638084e-01   3.4339591e-01   2.3563984e-01  -9.2693668e-02  -1.0021246e-02   8.6129632e-02  -1.3538319e-01   4.4435229e-01   4.1015384e-01  -5.0055324e-02  -1.2851927e-01   3.2548219e-01   6.9081790e-02   6.3964447e-01   6.0826171e-01   7.6264327e-01   7.8703665e-01   2.4839255e-01   1.5078278e-01  -2.7886816e-01  -3.8935286e-01  -5.1486438e-01  -3.1723867e-01  -5.0726550e-01  -5.3343498e-01  -2.6036636e-01  -4.0915889e-01  -2.5625144e-01  -3.7488793e-01  -1.4665931e-01  -2.3747188e-01  -3.8996064e-01   8.4279886e-02  -4.0870761e-01  -2.0089067e-01  -5.2763616e-02   8.0910625e-03  -3.1138564e-01  -7.7607057e-02   1.3102696e-01   3.8260567e-02   9.9341856e-02   9.4126259e-02   2.7234120e-01   4.6693691e-01   4.8259097e-01   2.3998063e-01   7.3515280e-01   1.0000000e+00   6.3321612e-01   2.2448820e-01   2.4784430e-01  -5.3178029e-02  -4.2127283e-01   3.3778766e-02   5.1149250e-01   4.5622720e-01   5.4300515e-01   4.9615245e-01   5.6067437e-01   3.9991754e-01   3.6084897e-01   2.8495474e-01   2.5854973e-01  -1.3447048e-02   3.7280552e-01   1.0392940e-01   4.8707417e-01   3.5983573e-01   4.8213792e-01   3.5609958e-01   7.9279011e-02  -1.1508264e-01  -2.3586194e-01   1.2046398e-01   1.2667286e-01   1.8726854e-01
   2.7125655e-03   2.1808879e-01  -9.1463633e-02   6.6232499e-02   1.1002144e-01   1.5801184e-01  -2.5995779e-03   3.2520730e-01  -6.4377672e-02  -4.2660672e-02  -4.7367499e-01  -2.3277451e-01  -1.7067869e-01  -7.2033971e-02   4.8227625e-03   1.3704571e-01  -5.0069036e-01  -2.5603420e-01  -4.4221490e-01  -4.0626792e-01   1.7125943e-01   3.4529139e-01  -5.8867387e-02   3.0273554e-03  -1.1919442e-02  -1.2164597e-01   4.2522322e-01   3.7890709e-01  -3.5895246e-01  -1.9162954e-01  -3.9965334e-01  -2.8406031e-01  -3.9508694e-01  -2.4419647e-01   7.7263894e-02   8.5128343e-02   9.7647953e-02   1.2163047e-01   5.4169646e-01   6.3928477e-01   2.1443993e-01   1.4556449e-01   2.9321544e-02   5.7115656e-02   6.7279077e-02  -3.8890964e-02   3.8655232e-01   3.4140991e-01   5.1074895e-02   4.7924514e-02   3.7927424e-01   2.2915098e-01   5.3026947e-01   4.1437788e-01   6.7929216e-01   6.6020746e-01  -1.1933464e-02   5.4681395e-02  -4.0316053e-02  -8.5542670e-02  -1.7472830e-01   1.1224560e-01  -4.3848231e-01  -2.4393125e-01  -1.6465864e-01  -1.5757426e-01  -2.5477064e-01  -3.0742759e-01  -3.4283028e-01  -3.3801864e-01  -2.5847556e-01   1.1922950e-01  -2.8872970e-01  -1.8157808e-01  -3.5415611e-02  -1.0396733e-02  -2.3100963e-01  -1.0444274e-01  -1.4314587e-01  -1.6093735e-01   2.9119177e-02  -1.3730001e-02   3.9075659e-01   2.1670542e-01   5.1077834e-01   2.1056407e-01   4.4313159e-01   6.3321612e-01   1.0000000e+00   5.8035957e-01   8.5475091e-02  -7.2624621e-02  -3.7703471e-01  -3.2664614e-02   4.6389535e-01   4.0127960e-01   4.5979496e-01   4.7659211e-01   4.8459088e-01   4.1371650e-01   3.3120078e-01   2.9144194e-01   3.9983579e-01   2.6420071e-01   4.6896522e-01   3.1389961e-02   6.4941844e-01   2.5538645e-01   4.6358277e-01   2.0050016e-01  -3.8798367e-02   3.3046739e-03  -5.1500621e-02   2.3824585e-01   2.6565858e-01   3.2340314e-01
  -2.0831050e-02   1.3580768e-01  -5.5097832e-02  -1.0350940e-01   1.8215453e-01   1.1792473e-01   1.5443244e-02   1.1293656e-01   1.9627499e-01   1.4494861e-01  -7.5253673e-02   3.5385249e-02   1.2619700e-01   6.6460391e-02   2.9493603e-01   2.5785029e-01  -3.0875507e-01  -2.1765518e-01  -6.8043935e-02  -1.6946088e-01  -6.5374072e-02   8.4390129e-02   1.3143552e-02  -4.5480622e-02  -1.6565056e-01  -2.8410533e-01   1.2349292e-01   7.4774550e-02  -5.2782924e-02  -4.9270979e-02  -1.9196145e-01  -2.0133790e-01  -2.5174737e-01  -2.4614215e-01  -2.7210134e-01  -2.2954200e-01  -2.2956664e-01  -2.6312938e-02   2.6065737e-01   3.4146929e-01  -4.5078303e-02   4.1932293e-02  -6.2354826e-02  -4.8275172e-02   1.0908787e-01   1.6723886e-01   1.7991263e-01  -3.9798734e-03   2.7622650e-01   3.5261950e-01   3.9999635e-01   4.2560171e-01   2.0069048e-01   1.0072594e-01   3.8283875e-01   3.7560757e-01  -2.2352333e-01  -6.6100635e-02   1.0272194e-01   7.0720653e-02   3.1013870e-02   2.6052599e-01  -3.7124431e-02   1.3334203e-01  -2.6398344e-01  -2.0206490e-01  -2.8023483e-01  -2.7374018e-01  -1.5884983e-01  -1.0043726e-01  -2.3556729e-01  -2.4643073e-02  -2.3946842e-01  -5.1677341e-02  -1.8398183e-02  -1.5001759e-02  -1.9144666e-01  -2.2536123e-01  -9.1656738e-02  -8.2711377e-02   7.0443348e-02   1.2113184e-01   4.1320134e-01   2.2250878e-01   2.7687210e-01   2.0601681e-01   2.2419694e-01   2.2448820e-01   5.8035957e-01   1.0000000e+00  -1.8101619e-01  -4.7969720e-02  -2.7069392e-01  -1.1893148e-01   2.5670174e-01   1.0411371e-01   2.0468178e-01   3.0833602e-01   2.3530957e-01   3.3093837e-01   1.0339474e-01   2.0056124e-01   1.4740773e-01   1.8050195e-01   3.0023992e-01   3.5275093e-02   2.3262827e-01   1.1367102e-01   2.4515901e-01  -2.7979910e-02  -2.7194041e-01   1.3978699e-01   8.6393341e-02   1.4829861e-01   1.5381666e-01   2.4120280e-01
   9.1576573e-02  -6.0005701e-03  -2.2518794e-01   1.2244559e-01  -3.1539600e-01  -1.7726362e-01  -2.5798444e-01   1.4415418e-01  -4.5051966e-01  -2.0970142e-01  -3.8834205e-01  -1.6529471e-01  -3.9639712e-01  -3.3515320e-02  -5.9093304e-01  -3.9559201e-01  -9.9809764e-02   3.3621160e-02  -3.1717756e-01  -7.6721328e-03  -3.1455306e-03  -7.8621990e-03  -2.5227458e-02   2.5626103e-01   2.2211058e-01   2.6520716e-01   1.1712655e-01   5.2799281e-02  -4.6119556e-01  -2.3976796e-01  -2.5789382e-01   5.4272192e-04  -9.9172820e-02  -1.0253002e-01   1.8306221e-01   1.7853944e-01   6.8216483e-02   2.3083087e-01  -2.3889634e-02   1.5940768e-01  -2.7760765e-01  -1.7714938e-01   4.5593476e-02  -5.5305271e-03  -4.1594159e-03  -9.5418492e-02   2.9358018e-01   5.3002918e-01  -3.4478698e-01  -2.5014698e-01  -7.5928114e-03  -1.3407443e-01   5.6116777e-01   5.3657439e-01   3.3852857e-01   2.5388271e-01   2.9279151e-01   2.0264760e-01  -4.4214434e-01  -2.8392083e-01  -3.9926939e-01  -2.7101134e-01  -1.6889327e-01  -1.6782998e-01  -1.7457131e-01  -9.1586881e-02  -1.3990447e-01   2.3947555e-03   1.7763126e-01   2.1852368e-01   3.2334489e-01   4.0190049e-01  -2.9446593e-01  -2.1219705e-01  -4.1326421e-01  -3.1731643e-01   1.0522854e-01   3.4676854e-01  -8.9758126e-02  -5.2073158e-02  -8.6779985e-02  -1.6155762e-01  -4.1369714e-01  -2.3206246e-01   2.9985920e-01   1.6689668e-01  -9.3001472e-03   2.4784430e-01   8.5475091e-02  -1.8101619e-01   1.0000000e+00   6.0580636e-01   4.4720036e-01   3.6745440e-01   2.1042421e-01  -5.5439250e-03   2.3377158e-01   2.2308970e-01   5.4298325e-01   2.8062257e-01   2.8250182e-01   9.4599514e-02   2.0273050e-01   9.2223702e-02   1.2742115e-01   3.0777080e-01   3.3258660e-03   9.8009772e-02   7.3837978e-02   2.6035963e-01   5.4977743e-01   2.7802343e-01   1.4409310e-01   1.3185251e-01   8.0803878e-02  -1.4475591e-02
   2.5612709e-01  -7.0936574e-02   3.6848457e-02  -4.9363619e-02  -1.7031181e-01  -2.1171139e-01   1.3343662e-01   7.8666543e-02  -2.1562700e-01  -2.2216401e-01   3.9891870e-02   3.4004221e-03   4.6789939e-03  -3.1886844e-02  -3.3323277e-01  -4.4781212e-01  -5.0158118e-02   4.2822794e-02   7.8293776e-02   2.9693036e-02  -1.8110877e-01  -2.6188300e-01  -3.6438148e-02   7.5829415e-04  -3.9614640e-02  -3.0368275e-02  -2.0336549e-01  -2.2644823e-01  -1.8281614e-01  -2.3583493e-01  -1.6759948e-01  -1.1784218e-01   5.4989226e-02  -1.2253294e-01   7.4419440e-03  -5.1142748e-02  -2.0292867e-01   3.0877129e-02  -1.8780794e-01  -1.6525327e-02  -3.6894702e-01  -3.6047806e-01   9.7076970e-02   6.5313068e-04  -6.4529947e-02  -1.0649142e-01  -1.0371082e-01   1.7453613e-02  -2.2534966e-01  -7.2708626e-02  -2.1364433e-01  -3.0983226e-02   7.6485489e-02   9.9829889e-02   3.5142135e-02  -6.0434608e-02   7.5652834e-02   7.1965058e-02  -6.1806187e-03   1.0789398e-01  -6.6199442e-02  -2.3975370e-02  -3.4972111e-02   1.0961153e-01  -5.5162842e-02   2.2262865e-02   1.6027770e-01   2.3235407e-01   1.5324687e-01   1.4952902e-01   2.8500434e-01   3.2960774e-01  -8.4312933e-02  -1.7188700e-01  -2.7120179e-01  -3.1646945e-01   7.0669138e-02   2.2698067e-01  -1.9358084e-01  -1.1517305e-01  -1.9698381e-01  -1.6295667e-01  -4.1260557e-01  -4.2886974e-01   2.0382990e-02  -7.3941488e-02  -2.0451121e-01  -5.3178029e-02  -7.2624621e-02  -4.7969720e-02   6.0580636e-01   1.0000000e+00   5.3118158e-01   5.7768837e-01  -5.2923006e-03  -9.4054270e-02  -3.1224699e-02   2.4500798e-02   1.8380595e-01   2.6926760e-01   2.4130472e-01   2.3898127e-01   1.8921531e-01   3.8998457e-01   6.5885708e-02   3.4765110e-01  -8.2567061e-02   9.3855414e-02  -1.3765575e-01   2.1348921e-02   3.5613914e-01   3.9246717e-01   4.9826099e-01   2.1576255e-01   1.1055514e-01  -2.5836987e-02
   6.5976601e-02  -2.0206775e-01   4.2502471e-02  -5.9571902e-02  -3.1239806e-01  -2.4726222e-01   1.4041864e-01   1.9729838e-01  -1.6458517e-01   3.7702379e-02   6.0590184e-02   1.7586352e-01   4.9572930e-02   6.9077496e-02  -3.7571647e-01  -2.7372539e-01   7.1939718e-02   1.5343333e-02   1.0472745e-01   1.3323771e-01  -3.7521896e-01  -4.8115465e-01   4.0572040e-02   1.0366428e-01   4.0723755e-02   1.2470232e-01  -4.6127023e-01  -5.0489062e-01  -6.9884162e-02  -1.2670569e-01   1.1409471e-01   1.2942516e-01   4.5101627e-01   3.3055006e-01   1.1635274e-01   6.9026432e-02  -1.7167534e-01   3.6722143e-02  -5.1004965e-01  -2.6043253e-01  -3.1333507e-01  -1.3882513e-01   9.6297735e-02  -9.4944054e-03  -7.3494137e-02  -5.3771457e-02  -3.0106420e-01  -7.8157270e-02  -2.0217506e-01  -8.3143066e-02  -3.4747163e-01  -1.7529351e-01  -2.0889534e-01  -2.6219336e-01  -3.5733946e-01  -4.0532089e-01  -6.5347539e-02  -5.3421299e-02   7.4538276e-03   2.0124695e-01   4.6730649e-02  -2.7843729e-03   1.5668418e-01   2.3278964e-01  -6.8604289e-03   2.8504536e-01   1.6384446e-01   3.1623190e-01   1.2426364e-01   2.3416411e-01   3.8181906e-01   1.5345216e-01   1.1542700e-01   5.5459350e-02  -2.4683576e-01  -2.1467726e-01   2.1613103e-01   2.1591303e-01  -1.4265252e-01  -1.0931584e-01  -2.3490535e-01  -2.8334199e-01  -5.6506844e-01  -5.5876912e-01  -2.3289091e-01  -1.5257264e-01  -4.7745967e-01  -4.2127283e-01  -3.7703471e-01  -2.7069392e-01   4.4720036e-01   5.3118158e-01   1.0000000e+00   4.4383412e-01  -3.0077564e-01  -3.3917737e-01  -3.4049280e-01  -2.2304088e-01  -1.0736650e-01  -1.3913549e-01  -1.3528211e-01  -8.9018247e-02  -1.4495234e-01   1.2674470e-01  -1.0847689e-01   2.0696902e-02  -4.1871591e-01  -1.9133081e-01  -3.0339501e-01  -1.4746328e-01   2.6673567e-01   4.2485071e-01   5.6785841e-01  -1.0758646e-02   2.4570259e-02  -5.7989937e-02
  -1.7390570e-01  -3.1257889e-01   3.8590561e-02   7.5950611e-02  -5.3425500e-02   3.2685448e-02   2.3563024e-02  -1.1668945e-01  -2.3060450e-01  -9.8719379e-02  -1.2397599e-01  -3.6747111e-01  -1.8255633e-01  -4.2334808e-01  -7.4387528e-02  -1.3953847e-01  -1.1652530e-01  -2.1360852e-01   4.5021764e-02   1.2856233e-01  -2.2832957e-02  -6.8510255e-02  -7.9781229e-02   2.9484644e-02   1.2614604e-01   5.8726758e-02  -8.7547372e-03  -9.8782456e-02  -1.2795282e-01  -2.4502427e-01  -1.7144439e-01  -2.0967821e-01  -1.6372621e-01  -3.1093822e-01   2.0872961e-01   1.5208930e-01   2.1373069e-01   1.2630943e-01   2.7397206e-02   9.3701104e-02  -1.2069599e-01  -2.0256037e-02   2.5222576e-01   1.6631487e-01   1.8362001e-01   1.4406913e-01   1.5401700e-01   1.8364154e-01   6.3256760e-02   6.1721599e-02   1.0886552e-01   1.3511184e-01   9.2623268e-02   1.3232293e-01   2.1262216e-01   1.6796729e-01  -2.0300157e-01  -2.3244376e-01  -8.6587403e-02  -3.9707952e-02  -2.7787412e-01  -3.7666082e-01  -1.5607134e-01  -2.2311805e-01   1.1785252e-01   9.1396899e-02   1.7700086e-01   2.8606405e-01   3.0494215e-01   2.0387374e-02   1.9507813e-01   4.5383634e-02  -1.3244231e-02  -1.3362415e-01  -3.5903783e-02  -1.8626329e-01   9.8347795e-02   2.1879843e-01   1.4741533e-04  -2.9982491e-02  -6.6201785e-02  -2.5960077e-01  -1.2209622e-01  -1.7796395e-01   1.7153870e-01   9.5601865e-02   4.2940564e-02   3.3778766e-02  -3.2664614e-02  -1.1893148e-01   3.6745440e-01   5.7768837e-01   4.4383412e-01   1.0000000e+00   2.1725936e-01   1.2353196e-01   2.8216966e-01   3.5875302e-01   2.7487457e-01   3.8166900e-01   3.4593783e-01   5.8931247e-01   2.2993542e-01   4.4487147e-01   1.3444918e-02   2.1623347e-01   6.3233690e-02   1.7334912e-01   1.2840026e-01   2.5208360e-01   4.5434290e-01   2.3602011e-01   4.3218385e-01   1.5155744e-01   8.6379715e-02   7.5152366e-03
  -2.6681408e-01   5.6374306e-02  -3.0049699e-01   2.3593059e-01  -2.0981928e-03   9.7669157e-02  -3.7455457e-01  -2.9107212e-02  -2.5329115e-01  -1.0306717e-01  -4.1064907e-01  -3.1296886e-01  -3.4265436e-01  -1.1256872e-01  -8.7668950e-02   1.7540909e-01  -2.2815918e-01  -8.6051798e-02  -2.4689144e-01   9.8944652e-03   2.9048042e-01   3.7635733e-01  -8.2590744e-02   1.3716871e-01   8.1690330e-02  -1.9202762e-02   4.6660174e-01   3.9077882e-01  -2.8185372e-01  -4.4508419e-02  -3.1339025e-01  -1.1282199e-01  -5.9280333e-01  -4.7428482e-01   1.1713379e-02   6.0480169e-02   1.7273381e-01   2.3498094e-01   5.0765651e-01   5.7920766e-01   9.4331778e-02   9.6400793e-02   8.4309951e-02   8.2363404e-02   3.5812998e-02   2.2520473e-02   5.2951131e-01   4.1298521e-01   1.5662404e-02  -7.6888079e-02   3.3123228e-01   1.5214797e-01   5.1982486e-01   4.4947957e-01   6.3103647e-01   5.5453564e-01   3.5871966e-03  -4.5004968e-04  -3.0746030e-01  -3.3667652e-01  -4.4054939e-01  -3.2755902e-01  -3.6839408e-01  -3.4924186e-01  -2.0640448e-01  -2.7337437e-01  -3.5445010e-01  -2.7873439e-01   3.4944184e-02  -1.3096401e-01  -2.2767310e-01  -4.1187372e-02  -3.1912891e-01  -1.1839473e-01  -4.5379032e-02  -4.6465971e-03  -2.5061047e-01  -1.2318250e-01  -2.5534936e-03  -2.0690582e-02   9.5801683e-02   3.9142230e-02   3.2582238e-01   3.8663534e-01   2.7498000e-01   1.7701431e-01   4.7148584e-01   5.1149250e-01   4.6389535e-01   2.5670174e-01   2.1042421e-01  -5.2923006e-03  -3.0077564e-01   2.1725936e-01   1.0000000e+00   5.8738133e-01   7.6494571e-01   7.0019552e-01   4.6107395e-01   4.1422089e-01   2.8125460e-01   4.2646722e-01   2.6631543e-01   2.5969663e-01   1.7952952e-01   2.2776096e-01   3.3424512e-01   3.2132355e-01   8.0158693e-01   7.5944305e-01   4.8750888e-01   1.3381377e-01  -1.8990249e-01   1.0025416e-01   9.1110896e-02   1.8274722e-01
  -1.6869827e-01  -1.4666614e-02  -9.0649321e-02   2.0182627e-01   4.6437189e-02   1.0802360e-01  -2.2925662e-01  -1.1980024e-01  -2.4184052e-01  -2.5098906e-01  -2.1830945e-01  -3.8434539e-01  -3.3460672e-01  -2.9858805e-01  -1.3403858e-02   2.5130589e-02  -1.3581430e-01  -6.1120336e-03  -1.9823820e-01  -1.2448870e-01   2.3389713e-01   2.8759858e-01  -4.2773870e-02   7.1693050e-02   4.8740065e-02  -3.5755305e-03   3.8633932e-01   3.2203081e-01  -1.4185198e-01   2.1739523e-02  -1.9703540e-01  -9.9658960e-02  -5.2211112e-01  -3.8068875e-01   1.5076578e-01   1.7811779e-01   3.5560818e-01   2.4900002e-01   5.4530495e-01   4.1117086e-01   3.8027963e-01   1.8591337e-01  -1.5604211e-02   1.2434149e-02  -1.3097231e-01  -1.1369294e-01   2.4915904e-01   1.5521243e-01   1.9926985e-02  -8.6808261e-02   1.9975339e-01   7.3743500e-02   3.5583586e-01   3.1776129e-01   5.3418352e-01   4.7276428e-01  -4.9155332e-02   1.5206446e-03  -1.6917124e-01  -2.3193733e-01  -2.7700374e-01  -3.0870208e-01  -2.8187474e-01  -2.6788344e-01   9.6475280e-02  -1.8359420e-01  -1.7072906e-01  -1.7369473e-01   5.2307712e-02  -4.6427830e-02  -2.8259824e-01  -1.0267962e-01  -9.6518025e-02  -1.1222366e-01   1.1925395e-01  -3.0397861e-02  -2.0830856e-01  -4.3219097e-02   1.1717117e-01   1.0804877e-01   1.5130253e-01   4.7789600e-02   3.9000905e-01   2.8781030e-01   2.7136131e-01   9.8142552e-02   3.4681627e-01   4.5622720e-01   4.0127960e-01   1.0411371e-01  -5.5439250e-03  -9.4054270e-02  -3.3917737e-01   1.2353196e-01   5.8738133e-01   1.0000000e+00   6.1585524e-01   7.1147381e-01   3.8726018e-01   4.7159956e-01   3.7823773e-01   4.6904533e-01   4.5217805e-01   2.5965548e-01   4.3976873e-01   2.3877077e-01   5.7426214e-01   2.4627957e-01   7.1879883e-01   6.7222520e-01   3.1129180e-01   1.4238926e-01  -4.9829762e-02   2.7954945e-01   3.2913542e-01   4.3409178e-01
  -3.5689062e-01  -5.2166347e-02  -2.6748463e-01   2.9807500e-01   6.2245923e-02   1.7179308e-01  -4.1111895e-01  -1.4610907e-01  -3.1152819e-01  -1.4706986e-01  -4.6576549e-01  -4.3743247e-01  -4.4797876e-01  -2.7475798e-01   2.6093564e-02   9.2416865e-02  -2.4639032e-01  -1.4166750e-01  -3.3185917e-01  -6.1792980e-02   3.3749753e-01   4.3868223e-01  -7.4439884e-02   1.7036053e-01   2.2076326e-01   4.8662779e-02   5.9984103e-01   4.8974133e-01  -3.3623497e-01  -1.3772529e-01  -3.6733573e-01  -1.8545898e-01  -7.0112518e-01  -6.0169158e-01   8.5079864e-02   1.1018542e-01   3.9946912e-01   1.8861641e-01   6.1215989e-01   5.1112992e-01   2.5292516e-01   1.3170432e-01   2.1826101e-01   2.5230700e-01   2.8441751e-01   2.2004575e-01   7.2458785e-01   5.9239068e-01   2.6065940e-01   9.7329195e-02   6.0347099e-01   3.2381028e-01   6.5922876e-01   5.9785787e-01   8.1593985e-01   7.4048392e-01  -4.9518388e-02   5.2600879e-03  -3.6086178e-01  -4.5230902e-01  -5.2826264e-01  -4.8465649e-01  -3.2636984e-01  -4.1663038e-01  -2.1406222e-02  -2.7797491e-01  -3.8118896e-01  -3.0550932e-01  -1.0922193e-02  -2.0561220e-01  -2.5524231e-01  -6.8671929e-02  -3.3066649e-01  -1.2627993e-01   6.2783390e-03   7.4445284e-02  -2.1077239e-01  -1.9100826e-02   1.2236880e-01   9.1313259e-03   1.8367136e-01   1.1808998e-02   3.8439338e-01   3.4603797e-01   5.1114867e-01   3.6560264e-01   4.9940351e-01   5.4300515e-01   4.5979496e-01   2.0468178e-01   2.3377158e-01  -3.1224699e-02  -3.4049280e-01   2.8216966e-01   7.6494571e-01   6.1585524e-01   1.0000000e+00   8.1491635e-01   7.3458375e-01   6.3313499e-01   4.0115816e-01   4.6677790e-01   3.6862233e-01   1.9476770e-01   1.9677808e-01   2.0591290e-01   3.9496797e-01   4.3107896e-01   6.2675745e-01   6.3303959e-01   4.7503944e-01   1.8473388e-01  -1.2575200e-01   2.7157374e-01   1.6802603e-01   1.8701330e-01
  -2.5075377e-01  -8.3477222e-03  -1.3111622e-01   1.6306547e-01   6.5003331e-02   1.8469362e-01  -2.9796375e-01  -1.8342919e-01  -2.4413838e-01  -1.8406477e-01  -3.5697020e-01  -4.8671533e-01  -3.7549624e-01  -3.7000843e-01   1.1495790e-01   1.3433978e-02  -2.1456369e-01  -1.1595613e-01  -2.0694178e-01  -4.8918237e-02   2.8918508e-01   3.3214012e-01  -7.7846227e-02   5.2993428e-02   1.6249703e-01  -2.3132769e-02   4.6604329e-01   3.2738081e-01  -2.1149873e-01  -7.2296178e-02  -3.2785853e-01  -2.3029240e-01  -5.7539947e-01  -5.1398102e-01   5.8820547e-02   3.8833996e-02   3.7500636e-01   2.0580839e-01   5.4065301e-01   4.2762862e-01   2.5023633e-01   1.7453170e-01   1.1859479e-01   1.1355865e-01   1.6021966e-01   1.5660444e-01   5.7025103e-01   4.9739791e-01   1.7529844e-01   6.6631835e-02   5.1742923e-01   2.7395552e-01   5.9915277e-01   5.1650976e-01   7.6204557e-01   6.9543207e-01  -1.2096722e-01   2.5833478e-02  -3.3927374e-01  -4.4084864e-01  -4.2867859e-01  -4.6580705e-01  -3.0906040e-01  -3.2543770e-01   8.3121922e-04  -3.2163934e-01  -3.7288025e-01  -2.9001864e-01   1.2589514e-01  -7.0704418e-02  -2.2183765e-01  -1.4164158e-01  -1.9443204e-01  -1.1655198e-01   8.8984111e-02  -5.5890238e-02  -1.3507995e-01   5.8486955e-03   9.4805111e-02   1.2843002e-01   1.9227861e-01   7.7066468e-02   3.9362947e-01   3.1523318e-01   5.4682552e-01   3.8126160e-01   4.2032950e-01   4.9615245e-01   4.7659211e-01   3.0833602e-01   2.2308970e-01   2.4500798e-02  -2.2304088e-01   3.5875302e-01   7.0019552e-01   7.1147381e-01   8.1491635e-01   1.0000000e+00   7.1214204e-01   7.5714162e-01   4.3909846e-01   6.1710887e-01   4.6960915e-01   3.0265069e-01   4.0657296e-01   2.6126508e-01   5.3705930e-01   4.1022246e-01   6.8625803e-01   5.8414271e-01   4.0421107e-01   1.8776123e-01  -2.3076210e-02   3.2724554e-01   2.9914546e-01   3.1809748e-01
  -1.1360584e-01   4.8548539e-03  -1.8141818e-01   1.6319879e-01   6.3554826e-02   1.9741773e-01  -2.5852325e-01   5.4459895e-02  -2.7612994e-01  -1.2891571e-01  -4.9414750e-01  -3.8291992e-01  -4.1645451e-01  -1.7186520e-01  -1.0355391e-01  -9.9031825e-02  -1.8738551e-01  -4.9905334e-02  -4.0711748e-01  -1.4178745e-01   2.8280521e-01   3.7503149e-01  -7.6236058e-02   1.4392595e-01   2.0051369e-01   5.5330577e-02   4.8083501e-01   3.8203190e-01  -3.8914454e-01  -1.4200234e-01  -4.3480903e-01  -2.7483435e-01  -4.7230211e-01  -4.3194397e-01   1.0138317e-02   4.9966200e-02   3.3535052e-01   2.0891238e-01   4.7810199e-01   3.9200981e-01   1.7890665e-01   1.3888855e-01   5.4696410e-02   4.7019333e-02   2.2639355e-01   6.4394710e-02   6.4312055e-01   6.0908846e-01   1.0363552e-01  -3.5740716e-02   5.3548539e-01   2.0816925e-01   7.9532676e-01   7.2783529e-01   8.0066229e-01   7.0806737e-01   1.2003948e-01   1.5040719e-01  -3.9270088e-01  -4.8239192e-01  -4.2776309e-01  -3.6447610e-01  -2.3879311e-01  -2.8811529e-01  -1.0403482e-01  -3.4483153e-01  -4.2541443e-01  -3.9164706e-01   2.3631329e-02  -1.0725868e-01  -1.9109226e-01   1.0853165e-01  -2.6419106e-01  -1.6050328e-01  -9.0440100e-03   3.4683529e-02  -7.6250277e-02   1.1693452e-01   1.6332976e-01   1.5385180e-01   2.7320413e-01   1.2173995e-01   2.1012370e-01   2.4174304e-01   6.4555914e-01   3.7937292e-01   4.3906890e-01   5.6067437e-01   4.8459088e-01   2.3530957e-01   5.4298325e-01   1.8380595e-01  -1.0736650e-01   2.7487457e-01   4.6107395e-01   3.8726018e-01   7.3458375e-01   7.1214204e-01   1.0000000e+00   7.9245667e-01   4.3240087e-01   4.0071531e-01   4.4056733e-01   2.4020047e-01   4.4488449e-01   4.2584975e-01   4.2620457e-01   5.2445395e-01   3.8379975e-01   3.0269783e-01   2.9674567e-01   2.1211060e-01   2.1800334e-02   4.1018489e-01   3.4388618e-01   2.8592402e-01
  -5.8579111e-02  -1.2267996e-04   3.5102361e-02   9.5837310e-02   1.5126945e-01   2.0844981e-01  -8.8986869e-02  -1.4180523e-01  -1.5289033e-01  -1.7585202e-01  -1.8317805e-01  -4.1505380e-01  -2.2206184e-01  -2.9796659e-01   1.3718685e-01  -1.7578223e-01  -1.0294610e-01  -7.5639523e-02  -7.8674654e-02  -7.9562116e-02   2.3074921e-01   2.6322036e-01  -4.5966742e-02  -3.2499890e-02   5.6853413e-02  -1.5178883e-01   3.5271733e-01   2.2625731e-01  -2.1195673e-01  -1.0955087e-01  -3.4909553e-01  -3.2765525e-01  -4.2471294e-01  -5.1074470e-01  -4.9401144e-02  -6.9139963e-02   1.6382576e-01   1.2215699e-01   3.7149751e-01   2.3450658e-01   1.9866140e-01   1.5061327e-01   3.1738673e-02  -3.0003388e-03   1.8752294e-01   1.3593461e-01   4.6031240e-01   3.8516087e-01   1.9726479e-01   7.7775788e-02   5.0858740e-01   2.7508205e-01   5.2917512e-01   5.1473849e-01   6.8356956e-01   6.1956858e-01  -4.7358460e-02   7.9268927e-02  -2.2896123e-01  -3.9033013e-01  -2.5306835e-01  -2.9092721e-01  -1.5465257e-01  -1.1389100e-01   9.2196689e-02  -3.5107383e-01  -2.6007484e-01  -2.4051087e-01   1.0377239e-01  -5.8453350e-02  -3.2129764e-01  -1.1818910e-01  -9.0940194e-02  -1.4523873e-01   8.1241027e-02  -9.8004246e-03  -1.3414037e-01   2.9361008e-02   2.0467034e-01   2.0835603e-01   2.5726042e-01   2.1163761e-01   2.6736579e-01   1.8176053e-01   5.4399726e-01   2.9802998e-01   3.3494559e-01   3.9991754e-01   4.1371650e-01   3.3093837e-01   2.8062257e-01   2.6926760e-01  -1.3913549e-01   3.8166900e-01   4.1422089e-01   4.7159956e-01   6.3313499e-01   7.5714162e-01   7.9245667e-01   1.0000000e+00   4.6878579e-01   6.3987428e-01   4.6504601e-01   4.2512788e-01   4.9979284e-01   4.5563956e-01   4.8329226e-01   5.7863555e-01   4.4353672e-01   2.8319433e-01   2.1386908e-01   2.5150339e-01   1.8749933e-01   5.0240065e-01   4.3316303e-01   3.9746246e-01
  -1.0216345e-01  -4.5588365e-03  -1.5452820e-01   1.2930273e-01  -1.9058745e-01  -8.0993390e-02  -1.5861691e-01  -1.1952510e-01  -2.7468984e-01  -2.0747171e-01  -1.7020676e-01  -3.2192263e-01  -2.3318070e-01  -2.1680088e-01   8.0261894e-02  -7.9626510e-02  -9.7408136e-02  -1.2203136e-01  -1.8357132e-01  -7.4200887e-02  -3.6098182e-02  -8.6540232e-02  -1.4613652e-01   3.0908631e-02   4.5532241e-02  -8.3579194e-03   1.0761372e-01   1.3107564e-02  -6.7894818e-02   2.6088969e-03  -3.1599112e-01  -2.1758445e-01  -3.5400638e-01  -4.4113620e-01   1.8531221e-01   1.5800274e-01   1.7804645e-01   8.5226037e-03   2.8343469e-01   1.8922520e-01   8.6647379e-02   7.8867136e-02   1.1278657e-01   3.6862119e-02   6.3803584e-03   2.5195700e-02   2.4046609e-01   2.8468546e-01  -3.7295518e-02  -9.4790339e-02   2.5430895e-01   4.2523591e-02   3.0970777e-01   3.8393078e-01   4.8663731e-01   3.8739071e-01  -7.0193520e-02  -2.9702905e-02  -2.1871822e-01  -2.5455996e-01  -2.0534105e-01  -2.5334636e-01  -1.2528920e-02  -1.2700789e-01   9.0974112e-02  -8.9199032e-02  -6.3028455e-02  -5.7441739e-02   2.5233412e-01   1.0160877e-01   4.9657363e-02  -1.7018071e-02   4.3662900e-02   7.6451397e-02   3.2752742e-02  -2.0001696e-02   2.5051944e-01   3.8625759e-01   1.1159850e-02   1.2254990e-01   1.9118253e-01   7.0384311e-02   2.3320593e-01   8.7583237e-02   4.7771585e-01   2.3251461e-01   2.0353414e-01   3.6084897e-01   3.3120078e-01   1.0339474e-01   2.8250182e-01   2.4130472e-01  -1.3528211e-01   3.4593783e-01   2.8125460e-01   3.7823773e-01   4.0115816e-01   4.3909846e-01   4.3240087e-01   4.6878579e-01   1.0000000e+00   5.5807505e-01   7.2693382e-01   3.1791961e-01   1.8331750e-01   1.1361896e-01   5.6849610e-01   3.2233720e-01   2.0852112e-01   2.4968742e-01   3.0218526e-01   6.0654926e-02   7.5657909e-02   2.7794446e-01   1.8053634e-01   8.8753501e-02
  -1.7419434e-01  -1.3816357e-01   1.4680437e-01   2.3987650e-01  -1.6083541e-01   2.6056595e-02  -9.1865963e-02  -2.2727646e-01  -1.6191975e-01  -1.6024953e-01  -1.1180368e-01  -3.8547318e-01  -2.2402940e-01  -3.6659285e-01   1.8332928e-01  -1.3281722e-02  -9.5295902e-02  -1.0412122e-01   1.7565749e-01   1.4985732e-01   1.3071730e-02   1.3738900e-02   1.9214395e-02   5.9009715e-02   6.9931632e-02  -4.8821198e-02   9.9180615e-02  -4.2750610e-02  -3.9161452e-02  -4.8792266e-03  -9.1394130e-02  -5.9407383e-02  -2.9029633e-01  -3.4019829e-01   1.3586779e-01   3.9468118e-02   1.6272947e-01   1.1144990e-01   2.0934949e-01   2.6095366e-01   1.2531348e-01   1.6479183e-01   2.6598169e-01   1.6996729e-01   3.0290672e-02   8.4221137e-02   3.2425688e-01   2.6627244e-01   6.5046764e-02   3.3980657e-02   2.8155386e-01   1.4728048e-01   2.5683295e-01   2.8302661e-01   4.4089457e-01   4.2340497e-01  -2.1886235e-01  -7.4073377e-02  -2.0383229e-01  -2.8996603e-01  -3.4019053e-01  -4.1214214e-01  -1.6609474e-01  -2.1210317e-01   1.5771959e-01  -1.9854741e-01  -1.4547196e-01  -8.2811446e-02   2.3632408e-01  -4.5068785e-02  -1.6158550e-01  -1.2629763e-01   5.9957740e-02   5.4925208e-02   1.1671247e-01  -1.7830061e-02   3.5853432e-02   1.8723659e-01   3.3863910e-02   1.1088152e-01   1.9256664e-01   5.5255308e-02   2.8203030e-01   1.3469017e-01   3.6293848e-01   1.9890231e-01   1.7479627e-01   2.8495474e-01   2.9144194e-01   2.0056124e-01   9.4599514e-02   2.3898127e-01  -8.9018247e-02   5.8931247e-01   4.2646722e-01   4.6904533e-01   4.6677790e-01   6.1710887e-01   4.0071531e-01   6.3987428e-01   5.5807505e-01   1.0000000e+00   4.3647378e-01   5.8159577e-01   2.3337072e-01   1.7344595e-01   4.7956473e-01   4.1464979e-01   4.6764394e-01   3.5726293e-01   2.8853954e-01   3.6246872e-02   8.8593343e-02   2.0061706e-01   1.8541705e-01   1.9807893e-01
   4.9663746e-02   1.3762133e-01  -1.3687051e-01   5.5577939e-02  -6.9420344e-02  -1.9709696e-03  -8.7715148e-02   7.0408828e-02  -2.7675638e-01  -1.9568666e-01  -2.4409399e-01  -1.5952015e-01  -1.8210075e-01  -1.0281504e-01  -2.3537890e-03  -1.1016619e-01  -1.6408156e-01  -8.6630132e-02  -2.2185913e-01  -1.4595585e-01   7.6686442e-03  -2.4706981e-02  -2.0168574e-01  -4.9678511e-02  -5.2068264e-02  -1.3714365e-01   1.1617765e-01   3.3006483e-02  -1.7957598e-01  -5.5895138e-02  -2.9928143e-01  -1.6168672e-01  -2.5429582e-01  -2.7599398e-01  -2.4176388e-02   2.4842528e-02   1.6470759e-01   4.6827153e-02   3.2191847e-01   2.9629318e-01   2.1310499e-01   1.1485211e-01   7.3366360e-02   3.2273793e-03  -4.8656382e-02  -6.7522509e-02   1.8896778e-01   2.1028658e-01  -3.8670946e-02  -1.1240522e-01   1.4028050e-01   3.3083827e-02   2.4540629e-01   2.4207596e-01   4.1465866e-01   3.1228310e-01   2.4529024e-02   5.5407356e-02   8.3469620e-03  -2.1125486e-02  -2.0145716e-02  -4.7510059e-02  -6.5532937e-02  -5.4115364e-02  -2.3412959e-03  -1.2663690e-01  -9.3987829e-02  -1.0395625e-01   9.7055883e-02   3.5433348e-02  -6.9704660e-02   1.0952906e-02   1.0061547e-01   2.0962140e-02   1.5810768e-01   7.1258855e-02   1.6018205e-01   3.0141382e-01  -1.4376443e-01  -1.5832996e-02   8.5047857e-02   2.1299986e-02   1.5203116e-01  -4.6650466e-02   3.0448788e-01   8.9478765e-02   1.5425233e-01   2.5854973e-01   3.9983579e-01   1.4740773e-01   2.0273050e-01   1.8921531e-01  -1.4495234e-01   2.2993542e-01   2.6631543e-01   4.5217805e-01   3.6862233e-01   4.6960915e-01   4.4056733e-01   4.6504601e-01   7.2693382e-01   4.3647378e-01   1.0000000e+00   4.7726611e-01   3.8671460e-01   1.7895269e-01   6.8523230e-01   3.0640863e-01   2.8460116e-01   1.6309931e-01   2.6130601e-01   2.0055501e-01   1.8892820e-01   5.2065473e-01   3.0764545e-01   1.6930989e-01
  -3.3517403e-02  -4.5981379e-02   1.6584837e-01   1.6079665e-01  -6.2582705e-02  -5.1231571e-02   1.6991289e-01   1.8287544e-01  -1.2247378e-02  -1.3971137e-02  -1.1566395e-01  -9.3391749e-02  -2.6529718e-02  -1.1679556e-01   4.2048508e-02  -8.0445892e-02  -1.7671405e-01  -1.0418650e-01   4.3225678e-02   4.1608671e-02  -8.8878848e-02  -8.8005850e-02   2.4108926e-02   4.3071155e-02  -3.5458371e-02  -1.2173851e-01  -1.1616987e-01  -2.0542728e-01  -1.3677545e-01  -9.5788939e-02  -5.0429063e-02  -3.1618650e-02  -8.6027868e-02  -1.4752964e-01  -1.2790405e-01  -1.0740465e-01  -4.1543739e-02   1.1002136e-01   7.7582381e-03   2.1740758e-01   1.3889018e-02   3.3527660e-02   1.0809993e-01   4.0023814e-02  -7.5923992e-02  -1.0429415e-01   3.1172366e-02   3.8743778e-02  -8.9384429e-02  -7.3829600e-02  -2.8432220e-03   5.5188622e-02  -4.2457011e-02  -6.8441184e-02   1.0990280e-01   7.1719515e-02  -2.4511106e-01  -1.3162269e-01   9.3970035e-02   1.2016247e-01   3.7393809e-02   9.7614705e-02  -1.0072597e-01   4.0927578e-02   2.0984391e-02   3.8717568e-02  -5.4943877e-02   5.9685309e-02   4.7339837e-03  -3.1069152e-02  -5.0707689e-02  -5.8163274e-03   1.5172357e-01   2.6924796e-02   8.7265161e-02  -1.5574342e-02   9.1238367e-02   1.6491298e-01  -1.4791817e-01  -6.7494238e-02  -4.3752149e-02  -3.3797923e-02   5.8810227e-03  -1.2411199e-01  -2.1894389e-02  -8.0513736e-02  -5.3244488e-02  -1.3447048e-02   2.6420071e-01   1.8050195e-01   9.2223702e-02   3.8998457e-01   1.2674470e-01   4.4487147e-01   2.5969663e-01   2.5965548e-01   1.9476770e-01   3.0265069e-01   2.4020047e-01   4.2512788e-01   3.1791961e-01   5.8159577e-01   4.7726611e-01   1.0000000e+00   2.5366383e-01   2.0854156e-01   3.6388249e-01   3.8290309e-01   2.5148926e-01   1.2329917e-01   1.6991882e-01   2.1801581e-01   3.8335652e-01   4.8683207e-01   2.9324666e-01   1.5069371e-01
   1.1598430e-01   1.7828827e-01  -6.7974932e-02   4.4342247e-02   7.3501077e-02   1.8160816e-01  -1.4436561e-01   1.3599138e-01  -1.3162845e-01  -5.2128283e-02  -3.4220828e-01  -2.1051482e-01  -2.2684751e-01  -4.4287059e-02  -1.6698883e-01  -8.5398842e-02  -1.5712737e-01  -2.5008250e-03  -2.3656225e-01  -1.9990098e-01   2.1425173e-01   2.8216937e-01  -1.4111808e-01  -4.5716707e-02   2.3495197e-02  -4.2008689e-02   2.6087067e-01   2.1839179e-01  -2.8489547e-01  -1.4782197e-01  -3.4898557e-01  -2.0688920e-01  -2.3892624e-01  -1.7256954e-01  -1.9333358e-02   7.9055898e-02   1.3921230e-01   2.7773809e-01   2.9363497e-01   3.6015889e-01   1.5035403e-01   2.0119458e-01  -2.5355988e-01  -2.2140551e-01  -9.0149335e-02  -1.3501141e-01   3.3326010e-02   3.0530033e-02  -3.2274826e-02  -8.1608218e-02   1.4941313e-01   7.9831036e-02   3.3086425e-01   3.1328207e-01   4.2444627e-01   3.7396083e-01   1.3501962e-01   2.0949851e-01  -1.0132529e-01  -7.1111054e-02  -1.2069753e-01  -6.4846961e-02  -1.4378632e-01  -4.2816146e-02  -1.9652362e-01  -2.5196345e-01  -2.0582359e-01  -1.5884053e-01   7.1484790e-02   1.5680343e-01  -2.7113277e-01   6.2348492e-02  -1.3670673e-01  -2.6041330e-01  -8.7237140e-02  -2.4103947e-01  -2.0188322e-01  -1.1379556e-01   1.2907346e-01   1.4309873e-01   1.1438905e-01   1.0890821e-01   1.9419662e-01   6.0867808e-02   2.8130786e-01   3.9265971e-02   2.1817508e-01   3.7280552e-01   4.6896522e-01   3.0023992e-01   1.2742115e-01   6.5885708e-02  -1.0847689e-01   1.3444918e-02   1.7952952e-01   4.3976873e-01   1.9677808e-01   4.0657296e-01   4.4488449e-01   4.9979284e-01   1.8331750e-01   2.3337072e-01   3.8671460e-01   2.5366383e-01   1.0000000e+00   4.9746500e-01   5.6865028e-01   2.4870488e-01   3.1904425e-01   9.0759097e-02  -8.5815382e-02   1.5344079e-01   1.9997590e-01   4.9092535e-01   6.3074377e-01   7.0264769e-01
  -3.8329052e-02  -3.6234044e-02  -1.3424345e-01   1.1061153e-01  -1.3537615e-01  -5.5687648e-02  -2.0092300e-01   6.6314391e-03  -2.5143175e-01  -7.0566792e-02  -2.0249456e-01  -2.0950492e-01  -3.0487867e-01  -8.1772293e-02  -2.5441156e-01  -8.2378439e-02   2.4246016e-03   3.6074294e-02  -1.0741337e-01   1.1307623e-01   1.5908423e-01   1.2803484e-01  -5.9364574e-02   1.0553317e-01  -3.6292684e-02   7.0272050e-02   7.0761576e-02   3.8163352e-02  -1.5309616e-01  -1.1930635e-01  -1.4632973e-01  -4.1360606e-02  -2.5948166e-01  -2.3792115e-01  -8.9272818e-02   5.9160563e-02   4.1330152e-02   3.5940538e-01   8.4318939e-02   1.4490061e-01  -1.1296517e-01  -3.7876142e-02  -2.0918778e-01  -2.5767265e-01  -5.3817346e-03  -7.0946357e-02   9.1638107e-02   3.8703502e-02  -8.1162668e-02  -6.5285725e-02  -5.0704619e-04   1.5867891e-02   2.4233913e-01   2.9402907e-01   2.4202800e-01   1.2857806e-01   1.6049798e-01   1.0763970e-01  -1.8956397e-01  -1.4287382e-01  -1.3349466e-01  -1.9431383e-01   7.6683024e-03  -5.1647953e-02  -9.1443537e-02  -1.0713383e-01  -9.9263120e-02  -4.1150646e-02   2.3201165e-01   1.6556294e-01  -7.9913788e-02   1.0489220e-01  -1.4173961e-01  -2.1787517e-01  -1.9128324e-02  -1.1271781e-01  -8.2585260e-02  -2.5466027e-02   2.8381771e-01   1.8091334e-01   1.4646573e-01   8.3749857e-02   5.1020985e-02   9.8742426e-02   4.2905299e-02   5.7125328e-02   1.8537703e-01   1.0392940e-01   3.1389961e-02   3.5275093e-02   3.0777080e-01   3.4765110e-01   2.0696902e-02   2.1623347e-01   2.2776096e-01   2.3877077e-01   2.0591290e-01   2.6126508e-01   4.2584975e-01   4.5563956e-01   1.1361896e-01   1.7344595e-01   1.7895269e-01   2.0854156e-01   4.9746500e-01   1.0000000e+00   1.4608175e-01   3.8755389e-01   2.6552697e-01   2.3761146e-01   1.3689444e-01   1.8503713e-01   6.5552272e-02   3.2413731e-01   5.1098147e-01   4.9598261e-01
   4.4674563e-02   1.7718262e-01  -1.3279695e-02   2.0317858e-01  -1.3832801e-03   1.0531894e-01  -8.3369534e-02   8.8239890e-02  -1.3140703e-01  -2.3286415e-01  -3.4296185e-01  -3.4226460e-01  -2.6818649e-01  -2.3376734e-01   8.2360343e-02   8.9325312e-02  -3.0599962e-01  -1.2217326e-01  -2.1934478e-01  -1.6698155e-01   1.4015361e-01   2.1424295e-01  -8.3151161e-02  -1.0621691e-02   1.6321628e-02  -4.2654548e-02   3.3338666e-01   2.5224814e-01  -2.0534141e-01  -6.5141244e-02  -3.0869755e-01  -1.7363517e-01  -3.8696062e-01  -2.5832573e-01   1.7481097e-01   1.8187728e-01   2.8607091e-01   1.6636042e-01   4.8942868e-01   4.4236707e-01   3.5175019e-01   2.3711716e-01  -5.0420880e-02  -7.0158247e-02  -7.7593651e-02  -9.2640819e-02   2.3289762e-01   2.5987779e-01  -5.3205501e-02  -1.2258052e-01   2.4427434e-01   8.5328244e-02   3.7117257e-01   4.2096551e-01   5.2562830e-01   5.0309288e-01  -4.3397932e-04   1.0968714e-01  -1.2534056e-01  -1.6065140e-01  -1.6482068e-01  -6.8726849e-02  -2.8214701e-01  -2.2304076e-01   4.3710872e-02  -1.3758589e-01  -1.6756521e-01  -1.5981632e-01   5.8052827e-02  -7.4817961e-02  -2.2189682e-01  -2.1125113e-02   1.2646755e-02  -4.6494149e-02   1.3768143e-01  -3.2526573e-03  -3.5554371e-03   1.1054001e-01  -9.7328493e-03   9.9231830e-02   1.7595378e-01   9.4399759e-02   4.0492949e-01   2.1277903e-01   5.0302257e-01   2.1196732e-01   3.6438353e-01   4.8707417e-01   6.4941844e-01   2.3262827e-01   3.3258660e-03  -8.2567061e-02  -4.1871591e-01   6.3233690e-02   3.3424512e-01   5.7426214e-01   3.9496797e-01   5.3705930e-01   4.2620457e-01   4.8329226e-01   5.6849610e-01   4.7956473e-01   6.8523230e-01   3.6388249e-01   5.6865028e-01   1.4608175e-01   1.0000000e+00   3.7337270e-01   4.6173300e-01   2.3246801e-01   7.2762010e-02  -9.0718761e-02  -4.1457258e-02   3.6866289e-01   3.1977871e-01   3.1537347e-01
  -6.7174907e-02  -3.4607088e-02   3.7209053e-02   2.4865958e-01   6.6085022e-03   9.8337097e-02   3.9950170e-02   1.9422038e-01  -5.6525653e-02   6.4298429e-02  -2.2008564e-01  -1.7088546e-01  -1.1885105e-01   1.4325751e-02   5.2151313e-02   1.2550884e-01   1.6371719e-02  -1.0919447e-02  -1.6772461e-01   4.2784272e-02   1.5930472e-01   1.7478479e-01  -7.2147647e-02   6.7532632e-02  -4.2173237e-02  -2.4859214e-02   1.6526411e-01   1.0925676e-01  -1.3785043e-01  -5.6972899e-02  -1.7675778e-01  -1.2250471e-01  -2.9551256e-01  -2.5603498e-01  -1.6276451e-01  -1.6611280e-01   1.2444226e-01   1.3058523e-01   1.9357985e-01   1.9325807e-01   1.9083610e-01   1.9028254e-01  -2.2249556e-01  -2.4825765e-01   1.0895655e-01  -7.7151660e-02   2.1674890e-01   1.4919387e-01   3.0823517e-02  -1.1370907e-01   2.1992256e-01   8.3755399e-02   3.0276636e-01   3.1722946e-01   4.2728590e-01   3.5011807e-01   1.4133666e-02   3.7869338e-03  -2.2376330e-01  -4.4437082e-01  -1.8580648e-01  -1.6674213e-01  -1.1588662e-01  -1.5421376e-01  -6.7726314e-02  -2.0269464e-01  -3.0960669e-01  -3.1266660e-01   2.8623778e-02  -1.7101892e-01  -1.3546256e-01   3.4210796e-02   5.5521792e-02   1.1599947e-01   6.9274332e-02   1.0165888e-01   1.0226843e-01   1.2430927e-01   2.2610246e-01   1.8236523e-01   2.1763976e-01   2.9133780e-01   1.5749055e-01   3.7906295e-01   2.0538740e-01   2.4338533e-01   2.0905124e-01   3.5983573e-01   2.5538645e-01   1.1367102e-01   9.8009772e-02   9.3855414e-02  -1.9133081e-01   1.7334912e-01   3.2132355e-01   2.4627957e-01   4.3107896e-01   4.1022246e-01   5.2445395e-01   5.7863555e-01   3.2233720e-01   4.1464979e-01   3.0640863e-01   3.8290309e-01   2.4870488e-01   3.8755389e-01   3.7337270e-01   1.0000000e+00   2.9141978e-01   1.3797951e-01   1.0228288e-01   4.2422844e-02  -4.1522139e-02   2.7461248e-01   3.0119500e-01   2.6033509e-01
  -1.9279177e-01   1.3136644e-01  -1.1540832e-01   2.6498693e-01  -4.5975522e-02   9.3787257e-02  -2.7608261e-01   7.6961585e-03  -2.1901335e-01  -1.4152133e-01  -3.1817904e-01  -3.0988417e-01  -3.0635214e-01  -1.6106994e-01  -3.7485956e-02   1.4099494e-01  -1.7900835e-01  -4.1126547e-02  -1.5927615e-01   1.0625567e-02   2.2964028e-01   3.0234357e-01   4.9982726e-02   1.5741349e-01   1.0535239e-01  -2.1798477e-02   4.2059487e-01   3.1701709e-01  -2.7578131e-01  -4.6611884e-02  -1.5409892e-01   8.4970785e-03  -4.7290880e-01  -3.2184894e-01   6.9456343e-02   9.9947727e-02   1.6796011e-01   1.9076384e-01   4.5421004e-01   5.1743983e-01   2.0930570e-01   1.8102633e-01   1.4645828e-02  -3.2256258e-03  -8.0667503e-02  -5.6690096e-02   4.0625562e-01   2.8738087e-01  -3.8661918e-02  -8.7607006e-02   2.3953449e-01   6.9262453e-02   4.3491110e-01   3.7688864e-01   5.3993879e-01   5.1830387e-01   1.2024342e-02   5.0821841e-02  -2.2052133e-01  -2.8538287e-01  -3.3921971e-01  -2.6508396e-01  -3.7717015e-01  -3.2198853e-01  -2.5988898e-02  -1.7550778e-01  -2.7932270e-01  -2.1950769e-01   1.9746269e-02  -7.0131757e-02  -3.6081275e-01  -1.9664887e-01  -1.8646199e-01  -9.8901878e-02   3.3735102e-02   5.4275407e-03  -2.7124753e-01  -1.4127695e-01   8.1112850e-04  -9.8760885e-04   1.0677775e-01   7.9363917e-02   2.7923496e-01   2.9232349e-01   2.7211455e-01   1.9808130e-01   4.4130517e-01   4.8213792e-01   4.6358277e-01   2.4515901e-01   7.3837978e-02  -1.3765575e-01  -3.0339501e-01   1.2840026e-01   8.0158693e-01   7.1879883e-01   6.2675745e-01   6.8625803e-01   3.8379975e-01   4.4353672e-01   2.0852112e-01   4.6764394e-01   2.8460116e-01   2.5148926e-01   3.1904425e-01   2.6552697e-01   4.6173300e-01   2.9141978e-01   1.0000000e+00   6.9238190e-01   3.6814980e-01   1.2149701e-01  -1.5064757e-01   1.1708319e-01   1.5689314e-01   2.6778204e-01
  -2.3354833e-01  -2.8806730e-02  -2.5437382e-01   3.3945459e-01  -2.2570449e-01  -8.4684270e-02  -4.2456581e-01  -1.0366808e-01  -3.7580949e-01  -1.7376893e-01  -3.3920216e-01  -3.2148052e-01  -4.5414957e-01  -1.6037225e-01  -2.7201768e-01   1.0899828e-01  -6.8358473e-02   7.7681958e-02  -8.8264738e-02   1.9633131e-01   7.3614538e-02   1.3513812e-01  -8.5444943e-03   2.6766230e-01   1.5552314e-01   2.3965345e-01   2.8690037e-01   1.8219871e-01  -2.1070840e-01   4.7985578e-02  -1.4612414e-01   9.7677552e-02  -3.9741246e-01  -2.6497589e-01   2.2343731e-01   2.6595483e-01   3.2609558e-01   3.7602382e-01   2.8433577e-01   3.7395105e-01   9.9649972e-02   1.2796918e-01   1.6183440e-02   2.4577264e-02  -1.2826985e-01  -1.2129130e-01   3.6200056e-01   3.8492604e-01  -1.8880010e-01  -2.4233392e-01   7.6398866e-02  -8.1440059e-02   3.7671050e-01   3.9134023e-01   4.2645313e-01   3.6289945e-01   8.9063525e-02   7.3464020e-02  -4.3841670e-01  -3.8158479e-01  -4.4825636e-01  -4.3807637e-01  -2.3340675e-01  -2.9114677e-01  -6.9151511e-02  -1.1820795e-01  -2.6749491e-01  -1.4562616e-01   2.4059599e-01   1.1250011e-01  -9.1713168e-02   1.0346134e-02  -1.8270661e-01  -2.5370761e-02  -2.6561435e-02  -1.8498122e-02  -1.1781725e-01   6.3465909e-02   1.9162028e-01   1.1217074e-01   1.3793090e-01  -4.5883885e-03   1.7176212e-01   2.4693554e-01   1.7155538e-01   1.2049649e-01   2.6869034e-01   3.5609958e-01   2.0050016e-01  -2.7979910e-02   2.6035963e-01   2.1348921e-02  -1.4746328e-01   2.5208360e-01   7.5944305e-01   6.7222520e-01   6.3303959e-01   5.8414271e-01   3.0269783e-01   2.8319433e-01   2.4968742e-01   3.5726293e-01   1.6309931e-01   1.2329917e-01   9.0759097e-02   2.3761146e-01   2.3246801e-01   1.3797951e-01   6.9238190e-01   1.0000000e+00   6.6888892e-01   2.0911146e-01  -1.3638993e-01   5.5982608e-02   1.0610709e-01   2.4693253e-01
  -2.0136872e-01  -1.3970870e-01  -1.4632838e-01   3.1548247e-01  -4.8488509e-01  -3.1207974e-01  -3.5375415e-01  -6.8693357e-02  -4.9441749e-01  -3.2436373e-01  -2.9711184e-01  -2.2635696e-01  -4.2616862e-01  -1.7699577e-01  -4.0137936e-01  -2.0900331e-01  -8.5026033e-02   7.7479900e-03  -1.5043362e-01   9.9767497e-02  -5.8832552e-02  -1.4788248e-01   1.0662376e-02   2.9888251e-01   2.2653252e-01   2.7792946e-01   5.4871374e-02  -7.9136118e-02  -3.7433301e-01  -1.7826239e-01  -5.9113428e-02   1.6379668e-01  -1.8336779e-01  -1.8881167e-01   3.1484192e-01   2.9679340e-01   2.2035209e-01   1.6502367e-01   4.9393585e-02   1.8158720e-01  -1.7520223e-01  -6.0791372e-02   2.4670213e-01   1.7539327e-01  -7.1994514e-02  -1.3277149e-02   3.3526425e-01   4.5623092e-01  -1.9988700e-01  -2.1207651e-01   4.6892664e-02  -8.7838758e-02   3.5772600e-01   3.4732480e-01   2.4873525e-01   1.5564406e-01   5.5463160e-02   2.5814750e-02  -3.4987358e-01  -2.0048975e-01  -3.7728479e-01  -3.5291080e-01  -2.1647766e-01  -2.4579303e-01   9.3586799e-02   1.0621398e-01  -2.6839824e-02   1.8233085e-01   1.8406304e-01   1.4600974e-01   2.2505066e-01   1.4131717e-01  -1.3800144e-01   3.7048599e-02  -2.1555374e-01  -7.2178182e-02   9.2955977e-02   3.3286997e-01  -3.6721771e-02  -7.8962763e-02  -9.9174815e-02  -2.4643966e-01  -2.1711482e-01  -1.8145531e-01   1.1520836e-01   6.8388594e-02  -6.7349907e-02   7.9279011e-02  -3.8798367e-02  -2.7194041e-01   5.4977743e-01   3.5613914e-01   2.6673567e-01   4.5434290e-01   4.8750888e-01   3.1129180e-01   4.7503944e-01   4.0421107e-01   2.9674567e-01   2.1386908e-01   3.0218526e-01   2.8853954e-01   2.6130601e-01   1.6991882e-01  -8.5815382e-02   1.3689444e-01   7.2762010e-02   1.0228288e-01   3.6814980e-01   6.6888892e-01   1.0000000e+00   3.9417689e-01   1.2208772e-01   9.5463099e-02  -3.6303058e-02  -4.1702328e-02
   2.9455438e-02  -3.3588447e-02  -6.7458836e-02  -5.6974327e-02  -1.1556915e-01  -1.9781353e-01   2.4245659e-02   1.2563004e-01  -2.1934522e-01  -6.2911545e-02  -9.5344976e-02   2.1771575e-02  -3.7223683e-02   4.2709381e-02  -2.4426393e-01  -1.9820295e-01  -5.6125780e-02  -1.5194255e-02  -1.4111550e-01  -1.5938951e-01  -2.5869633e-01  -2.2580837e-01  -2.8122565e-02   4.1960465e-02  -9.9310456e-02  -4.3364526e-02  -1.7959575e-01  -2.6777177e-01  -2.2978311e-01  -1.6549394e-01  -3.7314041e-02   4.4748189e-02   2.5746931e-02  -1.2874102e-01  -1.0305099e-01  -1.3002239e-01  -4.2147499e-02   7.2713158e-02  -9.6199761e-02   6.3659258e-02  -1.3128053e-01  -1.3311095e-01   1.0480774e-01   2.8192674e-02  -5.7144723e-02  -4.8844280e-02   2.5755205e-02   1.7506524e-02  -1.7034362e-02  -5.1630512e-03  -5.0054025e-02  -2.9165850e-03   6.3384873e-02  -7.1610617e-02   7.8755972e-02  -2.6205686e-02  -4.6292891e-02  -2.2323420e-02   5.9591317e-02   5.0554326e-02   1.5187192e-02   3.6095758e-02   1.0286738e-02   1.2447426e-01  -1.1536072e-01  -3.2701131e-02  -7.8394016e-02  -3.0668533e-02  -6.8644733e-03   9.9864830e-02   3.6880603e-02   4.5593821e-02  -9.0743177e-02  -7.0330219e-02  -1.5867507e-01  -1.0117960e-01  -1.3287091e-01  -1.6465270e-02  -3.7477567e-02  -1.4287450e-01  -1.8236629e-01  -2.4040452e-01  -9.3101691e-02  -2.6986561e-01  -1.1896576e-01  -1.3737163e-01  -2.5249212e-01  -1.1508264e-01   3.3046739e-03   1.3978699e-01   2.7802343e-01   3.9246717e-01   4.2485071e-01   2.3602011e-01   1.3381377e-01   1.4238926e-01   1.8473388e-01   1.8776123e-01   2.1211060e-01   2.5150339e-01   6.0654926e-02   3.6246872e-02   2.0055501e-01   2.1801581e-01   1.5344079e-01   1.8503713e-01  -9.0718761e-02   4.2422844e-02   1.2149701e-01   2.0911146e-01   3.9417689e-01   1.0000000e+00   6.7321798e-01   4.0583024e-01   2.8413309e-01   3.0868249e-01
   1.2930339e-01  -1.6860081e-01   1.4666812e-01  -2.1492626e-01   5.2187268e-02  -5.7970976e-02   2.8615587e-01   1.0185798e-01   1.7383002e-02   5.6617513e-02   1.2576830e-01   4.9741380e-02   2.2795701e-01  -2.0358061e-02  -9.8059943e-02  -2.8178940e-01  -5.2953598e-02  -9.1190523e-02   1.7932894e-02  -2.1490051e-01  -2.9850588e-01  -3.1903644e-01  -1.9641128e-02  -1.3087488e-01  -1.1600660e-01  -1.5661437e-01  -3.2173636e-01  -3.4631040e-01  -1.1759266e-01  -2.2650486e-01  -2.2270066e-02  -1.1392284e-01   1.9036745e-01  -7.6116573e-02  -8.2627811e-02  -1.2606760e-01  -9.5961979e-02  -4.3051202e-02  -2.1104322e-01  -8.0778342e-02  -1.4181393e-01  -1.0742178e-01   1.9947175e-02  -5.2901454e-02   5.3540160e-02   2.2426759e-02  -2.7100012e-01  -1.9043387e-01   9.5348942e-02   8.3048628e-02  -1.0591830e-01   9.8842833e-02  -1.9345094e-01  -2.2681920e-01  -1.3721629e-01  -1.5335563e-01  -2.0477046e-01  -2.0392671e-01   2.9719620e-01   3.0240284e-01   2.2213026e-01   1.6287793e-01   7.0006383e-02   2.2747567e-01   4.1393259e-03   9.2699159e-02   2.3275158e-01   2.4110307e-01   5.3975646e-02   7.4017876e-02   1.0904906e-01   7.9975141e-02   8.2785908e-02  -1.1492587e-01  -1.7523750e-01  -2.0542333e-01  -8.1957372e-02  -2.0052982e-02  -1.0312321e-01  -1.5688662e-01  -2.2812879e-01  -1.8059074e-01  -2.0471566e-01  -4.1908412e-01  -1.6078460e-01  -2.7377863e-01  -3.2112327e-01  -2.3586194e-01  -5.1500621e-02   8.6393341e-02   1.4409310e-01   4.9826099e-01   5.6785841e-01   4.3218385e-01  -1.8990249e-01  -4.9829762e-02  -1.2575200e-01  -2.3076210e-02   2.1800334e-02   1.8749933e-01   7.5657909e-02   8.8593343e-02   1.8892820e-01   3.8335652e-01   1.9997590e-01   6.5552272e-02  -4.1457258e-02  -4.1522139e-02  -1.5064757e-01  -1.3638993e-01   1.2208772e-01   6.7321798e-01   1.0000000e+00   5.3472089e-01   3.2214398e-01   2.5269316e-01
   7.8057011e-03  -1.2279118e-02  -3.0813099e-02   5.7004508e-02   1.1285035e-01   6.7297035e-02  -5.4859899e-02   5.5703741e-02  -2.9632826e-02   4.7528537e-02  -2.1858247e-01  -1.6532332e-01  -1.1979669e-01  -1.0720886e-01  -6.3230334e-02  -1.4157630e-01  -1.3264908e-01  -1.1009964e-01  -2.0493880e-01  -1.4228965e-01   2.2048426e-02   8.5365250e-02   1.3317767e-02   5.8647270e-02   2.0534530e-02  -4.1948767e-03   8.8819573e-02   2.9570680e-02  -2.8329075e-01  -2.0330962e-01  -9.2667136e-02  -4.4498289e-02  -1.8741972e-01  -2.8771466e-01  -1.8433745e-01  -9.8762100e-02   9.9820468e-02   9.7539930e-02   1.1258420e-01   1.3320619e-01   5.1243860e-02  -1.0206444e-02  -1.3596655e-01  -1.1812829e-01   1.1581306e-01   4.9910305e-02   3.1971886e-02   6.3286975e-02   1.0360823e-01   3.8950138e-02   1.7540638e-01   1.7993002e-01   1.2673250e-01   1.1552972e-01   2.2630803e-01   1.9366882e-01  -4.7071578e-02  -5.3257989e-02   4.5344672e-02   2.3304303e-03   6.1293717e-02   3.5117081e-02  -7.7704783e-02   5.2520502e-03  -2.2467755e-02  -1.7232624e-01  -1.1084147e-01  -6.6217574e-02   9.7842350e-02   1.4509926e-01  -1.8755242e-01   5.3824597e-03  -7.1896682e-02  -1.4913373e-01  -5.0208716e-02  -9.3586453e-02  -8.4059715e-02  -1.3302648e-02   9.9337521e-02   1.8761939e-02   9.9042415e-03  -7.6624478e-03   6.9867262e-02   1.9184997e-03   1.1550247e-01  -5.2346891e-02   5.8942808e-02   1.2046398e-01   2.3824585e-01   1.4829861e-01   1.3185251e-01   2.1576255e-01  -1.0758646e-02   1.5155744e-01   1.0025416e-01   2.7954945e-01   2.7157374e-01   3.2724554e-01   4.1018489e-01   5.0240065e-01   2.7794446e-01   2.0061706e-01   5.2065473e-01   4.8683207e-01   4.9092535e-01   3.2413731e-01   3.6866289e-01   2.7461248e-01   1.1708319e-01   5.5982608e-02   9.5463099e-02   4.0583024e-01   5.3472089e-01   1.0000000e+00   6.2961706e-01   4.1955805e-01
   4.4243963e-02   8.0676088e-02  -1.2792395e-01   2.9191560e-02  -3.0224041e-02  -5.2923447e-02  -6.7408783e-02   1.1750552e-01  -1.3941690e-01   6.6519081e-02  -2.1393938e-01  -9.8697430e-02  -1.5504873e-01   4.1611577e-02  -1.7527583e-01  -4.0162728e-02  -2.5380785e-02  -2.6999272e-03  -1.2832584e-01  -3.4811987e-02  -4.0824936e-02   7.3808285e-02  -1.3173806e-01   3.9603072e-03  -1.6545989e-01  -2.7686471e-02  -2.6526279e-02  -6.3635903e-02  -1.8820586e-01  -7.9763222e-02  -2.3937133e-01  -1.0971082e-01  -1.5744638e-01  -1.2573546e-01  -1.8096272e-01  -1.3064420e-01   4.5601393e-02   2.3859751e-01   9.5533834e-02   8.0363960e-02   4.9663264e-02   5.7321593e-02  -2.4455515e-01  -2.9217725e-01  -2.5238917e-02  -1.1412204e-01  -8.6499698e-02  -8.9758862e-02  -5.3162117e-02  -1.2645668e-01   2.2444063e-02   8.7997761e-03   9.7461691e-02   1.1017060e-01   1.8392631e-01   9.6365213e-02   7.2439549e-02   1.1183219e-01  -5.7279521e-02  -8.6525670e-02   6.9957930e-02   2.0288285e-02   5.7561554e-02   1.5886896e-01  -6.1753907e-02  -1.8712683e-01  -1.8707363e-01  -1.5362470e-01   1.2665058e-01   1.9679391e-01  -1.6413646e-01   6.1667464e-02  -2.4470314e-02  -1.2651217e-01  -3.7308200e-02  -7.2135894e-02  -9.8577907e-03  -6.3001225e-03   2.7879332e-01   1.4446070e-01   1.5116523e-01   1.0802567e-01   1.1515015e-01   6.9175620e-02   1.0094299e-01   8.2278835e-03  -5.2020440e-03   1.2667286e-01   2.6565858e-01   1.5381666e-01   8.0803878e-02   1.1055514e-01   2.4570259e-02   8.6379715e-02   9.1110896e-02   3.2913542e-01   1.6802603e-01   2.9914546e-01   3.4388618e-01   4.3316303e-01   1.8053634e-01   1.8541705e-01   3.0764545e-01   2.9324666e-01   6.3074377e-01   5.1098147e-01   3.1977871e-01   3.0119500e-01   1.5689314e-01   1.0610709e-01  -3.6303058e-02   2.8413309e-01   3.2214398e-01   6.2961706e-01   1.0000000e+00   8.1519941e-01
  -4.1953523e-03   3.7816159e-02  -1.9112045e-03   8.8290164e-02  -3.4423652e-02  -1.1099359e-01  -6.8229422e-02   4.0135684e-02  -1.1416579e-01  -6.0390739e-02  -2.6212797e-01  -2.1612175e-01  -2.0777019e-01  -3.4371430e-02  -1.9749057e-01   9.3029421e-03  -1.5526127e-01  -7.8732395e-02  -6.0852093e-02  -4.7417420e-02  -5.0576951e-03   1.2390573e-01  -6.5950290e-02   5.2463237e-02  -1.6055958e-01   1.8510139e-02   4.8744987e-02  -1.6015742e-02  -2.5919703e-01  -1.4552233e-01  -1.6991492e-01  -3.3090680e-02  -1.1880657e-01  -1.1301394e-01  -2.1923770e-03   2.6995878e-02   8.7046077e-02   2.3259372e-01   1.4177619e-01   1.2674769e-01   2.2495029e-02   8.4802847e-02  -2.2694563e-01  -2.7297676e-01  -8.9888610e-02  -1.0225970e-01  -7.4368167e-02  -8.3711218e-02  -2.9510553e-02  -8.1389893e-02   6.6644021e-02   6.7851130e-03   1.8393132e-01   1.5865872e-01   2.4285498e-01   1.7299428e-01   4.3656573e-02   1.2127939e-01  -1.4281750e-01  -1.6384464e-01  -5.4402996e-02  -9.4298448e-02  -2.9712983e-02   7.9497878e-02  -5.8235917e-02  -1.7543455e-01  -1.7830773e-01  -1.3671932e-01   1.6984506e-01   1.5478745e-01  -2.1237185e-01   4.7096422e-02  -1.1741915e-01  -2.0392341e-01  -1.1435760e-01  -1.9278378e-01  -1.9365966e-01  -1.8616584e-01   2.5823882e-01   1.1369106e-01   7.2038928e-02   8.0934357e-02   2.4112206e-01   1.0711397e-01   8.1975064e-02   6.0530699e-02   5.0463096e-02   1.8726854e-01   3.2340314e-01   2.4120280e-01  -1.4475591e-02  -2.5836987e-02  -5.7989937e-02   7.5152366e-03   1.8274722e-01   4.3409178e-01   1.8701330e-01   3.1809748e-01   2.8592402e-01   3.9746246e-01   8.8753501e-02   1.9807893e-01   1.6930989e-01   1.5069371e-01   7.0264769e-01   4.9598261e-01   3.1537347e-01   2.6033509e-01   2.6778204e-01   2.4693253e-01  -4.1702328e-02   3.0868249e-01   2.5269316e-01   4.1955805e-01   8.1519941e-01   1.0000000e+00
