# Supplementary material for: “I Know that You Know that I Know”: Neural Substrates Associated with Social Cognition Deficits in DM1 Patients
Source: PLoS One. 2016 Jun 3;11(6):e0156901. doi: 10.1371/journal.pone.0156901 (PMC4892543; doi:10.1371/journal.pone.0156901)
Supplement: S2 File — Adjacency matrices obtained by graph theory bases analysis illustrating the intra-nodal correlations in individual subjects (DM1 patients and controls) (ZIP) [file pone.0156901.s002.zip › Adjacency_matrices/Sub_12.txt]

   1.0000000e+00   4.1821046e-01  -2.4802375e-01  -1.6683163e-01  -6.6656171e-02  -4.0997988e-02   1.1369388e-01   3.2956914e-01   1.1607118e-01   8.3057863e-02   5.6068601e-01   3.5427341e-01   5.6793138e-01   4.7470476e-01   2.1315203e-01   7.4099235e-02   5.7871905e-02   1.6313621e-01   5.0353604e-01   2.5503069e-01  -1.8147974e-01  -1.0924055e-01  -3.0927411e-01  -3.9133319e-01  -2.0356759e-01  -3.8622482e-01  -1.1670726e-01   1.4523448e-02  -8.5376897e-02  -5.2680645e-02  -3.6735796e-01  -4.5699659e-01   5.5532897e-02  -1.8696704e-02  -1.5056851e-01  -2.2108011e-01  -3.6945214e-01  -1.1244580e-01  -3.0286086e-01  -1.4938576e-01  -2.2683314e-01  -1.1294052e-01   2.7885791e-01   2.6199651e-01   1.6188632e-01   1.0536929e-01   3.0090085e-01   2.4475482e-01   1.7210940e-01   1.7943527e-01  -2.5166935e-02   2.2380854e-01  -1.5395014e-02  -1.4483584e-03  -1.2849306e-01  -1.6082727e-02   4.5677140e-01   1.6764352e-01   4.7512399e-01   3.5967085e-01   6.4080977e-01   5.9746654e-01   5.6709438e-02   1.4521590e-01   7.3122962e-02   2.8441831e-01  -1.7475129e-01  -9.5964363e-02   2.4920852e-01   1.5092206e-01  -1.4185464e-01  -2.2737348e-01  -7.2570663e-03   3.0906486e-02   1.1071084e-01   6.8670051e-02   3.8292330e-01   2.6315053e-01   6.4767922e-02   9.1616744e-02   3.4359717e-02   1.2256802e-01  -2.2346799e-01  -4.6194593e-02  -1.4875382e-01  -3.0536317e-01  -3.9642738e-01  -3.6927264e-01  -1.3281035e-01   1.7257562e-01  -1.6222563e-02   1.4389795e-01  -1.3213966e-01   3.4709179e-02  -1.9130750e-01  -9.7310566e-02  -2.2988141e-01   1.7596770e-01   5.4437053e-02   2.0536217e-01  -3.9247438e-02   1.1380770e-01  -2.7737795e-02  -1.2752620e-01  -6.8427540e-02  -1.7483048e-01   1.7710858e-01   1.2256650e-01  -4.6343778e-04  -9.7747197e-02  -1.2194756e-01   1.1517535e-02   1.0706313e-01  -2.9271987e-02  -1.8193008e-01  -1.9525414e-01
   4.1821046e-01   1.0000000e+00  -5.3683453e-01  -1.1829485e-02  -6.7594702e-02  -1.6686084e-01  -2.0186683e-01   7.8605169e-02  -4.0052247e-02   7.5539057e-02   1.2816417e-01   5.3705030e-01   3.8250791e-02   3.3136506e-01   1.4345046e-01   3.5388601e-01   6.0159427e-01   6.2365276e-01   4.5561984e-01   6.3180784e-01  -1.4947344e-01  -3.0885224e-01  -3.7384023e-01  -3.0909246e-01  -3.9068509e-01  -4.4479314e-01  -5.2223812e-02  -7.3943552e-02   4.3535084e-01   5.4480310e-01  -1.8771852e-01   4.1740713e-02   4.9231569e-01   4.8835614e-01  -5.5767831e-01  -5.4758001e-01  -1.1767632e-01   2.5164690e-01  -1.1249691e-01   4.9161041e-02   3.8455404e-01   4.9086933e-01   6.0525327e-02   1.9003046e-02   5.1113604e-02   1.2897638e-01   2.1265959e-01   1.5413496e-01   2.7358433e-01   2.4359134e-01   3.4249518e-02  -8.8798438e-02   1.3265962e-01   2.6291225e-02   1.6898534e-01   1.7693297e-01   6.8257704e-01   7.1696781e-01   2.3510139e-01   5.2776347e-01   1.5674051e-01   4.8193732e-01   7.2790591e-01   7.6546521e-01  -4.3596762e-01  -2.2091064e-01  -2.2338860e-01  -2.1017096e-01   2.7428569e-01   2.6555974e-01  -3.8062949e-01  -4.5713482e-01   4.0285313e-01   5.4847743e-01   3.5031958e-01   4.5745801e-01   3.0947482e-01   3.7996803e-01   5.9771493e-01   5.5574773e-01   6.2112755e-01   6.8429532e-01   8.8139061e-02   6.7099227e-01  -2.3731295e-01   3.0503241e-02  -3.7240559e-01  -2.5061081e-02  -2.2390055e-01  -2.0879354e-01  -1.4114455e-01  -2.8355657e-01  -2.3874388e-01  -3.9863056e-01   4.0398630e-02   2.0315014e-01  -2.4274302e-02   3.0641670e-01   2.5545795e-01   2.9345850e-01   1.9441041e-01   6.7572134e-02   3.9435730e-02  -8.8795611e-02  -1.1411979e-01  -3.5757697e-01   1.4774344e-01  -4.6359974e-02   2.1084382e-01  -2.0983188e-01  -3.1045358e-01  -9.0591503e-02  -1.8692056e-01   1.1029381e-01  -3.0310054e-01  -2.0960690e-01
  -2.4802375e-01  -5.3683453e-01   1.0000000e+00   4.8811831e-01   7.5151400e-02  -5.4408865e-02   6.5520921e-01   2.0488272e-01  -7.9186479e-02  -2.1372156e-01  -7.3073252e-02  -3.0471163e-01  -6.1737732e-02  -2.5849250e-01  -1.5859409e-01  -3.4925409e-01  -3.1431110e-01  -3.9585808e-01  -8.5073484e-02  -1.5577422e-01   5.7307032e-03   3.2181444e-02   7.1734507e-01   5.4404084e-01   4.9529954e-01   4.8552074e-01  -8.6306855e-02  -9.7545416e-02  -2.6783164e-01  -3.0440431e-01   3.8410146e-01   2.8944913e-01  -3.1050010e-02  -8.6433594e-04   5.4302888e-01   4.6594070e-01   8.0665706e-02  -2.7695064e-01   7.5237454e-02  -1.5642407e-01  -1.9926678e-01  -2.8482907e-01  -2.6761019e-01  -2.4245905e-01  -2.1045912e-01  -2.7938852e-01  -2.8931867e-01  -2.9453358e-01  -3.8014412e-01  -4.0751077e-01  -1.1397270e-01  -2.1461039e-01  -1.7080419e-01  -1.8009666e-01  -1.1602128e-01  -9.9423769e-02  -5.9417254e-01  -5.1231969e-01  -3.7757553e-01  -5.4290110e-01  -2.1869872e-01  -4.7233586e-01  -4.8754930e-01  -5.0034486e-01   4.2360607e-01   1.3552749e-01   1.7314877e-01   1.3234193e-01  -7.3004623e-02  -4.8498175e-02   1.1198419e-02   1.9983608e-01  -2.9582749e-01  -3.4743281e-01  -3.2467953e-01  -3.9012041e-01  -2.8545242e-01  -2.2366428e-01  -3.9349252e-01  -3.8854548e-01  -4.0939666e-01  -3.8401641e-01  -3.4337290e-01  -4.4840728e-01   4.1421964e-01   9.7619889e-02   1.5395973e-01  -4.5823204e-02   4.4969003e-01   3.6108793e-01   2.2220447e-01   1.7306212e-01   3.4317880e-01   3.4778109e-01   6.0389018e-02  -9.6687817e-02   7.6471478e-02  -2.4679698e-01  -1.5558408e-01  -2.7152341e-01  -9.5673903e-03  -4.2983382e-02  -5.2575014e-02   1.5511562e-01   9.3950630e-02   3.1113056e-01  -1.7859681e-01  -1.5547397e-02  -4.6930021e-02   2.4840624e-01   2.4245609e-01   5.6836741e-02   1.0912277e-01   3.6668582e-02   3.0394670e-01   1.2598213e-01
  -1.6683163e-01  -1.1829485e-02   4.8811831e-01   1.0000000e+00  -1.7875193e-01  -4.2828541e-02   5.3810255e-01   6.8654608e-01  -1.0295601e-01   8.3641021e-02  -6.0664723e-03   2.1105897e-01   2.5865964e-02   1.6933218e-01  -2.2260808e-01   3.1898924e-02   9.5655202e-02   7.1117517e-02   8.3412635e-02   1.9917779e-01  -9.5357908e-02  -2.2839351e-01   4.0169689e-01   4.6634650e-01   4.2552357e-02   3.3452253e-01  -2.7032772e-01  -2.8541851e-01   1.5615043e-01   1.7177223e-01   2.6510656e-01   4.7138621e-01   2.6129129e-01   3.6764822e-01  -1.4120695e-01  -1.4090339e-01  -3.0063024e-02  -4.4214843e-02  -3.5012612e-02  -1.8218936e-01   1.0426542e-01   6.1542230e-02  -9.2018508e-02  -1.4404436e-01  -2.7363258e-01  -2.2261950e-01  -1.1437690e-02  -1.1800672e-01  -2.2039399e-01  -2.8553782e-01  -2.2741135e-02  -2.1305562e-01   1.4774828e-01  -1.1844445e-01   1.3153783e-01  -1.8467270e-02  -1.7505913e-01  -2.0616852e-01  -2.3072725e-01  -4.8708674e-02  -6.4427276e-02  -2.3939298e-02   1.0048120e-01   1.7802707e-01   1.7884209e-02   1.3687110e-01  -1.0176946e-01   1.6884987e-02  -8.0999902e-03  -3.4077194e-02  -2.2532409e-01  -1.0834143e-01   6.1894391e-02   1.1534873e-01  -2.8986504e-03   4.7731543e-02  -2.7794400e-01  -1.2775978e-01   5.1033421e-03  -3.1978664e-02   2.0806457e-02  -6.1240219e-02  -3.4027753e-01  -2.1002865e-02  -2.8293362e-03   1.1215020e-01  -1.7427577e-01  -1.3808704e-01   2.9878157e-01   2.0901055e-01   2.2265278e-01  -1.0591121e-01   2.0669009e-01  -7.5271664e-02   2.5449969e-01   1.5457546e-01   1.1637713e-01  -2.0971199e-01  -5.2951618e-02  -2.5220395e-01   1.5990095e-01  -1.4796563e-01   9.4597271e-02   2.3576055e-02  -1.6587254e-02   3.4489401e-02  -7.4566196e-02  -1.8047897e-02   1.8062925e-01   1.4894783e-01  -4.2376305e-02  -1.1747160e-01  -1.4729539e-01   4.3790962e-02   6.7548236e-02  -3.1137906e-02
  -6.6656171e-02  -6.7594702e-02   7.5151400e-02  -1.7875193e-01   1.0000000e+00   4.4654532e-01  -9.0514934e-02  -2.7513809e-01   4.1042456e-01  -3.5303575e-02  -6.8287766e-02  -3.2258407e-03  -4.5218063e-02  -1.1599785e-01   2.4817599e-01   3.6762237e-02  -1.6091210e-01  -1.2810824e-01  -8.3317050e-02  -1.4703067e-01   5.5639863e-01   5.0569208e-01   9.5229753e-02   3.9972748e-02  -5.0335577e-02   1.0412426e-01   7.3873665e-01   4.3316232e-01  -2.1839987e-01  -1.1890922e-01  -2.9971210e-01  -1.7899373e-01  -2.9093976e-01  -2.7425434e-01   1.3759608e-01   1.0979488e-01   2.9224361e-02   8.6128446e-02   2.4723931e-02   5.6321204e-02  -7.4534428e-02   1.2007653e-01   2.5999261e-01   1.8377340e-01   1.1806812e-01   1.8524148e-02   6.0432297e-02   1.0757430e-01   7.4697136e-02   1.8809061e-01  -7.1975457e-02  -3.2921010e-02  -2.9327104e-02  -6.8623035e-02  -1.5750109e-02   2.3096489e-01  -1.0983268e-01   2.2803146e-02   1.2580140e-01  -1.4435782e-01  -2.6354966e-02  -7.0134518e-02  -2.0610743e-01  -1.9519813e-01   8.2083513e-02  -4.1339593e-02   8.2334586e-02  -5.4274753e-02  -2.1201894e-01  -2.3059177e-01   2.4283794e-01   2.3420622e-01  -3.5756128e-02  -7.0629516e-02   6.3084848e-02  -4.7030009e-02   9.5571105e-02  -1.4712174e-02  -8.3287118e-02  -7.0484522e-02  -1.4688064e-01  -1.2153056e-01  -1.5908137e-01  -2.0729145e-03   1.4263740e-01  -1.2294088e-01   4.3202089e-02   3.1754814e-02  -5.7853843e-02   4.8210837e-02  -8.6717292e-02   1.3240935e-01  -5.8465071e-02   7.8862166e-02  -6.2632029e-02   1.1227319e-02  -1.6082173e-01   1.2472385e-01  -6.0430527e-02   1.6693011e-01  -8.8380770e-03  -7.3087340e-02  -6.7322463e-02   4.4256059e-02   3.3499917e-01   1.9944961e-01  -2.5282384e-02  -1.0802924e-01   2.0722697e-01  -1.6751562e-01   1.5257562e-01   1.6091299e-01   1.1103702e-01   2.4517794e-02   2.9292351e-01   2.5365615e-01
  -4.0997988e-02  -1.6686084e-01  -5.4408865e-02  -4.2828541e-02   4.4654532e-01   1.0000000e+00  -3.5569187e-01  -1.1769724e-01   4.9921371e-01   6.9516144e-01   2.3252782e-01   1.2712826e-01   8.4727392e-02   1.5797561e-01   3.9093954e-01   4.5620986e-01  -1.0778783e-01  -2.4342836e-02   4.5025195e-02  -1.5679390e-01   2.6963907e-01   2.4584542e-01   1.8933411e-02   2.0252758e-01  -1.3301805e-01   2.2420972e-01   5.3711183e-01   4.6724443e-01   2.2452510e-02   6.8910225e-02  -2.1849353e-01  -1.1617830e-01  -2.6538174e-01  -2.5056555e-01  -1.6860601e-02  -1.9346283e-02   1.8241234e-01   2.1931182e-01   1.6324970e-01   1.1279929e-01   6.9303034e-02   2.1128287e-01   1.1020925e-01   1.0242136e-01   1.6709859e-01   2.1096191e-01   5.4110846e-02   1.3138647e-01   1.7237118e-01   3.4026601e-01   8.1789966e-03   1.7480210e-01   1.3590715e-01   2.1785936e-01   3.2748192e-01   3.1323263e-01  -7.5086852e-02  -1.5190609e-01   2.0533155e-01  -4.8552625e-02   6.5876253e-02   3.1861021e-02  -1.1204317e-01  -1.3422925e-01  -6.8490904e-03   9.0387894e-02  -1.5672983e-01  -1.3206373e-01  -1.4150501e-01  -2.4739853e-01   9.7833438e-02   4.9196964e-02   2.1262005e-01   1.6236602e-01   2.5516823e-01   2.1854509e-01   2.4316117e-01   1.4451925e-01   2.2014342e-02   7.8025234e-02  -3.2247068e-02  -7.6080190e-02   1.7812820e-02   7.0092600e-02   9.0334576e-02   6.0727182e-03   7.0234041e-02   1.8650185e-01  -1.3664366e-01  -1.6640742e-01  -2.2134539e-01  -6.5635169e-02  -2.7525675e-01  -1.7332388e-01   5.7136010e-03  -3.6828027e-02  -5.7740373e-02   6.6714471e-02  -1.7206916e-01   6.0758618e-02  -1.6570892e-01  -2.6123120e-01  -2.2452599e-01  -1.3952661e-01   9.3906405e-02  -9.6574237e-02  -1.9529406e-01  -2.3383444e-01   1.0036827e-01   1.6815794e-02   9.7409326e-02  -2.4520249e-02  -1.2389881e-01  -1.7042228e-01  -2.7376313e-02   8.3728466e-02
   1.1369388e-01  -2.0186683e-01   6.5520921e-01   5.3810255e-01  -9.0514934e-02  -3.5569187e-01   1.0000000e+00   6.1664666e-01  -1.6204982e-01  -2.9239005e-01   2.3118345e-02  -1.3073566e-01   1.9767028e-01   8.4273319e-03  -3.6823157e-01  -4.5320139e-01  -2.0472733e-01  -1.9931160e-01  -3.7767729e-02  -1.1004261e-01  -2.0684229e-01  -1.7177281e-01   3.7843318e-01   1.1777481e-01   2.3774166e-01   1.5359190e-01  -3.8455360e-01  -3.2659040e-01  -2.8727998e-01  -2.7868105e-01   4.3234401e-02  -1.7572193e-02   4.0790884e-02   1.2563479e-01   1.8450387e-01   1.3606193e-01  -2.5010178e-01  -5.0622879e-01  -2.5997562e-01  -3.6707525e-01  -3.6869777e-01  -3.7026365e-01  -1.1131488e-01  -1.4936404e-01  -2.8398542e-01  -3.4519626e-01  -5.1551916e-02  -1.9021764e-01  -2.4866044e-01  -3.0774075e-01  -3.3567008e-02  -1.5547160e-01  -1.5440483e-03  -1.0331328e-01  -1.7120152e-01  -1.6642788e-01  -2.9050503e-01  -3.9864454e-01  -1.2482268e-01  -1.8048679e-01   2.1854556e-01   1.8947170e-02  -2.7980052e-01  -1.0195838e-01   4.5088573e-01   2.8779444e-01   6.0840847e-03   1.8642375e-03  -1.0740158e-01  -9.4131204e-02  -1.2940486e-01  -2.2088291e-02  -4.0011197e-01  -2.9005322e-01  -4.1280233e-01  -4.4841956e-01  -3.0738351e-01  -3.1217379e-01  -4.3262339e-01  -3.6393235e-01  -3.7662149e-01  -3.5027206e-01  -6.2750574e-01  -4.3343975e-01   5.1718039e-02  -2.1920895e-01  -3.3910424e-01  -4.7136171e-01   4.6927029e-01   4.8163726e-01   4.2479151e-01   3.0880552e-01   4.6657421e-01   4.0080336e-01  -5.6555544e-02  -5.9854018e-02  -9.1961069e-02  -1.3620232e-01   5.2741053e-02  -9.7873435e-02   2.0243434e-01   1.6497577e-01   1.6715066e-01   1.7867301e-01   7.0572206e-02   2.7923811e-01   1.0776449e-01   2.0306128e-01   9.2378479e-02   9.2536128e-02   9.3736741e-02   1.9536227e-01   3.0318321e-01   2.0520298e-01   2.9519369e-01   6.1420894e-02
   3.2956914e-01   7.8605169e-02   2.0488272e-01   6.8654608e-01  -2.7513809e-01  -1.1769724e-01   6.1664666e-01   1.0000000e+00   2.8530396e-02   1.6372271e-01   2.4600507e-01   2.2377813e-01   3.8225818e-01   4.5904922e-01  -1.8861089e-01  -2.6258591e-02  -8.0321570e-02   4.3831696e-02   1.3415773e-01   4.0054118e-02  -3.1572787e-01  -2.8670538e-01   5.0305962e-02   1.1630924e-02   1.3611982e-02   3.8032831e-02  -4.4099541e-01  -2.9089284e-01  -9.3886233e-02  -6.1942381e-02  -1.0489902e-01  -3.3559446e-02   1.1347683e-01   1.6014496e-01  -1.7887362e-01  -2.3358714e-01  -2.9101890e-01  -2.9215478e-01  -2.7319856e-01  -3.2267293e-01  -2.5577950e-01  -2.8241520e-01   9.3845530e-02   4.0047873e-02  -1.1709376e-01  -1.0971926e-01   2.2671213e-01   1.1308695e-01  -1.9309119e-02  -4.3775210e-02   5.9479200e-03   7.4211368e-02   1.6886472e-01  -3.5671967e-02   7.9101382e-02  -2.4358516e-02   2.9399504e-02  -2.5161546e-01   1.6678612e-01   2.5698367e-01   4.9121908e-01   4.7678382e-01  -2.8589939e-02   2.0181897e-01   2.6753132e-01   5.2625322e-01  -2.1953554e-01  -3.7284625e-02   6.9293748e-03  -3.1461803e-02  -2.6353456e-01  -2.1944554e-01  -1.6348589e-01  -4.9460843e-02  -8.9729162e-02  -8.9132764e-02  -1.5925726e-01  -1.4096578e-01  -1.6258403e-01  -1.4402387e-01  -1.7230095e-01  -1.9854045e-01  -4.5453410e-01  -2.4576817e-01  -2.0584330e-01  -2.6617258e-01  -4.2158918e-01  -4.1558470e-01   2.6206159e-01   4.2659322e-01   3.1321533e-01   1.8065086e-01   2.2945975e-01   9.3453503e-02   6.2977728e-03   2.9511207e-02   3.0051643e-02  -6.6903116e-02   7.9799548e-02  -4.8623396e-02   1.6932250e-01   8.2401009e-02   1.8809081e-01   4.2146960e-02  -5.4326416e-02  -7.9818342e-03   1.1979352e-01   1.8682387e-01   8.6987462e-02   9.5766366e-02   7.9311910e-03   6.0824972e-02   1.1606525e-01   1.2200800e-01  -3.0894063e-03  -1.1980557e-01
   1.1607118e-01  -4.0052247e-02  -7.9186479e-02  -1.0295601e-01   4.1042456e-01   4.9921371e-01  -1.6204982e-01   2.8530396e-02   1.0000000e+00   5.9681655e-01   4.5394814e-01   1.9998101e-01   4.0123415e-01   4.4741954e-01   5.2684490e-01   4.8174902e-01   1.4130264e-01   3.1979869e-01   2.8176905e-01   9.9009172e-02   1.7852313e-01   7.2547026e-02  -5.2746599e-02  -6.0740080e-02   8.0422230e-02   8.7155161e-02   3.8447919e-01   7.1830455e-02   2.1099745e-01   3.0163758e-01  -1.3590114e-01  -1.1752191e-01  -9.3235268e-02  -1.8540090e-01  -4.5223471e-02  -1.2378381e-01   5.2066931e-02   1.6640751e-01   3.5901934e-02   8.8485286e-02   5.5759889e-02   2.4186237e-01   2.2286737e-02  -1.1863040e-01  -6.6722060e-02  -1.0400704e-01  -2.9570041e-03   9.1660471e-02  -1.9707548e-02   1.0891781e-01  -2.9388812e-01  -1.3013749e-01   8.7736179e-02   8.8628612e-02   1.4375337e-01   2.1376054e-01   2.9675566e-01   2.0100150e-01   2.9717389e-01   1.3455706e-01   3.4811809e-01   2.0265029e-01   1.6504931e-02   7.3842958e-02   1.5020684e-01   1.3350522e-01  -2.7988116e-01  -2.8542359e-01   2.3083760e-01   7.8918239e-02  -7.2613845e-02   4.1145782e-02   3.4122463e-01   3.9648149e-01   4.0111810e-01   3.8151831e-01   3.6708863e-01   2.7839405e-01   1.5061576e-01   2.5264679e-01   1.1566472e-01   1.2544852e-01  -1.3382058e-02   1.9875966e-01  -1.0629541e-01  -3.0996753e-01  -9.9573399e-02   2.2203453e-02   1.0628391e-01   5.1695594e-02  -5.1605328e-02   1.2782784e-01  -1.7139031e-01  -6.3268043e-02  -2.5124256e-01  -1.7228331e-01  -2.4754965e-01   1.0232501e-02   2.4529687e-02   1.1869470e-01  -1.0528316e-01  -2.8201460e-02  -1.6443908e-01  -5.7692441e-02   1.0657636e-01  -9.6075166e-02  -1.1142024e-01  -1.7389202e-01  -3.6410333e-02  -1.1073187e-01   1.1258999e-01   3.6266121e-02  -1.2777049e-01  -1.9713891e-01  -2.0191342e-02   5.4198229e-02
   8.3057863e-02   7.5539057e-02  -2.1372156e-01   8.3641021e-02  -3.5303575e-02   6.9516144e-01  -2.9239005e-01   1.6372271e-01   5.9681655e-01   1.0000000e+00   4.9227183e-01   3.4769486e-01   2.9932418e-01   5.5240387e-01   3.6301082e-01   6.4325115e-01   2.5396005e-01   3.7935144e-01   2.5632457e-01   1.2839132e-01  -2.0280574e-01  -3.2219782e-01  -5.1857062e-02   1.0993258e-01  -7.4831233e-02   1.2171470e-01   9.5857243e-02  -3.5466275e-02   3.8598045e-01   4.1883355e-01  -1.9547961e-01  -8.5888881e-02   1.6115589e-02   8.3795424e-03  -3.3448158e-01  -3.5372591e-01   7.8696266e-02   2.8714282e-01   3.2254264e-02   5.6555937e-02   1.9413554e-01   3.1494468e-01  -1.0269382e-01  -1.3683972e-01  -1.7445480e-02   9.5153129e-02   2.1562564e-02   3.9060638e-02   1.9201151e-01   2.7595140e-01  -6.6616752e-02   7.1093331e-02   2.0084172e-01   2.6043540e-01   3.3940646e-01   2.5026322e-01   2.6662319e-01   5.1812862e-02   2.6030375e-01   2.3873921e-01   3.0112748e-01   2.8547149e-01   3.0449077e-01   2.9088925e-01  -1.1406165e-01   7.6195413e-02  -3.9992690e-01  -2.9534040e-01   1.7218612e-01   2.3478679e-02  -2.4850860e-01  -2.4605175e-01   3.9817242e-01   4.6601233e-01   3.2766557e-01   3.7556678e-01   1.8709665e-01   1.6508808e-01   2.4806751e-01   3.7533171e-01   2.1090089e-01   1.8041736e-01  -2.0743387e-02   2.7408691e-01  -1.9369796e-01  -1.1023746e-01  -2.1179721e-01   2.1751176e-02   5.3295415e-02  -1.5323260e-01  -1.3584489e-01  -1.2089767e-01  -2.6751763e-01  -2.6800387e-01  -1.1108276e-02   1.6771172e-02  -9.4960762e-02   5.6094839e-02  -2.8053788e-02   6.9863382e-02  -6.3920697e-02  -1.6363944e-01  -2.5265257e-01  -1.8824456e-01  -2.1507495e-01  -3.8854824e-01  -2.0669058e-01  -2.3017577e-01  -1.5070656e-02   6.4184117e-02  -1.5511080e-01  -1.5630277e-01  -2.4247566e-01  -2.8342699e-01  -3.4421605e-01  -1.7679595e-01
   5.6068601e-01   1.2816417e-01  -7.3073252e-02  -6.0664723e-03  -6.8287766e-02   2.3252782e-01   2.3118345e-02   2.4600507e-01   4.5394814e-01   4.9227183e-01   1.0000000e+00   5.7411162e-01   8.5561518e-01   7.1105088e-01   6.0945529e-01   4.6365135e-01   2.3924528e-01   2.9639412e-01   5.7787422e-01   2.2173579e-01  -9.9643741e-02  -1.9669596e-01   6.5959802e-02   2.3567001e-02   1.2633881e-03  -3.2116884e-02   6.2835737e-02  -9.3129220e-02   2.8097006e-01   2.5827282e-01  -1.1648503e-01  -1.3332988e-01   3.4441689e-02  -3.0895208e-02  -2.2913098e-01  -3.2443360e-01  -1.8846703e-01   5.8485469e-02  -6.6201609e-02  -6.0428229e-02   6.3072908e-02   1.7670220e-01  -1.0053286e-01  -1.1323219e-01  -2.5160983e-01  -2.6241769e-01  -5.6824942e-02  -8.1658631e-02  -1.3074900e-01  -8.1105324e-02  -3.5358230e-01  -9.0438388e-02  -2.2934286e-02  -1.8318425e-03  -6.3370698e-02  -5.6960645e-02   2.4973445e-01   1.3280442e-02   1.4215437e-01   5.8944144e-02   5.0072948e-01   3.3571899e-01   1.4650462e-01   1.2159646e-01   7.4106123e-02   2.0030736e-01  -5.3461754e-01  -4.6043886e-01   2.7430149e-01  -2.5323479e-03  -1.7566948e-01  -1.6820948e-01   3.1466352e-01   3.2968385e-01   3.2645226e-01   2.9595426e-01   2.2026902e-01   1.9881989e-01   6.7731562e-02   1.8229886e-01   7.9233538e-02   1.3314329e-01  -1.6981654e-01   1.1315778e-01   2.4217560e-02  -2.4458092e-01  -2.0490805e-01  -2.6940957e-01   1.8680447e-01   1.5475653e-01  -1.3648410e-01  -5.3216080e-03  -2.1889114e-01  -1.5027816e-01  -2.4503490e-01  -2.3744305e-01  -3.8454848e-01  -4.7273529e-02  -1.7657356e-01   2.5422131e-03  -2.9355761e-01  -1.9133247e-01  -3.0743322e-01  -5.5886159e-02   2.3375650e-02  -1.0788043e-01  -1.6133468e-01  -3.0392066e-01  -5.4696740e-02  -9.5930841e-02  -1.1532244e-01  -1.4033781e-01  -1.2022231e-01  -1.8932262e-01  -1.3418301e-01  -1.2561118e-01
   3.5427341e-01   5.3705030e-01  -3.0471163e-01   2.1105897e-01  -3.2258407e-03   1.2712826e-01  -1.3073566e-01   2.2377813e-01   1.9998101e-01   3.4769486e-01   5.7411162e-01   1.0000000e+00   4.7194588e-01   7.5719919e-01   4.4750500e-01   6.4546466e-01   4.2155774e-01   4.5069354e-01   5.6870129e-01   5.0483648e-01   1.7468347e-02  -2.1771838e-01   2.9164918e-02   1.5183757e-01  -1.1796430e-01  -8.6828536e-03   1.9578567e-01  -6.5189106e-02   4.1287784e-01   5.1762596e-01  -4.4809702e-02   2.0067398e-01   3.7707323e-01   3.7163241e-01  -4.3601926e-01  -4.2023612e-01  -1.1764007e-01   2.3861241e-01   1.1051639e-02   1.0155942e-04   3.6642617e-01   4.5971000e-01   1.6411884e-01   1.0510630e-01   7.9742537e-02   8.0683200e-02   1.6853132e-01   8.9045673e-02   1.5414318e-01   9.9216296e-02  -5.2690017e-02   3.1523398e-02   7.8258708e-02  -1.1891375e-01   7.8222625e-02   5.5062687e-02   2.9981104e-01   1.7092413e-01   1.5051134e-01   1.8460574e-01   2.2855731e-01   3.0551138e-01   4.5767051e-01   4.2453155e-01  -2.0057726e-01   6.8987863e-02  -2.4471261e-01  -1.7327423e-01   1.6649407e-01   2.8716345e-02  -2.7855635e-01  -3.2051815e-01   4.3908289e-01   5.0650149e-01   4.3395654e-01   4.9161364e-01   1.1754018e-01   2.1900696e-01   2.5852547e-01   4.0975118e-01   3.4410248e-01   3.8723020e-01  -4.6971025e-02   4.2602860e-01   4.1769402e-02   2.2297305e-01  -2.1739188e-01  -8.4335363e-02  -9.5354430e-02  -1.2045205e-01  -2.4261519e-01  -2.9424136e-01  -3.3308166e-01  -4.5704798e-01  -4.8201442e-02  -3.7978740e-02  -2.7570036e-01   4.6330211e-02  -1.4948971e-01   2.0269482e-02  -1.7341602e-01  -2.7273309e-01  -2.1027767e-01  -9.8187215e-02  -2.4187441e-02  -2.8167343e-01  -7.9802979e-02  -2.8647924e-01   7.5341137e-02  -2.2353091e-01  -3.2709423e-01  -3.4260060e-01  -4.0070480e-01  -1.5035528e-01  -2.3535362e-01  -2.6985297e-01
   5.6793138e-01   3.8250791e-02  -6.1737732e-02   2.5865964e-02  -4.5218063e-02   8.4727392e-02   1.9767028e-01   3.8225818e-01   4.0123415e-01   2.9932418e-01   8.5561518e-01   4.7194588e-01   1.0000000e+00   7.3968647e-01   4.1041501e-01   3.1608461e-01   6.3534416e-02   1.7228781e-01   3.9281942e-01   2.3202577e-02  -5.4596273e-02  -8.8200604e-02   2.4991290e-02  -8.6914911e-02   6.4877578e-02   1.6126825e-02  -1.6527956e-02  -1.3388808e-01   7.3898438e-02   1.0480974e-01  -1.2518202e-01  -2.4581096e-01  -6.0748880e-03  -7.8539204e-02  -1.9937593e-01  -2.6297210e-01  -2.7491725e-01  -6.6917538e-02  -8.3781041e-02  -7.1118472e-02  -8.7466819e-02   7.8217476e-05   1.0797684e-01   8.6260796e-02  -1.5568636e-01  -2.2144620e-01   1.3481960e-01   1.1904932e-01  -3.4995005e-02  -7.8231901e-03  -1.8355266e-01   3.4920327e-02   1.4470800e-02  -4.6418838e-02  -5.9757530e-02  -4.6309001e-03   2.2817719e-01  -9.1638676e-02   3.0399262e-01   1.3100041e-01   6.1979008e-01   4.2468835e-01  -1.0924482e-02   6.8279494e-02   1.1513761e-01   2.7832087e-01  -3.9990882e-01  -3.4770914e-01   1.1075183e-01  -1.4683417e-01  -1.3346228e-01  -1.3430360e-01   1.7058390e-01   1.7354465e-01   2.3614967e-01   1.8203996e-01   9.4649560e-02   1.6974172e-02  -1.4157139e-01   3.1415390e-02  -1.1066235e-01  -7.4782013e-02  -2.3145939e-01  -8.2284354e-02  -1.5208491e-01  -4.4526093e-01  -1.9383613e-01  -3.7305808e-01   2.6353351e-01   3.1879823e-01  -7.6028011e-02   4.6925322e-02  -1.6915031e-01  -1.0392657e-01  -3.5058482e-01  -3.3454222e-01  -3.8087811e-01  -1.1730364e-01  -1.7522376e-01  -7.0597158e-02  -2.9244385e-01  -1.2927724e-01  -1.9124172e-01   7.2282974e-02   9.1490469e-02  -2.8552777e-02  -1.2170068e-01  -2.0720433e-01  -1.4301954e-01  -9.1907442e-02   3.0409224e-02  -9.4920134e-02  -2.3395655e-02  -1.0324643e-01  -2.6988457e-02  -1.3495159e-01
   4.7470476e-01   3.3136506e-01  -2.5849250e-01   1.6933218e-01  -1.1599785e-01   1.5797561e-01   8.4273319e-03   4.5904922e-01   4.4741954e-01   5.5240387e-01   7.1105088e-01   7.5719919e-01   7.3968647e-01   1.0000000e+00   3.8813036e-01   6.0987600e-01   2.6306860e-01   4.1107704e-01   4.8546044e-01   2.7913074e-01  -1.9624545e-01  -3.2825302e-01  -7.2953118e-02  -4.4658635e-02   6.1876023e-03  -2.6047960e-02  -2.3340828e-02  -1.8711902e-01   2.7585482e-01   3.7331931e-01  -1.4812154e-01  -1.0567192e-01   2.3164073e-01   1.6976993e-01  -4.1371279e-01  -4.2621472e-01  -2.2755484e-01   1.0700636e-01  -7.3535147e-02  -3.7602747e-02   1.4166290e-01   2.1580301e-01   2.0223450e-01   1.2487326e-01   9.0359507e-02   8.4565913e-02   2.4274112e-01   2.2117361e-01   2.2775016e-01   2.1112035e-01  -5.1858365e-02   1.4378296e-01   1.1419778e-01  -1.3110997e-03   1.3871309e-01   1.4936994e-01   3.9605295e-01   3.9632212e-02   4.2198263e-01   3.6416269e-01   5.7989148e-01   5.3314307e-01   3.0152709e-01   4.1184929e-01  -8.5548186e-02   2.3286530e-01  -3.1590386e-01  -2.1242120e-01   2.3369169e-01   5.3697710e-02  -3.4402822e-01  -3.4898459e-01   2.9845621e-01   4.1358463e-01   3.4849014e-01   3.9386788e-01   1.4722776e-01   1.2397274e-01   1.1532144e-01   2.7427475e-01   1.3361304e-01   1.7795961e-01  -1.4332917e-01   2.0988306e-01  -2.4338854e-01  -1.9239673e-01  -3.3175587e-01  -2.1280530e-01   1.0871981e-01   4.3085026e-02  -1.6073228e-01  -1.3445515e-01  -3.0748273e-01  -3.2821346e-01  -2.0896373e-01  -1.6029865e-01  -3.1654601e-01   5.5034178e-03  -8.4982517e-02   2.4445861e-02  -1.6046799e-01  -1.3889436e-01  -1.7723365e-01  -2.6290934e-02  -1.0963898e-01  -3.5329523e-01  -5.5714724e-02  -1.5788958e-01  -7.5436801e-02  -1.6333063e-01  -2.0105082e-01  -2.3685059e-01  -2.4580857e-01  -1.2009386e-01  -3.0017783e-01  -3.2572058e-01
   2.1315203e-01   1.4345046e-01  -1.5859409e-01  -2.2260808e-01   2.4817599e-01   3.9093954e-01  -3.6823157e-01  -1.8861089e-01   5.2684490e-01   3.6301082e-01   6.0945529e-01   4.4750500e-01   4.1041501e-01   3.8813036e-01   1.0000000e+00   7.2720013e-01   1.6950604e-01   1.7801041e-01   5.2779434e-01   2.9855509e-01   2.3665597e-01   1.1905027e-01  -3.3731381e-02  -1.3213252e-02  -5.2220432e-02  -1.9481781e-01   5.3865292e-01   4.2532895e-01   3.6359228e-01   3.1122114e-01   9.7335280e-02   1.6786017e-01   9.7601733e-02  -2.4031186e-02  -1.0947035e-01  -1.7971723e-01   5.0042852e-02   2.3418233e-01   1.3226353e-01   1.0489821e-01   2.2963951e-01   2.8121489e-01  -6.0954912e-02  -9.2232476e-02  -4.3918089e-02  -4.2882177e-02  -7.0841290e-02  -3.9965341e-02  -1.0500475e-01   6.8234304e-02  -3.1291437e-01  -8.0007883e-02  -9.3648878e-02  -5.9955062e-02   2.0399614e-02  -1.7913345e-03   1.8352808e-01   1.4665966e-01  -1.6978805e-02  -2.7109589e-02   1.4183553e-01   4.4303247e-02   1.5115692e-01   2.1049696e-02   4.5903953e-02   5.8805855e-02  -2.9040214e-01  -2.8305566e-01   2.7952202e-01   6.8577928e-02   2.4705311e-02   5.3921148e-02   5.1576630e-01   3.9875959e-01   5.7338356e-01   5.5107837e-01   3.7976140e-01   4.4488452e-01   2.7552419e-01   3.1383046e-01   2.7480481e-01   3.7692396e-01   2.6831606e-01   3.7451568e-01   2.5514332e-01   1.2761891e-01   5.4553738e-02   1.3522986e-01  -1.0644474e-01  -9.8942570e-02  -2.8198167e-01  -1.0569222e-01  -3.4911752e-01  -2.8220363e-01  -6.4687674e-02  -1.6311028e-01  -1.9717108e-01  -4.3274854e-02  -1.3365732e-01  -2.6952370e-02  -2.3173510e-01  -2.0680726e-01  -3.3946529e-01  -1.2159518e-01  -5.9867848e-03  -2.0835706e-01  -1.5705186e-01  -3.3884161e-01   7.3030796e-02  -1.4592722e-01  -4.7590466e-02  -1.1032673e-01  -2.5382839e-01  -1.9619405e-01  -1.8669844e-01  -8.0902290e-02
   7.4099235e-02   3.5388601e-01  -3.4925409e-01   3.1898924e-02   3.6762237e-02   4.5620986e-01  -4.5320139e-01  -2.6258591e-02   4.8174902e-01   6.4325115e-01   4.6365135e-01   6.4546466e-01   3.1608461e-01   6.0987600e-01   7.2720013e-01   1.0000000e+00   3.9244340e-01   4.4514326e-01   5.1241529e-01   4.6838992e-01   8.3991690e-02  -8.6338442e-02  -1.4117020e-01   1.7894558e-02  -1.8145845e-01  -1.5796274e-01   3.4699813e-01   2.5522773e-01   6.0348775e-01   6.4745088e-01   1.4879689e-01   2.7650921e-01   3.2226666e-01   2.2557614e-01  -4.2718888e-01  -4.1845177e-01   1.2535682e-01   4.2562171e-01   2.0937051e-01   2.0322780e-01   4.7659643e-01   5.1606641e-01  -2.0852299e-02  -8.9049178e-02   6.1335958e-02   1.2951708e-01   4.8233285e-02   5.5479342e-02   1.1953907e-01   2.1993781e-01  -1.3427386e-01  -2.8595191e-02   9.4162881e-02   2.5413459e-02   3.0390212e-01   1.6159662e-01   3.6792194e-01   2.3491035e-01   1.7128019e-01   2.6236180e-01   1.3891317e-01   2.0303383e-01   4.4566159e-01   3.9018359e-01  -2.7967567e-01  -8.7039028e-02  -2.9746979e-01  -2.2804799e-01   3.0122846e-01   1.2547107e-01  -1.9619931e-01  -1.6400409e-01   7.3476285e-01   6.7715417e-01   6.8992278e-01   7.2519840e-01   3.4145399e-01   4.3831777e-01   4.7418977e-01   5.5207369e-01   4.6592387e-01   5.2201011e-01   3.0934604e-01   6.0934388e-01  -7.8238302e-02   1.4029221e-01  -5.4998212e-02   2.1864214e-01  -1.0644539e-01  -3.0001576e-01  -3.1509778e-01  -3.3869285e-01  -5.0817675e-01  -5.3223638e-01   6.4536964e-03  -6.1893950e-02  -1.3961756e-01  -6.4070524e-02  -6.0920506e-02  -7.7259628e-02  -2.0919774e-01  -2.6040206e-01  -3.0727111e-01  -1.6846196e-01  -1.7178555e-01  -4.4036876e-01  -1.9603723e-01  -3.1933273e-01   4.3294750e-02  -1.4970622e-01  -2.4534386e-01  -2.9321486e-01  -4.2831632e-01  -2.1574102e-01  -3.7405981e-01  -2.2576897e-01
   5.7871905e-02   6.0159427e-01  -3.1431110e-01   9.5655202e-02  -1.6091210e-01  -1.0778783e-01  -2.0472733e-01  -8.0321570e-02   1.4130264e-01   2.5396005e-01   2.3924528e-01   4.2155774e-01   6.3534416e-02   2.6306860e-01   1.6950604e-01   3.9244340e-01   1.0000000e+00   8.2955997e-01   4.3686187e-01   6.4512601e-01  -6.9988576e-02  -4.2562088e-01  -8.1378529e-02  -1.4591581e-02  -1.3515618e-01  -8.0456633e-02  -7.0699688e-02  -3.4011569e-01   8.1226101e-01   8.1436136e-01   5.8817378e-02   3.0568575e-01   5.5831007e-01   5.7190635e-01  -4.6330156e-01  -4.4451285e-01   8.3259435e-02   3.4497966e-01   3.2840550e-02   1.3300830e-01   5.4558921e-01   6.5799390e-01  -3.0535076e-01  -3.4748493e-01  -3.3413391e-01  -2.4804229e-01  -1.3617331e-01  -2.0537418e-01  -9.4936027e-02  -1.8322020e-01  -1.9747433e-01  -4.7260840e-01   1.3997514e-01   1.2366939e-01   1.3100147e-01   3.3237206e-02   5.9943868e-01   7.2078960e-01  -1.3835237e-01   2.5014645e-01  -8.0888730e-02   1.6286891e-01   7.8839178e-01   6.9605783e-01  -4.1657977e-01  -3.9817293e-01  -3.9368739e-01  -3.5337883e-01   4.0496656e-01   4.0834333e-01  -2.8836851e-01  -3.0608562e-01   5.6811588e-01   7.1090059e-01   2.8848428e-01   4.4418374e-01   1.7451178e-01   3.1457612e-01   7.2916895e-01   6.7983947e-01   8.1726939e-01   7.1300656e-01   1.2483712e-01   7.8099864e-01  -9.1264612e-02   1.0845457e-01  -2.1895596e-01   6.5731264e-02   5.2208270e-02  -1.7687470e-01   4.7610483e-02  -2.1004379e-01  -4.9516510e-02  -3.2744852e-01   8.5097804e-02   2.3849583e-01  -1.6788272e-02   1.0127715e-01   2.7445179e-01   1.3528990e-01   7.3738494e-02  -2.0016102e-02  -2.0726485e-02   2.6282693e-02  -4.8425614e-02  -7.5005758e-02  -1.5006998e-01  -2.7466621e-01   1.8536373e-01  -2.9257211e-02  -2.0002695e-01  -4.4212338e-02  -2.1176018e-01   3.7902098e-03  -9.3704090e-02   4.1960366e-02
   1.6313621e-01   6.2365276e-01  -3.9585808e-01   7.1117517e-02  -1.2810824e-01  -2.4342836e-02  -1.9931160e-01   4.3831696e-02   3.1979869e-01   3.7935144e-01   2.9639412e-01   4.5069354e-01   1.7228781e-01   4.1107704e-01   1.7801041e-01   4.4514326e-01   8.2955997e-01   1.0000000e+00   5.1789063e-01   6.6604483e-01  -2.1202079e-01  -4.7607224e-01  -2.0668462e-01  -1.5783253e-01  -1.2861370e-01  -1.8070398e-01  -1.3138410e-01  -3.2692653e-01   7.7949534e-01   8.5509551e-01  -1.1553074e-03   1.9025803e-01   4.9664666e-01   4.7121782e-01  -5.3858757e-01  -5.5213830e-01   4.9285740e-02   3.6426903e-01   7.2067535e-02   2.0588933e-01   4.2288333e-01   5.7903476e-01  -2.4501843e-01  -3.4609012e-01  -2.8615165e-01  -1.7774587e-01  -5.1082775e-02  -1.3949297e-01  -1.4119044e-02   8.2463455e-03  -2.4397116e-01  -3.9958793e-01   1.5040632e-01   1.5131163e-01   2.1029620e-01   1.1809517e-01   7.1094202e-01   6.9947249e-01   1.0302938e-01   3.8208619e-01   1.5227825e-01   3.5173357e-01   7.3291924e-01   7.6664818e-01  -3.7640877e-01  -3.1055922e-01  -4.5347255e-01  -4.0553720e-01   4.6459581e-01   3.8456549e-01  -4.0222553e-01  -3.9637963e-01   5.7058384e-01   7.8293982e-01   3.6629380e-01   5.4583145e-01   2.5150584e-01   3.2266749e-01   7.0436185e-01   7.6174173e-01   7.6061326e-01   7.3570406e-01   1.3128297e-01   7.6363347e-01  -3.1245265e-01  -8.1260988e-02  -3.4019272e-01   9.2265967e-02  -3.5448804e-02  -1.8839799e-01  -5.9197131e-03  -2.1224366e-01  -1.6012767e-01  -3.9740634e-01   4.4269142e-03   1.8071111e-01  -5.1147604e-02   1.1119150e-01   2.7682636e-01   1.3867374e-01   2.9467141e-02  -4.2233516e-02  -4.3772066e-02  -8.5393992e-02  -1.3586307e-01  -2.4551171e-01  -1.2979855e-01  -2.9120524e-01   1.5474258e-01  -2.7034712e-02  -2.3869272e-01  -1.2138329e-01  -3.0643389e-01  -9.4743542e-02  -2.2411262e-01  -7.6333929e-02
   5.0353604e-01   4.5561984e-01  -8.5073484e-02   8.3412635e-02  -8.3317050e-02   4.5025195e-02  -3.7767729e-02   1.3415773e-01   2.8176905e-01   2.5632457e-01   5.7787422e-01   5.6870129e-01   3.9281942e-01   4.8546044e-01   5.2779434e-01   5.1241529e-01   4.3686187e-01   5.1789063e-01   1.0000000e+00   8.0185765e-01  -1.8551575e-01  -2.7607898e-01  -9.7389348e-02  -1.3691476e-01   4.8991966e-04  -2.8130821e-01   6.4736066e-02   1.5241792e-02   4.8097841e-01   4.8400778e-01   1.7410629e-01   2.2546847e-01   5.0452877e-01   4.1850788e-01  -2.2680387e-01  -3.4991732e-01  -1.5955356e-01   9.7479712e-02  -7.1626780e-02  -1.3074605e-01   9.5339011e-02   2.4088352e-01  -1.4615081e-01  -2.1624198e-01  -9.1061628e-02  -7.0343651e-02  -7.1324938e-02  -1.9413557e-01  -8.0802617e-02  -1.2998289e-02  -3.1386261e-01  -1.2946839e-01  -6.8027375e-02  -4.4055984e-02  -9.7843876e-02  -1.5194690e-01   4.1756157e-01   3.2640076e-01   2.2198583e-01   2.9239857e-01   3.1034585e-01   3.6886357e-01   3.5329600e-01   3.7105684e-01  -3.3172429e-02   1.0662886e-01  -2.6615588e-01  -2.2003096e-01   4.8252526e-01   3.6877189e-01  -2.8714659e-01  -3.1598324e-01   4.6513879e-01   4.7877718e-01   4.4036721e-01   4.3177472e-01   3.7337283e-01   4.1375941e-01   4.2875484e-01   5.0031454e-01   4.1769681e-01   4.7959426e-01   2.2100474e-02   4.2869732e-01  -1.8300993e-02  -2.3754087e-02  -3.3304089e-01  -5.1874334e-02  -1.2436461e-01  -2.3642461e-02  -2.4736118e-01  -2.1965316e-01  -3.7012926e-01  -4.1215066e-01  -3.9669771e-02  -2.5388534e-02  -2.0265515e-01   6.1059625e-02  -7.5872724e-02   3.0317148e-02  -1.5946518e-01  -2.1565716e-01  -2.2825468e-01  -2.7718348e-01  -1.9169269e-01  -3.5403986e-01  -1.9507513e-01  -2.3354990e-01   4.4206175e-03  -7.0752976e-02  -1.9521567e-01  -2.9459416e-01  -3.9275033e-01  -2.4893689e-01  -3.2056021e-01  -2.2701758e-01
   2.5503069e-01   6.3180784e-01  -1.5577422e-01   1.9917779e-01  -1.4703067e-01  -1.5679390e-01  -1.1004261e-01   4.0054118e-02   9.9009172e-02   1.2839132e-01   2.2173579e-01   5.0483648e-01   2.3202577e-02   2.7913074e-01   2.9855509e-01   4.6838992e-01   6.4512601e-01   6.6604483e-01   8.0185765e-01   1.0000000e+00  -1.1412225e-01  -3.3803508e-01  -1.3932781e-01  -9.2338796e-02  -1.2946666e-01  -2.8728864e-01   1.1945517e-02  -8.1766195e-02   6.5047977e-01   6.8318141e-01   3.0380756e-01   4.3945011e-01   6.7310184e-01   6.1368795e-01  -3.1744460e-01  -3.7862047e-01  -1.8200703e-03   2.6751247e-01   1.0609643e-02   2.1792679e-02   3.8086849e-01   4.7279456e-01  -1.6184902e-01  -2.8752149e-01  -9.0351100e-02  -4.2591411e-02  -4.5244569e-02  -2.0759295e-01  -7.2127665e-02  -9.0567349e-02  -2.1269695e-01  -2.7279199e-01   1.8615130e-02  -5.2596031e-02   4.0322496e-02  -5.5497067e-02   5.0845535e-01   5.7256010e-01   4.7408112e-02   3.3276127e-01   1.0116012e-02   1.8873209e-01   5.8963883e-01   5.6487230e-01  -2.6985414e-01  -1.9562067e-01  -1.5178044e-01  -9.7163154e-02   5.8260407e-01   5.3531567e-01  -3.4363851e-01  -3.3738885e-01   5.8556782e-01   6.1710958e-01   4.5578622e-01   5.1493075e-01   3.5919174e-01   4.8597197e-01   6.7244803e-01   6.4277766e-01   6.7264313e-01   6.9087526e-01   1.5756942e-01   6.8522740e-01  -5.6185929e-02   1.7500391e-01  -2.4979310e-01   1.4850619e-01  -1.5813461e-01  -1.7062106e-01  -1.3061443e-01  -3.0170890e-01  -3.1817105e-01  -4.4329004e-01   1.2858444e-01   1.4611296e-01  -4.4083183e-02   5.9484553e-02   1.1969472e-01   4.9325236e-02   3.6486387e-02  -1.3865538e-01  -8.2032536e-02  -2.5511106e-01  -2.3505906e-01  -3.7146341e-01  -5.0848005e-02  -1.3246455e-01   1.1177563e-01  -1.0963310e-01  -3.4005817e-01  -2.7950980e-01  -4.1766617e-01  -1.7282110e-01  -3.3419388e-01  -1.9154395e-01
  -1.8147974e-01  -1.4947344e-01   5.7307032e-03  -9.5357908e-02   5.5639863e-01   2.6963907e-01  -2.0684229e-01  -3.1572787e-01   1.7852313e-01  -2.0280574e-01  -9.9643741e-02   1.7468347e-02  -5.4596273e-02  -1.9624545e-01   2.3665597e-01   8.3991690e-02  -6.9988576e-02  -2.1202079e-01  -1.8551575e-01  -1.1412225e-01   1.0000000e+00   7.9554772e-01  -5.1868155e-02   4.0464457e-02  -9.5768937e-02   1.7001377e-01   7.2766853e-01   5.1073265e-01  -1.1327414e-01  -6.9421122e-02   1.3447108e-01   1.1170351e-01  -2.2824728e-01  -2.6116578e-01   2.2583980e-01   3.0123992e-01   2.8476922e-01   2.5705637e-01   3.5483147e-01   3.6263931e-01   2.4936273e-01   2.6425111e-01   3.1106558e-01   2.2362676e-01   8.6772836e-02  -2.5236396e-02   1.2884130e-01   1.6715509e-01  -4.4404893e-02  -1.0254424e-01   6.8349948e-02   6.8569915e-04   9.4008850e-02  -6.3312478e-02   1.6904334e-01   1.9459278e-01  -1.2275831e-01   5.8536631e-02  -5.2220218e-02  -1.8941124e-01  -2.5244794e-01  -2.8482545e-01  -2.5407672e-01  -3.1850387e-01  -2.7633427e-02  -8.9851184e-02   1.8512618e-01   1.4005802e-01  -1.1650354e-01  -1.2517474e-01   5.5470123e-01   4.8965651e-01   2.0863164e-01  -2.4389353e-02   2.2993640e-01   1.3626934e-01   1.9607801e-01   2.0337480e-01  -6.7398247e-02  -1.7081793e-01  -1.1000971e-02  -6.4982859e-02   2.3869623e-01   7.9649909e-02   3.3043267e-01   1.6878232e-01   4.5947003e-01   3.0731032e-01   2.3912830e-02   9.0787432e-02  -2.2905550e-02   7.2521957e-02  -8.8084334e-02   3.1791267e-02  -3.3031713e-02  -7.5304337e-02  -7.5130691e-02  -6.4270609e-02  -2.8592304e-02  -3.5964864e-03  -2.5902658e-01  -1.2973730e-01   2.0674887e-02   2.0383252e-01   6.1320636e-01   4.6499271e-01   1.4196181e-02  -6.2345591e-02   1.8412098e-01  -2.5001539e-01   2.2277925e-01   2.1280197e-01   1.0490194e-01   1.4331530e-01   4.9862134e-01   4.1566375e-01
  -1.0924055e-01  -3.0885224e-01   3.2181444e-02  -2.2839351e-01   5.0569208e-01   2.4584542e-01  -1.7177281e-01  -2.8670538e-01   7.2547026e-02  -3.2219782e-01  -1.9669596e-01  -2.1771838e-01  -8.8200604e-02  -3.2825302e-01   1.1905027e-01  -8.6338442e-02  -4.2562088e-01  -4.7607224e-01  -2.7607898e-01  -3.3803508e-01   7.9554772e-01   1.0000000e+00  -1.4781377e-01  -1.2696339e-01  -6.5041209e-03   4.3229545e-02   5.9329610e-01   6.6889857e-01  -4.0171923e-01  -3.9698457e-01   1.2660044e-01  -3.7932047e-02  -3.7289947e-01  -4.4027891e-01   4.2442100e-01   4.3845404e-01   2.3051767e-01   7.5325986e-02   3.1340809e-01   2.9025064e-01  -8.8199799e-02  -1.1149257e-01   3.2893689e-01   2.6158538e-01   2.0154188e-01   6.8793016e-02   1.0524948e-01   2.0551690e-01  -6.6981817e-02  -4.3856621e-02   1.9825780e-02   1.6568722e-01  -8.3934409e-02  -1.0318157e-01  -3.9181514e-03   1.0908646e-01  -2.5932941e-01  -1.4323757e-01   9.8223063e-02  -1.3417444e-01  -1.1934805e-01  -1.9026148e-01  -5.4163753e-01  -5.2532305e-01   1.6718399e-01   1.1695842e-01   3.5902862e-01   3.0540820e-01  -2.1413429e-01  -1.9605056e-01   6.7518399e-01   6.3197599e-01  -5.7319710e-02  -3.3369432e-01   6.4215763e-02  -5.7300685e-02   1.6098496e-01   7.3210013e-02  -2.6740575e-01  -3.8903820e-01  -2.9894171e-01  -3.3063026e-01   2.6344644e-01  -2.3079392e-01   2.7638772e-01   4.0184668e-02   4.7062728e-01   2.2105224e-01  -8.5008350e-02   8.3339013e-02  -8.3567920e-02   2.1888295e-01  -1.1832553e-01   1.6200246e-01  -4.3448767e-02  -8.5036536e-02   6.1902616e-03   1.5752221e-02  -1.1974988e-01   4.0003669e-02  -3.2811491e-01  -9.3680075e-02   2.4934574e-02   5.3643147e-02   4.3198467e-01   3.9709535e-01   4.9770271e-02   2.3658474e-02   1.9469790e-02  -1.5266810e-01   2.7367925e-01   1.4861203e-01   1.6659732e-01   2.8123147e-02   3.8671216e-01   2.8059766e-01
  -3.0927411e-01  -3.7384023e-01   7.1734507e-01   4.0169689e-01   9.5229753e-02   1.8933411e-02   3.7843318e-01   5.0305962e-02  -5.2746599e-02  -5.1857062e-02   6.5959802e-02   2.9164918e-02   2.4991290e-02  -7.2953118e-02  -3.3731381e-02  -1.4117020e-01  -8.1378529e-02  -2.0668462e-01  -9.7389348e-02  -1.3932781e-01  -5.1868155e-02  -1.4781377e-01   1.0000000e+00   8.7133037e-01   5.1126242e-01   7.2669250e-01  -3.9796309e-02  -3.5039563e-01   3.0477370e-03   1.0431470e-03   3.0440496e-01   3.7781222e-01   3.8288512e-02   1.2378796e-01   2.6878121e-01   2.2769870e-01   3.6613707e-02  -1.9795960e-01   8.9314498e-02  -1.7251363e-01   4.1514175e-02  -4.1067295e-03  -2.4478413e-01  -1.3177814e-01  -2.2020835e-01  -2.4859888e-01  -2.6016044e-01  -1.8819881e-01  -2.3706715e-01  -3.0023890e-01  -6.1020184e-02  -2.8138827e-01  -1.2770905e-01  -1.3611846e-01  -1.2475497e-01  -2.3150251e-02  -5.5400692e-01  -3.9004648e-01  -5.5373601e-01  -7.0332837e-01  -3.9637029e-01  -5.4261507e-01  -1.7630821e-01  -3.4273162e-01   1.5714330e-01  -3.3445156e-02  -4.4748017e-02  -1.3575097e-01  -2.1072354e-01  -2.6926194e-01  -1.2037478e-01   1.7593140e-02  -1.6392454e-01  -7.7474176e-02  -1.7920728e-01  -1.8884094e-01  -4.0073674e-01  -2.8855667e-01  -3.3037193e-01  -2.0068873e-01  -2.8307605e-01  -2.6655653e-01  -3.4929074e-01  -2.8686347e-01   3.5613765e-01   1.8528102e-01   1.7187378e-01  -1.6328686e-01   3.0423616e-01   2.4109058e-01   8.6896751e-02  -5.1338337e-03   3.4893158e-01   1.8449123e-01  -1.6282633e-02  -1.2037127e-01   2.1234700e-03  -1.5975761e-01  -2.8302260e-01  -1.9684700e-01  -2.8630761e-02  -1.5491013e-01  -1.2632856e-01   2.2480208e-01   1.3481277e-01   2.6886589e-01  -3.2834424e-01  -2.8838416e-01  -1.3222257e-01   2.3811548e-01   1.2648817e-01  -1.1813591e-01  -7.9548776e-02  -7.4914200e-02   2.0862352e-01   7.2941108e-02
  -3.9133319e-01  -3.0909246e-01   5.4404084e-01   4.6634650e-01   3.9972748e-02   2.0252758e-01   1.1777481e-01   1.1630924e-02  -6.0740080e-02   1.0993258e-01   2.3567001e-02   1.5183757e-01  -8.6914911e-02  -4.4658635e-02  -1.3213252e-02   1.7894558e-02  -1.4591581e-02  -1.5783253e-01  -1.3691476e-01  -9.2338796e-02   4.0464457e-02  -1.2696339e-01   8.7133037e-01   1.0000000e+00   3.5500132e-01   7.8516749e-01   5.2734497e-02  -2.5520762e-01   6.7296034e-02   8.2045634e-02   2.8020503e-01   4.6012409e-01   6.1874931e-02   1.6738950e-01   1.8531470e-01   2.0010972e-01   1.2415022e-01  -2.4317892e-02   1.7418824e-01  -5.8448146e-02   2.1160233e-01   1.4134306e-01  -1.6921767e-01  -6.4048689e-02  -8.9494029e-02  -1.0448350e-01  -1.9801731e-01  -1.1193418e-01  -1.6645570e-01  -2.6277383e-01  -1.4606659e-02  -2.1648662e-01  -6.5257560e-02  -1.5505031e-01   7.6844475e-03   4.0743049e-02  -5.0570319e-01  -3.4173565e-01  -5.4410209e-01  -6.7314256e-01  -4.6600140e-01  -5.5810064e-01  -8.8838534e-02  -3.0177562e-01   1.3670394e-03  -8.1590123e-02  -2.1487237e-02  -5.0297258e-02  -1.6707176e-01  -2.4235281e-01  -1.1176183e-01  -1.8166082e-04  -3.8683893e-02   2.3126467e-03  -5.5062221e-02  -4.4477575e-02  -3.3398837e-01  -2.1550982e-01  -1.8370656e-01  -1.0965132e-01  -1.4727841e-01  -1.7477723e-01  -2.3122591e-01  -1.8027183e-01   3.6366155e-01   3.8624785e-01   2.5332984e-01  -7.1446158e-03   1.9437305e-01   7.3941256e-02  -5.9120594e-02  -2.0177101e-01   1.9562540e-01  -3.1885012e-02   7.4807382e-02  -9.5796501e-02   6.5178681e-02  -1.7644100e-01  -3.4526364e-01  -2.5632993e-01  -8.7989655e-02  -3.1553789e-01  -1.9746714e-01   1.5161805e-01   1.0622363e-01   1.7277294e-01  -3.5143730e-01  -3.6526012e-01  -1.0142811e-01   2.4131710e-01   6.0478472e-02  -2.4122892e-01  -2.4458316e-01  -1.2556142e-01   1.0026288e-01   3.1425995e-03
  -2.0356759e-01  -3.9068509e-01   4.9529954e-01   4.2552357e-02  -5.0335577e-02  -1.3301805e-01   2.3774166e-01   1.3611982e-02   8.0422230e-02  -7.4831233e-02   1.2633881e-03  -1.1796430e-01   6.4877578e-02   6.1876023e-03  -5.2220432e-02  -1.8145845e-01  -1.3515618e-01  -1.2861370e-01   4.8991966e-04  -1.2946666e-01  -9.5768937e-02  -6.5041209e-03   5.1126242e-01   3.5500132e-01   1.0000000e+00   5.5325071e-01  -5.7120580e-02  -2.3818386e-01  -1.2465285e-01  -1.1455176e-01   4.0265547e-01   2.6684426e-01   1.2443506e-01   9.1191781e-02   5.5231687e-01   4.2794521e-01   1.4731371e-01  -2.4349783e-01   2.8795647e-01   4.5836404e-02  -2.0931782e-01  -3.0653907e-01  -8.8805816e-02  -4.5302506e-02   4.7099282e-02  -4.5439494e-02  -1.2282126e-01  -3.8583250e-02  -1.0946437e-01  -2.0596886e-01   3.2062842e-02   5.4195213e-03  -1.8057813e-01  -7.6951856e-02  -1.5632707e-01  -8.5061490e-03  -3.2487042e-01  -2.7260722e-01  -1.3811203e-01  -3.2042175e-01  -1.0049389e-01  -2.4970338e-01  -2.9309302e-01  -3.6141572e-01   4.3707557e-01   1.7911991e-01   2.4573646e-01   1.6433872e-01  -1.3034499e-01  -2.3842137e-02   7.9817541e-02   1.0342166e-01  -2.9356384e-01  -2.5624332e-01  -2.7497104e-01  -3.0769112e-01  -3.3300678e-01  -3.1563009e-01  -3.6453218e-01  -1.6716968e-01  -3.2765724e-01  -2.9442423e-01  -3.3716282e-02  -3.3380778e-01   2.8181747e-01   1.2372279e-01   1.5006810e-01  -3.7351101e-03   3.1069612e-01   3.1004592e-01  -6.1288391e-02   1.1231712e-01   1.6524350e-01   1.0893577e-01  -1.3887491e-01  -1.8459288e-01   9.5631709e-02  -6.8541835e-02  -1.7809411e-01  -1.3435653e-01  -2.5636174e-01  -4.3075773e-02  -3.4301359e-02   1.8593415e-01   9.3244911e-02   2.0315198e-01  -3.6756620e-01  -2.8388731e-01  -3.8410859e-01   2.3251869e-01   2.9662564e-01  -7.8088540e-02  -8.3442987e-02  -1.4211236e-01   1.3578785e-01  -4.1976858e-02
  -3.8622482e-01  -4.4479314e-01   4.8552074e-01   3.3452253e-01   1.0412426e-01   2.2420972e-01   1.5359190e-01   3.8032831e-02   8.7155161e-02   1.2171470e-01  -3.2116884e-02  -8.6828536e-03   1.6126825e-02  -2.6047960e-02  -1.9481781e-01  -1.5796274e-01  -8.0456633e-02  -1.8070398e-01  -2.8130821e-01  -2.8728864e-01   1.7001377e-01   4.3229545e-02   7.2669250e-01   7.8516749e-01   5.5325071e-01   1.0000000e+00   1.0159456e-01  -3.0151409e-01  -1.1756664e-01  -6.1412577e-02   2.2732421e-01   2.7295644e-01  -4.7373225e-02   6.6199672e-02   3.5806060e-01   3.7604457e-01   1.8948723e-01  -5.7742594e-02   2.0069078e-01   2.1179142e-02   7.4058817e-02   7.2554402e-02   3.4516521e-02   6.3562306e-02   3.4814198e-02  -4.2268036e-02  -2.2322803e-03   6.1603464e-02  -3.2629638e-02  -1.7990758e-01   1.5935799e-01  -3.2266667e-02   8.2869751e-02  -5.1273312e-02   4.8528741e-02   1.2167609e-01  -4.8120650e-01  -3.4334298e-01  -3.1559317e-01  -5.5707377e-01  -3.1310559e-01  -4.6268928e-01  -2.5802439e-01  -3.9063241e-01   1.9317758e-01   8.8777396e-02   1.0365488e-01   7.7734300e-02  -3.2662036e-01  -3.1573356e-01   4.7780976e-02   9.0300785e-02  -1.9063005e-01  -1.3987650e-01  -1.7334796e-01  -1.8037169e-01  -3.4015945e-01  -3.3306242e-01  -3.4329617e-01  -2.8600292e-01  -2.8950118e-01  -3.9484478e-01  -2.4734496e-01  -3.1868491e-01   3.2567564e-01   2.0314694e-01   3.0248437e-01  -1.2207636e-02   3.1062381e-01   2.7976189e-01   4.6669769e-02   8.5857842e-03   2.4615157e-01   8.9643922e-02  -8.8885857e-02  -2.0393090e-01   4.8841871e-02  -2.0345694e-01  -2.7279114e-01  -2.2162555e-01  -1.2967302e-01  -2.3831306e-01  -2.5903210e-02   2.1791226e-01   2.4658067e-01   3.2656500e-01  -2.7712860e-01  -2.6563256e-01  -2.1943746e-01   2.0860696e-01   2.9581019e-01  -6.4604759e-02  -8.0154699e-02  -1.0725911e-01   2.6802225e-01   1.0785007e-01
  -1.1670726e-01  -5.2223812e-02  -8.6306855e-02  -2.7032772e-01   7.3873665e-01   5.3711183e-01  -3.8455360e-01  -4.4099541e-01   3.8447919e-01   9.5857243e-02   6.2835737e-02   1.9578567e-01  -1.6527956e-02  -2.3340828e-02   5.3865292e-01   3.4699813e-01  -7.0699688e-02  -1.3138410e-01   6.4736066e-02   1.1945517e-02   7.2766853e-01   5.9329610e-01  -3.9796309e-02   5.2734497e-02  -5.7120580e-02   1.0159456e-01   1.0000000e+00   6.7982872e-01  -6.3708577e-02  -1.0682848e-02  -3.5143252e-02   3.4976500e-02  -1.3971799e-01  -1.8707402e-01   2.0849516e-01   1.9290213e-01   2.9864526e-01   3.7584484e-01   3.0783364e-01   3.1351341e-01   2.5985481e-01   3.4907387e-01   2.4605457e-01   1.5932363e-01   2.3096021e-01   1.0802191e-01   5.7932362e-02   9.7722148e-02   2.5802605e-02   1.2591320e-01  -3.5186987e-02   1.0388942e-01  -7.7133489e-02  -1.2461002e-01   4.9635637e-02   2.1167427e-01  -9.9944590e-02   6.4677963e-02   1.0192471e-01  -1.3019103e-01  -9.4273678e-02  -1.6298698e-01  -1.5187914e-01  -2.4225569e-01   8.2737889e-02   1.3415632e-02   1.9238716e-01   9.0475653e-02  -5.3800269e-02  -1.0622735e-01   3.5895190e-01   3.0740305e-01   3.0440054e-01   9.4962743e-02   3.7692924e-01   2.8841668e-01   3.5766015e-01   3.1203374e-01   6.4164773e-02   3.3983990e-02   5.9954771e-02   2.4761411e-02   2.0712650e-01   1.9207808e-01   4.1232335e-01   2.0935243e-01   3.2564247e-01   3.2046377e-01  -9.9959406e-02  -7.6190722e-02  -3.0949954e-01  -4.1983149e-02  -3.5754720e-01  -2.1006321e-01  -5.2828598e-02  -1.1223917e-01  -1.8184452e-01   5.8418905e-02  -2.2843415e-01   7.0714636e-02  -2.0860954e-01  -3.0798581e-01  -1.9446125e-01  -5.3980900e-02   3.0593557e-01   9.1778936e-02  -2.9423109e-02  -1.6756836e-01   1.2412276e-01  -1.9712171e-01   1.6688539e-01   1.0440854e-02  -1.1697443e-01  -8.4937640e-02   1.4604850e-01   1.8741233e-01
   1.4523448e-02  -7.3943552e-02  -9.7545416e-02  -2.8541851e-01   4.3316232e-01   4.6724443e-01  -3.2659040e-01  -2.9089284e-01   7.1830455e-02  -3.5466275e-02  -9.3129220e-02  -6.5189106e-02  -1.3388808e-01  -1.8711902e-01   4.2532895e-01   2.5522773e-01  -3.4011569e-01  -3.2692653e-01   1.5241792e-02  -8.1766195e-02   5.1073265e-01   6.6889857e-01  -3.5039563e-01  -2.5520762e-01  -2.3818386e-01  -3.0151409e-01   6.7982872e-01   1.0000000e+00  -2.4344531e-01  -2.7473165e-01   4.3664875e-02  -2.4405774e-02  -1.9886800e-01  -2.9114790e-01   2.4956297e-01   2.3726695e-01   2.3333182e-01   1.7579292e-01   2.5626289e-01   2.5607764e-01   7.8234939e-03  -2.7757770e-02   2.4512623e-01   1.9105557e-01   3.7082133e-01   3.0233137e-01   1.1852850e-01   1.5466656e-01   5.4921628e-02   2.5321803e-01   2.0896960e-02   2.9938057e-01  -9.6014811e-02  -1.9148763e-02   1.2483380e-01   9.8634699e-02  -1.0212046e-01  -9.1369796e-02   2.1376031e-01   7.8016791e-02   2.8671853e-02   6.5042645e-03  -3.2090724e-01  -2.9255375e-01   1.2203898e-01   1.2471158e-01   2.8825987e-01   2.9738026e-01  -3.2241945e-02  -3.5293522e-02   4.3671254e-01   3.7859220e-01   1.4245154e-01  -1.5213340e-01   2.3269576e-01   1.3565224e-01   4.2651448e-01   3.4227477e-01   3.2698139e-02  -7.2484253e-02  -6.2930931e-02  -1.8673522e-02   3.5938064e-01   3.8849166e-02   2.7483472e-01   1.8386869e-01   2.3001796e-01   3.8019238e-01  -2.7887404e-01  -1.5093132e-01  -2.2954180e-01   5.5292736e-02  -3.7203735e-01  -1.1507048e-01   6.7414123e-02  -4.7621894e-02  -1.5678206e-03   2.5372002e-02  -8.5608296e-02   1.4239826e-02  -2.2400816e-01  -2.1175848e-01  -1.3962740e-01  -1.9283883e-01   6.5004095e-02  -4.2318495e-02   6.7249901e-02   4.8029651e-02   1.6025691e-01  -1.2579932e-01   9.6284121e-02   8.3641525e-02   4.6660027e-02   3.4723090e-03   1.0828699e-02   7.9054000e-02
  -8.5376897e-02   4.3535084e-01  -2.6783164e-01   1.5615043e-01  -2.1839987e-01   2.2452510e-02  -2.8727998e-01  -9.3886233e-02   2.1099745e-01   3.8598045e-01   2.8097006e-01   4.1287784e-01   7.3898438e-02   2.7585482e-01   3.6359228e-01   6.0348775e-01   8.1226101e-01   7.7949534e-01   4.8097841e-01   6.5047977e-01  -1.1327414e-01  -4.0171923e-01   3.0477370e-03   6.7296034e-02  -1.2465285e-01  -1.1756664e-01  -6.3708577e-02  -2.4344531e-01   1.0000000e+00   9.2207577e-01   3.1824731e-01   5.0545293e-01   5.2818708e-01   5.1656091e-01  -5.3557595e-01  -5.3984726e-01   1.7795389e-01   4.2747885e-01   1.9196197e-01   2.0392286e-01   5.4820754e-01   6.0040509e-01  -4.2290068e-01  -4.3930582e-01  -4.1197921e-01  -2.4800301e-01  -2.0650241e-01  -2.4860324e-01  -1.6165702e-01  -1.3934355e-01  -2.5620592e-01  -4.7425795e-01   1.2120399e-01   1.5524560e-01   1.8373330e-01   4.1772199e-02   4.9379517e-01   5.5623463e-01  -2.1862350e-01   1.3904553e-01  -1.3662373e-01   4.2280202e-02   7.5889285e-01   6.2872463e-01  -4.2700663e-01  -4.0695489e-01  -4.6286008e-01  -4.4694354e-01   4.0333316e-01   3.1651380e-01  -2.9647291e-01  -2.4806754e-01   7.3461962e-01   8.1720901e-01   5.0726960e-01   6.4158461e-01   1.4101244e-01   3.3620846e-01   6.9986833e-01   7.6044457e-01   7.7432743e-01   7.2942190e-01   3.2004349e-01   7.9027898e-01  -1.3959764e-01   1.5442257e-01  -8.9958528e-02   2.0374479e-01  -1.3753883e-02  -2.8575159e-01  -8.1380031e-02  -3.3928732e-01  -1.6972891e-01  -4.2338301e-01   1.1706499e-01   1.7674127e-01   4.7365927e-02   1.6437271e-04   1.2044267e-01  -1.5699582e-02  -4.6415519e-02  -1.3289688e-01  -1.5251155e-01  -9.7843077e-02  -2.1602799e-01  -2.7975951e-01  -3.2615525e-01  -4.2620355e-01   2.8047521e-02   9.3149078e-02  -2.4110384e-01  -2.3419511e-01  -4.0851826e-01  -1.8134029e-01  -3.0317824e-01  -1.3841778e-01
  -5.2680645e-02   5.4480310e-01  -3.0440431e-01   1.7177223e-01  -1.1890922e-01   6.8910225e-02  -2.7868105e-01  -6.1942381e-02   3.0163758e-01   4.1883355e-01   2.5827282e-01   5.1762596e-01   1.0480974e-01   3.7331931e-01   3.1122114e-01   6.4745088e-01   8.1436136e-01   8.5509551e-01   4.8400778e-01   6.8318141e-01  -6.9421122e-02  -3.9698457e-01   1.0431470e-03   8.2045634e-02  -1.1455176e-01  -6.1412577e-02  -1.0682848e-02  -2.7473165e-01   9.2207577e-01   1.0000000e+00   2.4668996e-01   4.5554544e-01   5.5389952e-01   5.3557552e-01  -5.4124821e-01  -5.3036155e-01   2.0429105e-01   4.5944167e-01   2.1300144e-01   2.4507065e-01   6.1609977e-01   7.1113282e-01  -2.9627731e-01  -3.5507355e-01  -3.1443113e-01  -1.9311847e-01  -1.2727818e-01  -1.5900637e-01  -5.5614981e-02  -5.9391149e-02  -2.0756404e-01  -4.7098263e-01   1.3655168e-01   9.0616178e-02   2.6204848e-01   1.3057359e-01   5.6339124e-01   6.0528940e-01  -8.3092561e-02   2.1374738e-01  -1.0541986e-01   1.0090931e-01   7.6103377e-01   6.9458010e-01  -4.7261787e-01  -4.4786886e-01  -4.2498568e-01  -4.2555029e-01   3.5205194e-01   2.6581048e-01  -4.1169617e-01  -3.5460461e-01   7.4690836e-01   9.0388686e-01   5.3109936e-01   6.9656839e-01   2.2469133e-01   4.0178479e-01   6.7316752e-01   7.8662710e-01   7.5517992e-01   7.5107294e-01   2.3740131e-01   8.2882206e-01  -2.3128536e-01   9.3925725e-02  -1.4161345e-01   2.0084819e-01  -3.8854936e-02  -2.9116063e-01  -1.1265009e-01  -3.8048340e-01  -2.2305899e-01  -4.7148669e-01   1.4210578e-02   7.7762373e-02  -4.5213439e-02  -1.2627467e-02   1.4232936e-01  -1.0000637e-02  -3.2434321e-02  -1.2523885e-01  -1.3350885e-01  -6.7589231e-02  -1.2009335e-01  -2.8399831e-01  -2.6388293e-01  -3.7909082e-01   4.5675413e-02  -2.4288308e-02  -2.5209470e-01  -2.3470364e-01  -4.1879028e-01  -1.3895657e-01  -2.6585422e-01  -1.0608523e-01
  -3.6735796e-01  -1.8771852e-01   3.8410146e-01   2.6510656e-01  -2.9971210e-01  -2.1849353e-01   4.3234401e-02  -1.0489902e-01  -1.3590114e-01  -1.9547961e-01  -1.1648503e-01  -4.4809702e-02  -1.2518202e-01  -1.4812154e-01   9.7335280e-02   1.4879689e-01   5.8817378e-02  -1.1553074e-03   1.7410629e-01   3.0380756e-01   1.3447108e-01   1.2660044e-01   3.0440496e-01   2.8020503e-01   4.0265547e-01   2.2732421e-01  -3.5143252e-02   4.3664875e-02   3.1824731e-01   2.4668996e-01   1.0000000e+00   7.9241164e-01   4.3354269e-01   3.4336553e-01   3.1973150e-01   2.9575818e-01   3.4672448e-01   8.4871869e-02   4.4070327e-01   2.1756466e-01   2.7524732e-01   7.2231642e-02  -2.4867492e-01  -2.7997594e-01  -9.2263613e-02  -1.1486338e-01  -2.4351469e-01  -2.5241470e-01  -3.4129120e-01  -3.7820565e-01  -9.8391760e-02  -1.9368111e-01  -2.1107277e-01  -1.9959112e-01  -3.3106874e-02  -1.8575020e-01  -1.8444192e-01  -1.8739487e-02  -3.2930801e-01  -2.1653227e-01  -3.6831023e-01  -4.0868163e-01  -4.0597380e-02  -1.4616818e-01   6.8358594e-02  -1.4196926e-01   2.5983476e-01   2.5306983e-01   1.7593851e-01   2.3379864e-01   1.3972942e-01   2.5793575e-01   3.2565082e-01   1.4499034e-01   2.5750201e-01   2.1368819e-01   4.0029257e-02   2.1121035e-01   8.1979638e-02   7.6502099e-02   1.3337934e-01   1.4466807e-01   4.3379453e-01   1.2576902e-01   2.2745743e-01   3.7837097e-01   3.9609311e-01   3.7480038e-01   1.6121929e-02  -2.3455305e-02  -1.1580275e-01  -1.9934063e-01  -1.2373336e-01  -1.4718556e-01  -1.2612181e-02  -2.1972393e-01   9.5032743e-02  -3.5568526e-01  -1.7950445e-01  -4.1102755e-01  -2.6679511e-01  -1.8696499e-01  -5.6874711e-02   3.0278964e-02  -2.2091248e-02   3.2375851e-02  -2.2680023e-01  -1.2601079e-01  -2.4539198e-01   9.3311393e-02   2.8386652e-02  -2.8477252e-01  -3.2750547e-01  -1.3721200e-01  -3.1573684e-02  -3.0069095e-02
  -4.5699659e-01   4.1740713e-02   2.8944913e-01   4.7138621e-01  -1.7899373e-01  -1.1617830e-01  -1.7572193e-02  -3.3559446e-02  -1.1752191e-01  -8.5888881e-02  -1.3332988e-01   2.0067398e-01  -2.4581096e-01  -1.0567192e-01   1.6786017e-01   2.7650921e-01   3.0568575e-01   1.9025803e-01   2.2546847e-01   4.3945011e-01   1.1170351e-01  -3.7932047e-02   3.7781222e-01   4.6012409e-01   2.6684426e-01   2.7295644e-01   3.4976500e-02  -2.4405774e-02   5.0545293e-01   4.5554544e-01   7.9241164e-01   1.0000000e+00   5.7079087e-01   5.8752566e-01   1.2122603e-01   1.2086995e-01   3.0213005e-01   1.3509486e-01   3.4700703e-01   8.3543629e-02   4.1201091e-01   2.7022144e-01  -3.2139671e-01  -3.5525706e-01  -1.9153869e-01  -1.5750951e-01  -2.8599053e-01  -2.8307052e-01  -3.7848764e-01  -3.8045020e-01  -1.5530409e-01  -3.6814841e-01  -1.2994550e-01  -2.0692518e-01   1.5688809e-02  -1.5408577e-01  -1.6223507e-01   1.1041911e-01  -5.1036700e-01  -2.6702004e-01  -4.8915579e-01  -4.1042501e-01   2.3410827e-01   6.8414208e-02  -5.8996491e-02  -2.1075246e-01   8.5178599e-02   1.1964960e-01   1.1483375e-01   2.2583992e-01  -6.1972129e-02   6.4308615e-02   3.9044358e-01   3.2143395e-01   2.5308313e-01   3.1225763e-01  -1.0353328e-01   1.4301462e-01   2.5159388e-01   2.4460883e-01   3.5385543e-01   3.2842118e-01   3.0357957e-01   3.5094498e-01   3.0333633e-01   5.4378223e-01   2.4464397e-01   3.1440145e-01  -4.5270217e-02  -1.7329003e-01  -8.5137134e-02  -2.6568390e-01  -5.9358002e-02  -2.9060614e-01   2.4857065e-01   5.7849429e-02   2.2516114e-01  -2.2441581e-01  -1.4841254e-01  -3.0255257e-01  -8.3143350e-02  -2.9530490e-01  -8.7876464e-02  -8.1540010e-02  -6.7905360e-02  -1.6876051e-02  -2.5302910e-01  -2.7657609e-01   1.4499024e-02   1.7012397e-01   1.7879955e-02  -2.8143087e-01  -4.5805924e-01  -2.0026342e-01  -1.0097618e-01  -4.4187073e-03
   5.5532897e-02   4.9231569e-01  -3.1050010e-02   2.6129129e-01  -2.9093976e-01  -2.6538174e-01   4.0790884e-02   1.1347683e-01  -9.3235268e-02   1.6115589e-02   3.4441689e-02   3.7707323e-01  -6.0748880e-03   2.3164073e-01   9.7601733e-02   3.2226666e-01   5.5831007e-01   4.9664666e-01   5.0452877e-01   6.7310184e-01  -2.2824728e-01  -3.7289947e-01   3.8288512e-02   6.1874931e-02   1.2443506e-01  -4.7373225e-02  -1.3971799e-01  -1.9886800e-01   5.2818708e-01   5.5389952e-01   4.3354269e-01   5.7079087e-01   1.0000000e+00   9.2300532e-01  -1.0728606e-01  -1.2087142e-01   8.5517437e-02   1.3616968e-01   1.1640718e-01   1.2730948e-02   3.7201092e-01   3.0160009e-01  -2.9004871e-01  -2.9914646e-01  -5.3493873e-02  -3.8107515e-02  -1.9393227e-01  -2.3327059e-01  -1.5377631e-01  -1.5909606e-01  -1.3008797e-01  -2.2830690e-01  -2.6864562e-01  -2.7209343e-01  -8.7794076e-02  -1.4054062e-01   3.2777314e-01   4.0855386e-01  -4.9518912e-02   1.8370313e-01   4.7810559e-02   1.5637124e-01   4.9417074e-01   4.8969337e-01  -6.7222899e-02  -6.8781762e-02   3.5759385e-02   6.0759051e-02   3.6698261e-01   4.6301286e-01  -3.7776500e-01  -3.6055357e-01   4.4785234e-01   4.7496515e-01   2.5819377e-01   3.4343857e-01   1.4006000e-01   2.5311256e-01   4.6763252e-01   5.2958174e-01   5.8285665e-01   5.1431282e-01   1.9995334e-01   4.9734496e-01   2.2689522e-02   2.5554533e-01  -1.1386998e-01   9.2121849e-02  -7.1029943e-02  -2.0414998e-01  -2.2660885e-01  -3.7570231e-01  -1.8419146e-01  -4.3466192e-01   9.6350368e-02   1.0300160e-01   8.2273066e-02   3.6923017e-02  -7.2315465e-02  -1.0282048e-01   7.7646320e-02  -9.7872785e-02  -8.4375755e-02  -1.0720527e-01  -2.6540835e-01  -2.9115403e-01  -1.0926348e-01  -9.5340251e-02  -8.2499657e-03   7.9884796e-02  -1.4727967e-01  -3.7644719e-01  -4.7825843e-01  -8.0736879e-02  -3.2449026e-01  -2.1111748e-01
  -1.8696704e-02   4.8835614e-01  -8.6433594e-04   3.6764822e-01  -2.7425434e-01  -2.5056555e-01   1.2563479e-01   1.6014496e-01  -1.8540090e-01   8.3795424e-03  -3.0895208e-02   3.7163241e-01  -7.8539204e-02   1.6976993e-01  -2.4031186e-02   2.2557614e-01   5.7190635e-01   4.7121782e-01   4.1850788e-01   6.1368795e-01  -2.6116578e-01  -4.4027891e-01   1.2378796e-01   1.6738950e-01   9.1191781e-02   6.6199672e-02  -1.8707402e-01  -2.9114790e-01   5.1656091e-01   5.3557552e-01   3.4336553e-01   5.8752566e-01   9.2300532e-01   1.0000000e+00  -1.4454651e-01  -1.3265511e-01   5.7466383e-02   5.9840405e-02   3.6555189e-02  -1.0728669e-01   3.2480188e-01   2.9040056e-01  -2.6373243e-01  -2.7387529e-01  -9.0930820e-02  -2.9745712e-02  -1.3696582e-01  -2.1918688e-01  -1.1881668e-01  -1.5423553e-01  -4.9042317e-02  -2.6264467e-01  -1.3241825e-01  -2.1902433e-01  -5.1381642e-02  -1.5810400e-01   2.4580817e-01   3.3812072e-01  -1.7501281e-01   9.0467514e-02  -2.8665790e-02   1.0636460e-01   5.2920896e-01   5.0024179e-01  -9.4362928e-02  -9.8074731e-02  -3.1723895e-02   5.0880791e-03   2.0384241e-01   3.3311908e-01  -4.2779116e-01  -4.0439223e-01   3.0707647e-01   4.1155816e-01   1.2043709e-01   2.3406044e-01  -1.1824407e-02   1.1484398e-01   3.9758797e-01   4.5406299e-01   5.2913232e-01   4.3517409e-01   2.9019312e-02   4.5238122e-01   3.9936364e-02   2.7065518e-01  -2.0308365e-01  -3.0765365e-03  -1.1549472e-02  -1.8677097e-01  -1.0757738e-01  -3.0703479e-01  -5.0332470e-02  -3.5497688e-01   1.7695272e-01   1.6994050e-01   1.5672120e-01   1.4701880e-02  -4.8703490e-03  -1.0895929e-01   1.8737488e-01  -7.2642238e-02  -9.6553405e-03  -1.1343923e-01  -2.6292740e-01  -2.3156400e-01  -6.8035766e-02  -1.1757730e-01   6.9885898e-02   1.2208595e-01  -1.1529855e-01  -2.6519866e-01  -3.9222235e-01  -6.7233973e-02  -2.8776192e-01  -1.7470603e-01
  -1.5056851e-01  -5.5767831e-01   5.4302888e-01  -1.4120695e-01   1.3759608e-01  -1.6860601e-02   1.8450387e-01  -1.7887362e-01  -4.5223471e-02  -3.3448158e-01  -2.2913098e-01  -4.3601926e-01  -1.9937593e-01  -4.1371279e-01  -1.0947035e-01  -4.2718888e-01  -4.6330156e-01  -5.3858757e-01  -2.2680387e-01  -3.1744460e-01   2.2583980e-01   4.2442100e-01   2.6878121e-01   1.8531470e-01   5.5231687e-01   3.5806060e-01   2.0849516e-01   2.4956297e-01  -5.3557595e-01  -5.4124821e-01   3.1973150e-01   1.2122603e-01  -1.0728606e-01  -1.4454651e-01   1.0000000e+00   9.3195643e-01   3.3426180e-01  -2.0425154e-01   2.5001815e-01   5.6381334e-02  -2.1768936e-01  -3.7855632e-01   6.3104760e-02   4.0118906e-02   2.3271356e-01   5.0578625e-02  -1.7384385e-01  -9.8944911e-02  -3.2814306e-01  -2.9921622e-01  -5.0777158e-02   1.1899082e-01  -4.2748107e-01  -3.1212624e-01  -3.2255722e-01  -2.3207079e-01  -5.2726691e-01  -3.5016489e-01  -1.4134401e-01  -4.1141534e-01  -1.3907266e-01  -3.9733145e-01  -6.9685818e-01  -7.3605551e-01   6.1406434e-01   2.6635882e-01   6.1908940e-01   5.7768136e-01  -1.0370747e-01   7.4801692e-02   3.3194045e-01   4.4909688e-01  -3.7733122e-01  -5.3689455e-01  -2.6897456e-01  -3.6823056e-01   8.1108734e-02   3.0358066e-02  -4.3011471e-01  -4.8132989e-01  -4.0849750e-01  -4.2327360e-01   9.1398345e-02  -5.2962041e-01   5.6247193e-01   2.3912426e-01   4.0919952e-01   1.2670989e-01   3.7910949e-02   1.4199286e-01   6.5989500e-02   3.4505215e-01   1.4349738e-01   3.8044558e-01  -1.3985660e-01  -2.5764260e-01   3.6430961e-02  -1.4265036e-01  -2.0236716e-01  -1.5702652e-01  -1.3804317e-01  -1.5025266e-02   4.4983932e-02   2.0450227e-02   1.9418231e-01   3.9559342e-01   2.9335532e-02   1.4781513e-01  -2.1801817e-01   1.1116855e-01   4.4084299e-01   1.3491160e-01   1.4097374e-01  -7.6463802e-02   2.5718145e-01   2.2824969e-01
  -2.2108011e-01  -5.4758001e-01   4.6594070e-01  -1.4090339e-01   1.0979488e-01  -1.9346283e-02   1.3606193e-01  -2.3358714e-01  -1.2378381e-01  -3.5372591e-01  -3.2443360e-01  -4.2023612e-01  -2.6297210e-01  -4.2621472e-01  -1.7971723e-01  -4.1845177e-01  -4.4451285e-01  -5.5213830e-01  -3.4991732e-01  -3.7862047e-01   3.0123992e-01   4.3845404e-01   2.2769870e-01   2.0010972e-01   4.2794521e-01   3.7604457e-01   1.9290213e-01   2.3726695e-01  -5.3984726e-01  -5.3036155e-01   2.9575818e-01   1.2086995e-01  -1.2087142e-01  -1.3265511e-01   9.3195643e-01   1.0000000e+00   3.0783667e-01  -2.1964891e-01   2.0644807e-01   3.9091038e-02  -1.3557950e-01  -3.1877272e-01   1.3255464e-01   8.9454242e-02   2.8258980e-01   1.1686321e-01  -1.1849732e-01  -5.1727826e-02  -2.3545192e-01  -2.7850620e-01   6.1917314e-02   1.2006325e-01  -3.3928419e-01  -2.8354609e-01  -2.4552968e-01  -1.9490762e-01  -5.2740331e-01  -3.7552337e-01  -1.9595592e-01  -4.3448445e-01  -2.1955113e-01  -4.7243319e-01  -6.5290877e-01  -7.0740076e-01   4.7370838e-01   1.3514630e-01   6.5045543e-01   6.5224160e-01  -1.4442406e-01   8.8977012e-02   2.9849043e-01   4.0826473e-01  -3.9286739e-01  -5.3499985e-01  -3.2066323e-01  -3.6485895e-01   2.6117697e-02  -1.1322413e-02  -4.7867889e-01  -5.3315508e-01  -3.7980274e-01  -4.1221647e-01   1.0955965e-01  -4.8790069e-01   5.3111932e-01   3.1073160e-01   4.3918770e-01   1.5302215e-01   1.0905959e-02   6.7886697e-02   1.3904025e-01   3.4053455e-01   1.8238989e-01   4.0316511e-01  -1.2845460e-01  -2.5335235e-01   1.9291969e-02  -1.5515616e-01  -1.4112379e-01  -1.4876384e-01  -1.1125374e-01   2.4993126e-02   5.3406285e-02   5.2264325e-02   2.0480004e-01   4.1848062e-01   1.0012692e-01   1.9505680e-01  -1.4185283e-01   4.3640274e-02   4.2812392e-01   1.9533026e-01   1.9446460e-01  -3.2623165e-02   2.8264505e-01   3.0546508e-01
  -3.6945214e-01  -1.1767632e-01   8.0665706e-02  -3.0063024e-02   2.9224361e-02   1.8241234e-01  -2.5010178e-01  -2.9101890e-01   5.2066931e-02   7.8696266e-02  -1.8846703e-01  -1.1764007e-01  -2.7491725e-01  -2.2755484e-01   5.0042852e-02   1.2535682e-01   8.3259435e-02   4.9285740e-02  -1.5955356e-01  -1.8200703e-03   2.8476922e-01   2.3051767e-01   3.6613707e-02   1.2415022e-01   1.4731371e-01   1.8948723e-01   2.9864526e-01   2.3333182e-01   1.7795389e-01   2.0429105e-01   3.4672448e-01   3.0213005e-01   8.5517437e-02   5.7466383e-02   3.3426180e-01   3.0783667e-01   1.0000000e+00   6.1374696e-01   7.9345074e-01   6.5730701e-01   5.5949702e-01   3.4860350e-01  -1.6305242e-01  -1.6095881e-01  -4.3344770e-03  -3.7566218e-02  -1.1192780e-01  -1.0449006e-01  -2.1145864e-01  -1.4051360e-01  -1.4260659e-02  -7.9003297e-02  -1.1618667e-01  -2.0837009e-01   2.8987805e-01   1.1425793e-01  -2.4615865e-02   7.0979956e-02  -1.2909278e-01  -5.7610603e-02  -2.3624868e-01  -2.2126083e-01  -2.0590431e-02  -7.3574103e-02   1.0351960e-01  -7.7008405e-02   2.5063972e-01   1.9463859e-01  -3.4592083e-02   8.6806615e-02   7.7133685e-02   1.5469360e-01   3.1421403e-01   1.6883029e-01   2.5497262e-01   3.2982566e-01   3.3512834e-01   4.0439066e-01   2.5538937e-01   1.9653972e-01   2.7136326e-01   2.0905764e-01   5.0214090e-01   2.6032459e-01   3.7957613e-01   3.6717990e-01   5.3077879e-01   6.4800694e-01   1.0394574e-01  -1.7019911e-01   3.8259701e-02   1.0898765e-02  -5.2922434e-02   1.1961788e-02   5.6591392e-02  -1.0564622e-01   1.8814045e-01  -2.9110576e-01   4.6828711e-02  -3.0289052e-01  -7.3510024e-02   1.2124920e-03   1.1131450e-01   1.0581938e-01   2.3422664e-01   1.8713306e-01  -1.1303697e-01  -9.7423142e-02  -6.0024682e-02   6.2989894e-02   9.8154377e-02   8.0455427e-02   1.2663979e-02   6.1096354e-02   1.4572432e-01   2.3026946e-01
  -1.1244580e-01   2.5164690e-01  -2.7695064e-01  -4.4214843e-02   8.6128446e-02   2.1931182e-01  -5.0622879e-01  -2.9215478e-01   1.6640751e-01   2.8714282e-01   5.8485469e-02   2.3861241e-01  -6.6917538e-02   1.0700636e-01   2.3418233e-01   4.2562171e-01   3.4497966e-01   3.6426903e-01   9.7479712e-02   2.6751247e-01   2.5705637e-01   7.5325986e-02  -1.9795960e-01  -2.4317892e-02  -2.4349783e-01  -5.7742594e-02   3.7584484e-01   1.7579292e-01   4.2747885e-01   4.5944167e-01   8.4871869e-02   1.3509486e-01   1.3616968e-01   5.9840405e-02  -2.0425154e-01  -2.1964891e-01   6.1374696e-01   1.0000000e+00   5.6351168e-01   7.4015563e-01   6.9313622e-01   6.7407070e-01  -3.2430918e-02  -5.8225349e-02   1.0597319e-02   4.2325757e-02   4.5151967e-02   3.2850132e-02   2.9086101e-02   8.0481098e-02  -1.0234259e-02   1.9292987e-03  -1.3782686e-02  -1.2992055e-01   2.7598199e-01   2.7500853e-01   3.4610714e-01   4.0085578e-01   1.1115007e-01   2.1759925e-01  -7.1725944e-02   2.2054257e-02   3.4596919e-01   2.7022485e-01  -3.0492935e-01  -2.1794993e-01   3.4053867e-02  -8.4118852e-03   2.2798391e-01   1.3390572e-01   3.9110745e-03   5.0165264e-02   6.7678641e-01   5.2640744e-01   5.7665855e-01   6.6329894e-01   4.1660047e-01   4.8592391e-01   5.6812796e-01   5.2072966e-01   5.1639938e-01   4.7777772e-01   5.0716334e-01   5.3746535e-01   8.4884362e-02   2.2727882e-01   3.6333066e-01   5.3343913e-01   3.0545989e-02  -2.6580846e-01  -2.4510873e-01  -2.7176362e-01  -3.9381390e-01  -3.6071234e-01   1.7893359e-01   1.0412891e-01   9.6935523e-02  -5.6781266e-02  -5.1383391e-02  -1.3196797e-01  -1.1754624e-01  -2.2885361e-01  -1.5054884e-01  -1.4287628e-01  -3.4879906e-02  -2.3102954e-01  -1.1712627e-01  -1.9541173e-01  -5.9372638e-03   6.8795534e-02  -1.0656441e-01  -2.1665679e-01  -2.9308294e-01  -1.5720508e-01  -2.2519797e-01  -1.0946542e-01
  -3.0286086e-01  -1.1249691e-01   7.5237454e-02  -3.5012612e-02   2.4723931e-02   1.6324970e-01  -2.5997562e-01  -2.7319856e-01   3.5901934e-02   3.2254264e-02  -6.6201609e-02   1.1051639e-02  -8.3781041e-02  -7.3535147e-02   1.3226353e-01   2.0937051e-01   3.2840550e-02   7.2067535e-02  -7.1626780e-02   1.0609643e-02   3.5483147e-01   3.1340809e-01   8.9314498e-02   1.7418824e-01   2.8795647e-01   2.0069078e-01   3.0783364e-01   2.5626289e-01   1.9196197e-01   2.1300144e-01   4.4070327e-01   3.4700703e-01   1.1640718e-01   3.6555189e-02   2.5001815e-01   2.0644807e-01   7.9345074e-01   5.6351168e-01   1.0000000e+00   7.9747735e-01   5.3079933e-01   2.6467524e-01  -8.2536270e-02  -3.3191327e-02   1.1253397e-02  -2.2613504e-02  -5.2432620e-02   3.2371351e-02  -1.6171187e-01  -1.2217662e-01   7.0091921e-03  -8.3314642e-03  -1.6753994e-01  -2.1701706e-01   3.4294667e-01   2.8970795e-01  -4.3788155e-02   2.5514676e-02  -1.1009417e-01  -1.7151398e-01  -2.1572846e-01  -2.3129193e-01  -8.0582874e-02  -1.4488650e-01   9.4648966e-03  -1.0357746e-01   1.6316074e-01   8.0702633e-02  -2.6750209e-02  -8.1276807e-03   1.4810663e-01   1.4756914e-01   3.5596745e-01   1.7191415e-01   2.6322834e-01   3.1900873e-01   2.1751768e-01   2.4350985e-01   1.8234407e-01   2.3860689e-01   1.7994312e-01   1.8335380e-01   5.4276202e-01   1.9942610e-01   2.6970558e-01   3.0850352e-01   5.7807763e-01   6.2449014e-01   1.5705177e-01  -1.1320447e-01  -2.2857094e-01  -1.6287693e-01  -2.3456668e-01  -2.1539276e-01   1.9109020e-01   4.0088341e-03   3.0214264e-01  -1.8319253e-01  -1.5671989e-01  -3.0240372e-01  -3.8424432e-01  -2.7335124e-01  -7.1083494e-02   1.0881407e-01   2.2725913e-01   1.5350488e-01  -3.6435668e-01  -3.4687641e-01  -3.2071423e-02   2.3390602e-01   1.1542436e-01  -1.1277165e-01  -1.5683278e-01   4.5175631e-02   1.3761903e-01   6.0353527e-02
  -1.4938576e-01   4.9161041e-02  -1.5642407e-01  -1.8218936e-01   5.6321204e-02   1.1279929e-01  -3.6707525e-01  -3.2267293e-01   8.8485286e-02   5.6555937e-02  -6.0428229e-02   1.0155942e-04  -7.1118472e-02  -3.7602747e-02   1.0489821e-01   2.0322780e-01   1.3300830e-01   2.0588933e-01  -1.3074605e-01   2.1792679e-02   3.6263931e-01   2.9025064e-01  -1.7251363e-01  -5.8448146e-02   4.5836404e-02   2.1179142e-02   3.1351341e-01   2.5607764e-01   2.0392286e-01   2.4507065e-01   2.1756466e-01   8.3543629e-02   1.2730948e-02  -1.0728669e-01   5.6381334e-02   3.9091038e-02   6.5730701e-01   7.4015563e-01   7.9747735e-01   1.0000000e+00   5.5812589e-01   4.0845336e-01   6.8138933e-02   6.1505383e-02   9.8678136e-02   6.7875521e-02   1.3026717e-01   1.7288564e-01   1.0102082e-02   3.0739542e-02   1.1401528e-01   8.1625923e-02  -3.8247924e-02  -1.0069984e-01   3.4562218e-01   4.2712515e-01   1.7149626e-01   2.5461988e-01   4.6211950e-02   9.2100457e-03  -1.2508805e-01  -1.3406102e-01   2.8439660e-02   4.4906549e-03  -1.1330049e-01  -1.9289236e-01   1.5361609e-01   9.6847949e-02   1.0156882e-01   6.6073422e-02   1.3891799e-01   1.3598443e-01   4.4474849e-01   2.8349200e-01   3.4705723e-01   4.1439121e-01   3.4244166e-01   3.4858814e-01   3.2340653e-01   3.4080530e-01   3.0611284e-01   3.3023757e-01   5.6513408e-01   3.0222580e-01   1.4330894e-01   2.3476837e-01   4.8807284e-01   6.1846746e-01   1.1522881e-01  -1.4364056e-01  -2.3998113e-01  -1.7418939e-01  -3.2935432e-01  -2.4054722e-01   5.9465285e-02  -1.3307476e-02   1.7605242e-01  -4.7948420e-02  -5.1076018e-02  -1.4629441e-01  -3.5111215e-01  -1.9056711e-01  -1.1577486e-01   7.6346522e-02   1.3872073e-01  -4.6389870e-04  -2.0069412e-01  -2.3305524e-01  -7.6235615e-02   1.2736166e-01   3.0074206e-02  -1.2855337e-01  -1.4492837e-01   9.5556965e-03  -6.3803384e-03  -6.4776501e-02
  -2.2683314e-01   3.8455404e-01  -1.9926678e-01   1.0426542e-01  -7.4534428e-02   6.9303034e-02  -3.6869777e-01  -2.5577950e-01   5.5759889e-02   1.9413554e-01   6.3072908e-02   3.6642617e-01  -8.7466819e-02   1.4166290e-01   2.2963951e-01   4.7659643e-01   5.4558921e-01   4.2288333e-01   9.5339011e-02   3.8086849e-01   2.4936273e-01  -8.8199799e-02   4.1514175e-02   2.1160233e-01  -2.0931782e-01   7.4058817e-02   2.5985481e-01   7.8234939e-03   5.4820754e-01   6.1609977e-01   2.7524732e-01   4.1201091e-01   3.7201092e-01   3.2480188e-01  -2.1768936e-01  -1.3557950e-01   5.5949702e-01   6.9313622e-01   5.3079933e-01   5.5812589e-01   1.0000000e+00   8.4608652e-01  -1.1566784e-01  -1.2278690e-01  -9.9735673e-02  -6.9425085e-02  -2.5833315e-02  -2.3939023e-02  -6.5894259e-02  -1.0032885e-01  -2.9208928e-02  -2.3206289e-01   2.8604840e-02  -1.3402865e-01   3.1245564e-01   2.2596201e-01   2.5802494e-01   4.1305304e-01  -2.2809606e-01   1.6740970e-02  -2.6054953e-01  -1.4598106e-01   4.8225322e-01   3.9048557e-01  -3.6747602e-01  -3.6002303e-01  -7.6403083e-02  -7.2422689e-02   1.9704984e-01   1.6115868e-01  -2.4773433e-01  -1.9389818e-01   7.0340766e-01   6.7123201e-01   5.4978498e-01   6.8319348e-01   3.6437794e-01   5.1086539e-01   5.7311993e-01   4.9654926e-01   6.6974820e-01   6.2729016e-01   4.2405407e-01   6.6839064e-01   2.0194189e-01   4.0753140e-01   3.1476822e-01   4.7510806e-01   4.2389779e-02  -3.0628453e-01  -1.1847822e-01  -3.1692595e-01  -2.4334129e-01  -3.8362332e-01   8.9237371e-02  -3.7395920e-03  -1.5469322e-02  -1.1654462e-01   5.9349290e-03  -1.1333449e-01  -5.5411315e-03  -2.0017940e-01  -2.9143969e-02   8.3585296e-02   1.6847688e-01  -2.0659975e-02  -3.4697418e-02  -1.7298002e-01   1.5214580e-01  -1.2896436e-01  -1.5325655e-01  -1.2639879e-01  -2.4111845e-01   9.2931312e-02  -3.1054925e-02   1.3321156e-01
  -1.1294052e-01   4.9086933e-01  -2.8482907e-01   6.1542230e-02   1.2007653e-01   2.1128287e-01  -3.7026365e-01  -2.8241520e-01   2.4186237e-01   3.1494468e-01   1.7670220e-01   4.5971000e-01   7.8217476e-05   2.1580301e-01   2.8121489e-01   5.1606641e-01   6.5799390e-01   5.7903476e-01   2.4088352e-01   4.7279456e-01   2.6425111e-01  -1.1149257e-01  -4.1067295e-03   1.4134306e-01  -3.0653907e-01   7.2554402e-02   3.4907387e-01  -2.7757770e-02   6.0040509e-01   7.1113282e-01   7.2231642e-02   2.7022144e-01   3.0160009e-01   2.9040056e-01  -3.7855632e-01  -3.1877272e-01   3.4860350e-01   6.7407070e-01   2.6467524e-01   4.0845336e-01   8.4608652e-01   1.0000000e+00  -5.8944041e-02  -1.2735943e-01  -7.6738552e-02  -2.1734311e-02   3.0593460e-02  -5.3191367e-03   8.0464302e-02   4.8026208e-02  -1.1340341e-02  -2.4804659e-01   2.0659842e-01   4.0201920e-02   3.0577903e-01   2.5942244e-01   3.9891459e-01   5.3458197e-01  -4.5137363e-02   1.2460796e-01  -1.8551972e-01  -4.2138138e-02   6.0626991e-01   5.1616602e-01  -4.3261899e-01  -3.9674389e-01  -1.9318611e-01  -2.1378496e-01   2.2690152e-01   1.0971294e-01  -2.3195488e-01  -2.0906890e-01   7.4840133e-01   8.0941072e-01   6.0147808e-01   7.1358584e-01   3.9993457e-01   4.9202388e-01   6.0208485e-01   5.5761990e-01   6.6924805e-01   6.3354768e-01   2.4361694e-01   7.3709628e-01   7.9500062e-02   2.6027528e-01   8.9415239e-02   3.0043188e-01  -2.6645387e-02  -2.6462154e-01  -1.2601395e-01  -3.1017970e-01  -2.8531496e-01  -3.9638406e-01  -4.6415135e-02  -2.3997903e-02  -2.4138506e-01  -1.2930520e-02   7.4866097e-02   5.0527094e-02   3.7416221e-03  -1.8234509e-01  -4.9723379e-02   1.0256912e-02   1.6934882e-01  -1.1834500e-01  -2.5032892e-02  -2.2096883e-01   1.6244064e-01  -2.6259533e-01  -1.7561926e-01  -1.2279350e-01  -2.7144903e-01   1.0333578e-03  -5.1461681e-02   1.3081776e-01
   2.7885791e-01   6.0525327e-02  -2.6761019e-01  -9.2018508e-02   2.5999261e-01   1.1020925e-01  -1.1131488e-01   9.3845530e-02   2.2286737e-02  -1.0269382e-01  -1.0053286e-01   1.6411884e-01   1.0797684e-01   2.0223450e-01  -6.0954912e-02  -2.0852299e-02  -3.0535076e-01  -2.4501843e-01  -1.4615081e-01  -1.6184902e-01   3.1106558e-01   3.2893689e-01  -2.4478413e-01  -1.6921767e-01  -8.8805816e-02   3.4516521e-02   2.4605457e-01   2.4512623e-01  -4.2290068e-01  -2.9627731e-01  -2.4867492e-01  -3.2139671e-01  -2.9004871e-01  -2.6373243e-01   6.3104760e-02   1.3255464e-01  -1.6305242e-01  -3.2430918e-02  -8.2536270e-02   6.8138933e-02  -1.1566784e-01  -5.8944041e-02   1.0000000e+00   9.0138790e-01   7.0098436e-01   6.3852839e-01   8.2533728e-01   7.6195449e-01   5.7684165e-01   4.8003274e-01   5.6441365e-01   6.3232458e-01   3.2004488e-01   9.2097623e-02   1.7859043e-01   2.8052214e-01   5.8946226e-02  -9.0956243e-02   4.0269875e-01   2.3918361e-01   1.5082464e-01   1.7612241e-01  -2.0989163e-01  -1.2782191e-01  -4.4393370e-02   1.7317933e-01   3.3792640e-01   4.3009114e-01  -2.8891934e-01  -2.7145967e-01   1.7591022e-01   5.1597567e-02  -2.1613888e-01  -2.2755121e-01   3.5290426e-02  -5.2553868e-02   1.1581771e-01   6.2003856e-03  -2.5868030e-01  -2.4630046e-01  -3.0585815e-01  -2.4104306e-01  -2.1570294e-02  -2.3941230e-01  -1.1579540e-01  -6.8446049e-03  -4.9513673e-02  -8.6437977e-02  -2.2821424e-01   7.7232237e-02   4.8598807e-02   1.9028876e-01  -8.8266440e-02   9.2809901e-02  -1.3169623e-01  -1.2385654e-01  -7.0098827e-02   2.0407163e-04   1.3619905e-01   7.9801077e-02  -3.7524118e-02   1.1685224e-01   2.8304794e-01   8.1077311e-02   2.1224867e-01   4.1654925e-02   2.7144766e-01   2.6286462e-01  -5.6589585e-03  -3.3496743e-01   4.7105041e-02   1.8033221e-01   2.2224314e-01   1.6601577e-01   1.0242386e-01  -1.3993050e-02
   2.6199651e-01   1.9003046e-02  -2.4245905e-01  -1.4404436e-01   1.8377340e-01   1.0242136e-01  -1.4936404e-01   4.0047873e-02  -1.1863040e-01  -1.3683972e-01  -1.1323219e-01   1.0510630e-01   8.6260796e-02   1.2487326e-01  -9.2232476e-02  -8.9049178e-02  -3.4748493e-01  -3.4609012e-01  -2.1624198e-01  -2.8752149e-01   2.2362676e-01   2.6158538e-01  -1.3177814e-01  -6.4048689e-02  -4.5302506e-02   6.3562306e-02   1.5932363e-01   1.9105557e-01  -4.3930582e-01  -3.5507355e-01  -2.7997594e-01  -3.5525706e-01  -2.9914646e-01  -2.7387529e-01   4.0118906e-02   8.9454242e-02  -1.6095881e-01  -5.8225349e-02  -3.3191327e-02   6.1505383e-02  -1.2278690e-01  -1.2735943e-01   9.0138790e-01   1.0000000e+00   6.8007471e-01   6.7203808e-01   7.5224891e-01   7.7259858e-01   6.1058629e-01   5.3891198e-01   6.7364135e-01   7.2229233e-01   2.9451328e-01   1.2744145e-01   1.6963471e-01   2.6140443e-01  -1.4480150e-02  -1.5428068e-01   3.4845966e-01   1.4779494e-01   1.2216153e-01   1.6377019e-01  -1.8571108e-01  -1.6610618e-01  -3.6190015e-02   2.2803364e-01   3.1677651e-01   3.4819775e-01  -3.9701654e-01  -3.8981988e-01   1.4687623e-01  -1.1379313e-02  -2.6167174e-01  -2.8243715e-01  -1.2349873e-02  -1.3256519e-01   2.4842862e-02  -7.7305164e-02  -2.9812884e-01  -2.4614013e-01  -3.5409046e-01  -2.7489663e-01   2.2137851e-02  -3.2835259e-01  -5.1014929e-02   5.9321658e-02   3.0080526e-02  -7.2226265e-02  -1.9576413e-01   1.4892324e-01  -4.0015590e-02   6.3013430e-02  -1.7731203e-02   7.9202777e-02  -1.1984003e-01  -1.2228370e-01   5.0757516e-03   2.5093171e-02   4.7847438e-02   3.9523827e-02  -3.0366244e-02   1.5230122e-01   3.0606891e-01   2.2874537e-01   2.4614432e-01   6.9946608e-02   1.4964376e-01   1.8373464e-01  -9.2209228e-02  -2.1843330e-01   6.4753594e-02   1.2096742e-01   2.4270769e-01   2.7072862e-01   1.2383953e-01  -2.0731294e-02
   1.6188632e-01   5.1113604e-02  -2.1045912e-01  -2.7363258e-01   1.1806812e-01   1.6709859e-01  -2.8398542e-01  -1.1709376e-01  -6.6722060e-02  -1.7445480e-02  -2.5160983e-01   7.9742537e-02  -1.5568636e-01   9.0359507e-02  -4.3918089e-02   6.1335958e-02  -3.3413391e-01  -2.8615165e-01  -9.1061628e-02  -9.0351100e-02   8.6772836e-02   2.0154188e-01  -2.2020835e-01  -8.9494029e-02   4.7099282e-02   3.4814198e-02   2.3096021e-01   3.7082133e-01  -4.1197921e-01  -3.1443113e-01  -9.2263613e-02  -1.9153869e-01  -5.3493873e-02  -9.0930820e-02   2.3271356e-01   2.8258980e-01  -4.3344770e-03   1.0597319e-02   1.1253397e-02   9.8678136e-02  -9.9735673e-02  -7.6738552e-02   7.0098436e-01   6.8007471e-01   1.0000000e+00   9.0199939e-01   5.8999343e-01   6.1531983e-01   6.6001456e-01   6.0391602e-01   6.1623750e-01   7.7724897e-01   1.1508999e-01   4.2229243e-02   1.7491930e-01   2.1957735e-01  -1.8854405e-02  -1.2099281e-01   4.6511498e-01   2.3006870e-01   6.7262959e-02   7.1417603e-02  -1.8230051e-01  -1.8583910e-01   5.0699087e-02   2.0196615e-01   6.1146145e-01   6.6000870e-01  -9.3781446e-02   3.0335997e-02   1.1595387e-01   3.4532802e-02  -1.7363406e-01  -2.4060665e-01   4.7146404e-02  -5.2618304e-02   2.0167606e-01   6.1073995e-02  -1.5394934e-01  -1.3595096e-01  -2.4442951e-01  -1.3094631e-01   2.1186389e-01  -1.8954577e-01   5.5627202e-02   2.8515470e-01   7.7700420e-02   1.5195929e-01  -3.5798557e-01  -9.3759534e-02  -1.3960091e-01   4.8839981e-02  -2.1872551e-01  -1.2971122e-02  -1.1224000e-01  -1.4465007e-01   2.8253867e-02   7.7212391e-02   4.9996243e-02   6.3883913e-02  -2.5533063e-02   3.7870212e-02   1.6422943e-01  -1.8406067e-02  -6.6869644e-02  -2.3025327e-01   1.9727990e-01   3.0996254e-01  -1.7930406e-01  -1.6686063e-01   7.4836748e-03  -3.6700954e-02   3.1820057e-02   3.5359088e-02  -1.8651951e-01  -1.9580829e-01
   1.0536929e-01   1.2897638e-01  -2.7938852e-01  -2.2261950e-01   1.8524148e-02   2.1096191e-01  -3.4519626e-01  -1.0971926e-01  -1.0400704e-01   9.5153129e-02  -2.6241769e-01   8.0683200e-02  -2.2144620e-01   8.4565913e-02  -4.2882177e-02   1.2951708e-01  -2.4804229e-01  -1.7774587e-01  -7.0343651e-02  -4.2591411e-02  -2.5236396e-02   6.8793016e-02  -2.4859888e-01  -1.0448350e-01  -4.5439494e-02  -4.2268036e-02   1.0802191e-01   3.0233137e-01  -2.4800301e-01  -1.9311847e-01  -1.1486338e-01  -1.5750951e-01  -3.8107515e-02  -2.9745712e-02   5.0578625e-02   1.1686321e-01  -3.7566218e-02   4.2325757e-02  -2.2613504e-02   6.7875521e-02  -6.9425085e-02  -2.1734311e-02   6.3852839e-01   6.7203808e-01   9.0199939e-01   1.0000000e+00   6.2411421e-01   6.2934616e-01   7.7467924e-01   7.7345704e-01   7.1592088e-01   7.9515400e-01   2.7403615e-01   2.3355857e-01   3.2038510e-01   2.8923572e-01   4.7384384e-02  -6.1150297e-02   4.3061209e-01   2.9665867e-01   3.9147167e-02   1.2948798e-01   4.0335387e-03  -4.0771034e-03  -7.4766692e-02   1.8699931e-01   4.4744694e-01   5.2508009e-01  -1.0081061e-01  -1.7598293e-02  -6.2397756e-03  -1.1464957e-01  -1.0259226e-01  -1.1842841e-01   8.4456416e-02   1.2361253e-02   1.0862275e-01   1.5556343e-02  -5.9854861e-02  -3.4544294e-02  -1.3605167e-01  -2.8085307e-02   2.7111584e-01  -8.0790704e-02  -5.2447665e-03   3.0648729e-01   7.2561602e-03   1.7147617e-01  -3.8223989e-01  -1.3161723e-01  -1.0594393e-01  -9.2331993e-03  -2.0233116e-01  -4.6764074e-02  -3.0270071e-02  -1.1642026e-02   1.1018169e-01   1.2504386e-01   1.6332062e-01   1.1273827e-01   4.3705582e-02   1.4256141e-01   1.7104107e-01  -8.1329274e-03  -1.2972298e-01  -3.2911350e-01   1.8039175e-01   2.2891710e-01  -1.1354664e-01  -1.9381480e-01  -7.8489963e-02  -1.8424468e-02   1.1641777e-02   7.1869064e-02  -2.5062739e-01  -1.7928105e-01
   3.0090085e-01   2.1265959e-01  -2.8931867e-01  -1.1437690e-02   6.0432297e-02   5.4110846e-02  -5.1551916e-02   2.2671213e-01  -2.9570041e-03   2.1562564e-02  -5.6824942e-02   1.6853132e-01   1.3481960e-01   2.4274112e-01  -7.0841290e-02   4.8233285e-02  -1.3617331e-01  -5.1082775e-02  -7.1324938e-02  -4.5244569e-02   1.2884130e-01   1.0524948e-01  -2.6016044e-01  -1.9801731e-01  -1.2282126e-01  -2.2322803e-03   5.7932362e-02   1.1852850e-01  -2.0650241e-01  -1.2727818e-01  -2.4351469e-01  -2.8599053e-01  -1.9393227e-01  -1.3696582e-01  -1.7384385e-01  -1.1849732e-01  -1.1192780e-01   4.5151967e-02  -5.2432620e-02   1.3026717e-01  -2.5833315e-02   3.0593460e-02   8.2533728e-01   7.5224891e-01   5.8999343e-01   6.2411421e-01   1.0000000e+00   8.6170215e-01   7.2136566e-01   6.0017045e-01   6.7227434e-01   5.9588218e-01   6.1331430e-01   3.3754771e-01   4.8767759e-01   4.9509453e-01   1.8807495e-01  -2.5841091e-03   3.8076552e-01   3.3841286e-01   1.8533069e-01   2.8216048e-01   1.0531558e-02   9.7278187e-02  -1.3649449e-01   1.9701720e-01   8.8147239e-02   2.3190154e-01  -1.9787664e-01  -2.1397428e-01  -3.4194297e-02  -1.6950073e-01  -1.2365027e-01  -8.1691059e-02   6.5867229e-02   5.3304304e-02   4.1148378e-02  -3.9665361e-02  -1.3350477e-01  -1.0940468e-01  -1.5437575e-01  -9.1928806e-02   2.7836543e-03  -7.8682683e-02  -1.6316775e-01  -5.9042789e-02  -1.2758880e-01  -3.5788689e-02  -4.0391964e-02   1.8887392e-01   2.2111135e-01   2.2793301e-01   1.2166331e-02   8.1763105e-02  -3.4187224e-02  -2.0524579e-02   1.5332962e-01   1.8468677e-02   3.8459506e-01   1.2528833e-01   8.2736235e-02   2.1502681e-01   3.5042967e-01   1.6623180e-01   1.1489576e-01  -4.7499637e-02   2.3321939e-01   2.0233451e-01   3.0670360e-03  -1.8099090e-01   1.2846377e-03   2.6971443e-01   2.9639051e-01   2.3639736e-01   1.3742382e-02  -1.0093437e-01
   2.4475482e-01   1.5413496e-01  -2.9453358e-01  -1.1800672e-01   1.0757430e-01   1.3138647e-01  -1.9021764e-01   1.1308695e-01   9.1660471e-02   3.9060638e-02  -8.1658631e-02   8.9045673e-02   1.1904932e-01   2.2117361e-01  -3.9965341e-02   5.5479342e-02  -2.0537418e-01  -1.3949297e-01  -1.9413557e-01  -2.0759295e-01   1.6715509e-01   2.0551690e-01  -1.8819881e-01  -1.1193418e-01  -3.8583250e-02   6.1603464e-02   9.7722148e-02   1.5466656e-01  -2.4860324e-01  -1.5900637e-01  -2.5241470e-01  -2.8307052e-01  -2.3327059e-01  -2.1918688e-01  -9.8944911e-02  -5.1727826e-02  -1.0449006e-01   3.2850132e-02   3.2371351e-02   1.7288564e-01  -2.3939023e-02  -5.3191367e-03   7.6195449e-01   7.7259858e-01   6.1531983e-01   6.2934616e-01   8.6170215e-01   1.0000000e+00   6.7730460e-01   5.8744590e-01   6.3238406e-01   5.6265170e-01   5.1162991e-01   3.5761428e-01   4.7822759e-01   6.2183966e-01   1.9287082e-01   3.3733193e-02   3.8406108e-01   2.4736365e-01   1.3217674e-01   2.1601610e-01  -4.0691701e-02  -8.3425494e-03  -2.0468816e-01   1.1578677e-01   1.0568649e-01   1.7443654e-01  -2.3503148e-01  -2.2573526e-01   1.1328093e-03  -1.0054672e-01  -1.4732682e-01  -9.2880561e-02   3.2555192e-02   4.8583401e-02   3.9208900e-02  -4.0316520e-02  -2.0589885e-01  -1.0513504e-01  -2.3358835e-01  -1.5075527e-01   1.0230433e-01  -1.2329298e-01  -1.9057499e-01  -9.7308979e-02   2.6397337e-02   2.4121111e-02  -2.6913475e-02   1.3218342e-01   4.3559901e-02   1.5875144e-01  -5.5230135e-02   4.3644385e-02  -7.0680731e-02  -3.4489605e-02   1.9144420e-01   1.4056226e-01   2.4861336e-01   2.2388663e-01  -3.7439698e-02   1.6062567e-01   2.1925509e-01   1.4755929e-01   1.2691470e-01  -8.3443770e-02   1.1157869e-01   9.9023404e-02  -1.2878134e-01  -3.8761633e-02   2.4212178e-01   2.6573922e-01   2.4686631e-01   1.6457242e-01  -5.4551808e-02  -1.1560267e-01
   1.7210940e-01   2.7358433e-01  -3.8014412e-01  -2.2039399e-01   7.4697136e-02   1.7237118e-01  -2.4866044e-01  -1.9309119e-02  -1.9707548e-02   1.9201151e-01  -1.3074900e-01   1.5414318e-01  -3.4995005e-02   2.2775016e-01  -1.0500475e-01   1.1953907e-01  -9.4936027e-02  -1.4119044e-02  -8.0802617e-02  -7.2127665e-02  -4.4404893e-02  -6.6981817e-02  -2.3706715e-01  -1.6645570e-01  -1.0946437e-01  -3.2629638e-02   2.5802605e-02   5.4921628e-02  -1.6165702e-01  -5.5614981e-02  -3.4129120e-01  -3.7848764e-01  -1.5377631e-01  -1.1881668e-01  -3.2814306e-01  -2.3545192e-01  -2.1145864e-01   2.9086101e-02  -1.6171187e-01   1.0102082e-02  -6.5894259e-02   8.0464302e-02   5.7684165e-01   6.1058629e-01   6.6001456e-01   7.7467924e-01   7.2136566e-01   6.7730460e-01   1.0000000e+00   8.5902073e-01   7.6945646e-01   6.4567042e-01   5.4202395e-01   4.5178589e-01   4.9335117e-01   5.1778438e-01   2.0656533e-01   3.5119825e-02   4.9542186e-01   3.9378148e-01   9.4142024e-02   2.5457334e-01   1.9267999e-01   2.0430352e-01  -2.9543927e-01   4.0106130e-02   7.7513771e-02   1.3372657e-01  -1.7725900e-01  -1.6735450e-01  -1.0488504e-01  -3.0561899e-01  -1.1331341e-01  -1.4149166e-02   4.7886817e-03  -2.3628276e-02  -6.6319602e-02  -1.6893563e-01  -9.6235023e-02  -1.8341050e-02  -1.4790733e-01  -3.8969266e-02   2.1198969e-02   2.3529459e-02  -2.9558270e-01  -4.1182275e-02  -1.7528039e-01  -5.2270358e-03  -1.6846794e-01   6.8566108e-02   2.0817433e-03   1.4868543e-02  -4.4854316e-02  -9.6024566e-03  -7.1783941e-02   3.0149369e-02   6.2677475e-02   2.3599783e-01   3.3500703e-01   2.9445772e-01   1.3663419e-01   2.3397944e-01   1.9725661e-01   1.3239609e-01  -9.4599684e-03  -2.6902432e-01   1.6337943e-01   1.5666161e-01  -2.2588850e-02  -2.2152023e-01  -1.9493321e-01   9.4245237e-02   1.8374024e-01   2.1821719e-01  -1.2993803e-01  -1.5148807e-01
   1.7943527e-01   2.4359134e-01  -4.0751077e-01  -2.8553782e-01   1.8809061e-01   3.4026601e-01  -3.0774075e-01  -4.3775210e-02   1.0891781e-01   2.7595140e-01  -8.1105324e-02   9.9216296e-02  -7.8231901e-03   2.1112035e-01   6.8234304e-02   2.1993781e-01  -1.8322020e-01   8.2463455e-03  -1.2998289e-02  -9.0567349e-02  -1.0254424e-01  -4.3856621e-02  -3.0023890e-01  -2.6277383e-01  -2.0596886e-01  -1.7990758e-01   1.2591320e-01   2.5321803e-01  -1.3934355e-01  -5.9391149e-02  -3.7820565e-01  -3.8045020e-01  -1.5909606e-01  -1.5423553e-01  -2.9921622e-01  -2.7850620e-01  -1.4051360e-01   8.0481098e-02  -1.2217662e-01   3.0739542e-02  -1.0032885e-01   4.8026208e-02   4.8003274e-01   5.3891198e-01   6.0391602e-01   7.7345704e-01   6.0017045e-01   5.8744590e-01   8.5902073e-01   1.0000000e+00   6.1800899e-01   6.6912181e-01   4.0254870e-01   4.3082045e-01   4.2868337e-01   4.5808156e-01   1.7811629e-01   4.4450993e-02   5.5557133e-01   4.3965936e-01   2.1414941e-01   3.6162503e-01   1.4576280e-01   2.2386282e-01  -1.7037912e-01   1.7149947e-01   3.7573441e-02   5.2129374e-02  -1.5940082e-01  -2.3172278e-01  -1.2429505e-01  -2.9732080e-01  -2.7657810e-02   5.4147951e-02   1.4021915e-01   9.3694414e-02   6.3241122e-02  -6.4058150e-02   1.6954596e-03   7.7038315e-02  -9.4635023e-02   2.2651706e-02   1.1710366e-01   5.5728796e-02  -2.7046366e-01  -9.6845941e-02  -1.9303065e-01   5.4722272e-02  -2.9201327e-01  -5.6839001e-02  -8.9925231e-02  -1.6939588e-02  -1.7539135e-01  -9.1774821e-02  -5.6461558e-02   5.7439673e-02   4.4439791e-02   2.3900073e-01   2.2472566e-01   2.6606735e-01   1.9475994e-01   1.7264906e-01   1.3614300e-01   5.2594725e-02  -7.3168985e-02  -3.7018143e-01   1.5128126e-01   1.5687017e-01   5.1148612e-02  -2.0754648e-01  -1.7189579e-01   5.3092481e-02   8.6898130e-02   1.6395348e-01  -2.1045105e-01  -1.2788103e-01
  -2.5166935e-02   3.4249518e-02  -1.1397270e-01  -2.2741135e-02  -7.1975457e-02   8.1789966e-03  -3.3567008e-02   5.9479200e-03  -2.9388812e-01  -6.6616752e-02  -3.5358230e-01  -5.2690017e-02  -1.8355266e-01  -5.1858365e-02  -3.1291437e-01  -1.3427386e-01  -1.9747433e-01  -2.4397116e-01  -3.1386261e-01  -2.1269695e-01   6.8349948e-02   1.9825780e-02  -6.1020184e-02  -1.4606659e-02   3.2062842e-02   1.5935799e-01  -3.5186987e-02   2.0896960e-02  -2.5620592e-01  -2.0756404e-01  -9.8391760e-02  -1.5530409e-01  -1.3008797e-01  -4.9042317e-02  -5.0777158e-02   6.1917314e-02  -1.4260659e-02  -1.0234259e-02   7.0091921e-03   1.1401528e-01  -2.9208928e-02  -1.1340341e-02   5.6441365e-01   6.7364135e-01   6.1623750e-01   7.1592088e-01   6.7227434e-01   6.3238406e-01   7.6945646e-01   6.1800899e-01   1.0000000e+00   7.0038966e-01   5.2326073e-01   3.4723141e-01   4.1624709e-01   4.0803044e-01  -5.8188836e-02  -1.0584316e-01   2.5875019e-01   1.5553474e-01  -1.0078747e-01  -2.2323174e-02   6.0652572e-02   4.7323523e-03  -1.1780994e-01   6.9177342e-02   3.6009249e-01   3.6869991e-01  -3.1296207e-01  -2.1294254e-01   2.1361508e-02  -1.4700284e-01  -2.0157369e-01  -1.8316697e-01  -1.3832356e-01  -1.6293080e-01  -1.8473458e-01  -2.0318893e-01  -2.5936795e-01  -1.8923149e-01  -2.2544984e-01  -1.7291721e-01   8.6976675e-02  -1.5452891e-01  -2.9312765e-02   2.3019909e-01   2.5651843e-02   5.2629066e-02   5.8947214e-03   2.0860214e-01   1.5018965e-01   4.2734397e-02   1.6319276e-01   1.4133549e-01  -5.4710313e-03  -1.2841041e-02   1.9207737e-01   7.2218610e-02   2.7762961e-01   8.9717831e-02   2.1109115e-01   2.7821359e-01   4.0940810e-01   3.0064123e-01   1.2913740e-01  -3.9463945e-02   1.7618057e-01   2.2893738e-01  -1.0173037e-01  -5.8876882e-02   3.1771068e-02   1.6171775e-01   2.7574042e-01   3.0094766e-01   4.4949100e-02  -2.2434850e-02
   2.2380854e-01  -8.8798438e-02  -2.1461039e-01  -2.1305562e-01  -3.2921010e-02   1.7480210e-01  -1.5547160e-01   7.4211368e-02  -1.3013749e-01   7.1093331e-02  -9.0438388e-02   3.1523398e-02   3.4920327e-02   1.4378296e-01  -8.0007883e-02  -2.8595191e-02  -4.7260840e-01  -3.9958793e-01  -1.2946839e-01  -2.7279199e-01   6.8569915e-04   1.6568722e-01  -2.8138827e-01  -2.1648662e-01   5.4195213e-03  -3.2266667e-02   1.0388942e-01   2.9938057e-01  -4.7425795e-01  -4.7098263e-01  -1.9368111e-01  -3.6814841e-01  -2.2830690e-01  -2.6264467e-01   1.1899082e-01   1.2006325e-01  -7.9003297e-02   1.9292987e-03  -8.3314642e-03   8.1625923e-02  -2.3206289e-01  -2.4804659e-01   6.3232458e-01   7.2229233e-01   7.7724897e-01   7.9515400e-01   5.9588218e-01   5.6265170e-01   6.4567042e-01   6.6912181e-01   7.0038966e-01   1.0000000e+00   1.9030613e-01   1.2582926e-01   1.4350539e-01   1.6631584e-01  -1.2708618e-01  -2.9250316e-01   5.4540032e-01   2.9462741e-01   2.7659841e-01   2.5316666e-01  -2.1838841e-01  -1.7760467e-01   1.8171329e-01   4.9260824e-01   4.8042327e-01   5.1460829e-01  -1.9877114e-01  -1.8749207e-01   2.2068075e-01   5.0458055e-02  -2.2486507e-01  -3.5661764e-01  -6.8561446e-03  -1.4779994e-01   4.7407909e-02  -9.7659153e-02  -2.8634923e-01  -2.3977061e-01  -3.7171383e-01  -3.0116058e-01   1.7338863e-01  -3.6970429e-01   4.2555166e-02   1.6364464e-01   3.9119206e-02   3.2603010e-02  -1.9349008e-01   1.1716300e-01  -1.2369066e-01   2.1047343e-02  -1.7483180e-01   2.4530965e-03  -4.5058753e-02  -6.8579288e-02   3.9346587e-02   6.1018567e-02  -6.7147952e-02   1.0162214e-02   1.5250145e-02   5.9917829e-02   2.2026193e-01   7.2762778e-02  -2.5844383e-02  -2.0534481e-01   2.0112867e-01   3.3179698e-01  -1.7646705e-01  -9.3621435e-02  -3.1893780e-02  -7.2374218e-02   9.5936565e-02   8.7328384e-02  -1.2491868e-01  -2.1231352e-01
  -1.5395014e-02   1.3265962e-01  -1.7080419e-01   1.4774828e-01  -2.9327104e-02   1.3590715e-01  -1.5440483e-03   1.6886472e-01   8.7736179e-02   2.0084172e-01  -2.2934286e-02   7.8258708e-02   1.4470800e-02   1.1419778e-01  -9.3648878e-02   9.4162881e-02   1.3997514e-01   1.5040632e-01  -6.8027375e-02   1.8615130e-02   9.4008850e-02  -8.3934409e-02  -1.2770905e-01  -6.5257560e-02  -1.8057813e-01   8.2869751e-02  -7.7133489e-02  -9.6014811e-02   1.2120399e-01   1.3655168e-01  -2.1107277e-01  -1.2994550e-01  -2.6864562e-01  -1.3241825e-01  -4.2748107e-01  -3.3928419e-01  -1.1618667e-01  -1.3782686e-02  -1.6753994e-01  -3.8247924e-02   2.8604840e-02   2.0659842e-01   3.2004488e-01   2.9451328e-01   1.1508999e-01   2.7403615e-01   6.1331430e-01   5.1162991e-01   5.4202395e-01   4.0254870e-01   5.2326073e-01   1.9030613e-01   1.0000000e+00   7.1697659e-01   6.4691704e-01   4.1853622e-01   1.9240506e-01   4.1226601e-02   1.3341487e-01   2.4099828e-01  -2.6152917e-02   1.2734884e-01   2.8018576e-01   2.9507457e-01  -2.9525938e-01  -4.0095978e-02  -2.7046658e-01  -1.5391304e-01  -1.9676544e-01  -2.1820874e-01  -8.0774454e-02  -2.0014075e-01  -4.2665997e-02   1.1400556e-01  -3.4012984e-02   4.0690091e-02  -1.5811153e-01  -1.2336506e-01  -5.1818043e-02  -7.2559875e-02  -1.5327854e-02   1.0949147e-02  -1.3688087e-01   1.7237474e-01  -1.6614512e-01  -6.2062614e-02  -2.7333783e-01  -4.7020223e-04   1.5058950e-01   2.4898932e-01   4.3452458e-01   2.0422286e-01   2.4090906e-01   1.5884633e-01  -1.5385205e-02   2.6405315e-02   6.7772212e-02  -6.4426761e-02   5.7989582e-01   1.5480472e-01   1.2479181e-01   3.0536844e-01   3.6128658e-01   3.0438291e-01   1.9442226e-01   8.4177595e-02   8.7552019e-02  -6.8242785e-04   9.2660578e-02  -1.7265564e-01   6.1570738e-03   4.6275771e-01   3.9982539e-01   2.9247077e-01   1.7230975e-01   1.6582905e-01
  -1.4483584e-03   2.6291225e-02  -1.8009666e-01  -1.1844445e-01  -6.8623035e-02   2.1785936e-01  -1.0331328e-01  -3.5671967e-02   8.8628612e-02   2.6043540e-01  -1.8318425e-03  -1.1891375e-01  -4.6418838e-02  -1.3110997e-03  -5.9955062e-02   2.5413459e-02   1.2366939e-01   1.5131163e-01  -4.4055984e-02  -5.2596031e-02  -6.3312478e-02  -1.0318157e-01  -1.3611846e-01  -1.5505031e-01  -7.6951856e-02  -5.1273312e-02  -1.2461002e-01  -1.9148763e-02   1.5524560e-01   9.0616178e-02  -1.9959112e-01  -2.0692518e-01  -2.7209343e-01  -2.1902433e-01  -3.1212624e-01  -2.8354609e-01  -2.0837009e-01  -1.2992055e-01  -2.1701706e-01  -1.0069984e-01  -1.3402865e-01   4.0201920e-02   9.2097623e-02   1.2744145e-01   4.2229243e-02   2.3355857e-01   3.3754771e-01   3.5761428e-01   4.5178589e-01   4.3082045e-01   3.4723141e-01   1.2582926e-01   7.1697659e-01   1.0000000e+00   4.5844472e-01   4.3094858e-01   1.2638617e-01   1.1561143e-01   9.1148134e-02   2.0245364e-01  -8.0252220e-02   6.8527861e-02   1.9566280e-01   1.8640205e-01  -2.5318113e-01  -8.2169740e-02  -3.1201911e-01  -2.4988869e-01  -5.7477193e-02  -8.4052692e-02  -2.1157964e-02  -1.9150168e-01  -7.6422554e-02   1.0024678e-01  -8.9457149e-02  -4.4909577e-02  -1.7440340e-01  -1.6159259e-01  -4.2564386e-02  -3.1560650e-02  -2.9639487e-03   1.3558478e-02   1.2758938e-02   1.4603020e-01  -2.1359188e-01  -1.5130267e-01  -2.0741637e-01   1.4737505e-02  -3.1653598e-02   6.0109185e-02   2.8893428e-01   2.5084549e-01   1.6626399e-01   1.4955205e-01  -3.7694878e-02   1.5748507e-01   1.0241667e-01   2.9399012e-01   5.0908373e-01   4.9033718e-01   9.0997648e-02   2.2305074e-01   1.9519768e-01   1.4849883e-01   3.3151172e-02   5.4475089e-03   1.5107753e-02  -3.4336718e-02   4.1074771e-02  -6.3002763e-02   3.5227130e-02   4.0212956e-01   3.1999564e-01   1.5249483e-01   2.9966063e-02   1.3971315e-01
  -1.2849306e-01   1.6898534e-01  -1.1602128e-01   1.3153783e-01  -1.5750109e-02   3.2748192e-01  -1.7120152e-01   7.9101382e-02   1.4375337e-01   3.3940646e-01  -6.3370698e-02   7.8222625e-02  -5.9757530e-02   1.3871309e-01   2.0399614e-02   3.0390212e-01   1.3100147e-01   2.1029620e-01  -9.7843876e-02   4.0322496e-02   1.6904334e-01  -3.9181514e-03  -1.2475497e-01   7.6844475e-03  -1.5632707e-01   4.8528741e-02   4.9635637e-02   1.2483380e-01   1.8373330e-01   2.6204848e-01  -3.3106874e-02   1.5688809e-02  -8.7794076e-02  -5.1381642e-02  -3.2255722e-01  -2.4552968e-01   2.8987805e-01   2.7598199e-01   3.4294667e-01   3.4562218e-01   3.1245564e-01   3.0577903e-01   1.7859043e-01   1.6963471e-01   1.7491930e-01   3.2038510e-01   4.8767759e-01   4.7822759e-01   4.9335117e-01   4.2868337e-01   4.1624709e-01   1.4350539e-01   6.4691704e-01   4.5844472e-01   1.0000000e+00   6.9038892e-01   2.2767494e-01   9.5239966e-02   1.4946490e-01   2.4110088e-01  -1.1258565e-01   6.2154498e-02   2.5006326e-01   2.5369905e-01  -3.5377178e-01  -1.2441843e-01  -2.2439612e-01  -1.0781278e-01  -3.8181871e-02  -6.5442054e-03  -1.7435378e-01  -2.4565068e-01   1.9436862e-01   2.4897806e-01   1.1329067e-01   2.1972552e-01   3.6149873e-02   3.7178148e-02   1.3756779e-01   1.4630331e-01   1.3268633e-01   1.7182840e-01   2.0177625e-01   3.4302417e-01  -1.2639867e-01   5.5686780e-03   1.1368521e-01   4.4621177e-01   1.7956221e-01   5.6401892e-02   2.7096749e-01   7.7994751e-02   5.0185298e-02   2.2254117e-02   1.7374898e-01   1.5558328e-01   3.5245594e-01  -3.7313031e-02   5.1095243e-01   8.4752352e-02   4.0556544e-02   1.9504763e-01   2.1324883e-01   2.7586784e-01   1.4686249e-01  -1.7474847e-02  -3.5748710e-02  -3.4430819e-02   2.1805343e-01  -6.5981386e-02  -6.3253395e-02   3.3917943e-01   2.4585702e-01   3.5003770e-01   1.0213042e-01   1.5888769e-01
  -1.6082727e-02   1.7693297e-01  -9.9423769e-02  -1.8467270e-02   2.3096489e-01   3.1323263e-01  -1.6642788e-01  -2.4358516e-02   2.1376054e-01   2.5026322e-01  -5.6960645e-02   5.5062687e-02  -4.6309001e-03   1.4936994e-01  -1.7913345e-03   1.6159662e-01   3.3237206e-02   1.1809517e-01  -1.5194690e-01  -5.5497067e-02   1.9459278e-01   1.0908646e-01  -2.3150251e-02   4.0743049e-02  -8.5061490e-03   1.2167609e-01   2.1167427e-01   9.8634699e-02   4.1772199e-02   1.3057359e-01  -1.8575020e-01  -1.5408577e-01  -1.4054062e-01  -1.5810400e-01  -2.3207079e-01  -1.9490762e-01   1.1425793e-01   2.7500853e-01   2.8970795e-01   4.2712515e-01   2.2596201e-01   2.5942244e-01   2.8052214e-01   2.6140443e-01   2.1957735e-01   2.8923572e-01   4.9509453e-01   6.2183966e-01   5.1778438e-01   4.5808156e-01   4.0803044e-01   1.6631584e-01   4.1853622e-01   4.3094858e-01   6.9038892e-01   1.0000000e+00   1.4805815e-01   1.6241135e-01   1.8217183e-01   1.1387890e-01  -1.1636528e-01  -1.5444228e-02   1.0648840e-01   1.0937437e-01  -3.2833955e-01  -1.5127770e-01  -1.3441374e-01  -1.4563771e-01  -2.1606116e-02  -5.9015565e-02  -1.7113792e-01  -2.6960067e-01   8.9272735e-02   1.8591944e-01   4.9371471e-02   1.7359943e-01  -3.3037361e-02  -8.0909712e-02   3.1221761e-02   1.2792655e-01   3.7462934e-02   5.4485130e-02   1.3398219e-01   2.1870162e-01  -1.2265578e-01  -1.0686419e-01   1.9360061e-01   3.1427197e-01   1.8337873e-01   2.3942071e-02  -2.0392108e-02   2.5033402e-02  -1.0267229e-01  -8.7490483e-02   1.3507235e-01   2.6004209e-01   3.2626199e-01   4.3333870e-01   2.3047530e-01   4.6679722e-01  -1.4390408e-02   1.7216811e-02  -1.4260924e-03   1.4095712e-01   1.2100454e-01  -1.0476208e-01  -1.1232758e-01  -1.5496000e-01   1.0712561e-01   9.7898694e-02   1.2551933e-01   1.6317480e-01   7.7893494e-02   1.5150397e-01  -1.5278259e-03  -3.3794556e-02
   4.5677140e-01   6.8257704e-01  -5.9417254e-01  -1.7505913e-01  -1.0983268e-01  -7.5086852e-02  -2.9050503e-01   2.9399504e-02   2.9675566e-01   2.6662319e-01   2.4973445e-01   2.9981104e-01   2.2817719e-01   3.9605295e-01   1.8352808e-01   3.6792194e-01   5.9943868e-01   7.1094202e-01   4.1756157e-01   5.0845535e-01  -1.2275831e-01  -2.5932941e-01  -5.5400692e-01  -5.0570319e-01  -3.2487042e-01  -4.8120650e-01  -9.9944590e-02  -1.0212046e-01   4.9379517e-01   5.6339124e-01  -1.8444192e-01  -1.6223507e-01   3.2777314e-01   2.4580817e-01  -5.2726691e-01  -5.2740331e-01  -2.4615865e-02   3.4610714e-01  -4.3788155e-02   1.7149626e-01   2.5802494e-01   3.9891459e-01   5.8946226e-02  -1.4480150e-02  -1.8854405e-02   4.7384384e-02   1.8807495e-01   1.9287082e-01   2.0656533e-01   1.7811629e-01  -5.8188836e-02  -1.2708618e-01   1.9240506e-01   1.2638617e-01   2.2767494e-01   1.4805815e-01   1.0000000e+00   7.3860134e-01   4.6553782e-01   6.7409476e-01   4.3960643e-01   6.1601247e-01   6.3246438e-01   7.1396473e-01  -3.9353312e-01  -2.4605073e-01  -2.7680618e-01  -2.4169634e-01   4.2341352e-01   3.7623158e-01  -2.4104395e-01  -2.7992947e-01   4.7193924e-01   5.7322298e-01   3.6869151e-01   4.5162923e-01   4.8315737e-01   4.6594722e-01   6.1646906e-01   6.5844879e-01   5.8793754e-01   6.1153196e-01   1.7592441e-01   6.0851198e-01  -4.6774551e-01  -2.6249976e-01  -3.6467445e-01   2.5688015e-03  -6.8598825e-02  -1.0471989e-01  -4.4089202e-02  -8.3609686e-02  -2.2675779e-01  -2.2325897e-01  -1.3549113e-01   2.7286800e-02  -1.1561916e-01   9.6050345e-02   4.1040309e-01   1.7791374e-01   2.5367264e-02   2.6237716e-01   4.2227114e-02  -6.4674412e-02  -1.0895704e-01  -3.3791740e-01   5.1819723e-02  -3.8174145e-02   5.7699112e-03  -1.9531214e-01  -2.0050064e-01   5.1989797e-02  -4.9070292e-02   8.2851383e-03  -2.8258628e-01  -1.1284829e-01
   1.6764352e-01   7.1696781e-01  -5.1231969e-01  -2.0616852e-01   2.2803146e-02  -1.5190609e-01  -3.9864454e-01  -2.5161546e-01   2.0100150e-01   5.1812862e-02   1.3280442e-02   1.7092413e-01  -9.1638676e-02   3.9632212e-02   1.4665966e-01   2.3491035e-01   7.2078960e-01   6.9947249e-01   3.2640076e-01   5.7256010e-01   5.8536631e-02  -1.4323757e-01  -3.9004648e-01  -3.4173565e-01  -2.7260722e-01  -3.4334298e-01   6.4677963e-02  -9.1369796e-02   5.5623463e-01   6.0528940e-01  -1.8739487e-02   1.1041911e-01   4.0855386e-01   3.3812072e-01  -3.5016489e-01  -3.7552337e-01   7.0979956e-02   4.0085578e-01   2.5514676e-02   2.5461988e-01   4.1305304e-01   5.3458197e-01  -9.0956243e-02  -1.5428068e-01  -1.2099281e-01  -6.1150297e-02  -2.5841091e-03   3.3733193e-02   3.5119825e-02   4.4450993e-02  -1.0584316e-01  -2.9250316e-01   4.1226601e-02   1.1561143e-01   9.5239966e-02   1.6241135e-01   7.3860134e-01   1.0000000e+00   1.2470426e-01   4.5529770e-01  -2.6260816e-02   2.5814747e-01   6.5544227e-01   6.1818037e-01  -4.1469098e-01  -3.9498924e-01  -1.6665108e-01  -2.0510005e-01   4.4879366e-01   4.5651432e-01  -1.3238835e-01  -1.5526146e-01   5.3474579e-01   5.9565620e-01   4.1975337e-01   4.9003130e-01   4.0614183e-01   4.8981868e-01   7.2014617e-01   6.1856854e-01   7.4042380e-01   7.1000242e-01   3.5789077e-01   7.3904475e-01  -2.3175075e-01  -5.5030077e-02  -8.8011893e-02   1.8232915e-01  -1.8333646e-01  -2.1123638e-01  -9.5715406e-02  -1.6114515e-01  -1.7978496e-01  -2.7851327e-01  -2.7872352e-02   1.9412421e-01   4.3427466e-02   2.9114144e-01   3.1669651e-01   3.2110095e-01   1.3572317e-01   1.0195930e-01   3.3443572e-02  -7.2863098e-02  -1.1567287e-02  -1.7560287e-01   6.3164684e-02  -6.9468097e-02   7.6932183e-02  -1.0793432e-01  -1.0038219e-01  -1.5206956e-03  -1.9313336e-01  -2.0160961e-02  -1.9128858e-01   4.8050659e-03
   4.7512399e-01   2.3510139e-01  -3.7757553e-01  -2.3072725e-01   1.2580140e-01   2.0533155e-01  -1.2482268e-01   1.6678612e-01   2.9717389e-01   2.6030375e-01   1.4215437e-01   1.5051134e-01   3.0399262e-01   4.2198263e-01  -1.6978805e-02   1.7128019e-01  -1.3835237e-01   1.0302938e-01   2.2198583e-01   4.7408112e-02  -5.2220218e-02   9.8223063e-02  -5.5373601e-01  -5.4410209e-01  -1.3811203e-01  -3.1559317e-01   1.0192471e-01   2.1376031e-01  -2.1862350e-01  -8.3092561e-02  -3.2930801e-01  -5.1036700e-01  -4.9518912e-02  -1.7501281e-01  -1.4134401e-01  -1.9595592e-01  -1.2909278e-01   1.1115007e-01  -1.1009417e-01   4.6211950e-02  -2.2809606e-01  -4.5137363e-02   4.0269875e-01   3.4845966e-01   4.6511498e-01   4.3061209e-01   3.8076552e-01   3.8406108e-01   4.9542186e-01   5.5557133e-01   2.5875019e-01   5.4540032e-01   1.3341487e-01   9.1148134e-02   1.4946490e-01   1.8217183e-01   4.6553782e-01   1.2470426e-01   1.0000000e+00   7.2311937e-01   6.7138258e-01   7.0804972e-01   2.5795320e-02   2.5099234e-01  -2.6129734e-02   2.8255285e-01   2.1598562e-01   2.0412057e-01   1.4510165e-01   7.0593216e-02   4.5980983e-02  -5.6233146e-02   6.0991986e-02   2.3636091e-02   1.8281022e-01   8.4180929e-02   3.5972950e-01   1.4960136e-01  -2.8610984e-04   8.2229231e-02  -1.0917999e-01  -7.9860590e-02   2.5434913e-02  -3.9521215e-02  -4.0731680e-01  -3.8064988e-01  -2.9324026e-01  -1.0666370e-01  -1.0989877e-01   9.5464623e-02  -1.8783625e-01  -2.7584398e-02  -3.5523232e-01  -1.4118265e-01  -3.0881406e-01  -1.5614940e-01  -2.6444924e-01   1.3405266e-01   7.0084809e-02   1.5296991e-01  -4.2473684e-02   1.2675321e-01   1.0366605e-01  -2.7602130e-02  -2.2660013e-02  -3.3847317e-01   1.4103919e-01   2.5076573e-01  -2.0290455e-01  -2.2271425e-01  -9.5928526e-02  -1.0111963e-01  -4.0537705e-03   3.6876218e-03  -2.0771963e-01  -1.9520281e-01
   3.5967085e-01   5.2776347e-01  -5.4290110e-01  -4.8708674e-02  -1.4435782e-01  -4.8552625e-02  -1.8048679e-01   2.5698367e-01   1.3455706e-01   2.3873921e-01   5.8944144e-02   1.8460574e-01   1.3100041e-01   3.6416269e-01  -2.7109589e-02   2.6236180e-01   2.5014645e-01   3.8208619e-01   2.9239857e-01   3.3276127e-01  -1.8941124e-01  -1.3417444e-01  -7.0332837e-01  -6.7314256e-01  -3.2042175e-01  -5.5707377e-01  -1.3019103e-01   7.8016791e-02   1.3904553e-01   2.1374738e-01  -2.1653227e-01  -2.6702004e-01   1.8370313e-01   9.0467514e-02  -4.1141534e-01  -4.3448445e-01  -5.7610603e-02   2.1759925e-01  -1.7151398e-01   9.2100457e-03   1.6740970e-02   1.2460796e-01   2.3918361e-01   1.4779494e-01   2.3006870e-01   2.9665867e-01   3.3841286e-01   2.4736365e-01   3.9378148e-01   4.3965936e-01   1.5553474e-01   2.9462741e-01   2.4099828e-01   2.0245364e-01   2.4110088e-01   1.1387890e-01   6.7409476e-01   4.5529770e-01   7.2311937e-01   1.0000000e+00   4.9949103e-01   7.8105990e-01   4.2637297e-01   6.4428995e-01  -2.2604104e-01   1.0674138e-01   2.9094370e-02   1.2691971e-01   2.9018700e-01   3.0266060e-01  -8.8418077e-02  -1.8186912e-01   2.3366751e-01   2.4990311e-01   2.6049759e-01   2.6748818e-01   3.2801869e-01   2.8097320e-01   3.7159178e-01   2.9491904e-01   2.8195830e-01   2.7119278e-01   1.9500759e-01   3.6638033e-01  -4.9299620e-01  -2.9937964e-01  -3.8705230e-01   9.9751275e-03  -1.6368365e-01  -5.3342321e-02   4.1706245e-02   1.0050121e-02  -2.4205136e-01  -1.7417631e-01  -8.2038327e-02   1.2173826e-01  -7.7994339e-02   1.4630579e-01   3.9157542e-01   2.1715676e-01   1.9473963e-01   2.8711960e-01   2.5687477e-01  -4.2876518e-02  -1.2742497e-01  -3.4026001e-01   2.6654086e-01   3.5450866e-01   5.2989187e-02  -2.9498711e-01  -2.6694075e-01   5.2319129e-02   5.4513090e-02   1.2810334e-01  -2.3439027e-01  -7.6323262e-02
   6.4080977e-01   1.5674051e-01  -2.1869872e-01  -6.4427276e-02  -2.6354966e-02   6.5876253e-02   2.1854556e-01   4.9121908e-01   3.4811809e-01   3.0112748e-01   5.0072948e-01   2.2855731e-01   6.1979008e-01   5.7989148e-01   1.4183553e-01   1.3891317e-01  -8.0888730e-02   1.5227825e-01   3.1034585e-01   1.0116012e-02  -2.5244794e-01  -1.1934805e-01  -3.9637029e-01  -4.6600140e-01  -1.0049389e-01  -3.1310559e-01  -9.4273678e-02   2.8671853e-02  -1.3662373e-01  -1.0541986e-01  -3.6831023e-01  -4.8915579e-01   4.7810559e-02  -2.8665790e-02  -1.3907266e-01  -2.1955113e-01  -2.3624868e-01  -7.1725944e-02  -2.1572846e-01  -1.2508805e-01  -2.6054953e-01  -1.8551972e-01   1.5082464e-01   1.2216153e-01   6.7262959e-02   3.9147167e-02   1.8533069e-01   1.3217674e-01   9.4142024e-02   2.1414941e-01  -1.0078747e-01   2.7659841e-01  -2.6152917e-02  -8.0252220e-02  -1.1258565e-01  -1.1636528e-01   4.3960643e-01  -2.6260816e-02   6.7138258e-01   4.9949103e-01   1.0000000e+00   8.2536800e-01  -2.8579643e-02   2.5164502e-01   3.3957476e-01   5.4042471e-01  -1.2272008e-01  -5.4220617e-02   1.5855618e-01   3.1035607e-02  -1.3711143e-01  -1.5861067e-01   2.2518709e-02   2.7632835e-02   1.3302862e-01   4.0444079e-02   2.9738717e-01   1.1376625e-01  -1.6691410e-02   1.0021783e-01  -6.1126957e-02  -4.4053272e-02  -2.3597065e-01  -1.5955556e-01  -2.3181639e-01  -4.4885413e-01  -4.6460849e-01  -3.7289682e-01   1.5133382e-01   2.5858903e-01  -5.7380245e-02   1.5474246e-01  -1.7775030e-01  -2.1124919e-02  -3.2460731e-01  -2.3364151e-01  -3.4433060e-01  -2.5364361e-02  -1.0804224e-02  -4.0355434e-03  -5.1847540e-02   1.2141291e-01  -2.7772892e-02  -6.2417292e-02  -9.3587104e-02  -2.1304691e-01   1.2565358e-01   1.2366312e-01  -1.1810994e-01  -1.2107100e-01  -5.6341632e-02  -2.0708983e-02   7.6752231e-02  -4.6080692e-02  -1.8376895e-01  -1.7934579e-01
   5.9746654e-01   4.8193732e-01  -4.7233586e-01  -2.3939298e-02  -7.0134518e-02   3.1861021e-02   1.8947170e-02   4.7678382e-01   2.0265029e-01   2.8547149e-01   3.3571899e-01   3.0551138e-01   4.2468835e-01   5.3314307e-01   4.4303247e-02   2.0303383e-01   1.6286891e-01   3.5173357e-01   3.6886357e-01   1.8873209e-01  -2.8482545e-01  -1.9026148e-01  -5.4261507e-01  -5.5810064e-01  -2.4970338e-01  -4.6268928e-01  -1.6298698e-01   6.5042645e-03   4.2280202e-02   1.0090931e-01  -4.0868163e-01  -4.1042501e-01   1.5637124e-01   1.0636460e-01  -3.9733145e-01  -4.7243319e-01  -2.2126083e-01   2.2054257e-02  -2.3129193e-01  -1.3406102e-01  -1.4598106e-01  -4.2138138e-02   1.7612241e-01   1.6377019e-01   7.1417603e-02   1.2948798e-01   2.8216048e-01   2.1601610e-01   2.5457334e-01   3.6162503e-01  -2.2323174e-02   2.5316666e-01   1.2734884e-01   6.8527861e-02   6.2154498e-02  -1.5444228e-02   6.1601247e-01   2.5814747e-01   7.0804972e-01   7.8105990e-01   8.2536800e-01   1.0000000e+00   2.9321248e-01   5.7631045e-01   4.5343006e-04   3.8306868e-01  -2.1902137e-01  -1.2764555e-01   1.0708346e-01   6.4043942e-02  -1.5258579e-01  -2.7605147e-01   1.0977840e-01   1.6558837e-01   1.8989432e-01   1.4912238e-01   2.8749476e-01   1.6599017e-01   2.1352986e-01   2.6247531e-01   1.5394251e-01   1.2914308e-01  -1.1895698e-01   1.2110718e-01  -4.1078802e-01  -4.5422303e-01  -5.5815216e-01  -2.9049066e-01  -6.4061893e-02   1.3443199e-01  -5.0608597e-02   3.4221081e-02  -2.0802016e-01  -1.6854434e-01  -2.0532280e-01  -1.3971082e-02  -2.0659202e-01   1.0651135e-01   1.5929514e-01   1.2495199e-01   4.9117844e-02   1.9959153e-01   1.0375048e-01  -1.2813670e-02  -4.6201803e-02  -2.3635219e-01   1.2572217e-01   1.1876931e-01   9.6014123e-03  -1.7599377e-01  -1.4637914e-01   1.8632926e-02   4.7407402e-02   7.6465550e-02  -1.8438113e-01  -1.0872704e-01
   5.6709438e-02   7.2790591e-01  -4.8754930e-01   1.0048120e-01  -2.0610743e-01  -1.1204317e-01  -2.7980052e-01  -2.8589939e-02   1.6504931e-02   3.0449077e-01   1.4650462e-01   4.5767051e-01  -1.0924482e-02   3.0152709e-01   1.5115692e-01   4.4566159e-01   7.8839178e-01   7.3291924e-01   3.5329600e-01   5.8963883e-01  -2.5407672e-01  -5.4163753e-01  -1.7630821e-01  -8.8838534e-02  -2.9309302e-01  -2.5802439e-01  -1.5187914e-01  -3.2090724e-01   7.5889285e-01   7.6103377e-01  -4.0597380e-02   2.3410827e-01   4.9417074e-01   5.2920896e-01  -6.9685818e-01  -6.5290877e-01  -2.0590431e-02   3.4596919e-01  -8.0582874e-02   2.8439660e-02   4.8225322e-01   6.0626991e-01  -2.0989163e-01  -1.8571108e-01  -1.8230051e-01   4.0335387e-03   1.0531558e-02  -4.0691701e-02   1.9267999e-01   1.4576280e-01   6.0652572e-02  -2.1838841e-01   2.8018576e-01   1.9566280e-01   2.5006326e-01   1.0648840e-01   6.3246438e-01   6.5544227e-01   2.5795320e-02   4.2637297e-01  -2.8579643e-02   2.9321248e-01   1.0000000e+00   8.6545940e-01  -5.7013705e-01  -3.9371917e-01  -3.4456629e-01  -3.3935669e-01   2.9095026e-01   2.8157480e-01  -3.5979400e-01  -4.1454291e-01   5.2478537e-01   6.9262345e-01   3.2469805e-01   4.7748010e-01   7.1349688e-02   2.1295725e-01   6.2595149e-01   6.6107526e-01   6.9868086e-01   6.8331516e-01   1.7245394e-01   7.8049389e-01  -2.7956225e-01   1.2535792e-01  -3.3608717e-01   2.7129928e-02  -8.2845639e-02  -1.8601832e-01  -1.3763254e-02  -3.2093919e-01  -6.1265946e-02  -3.4870234e-01   9.3880928e-02   2.4595458e-01  -2.1387989e-02   1.5429357e-01   2.8947968e-01   1.7678650e-01   2.6757176e-01   1.2646227e-01   1.0182942e-01   5.3411974e-02  -1.7985676e-01  -3.5423752e-01  -4.4541775e-02  -1.8375281e-01   1.2514387e-01  -1.0026219e-01  -3.6691183e-01  -1.1413251e-01  -2.1025344e-01   5.1814444e-02  -3.2598716e-01  -1.1017357e-01
   1.4521590e-01   7.6546521e-01  -5.0034486e-01   1.7802707e-01  -1.9519813e-01  -1.3422925e-01  -1.0195838e-01   2.0181897e-01   7.3842958e-02   2.9088925e-01   1.2159646e-01   4.2453155e-01   6.8279494e-02   4.1184929e-01   2.1049696e-02   3.9018359e-01   6.9605783e-01   7.6664818e-01   3.7105684e-01   5.6487230e-01  -3.1850387e-01  -5.2532305e-01  -3.4273162e-01  -3.0177562e-01  -3.6141572e-01  -3.9063241e-01  -2.4225569e-01  -2.9255375e-01   6.2872463e-01   6.9458010e-01  -1.4616818e-01   6.8414208e-02   4.8969337e-01   5.0024179e-01  -7.3605551e-01  -7.0740076e-01  -7.3574103e-02   2.7022485e-01  -1.4488650e-01   4.4906549e-03   3.9048557e-01   5.1616602e-01  -1.2782191e-01  -1.6610618e-01  -1.8583910e-01  -4.0771034e-03   9.7278187e-02  -8.3425494e-03   2.0430352e-01   2.2386282e-01   4.7323523e-03  -1.7760467e-01   2.9507457e-01   1.8640205e-01   2.5369905e-01   1.0937437e-01   7.1396473e-01   6.1818037e-01   2.5099234e-01   6.4428995e-01   2.5164502e-01   5.7631045e-01   8.6545940e-01   1.0000000e+00  -4.5889120e-01  -2.0837510e-01  -3.4431115e-01  -3.1127889e-01   2.7059540e-01   2.3577000e-01  -4.5545320e-01  -5.1329435e-01   4.6123241e-01   6.7687752e-01   3.1793113e-01   4.6709663e-01   1.5230206e-01   2.2697559e-01   6.1215161e-01   6.3506601e-01   6.6018087e-01   6.3435364e-01   4.5465382e-02   7.1222262e-01  -4.2325217e-01  -9.8112735e-02  -5.1285769e-01  -4.3081988e-02  -5.8618828e-02  -1.7423586e-01   1.9801754e-02  -2.6471865e-01  -1.2193154e-01  -3.6498127e-01  -6.0824784e-03   2.0154344e-01  -1.0842287e-01   1.4389477e-01   3.3996391e-01   1.7282961e-01   2.7340727e-01   1.7020984e-01   1.2813360e-01   4.8331147e-02  -1.4800594e-01  -3.5840477e-01   5.4504553e-02  -4.0168177e-02   1.4965298e-01  -2.2241079e-01  -3.7332986e-01  -6.9515586e-02  -1.6508611e-01   1.2642577e-01  -2.7161104e-01  -9.9584646e-02
   7.3122962e-02  -4.3596762e-01   4.2360607e-01   1.7884209e-02   8.2083513e-02  -6.8490904e-03   4.5088573e-01   2.6753132e-01   1.5020684e-01  -1.1406165e-01   7.4106123e-02  -2.0057726e-01   1.1513761e-01  -8.5548186e-02   4.5903953e-02  -2.7967567e-01  -4.1657977e-01  -3.7640877e-01  -3.3172429e-02  -2.6985414e-01  -2.7633427e-02   1.6718399e-01   1.5714330e-01   1.3670394e-03   4.3707557e-01   1.9317758e-01   8.2737889e-02   1.2203898e-01  -4.2700663e-01  -4.7261787e-01   6.8358594e-02  -5.8996491e-02  -6.7222899e-02  -9.4362928e-02   6.1406434e-01   4.7370838e-01   1.0351960e-01  -3.0492935e-01   9.4648966e-03  -1.1330049e-01  -3.6747602e-01  -4.3261899e-01  -4.4393370e-02  -3.6190015e-02   5.0699087e-02  -7.4766692e-02  -1.3649449e-01  -2.0468816e-01  -2.9543927e-01  -1.7037912e-01  -1.1780994e-01   1.8171329e-01  -2.9525938e-01  -2.5318113e-01  -3.5377178e-01  -3.2833955e-01  -3.9353312e-01  -4.1469098e-01  -2.6129734e-02  -2.2604104e-01   3.3957476e-01   4.5343006e-04  -5.7013705e-01  -4.5889120e-01   1.0000000e+00   7.3048012e-01   2.9083411e-01   2.6802308e-01  -1.0276977e-01  -5.6632911e-02   1.2717081e-01   2.1385992e-01  -3.0612773e-01  -3.7362210e-01  -1.1821456e-01  -2.8448360e-01   4.4589905e-02  -5.7192603e-02  -3.2131462e-01  -3.2451261e-01  -3.2794098e-01  -3.2518439e-01  -1.6517108e-01  -5.0547125e-01   5.1505105e-01   1.0970416e-01   7.3058807e-02  -9.5097168e-02   1.8631020e-01   3.8558458e-01   1.0502511e-01   3.5131503e-01   1.9252806e-01   3.0175846e-01  -2.1314586e-01  -2.7989041e-01  -8.8797296e-02  -1.4561406e-01  -2.0017048e-01  -1.6671465e-01   4.0175187e-03   4.5675899e-02   7.7110757e-02   4.5176290e-03   6.5694492e-02   2.2371210e-01   1.0769130e-01   1.6497113e-01  -1.3592140e-01   4.0326951e-02   2.3388032e-01   5.9340204e-02   1.2520074e-01  -2.1925419e-02   2.0855436e-01   7.9429288e-02
   2.8441831e-01  -2.2091064e-01   1.3552749e-01   1.3687110e-01  -4.1339593e-02   9.0387894e-02   2.8779444e-01   5.2625322e-01   1.3350522e-01   7.6195413e-02   2.0030736e-01   6.8987863e-02   2.7832087e-01   2.3286530e-01   5.8805855e-02  -8.7039028e-02  -3.9817293e-01  -3.1055922e-01   1.0662886e-01  -1.9562067e-01  -8.9851184e-02   1.1695842e-01  -3.3445156e-02  -8.1590123e-02   1.7911991e-01   8.8777396e-02   1.3415632e-02   1.2471158e-01  -4.0695489e-01  -4.4786886e-01  -1.4196926e-01  -2.1075246e-01  -6.8781762e-02  -9.8074731e-02   2.6635882e-01   1.3514630e-01  -7.7008405e-02  -2.1794993e-01  -1.0357746e-01  -1.9289236e-01  -3.6002303e-01  -3.9674389e-01   1.7317933e-01   2.2803364e-01   2.0196615e-01   1.8699931e-01   1.9701720e-01   1.1578677e-01   4.0106130e-02   1.7149947e-01   6.9177342e-02   4.9260824e-01  -4.0095978e-02  -8.2169740e-02  -1.2441843e-01  -1.5127770e-01  -2.4605073e-01  -3.9498924e-01   2.8255285e-01   1.0674138e-01   5.4042471e-01   3.8306868e-01  -3.9371917e-01  -2.0837510e-01   7.3048012e-01   1.0000000e+00   1.3908058e-01   2.1778956e-01  -7.6652230e-02  -1.2494760e-01   4.7723358e-02   7.3215373e-03  -2.3362755e-01  -3.0095619e-01   2.3970334e-02  -1.1496027e-01   3.4061630e-02  -9.7538018e-02  -2.5198774e-01  -3.0211523e-01  -2.9075004e-01  -3.3847642e-01  -1.4004887e-01  -4.6400855e-01   3.1146075e-01   8.8869081e-04  -3.7243143e-02  -1.6400685e-01   6.3045173e-02   4.5551096e-01   6.8777352e-02   2.5380423e-01   8.3177435e-02   1.1687592e-01  -1.3724722e-01  -1.1756438e-01  -2.7977649e-02   8.0299750e-03  -1.6035769e-01  -2.2227703e-02   2.6745918e-02   1.9646310e-02   1.3747113e-01   5.1635733e-02   6.0069841e-02   7.6224671e-02   1.2363401e-01   1.8446320e-01  -1.1516121e-01  -2.6017433e-02   9.8782884e-02  -1.9677029e-02   6.4073968e-02   5.1223616e-02   8.4760732e-02  -4.0642212e-02
  -1.7475129e-01  -2.2338860e-01   1.7314877e-01  -1.0176946e-01   8.2334586e-02  -1.5672983e-01   6.0840847e-03  -2.1953554e-01  -2.7988116e-01  -3.9992690e-01  -5.3461754e-01  -2.4471261e-01  -3.9990882e-01  -3.1590386e-01  -2.9040214e-01  -2.9746979e-01  -3.9368739e-01  -4.5347255e-01  -2.6615588e-01  -1.5178044e-01   1.8512618e-01   3.5902862e-01  -4.4748017e-02  -2.1487237e-02   2.4573646e-01   1.0365488e-01   1.9238716e-01   2.8825987e-01  -4.6286008e-01  -4.2498568e-01   2.5983476e-01   8.5178599e-02   3.5759385e-02  -3.1723895e-02   6.1908940e-01   6.5045543e-01   2.5063972e-01   3.4053867e-02   1.6316074e-01   1.5361609e-01  -7.6403083e-02  -1.9318611e-01   3.3792640e-01   3.1677651e-01   6.1146145e-01   4.4744694e-01   8.8147239e-02   1.0568649e-01   7.7513771e-02   3.7573441e-02   3.6009249e-01   4.8042327e-01  -2.7046658e-01  -3.1201911e-01  -2.2439612e-01  -1.3441374e-01  -2.7680618e-01  -1.6665108e-01   2.1598562e-01   2.9094370e-02  -1.2272008e-01  -2.1902137e-01  -3.4456629e-01  -3.4431115e-01   2.9083411e-01   1.3908058e-01   1.0000000e+00   9.0222104e-01  -8.9696469e-03   1.7611824e-01   3.1964563e-01   3.8890975e-01  -2.2908797e-01  -4.0392131e-01  -1.0095498e-01  -1.8649445e-01   9.9918501e-02   5.2529923e-02  -2.3340740e-01  -2.8111404e-01  -2.3730088e-01  -2.2246154e-01   2.8752722e-01  -3.0873841e-01   3.1035300e-01   4.5013781e-01   3.0954916e-01   2.1476502e-01  -1.5510042e-01  -3.4513502e-02  -6.2688398e-02   3.3938105e-02  -3.8707950e-02   1.1943443e-01  -8.7055153e-02  -1.4161687e-01  -2.1699701e-03  -3.6344986e-02  -1.4928220e-01  -1.2104325e-01   5.2082177e-02   1.0967317e-02   2.0888543e-01   1.9987697e-02  -1.4155315e-02   6.6809199e-03   1.7729549e-01   3.8541858e-01  -2.8900367e-01  -5.0812911e-02   1.0457148e-01  -1.3686574e-01  -3.4221110e-02  -4.5949935e-02  -1.9853101e-02  -5.7033445e-02
  -9.5964363e-02  -2.1017096e-01   1.3234193e-01   1.6884987e-02  -5.4274753e-02  -1.3206373e-01   1.8642375e-03  -3.7284625e-02  -2.8542359e-01  -2.9534040e-01  -4.6043886e-01  -1.7327423e-01  -3.4770914e-01  -2.1242120e-01  -2.8305566e-01  -2.2804799e-01  -3.5337883e-01  -4.0553720e-01  -2.2003096e-01  -9.7163154e-02   1.4005802e-01   3.0540820e-01  -1.3575097e-01  -5.0297258e-02   1.6433872e-01   7.7734300e-02   9.0475653e-02   2.9738026e-01  -4.4694354e-01  -4.2555029e-01   2.5306983e-01   1.1964960e-01   6.0759051e-02   5.0880791e-03   5.7768136e-01   6.5224160e-01   1.9463859e-01  -8.4118852e-03   8.0702633e-02   9.6847949e-02  -7.2422689e-02  -2.1378496e-01   4.3009114e-01   3.4819775e-01   6.6000870e-01   5.2508009e-01   2.3190154e-01   1.7443654e-01   1.3372657e-01   5.2129374e-02   3.6869991e-01   5.1460829e-01  -1.5391304e-01  -2.4988869e-01  -1.0781278e-01  -1.4563771e-01  -2.4169634e-01  -2.0510005e-01   2.0412057e-01   1.2691971e-01  -5.4220617e-02  -1.2764555e-01  -3.3935669e-01  -3.1127889e-01   2.6802308e-01   2.1778956e-01   9.0222104e-01   1.0000000e+00   4.2619573e-02   2.8789557e-01   2.6035887e-01   3.2585791e-01  -2.2026336e-01  -4.1044407e-01  -1.0333917e-01  -1.7404162e-01   1.0112071e-01   7.1995796e-02  -2.1361237e-01  -3.2757547e-01  -1.9550506e-01  -2.0840140e-01   2.7445081e-01  -2.9431281e-01   2.8712141e-01   4.4647353e-01   2.4118828e-01   2.1365463e-01  -2.1935200e-01  -4.2168321e-02   7.7838915e-02   1.6631449e-01  -3.0674774e-02   1.5630772e-01  -2.0723389e-02  -1.0079114e-01   4.3445760e-02  -1.0427612e-01  -1.6590690e-02  -1.4153618e-01   1.3978604e-02   4.1515966e-02   2.1131036e-01  -6.0401262e-02  -6.4308248e-02   1.6554152e-02   2.6725358e-01   4.4766602e-01  -1.7368472e-01  -7.9958322e-02   6.2926141e-02  -5.9522781e-02   2.0270756e-02  -6.3636505e-02  -4.8549468e-02  -6.6398415e-03
   2.4920852e-01   2.7428569e-01  -7.3004623e-02  -8.0999902e-03  -2.1201894e-01  -1.4150501e-01  -1.0740158e-01   6.9293748e-03   2.3083760e-01   1.7218612e-01   2.7430149e-01   1.6649407e-01   1.1075183e-01   2.3369169e-01   2.7952202e-01   3.0122846e-01   4.0496656e-01   4.6459581e-01   4.8252526e-01   5.8260407e-01  -1.1650354e-01  -2.1413429e-01  -2.1072354e-01  -1.6707176e-01  -1.3034499e-01  -3.2662036e-01  -5.3800269e-02  -3.2241945e-02   4.0333316e-01   3.5205194e-01   1.7593851e-01   1.1483375e-01   3.6698261e-01   2.0384241e-01  -1.0370747e-01  -1.4442406e-01  -3.4592083e-02   2.2798391e-01  -2.6750209e-02   1.0156882e-01   1.9704984e-01   2.2690152e-01  -2.8891934e-01  -3.9701654e-01  -9.3781446e-02  -1.0081061e-01  -1.9787664e-01  -2.3503148e-01  -1.7725900e-01  -1.5940082e-01  -3.1296207e-01  -1.9877114e-01  -1.9676544e-01  -5.7477193e-02  -3.8181871e-02  -2.1606116e-02   4.2341352e-01   4.4879366e-01   1.4510165e-01   2.9018700e-01   1.5855618e-01   1.0708346e-01   2.9095026e-01   2.7059540e-01  -1.0276977e-01  -7.6652230e-02  -8.9696469e-03   4.2619573e-02   1.0000000e+00   7.8423623e-01  -1.5498146e-01   2.3723767e-02   4.2663752e-01   4.0365914e-01   3.3788694e-01   3.8711826e-01   3.8467504e-01   4.1448944e-01   5.0057183e-01   3.7263604e-01   4.8610887e-01   4.7021082e-01   3.0639269e-01   4.1131155e-01  -4.7920556e-02   2.4266875e-02  -7.8781069e-03   1.4470426e-01   5.2728119e-02  -6.6003876e-02   1.2546821e-03  -1.0521495e-01  -1.6793315e-01  -1.9286436e-01   8.3255602e-03   1.3852936e-01  -4.2978685e-02   1.9708211e-01   1.3561369e-01   1.9997724e-01   9.1565589e-02  -6.4459382e-02  -1.1349398e-01  -2.0124808e-01  -2.6920775e-01  -3.2164285e-01   1.1533197e-01   9.0539251e-02   1.1763101e-02   2.3208906e-02  -2.1610414e-01  -2.2760648e-01  -2.9469021e-01  -1.7936562e-01  -3.3004741e-01  -1.7582574e-01
   1.5092206e-01   2.6555974e-01  -4.8498175e-02  -3.4077194e-02  -2.3059177e-01  -2.4739853e-01  -9.4131204e-02  -3.1461803e-02   7.8918239e-02   2.3478679e-02  -2.5323479e-03   2.8716345e-02  -1.4683417e-01   5.3697710e-02   6.8577928e-02   1.2547107e-01   4.0834333e-01   3.8456549e-01   3.6877189e-01   5.3531567e-01  -1.2517474e-01  -1.9605056e-01  -2.6926194e-01  -2.4235281e-01  -2.3842137e-02  -3.1573356e-01  -1.0622735e-01  -3.5293522e-02   3.1651380e-01   2.6581048e-01   2.3379864e-01   2.2583992e-01   4.6301286e-01   3.3311908e-01   7.4801692e-02   8.8977012e-02   8.6806615e-02   1.3390572e-01  -8.1276807e-03   6.6073422e-02   1.6115868e-01   1.0971294e-01  -2.7145967e-01  -3.8981988e-01   3.0335997e-02  -1.7598293e-02  -2.1397428e-01  -2.2573526e-01  -1.6735450e-01  -2.3172278e-01  -2.1294254e-01  -1.8749207e-01  -2.1820874e-01  -8.4052692e-02  -6.5442054e-03  -5.9015565e-02   3.7623158e-01   4.5651432e-01   7.0593216e-02   3.0266060e-01   3.1035607e-02   6.4043942e-02   2.8157480e-01   2.3577000e-01  -5.6632911e-02  -1.2494760e-01   1.7611824e-01   2.8789557e-01   7.8423623e-01   1.0000000e+00  -1.5246534e-01  -1.2754177e-02   2.7835274e-01   2.4182650e-01   1.3986408e-01   2.0163699e-01   3.1757728e-01   3.6002043e-01   4.4008804e-01   2.9887044e-01   4.9825073e-01   4.6531904e-01   3.3700695e-01   4.2215659e-01   5.2079743e-02   1.4072755e-01   4.2388755e-02   2.8953873e-01  -6.0888515e-02  -1.3552712e-01   1.1129484e-01   4.2556236e-02  -7.9632688e-02  -5.8125227e-02   9.2123924e-02   1.9362798e-01   1.1814234e-01   1.6134848e-01   2.5213092e-01   1.8614984e-01   9.0554707e-02   7.7696359e-02  -3.5485792e-02  -1.8940218e-01  -2.5469041e-01  -1.9497410e-01   1.3958834e-01   1.6811811e-01   3.0014508e-02   7.0092048e-02  -2.0404159e-02  -2.1139030e-02  -1.4763979e-01  -1.4450593e-01  -2.6991687e-01  -5.1340999e-03
  -1.4185464e-01  -3.8062949e-01   1.1198419e-02  -2.2532409e-01   2.4283794e-01   9.7833438e-02  -1.2940486e-01  -2.6353456e-01  -7.2613845e-02  -2.4850860e-01  -1.7566948e-01  -2.7855635e-01  -1.3346228e-01  -3.4402822e-01   2.4705311e-02  -1.9619931e-01  -2.8836851e-01  -4.0222553e-01  -2.8714659e-01  -3.4363851e-01   5.5470123e-01   6.7518399e-01  -1.2037478e-01  -1.1176183e-01   7.9817541e-02   4.7780976e-02   3.5895190e-01   4.3671254e-01  -2.9647291e-01  -4.1169617e-01   1.3972942e-01  -6.1972129e-02  -3.7776500e-01  -4.2779116e-01   3.3194045e-01   2.9849043e-01   7.7133685e-02   3.9110745e-03   1.4810663e-01   1.3891799e-01  -2.4773433e-01  -2.3195488e-01   1.7591022e-01   1.4687623e-01   1.1595387e-01  -6.2397756e-03  -3.4194297e-02   1.1328093e-03  -1.0488504e-01  -1.2429505e-01   2.1361508e-02   2.2068075e-01  -8.0774454e-02  -2.1157964e-02  -1.7435378e-01  -1.7113792e-01  -2.4104395e-01  -1.3238835e-01   4.5980983e-02  -8.8418077e-02  -1.3711143e-01  -1.5258579e-01  -3.5979400e-01  -4.5545320e-01   1.2717081e-01   4.7723358e-02   3.1964563e-01   2.6035887e-01  -1.5498146e-01  -1.5246534e-01   1.0000000e+00   8.5872590e-01  -1.2892165e-01  -4.4167049e-01  -9.6677973e-02  -2.6908827e-01   1.0935884e-02  -2.4641877e-02  -2.2440674e-01  -3.5161822e-01  -3.1185991e-01  -3.6877004e-01   1.7056492e-01  -2.8530938e-01   1.4771700e-01   6.1405624e-02   2.2745855e-01   1.5183877e-02  -1.0084647e-01   1.2788228e-01  -3.4709551e-02   1.7575581e-01   9.2566809e-03   2.1100022e-01   4.2033112e-02   3.6134861e-04  -4.3458995e-02  -8.7177195e-02  -1.2267264e-01  -8.1349325e-02  -2.7506588e-01  -5.1037370e-02   7.4853712e-02   1.1262271e-01   3.1850897e-01   3.7445961e-01   9.3433352e-03   6.2083912e-02   2.3082083e-02   1.7280485e-02   1.3260993e-01   1.0818492e-01   1.6273541e-01  -6.4824502e-03   3.6848391e-01   1.7415623e-01
  -2.2737348e-01  -4.5713482e-01   1.9983608e-01  -1.0834143e-01   2.3420622e-01   4.9196964e-02  -2.2088291e-02  -2.1944554e-01   4.1145782e-02  -2.4605175e-01  -1.6820948e-01  -3.2051815e-01  -1.3430360e-01  -3.4898459e-01   5.3921148e-02  -1.6400409e-01  -3.0608562e-01  -3.9637963e-01  -3.1598324e-01  -3.3738885e-01   4.8965651e-01   6.3197599e-01   1.7593140e-02  -1.8166082e-04   1.0342166e-01   9.0300785e-02   3.0740305e-01   3.7859220e-01  -2.4806754e-01  -3.5460461e-01   2.5793575e-01   6.4308615e-02  -3.6055357e-01  -4.0439223e-01   4.4909688e-01   4.0826473e-01   1.5469360e-01   5.0165264e-02   1.4756914e-01   1.3598443e-01  -1.9389818e-01  -2.0906890e-01   5.1597567e-02  -1.1379313e-02   3.4532802e-02  -1.1464957e-01  -1.6950073e-01  -1.0054672e-01  -3.0561899e-01  -2.9732080e-01  -1.4700284e-01   5.0458055e-02  -2.0014075e-01  -1.9150168e-01  -2.4565068e-01  -2.6960067e-01  -2.7992947e-01  -1.5526146e-01  -5.6233146e-02  -1.8186912e-01  -1.5861067e-01  -2.7605147e-01  -4.1454291e-01  -5.1329435e-01   2.1385992e-01   7.3215373e-03   3.8890975e-01   3.2585791e-01   2.3723767e-02  -1.2754177e-02   8.5872590e-01   1.0000000e+00  -8.1588528e-02  -3.6818869e-01  -2.0603632e-02  -1.7405708e-01   7.4619583e-02   7.7367110e-02  -2.2070750e-01  -3.6833413e-01  -3.1754058e-01  -3.4159547e-01   1.9277970e-01  -2.9204182e-01   2.2341717e-01   7.9109489e-02   3.1388372e-01   5.3921083e-02   3.9819112e-02   1.2283599e-01   5.7890958e-02   2.0855091e-01   7.1280001e-02   2.7443587e-01  -8.8358345e-03  -8.2831470e-02  -3.4972583e-02  -1.9553151e-01  -1.4486378e-01  -1.9053938e-01  -2.1705574e-01  -5.9603799e-02   1.5426630e-02   1.7577315e-02   1.8496724e-01   3.2200771e-01   6.3434108e-02   1.0826942e-01  -7.2167228e-02   1.2367639e-01   2.2270871e-01   7.0574666e-02   9.3540179e-02  -1.1416889e-01   2.6470013e-01   1.0735051e-01
  -7.2570663e-03   4.0285313e-01  -2.9582749e-01   6.1894391e-02  -3.5756128e-02   2.1262005e-01  -4.0011197e-01  -1.6348589e-01   3.4122463e-01   3.9817242e-01   3.1466352e-01   4.3908289e-01   1.7058390e-01   2.9845621e-01   5.1576630e-01   7.3476285e-01   5.6811588e-01   5.7058384e-01   4.6513879e-01   5.8556782e-01   2.0863164e-01  -5.7319710e-02  -1.6392454e-01  -3.8683893e-02  -2.9356384e-01  -1.9063005e-01   3.0440054e-01   1.4245154e-01   7.3461962e-01   7.4690836e-01   3.2565082e-01   3.9044358e-01   4.4785234e-01   3.0707647e-01  -3.7733122e-01  -3.9286739e-01   3.1421403e-01   6.7678641e-01   3.5596745e-01   4.4474849e-01   7.0340766e-01   7.4840133e-01  -2.1613888e-01  -2.6167174e-01  -1.7363406e-01  -1.0259226e-01  -1.2365027e-01  -1.4732682e-01  -1.1331341e-01  -2.7657810e-02  -2.0157369e-01  -2.2486507e-01  -4.2665997e-02  -7.6422554e-02   1.9436862e-01   8.9272735e-02   4.7193924e-01   5.3474579e-01   6.0991986e-02   2.3366751e-01   2.2518709e-02   1.0977840e-01   5.2478537e-01   4.6123241e-01  -3.0612773e-01  -2.3362755e-01  -2.2908797e-01  -2.2026336e-01   4.2663752e-01   2.7835274e-01  -1.2892165e-01  -8.1588528e-02   1.0000000e+00   8.4770055e-01   8.5377349e-01   8.4223549e-01   5.1425265e-01   6.3168258e-01   6.9649523e-01   7.0105347e-01   7.2029104e-01   6.9915371e-01   4.5760522e-01   7.2113803e-01  -2.2732903e-02   1.5760402e-01   1.3140534e-01   3.2861090e-01  -9.4799921e-02  -2.6518914e-01  -3.2287748e-01  -4.1744986e-01  -5.1031854e-01  -5.5570757e-01  -3.7248826e-02  -6.1398494e-02  -1.6712299e-01  -7.8461045e-02  -8.4388472e-02  -1.1352657e-01  -2.1261798e-01  -2.8079155e-01  -2.6381731e-01  -1.4388466e-01  -3.0391973e-02  -2.8901803e-01  -1.9603604e-01  -2.8649326e-01   2.1124838e-02  -1.0168497e-01  -1.9523929e-01  -3.5422722e-01  -4.9573454e-01  -1.7871592e-01  -2.5158198e-01  -6.9885901e-02
   3.0906486e-02   5.4847743e-01  -3.4743281e-01   1.1534873e-01  -7.0629516e-02   1.6236602e-01  -2.9005322e-01  -4.9460843e-02   3.9648149e-01   4.6601233e-01   3.2968385e-01   5.0650149e-01   1.7354465e-01   4.1358463e-01   3.9875959e-01   6.7715417e-01   7.1090059e-01   7.8293982e-01   4.7877718e-01   6.1710958e-01  -2.4389353e-02  -3.3369432e-01  -7.7474176e-02   2.3126467e-03  -2.5624332e-01  -1.3987650e-01   9.4962743e-02  -1.5213340e-01   8.1720901e-01   9.0388686e-01   1.4499034e-01   3.2143395e-01   4.7496515e-01   4.1155816e-01  -5.3689455e-01  -5.3499985e-01   1.6883029e-01   5.2640744e-01   1.7191415e-01   2.8349200e-01   6.7123201e-01   8.0941072e-01  -2.2755121e-01  -2.8243715e-01  -2.4060665e-01  -1.1842841e-01  -8.1691059e-02  -9.2880561e-02  -1.4149166e-02   5.4147951e-02  -1.8316697e-01  -3.5661764e-01   1.1400556e-01   1.0024678e-01   2.4897806e-01   1.8591944e-01   5.7322298e-01   5.9565620e-01   2.3636091e-02   2.4990311e-01   2.7632835e-02   1.6558837e-01   6.9262345e-01   6.7687752e-01  -3.7362210e-01  -3.0095619e-01  -4.0392131e-01  -4.1044407e-01   4.0365914e-01   2.4182650e-01  -4.4167049e-01  -3.6818869e-01   8.4770055e-01   1.0000000e+00   6.9648594e-01   8.2487813e-01   4.0556217e-01   5.1216639e-01   6.8360032e-01   7.6019085e-01   7.5981214e-01   7.6982607e-01   2.6178370e-01   7.9464817e-01  -1.7923982e-01   6.1189446e-02  -1.0729743e-01   1.8865690e-01  -8.2260649e-02  -2.7677534e-01  -1.7437082e-01  -3.6578069e-01  -3.1459358e-01  -4.9549874e-01  -9.0560956e-02  -6.4804570e-03  -1.9118892e-01   5.2915083e-02   8.2039252e-02   7.8266467e-02  -1.2120061e-02  -1.6572298e-01  -1.4994640e-01  -1.1690557e-01  -5.7580357e-02  -3.2355799e-01  -1.4740057e-01  -2.8985863e-01   7.6233917e-02  -1.3599622e-01  -2.0329419e-01  -2.3358490e-01  -4.2952438e-01  -9.9164922e-02  -2.7457735e-01  -4.4616140e-02
   1.1071084e-01   3.5031958e-01  -3.2467953e-01  -2.8986504e-03   6.3084848e-02   2.5516823e-01  -4.1280233e-01  -8.9729162e-02   4.0111810e-01   3.2766557e-01   3.2645226e-01   4.3395654e-01   2.3614967e-01   3.4849014e-01   5.7338356e-01   6.8992278e-01   2.8848428e-01   3.6629380e-01   4.4036721e-01   4.5578622e-01   2.2993640e-01   6.4215763e-02  -1.7920728e-01  -5.5062221e-02  -2.7497104e-01  -1.7334796e-01   3.7692924e-01   2.3269576e-01   5.0726960e-01   5.3109936e-01   2.5750201e-01   2.5308313e-01   2.5819377e-01   1.2043709e-01  -2.6897456e-01  -3.2066323e-01   2.5497262e-01   5.7665855e-01   2.6322834e-01   3.4705723e-01   5.4978498e-01   6.0147808e-01   3.5290426e-02  -1.2349873e-02   4.7146404e-02   8.4456416e-02   6.5867229e-02   3.2555192e-02   4.7886817e-03   1.4021915e-01  -1.3832356e-01  -6.8561446e-03  -3.4012984e-02  -8.9457149e-02   1.1329067e-01   4.9371471e-02   3.6869151e-01   4.1975337e-01   1.8281022e-01   2.6049759e-01   1.3302862e-01   1.8989432e-01   3.2469805e-01   3.1793113e-01  -1.1821456e-01   2.3970334e-02  -1.0095498e-01  -1.0333917e-01   3.3788694e-01   1.3986408e-01  -9.6677973e-02  -2.0603632e-02   8.5377349e-01   6.9648594e-01   1.0000000e+00   8.7293036e-01   5.7924908e-01   6.4843402e-01   5.4874364e-01   4.9360005e-01   5.2842752e-01   5.5494393e-01   4.5440529e-01   5.1447816e-01   3.5147836e-02   1.4164348e-01   1.8068361e-01   2.7989270e-01  -2.3387985e-01  -1.7702868e-01  -3.4951094e-01  -3.4389315e-01  -5.2752563e-01  -4.9529724e-01  -2.4764275e-01  -2.7649653e-01  -2.6222403e-01  -1.0769489e-01  -1.5356394e-01  -1.2691755e-01  -1.9222550e-01  -2.4953937e-01  -1.7799841e-01  -1.1516836e-01   3.8940059e-02  -2.9588328e-01  -7.4484861e-02  -1.9627838e-01  -1.4005349e-01  -2.5071054e-01  -1.4082139e-01  -3.5843148e-01  -4.7796347e-01  -1.8548754e-01  -2.6794714e-01  -1.1818741e-01
   6.8670051e-02   4.5745801e-01  -3.9012041e-01   4.7731543e-02  -4.7030009e-02   2.1854509e-01  -4.4841956e-01  -8.9132764e-02   3.8151831e-01   3.7556678e-01   2.9595426e-01   4.9161364e-01   1.8203996e-01   3.9386788e-01   5.5107837e-01   7.2519840e-01   4.4418374e-01   5.4583145e-01   4.3177472e-01   5.1493075e-01   1.3626934e-01  -5.7300685e-02  -1.8884094e-01  -4.4477575e-02  -3.0769112e-01  -1.8037169e-01   2.8841668e-01   1.3565224e-01   6.4158461e-01   6.9656839e-01   2.1368819e-01   3.1225763e-01   3.4343857e-01   2.3406044e-01  -3.6823056e-01  -3.6485895e-01   3.2982566e-01   6.6329894e-01   3.1900873e-01   4.1439121e-01   6.8319348e-01   7.1358584e-01  -5.2553868e-02  -1.3256519e-01  -5.2618304e-02   1.2361253e-02   5.3304304e-02   4.8583401e-02  -2.3628276e-02   9.3694414e-02  -1.6293080e-01  -1.4779994e-01   4.0690091e-02  -4.4909577e-02   2.1972552e-01   1.7359943e-01   4.5162923e-01   4.9003130e-01   8.4180929e-02   2.6748818e-01   4.0444079e-02   1.4912238e-01   4.7748010e-01   4.6709663e-01  -2.8448360e-01  -1.1496027e-01  -1.8649445e-01  -1.7404162e-01   3.8711826e-01   2.0163699e-01  -2.6908827e-01  -1.7405708e-01   8.4223549e-01   8.2487813e-01   8.7293036e-01   1.0000000e+00   5.5500114e-01   6.6614489e-01   6.1974327e-01   5.8283957e-01   6.7338949e-01   6.7373058e-01   4.8839261e-01   6.8798453e-01  -1.1690031e-02   1.8368226e-01   1.3858573e-01   3.4999704e-01  -2.1740757e-01  -2.9864429e-01  -2.5623228e-01  -3.4662684e-01  -4.4641270e-01  -5.2662826e-01  -8.0229699e-02  -1.0806893e-01  -1.3664533e-01  -2.9808886e-02  -5.0197018e-02  -4.2389430e-02  -1.0231727e-01  -2.5754080e-01  -1.7205698e-01  -1.7053114e-01  -6.1976514e-02  -3.4708871e-01  -8.5226781e-02  -2.4248648e-01  -2.4921403e-02  -1.2831620e-01  -1.0929908e-01  -2.8421195e-01  -4.7158449e-01  -1.7797922e-01  -3.3789671e-01  -1.3913203e-01
   3.8292330e-01   3.0947482e-01  -2.8545242e-01  -2.7794400e-01   9.5571105e-02   2.4316117e-01  -3.0738351e-01  -1.5925726e-01   3.6708863e-01   1.8709665e-01   2.2026902e-01   1.1754018e-01   9.4649560e-02   1.4722776e-01   3.7976140e-01   3.4145399e-01   1.7451178e-01   2.5150584e-01   3.7337283e-01   3.5919174e-01   1.9607801e-01   1.6098496e-01  -4.0073674e-01  -3.3398837e-01  -3.3300678e-01  -3.4015945e-01   3.5766015e-01   4.2651448e-01   1.4101244e-01   2.2469133e-01   4.0029257e-02  -1.0353328e-01   1.4006000e-01  -1.1824407e-02   8.1108734e-02   2.6117697e-02   3.3512834e-01   4.1660047e-01   2.1751768e-01   3.4244166e-01   3.6437794e-01   3.9993457e-01   1.1581771e-01   2.4842862e-02   2.0167606e-01   1.0862275e-01   4.1148378e-02   3.9208900e-02  -6.6319602e-02   6.3241122e-02  -1.8473458e-01   4.7407909e-02  -1.5811153e-01  -1.7440340e-01   3.6149873e-02  -3.3037361e-02   4.8315737e-01   4.0614183e-01   3.5972950e-01   3.2801869e-01   2.9738717e-01   2.8749476e-01   7.1349688e-02   1.5230206e-01   4.4589905e-02   3.4061630e-02   9.9918501e-02   1.0112071e-01   3.8467504e-01   3.1757728e-01   1.0935884e-02   7.4619583e-02   5.1425265e-01   4.0556217e-01   5.7924908e-01   5.5500114e-01   1.0000000e+00   8.9307719e-01   4.6913429e-01   3.4219114e-01   3.8810942e-01   4.1124958e-01   3.1195579e-01   3.4566538e-01   4.2570218e-02   2.4638976e-03   2.3818908e-02   2.5836337e-01  -2.8147717e-01  -1.4912698e-01  -1.7060037e-01  -5.2234617e-02  -3.8298725e-01  -1.8585898e-01  -2.4854445e-01  -2.8597176e-01  -2.7463523e-01  -8.4779153e-02   2.7880060e-02  -3.1950874e-02  -9.1795425e-02  -3.1314372e-02  -1.7506916e-02  -1.5237298e-01   7.3748170e-02  -1.4296256e-01   1.7173268e-01   1.4481716e-01  -9.3646144e-03  -2.1208585e-01  -1.3623853e-02  -1.8140558e-02  -7.4928647e-02   1.5027884e-02  -1.1351089e-01   6.2549987e-02
   2.6315053e-01   3.7996803e-01  -2.2366428e-01  -1.2775978e-01  -1.4712174e-02   1.4451925e-01  -3.1217379e-01  -1.4096578e-01   2.7839405e-01   1.6508808e-01   1.9881989e-01   2.1900696e-01   1.6974172e-02   1.2397274e-01   4.4488452e-01   4.3831777e-01   3.1457612e-01   3.2266749e-01   4.1375941e-01   4.8597197e-01   2.0337480e-01   7.3210013e-02  -2.8855667e-01  -2.1550982e-01  -3.1563009e-01  -3.3306242e-01   3.1203374e-01   3.4227477e-01   3.3620846e-01   4.0178479e-01   2.1121035e-01   1.4301462e-01   2.5311256e-01   1.1484398e-01   3.0358066e-02  -1.1322413e-02   4.0439066e-01   4.8592391e-01   2.4350985e-01   3.4858814e-01   5.1086539e-01   4.9202388e-01   6.2003856e-03  -7.7305164e-02   6.1073995e-02   1.5556343e-02  -3.9665361e-02  -4.0316520e-02  -1.6893563e-01  -6.4058150e-02  -2.0318893e-01  -9.7659153e-02  -1.2336506e-01  -1.6159259e-01   3.7178148e-02  -8.0909712e-02   4.6594722e-01   4.8981868e-01   1.4960136e-01   2.8097320e-01   1.1376625e-01   1.6599017e-01   2.1295725e-01   2.2697559e-01  -5.7192603e-02  -9.7538018e-02   5.2529923e-02   7.1995796e-02   4.1448944e-01   3.6002043e-01  -2.4641877e-02   7.7367110e-02   6.3168258e-01   5.1216639e-01   6.4843402e-01   6.6614489e-01   8.9307719e-01   1.0000000e+00   5.3522892e-01   4.2108692e-01   5.2791484e-01   5.5964655e-01   4.0300696e-01   4.9618710e-01   1.2628540e-01   1.7576423e-01   6.8740045e-02   3.0859793e-01  -2.6497743e-01  -2.1073339e-01  -1.2135462e-01  -1.0134089e-01  -3.4982747e-01  -1.9941412e-01  -2.1401061e-01  -2.7740819e-01  -2.4534636e-01  -1.4266080e-01   8.4626711e-02  -8.3510101e-02  -7.4453025e-02   1.9931089e-03  -3.5296466e-02  -1.4102967e-01   7.2224221e-02  -1.3378191e-01   1.5549298e-01   8.6051509e-02  -3.5322677e-03  -1.9076684e-01  -1.3840815e-02  -1.0229894e-02  -1.3513957e-01  -3.3503859e-02  -1.5742772e-01   5.9339048e-02
   6.4767922e-02   5.9771493e-01  -3.9349252e-01   5.1033421e-03  -8.3287118e-02   2.2014342e-02  -4.3262339e-01  -1.6258403e-01   1.5061576e-01   2.4806751e-01   6.7731562e-02   2.5852547e-01  -1.4157139e-01   1.1532144e-01   2.7552419e-01   4.7418977e-01   7.2916895e-01   7.0436185e-01   4.2875484e-01   6.7244803e-01  -6.7398247e-02  -2.6740575e-01  -3.3037193e-01  -1.8370656e-01  -3.6453218e-01  -3.4329617e-01   6.4164773e-02   3.2698139e-02   6.9986833e-01   6.7316752e-01   8.1979638e-02   2.5159388e-01   4.6763252e-01   3.9758797e-01  -4.3011471e-01  -4.7867889e-01   2.5538937e-01   5.6812796e-01   1.8234407e-01   3.2340653e-01   5.7311993e-01   6.0208485e-01  -2.5868030e-01  -2.9812884e-01  -1.5394934e-01  -5.9854861e-02  -1.3350477e-01  -2.0589885e-01  -9.6235023e-02   1.6954596e-03  -2.5936795e-01  -2.8634923e-01  -5.1818043e-02  -4.2564386e-02   1.3756779e-01   3.1221761e-02   6.1646906e-01   7.2014617e-01  -2.8610984e-04   3.7159178e-01  -1.6691410e-02   2.1352986e-01   6.2595149e-01   6.1215161e-01  -3.2131462e-01  -2.5198774e-01  -2.3340740e-01  -2.1361237e-01   5.0057183e-01   4.4008804e-01  -2.2440674e-01  -2.2070750e-01   6.9649523e-01   6.8360032e-01   5.4874364e-01   6.1974327e-01   4.6913429e-01   5.3522892e-01   1.0000000e+00   7.8564317e-01   8.9584971e-01   8.4384377e-01   3.5850300e-01   7.8631268e-01  -8.1911844e-02   1.7987287e-01  -6.1846076e-02   3.5279510e-01  -1.9307051e-01  -3.5965354e-01  -1.5554903e-01  -3.4246628e-01  -3.1473481e-01  -4.7394500e-01   2.1629017e-01   2.6284434e-01   8.9222512e-02   4.9635735e-02   1.7122280e-01   1.6541016e-02   1.0409547e-01  -1.1812645e-01  -6.7359940e-02  -2.0549240e-01  -1.9938030e-01  -3.1204246e-01  -4.1698105e-02  -1.4758277e-01   2.3032305e-01  -5.9218412e-02  -3.3299961e-01  -2.0828858e-01  -3.4875755e-01  -3.4950703e-02  -2.4454969e-01  -8.2888860e-02
   9.1616744e-02   5.5574773e-01  -3.8854548e-01  -3.1978664e-02  -7.0484522e-02   7.8025234e-02  -3.6393235e-01  -1.4402387e-01   2.5264679e-01   3.7533171e-01   1.8229886e-01   4.0975118e-01   3.1415390e-02   2.7427475e-01   3.1383046e-01   5.5207369e-01   6.7983947e-01   7.6174173e-01   5.0031454e-01   6.4277766e-01  -1.7081793e-01  -3.8903820e-01  -2.0068873e-01  -1.0965132e-01  -1.6716968e-01  -2.8600292e-01   3.3983990e-02  -7.2484253e-02   7.6044457e-01   7.8662710e-01   7.6502099e-02   2.4460883e-01   5.2958174e-01   4.5406299e-01  -4.8132989e-01  -5.3315508e-01   1.9653972e-01   5.2072966e-01   2.3860689e-01   3.4080530e-01   4.9654926e-01   5.5761990e-01  -2.4630046e-01  -2.4614013e-01  -1.3595096e-01  -3.4544294e-02  -1.0940468e-01  -1.0513504e-01  -1.8341050e-02   7.7038315e-02  -1.8923149e-01  -2.3977061e-01  -7.2559875e-02  -3.1560650e-02   1.4630331e-01   1.2792655e-01   6.5844879e-01   6.1856854e-01   8.2229231e-02   2.9491904e-01   1.0021783e-01   2.6247531e-01   6.6107526e-01   6.3506601e-01  -3.2451261e-01  -3.0211523e-01  -2.8111404e-01  -3.2757547e-01   3.7263604e-01   2.9887044e-01  -3.5161822e-01  -3.6833413e-01   7.0105347e-01   7.6019085e-01   4.9360005e-01   5.8283957e-01   3.4219114e-01   4.2108692e-01   7.8564317e-01   1.0000000e+00   7.6805145e-01   7.8459332e-01   3.2921586e-01   7.1630170e-01  -2.0574480e-01   1.2228870e-01  -1.4093907e-01   2.6486226e-01  -9.3223908e-02  -3.6153796e-01  -3.1712934e-01  -4.1804661e-01  -3.9271216e-01  -5.3954460e-01   9.6300627e-02   1.7629548e-01   2.4191769e-03   1.1185878e-01   2.5729213e-02   1.9578915e-02  -4.8419842e-02  -1.4731328e-01  -2.1949353e-01  -2.2991754e-01  -2.7740605e-01  -4.8640340e-01  -3.2199995e-01  -3.3804062e-01   5.7371203e-03   4.1178592e-02  -2.7626942e-01  -3.3532258e-01  -4.8243242e-01  -2.2786201e-01  -4.0761190e-01  -2.7243049e-01
   3.4359717e-02   6.2112755e-01  -4.0939666e-01   2.0806457e-02  -1.4688064e-01  -3.2247068e-02  -3.7662149e-01  -1.7230095e-01   1.1566472e-01   2.1090089e-01   7.9233538e-02   3.4410248e-01  -1.1066235e-01   1.3361304e-01   2.7480481e-01   4.6592387e-01   8.1726939e-01   7.6061326e-01   4.1769681e-01   6.7264313e-01  -1.1000971e-02  -2.9894171e-01  -2.8307605e-01  -1.4727841e-01  -3.2765724e-01  -2.8950118e-01   5.9954771e-02  -6.2930931e-02   7.7432743e-01   7.5517992e-01   1.3337934e-01   3.5385543e-01   5.8285665e-01   5.2913232e-01  -4.0849750e-01  -3.7980274e-01   2.7136326e-01   5.1639938e-01   1.7994312e-01   3.0611284e-01   6.6974820e-01   6.6924805e-01  -3.0585815e-01  -3.5409046e-01  -2.4442951e-01  -1.3605167e-01  -1.5437575e-01  -2.3358835e-01  -1.4790733e-01  -9.4635023e-02  -2.2544984e-01  -3.7171383e-01  -1.5327854e-02  -2.9639487e-03   1.3268633e-01   3.7462934e-02   5.8793754e-01   7.4042380e-01  -1.0917999e-01   2.8195830e-01  -6.1126957e-02   1.5394251e-01   6.9868086e-01   6.6018087e-01  -3.2794098e-01  -2.9075004e-01  -2.3730088e-01  -1.9550506e-01   4.8610887e-01   4.9825073e-01  -3.1185991e-01  -3.1754058e-01   7.2029104e-01   7.5981214e-01   5.2842752e-01   6.7338949e-01   3.8810942e-01   5.2791484e-01   8.9584971e-01   7.6805145e-01   1.0000000e+00   8.9711037e-01   4.0385522e-01   8.6062227e-01   2.5470966e-02   2.8161220e-01  -2.0570610e-02   3.4840364e-01  -1.9533056e-01  -3.8533422e-01  -8.0617813e-02  -3.0180409e-01  -2.3364438e-01  -4.4650956e-01   1.2446252e-01   2.1245973e-01   2.6721074e-02   9.5966792e-02   1.9589347e-01   8.1896142e-02   1.2325062e-01  -6.3653652e-02  -4.1489792e-02  -1.3396120e-01  -9.3943328e-02  -2.0904829e-01  -1.0965248e-02  -1.8401205e-01   2.2327914e-01  -9.6443697e-02  -2.4128650e-01  -1.5195862e-01  -3.6535430e-01  -4.8566768e-02  -2.0903260e-01   3.8464514e-02
   1.2256802e-01   6.8429532e-01  -3.8401641e-01  -6.1240219e-02  -1.2153056e-01  -7.6080190e-02  -3.5027206e-01  -1.9854045e-01   1.2544852e-01   1.8041736e-01   1.3314329e-01   3.8723020e-01  -7.4782013e-02   1.7795961e-01   3.7692396e-01   5.2201011e-01   7.1300656e-01   7.3570406e-01   4.7959426e-01   6.9087526e-01  -6.4982859e-02  -3.3063026e-01  -2.6655653e-01  -1.7477723e-01  -2.9442423e-01  -3.9484478e-01   2.4761411e-02  -1.8673522e-02   7.2942190e-01   7.5107294e-01   1.4466807e-01   3.2842118e-01   5.1431282e-01   4.3517409e-01  -4.2327360e-01  -4.1221647e-01   2.0905764e-01   4.7777772e-01   1.8335380e-01   3.3023757e-01   6.2729016e-01   6.3354768e-01  -2.4104306e-01  -2.7489663e-01  -1.3094631e-01  -2.8085307e-02  -9.1928806e-02  -1.5075527e-01  -3.8969266e-02   2.2651706e-02  -1.7291721e-01  -3.0116058e-01   1.0949147e-02   1.3558478e-02   1.7182840e-01   5.4485130e-02   6.1153196e-01   7.1000242e-01  -7.9860590e-02   2.7119278e-01  -4.4053272e-02   1.2914308e-01   6.8331516e-01   6.3435364e-01  -3.2518439e-01  -3.3847642e-01  -2.2246154e-01  -2.0840140e-01   4.7021082e-01   4.6531904e-01  -3.6877004e-01  -3.4159547e-01   6.9915371e-01   7.6982607e-01   5.5494393e-01   6.7373058e-01   4.1124958e-01   5.5964655e-01   8.4384377e-01   7.8459332e-01   8.9711037e-01   1.0000000e+00   3.9559153e-01   8.4202407e-01  -1.7494996e-02   3.0692426e-01  -9.9172019e-02   3.4353169e-01  -2.3012829e-01  -3.7920148e-01  -1.1385874e-01  -3.0502695e-01  -2.6699922e-01  -4.1205371e-01   7.8093048e-02   1.1146778e-01  -2.1834833e-02   3.1803784e-02   2.4376386e-01   3.4262542e-02   5.1523222e-02  -5.2706966e-02  -1.1499667e-01  -1.3799914e-01  -1.4108068e-01  -3.0204022e-01  -3.5859228e-02  -1.9506516e-01   1.9314550e-01  -1.4900143e-01  -3.1901105e-01  -1.3336022e-01  -3.1195654e-01  -3.6113501e-02  -2.8417497e-01  -6.8601262e-02
  -2.2346799e-01   8.8139061e-02  -3.4337290e-01  -3.4027753e-01  -1.5908137e-01   1.7812820e-02  -6.2750574e-01  -4.5453410e-01  -1.3382058e-02  -2.0743387e-02  -1.6981654e-01  -4.6971025e-02  -2.3145939e-01  -1.4332917e-01   2.6831606e-01   3.0934604e-01   1.2483712e-01   1.3128297e-01   2.2100474e-02   1.5756942e-01   2.3869623e-01   2.6344644e-01  -3.4929074e-01  -2.3122591e-01  -3.3716282e-02  -2.4734496e-01   2.0712650e-01   3.5938064e-01   3.2004349e-01   2.3740131e-01   4.3379453e-01   3.0357957e-01   1.9995334e-01   2.9019312e-02   9.1398345e-02   1.0955965e-01   5.0214090e-01   5.0716334e-01   5.4276202e-01   5.6513408e-01   4.2405407e-01   2.4361694e-01  -2.1570294e-02   2.2137851e-02   2.1186389e-01   2.7111584e-01   2.7836543e-03   1.0230433e-01   2.1198969e-02   1.1710366e-01   8.6976675e-02   1.7338863e-01  -1.3688087e-01   1.2758938e-02   2.0177625e-01   1.3398219e-01   1.7592441e-01   3.5789077e-01   2.5434913e-02   1.9500759e-01  -2.3597065e-01  -1.1895698e-01   1.7245394e-01   4.5465382e-02  -1.6517108e-01  -1.4004887e-01   2.8752722e-01   2.7445081e-01   3.0639269e-01   3.3700695e-01   1.7056492e-01   1.9277970e-01   4.5760522e-01   2.6178370e-01   4.5440529e-01   4.8839261e-01   3.1195579e-01   4.0300696e-01   3.5850300e-01   3.2921586e-01   4.0385522e-01   3.9559153e-01   1.0000000e+00   4.0608283e-01   1.3273050e-01   3.9484007e-01   5.9871684e-01   7.0899420e-01  -2.7265299e-01  -3.2112274e-01  -2.3306618e-01  -1.9060307e-01  -3.1394813e-01  -2.5304674e-01   4.5341111e-02   4.6521922e-02   2.3403980e-01   6.4136017e-02   1.7580866e-02  -5.0405662e-03  -1.5469073e-01  -4.3243379e-02   4.6292333e-02  -4.5637797e-02  -4.4400276e-02  -1.7302325e-01  -9.3348791e-02  -4.5625338e-02  -1.8117983e-01   6.4841047e-03   2.3229333e-02  -1.6281485e-01  -2.5887808e-01  -5.7785034e-02  -2.2407634e-01  -4.9156068e-02
  -4.6194593e-02   6.7099227e-01  -4.4840728e-01  -2.1002865e-02  -2.0729145e-03   7.0092600e-02  -4.3343975e-01  -2.4576817e-01   1.9875966e-01   2.7408691e-01   1.1315778e-01   4.2602860e-01  -8.2284354e-02   2.0988306e-01   3.7451568e-01   6.0934388e-01   7.8099864e-01   7.6363347e-01   4.2869732e-01   6.8522740e-01   7.9649909e-02  -2.3079392e-01  -2.8686347e-01  -1.8027183e-01  -3.3380778e-01  -3.1868491e-01   1.9207808e-01   3.8849166e-02   7.9027898e-01   8.2882206e-01   1.2576902e-01   3.5094498e-01   4.9734496e-01   4.5238122e-01  -5.2962041e-01  -4.8790069e-01   2.6032459e-01   5.3746535e-01   1.9942610e-01   3.0222580e-01   6.6839064e-01   7.3709628e-01  -2.3941230e-01  -3.2835259e-01  -1.8954577e-01  -8.0790704e-02  -7.8682683e-02  -1.2329298e-01   2.3529459e-02   5.5728796e-02  -1.5452891e-01  -3.6970429e-01   1.7237474e-01   1.4603020e-01   3.4302417e-01   2.1870162e-01   6.0851198e-01   7.3904475e-01  -3.9521215e-02   3.6638033e-01  -1.5955556e-01   1.2110718e-01   7.8049389e-01   7.1222262e-01  -5.0547125e-01  -4.6400855e-01  -3.0873841e-01  -2.9431281e-01   4.1131155e-01   4.2215659e-01  -2.8530938e-01  -2.9204182e-01   7.2113803e-01   7.9464817e-01   5.1447816e-01   6.8798453e-01   3.4566538e-01   4.9618710e-01   7.8631268e-01   7.1630170e-01   8.6062227e-01   8.4202407e-01   4.0608283e-01   1.0000000e+00  -9.2439454e-02   1.7713395e-01  -5.4190543e-02   4.2545187e-01  -1.6430300e-01  -3.9081624e-01  -8.4916168e-02  -2.9564336e-01  -2.7151046e-01  -4.4351810e-01   1.3677040e-01   2.2197176e-01   3.2720123e-02   1.2280759e-01   2.9834753e-01   1.6573590e-01   9.0193919e-02  -2.7498642e-02  -5.3065109e-02  -9.1982080e-02  -6.4064921e-02  -2.6375731e-01  -1.9698159e-02  -2.0994200e-01   2.6956194e-01  -1.6889242e-01  -2.4385327e-01  -3.5567765e-02  -2.7607822e-01   1.6151872e-02  -2.0386817e-01   4.1716781e-02
  -1.4875382e-01  -2.3731295e-01   4.1421964e-01  -2.8293362e-03   1.4263740e-01   9.0334576e-02   5.1718039e-02  -2.0584330e-01  -1.0629541e-01  -1.9369796e-01   2.4217560e-02   4.1769402e-02  -1.5208491e-01  -2.4338854e-01   2.5514332e-01  -7.8238302e-02  -9.1264612e-02  -3.1245265e-01  -1.8300993e-02  -5.6185929e-02   3.3043267e-01   2.7638772e-01   3.5613765e-01   3.6366155e-01   2.8181747e-01   3.2567564e-01   4.1232335e-01   2.7483472e-01  -1.3959764e-01  -2.3128536e-01   2.2745743e-01   3.0333633e-01   2.2689522e-02   3.9936364e-02   5.6247193e-01   5.3111932e-01   3.7957613e-01   8.4884362e-02   2.6970558e-01   1.4330894e-01   2.0194189e-01   7.9500062e-02  -1.1579540e-01  -5.1014929e-02   5.5627202e-02  -5.2447665e-03  -1.6316775e-01  -1.9057499e-01  -2.9558270e-01  -2.7046366e-01  -2.9312765e-02   4.2555166e-02  -1.6614512e-01  -2.1359188e-01  -1.2639867e-01  -1.2265578e-01  -4.6774551e-01  -2.3175075e-01  -4.0731680e-01  -4.9299620e-01  -2.3181639e-01  -4.1078802e-01  -2.7956225e-01  -4.2325217e-01   5.1505105e-01   3.1146075e-01   3.1035300e-01   2.8712141e-01  -4.7920556e-02   5.2079743e-02   1.4771700e-01   2.2341717e-01  -2.2732903e-02  -1.7923982e-01   3.5147836e-02  -1.1690031e-02   4.2570218e-02   1.2628540e-01  -8.1911844e-02  -2.0574480e-01   2.5470966e-02  -1.7494996e-02   1.3273050e-01  -9.2439454e-02   1.0000000e+00   6.5421120e-01   4.5900029e-01   2.9495466e-01   1.3332475e-01   1.3909644e-01   4.2755837e-02   1.4030670e-01   9.1516335e-02   1.3422630e-01   4.2374129e-04  -1.2846936e-01   3.1634257e-02  -8.1755789e-02  -1.8874458e-01  -1.0672683e-01  -8.5637324e-02  -9.4444485e-02  -4.1231649e-02   1.3259677e-01   2.4331310e-01   3.3429119e-01   1.2687367e-02  -1.2008786e-01  -8.0990872e-03  -6.0181002e-03   2.3831763e-01   6.0872870e-02  -8.3796394e-03  -1.8742723e-02   2.4520485e-01   2.3275126e-01
  -3.0536317e-01   3.0503241e-02   9.7619889e-02   1.1215020e-01  -1.2294088e-01   6.0727182e-03  -2.1920895e-01  -2.6617258e-01  -3.0996753e-01  -1.1023746e-01  -2.4458092e-01   2.2297305e-01  -4.4526093e-01  -1.9239673e-01   1.2761891e-01   1.4029221e-01   1.0845457e-01  -8.1260988e-02  -2.3754087e-02   1.7500391e-01   1.6878232e-01   4.0184668e-02   1.8528102e-01   3.8624785e-01   1.2372279e-01   2.0314694e-01   2.0935243e-01   1.8386869e-01   1.5442257e-01   9.3925725e-02   3.7837097e-01   5.4378223e-01   2.5554533e-01   2.7065518e-01   2.3912426e-01   3.1073160e-01   3.6717990e-01   2.2727882e-01   3.0850352e-01   2.3476837e-01   4.0753140e-01   2.6027528e-01  -6.8446049e-03   5.9321658e-02   2.8515470e-01   3.0648729e-01  -5.9042789e-02  -9.7308979e-02  -4.1182275e-02  -9.6845941e-02   2.3019909e-01   1.6364464e-01  -6.2062614e-02  -1.5130267e-01   5.5686780e-03  -1.0686419e-01  -2.6249976e-01  -5.5030077e-02  -3.8064988e-01  -2.9937964e-01  -4.4885413e-01  -4.5422303e-01   1.2535792e-01  -9.8112735e-02   1.0970416e-01   8.8869081e-04   4.5013781e-01   4.4647353e-01   2.4266875e-02   1.4072755e-01   6.1405624e-02   7.9109489e-02   1.5760402e-01   6.1189446e-02   1.4164348e-01   1.8368226e-01   2.4638976e-03   1.7576423e-01   1.7987287e-01   1.2228870e-01   2.8161220e-01   3.0692426e-01   3.9484007e-01   1.7713395e-01   6.5421120e-01   1.0000000e+00   3.4597201e-01   4.2497100e-01  -1.9897341e-01  -2.0811278e-01  -9.5059702e-02  -2.1369633e-01  -3.1816752e-02  -1.5260063e-01   1.7324940e-01   7.7605369e-03   1.0781072e-01  -8.1385190e-02  -1.2384600e-01  -1.7395957e-01  -9.2147108e-03  -1.4716637e-01   3.9983741e-02   4.2260370e-02  -3.4320770e-02  -3.9569569e-02  -3.7862629e-02  -9.3983502e-02  -2.2795008e-02  -3.0650574e-02  -1.3279626e-01  -2.2751794e-01  -2.6313675e-01  -3.9447713e-02  -7.2752657e-02  -6.1376244e-02
  -3.9642738e-01  -3.7240559e-01   1.5395973e-01  -1.7427577e-01   4.3202089e-02   7.0234041e-02  -3.3910424e-01  -4.2158918e-01  -9.9573399e-02  -2.1179721e-01  -2.0490805e-01  -2.1739188e-01  -1.9383613e-01  -3.3175587e-01   5.4553738e-02  -5.4998212e-02  -2.1895596e-01  -3.4019272e-01  -3.3304089e-01  -2.4979310e-01   4.5947003e-01   4.7062728e-01   1.7187378e-01   2.5332984e-01   1.5006810e-01   3.0248437e-01   3.2564247e-01   2.3001796e-01  -8.9958528e-02  -1.4161345e-01   3.9609311e-01   2.4464397e-01  -1.1386998e-01  -2.0308365e-01   4.0919952e-01   4.3918770e-01   5.3077879e-01   3.6333066e-01   5.7807763e-01   4.8807284e-01   3.1476822e-01   8.9415239e-02  -4.9513673e-02   3.0080526e-02   7.7700420e-02   7.2561602e-03  -1.2758880e-01   2.6397337e-02  -1.7528039e-01  -1.9303065e-01   2.5651843e-02   3.9119206e-02  -2.7333783e-01  -2.0741637e-01   1.1368521e-01   1.9360061e-01  -3.6467445e-01  -8.8011893e-02  -2.9324026e-01  -3.8705230e-01  -4.6460849e-01  -5.5815216e-01  -3.3608717e-01  -5.1285769e-01   7.3058807e-02  -3.7243143e-02   3.0954916e-01   2.4118828e-01  -7.8781069e-03   4.2388755e-02   2.2745855e-01   3.1388372e-01   1.3140534e-01  -1.0729743e-01   1.8068361e-01   1.3858573e-01   2.3818908e-02   6.8740045e-02  -6.1846076e-02  -1.4093907e-01  -2.0570610e-02  -9.9172019e-02   5.9871684e-01  -5.4190543e-02   4.5900029e-01   3.4597201e-01   1.0000000e+00   6.6474262e-01   6.4508005e-02  -5.5972253e-02  -1.7931409e-01  -8.7845105e-02  -1.2527386e-01  -1.5731179e-02   3.9080070e-02  -8.8921931e-02   2.7590668e-01  -4.7474776e-02  -2.8624972e-01  -1.2091023e-01  -2.4774713e-01  -1.9267742e-01  -8.9640698e-02   5.0752968e-02   1.7276447e-01   1.8653619e-01  -1.1246435e-01  -7.9775379e-02  -2.2530278e-01   1.3040677e-01   2.7257298e-01  -1.1605967e-01  -1.3909838e-01  -6.2738012e-02   1.1524809e-01   1.1923172e-01
  -3.6927264e-01  -2.5061081e-02  -4.5823204e-02  -1.3808704e-01   3.1754814e-02   1.8650185e-01  -4.7136171e-01  -4.1558470e-01   2.2203453e-02   2.1751176e-02  -2.6940957e-01  -8.4335363e-02  -3.7305808e-01  -2.1280530e-01   1.3522986e-01   2.1864214e-01   6.5731264e-02   9.2265967e-02  -5.1874334e-02   1.4850619e-01   3.0731032e-01   2.2105224e-01  -1.6328686e-01  -7.1446158e-03  -3.7351101e-03  -1.2207636e-02   3.2046377e-01   3.8019238e-01   2.0374479e-01   2.0084819e-01   3.7480038e-01   3.1440145e-01   9.2121849e-02  -3.0765365e-03   1.2670989e-01   1.5302215e-01   6.4800694e-01   5.3343913e-01   6.2449014e-01   6.1846746e-01   4.7510806e-01   3.0043188e-01  -8.6437977e-02  -7.2226265e-02   1.5195929e-01   1.7147617e-01  -3.5788689e-02   2.4121111e-02  -5.2270358e-03   5.4722272e-02   5.2629066e-02   3.2603010e-02  -4.7020223e-04   1.4737505e-02   4.4621177e-01   3.1427197e-01   2.5688015e-03   1.8232915e-01  -1.0666370e-01   9.9751275e-03  -3.7289682e-01  -2.9049066e-01   2.7129928e-02  -4.3081988e-02  -9.5097168e-02  -1.6400685e-01   2.1476502e-01   2.1365463e-01   1.4470426e-01   2.8953873e-01   1.5183877e-02   5.3921083e-02   3.2861090e-01   1.8865690e-01   2.7989270e-01   3.4999704e-01   2.5836337e-01   3.0859793e-01   3.5279510e-01   2.6486226e-01   3.4840364e-01   3.4353169e-01   7.0899420e-01   4.2545187e-01   2.9495466e-01   4.2497100e-01   6.6474262e-01   1.0000000e+00  -8.9007392e-02  -2.7687705e-01  -1.7496774e-01  -2.2105859e-01  -2.8995974e-01  -2.4412810e-01   1.7902902e-01   4.8393444e-02   3.0776908e-01  -8.1796909e-02   9.6605365e-03  -1.2779601e-01  -1.8131207e-01  -1.3220098e-01  -6.8323218e-02  -4.9139872e-02   3.8612499e-03  -9.7422017e-02  -1.0902573e-01  -8.9699856e-02  -1.7306266e-02   3.8536652e-02   5.4217972e-02  -3.7651734e-02  -1.7578834e-01   2.4140111e-02  -3.8026145e-02   7.9573690e-02
  -1.3281035e-01  -2.2390055e-01   4.4969003e-01   2.9878157e-01  -5.7853843e-02  -1.3664366e-01   4.6927029e-01   2.6206159e-01   1.0628391e-01   5.3295415e-02   1.8680447e-01  -9.5354430e-02   2.6353351e-01   1.0871981e-01  -1.0644474e-01  -1.0644539e-01   5.2208270e-02  -3.5448804e-02  -1.2436461e-01  -1.5813461e-01   2.3912830e-02  -8.5008350e-02   3.0423616e-01   1.9437305e-01   3.1069612e-01   3.1062381e-01  -9.9959406e-02  -2.7887404e-01  -1.3753883e-02  -3.8854936e-02   1.6121929e-02  -4.5270217e-02  -7.1029943e-02  -1.1549472e-02   3.7910949e-02   1.0905959e-02   1.0394574e-01   3.0545989e-02   1.5705177e-01   1.1522881e-01   4.2389779e-02  -2.6645387e-02  -2.2821424e-01  -1.9576413e-01  -3.5798557e-01  -3.8223989e-01  -4.0391964e-02  -2.6913475e-02  -1.6846794e-01  -2.9201327e-01   5.8947214e-03  -1.9349008e-01   1.5058950e-01  -3.1653598e-02   1.7956221e-01   1.8337873e-01  -6.8598825e-02  -1.8333646e-01  -1.0989877e-01  -1.6368365e-01   1.5133382e-01  -6.4061893e-02  -8.2845639e-02  -5.8618828e-02   1.8631020e-01   6.3045173e-02  -1.5510042e-01  -2.1935200e-01   5.2728119e-02  -6.0888515e-02  -1.0084647e-01   3.9819112e-02  -9.4799921e-02  -8.2260649e-02  -2.3387985e-01  -2.1740757e-01  -2.8147717e-01  -2.6497743e-01  -1.9307051e-01  -9.3223908e-02  -1.9533056e-01  -2.3012829e-01  -2.7265299e-01  -1.6430300e-01   1.3332475e-01  -1.9897341e-01   6.4508005e-02  -8.9007392e-02   1.0000000e+00   5.0484257e-01   2.4664747e-01   1.3863409e-01   2.8604953e-01   1.8271365e-01   4.0953316e-02   4.9406327e-03   1.3337069e-01  -1.2722445e-01   5.9556697e-02  -1.1516498e-01   3.2963999e-02   4.4221366e-02   7.6639420e-03   2.5545679e-01   7.9114479e-02   1.8402072e-01  -1.3563543e-01  -1.1866157e-01  -7.2588937e-02   2.4280746e-01   2.2252753e-01   2.0272821e-01   2.4483766e-01   1.1759403e-01   1.9934690e-01   7.1670102e-03
   1.7257562e-01  -2.0879354e-01   3.6108793e-01   2.0901055e-01   4.8210837e-02  -1.6640742e-01   4.8163726e-01   4.2659322e-01   5.1695594e-02  -1.5323260e-01   1.5475653e-01  -1.2045205e-01   3.1879823e-01   4.3085026e-02  -9.8942570e-02  -3.0001576e-01  -1.7687470e-01  -1.8839799e-01  -2.3642461e-02  -1.7062106e-01   9.0787432e-02   8.3339013e-02   2.4109058e-01   7.3941256e-02   3.1004592e-01   2.7976189e-01  -7.6190722e-02  -1.5093132e-01  -2.8575159e-01  -2.9116063e-01  -2.3455305e-02  -1.7329003e-01  -2.0414998e-01  -1.8677097e-01   1.4199286e-01   6.7886697e-02  -1.7019911e-01  -2.6580846e-01  -1.1320447e-01  -1.4364056e-01  -3.0628453e-01  -2.6462154e-01   7.7232237e-02   1.4892324e-01  -9.3759534e-02  -1.3161723e-01   1.8887392e-01   1.3218342e-01   6.8566108e-02  -5.6839001e-02   2.0860214e-01   1.1716300e-01   2.4898932e-01   6.0109185e-02   5.6401892e-02   2.3942071e-02  -1.0471989e-01  -2.1123638e-01   9.5464623e-02  -5.3342321e-02   2.5858903e-01   1.3443199e-01  -1.8601832e-01  -1.7423586e-01   3.8558458e-01   4.5551096e-01  -3.4513502e-02  -4.2168321e-02  -6.6003876e-02  -1.3552712e-01   1.2788228e-01   1.2283599e-01  -2.6518914e-01  -2.7677534e-01  -1.7702868e-01  -2.9864429e-01  -1.4912698e-01  -2.1073339e-01  -3.5965354e-01  -3.6153796e-01  -3.8533422e-01  -3.7920148e-01  -3.2112274e-01  -3.9081624e-01   1.3909644e-01  -2.0811278e-01  -5.5972253e-02  -2.7687705e-01   5.0484257e-01   1.0000000e+00   3.4895837e-01   3.4259517e-01   4.5177729e-01   3.5931643e-01  -2.5781524e-01  -2.2072817e-01  -3.5753117e-02  -6.8987216e-02   1.0872399e-01   1.3852582e-02   2.9625493e-02   2.0908263e-01   2.6439409e-01   4.3077207e-01   2.9293274e-01   3.5957738e-01  -2.9282291e-02  -1.3089942e-02  -1.6948213e-01   8.2746939e-02   2.2928079e-01   2.5002849e-01   4.0529970e-01   2.4388956e-01   3.4484750e-01   1.4312454e-01
  -1.6222563e-02  -1.4114455e-01   2.2220447e-01   2.2265278e-01  -8.6717292e-02  -2.2134539e-01   4.2479151e-01   3.1321533e-01  -5.1605328e-02  -1.3584489e-01  -1.3648410e-01  -2.4261519e-01  -7.6028011e-02  -1.6073228e-01  -2.8198167e-01  -3.1509778e-01   4.7610483e-02  -5.9197131e-03  -2.4736118e-01  -1.3061443e-01  -2.2905550e-02  -8.3567920e-02   8.6896751e-02  -5.9120594e-02  -6.1288391e-02   4.6669769e-02  -3.0949954e-01  -2.2954180e-01  -8.1380031e-02  -1.1265009e-01  -1.1580275e-01  -8.5137134e-02  -2.2660885e-01  -1.0757738e-01   6.5989500e-02   1.3904025e-01   3.8259701e-02  -2.4510873e-01  -2.2857094e-01  -2.3998113e-01  -1.1847822e-01  -1.2601395e-01   4.8598807e-02  -4.0015590e-02  -1.3960091e-01  -1.0594393e-01   2.2111135e-01   4.3559901e-02   2.0817433e-03  -8.9925231e-02   1.5018965e-01  -1.2369066e-01   4.3452458e-01   2.8893428e-01   2.7096749e-01  -2.0392108e-02  -4.4089202e-02  -9.5715406e-02  -1.8783625e-01   4.1706245e-02  -5.7380245e-02  -5.0608597e-02  -1.3763254e-02   1.9801754e-02   1.0502511e-01   6.8777352e-02  -6.2688398e-02   7.7838915e-02   1.2546821e-03   1.1129484e-01  -3.4709551e-02   5.7890958e-02  -3.2287748e-01  -1.7437082e-01  -3.4951094e-01  -2.5623228e-01  -1.7060037e-01  -1.2135462e-01  -1.5554903e-01  -3.1712934e-01  -8.0617813e-02  -1.1385874e-01  -2.3306618e-01  -8.4916168e-02   4.2755837e-02  -9.5059702e-02  -1.7931409e-01  -1.7496774e-01   2.4664747e-01   3.4895837e-01   1.0000000e+00   7.4526831e-01   7.9569388e-01   7.5834965e-01   5.9597873e-02   1.4252590e-01   1.6886249e-01  -1.3907324e-01   7.3490512e-01   1.3663480e-01   5.0107076e-01   5.6254819e-01   6.1093708e-01   3.3876439e-01   2.2108848e-01   4.9687405e-01   3.7078719e-01   3.9579974e-01   2.7634390e-01  -1.1505094e-01   2.7272844e-02   7.0747563e-01   7.2032599e-01   3.7031435e-01   4.3811064e-01   4.9503539e-01
   1.4389795e-01  -2.8355657e-01   1.7306212e-01  -1.0591121e-01   1.3240935e-01  -6.5635169e-02   3.0880552e-01   1.8065086e-01   1.2782784e-01  -1.2089767e-01  -5.3216080e-03  -2.9424136e-01   4.6925322e-02  -1.3445515e-01  -1.0569222e-01  -3.3869285e-01  -2.1004379e-01  -2.1224366e-01  -2.1965316e-01  -3.0170890e-01   7.2521957e-02   2.1888295e-01  -5.1338337e-03  -2.0177101e-01   1.1231712e-01   8.5857842e-03  -4.1983149e-02   5.5292736e-02  -3.3928732e-01  -3.8048340e-01  -1.9934063e-01  -2.6568390e-01  -3.7570231e-01  -3.0703479e-01   3.4505215e-01   3.4053455e-01   1.0898765e-02  -2.7176362e-01  -1.6287693e-01  -1.7418939e-01  -3.1692595e-01  -3.1017970e-01   1.9028876e-01   6.3013430e-02   4.8839981e-02  -9.2331993e-03   2.2793301e-01   1.5875144e-01   1.4868543e-02  -1.6939588e-02   4.2734397e-02   2.1047343e-02   2.0422286e-01   2.5084549e-01   7.7994751e-02   2.5033402e-02  -8.3609686e-02  -1.6114515e-01  -2.7584398e-02   1.0050121e-02   1.5474246e-01   3.4221081e-02  -3.2093919e-01  -2.6471865e-01   3.5131503e-01   2.5380423e-01   3.3938105e-02   1.6631449e-01  -1.0521495e-01   4.2556236e-02   1.7575581e-01   2.0855091e-01  -4.1744986e-01  -3.6578069e-01  -3.4389315e-01  -3.4662684e-01  -5.2234617e-02  -1.0134089e-01  -3.4246628e-01  -4.1804661e-01  -3.0180409e-01  -3.0502695e-01  -1.9060307e-01  -2.9564336e-01   1.4030670e-01  -2.1369633e-01  -8.7845105e-02  -2.2105859e-01   1.3863409e-01   3.4259517e-01   7.4526831e-01   1.0000000e+00   5.6953853e-01   8.3065129e-01  -7.0589107e-02   3.0651866e-02   9.0981399e-02   5.3520774e-02   5.5816036e-01   3.1605180e-01   2.1392812e-01   4.7720603e-01   3.9991461e-01   1.5091794e-01   2.1291891e-01   4.8781044e-01   3.1404263e-01   3.2952746e-01   1.3204329e-01  -9.9328953e-02   1.8043535e-01   6.9829089e-01   7.1300701e-01   1.3000861e-01   3.3876985e-01   4.3605614e-01
  -1.3213966e-01  -2.3874388e-01   3.4317880e-01   2.0669009e-01  -5.8465071e-02  -2.7525675e-01   4.6657421e-01   2.2945975e-01  -1.7139031e-01  -2.6751763e-01  -2.1889114e-01  -3.3308166e-01  -1.6915031e-01  -3.0748273e-01  -3.4911752e-01  -5.0817675e-01  -4.9516510e-02  -1.6012767e-01  -3.7012926e-01  -3.1817105e-01  -8.8084334e-02  -1.1832553e-01   3.4893158e-01   1.9562540e-01   1.6524350e-01   2.4615157e-01  -3.5754720e-01  -3.7203735e-01  -1.6972891e-01  -2.2305899e-01  -1.2373336e-01  -5.9358002e-02  -1.8419146e-01  -5.0332470e-02   1.4349738e-01   1.8238989e-01  -5.2922434e-02  -3.9381390e-01  -2.3456668e-01  -3.2935432e-01  -2.4334129e-01  -2.8531496e-01  -8.8266440e-02  -1.7731203e-02  -2.1872551e-01  -2.0233116e-01   1.2166331e-02  -5.5230135e-02  -4.4854316e-02  -1.7539135e-01   1.6319276e-01  -1.7483180e-01   2.4090906e-01   1.6626399e-01   5.0185298e-02  -1.0267229e-01  -2.2675779e-01  -1.7978496e-01  -3.5523232e-01  -2.4205136e-01  -1.7775030e-01  -2.0802016e-01  -6.1265946e-02  -1.2193154e-01   1.9252806e-01   8.3177435e-02  -3.8707950e-02  -3.0674774e-02  -1.6793315e-01  -7.9632688e-02   9.2566809e-03   7.1280001e-02  -5.1031854e-01  -3.1459358e-01  -5.2752563e-01  -4.4641270e-01  -3.8298725e-01  -3.4982747e-01  -3.1473481e-01  -3.9271216e-01  -2.3364438e-01  -2.6699922e-01  -3.1394813e-01  -2.7151046e-01   9.1516335e-02  -3.1816752e-02  -1.2527386e-01  -2.8995974e-01   2.8604953e-01   4.5177729e-01   7.9569388e-01   5.6953853e-01   1.0000000e+00   7.5304807e-01   5.8627825e-02   1.4787471e-01   2.4124830e-01  -5.6797984e-03   4.9179199e-01   1.3400976e-01   5.2236906e-01   5.1039837e-01   5.7150886e-01   4.3258442e-01   2.5616866e-01   5.6587336e-01   1.5677934e-01   2.2131613e-01   1.2571213e-01   8.0254043e-02   7.6464725e-02   5.4073707e-01   6.2674359e-01   4.3556003e-01   4.7907559e-01   3.8026322e-01
   3.4709179e-02  -3.9863056e-01   3.4778109e-01  -7.5271664e-02   7.8862166e-02  -1.7332388e-01   4.0080336e-01   9.3453503e-02  -6.3268043e-02  -2.6800387e-01  -1.5027816e-01  -4.5704798e-01  -1.0392657e-01  -3.2821346e-01  -2.8220363e-01  -5.3223638e-01  -3.2744852e-01  -3.9740634e-01  -4.1215066e-01  -4.4329004e-01   3.1791267e-02   1.6200246e-01   1.8449123e-01  -3.1885012e-02   1.0893577e-01   8.9643922e-02  -2.1006321e-01  -1.1507048e-01  -4.2338301e-01  -4.7148669e-01  -1.4718556e-01  -2.9060614e-01  -4.3466192e-01  -3.5497688e-01   3.8044558e-01   4.0316511e-01   1.1961788e-02  -3.6071234e-01  -2.1539276e-01  -2.4054722e-01  -3.8362332e-01  -3.9638406e-01   9.2809901e-02   7.9202777e-02  -1.2971122e-02  -4.6764074e-02   8.1763105e-02   4.3644385e-02  -9.6024566e-03  -9.1774821e-02   1.4133549e-01   2.4530965e-03   1.5884633e-01   1.4955205e-01   2.2254117e-02  -8.7490483e-02  -2.2325897e-01  -2.7851327e-01  -1.4118265e-01  -1.7417631e-01  -2.1124919e-02  -1.6854434e-01  -3.4870234e-01  -3.6498127e-01   3.0175846e-01   1.1687592e-01   1.1943443e-01   1.5630772e-01  -1.9286436e-01  -5.8125227e-02   2.1100022e-01   2.7443587e-01  -5.5570757e-01  -4.9549874e-01  -4.9529724e-01  -5.2662826e-01  -1.8585898e-01  -1.9941412e-01  -4.7394500e-01  -5.3954460e-01  -4.4650956e-01  -4.1205371e-01  -2.5304674e-01  -4.4351810e-01   1.3422630e-01  -1.5260063e-01  -1.5731179e-02  -2.4412810e-01   1.8271365e-01   3.5931643e-01   7.5834965e-01   8.3065129e-01   7.5304807e-01   1.0000000e+00  -1.1842420e-01  -6.3296983e-02   4.7731034e-02  -9.5765462e-02   5.0296384e-01   1.3160469e-01   3.0293450e-01   6.4663535e-01   4.5608898e-01   3.2654483e-01   2.7341792e-01   5.2910992e-01   2.8975496e-01   3.8096806e-01   1.9238922e-02  -1.0294211e-01   9.9768096e-02   6.4515980e-01   7.7316738e-01   2.6515461e-01   4.2610678e-01   4.3056527e-01
  -1.9130750e-01   4.0398630e-02   6.0389018e-02   2.5449969e-01  -6.2632029e-02   5.7136010e-03  -5.6555544e-02   6.2977728e-03  -2.5124256e-01  -1.1108276e-02  -2.4503490e-01  -4.8201442e-02  -3.5058482e-01  -2.0896373e-01  -6.4687674e-02   6.4536964e-03   8.5097804e-02   4.4269142e-03  -3.9669771e-02   1.2858444e-01  -3.3031713e-02  -4.3448767e-02  -1.6282633e-02   7.4807382e-02  -1.3887491e-01  -8.8885857e-02  -5.2828598e-02   6.7414123e-02   1.1706499e-01   1.4210578e-02  -1.2612181e-02   2.4857065e-01   9.6350368e-02   1.7695272e-01  -1.3985660e-01  -1.2845460e-01   5.6591392e-02   1.7893359e-01   1.9109020e-01   5.9465285e-02   8.9237371e-02  -4.6415135e-02  -1.3169623e-01  -1.1984003e-01  -1.1224000e-01  -3.0270071e-02  -3.4187224e-02  -7.0680731e-02  -7.1783941e-02  -5.6461558e-02  -5.4710313e-03  -4.5058753e-02  -1.5385205e-02  -3.7694878e-02   1.7374898e-01   1.3507235e-01  -1.3549113e-01  -2.7872352e-02  -3.0881406e-01  -8.2038327e-02  -3.2460731e-01  -2.0532280e-01   9.3880928e-02  -6.0824784e-03  -2.1314586e-01  -1.3724722e-01  -8.7055153e-02  -2.0723389e-02   8.3255602e-03   9.2123924e-02   4.2033112e-02  -8.8358345e-03  -3.7248826e-02  -9.0560956e-02  -2.4764275e-01  -8.0229699e-02  -2.4854445e-01  -2.1401061e-01   2.1629017e-01   9.6300627e-02   1.2446252e-01   7.8093048e-02   4.5341111e-02   1.3677040e-01   4.2374129e-04   1.7324940e-01   3.9080070e-02   1.7902902e-01   4.0953316e-02  -2.5781524e-01   5.9597873e-02  -7.0589107e-02   5.8627825e-02  -1.1842420e-01   1.0000000e+00   8.2631629e-01   7.1752552e-01   1.1674612e-01   3.9220254e-02  -1.8407410e-02   2.0001642e-01  -2.3176675e-01  -2.5546112e-02  -2.7009567e-01  -2.9128976e-01  -1.0246877e-01  -6.9223484e-02  -2.7407212e-02   5.7228250e-01   4.5542424e-01  -9.7537386e-02   1.2929725e-02  -4.9127467e-02  -1.4052536e-02  -3.8180189e-02  -9.9406699e-02
  -9.7310566e-02   2.0315014e-01  -9.6687817e-02   1.5457546e-01   1.1227319e-02  -3.6828027e-02  -5.9854018e-02   2.9511207e-02  -1.7228331e-01   1.6771172e-02  -2.3744305e-01  -3.7978740e-02  -3.3454222e-01  -1.6029865e-01  -1.6311028e-01  -6.1893950e-02   2.3849583e-01   1.8071111e-01  -2.5388534e-02   1.4611296e-01  -7.5304337e-02  -8.5036536e-02  -1.2037127e-01  -9.5796501e-02  -1.8459288e-01  -2.0393090e-01  -1.1223917e-01  -4.7621894e-02   1.7674127e-01   7.7762373e-02  -2.1972393e-01   5.7849429e-02   1.0300160e-01   1.6994050e-01  -2.5764260e-01  -2.5335235e-01  -1.0564622e-01   1.0412891e-01   4.0088341e-03  -1.3307476e-02  -3.7395920e-03  -2.3997903e-02  -1.2385654e-01  -1.2228370e-01  -1.4465007e-01  -1.1642026e-02  -2.0524579e-02  -3.4489605e-02   3.0149369e-02   5.7439673e-02  -1.2841041e-02  -6.8579288e-02   2.6405315e-02   1.5748507e-01   1.5558328e-01   2.6004209e-01   2.7286800e-02   1.9412421e-01  -1.5614940e-01   1.2173826e-01  -2.3364151e-01  -1.3971082e-02   2.4595458e-01   2.0154344e-01  -2.7989041e-01  -1.1756438e-01  -1.4161687e-01  -1.0079114e-01   1.3852936e-01   1.9362798e-01   3.6134861e-04  -8.2831470e-02  -6.1398494e-02  -6.4804570e-03  -2.7649653e-01  -1.0806893e-01  -2.8597176e-01  -2.7740819e-01   2.6284434e-01   1.7629548e-01   2.1245973e-01   1.1146778e-01   4.6521922e-02   2.2197176e-01  -1.2846936e-01   7.7605369e-03  -8.8921931e-02   4.8393444e-02   4.9406327e-03  -2.2072817e-01   1.4252590e-01   3.0651866e-02   1.4787471e-01  -6.3296983e-02   8.2631629e-01   1.0000000e+00   6.3653373e-01   5.2436632e-01   1.9053601e-01   4.0924138e-01   3.0839222e-01  -6.0241347e-02   7.6014572e-02  -1.7707851e-01  -2.4112444e-01  -7.2876507e-02  -4.9834665e-02   3.1712119e-02   5.6504281e-01   3.2942430e-01  -1.4178275e-01   6.1463104e-02  -3.1988442e-02   5.7424754e-02  -1.0174291e-02  -3.9037869e-02
  -2.2988141e-01  -2.4274302e-02   7.6471478e-02   1.1637713e-01  -1.6082173e-01  -5.7740373e-02  -9.1961069e-02   3.0051643e-02  -2.4754965e-01  -9.4960762e-02  -3.8454848e-01  -2.7570036e-01  -3.8087811e-01  -3.1654601e-01  -1.9717108e-01  -1.3961756e-01  -1.6788272e-02  -5.1147604e-02  -2.0265515e-01  -4.4083183e-02  -7.5130691e-02   6.1902616e-03   2.1234700e-03   6.5178681e-02   9.5631709e-02   4.8841871e-02  -1.8184452e-01  -1.5678206e-03   4.7365927e-02  -4.5213439e-02   9.5032743e-02   2.2516114e-01   8.2273066e-02   1.5672120e-01   3.6430961e-02   1.9291969e-02   1.8814045e-01   9.6935523e-02   3.0214264e-01   1.7605242e-01  -1.5469322e-02  -2.4138506e-01  -7.0098827e-02   5.0757516e-03   2.8253867e-02   1.1018169e-01   1.5332962e-01   1.9144420e-01   6.2677475e-02   4.4439791e-02   1.9207737e-01   3.9346587e-02   6.7772212e-02   1.0241667e-01   3.5245594e-01   3.2626199e-01  -1.1561916e-01   4.3427466e-02  -2.6444924e-01  -7.7994339e-02  -3.4433060e-01  -2.0659202e-01  -2.1387989e-02  -1.0842287e-01  -8.8797296e-02  -2.7977649e-02  -2.1699701e-03   4.3445760e-02  -4.2978685e-02   1.1814234e-01  -4.3458995e-02  -3.4972583e-02  -1.6712299e-01  -1.9118892e-01  -2.6222403e-01  -1.3664533e-01  -2.7463523e-01  -2.4534636e-01   8.9222512e-02   2.4191769e-03   2.6721074e-02  -2.1834833e-02   2.3403980e-01   3.2720123e-02   3.1634257e-02   1.0781072e-01   2.7590668e-01   3.0776908e-01   1.3337069e-01  -3.5753117e-02   1.6886249e-01   9.0981399e-02   2.4124830e-01   4.7731034e-02   7.1752552e-01   6.3653373e-01   1.0000000e+00   2.0573391e-01   2.2510010e-01   7.6198297e-02   2.2380309e-01   2.4774992e-02   1.6847581e-01  -3.3575499e-02  -2.2494843e-01   1.8262419e-02  -8.2390918e-02   1.4245088e-02   1.9628832e-01   5.8116797e-01   1.5835884e-01   1.4699548e-01   7.6294102e-02   1.0912345e-01  -3.8875451e-02  -1.2435820e-01
   1.7596770e-01   3.0641670e-01  -2.4679698e-01  -2.0971199e-01   1.2472385e-01   6.6714471e-02  -1.3620232e-01  -6.6903116e-02   1.0232501e-02   5.6094839e-02  -4.7273529e-02   4.6330211e-02  -1.1730364e-01   5.5034178e-03  -4.3274854e-02  -6.4070524e-02   1.0127715e-01   1.1119150e-01   6.1059625e-02   5.9484553e-02  -6.4270609e-02   1.5752221e-02  -1.5975761e-01  -1.7644100e-01  -6.8541835e-02  -2.0345694e-01   5.8418905e-02   2.5372002e-02   1.6437271e-04  -1.2627467e-02  -3.5568526e-01  -2.2441581e-01   3.6923017e-02   1.4701880e-02  -1.4265036e-01  -1.5515616e-01  -2.9110576e-01  -5.6781266e-02  -1.8319253e-01  -4.7948420e-02  -1.1654462e-01  -1.2930520e-02   2.0407163e-04   2.5093171e-02   7.7212391e-02   1.2504386e-01   1.8468677e-02   1.4056226e-01   2.3599783e-01   2.3900073e-01   7.2218610e-02   6.1018567e-02  -6.4426761e-02   2.9399012e-01  -3.7313031e-02   4.3333870e-01   9.6050345e-02   2.9114144e-01   1.3405266e-01   1.4630579e-01  -2.5364361e-02   1.0651135e-01   1.5429357e-01   1.4389477e-01  -1.4561406e-01   8.0299750e-03  -3.6344986e-02  -1.0427612e-01   1.9708211e-01   1.6134848e-01  -8.7177195e-02  -1.9553151e-01  -7.8461045e-02   5.2915083e-02  -1.0769489e-01  -2.9808886e-02  -8.4779153e-02  -1.4266080e-01   4.9635735e-02   1.1185878e-01   9.5966792e-02   3.1803784e-02   6.4136017e-02   1.2280759e-01  -8.1755789e-02  -8.1385190e-02  -4.7474776e-02  -8.1796909e-02  -1.2722445e-01  -6.8987216e-02  -1.3907324e-01   5.3520774e-02  -5.6797984e-03  -9.5765462e-02   1.1674612e-01   5.2436632e-01   2.0573391e-01   1.0000000e+00   2.7027421e-02   9.0239118e-01   1.8530379e-01  -1.1717914e-02  -1.4216001e-02  -1.2242470e-01  -1.1230125e-01  -1.5912754e-01  -6.1240066e-03  -1.3796978e-02   9.4928806e-02   1.2385439e-01  -5.9603740e-03  -8.5015680e-02  -1.3516239e-01  -5.0882370e-02  -1.8386698e-01  -1.5441282e-01
   5.4437053e-02   2.5545795e-01  -1.5558408e-01  -5.2951618e-02  -6.0430527e-02  -1.7206916e-01   5.2741053e-02   7.9799548e-02   2.4529687e-02  -2.8053788e-02  -1.7657356e-01  -1.4948971e-01  -1.7522376e-01  -8.4982517e-02  -1.3365732e-01  -6.0920506e-02   2.7445179e-01   2.7682636e-01  -7.5872724e-02   1.1969472e-01  -2.8592304e-02  -1.1974988e-01  -2.8302260e-01  -3.4526364e-01  -1.7809411e-01  -2.7279114e-01  -2.2843415e-01  -8.5608296e-02   1.2044267e-01   1.4232936e-01  -1.7950445e-01  -1.4841254e-01  -7.2315465e-02  -4.8703490e-03  -2.0236716e-01  -1.4112379e-01   4.6828711e-02  -5.1383391e-02  -1.5671989e-01  -5.1076018e-02   5.9349290e-03   7.4866097e-02   1.3619905e-01   4.7847438e-02   4.9996243e-02   1.6332062e-01   3.8459506e-01   2.4861336e-01   3.3500703e-01   2.2472566e-01   2.7762961e-01  -6.7147952e-02   5.7989582e-01   5.0908373e-01   5.1095243e-01   2.3047530e-01   4.1040309e-01   3.1669651e-01   7.0084809e-02   3.9157542e-01  -1.0804224e-02   1.5929514e-01   2.8947968e-01   3.3996391e-01  -2.0017048e-01  -1.6035769e-01  -1.4928220e-01  -1.6590690e-02   1.3561369e-01   2.5213092e-01  -1.2267264e-01  -1.4486378e-01  -8.4388472e-02   8.2039252e-02  -1.5356394e-01  -5.0197018e-02   2.7880060e-02   8.4626711e-02   1.7122280e-01   2.5729213e-02   1.9589347e-01   2.4376386e-01   1.7580866e-02   2.9834753e-01  -1.8874458e-01  -1.2384600e-01  -2.8624972e-01   9.6605365e-03   5.9556697e-02   1.0872399e-01   7.3490512e-01   5.5816036e-01   4.9179199e-01   5.0296384e-01   3.9220254e-02   1.9053601e-01   2.2510010e-01   2.7027421e-02   1.0000000e+00   3.0872295e-01   4.2203378e-01   6.8595166e-01   5.6269003e-01   3.0211846e-01   1.7147278e-01   2.3027829e-01   3.6569823e-01   3.0531580e-01   2.8370056e-01  -2.7932436e-01  -1.1640312e-01   6.9686560e-01   6.3239693e-01   4.4336603e-01   2.4159420e-01   3.6461621e-01
   2.0536217e-01   2.9345850e-01  -2.7152341e-01  -2.5220395e-01   1.6693011e-01   6.0758618e-02  -9.7873435e-02  -4.8623396e-02   1.1869470e-01   6.9863382e-02   2.5422131e-03   2.0269482e-02  -7.0597158e-02   2.4445861e-02  -2.6952370e-02  -7.7259628e-02   1.3528990e-01   1.3867374e-01   3.0317148e-02   4.9325236e-02  -3.5964864e-03   4.0003669e-02  -1.9684700e-01  -2.5632993e-01  -1.3435653e-01  -2.2162555e-01   7.0714636e-02   1.4239826e-02  -1.5699582e-02  -1.0000637e-02  -4.1102755e-01  -3.0255257e-01  -1.0282048e-01  -1.0895929e-01  -1.5702652e-01  -1.4876384e-01  -3.0289052e-01  -1.3196797e-01  -3.0240372e-01  -1.4629441e-01  -1.1333449e-01   5.0527094e-02   7.9801077e-02   3.9523827e-02   6.3883913e-02   1.1273827e-01   1.2528833e-01   2.2388663e-01   2.9445772e-01   2.6606735e-01   8.9717831e-02   1.0162214e-02   1.5480472e-01   4.9033718e-01   8.4752352e-02   4.6679722e-01   1.7791374e-01   3.2110095e-01   1.5296991e-01   2.1715676e-01  -4.0355434e-03   1.2495199e-01   1.7678650e-01   1.7282961e-01  -1.6671465e-01  -2.2227703e-02  -1.2104325e-01  -1.4153618e-01   1.9997724e-01   1.8614984e-01  -8.1349325e-02  -1.9053938e-01  -1.1352657e-01   7.8266467e-02  -1.2691755e-01  -4.2389430e-02  -3.1950874e-02  -8.3510101e-02   1.6541016e-02   1.9578915e-02   8.1896142e-02   3.4262542e-02  -5.0405662e-03   1.6573590e-01  -1.0672683e-01  -1.7395957e-01  -1.2091023e-01  -1.2779601e-01  -1.1516498e-01   1.3852582e-02   1.3663480e-01   3.1605180e-01   1.3400976e-01   1.3160469e-01  -1.8407410e-02   4.0924138e-01   7.6198297e-02   9.0239118e-01   3.0872295e-01   1.0000000e+00   2.7641251e-01   1.9360501e-01   1.5864986e-01  -1.5536567e-02   3.9058416e-02  -9.2459600e-03   1.8388809e-01   1.0962579e-01   1.6100614e-01  -1.0328734e-01   8.4684947e-03   2.1332878e-01   1.4193361e-01   6.9062718e-02  -3.9213822e-02   8.8703053e-02
  -3.9247438e-02   1.9441041e-01  -9.5673903e-03   1.5990095e-01  -8.8380770e-03  -1.6570892e-01   2.0243434e-01   1.6932250e-01  -1.0528316e-01  -6.3920697e-02  -2.9355761e-01  -1.7341602e-01  -2.9244385e-01  -1.6046799e-01  -2.3173510e-01  -2.0919774e-01   7.3738494e-02   2.9467141e-02  -1.5946518e-01   3.6486387e-02  -2.5902658e-01  -3.2811491e-01  -2.8630761e-02  -8.7989655e-02  -2.5636174e-01  -1.2967302e-01  -2.0860954e-01  -2.2400816e-01  -4.6415519e-02  -3.2434321e-02  -2.6679511e-01  -8.3143350e-02   7.7646320e-02   1.8737488e-01  -1.3804317e-01  -1.1125374e-01  -7.3510024e-02  -1.1754624e-01  -3.8424432e-01  -3.5111215e-01  -5.5411315e-03   3.7416221e-03  -3.7524118e-02  -3.0366244e-02  -2.5533063e-02   4.3705582e-02   8.2736235e-02  -3.7439698e-02   1.3663419e-01   1.9475994e-01   2.1109115e-01   1.5250145e-02   1.2479181e-01   9.0997648e-02   4.0556544e-02  -1.4390408e-02   2.5367264e-02   1.3572317e-01  -4.2473684e-02   1.9473963e-01  -5.1847540e-02   4.9117844e-02   2.6757176e-01   2.7340727e-01   4.0175187e-03   2.6745918e-02   5.2082177e-02   1.3978604e-02   9.1565589e-02   9.0554707e-02  -2.7506588e-01  -2.1705574e-01  -2.1261798e-01  -1.2120061e-02  -1.9222550e-01  -1.0231727e-01  -9.1795425e-02  -7.4453025e-02   1.0409547e-01  -4.8419842e-02   1.2325062e-01   5.1523222e-02  -1.5469073e-01   9.0193919e-02  -8.5637324e-02  -9.2147108e-03  -2.4774713e-01  -1.8131207e-01   3.2963999e-02   2.9625493e-02   5.0107076e-01   2.1392812e-01   5.2236906e-01   3.0293450e-01   2.0001642e-01   3.0839222e-01   2.2380309e-01   1.8530379e-01   4.2203378e-01   2.7641251e-01   1.0000000e+00   4.4805163e-01   6.3223316e-01   1.4856061e-01  -4.7799592e-02  -1.6322215e-02   5.7027310e-01   5.6803923e-01   3.1874375e-01  -1.0308108e-01  -1.9949182e-01   2.4699798e-01   2.7783384e-01   3.3155970e-01   1.6087852e-02   1.6112512e-01
   1.1380770e-01   6.7572134e-02  -4.2983382e-02  -1.4796563e-01  -7.3087340e-02  -2.6123120e-01   1.6497577e-01   8.2401009e-02  -2.8201460e-02  -1.6363944e-01  -1.9133247e-01  -2.7273309e-01  -1.2927724e-01  -1.3889436e-01  -2.0680726e-01  -2.6040206e-01  -2.0016102e-02  -4.2233516e-02  -2.1565716e-01  -1.3865538e-01  -1.2973730e-01  -9.3680075e-02  -1.5491013e-01  -3.1553789e-01  -4.3075773e-02  -2.3831306e-01  -3.0798581e-01  -2.1175848e-01  -1.3289688e-01  -1.2523885e-01  -1.8696499e-01  -2.9530490e-01  -9.7872785e-02  -7.2642238e-02  -1.5025266e-02   2.4993126e-02   1.2124920e-03  -2.2885361e-01  -2.7335124e-01  -1.9056711e-01  -2.0017940e-01  -1.8234509e-01   1.1685224e-01   1.5230122e-01   3.7870212e-02   1.4256141e-01   2.1502681e-01   1.6062567e-01   2.3397944e-01   1.7264906e-01   2.7821359e-01   5.9917829e-02   3.0536844e-01   2.2305074e-01   1.9504763e-01   1.7216811e-02   2.6237716e-01   1.0195930e-01   1.2675321e-01   2.8711960e-01   1.2141291e-01   1.9959153e-01   1.2646227e-01   1.7020984e-01   4.5675899e-02   1.9646310e-02   1.0967317e-02   4.1515966e-02  -6.4459382e-02   7.7696359e-02  -5.1037370e-02  -5.9603799e-02  -2.8079155e-01  -1.6572298e-01  -2.4953937e-01  -2.5754080e-01  -3.1314372e-02   1.9931089e-03  -1.1812645e-01  -1.4731328e-01  -6.3653652e-02  -5.2706966e-02  -4.3243379e-02  -2.7498642e-02  -9.4444485e-02  -1.4716637e-01  -1.9267742e-01  -1.3220098e-01   4.4221366e-02   2.0908263e-01   5.6254819e-01   4.7720603e-01   5.1039837e-01   6.4663535e-01  -2.3176675e-01  -6.0241347e-02   2.4774992e-02  -1.1717914e-02   6.8595166e-01   1.9360501e-01   4.4805163e-01   1.0000000e+00   5.9895049e-01   5.0676455e-01   2.4338153e-01   2.3642985e-01   4.1982243e-01   4.3569278e-01   1.4662459e-04  -3.6019220e-01  -9.6491833e-02   5.1861322e-01   5.8123643e-01   4.6119291e-01   2.6216363e-01   3.4531422e-01
  -2.7737795e-02   3.9435730e-02  -5.2575014e-02   9.4597271e-02  -6.7322463e-02  -2.2452599e-01   1.6715066e-01   1.8809081e-01  -1.6443908e-01  -2.5265257e-01  -3.0743322e-01  -2.1027767e-01  -1.9124172e-01  -1.7723365e-01  -3.3946529e-01  -3.0727111e-01  -2.0726485e-02  -4.3772066e-02  -2.2825468e-01  -8.2032536e-02   2.0674887e-02   2.4934574e-02  -1.2632856e-01  -1.9746714e-01  -3.4301359e-02  -2.5903210e-02  -1.9446125e-01  -1.3962740e-01  -1.5251155e-01  -1.3350885e-01  -5.6874711e-02  -8.7876464e-02  -8.4375755e-02  -9.6553405e-03   4.4983932e-02   5.3406285e-02   1.1131450e-01  -1.5054884e-01  -7.1083494e-02  -1.1577486e-01  -2.9143969e-02  -4.9723379e-02   2.8304794e-01   3.0606891e-01   1.6422943e-01   1.7104107e-01   3.5042967e-01   2.1925509e-01   1.9725661e-01   1.3614300e-01   4.0940810e-01   2.2026193e-01   3.6128658e-01   1.9519768e-01   2.1324883e-01  -1.4260924e-03   4.2227114e-02   3.3443572e-02   1.0366605e-01   2.5687477e-01  -2.7772892e-02   1.0375048e-01   1.0182942e-01   1.2813360e-01   7.7110757e-02   1.3747113e-01   2.0888543e-01   2.1131036e-01  -1.1349398e-01  -3.5485792e-02   7.4853712e-02   1.5426630e-02  -2.6381731e-01  -1.4994640e-01  -1.7799841e-01  -1.7205698e-01  -1.7506916e-02  -3.5296466e-02  -6.7359940e-02  -2.1949353e-01  -4.1489792e-02  -1.1499667e-01   4.6292333e-02  -5.3065109e-02  -4.1231649e-02   3.9983741e-02  -8.9640698e-02  -6.8323218e-02   7.6639420e-03   2.6439409e-01   6.1093708e-01   3.9991461e-01   5.7150886e-01   4.5608898e-01  -2.5546112e-02   7.6014572e-02   1.6847581e-01  -1.4216001e-02   5.6269003e-01   1.5864986e-01   6.3223316e-01   5.9895049e-01   1.0000000e+00   4.9872492e-01   3.8942029e-01   3.9531158e-01   4.5988397e-01   5.2622271e-01   1.4283292e-01  -2.5242986e-01  -4.4596237e-02   4.2914489e-01   5.2687973e-01   5.8841331e-01   4.1124723e-01   4.0049836e-01
  -1.2752620e-01  -8.8795611e-02   1.5511562e-01   2.3576055e-02   4.4256059e-02  -1.3952661e-01   1.7867301e-01   4.2146960e-02  -5.7692441e-02  -1.8824456e-01  -5.5886159e-02  -9.8187215e-02   7.2282974e-02  -2.6290934e-02  -1.2159518e-01  -1.6846196e-01   2.6282693e-02  -8.5393992e-02  -2.7718348e-01  -2.5511106e-01   2.0383252e-01   5.3643147e-02   2.2480208e-01   1.5161805e-01   1.8593415e-01   2.1791226e-01  -5.3980900e-02  -1.9283883e-01  -9.7843077e-02  -6.7589231e-02   3.0278964e-02  -8.1540010e-02  -1.0720527e-01  -1.1343923e-01   2.0450227e-02   5.2264325e-02   1.0581938e-01  -1.4287628e-01   1.0881407e-01   7.6346522e-02   8.3585296e-02   1.0256912e-02   8.1077311e-02   2.2874537e-01  -1.8406067e-02  -8.1329274e-03   1.6623180e-01   1.4755929e-01   1.3239609e-01   5.2594725e-02   3.0064123e-01   7.2762778e-02   3.0438291e-01   1.4849883e-01   2.7586784e-01   1.4095712e-01  -6.4674412e-02  -7.2863098e-02  -2.7602130e-02  -4.2876518e-02  -6.2417292e-02  -1.2813670e-02   5.3411974e-02   4.8331147e-02   4.5176290e-03   5.1635733e-02   1.9987697e-02  -6.0401262e-02  -2.0124808e-01  -1.8940218e-01   1.1262271e-01   1.7577315e-02  -1.4388466e-01  -1.1690557e-01  -1.1516836e-01  -1.7053114e-01  -1.5237298e-01  -1.4102967e-01  -2.0549240e-01  -2.2991754e-01  -1.3396120e-01  -1.3799914e-01  -4.5637797e-02  -9.1982080e-02   1.3259677e-01   4.2260370e-02   5.0752968e-02  -4.9139872e-02   2.5545679e-01   4.3077207e-01   3.3876439e-01   1.5091794e-01   4.3258442e-01   3.2654483e-01  -2.7009567e-01  -1.7707851e-01  -3.3575499e-02  -1.2242470e-01   3.0211846e-01  -1.5536567e-02   1.4856061e-01   5.0676455e-01   4.9872492e-01   1.0000000e+00   6.0832531e-01   5.5113676e-01  -2.8144290e-02   8.2215256e-02  -3.7217790e-02  -2.6912340e-01  -1.2552477e-02   3.0530544e-01   4.2333604e-01   6.5766717e-01   5.8089612e-01   3.9953994e-01
  -6.8427540e-02  -1.1411979e-01   9.3950630e-02  -1.6587254e-02   3.3499917e-01   9.3906405e-02   7.0572206e-02  -5.4326416e-02   1.0657636e-01  -2.1507495e-01   2.3375650e-02  -2.4187441e-02   9.1490469e-02  -1.0963898e-01  -5.9867848e-03  -1.7178555e-01  -4.8425614e-02  -1.3586307e-01  -1.9169269e-01  -2.3505906e-01   6.1320636e-01   4.3198467e-01   1.3481277e-01   1.0622363e-01   9.3244911e-02   2.4658067e-01   3.0593557e-01   6.5004095e-02  -2.1602799e-01  -1.2009335e-01  -2.2091248e-02  -6.7905360e-02  -2.6540835e-01  -2.6292740e-01   1.9418231e-01   2.0480004e-01   2.3422664e-01  -3.4879906e-02   2.2725913e-01   1.3872073e-01   1.6847688e-01   1.6934882e-01   2.1224867e-01   2.4614432e-01  -6.6869644e-02  -1.2972298e-01   1.1489576e-01   1.2691470e-01  -9.4599684e-03  -7.3168985e-02   1.2913740e-01  -2.5844383e-02   1.9442226e-01   3.3151172e-02   1.4686249e-01   1.2100454e-01  -1.0895704e-01  -1.1567287e-02  -2.2660013e-02  -1.2742497e-01  -9.3587104e-02  -4.6201803e-02  -1.7985676e-01  -1.4800594e-01   6.5694492e-02   6.0069841e-02  -1.4155315e-02  -6.4308248e-02  -2.6920775e-01  -2.5469041e-01   3.1850897e-01   1.8496724e-01  -3.0391973e-02  -5.7580357e-02   3.8940059e-02  -6.1976514e-02   7.3748170e-02   7.2224221e-02  -1.9938030e-01  -2.7740605e-01  -9.3943328e-02  -1.4108068e-01  -4.4400276e-02  -6.4064921e-02   2.4331310e-01  -3.4320770e-02   1.7276447e-01   3.8612499e-03   7.9114479e-02   2.9293274e-01   2.2108848e-01   2.1291891e-01   2.5616866e-01   2.7341792e-01  -2.9128976e-01  -2.4112444e-01  -2.2494843e-01  -1.1230125e-01   1.7147278e-01   3.9058416e-02  -4.7799592e-02   2.4338153e-01   3.8942029e-01   6.0832531e-01   1.0000000e+00   7.6915461e-01   9.4019356e-02  -6.4029974e-03   1.7173196e-01  -3.9200370e-01   2.2973228e-01   4.0883173e-01   3.6729813e-01   4.8321293e-01   8.0938505e-01   7.1088609e-01
  -1.7483048e-01  -3.5757697e-01   3.1113056e-01   3.4489401e-02   1.9944961e-01  -9.6574237e-02   2.7923811e-01  -7.9818342e-03  -9.6075166e-02  -3.8854824e-01  -1.0788043e-01  -2.8167343e-01  -2.8552777e-02  -3.5329523e-01  -2.0835706e-01  -4.4036876e-01  -7.5005758e-02  -2.4551171e-01  -3.5403986e-01  -3.7146341e-01   4.6499271e-01   3.9709535e-01   2.6886589e-01   1.7277294e-01   2.0315198e-01   3.2656500e-01   9.1778936e-02  -4.2318495e-02  -2.7975951e-01  -2.8399831e-01   3.2375851e-02  -1.6876051e-02  -2.9115403e-01  -2.3156400e-01   3.9559342e-01   4.1848062e-01   1.8713306e-01  -2.3102954e-01   1.5350488e-01  -4.6389870e-04  -2.0659975e-02  -1.1834500e-01   4.1654925e-02   6.9946608e-02  -2.3025327e-01  -3.2911350e-01  -4.7499637e-02  -8.3443770e-02  -2.6902432e-01  -3.7018143e-01  -3.9463945e-02  -2.0534481e-01   8.4177595e-02   5.4475089e-03  -1.7474847e-02  -1.0476208e-01  -3.3791740e-01  -1.7560287e-01  -3.3847317e-01  -3.4026001e-01  -2.1304691e-01  -2.3635219e-01  -3.5423752e-01  -3.5840477e-01   2.2371210e-01   7.6224671e-02   6.6809199e-03   1.6554152e-02  -3.2164285e-01  -1.9497410e-01   3.7445961e-01   3.2200771e-01  -2.8901803e-01  -3.2355799e-01  -2.9588328e-01  -3.4708871e-01  -1.4296256e-01  -1.3378191e-01  -3.1204246e-01  -4.8640340e-01  -2.0904829e-01  -3.0204022e-01  -1.7302325e-01  -2.6375731e-01   3.3429119e-01  -3.9569569e-02   1.8653619e-01  -9.7422017e-02   1.8402072e-01   3.5957738e-01   4.9687405e-01   4.8781044e-01   5.6587336e-01   5.2910992e-01  -1.0246877e-01  -7.2876507e-02   1.8262419e-02  -1.5912754e-01   2.3027829e-01  -9.2459600e-03  -1.6322215e-02   2.3642985e-01   3.9531158e-01   5.5113676e-01   7.6915461e-01   1.0000000e+00   7.0914915e-02   6.4733642e-02   2.2927628e-01  -1.1521439e-01   2.9796351e-01   5.5412427e-01   5.6320623e-01   4.8688134e-01   8.8411432e-01   7.4861408e-01
   1.7710858e-01   1.4774344e-01  -1.7859681e-01  -7.4566196e-02  -2.5282384e-02  -1.9529406e-01   1.0776449e-01   1.1979352e-01  -1.1142024e-01  -2.0669058e-01  -1.6133468e-01  -7.9802979e-02  -1.2170068e-01  -5.5714724e-02  -1.5705186e-01  -1.9603723e-01  -1.5006998e-01  -1.2979855e-01  -1.9507513e-01  -5.0848005e-02   1.4196181e-02   4.9770271e-02  -3.2834424e-01  -3.5143730e-01  -3.6756620e-01  -2.7712860e-01  -2.9423109e-02   6.7249901e-02  -3.2615525e-01  -2.6388293e-01  -2.2680023e-01  -2.5302910e-01  -1.0926348e-01  -6.8035766e-02   2.9335532e-02   1.0012692e-01  -1.1303697e-01  -1.1712627e-01  -3.6435668e-01  -2.0069412e-01  -3.4697418e-02  -2.5032892e-02   2.7144766e-01   1.4964376e-01   1.9727990e-01   1.8039175e-01   2.3321939e-01   1.1157869e-01   1.6337943e-01   1.5128126e-01   1.7618057e-01   2.0112867e-01   8.7552019e-02   1.5107753e-02  -3.5748710e-02  -1.1232758e-01   5.1819723e-02   6.3164684e-02   1.4103919e-01   2.6654086e-01   1.2565358e-01   1.2572217e-01  -4.4541775e-02   5.4504553e-02   1.0769130e-01   1.2363401e-01   1.7729549e-01   2.6725358e-01   1.1533197e-01   1.3958834e-01   9.3433352e-03   6.3434108e-02  -1.9603604e-01  -1.4740057e-01  -7.4484861e-02  -8.5226781e-02   1.7173268e-01   1.5549298e-01  -4.1698105e-02  -3.2199995e-01  -1.0965248e-02  -3.5859228e-02  -9.3348791e-02  -1.9698159e-02   1.2687367e-02  -3.7862629e-02  -1.1246435e-01  -1.0902573e-01  -1.3563543e-01  -2.9282291e-02   3.7078719e-01   3.1404263e-01   1.5677934e-01   2.8975496e-01  -6.9223484e-02  -4.9834665e-02  -8.2390918e-02  -6.1240066e-03   3.6569823e-01   1.8388809e-01   5.7027310e-01   4.1982243e-01   4.5988397e-01  -2.8144290e-02   9.4019356e-02   7.0914915e-02   1.0000000e+00   7.3965714e-01   3.1022898e-01  -4.0458305e-01  -1.2268877e-01   3.0833862e-01   3.3923941e-01   2.5155757e-01   7.8919185e-02   2.6139479e-01
   1.2256650e-01  -4.6359974e-02  -1.5547397e-02  -1.8047897e-02  -1.0802924e-01  -2.3383444e-01   2.0306128e-01   1.8682387e-01  -1.7389202e-01  -2.3017577e-01  -3.0392066e-01  -2.8647924e-01  -2.0720433e-01  -1.5788958e-01  -3.3884161e-01  -3.1933273e-01  -2.7466621e-01  -2.9120524e-01  -2.3354990e-01  -1.3246455e-01  -6.2345591e-02   2.3658474e-02  -2.8838416e-01  -3.6526012e-01  -2.8388731e-01  -2.6563256e-01  -1.6756836e-01   4.8029651e-02  -4.2620355e-01  -3.7909082e-01  -1.2601079e-01  -2.7657609e-01  -9.5340251e-02  -1.1757730e-01   1.4781513e-01   1.9505680e-01  -9.7423142e-02  -1.9541173e-01  -3.4687641e-01  -2.3305524e-01  -1.7298002e-01  -2.2096883e-01   2.6286462e-01   1.8373464e-01   3.0996254e-01   2.2891710e-01   2.0233451e-01   9.9023404e-02   1.5666161e-01   1.5687017e-01   2.2893738e-01   3.3179698e-01  -6.8242785e-04  -3.4336718e-02  -3.4430819e-02  -1.5496000e-01  -3.8174145e-02  -6.9468097e-02   2.5076573e-01   3.5450866e-01   1.2366312e-01   1.1876931e-01  -1.8375281e-01  -4.0168177e-02   1.6497113e-01   1.8446320e-01   3.8541858e-01   4.4766602e-01   9.0539251e-02   1.6811811e-01   6.2083912e-02   1.0826942e-01  -2.8649326e-01  -2.8985863e-01  -1.9627838e-01  -2.4248648e-01   1.4481716e-01   8.6051509e-02  -1.4758277e-01  -3.3804062e-01  -1.8401205e-01  -1.9506516e-01  -4.5625338e-02  -2.0994200e-01  -1.2008786e-01  -9.3983502e-02  -7.9775379e-02  -8.9699856e-02  -1.1866157e-01  -1.3089942e-02   3.9579974e-01   3.2952746e-01   2.2131613e-01   3.8096806e-01  -2.7407212e-02   3.1712119e-02   1.4245088e-02  -1.3796978e-02   3.0531580e-01   1.0962579e-01   5.6803923e-01   4.3569278e-01   5.2622271e-01   8.2215256e-02  -6.4029974e-03   6.4733642e-02   7.3965714e-01   1.0000000e+00   1.8220310e-01  -2.7264763e-01  -1.6438276e-01   2.6011080e-01   3.7985558e-01   3.5562988e-01   1.0753738e-01   2.0059561e-01
  -4.6343778e-04   2.1084382e-01  -4.6930021e-02   1.8062925e-01   2.0722697e-01   1.0036827e-01   9.2378479e-02   8.6987462e-02  -3.6410333e-02  -1.5070656e-02  -5.4696740e-02   7.5341137e-02  -1.4301954e-01  -7.5436801e-02   7.3030796e-02   4.3294750e-02   1.8536373e-01   1.5474258e-01   4.4206175e-03   1.1177563e-01   1.8412098e-01   1.9469790e-02  -1.3222257e-01  -1.0142811e-01  -3.8410859e-01  -2.1943746e-01   1.2412276e-01   1.6025691e-01   2.8047521e-02   4.5675413e-02  -2.4539198e-01   1.4499024e-02  -8.2499657e-03   6.9885898e-02  -2.1801817e-01  -1.4185283e-01  -6.0024682e-02  -5.9372638e-03  -3.2071423e-02  -7.6235615e-02   1.5214580e-01   1.6244064e-01  -5.6589585e-03  -9.2209228e-02  -1.7930406e-01  -1.1354664e-01   3.0670360e-03  -1.2878134e-01  -2.2588850e-02   5.1148612e-02  -1.0173037e-01  -1.7646705e-01   9.2660578e-02   4.1074771e-02   2.1805343e-01   1.0712561e-01   5.7699112e-03   7.6932183e-02  -2.0290455e-01   5.2989187e-02  -1.1810994e-01   9.6014123e-03   1.2514387e-01   1.4965298e-01  -1.3592140e-01  -1.1516121e-01  -2.8900367e-01  -1.7368472e-01   1.1763101e-02   3.0014508e-02   2.3082083e-02  -7.2167228e-02   2.1124838e-02   7.6233917e-02  -1.4005349e-01  -2.4921403e-02  -9.3646144e-03  -3.5322677e-03   2.3032305e-01   5.7371203e-03   2.2327914e-01   1.9314550e-01  -1.8117983e-01   2.6956194e-01  -8.0990872e-03  -2.2795008e-02  -2.2530278e-01  -1.7306266e-02  -7.2588937e-02  -1.6948213e-01   2.7634390e-01   1.3204329e-01   1.2571213e-01   1.9238922e-02   5.7228250e-01   5.6504281e-01   1.9628832e-01   9.4928806e-02   2.8370056e-01   1.6100614e-01   3.1874375e-01   1.4662459e-04   1.4283292e-01  -3.7217790e-02   1.7173196e-01   2.2927628e-01   3.1022898e-01   1.8220310e-01   1.0000000e+00  -9.1987357e-02  -1.7492757e-01   3.4824076e-01   2.2632591e-01   3.7224665e-01   3.7051807e-01   4.2494558e-01
  -9.7747197e-02  -2.0983188e-01   2.4840624e-01   1.4894783e-01  -1.6751562e-01   1.6815794e-02   9.2536128e-02   9.5766366e-02  -1.1073187e-01   6.4184117e-02  -9.5930841e-02  -2.2353091e-01  -9.1907442e-02  -1.6333063e-01  -1.4592722e-01  -1.4970622e-01  -2.9257211e-02  -2.7034712e-02  -7.0752976e-02  -1.0963310e-01  -2.5001539e-01  -1.5266810e-01   2.3811548e-01   2.4131710e-01   2.3251869e-01   2.0860696e-01  -1.9712171e-01  -1.2579932e-01   9.3149078e-02  -2.4288308e-02   9.3311393e-02   1.7012397e-01   7.9884796e-02   1.2208595e-01   1.1116855e-01   4.3640274e-02   6.2989894e-02   6.8795534e-02   2.3390602e-01   1.2736166e-01  -1.2896436e-01  -2.6259533e-01  -3.3496743e-01  -2.1843330e-01  -1.6686063e-01  -1.9381480e-01  -1.8099090e-01  -3.8761633e-02  -2.2152023e-01  -2.0754648e-01  -5.8876882e-02  -9.3621435e-02  -1.7265564e-01  -6.3002763e-02  -6.5981386e-02   9.7898694e-02  -1.9531214e-01  -1.0793432e-01  -2.2271425e-01  -2.9498711e-01  -1.2107100e-01  -1.7599377e-01  -1.0026219e-01  -2.2241079e-01   4.0326951e-02  -2.6017433e-02  -5.0812911e-02  -7.9958322e-02   2.3208906e-02   7.0092048e-02   1.7280485e-02   1.2367639e-01  -1.0168497e-01  -1.3599622e-01  -2.5071054e-01  -1.2831620e-01  -2.1208585e-01  -1.9076684e-01  -5.9218412e-02   4.1178592e-02  -9.6443697e-02  -1.4900143e-01   6.4841047e-03  -1.6889242e-01  -6.0181002e-03  -3.0650574e-02   1.3040677e-01   3.8536652e-02   2.4280746e-01   8.2746939e-02  -1.1505094e-01  -9.9328953e-02   8.0254043e-02  -1.0294211e-01   4.5542424e-01   3.2942430e-01   5.8116797e-01   1.2385439e-01  -2.7932436e-01  -1.0328734e-01  -1.0308108e-01  -3.6019220e-01  -2.5242986e-01  -2.6912340e-01  -3.9200370e-01  -1.1521439e-01  -4.0458305e-01  -2.7264763e-01  -9.1987357e-02   1.0000000e+00   3.7699182e-01  -1.5198977e-01  -1.5923607e-01  -2.7407525e-01  -2.4993513e-01  -3.7974823e-01
  -1.2194756e-01  -3.1045358e-01   2.4245609e-01  -4.2376305e-02   1.5257562e-01   9.7409326e-02   9.3736741e-02   7.9311910e-03   1.1258999e-01  -1.5511080e-01  -1.1532244e-01  -3.2709423e-01   3.0409224e-02  -2.0105082e-01  -4.7590466e-02  -2.4534386e-01  -2.0002695e-01  -2.3869272e-01  -1.9521567e-01  -3.4005817e-01   2.2277925e-01   2.7367925e-01   1.2648817e-01   6.0478472e-02   2.9662564e-01   2.9581019e-01   1.6688539e-01   9.6284121e-02  -2.4110384e-01  -2.5209470e-01   2.8386652e-02   1.7879955e-02  -1.4727967e-01  -1.1529855e-01   4.4084299e-01   4.2812392e-01   9.8154377e-02  -1.0656441e-01   1.1542436e-01   3.0074206e-02  -1.5325655e-01  -1.7561926e-01   4.7105041e-02   6.4753594e-02   7.4836748e-03  -7.8489963e-02   1.2846377e-03   2.4212178e-01  -1.9493321e-01  -1.7189579e-01   3.1771068e-02  -3.1893780e-02   6.1570738e-03   3.5227130e-02  -6.3253395e-02   1.2551933e-01  -2.0050064e-01  -1.0038219e-01  -9.5928526e-02  -2.6694075e-01  -5.6341632e-02  -1.4637914e-01  -3.6691183e-01  -3.7332986e-01   2.3388032e-01   9.8782884e-02   1.0457148e-01   6.2926141e-02  -2.1610414e-01  -2.0404159e-02   1.3260993e-01   2.2270871e-01  -1.9523929e-01  -2.0329419e-01  -1.4082139e-01  -1.0929908e-01  -1.3623853e-02  -1.3840815e-02  -3.3299961e-01  -2.7626942e-01  -2.4128650e-01  -3.1901105e-01   2.3229333e-02  -2.4385327e-01   2.3831763e-01  -1.3279626e-01   2.7257298e-01   5.4217972e-02   2.2252753e-01   2.2928079e-01   2.7272844e-02   1.8043535e-01   7.6464725e-02   9.9768096e-02  -9.7537386e-02  -1.4178275e-01   1.5835884e-01  -5.9603740e-03  -1.1640312e-01   8.4684947e-03  -1.9949182e-01  -9.6491833e-02  -4.4596237e-02  -1.2552477e-02   2.2973228e-01   2.9796351e-01  -1.2268877e-01  -1.6438276e-01  -1.7492757e-01   3.7699182e-01   1.0000000e+00   3.9085979e-01   1.6550951e-01  -6.8345591e-02   1.9453139e-01   2.3118235e-01
   1.1517535e-02  -9.0591503e-02   5.6836741e-02  -1.1747160e-01   1.6091299e-01  -2.4520249e-02   1.9536227e-01   6.0824972e-02   3.6266121e-02  -1.5630277e-01  -1.4033781e-01  -3.4260060e-01  -9.4920134e-02  -2.3685059e-01  -1.1032673e-01  -2.9321486e-01  -4.4212338e-02  -1.2138329e-01  -2.9459416e-01  -2.7950980e-01   2.1280197e-01   1.4861203e-01  -1.1813591e-01  -2.4122892e-01  -7.8088540e-02  -6.4604759e-02   1.0440854e-02   8.3641525e-02  -2.3419511e-01  -2.3470364e-01  -2.8477252e-01  -2.8143087e-01  -3.7644719e-01  -2.6519866e-01   1.3491160e-01   1.9533026e-01   8.0455427e-02  -2.1665679e-01  -1.1277165e-01  -1.2855337e-01  -1.2639879e-01  -1.2279350e-01   1.8033221e-01   1.2096742e-01  -3.6700954e-02  -1.8424468e-02   2.6971443e-01   2.6573922e-01   9.4245237e-02   5.3092481e-02   1.6171775e-01  -7.2374218e-02   4.6275771e-01   4.0212956e-01   3.3917943e-01   1.6317480e-01   5.1989797e-02  -1.5206956e-03  -1.0111963e-01   5.2319129e-02  -2.0708983e-02   1.8632926e-02  -1.1413251e-01  -6.9515586e-02   5.9340204e-02  -1.9677029e-02  -1.3686574e-01  -5.9522781e-02  -2.2760648e-01  -2.1139030e-02   1.0818492e-01   7.0574666e-02  -3.5422722e-01  -2.3358490e-01  -3.5843148e-01  -2.8421195e-01  -1.8140558e-02  -1.0229894e-02  -2.0828858e-01  -3.3532258e-01  -1.5195862e-01  -1.3336022e-01  -1.6281485e-01  -3.5567765e-02   6.0872870e-02  -2.2751794e-01  -1.1605967e-01  -3.7651734e-02   2.0272821e-01   2.5002849e-01   7.0747563e-01   6.9829089e-01   5.4073707e-01   6.4515980e-01   1.2929725e-02   6.1463104e-02   1.4699548e-01  -8.5015680e-02   6.9686560e-01   2.1332878e-01   2.4699798e-01   5.1861322e-01   4.2914489e-01   3.0530544e-01   4.0883173e-01   5.5412427e-01   3.0833862e-01   2.6011080e-01   3.4824076e-01  -1.5198977e-01   3.9085979e-01   1.0000000e+00   8.6057764e-01   4.8680406e-01   5.3036920e-01   6.3004194e-01
   1.0706313e-01  -1.8692056e-01   1.0912277e-01  -1.4729539e-01   1.1103702e-01  -1.2389881e-01   3.0318321e-01   1.1606525e-01  -1.2777049e-01  -2.4247566e-01  -1.2022231e-01  -4.0070480e-01  -2.3395655e-02  -2.4580857e-01  -2.5382839e-01  -4.2831632e-01  -2.1176018e-01  -3.0643389e-01  -3.9275033e-01  -4.1766617e-01   1.0490194e-01   1.6659732e-01  -7.9548776e-02  -2.4458316e-01  -8.3442987e-02  -8.0154699e-02  -1.1697443e-01   4.6660027e-02  -4.0851826e-01  -4.1879028e-01  -3.2750547e-01  -4.5805924e-01  -4.7825843e-01  -3.9222235e-01   1.4097374e-01   1.9446460e-01   1.2663979e-02  -2.9308294e-01  -1.5683278e-01  -1.4492837e-01  -2.4111845e-01  -2.7144903e-01   2.2224314e-01   2.4270769e-01   3.1820057e-02   1.1641777e-02   2.9639051e-01   2.4686631e-01   1.8374024e-01   8.6898130e-02   2.7574042e-01   9.5936565e-02   3.9982539e-01   3.1999564e-01   2.4585702e-01   7.7893494e-02  -4.9070292e-02  -1.9313336e-01  -4.0537705e-03   5.4513090e-02   7.6752231e-02   4.7407402e-02  -2.1025344e-01  -1.6508611e-01   1.2520074e-01   6.4073968e-02  -3.4221110e-02   2.0270756e-02  -2.9469021e-01  -1.4763979e-01   1.6273541e-01   9.3540179e-02  -4.9573454e-01  -4.2952438e-01  -4.7796347e-01  -4.7158449e-01  -7.4928647e-02  -1.3513957e-01  -3.4875755e-01  -4.8243242e-01  -3.6535430e-01  -3.1195654e-01  -2.5887808e-01  -2.7607822e-01  -8.3796394e-03  -2.6313675e-01  -1.3909838e-01  -1.7578834e-01   2.4483766e-01   4.0529970e-01   7.2032599e-01   7.1300701e-01   6.2674359e-01   7.7316738e-01  -4.9127467e-02  -3.1988442e-02   7.6294102e-02  -1.3516239e-01   6.3239693e-01   1.4193361e-01   2.7783384e-01   5.8123643e-01   5.2687973e-01   4.2333604e-01   3.6729813e-01   5.6320623e-01   3.3923941e-01   3.7985558e-01   2.2632591e-01  -1.5923607e-01   1.6550951e-01   8.6057764e-01   1.0000000e+00   5.8307523e-01   5.4277709e-01   5.2292371e-01
  -2.9271987e-02   1.1029381e-01   3.6668582e-02   4.3790962e-02   2.4517794e-02  -1.7042228e-01   2.0520298e-01   1.2200800e-01  -1.9713891e-01  -2.8342699e-01  -1.8932262e-01  -1.5035528e-01  -1.0324643e-01  -1.2009386e-01  -1.9619405e-01  -2.1574102e-01   3.7902098e-03  -9.4743542e-02  -2.4893689e-01  -1.7282110e-01   1.4331530e-01   2.8123147e-02  -7.4914200e-02  -1.2556142e-01  -1.4211236e-01  -1.0725911e-01  -8.4937640e-02   3.4723090e-03  -1.8134029e-01  -1.3895657e-01  -1.3721200e-01  -2.0026342e-01  -8.0736879e-02  -6.7233973e-02  -7.6463802e-02  -3.2623165e-02   6.1096354e-02  -1.5720508e-01   4.5175631e-02   9.5556965e-03   9.2931312e-02   1.0333578e-03   1.6601577e-01   2.7072862e-01   3.5359088e-02   7.1869064e-02   2.3639736e-01   1.6457242e-01   2.1821719e-01   1.6395348e-01   3.0094766e-01   8.7328384e-02   2.9247077e-01   1.5249483e-01   3.5003770e-01   1.5150397e-01   8.2851383e-03  -2.0160961e-02   3.6876218e-03   1.2810334e-01  -4.6080692e-02   7.6465550e-02   5.1814444e-02   1.2642577e-01  -2.1925419e-02   5.1223616e-02  -4.5949935e-02  -6.3636505e-02  -1.7936562e-01  -1.4450593e-01  -6.4824502e-03  -1.1416889e-01  -1.7871592e-01  -9.9164922e-02  -1.8548754e-01  -1.7797922e-01   1.5027884e-02  -3.3503859e-02  -3.4950703e-02  -2.2786201e-01  -4.8566768e-02  -3.6113501e-02  -5.7785034e-02   1.6151872e-02  -1.8742723e-02  -3.9447713e-02  -6.2738012e-02   2.4140111e-02   1.1759403e-01   2.4388956e-01   3.7031435e-01   1.3000861e-01   4.3556003e-01   2.6515461e-01  -1.4052536e-02   5.7424754e-02   1.0912345e-01  -5.0882370e-02   4.4336603e-01   6.9062718e-02   3.3155970e-01   4.6119291e-01   5.8841331e-01   6.5766717e-01   4.8321293e-01   4.8688134e-01   2.5155757e-01   3.5562988e-01   3.7224665e-01  -2.7407525e-01  -6.8345591e-02   4.8680406e-01   5.8307523e-01   1.0000000e+00   6.2057669e-01   4.4406072e-01
  -1.8193008e-01  -3.0310054e-01   3.0394670e-01   6.7548236e-02   2.9292351e-01  -2.7376313e-02   2.9519369e-01  -3.0894063e-03  -2.0191342e-02  -3.4421605e-01  -1.3418301e-01  -2.3535362e-01  -2.6988457e-02  -3.0017783e-01  -1.8669844e-01  -3.7405981e-01  -9.3704090e-02  -2.2411262e-01  -3.2056021e-01  -3.3419388e-01   4.9862134e-01   3.8671216e-01   2.0862352e-01   1.0026288e-01   1.3578785e-01   2.6802225e-01   1.4604850e-01   1.0828699e-02  -3.0317824e-01  -2.6585422e-01  -3.1573684e-02  -1.0097618e-01  -3.2449026e-01  -2.8776192e-01   2.5718145e-01   2.8264505e-01   1.4572432e-01  -2.2519797e-01   1.3761903e-01  -6.3803384e-03  -3.1054925e-02  -5.1461681e-02   1.0242386e-01   1.2383953e-01  -1.8651951e-01  -2.5062739e-01   1.3742382e-02  -5.4551808e-02  -1.2993803e-01  -2.1045105e-01   4.4949100e-02  -1.2491868e-01   1.7230975e-01   2.9966063e-02   1.0213042e-01  -1.5278259e-03  -2.8258628e-01  -1.9128858e-01  -2.0771963e-01  -2.3439027e-01  -1.8376895e-01  -1.8438113e-01  -3.2598716e-01  -2.7161104e-01   2.0855436e-01   8.4760732e-02  -1.9853101e-02  -4.8549468e-02  -3.3004741e-01  -2.6991687e-01   3.6848391e-01   2.6470013e-01  -2.5158198e-01  -2.7457735e-01  -2.6794714e-01  -3.3789671e-01  -1.1351089e-01  -1.5742772e-01  -2.4454969e-01  -4.0761190e-01  -2.0903260e-01  -2.8417497e-01  -2.2407634e-01  -2.0386817e-01   2.4520485e-01  -7.2752657e-02   1.1524809e-01  -3.8026145e-02   1.9934690e-01   3.4484750e-01   4.3811064e-01   3.3876985e-01   4.7907559e-01   4.2610678e-01  -3.8180189e-02  -1.0174291e-02  -3.8875451e-02  -1.8386698e-01   2.4159420e-01  -3.9213822e-02   1.6087852e-02   2.6216363e-01   4.1124723e-01   5.8089612e-01   8.0938505e-01   8.8411432e-01   7.8919185e-02   1.0753738e-01   3.7051807e-01  -2.4993513e-01   1.9453139e-01   5.3036920e-01   5.4277709e-01   6.2057669e-01   1.0000000e+00   7.5230175e-01
  -1.9525414e-01  -2.0960690e-01   1.2598213e-01  -3.1137906e-02   2.5365615e-01   8.3728466e-02   6.1420894e-02  -1.1980557e-01   5.4198229e-02  -1.7679595e-01  -1.2561118e-01  -2.6985297e-01  -1.3495159e-01  -3.2572058e-01  -8.0902290e-02  -2.2576897e-01   4.1960366e-02  -7.6333929e-02  -2.2701758e-01  -1.9154395e-01   4.1566375e-01   2.8059766e-01   7.2941108e-02   3.1425995e-03  -4.1976858e-02   1.0785007e-01   1.8741233e-01   7.9054000e-02  -1.3841778e-01  -1.0608523e-01  -3.0069095e-02  -4.4187073e-03  -2.1111748e-01  -1.7470603e-01   2.2824969e-01   3.0546508e-01   2.3026946e-01  -1.0946542e-01   6.0353527e-02  -6.4776501e-02   1.3321156e-01   1.3081776e-01  -1.3993050e-02  -2.0731294e-02  -1.9580829e-01  -1.7928105e-01  -1.0093437e-01  -1.1560267e-01  -1.5148807e-01  -1.2788103e-01  -2.2434850e-02  -2.1231352e-01   1.6582905e-01   1.3971315e-01   1.5888769e-01  -3.3794556e-02  -1.1284829e-01   4.8050659e-03  -1.9520281e-01  -7.6323262e-02  -1.7934579e-01  -1.0872704e-01  -1.1017357e-01  -9.9584646e-02   7.9429288e-02  -4.0642212e-02  -5.7033445e-02  -6.6398415e-03  -1.7582574e-01  -5.1340999e-03   1.7415623e-01   1.0735051e-01  -6.9885901e-02  -4.4616140e-02  -1.1818741e-01  -1.3913203e-01   6.2549987e-02   5.9339048e-02  -8.2888860e-02  -2.7243049e-01   3.8464514e-02  -6.8601262e-02  -4.9156068e-02   4.1716781e-02   2.3275126e-01  -6.1376244e-02   1.1923172e-01   7.9573690e-02   7.1670102e-03   1.4312454e-01   4.9503539e-01   4.3605614e-01   3.8026322e-01   4.3056527e-01  -9.9406699e-02  -3.9037869e-02  -1.2435820e-01  -1.5441282e-01   3.6461621e-01   8.8703053e-02   1.6112512e-01   3.4531422e-01   4.0049836e-01   3.9953994e-01   7.1088609e-01   7.4861408e-01   2.6139479e-01   2.0059561e-01   4.2494558e-01  -3.7974823e-01   2.3118235e-01   6.3004194e-01   5.2292371e-01   4.4406072e-01   7.5230175e-01   1.0000000e+00
