# Supplementary material for: “I Know that You Know that I Know”: Neural Substrates Associated with Social Cognition Deficits in DM1 Patients
Source: PLoS One. 2016 Jun 3;11(6):e0156901. doi: 10.1371/journal.pone.0156901 (PMC4892543; doi:10.1371/journal.pone.0156901)
Supplement: S2 File — Adjacency matrices obtained by graph theory bases analysis illustrating the intra-nodal correlations in individual subjects (DM1 patients and controls) (ZIP) [file pone.0156901.s002.zip › Adjacency_matrices/Sub_13.txt]

   1.0000000e+00   4.7714213e-01  -1.4632158e-01  -3.6864727e-01  -3.4343592e-01  -2.9932286e-01   1.2437948e-01  -2.2630133e-01  -4.6194319e-01  -3.8547801e-01   3.7564316e-01  -8.3811194e-02   1.8721231e-01  -9.0396071e-02  -1.2760630e-01  -1.1872478e-01   3.9155297e-01   4.5761662e-01   4.1850436e-01   2.4648368e-01   6.8907649e-02  -1.1487940e-01  -7.4833025e-02  -2.6994666e-01  -3.6056900e-01  -3.6723565e-01   1.2359244e-02  -2.1387903e-01   5.6398751e-04  -1.0256195e-01  -1.2188101e-01  -5.6615359e-02   2.8254311e-01   2.8379544e-01  -1.3310278e-01   1.1549416e-01  -6.6258175e-02  -1.8966546e-01   7.6739754e-02  -4.2691995e-03   1.1947494e-01   1.8619498e-02  -7.4348219e-02   5.4098312e-02  -1.7068239e-02  -1.4873065e-02  -1.9012547e-02   6.0451188e-02  -2.5767723e-02  -8.9191880e-02  -2.1062727e-01  -2.0000069e-01  -1.3508139e-01  -2.2159484e-02  -1.3491967e-01  -7.1419837e-02   8.2353267e-01   5.1401687e-01   2.3774583e-01  -3.1711187e-01   7.6864421e-02  -1.7870779e-01  -1.1237936e-01  -1.6249623e-01  -7.1586443e-02  -2.4280764e-01  -2.8001136e-02   1.8446970e-01   3.7532133e-01   3.0915596e-01  -4.1512967e-01  -3.0852199e-01  -2.0818611e-01  -1.8712847e-01  -2.9841156e-01  -2.8280106e-01  -1.8366617e-01  -2.9306100e-01   1.7475147e-01   3.2824145e-01   1.0905819e-01   2.1604227e-01   1.2099311e-01   3.0411823e-01   3.1138608e-02   3.0465292e-01   7.1382425e-02   3.1421302e-01  -3.3453579e-02  -3.2558768e-02  -1.4489839e-02  -4.9526166e-02   1.5229100e-01  -5.0546122e-02  -1.4194017e-01  -2.5769199e-01  -1.1005753e-01  -2.7237224e-02   2.6642557e-02   2.3832864e-01  -2.2505844e-01   7.7590623e-02  -1.7868152e-01   2.2003989e-01  -2.4360983e-01  -3.7417467e-01  -4.0260426e-02   3.5503454e-01  -4.0439108e-01  -2.3652663e-01  -1.0197745e-01  -1.8735540e-01   6.3665387e-02  -4.5551219e-02  -2.0292499e-01  -3.3695438e-01
   4.7714213e-01   1.0000000e+00  -5.3717077e-02   5.2464382e-02  -2.3039055e-01  -2.0597684e-01  -2.0027386e-01  -1.6625258e-02  -2.8375773e-01  -3.3260844e-01   2.8652341e-01  -7.0165013e-02   1.8277656e-01  -3.1281595e-01   1.1584507e-01  -7.6204532e-02   4.0964132e-01   1.8762135e-01   3.4856763e-01   1.9104439e-01   9.4845116e-02   1.7510105e-01  -1.3502192e-01  -3.9256559e-01  -3.5845305e-01  -3.5570835e-01   2.5077526e-02  -1.2850019e-01   1.2755077e-01  -4.1561304e-02  -1.1213538e-01  -1.6782572e-01  -1.7631065e-01  -1.3050366e-01  -2.1309253e-01   3.3325343e-02   1.5219732e-01   6.7204797e-02   1.4232945e-01   2.2741246e-01   2.0263967e-01   9.8763743e-02   4.0395785e-02   8.8245529e-02  -1.9210460e-01  -1.8740491e-01   1.6981302e-01   1.4547345e-01  -7.3573396e-02  -1.6844211e-01   2.1981138e-02  -1.8778308e-01   6.0194941e-03   1.2291689e-02  -3.4283683e-02   5.0224476e-02   5.1113004e-01   7.8999895e-01   2.4535424e-03  -1.5369257e-01  -2.9007691e-01  -5.3199424e-02  -8.5650864e-02  -2.7381811e-01  -4.6759370e-01  -6.4260486e-01  -4.5712229e-01  -2.3641741e-01   3.4821478e-01   2.0939345e-01  -9.8250868e-03  -1.2461744e-02   6.0881903e-02   2.2259963e-01   1.0759000e-01   1.8357408e-01   9.2214050e-02  -2.5411880e-02   2.6920203e-01   4.5527143e-01   1.6114365e-01   7.8700277e-02   1.9564654e-01   1.0469583e-01   2.9746909e-01  -1.0130763e-02  -8.1843574e-02   1.4424964e-01   1.1309841e-01   1.0585770e-01  -2.4182249e-01  -3.8235836e-01   4.9652133e-03  -3.9465214e-01   1.7267282e-01  -4.3403383e-03   1.3358711e-01  -5.4655401e-02   1.6591346e-01   4.3714372e-02  -2.3355635e-01   1.7122538e-01  -6.8062208e-02   2.0389188e-01  -3.3138419e-01  -3.6050673e-01  -2.0546727e-02   1.4674081e-01  -2.3686308e-01   2.8633454e-02   5.2064541e-02  -8.2461398e-02  -3.8653474e-02   1.2888214e-01  -1.6062119e-01  -4.2393330e-01
  -1.4632158e-01  -5.3717077e-02   1.0000000e+00   6.1337964e-01   4.8850686e-02   1.4329823e-01   7.7955202e-01   4.8361460e-01   3.5902601e-02   1.2987912e-02  -3.9316116e-01  -2.0501451e-02  -5.7496760e-02   5.4364097e-02  -7.2143262e-02  -1.7553801e-01  -5.3378198e-01  -4.1597783e-01  -1.2966129e-01  -2.2781252e-01  -5.5400872e-02  -2.3925870e-01   6.9363694e-01   6.8910978e-01   1.8763447e-01   1.0358039e-01   2.4724203e-01   2.2253279e-01  -4.7728139e-01  -4.2397010e-01  -2.0877161e-02  -1.2902213e-01   4.3198643e-03  -3.6381549e-02   1.6208515e-01   1.2184049e-01   1.9649600e-01   2.5629653e-02   3.7032451e-01   4.6862331e-01   1.0806135e-01   2.3113758e-02  -7.1279627e-02  -4.6850979e-02  -7.5835838e-03   4.1723118e-03   4.2741828e-03  -6.7333340e-02   1.4113573e-01   1.4070512e-01   1.2131510e-01   2.2833142e-01  -8.8942861e-03  -1.2452176e-01   4.7252474e-01   4.2550914e-01  -2.5758231e-01  -1.5204869e-01   4.8580286e-02   2.5646759e-01   1.6873618e-01   4.7544512e-02  -2.8479539e-01  -1.7299372e-01   2.3126271e-01   3.3053784e-01  -2.1524248e-01  -4.2048848e-01  -2.2838710e-01  -1.2051949e-01  -5.2706643e-02  -1.0810971e-01  -2.7232177e-01  -3.1754625e-01  -1.9307618e-01  -2.1738651e-01  -3.2656807e-01  -2.5878639e-01  -3.8323608e-01  -1.8478180e-01  -4.7050055e-01  -3.9324713e-01  -2.2267185e-01  -5.0903274e-01  -4.8385024e-02  -1.7071494e-01  -5.2277830e-02   1.3453222e-01   5.8969575e-01   4.1514103e-01  -3.2122888e-01  -3.3203212e-01  -3.2675720e-01  -1.3789082e-01   4.1228392e-01   3.6886379e-01   3.7516885e-01   3.3862091e-01   1.3700833e-01  -7.3470438e-02  -5.2734108e-02  -2.0848133e-01   1.3894150e-01   2.0154807e-01   8.9078882e-02  -8.6167537e-02   4.1171543e-02  -6.4084662e-02  -9.2756437e-02   3.1590901e-01   2.3737684e-01   2.8172158e-01   7.8499364e-02   2.4825599e-01   1.7863173e-01  -1.4985398e-01
  -3.6864727e-01   5.2464382e-02   6.1337964e-01   1.0000000e+00   6.5685924e-02   1.4018793e-01   3.2133904e-01   7.0713225e-01   2.0193646e-01   1.3222840e-01  -2.5732129e-01   1.0167797e-01  -1.0088979e-02   6.3577372e-03   6.7729360e-02   1.5952294e-02  -3.7703238e-01  -4.8523715e-01   1.2454070e-01   6.4160050e-02  -2.2814670e-01   5.4649655e-03   3.6380454e-01   4.1795123e-01   7.6891669e-02   5.2285106e-02  -7.8067042e-02   1.8652410e-01  -1.1077720e-01  -3.4945146e-02   1.7192988e-01   8.4436579e-02  -4.2848794e-02  -3.7800602e-02  -3.7973926e-02  -1.1775901e-01  -1.6295053e-02  -3.9084659e-02   1.7126426e-01   2.6190340e-01  -5.4945867e-02   5.7702922e-02  -2.4984308e-01  -2.6945602e-01  -2.0129972e-01  -2.2307270e-01  -1.4427965e-01  -2.5719742e-01  -5.9554904e-02  -1.0972144e-01   9.8134400e-02   1.1350580e-01  -3.4597735e-02  -6.4970083e-02   2.1417571e-01   2.0462254e-01  -4.8657624e-01  -1.3159398e-01  -4.4062056e-02   2.2816310e-01   2.0713549e-02   2.3414867e-01   8.0607350e-02   3.1629143e-02   8.9294355e-03   1.4818497e-01  -2.0338465e-01  -3.1375847e-01  -1.9001873e-01  -1.8811070e-01   3.5314633e-01   2.5060343e-01   3.1983833e-02   7.1241031e-02   1.2012498e-01   1.8943029e-01   1.0036884e-02   4.8534156e-06  -2.7356442e-01  -2.2473315e-01  -2.3271349e-01  -3.1246673e-01  -1.5516168e-01  -3.6538481e-01   5.6041060e-02  -2.5314701e-01  -1.7567311e-01  -1.4701569e-01   3.9709735e-01   3.8848963e-01  -4.0016906e-01  -2.0794982e-01  -3.2743594e-01  -9.0871311e-02   3.8586476e-01   3.3770876e-01   1.3256243e-01   1.5366033e-01  -2.0662941e-01  -3.0401862e-01   3.5538872e-02   5.0989866e-02  -6.8106106e-02  -5.8321182e-02   1.2002449e-01   1.3164706e-01   4.9843813e-02  -2.2729007e-01   1.8638077e-01   2.5587187e-01  -1.8782935e-02   7.6613384e-02  -1.5877770e-01   5.4642256e-02   1.4750897e-01   7.2446824e-02
  -3.4343592e-01  -2.3039055e-01   4.8850686e-02   6.5685924e-02   1.0000000e+00   7.4338565e-01  -1.2011824e-01   5.4255934e-02   8.1610196e-01   5.8709404e-01  -2.5937632e-01  -5.2887294e-02  -4.6121402e-01  -1.2281418e-01   6.4637418e-01   4.4492560e-01  -2.5203127e-01  -1.4529656e-01  -1.0607070e-01  -3.0779118e-02   5.3855626e-01   3.2590826e-01   2.5028263e-01   1.8403264e-01   5.1086266e-01   5.1591714e-01   5.1833700e-01   5.8051056e-01   2.0212566e-01   2.2687654e-01  -9.4960118e-02  -2.3207426e-01  -1.5843252e-01  -1.8170523e-01   3.6256411e-01   3.2521288e-02   8.5420920e-02   4.4268216e-02   1.6262588e-01   8.4995720e-02   2.9726844e-02  -7.5069994e-02  -1.5875882e-01  -2.5029690e-01   2.5743419e-02  -6.0699937e-02  -6.3416713e-02  -1.4578122e-01  -1.1662372e-01  -1.0366660e-01  -1.9974425e-01  -1.1270677e-01   1.3047813e-01   3.9140889e-02   2.6118685e-01  -6.3101117e-02  -4.5735557e-01  -8.3614921e-02  -2.4752191e-01   1.6758992e-01  -1.1742821e-01  -6.8288933e-03   1.1939575e-01   1.7224848e-01  -4.6536879e-02   5.8552761e-02  -1.0182275e-01  -2.1305530e-01  -2.3683940e-01  -5.1754439e-02  -1.8757013e-02  -2.5247603e-02   4.1013873e-01   2.7214851e-01   3.7357668e-01   3.1423015e-01   2.8422872e-01   1.7153871e-01   2.4424797e-01  -3.7892091e-02   2.0067187e-01   1.5855636e-01   3.4185514e-02  -1.4737999e-01  -1.6740415e-01  -1.2008074e-01   8.6590033e-02  -1.3905155e-01  -5.6349752e-02   1.2615483e-01   1.1091517e-01  -1.2879877e-02  -4.4162529e-01  -6.7753483e-02  -2.2493771e-02   9.3258030e-02  -5.5525908e-02  -1.1374858e-01  -3.2034738e-01  -4.1592244e-01   1.4240545e-01  -2.2852339e-01  -7.6518179e-02  -5.0401987e-02   2.0586113e-01   7.4222343e-02  -2.6505507e-01  -6.7557158e-03   1.3650159e-01   3.0968575e-01   3.9170073e-02  -7.9996848e-03  -3.1300733e-01  -1.5025166e-01  -2.1408285e-02   1.2857995e-01
  -2.9932286e-01  -2.0597684e-01   1.4329823e-01   1.4018793e-01   7.4338565e-01   1.0000000e+00   8.1036979e-03   4.5064884e-02   4.9501126e-01   6.1373137e-01  -1.9043998e-01  -6.2090597e-02  -3.0036494e-01  -1.4147212e-01   4.9737396e-01   3.5940589e-01  -2.2755098e-01  -2.2610916e-01  -1.7520028e-01  -1.5927763e-01   4.7996011e-01   2.8837258e-01   2.2801679e-01   2.6920699e-01   3.4809159e-01   3.9267745e-01   4.9031319e-01   4.6701310e-01  -1.0959921e-01  -1.1472512e-02  -2.1371666e-01  -3.9883571e-01  -2.3733557e-01  -2.3876502e-01   2.9418460e-01   7.2832661e-03   2.9544861e-01   9.3944740e-02   3.2283033e-01   1.8009446e-01   1.1899528e-01  -5.7408093e-02  -9.2259591e-02  -1.7737716e-01   3.8040916e-02   1.7402724e-02  -9.9811949e-02  -1.8788389e-01   1.8561495e-02   3.4539021e-02   1.1835995e-02  -4.5594857e-02  -1.5150055e-02  -1.5226834e-01   2.8359471e-01   8.9578253e-02  -3.6982346e-01  -1.1971266e-01  -9.6064926e-02   1.4673304e-01   2.6772663e-02   1.2118808e-01   2.3256313e-01   2.3975436e-01  -5.6870373e-02   1.4915147e-01  -1.5135838e-01  -2.4111752e-01  -3.2118878e-01  -2.0184798e-01   1.0005013e-01  -1.1934743e-01   1.5849200e-01   7.3588137e-03   2.3757437e-01   1.2134262e-01   3.0817536e-01   1.8132003e-01   1.8869868e-01  -1.0049033e-01   1.1317842e-01   1.4179510e-01  -8.7227028e-02  -2.0987694e-01   1.0302785e-01   4.8411702e-03  -9.8308166e-02  -7.7104655e-02  -8.2557292e-02   8.1849666e-02  -1.3862074e-01  -2.1790551e-01  -2.5078789e-01  -2.5602366e-01   2.4029197e-01   1.9214053e-01   1.7932415e-01   6.4917615e-02  -1.3662205e-01  -2.6671731e-01  -1.0908860e-01  -3.8102468e-01  -8.6356869e-03   1.1585484e-02   3.7603255e-01   2.0801461e-01  -4.5716648e-01  -2.3203997e-01   1.9558304e-01   3.8924267e-01   2.2150232e-01   1.0169525e-01  -7.8266656e-02   1.1173185e-01   2.7394252e-01   2.3234642e-01
   1.2437948e-01  -2.0027386e-01   7.7955202e-01   3.2133904e-01  -1.2011824e-01   8.1036979e-03   1.0000000e+00   4.8733479e-01  -1.4946732e-01  -1.0610753e-01  -1.0390437e-01   1.6231676e-01   1.6462815e-01   2.6186663e-01  -2.1138227e-01  -2.1932486e-01  -3.2731149e-01  -1.0953248e-01  -8.2706691e-02  -1.8316192e-01  -1.4193694e-01  -4.1348209e-01   5.5132089e-01   5.4427145e-01   7.9921433e-03  -9.4521866e-02   8.7339899e-02   1.1425230e-02  -3.6140186e-01  -2.9901485e-01  -3.8010237e-02   3.1015718e-03   3.1936773e-01   2.7964879e-01   6.1464475e-02   6.2694847e-02   1.4759206e-02  -1.8073543e-01   2.0943843e-01   1.8179218e-01   7.6538148e-02  -3.0721871e-02  -1.8193202e-01  -7.0806847e-02  -2.8432868e-02   3.2322128e-02  -2.1248470e-01  -1.7145159e-01   1.2997847e-01   1.9041790e-01  -3.8204226e-02   1.5227052e-01  -2.0147336e-01  -2.3820660e-01   2.5383470e-01   1.6391429e-01  -4.4684805e-02  -3.0195113e-01   3.1447567e-01   1.3727286e-01   4.3519030e-01   1.8552279e-01  -7.1732627e-02   5.3571351e-02   3.6664780e-01   4.6777165e-01  -8.3406702e-02  -2.0213451e-01  -3.0878739e-01  -1.9079661e-01  -1.7694644e-01  -1.9088193e-01  -3.6370865e-01  -4.6169894e-01  -3.5837559e-01  -4.0985575e-01  -4.1736917e-01  -3.3425032e-01  -3.1467261e-01  -8.9835792e-02  -3.8230889e-01  -1.9737186e-01  -2.5874036e-01  -2.6664603e-01  -1.2005069e-01  -5.5378200e-02  -7.7270516e-02   1.1638433e-01   4.5758030e-01   2.5607927e-01  -1.7931051e-01  -1.5621347e-01  -1.4733568e-01   1.5560855e-02   2.0787457e-01   9.2302815e-02   1.4242232e-01   1.3771270e-01   6.2514261e-02  -1.9380913e-02  -1.5354705e-01  -2.5120680e-01   8.7471994e-02   2.4655244e-01   1.4900075e-01  -5.2768733e-03   1.3558531e-02  -9.8565341e-04  -1.7702554e-01   6.1828240e-02   5.3036843e-02   1.8861409e-01   1.4351242e-01   1.9724546e-01   2.2570433e-01  -6.4234102e-02
  -2.2630133e-01  -1.6625258e-02   4.8361460e-01   7.0713225e-01   5.4255934e-02   4.5064884e-02   4.8733479e-01   1.0000000e+00   1.1999603e-01   5.7468848e-02  -7.7836758e-02   3.4893261e-01   7.8818550e-02   2.9454202e-01   8.8179206e-02  -3.3875909e-03  -2.1092301e-01  -1.7825303e-01   1.0408243e-01   1.0887004e-01  -1.7537381e-01  -9.5298324e-02   3.2609267e-01   2.4896083e-01  -6.7762610e-02  -1.6456764e-01  -1.2636731e-01   1.0037189e-01   8.8600912e-03   1.5392140e-01   1.0619147e-01   1.8713271e-01   1.7968082e-01   2.1834358e-01  -1.2134788e-01  -2.2665900e-01  -2.6614514e-01  -2.4182630e-01   3.0849453e-02  -1.4420763e-02  -5.5529511e-02  -5.1391433e-02  -3.3192179e-01  -3.1705179e-01  -1.9812702e-01  -1.6815660e-01  -3.0641814e-01  -3.8581803e-01  -5.8897001e-02   2.5560265e-03  -7.3190214e-02   7.4948073e-03  -1.1841799e-01  -9.3467783e-02   1.3995560e-01  -4.5268811e-02  -3.5438541e-01  -2.2088303e-01   8.7732218e-02   1.1705421e-01   1.5472798e-01   4.8490377e-01   2.5370672e-01   3.2525094e-01   3.0734072e-02   2.2479415e-01  -2.7667287e-01  -2.1719086e-01  -3.0687444e-01  -3.0377235e-01   1.8442380e-01   1.5316685e-01   4.2912967e-02   5.5029109e-02   9.0351483e-02   1.1568180e-01  -1.2214831e-01  -9.8538553e-02  -2.4030015e-01  -1.1574402e-01  -1.3764996e-01  -1.2823376e-01  -1.3987104e-01  -1.6796007e-01  -4.9047574e-02  -2.3271699e-01  -9.1750713e-02  -1.8079021e-01   4.3303615e-01   3.5514634e-01  -1.2536318e-01  -6.8556571e-02  -2.5926679e-01  -1.1120572e-01   1.5775966e-01   9.2311512e-02  -1.3375009e-01  -1.1075233e-01  -1.4379535e-01  -2.5539964e-01   1.6183395e-03  -4.0670248e-03  -1.9907267e-02   8.3330050e-02   9.1341418e-02   1.1502128e-01   6.1240210e-02   5.9512785e-03   8.7717331e-03   3.5020426e-02  -2.4531683e-01  -2.9332024e-02  -1.2946432e-01  -1.3481008e-02   1.3413675e-01   2.2878454e-02
  -4.6194319e-01  -2.8375773e-01   3.5902601e-02   2.0193646e-01   8.1610196e-01   4.9501126e-01  -1.4946732e-01   1.1999603e-01   1.0000000e+00   6.5878656e-01  -1.9164891e-01   1.2165180e-01  -2.2077575e-01   1.1612093e-02   5.6444953e-01   5.3490434e-01  -2.8361829e-01  -2.0496862e-01  -1.7480421e-02   6.4264161e-02   1.8395809e-01   2.6201068e-01   1.2675703e-01   1.0974916e-01   4.3105275e-01   5.5008741e-01   1.8147405e-01   5.2497354e-01   3.6712127e-01   4.3130278e-01   2.2179117e-01   1.2380165e-01  -1.9894747e-02  -3.4204092e-02   2.4360918e-01  -4.5539471e-02  -1.5511833e-01  -4.7521777e-02  -1.7039596e-01  -1.4637793e-01  -1.6535920e-01  -6.7596184e-02  -1.7070268e-01  -2.7368075e-01  -4.1744235e-02  -5.4641820e-02  -7.8161955e-02  -1.3644485e-01  -1.7208724e-01  -1.3361536e-01  -2.0512162e-01  -8.7547743e-02   4.5871641e-02  -3.8418492e-03  -9.5128036e-03  -2.0292932e-01  -5.2270643e-01  -1.9011264e-01  -2.7627161e-01   1.4277078e-01   2.5402643e-02   1.3562149e-01   1.6446613e-01   2.1342579e-01   4.3745664e-02   1.6655081e-01  -3.4673970e-02  -1.9307289e-01  -2.6535578e-01  -6.2214421e-02   2.4020368e-01   3.4442279e-01   4.8539840e-01   4.7397233e-01   4.1420628e-01   4.7747012e-01   2.6230604e-01   2.9514913e-01   9.6184773e-02  -1.0763840e-01   1.2760947e-01   1.1114548e-01   6.3819930e-02  -8.4528522e-02  -2.5804654e-01  -2.6227731e-01  -4.0515406e-03  -3.9372566e-01  -1.2587394e-01   3.5630367e-02   1.1938188e-01   1.5395218e-01  -4.1384289e-01   1.0535343e-01  -1.5822869e-01   1.3996051e-02  -2.4756018e-01  -1.8301036e-01  -3.8157752e-01  -4.5381858e-01   2.8823793e-01   1.9237890e-02  -1.1627868e-01  -2.6966330e-01   9.1805215e-02   4.4195737e-02  -1.3068323e-03  -7.8561286e-02   1.8608657e-01   1.9295640e-01  -8.1214477e-02  -4.9451874e-02  -3.9278951e-01  -2.9258646e-01  -1.8633697e-01   1.4057198e-01
  -3.8547801e-01  -3.3260844e-01   1.2987912e-02   1.3222840e-01   5.8709404e-01   6.1373137e-01  -1.0610753e-01   5.7468848e-02   6.5878656e-01   1.0000000e+00  -2.5762663e-01  -2.7815393e-02  -2.6248506e-01  -4.7477946e-02   4.8502858e-01   7.2525985e-01  -2.0842667e-01  -2.5897492e-01   9.8668913e-02   1.7308629e-01   1.1295119e-01   1.7223312e-01  -7.4298756e-02   1.8750275e-01   5.4824674e-01   7.2406592e-01   3.8442846e-02   3.7712044e-01   2.1950951e-01   3.5604558e-01  -2.5949108e-02  -6.6238867e-02  -6.3409248e-02  -6.3220720e-02   2.2231668e-02  -2.3154482e-01   3.6646733e-03   6.7408474e-02  -1.2983341e-01  -1.4313978e-01   9.1214890e-02   1.4161804e-01  -2.4274909e-01  -3.6751462e-01  -1.8829982e-01  -1.6530775e-01  -2.3738443e-01  -3.1964356e-01  -2.8833082e-01  -1.8131907e-01  -2.3708343e-01  -2.6941874e-01  -1.1181737e-01  -1.8446341e-01  -5.8709643e-02  -2.2115273e-01  -3.5675455e-01  -1.9441086e-01  -2.4364616e-01   4.6956920e-03   6.9511425e-02   2.5639029e-01   2.9652028e-01   3.0984781e-01   7.1320627e-02   1.4456411e-01  -1.4926363e-01  -2.1029807e-01  -2.3835020e-01  -1.4262021e-01   2.7597569e-01   3.1953838e-01   5.9446888e-01   4.6445082e-01   5.8794836e-01   5.3805683e-01   4.8181766e-01   4.5727089e-01   1.4707979e-01  -1.0769120e-01   2.3582746e-01   3.8580919e-01   4.2866193e-02   1.1309829e-01   4.4609348e-02   8.4941302e-02  -9.5380797e-02  -3.4875993e-01  -9.7057444e-02  -7.7317647e-02  -1.3914079e-01  -4.1631351e-02  -2.9022710e-01  -1.0880009e-01   2.2098074e-02   3.1779890e-02  -2.0880808e-01  -1.4145967e-01  -3.5738922e-01  -3.3133044e-01   6.7071203e-02  -6.5067665e-03  -9.4042812e-02  -2.4484916e-01   3.1967237e-01   2.3929266e-01  -1.9534123e-01  -3.8332997e-02   3.4248678e-01   2.3059757e-01  -1.5752002e-01  -1.6918863e-01  -2.9206675e-01  -2.0996804e-01  -2.1101246e-02   3.2323878e-01
   3.7564316e-01   2.8652341e-01  -3.9316116e-01  -2.5732129e-01  -2.5937632e-01  -1.9043998e-01  -1.0390437e-01  -7.7836758e-02  -1.9164891e-01  -2.5762663e-01   1.0000000e+00   4.9200373e-01   7.7518298e-01   2.1636958e-01   1.5451764e-03  -1.2241780e-01   6.6186337e-01   6.4285009e-01   1.1480293e-01   3.0434682e-02  -2.6775752e-01  -2.1410371e-01  -2.2052620e-01  -3.2116289e-01  -3.5383047e-01  -3.6212790e-01  -1.6770410e-01  -2.5638741e-01   4.5645911e-01   2.9771636e-01   1.6397132e-01   2.7733188e-01   2.5969256e-01   2.3225650e-01  -2.4209843e-01  -5.7720973e-03  -2.1163779e-01  -2.9643587e-01  -1.3404505e-01  -2.2160315e-01  -2.3365908e-02  -1.8491006e-01  -1.1165762e-01  -6.0182985e-03  -1.0584167e-01  -2.1222633e-03  -1.3715916e-01  -4.2172041e-02   1.9585921e-02   6.1673111e-02  -1.3485524e-01  -6.6257664e-02  -3.5673264e-01  -3.0368158e-01  -3.8077713e-01  -3.3856520e-01   3.9368599e-01   1.6376014e-01   3.4269539e-01  -6.5376767e-02   2.6356206e-01   2.2257277e-01   5.0061399e-01   3.0823555e-01  -9.6703246e-02  -1.5580647e-01   3.1929733e-03   9.6415514e-02   5.6298845e-02  -1.1529537e-02   7.9205299e-03  -1.0639115e-02  -9.0804151e-02   2.6712558e-02  -9.8869793e-02  -1.6317519e-01  -7.8959508e-02  -8.0780713e-02   3.2212297e-01   4.2282416e-01   3.0835512e-01   3.1982309e-01   1.5256086e-01   3.9186854e-01   1.3457498e-01  -8.3018977e-02   1.2546391e-02   7.9846533e-02  -2.3336255e-01  -1.9366373e-01   1.5533360e-02  -7.9247241e-02   1.7848424e-01  -1.1927207e-01  -1.8931152e-01  -2.3182746e-01  -1.8326430e-01  -2.0438756e-01  -5.7130261e-03  -3.5557600e-02  -1.5465687e-01  -1.5141884e-02  -6.3525418e-02  -3.3052778e-02  -1.8977226e-01  -8.9220556e-02  -1.1725500e-01   2.1736752e-02  -1.9977655e-01  -1.7062208e-01  -1.4523317e-01  -6.5492630e-02   5.1045543e-02  -2.5740729e-02  -1.1359323e-02  -8.5412610e-02
  -8.3811194e-02  -7.0165013e-02  -2.0501451e-02   1.0167797e-01  -5.2887294e-02  -6.2090597e-02   1.6231676e-01   3.4893261e-01   1.2165180e-01  -2.7815393e-02   4.9200373e-01   1.0000000e+00   5.0011565e-01   7.7136033e-01  -1.9631739e-01  -1.6460072e-01   1.9421890e-01   4.9749778e-01  -2.1893776e-01  -2.2061921e-01  -4.4584962e-01  -3.3986724e-01   5.2289070e-02   9.2685286e-02  -2.7830744e-01  -1.8707205e-01  -2.8877148e-01  -2.1591748e-01   2.1118462e-01   3.3623509e-01   3.4886633e-01   5.2069395e-01   5.3290649e-01   5.4658712e-01  -1.5791846e-01  -1.9803731e-01  -3.8142315e-01  -4.6177220e-01  -2.6862175e-01  -3.8756552e-01  -2.7406666e-01  -2.9797606e-01  -1.7401453e-01  -1.3090017e-01  -7.2902238e-02   5.5970885e-02  -2.7452296e-01  -1.8234353e-01   2.2501710e-01   3.7470254e-01   9.5652622e-02   2.4237549e-01  -2.2148851e-01  -2.4105474e-01  -3.4178511e-01  -3.8101592e-01  -8.2737199e-03  -1.1726709e-01   3.9507152e-01   1.0404229e-01   5.8724185e-01   6.3118203e-01   5.1102426e-01   7.0717153e-01   6.0120296e-02   3.2200878e-01   2.7869096e-02   5.5028248e-02  -4.2548719e-01  -3.6755235e-01   2.4184340e-01   2.6136529e-01  -1.8367267e-01  -8.3512711e-02  -1.8969631e-01  -1.8961538e-01  -1.6331724e-01  -7.3780818e-02  -7.4774169e-02   1.3908899e-01  -1.2239719e-01  -2.1924495e-02  -2.8672130e-01  -2.9838063e-02  -2.9397339e-01  -4.9657042e-01  -2.9636390e-01  -3.3160718e-01  -1.9963170e-01  -2.3501820e-01   1.1212935e-01   1.2758101e-01   1.3622965e-01  -3.5269717e-02  -3.3333771e-01  -3.5100634e-01  -3.7244762e-01  -4.1540871e-01  -4.0495928e-02  -1.2959365e-01  -1.7345885e-01  -2.2388994e-01  -1.9655551e-01  -2.4114921e-01   4.7794628e-03   1.2934190e-01  -1.4472867e-01  -2.0003729e-01  -5.1472487e-02  -2.2793570e-01  -3.2312481e-01   1.3706318e-01   1.5213683e-02  -7.7310639e-02   8.1821825e-02   1.0351492e-01
   1.8721231e-01   1.8277656e-01  -5.7496760e-02  -1.0088979e-02  -4.6121402e-01  -3.0036494e-01   1.6462815e-01   7.8818550e-02  -2.2077575e-01  -2.6248506e-01   7.7518298e-01   5.0011565e-01   1.0000000e+00   3.3894948e-01  -2.2289658e-01  -1.9039076e-01   4.0773508e-01   4.0952605e-01  -3.2105313e-03  -8.8546767e-02  -5.1764360e-01  -3.6074551e-01  -7.3515202e-02  -9.0590136e-02  -3.4434905e-01  -3.1608268e-01  -3.6325445e-01  -3.2905159e-01   2.2256838e-01   1.2906312e-01   3.1486872e-01   3.8671402e-01   2.8246764e-01   2.5090534e-01  -2.0407120e-01   1.2387038e-02  -1.8367801e-01  -2.4838873e-01  -1.5340398e-01  -1.5546086e-01  -1.1394158e-02  -9.5661787e-02  -6.8895542e-02   3.3431940e-02  -1.8987432e-01   1.5707492e-02  -1.4138716e-01  -1.6964453e-02  -3.0389360e-02   8.9611951e-02   3.2282589e-02   5.6295813e-02  -2.7090160e-01  -2.4373893e-01  -3.1745324e-01  -2.0113177e-01   2.6152397e-01  -2.4781459e-02   2.8367958e-01  -5.1877384e-02   3.8683746e-01   2.8877996e-01   3.9525188e-01   2.4266772e-01   7.9857079e-02   3.8634221e-02  -6.0868245e-02  -1.0875565e-02  -8.9514068e-02  -1.3408421e-01   1.2895108e-01   1.0587018e-01  -2.5857801e-01  -9.9436322e-02  -1.9675036e-01  -2.1451602e-01  -2.3160566e-01  -8.9649098e-02  -3.6741592e-04   2.4860348e-01  -2.1199154e-02   7.5441960e-02  -4.5799499e-02   1.8398276e-01   1.5872904e-01  -1.7325231e-01  -1.9696530e-01  -5.9916240e-02  -4.0350547e-02  -1.5048202e-01  -7.8809120e-03  -6.9509101e-02   2.8452002e-01  -6.9800234e-02  -1.2303823e-01  -2.1423560e-01  -1.5680801e-01  -1.4486428e-01   1.1170823e-01   3.0169239e-02  -2.3276778e-01   1.5438793e-02   7.6580829e-02  -2.0909437e-02  -1.1393284e-01  -2.2143047e-02  -2.5775047e-02  -1.8626121e-01  -1.9991814e-01  -2.8085117e-01  -1.8685761e-01   2.1886293e-02   1.9216267e-01   1.6852202e-01   1.0384517e-01  -4.2403878e-02
  -9.0396071e-02  -3.1281595e-01   5.4364097e-02   6.3577372e-03  -1.2281418e-01  -1.4147212e-01   2.6186663e-01   2.9454202e-01   1.1612093e-02  -4.7477946e-02   2.1636958e-01   7.7136033e-01   3.3894948e-01   1.0000000e+00  -3.4197970e-01  -1.2802541e-01   6.0453044e-02   3.3235400e-01  -2.7928998e-01  -1.5287735e-01  -3.9376055e-01  -3.2402929e-01   1.2487422e-01   2.8766969e-01  -9.1045306e-02  -2.4297464e-02  -2.4114735e-01  -1.8642086e-01   1.7799959e-02   1.9809004e-01   3.1128684e-01   4.9308383e-01   4.8912629e-01   4.8383876e-01  -7.7486311e-02  -1.4356890e-01  -2.2610129e-01  -4.0989768e-01  -2.4876112e-01  -3.6391697e-01  -1.3772151e-01  -1.7787850e-01  -7.1678481e-02  -3.6973302e-02   2.7939837e-02   1.5228970e-01  -2.2150779e-01  -9.9121852e-02   1.4921944e-01   2.5852873e-01   1.0790027e-01   2.2502131e-01  -1.2565166e-01  -7.0708311e-02  -2.1376104e-01  -2.3818956e-01   2.8096932e-03  -2.9613228e-01   1.6371141e-01  -1.0331837e-01   4.3246348e-01   3.6024668e-01   3.3349812e-01   5.2193104e-01   2.3602878e-01   4.5812184e-01   1.9599235e-01   1.9030674e-01  -4.2256443e-01  -3.5053002e-01   1.7607203e-01   2.0389748e-01  -2.4483914e-01  -2.6742540e-01  -2.6002901e-01  -3.2848644e-01  -3.1044657e-01  -1.4676907e-01  -1.8963497e-01  -5.1176733e-02  -1.3132107e-01  -5.8291509e-02  -3.4846982e-01  -1.2615632e-01  -2.1198382e-01  -2.6038519e-01  -3.4874492e-01  -3.1375995e-01  -1.8343745e-01  -3.9258071e-01   2.2687201e-01   1.9629760e-01   2.5781909e-01   7.9751274e-03  -2.7988256e-01  -3.4491058e-01  -3.1995031e-01  -2.9973770e-01   6.0900887e-02  -3.4775455e-02  -1.6811051e-01  -3.3971623e-01  -1.3492561e-02  -2.9092005e-01   1.6214966e-01   2.3107554e-01  -1.5075063e-02  -2.7371691e-01  -2.5140326e-02  -2.5466842e-01  -3.2257140e-01   1.2098234e-01   1.6290934e-01  -3.7052796e-02   1.3933824e-01   2.4069532e-01
  -1.2760630e-01   1.1584507e-01  -7.2143262e-02   6.7729360e-02   6.4637418e-01   4.9737396e-01  -2.1138227e-01   8.8179206e-02   5.6444953e-01   4.8502858e-01   1.5451764e-03  -1.9631739e-01  -2.2289658e-01  -3.4197970e-01   1.0000000e+00   6.5676736e-01  -3.0856057e-02  -1.9241400e-01   3.5726137e-01   3.6452210e-01   4.8091429e-01   4.7151504e-01   1.9443859e-01  -1.1753836e-02   4.4684556e-01   3.5428808e-01   4.8818884e-01   7.0893684e-01   4.1774466e-01   2.7392786e-01   8.6723438e-02  -9.4094654e-02  -3.2407641e-01  -3.4591678e-01   9.7334820e-02   6.8323268e-02   4.2956726e-02   1.5736557e-01  -1.2168447e-02   8.5232415e-02   8.4943334e-02   1.5833127e-01  -1.2472274e-01  -2.0792790e-01  -1.0382170e-01  -2.0460281e-01  -2.4517774e-02  -1.1114357e-01  -3.5847942e-01  -4.2981436e-01  -4.0185030e-01  -4.6125439e-01  -2.5946738e-02  -9.6343732e-02   1.4415128e-01  -6.6522312e-02  -2.1759241e-01   1.5740454e-01  -3.7012874e-01   5.5092658e-02  -4.0560377e-01  -1.1085677e-01   1.1677199e-01  -4.2088458e-02  -1.8579201e-01  -2.7628228e-01  -2.6067851e-01  -3.7385705e-01   1.1119736e-01   1.6676972e-01   8.2317190e-02   9.4104410e-02   5.8547398e-01   5.0801948e-01   5.1177141e-01   5.1161339e-01   3.5184824e-01   2.9160145e-01   3.5727663e-01   6.2080614e-02   5.3049821e-01   4.3827466e-01   5.4077980e-01   3.1003613e-01   3.0592020e-01   1.9919597e-01   3.7514240e-01   1.9387054e-01   1.1203077e-01   3.3237830e-01  -7.3856406e-02  -3.1166476e-01  -4.8681226e-01  -2.1451985e-01   9.8898705e-02   2.0555305e-01  -8.5132115e-02  -6.3594155e-02  -3.2013348e-01  -4.7238768e-01   2.0753394e-01   6.6238236e-02  -3.5960129e-02  -1.8438413e-02  -1.6586334e-02  -4.7532131e-02  -5.0572367e-02   1.2411842e-01   5.0455083e-02   2.7461307e-01   4.2951939e-03  -1.3583780e-01  -4.5541326e-01  -1.8853553e-01  -1.4412377e-01   7.6015256e-03
  -1.1872478e-01  -7.6204532e-02  -1.7553801e-01   1.5952294e-02   4.4492560e-01   3.5940589e-01  -2.1932486e-01  -3.3875909e-03   5.3490434e-01   7.2525985e-01  -1.2241780e-01  -1.6460072e-01  -1.9039076e-01  -1.2802541e-01   6.5676736e-01   1.0000000e+00  -2.2799922e-02  -1.8333903e-01   4.3687326e-01   5.4079689e-01   1.7679821e-01   4.2436094e-01  -1.4890141e-01  -4.2175049e-02   3.8823803e-01   5.4640971e-01  -1.9312552e-02   4.1687878e-01   4.9573737e-01   5.5916252e-01   2.3155602e-01   1.2821733e-01  -1.7192084e-01  -1.3752468e-01  -6.2410755e-02  -2.1729516e-01   9.3314017e-02   2.6464476e-01  -1.7629843e-01  -1.2027715e-01   2.4410679e-01   4.1281409e-01  -2.3667685e-01  -3.2097974e-01  -3.3865689e-01  -2.8279611e-01  -1.3385076e-01  -2.1570851e-01  -5.5375814e-01  -5.0416300e-01  -3.8837106e-01  -5.1232512e-01  -5.7853322e-02  -5.4208727e-02  -1.4186936e-01  -2.3346822e-01  -1.0505268e-01   1.0504365e-02  -4.7451172e-01  -2.9307092e-01  -2.3077074e-01   1.4216048e-02   2.8237182e-01   1.0299192e-01  -9.5360136e-02  -1.8150145e-01  -2.9933023e-01  -2.4489805e-01  -7.8174605e-02  -3.1495095e-02   3.6024883e-01   4.9781671e-01   7.3140606e-01   6.3740070e-01   6.5628195e-01   6.7428662e-01   5.1702109e-01   5.8448163e-01   2.7238344e-01   5.1282630e-02   4.4129964e-01   5.8573003e-01   4.2303715e-01   4.6488573e-01   2.4813041e-01   3.0240271e-01  -1.7110324e-02  -2.3242094e-01  -1.3312302e-01  -1.1002740e-01  -1.2409846e-01  -9.8215188e-02  -2.0304145e-01  -1.8527065e-01   1.0503927e-02  -4.4546751e-02  -2.9693760e-01  -2.6383897e-01  -3.4473895e-01  -3.1193958e-01   1.6014698e-02   2.0647936e-01  -5.1146413e-02  -2.9023910e-01   1.2768646e-01   7.8764078e-02  -7.1476592e-02   1.4746576e-02   2.1898076e-01   1.3832703e-01  -1.5874310e-01  -3.3379193e-01  -3.5730732e-01  -2.4974105e-01  -1.6171634e-01   1.8621813e-01
   3.9155297e-01   4.0964132e-01  -5.3378198e-01  -3.7703238e-01  -2.5203127e-01  -2.2755098e-01  -3.2731149e-01  -2.1092301e-01  -2.8361829e-01  -2.0842667e-01   6.6186337e-01   1.9421890e-01   4.0773508e-01   6.0453044e-02  -3.0856057e-02  -2.2799922e-02   1.0000000e+00   6.0932639e-01   1.3858873e-01   1.1382758e-01  -2.2199239e-02   3.3315839e-02  -3.8417844e-01  -4.4719147e-01  -3.0851320e-01  -2.7436586e-01  -1.7147269e-01  -3.6339675e-01   5.2048781e-01   3.5910958e-01   5.9584071e-03   9.0293914e-02   1.7274875e-01   1.9544871e-01  -1.5779814e-01  -1.0531073e-01  -5.6437855e-02  -8.1154445e-02  -8.4782616e-02  -2.5019228e-01   1.8852170e-01   3.0070930e-03  -8.7550804e-02   2.0045876e-02  -5.8348259e-02   4.9271817e-03  -1.2569561e-01  -5.1332536e-02   3.9494984e-03   3.3995148e-02  -1.0708571e-02  -8.5815924e-02  -1.5731740e-01  -1.0302067e-01  -3.9121923e-01  -3.9324509e-01   5.1734070e-01   3.5483781e-01   2.6568750e-01  -2.6681808e-01   9.6485423e-02   6.9217333e-02   4.1203514e-01   1.4430383e-01  -9.4803627e-02  -4.1987902e-01  -4.2870097e-02   2.5998525e-01   2.2107489e-01   2.2125362e-02  -3.6617700e-02  -3.3411713e-02   9.0933575e-02   1.6536427e-01   7.1956772e-02  -2.9930474e-02   1.4845679e-01   2.1011198e-02   6.5227113e-01   5.1278483e-01   4.3990890e-01   3.8662227e-01   1.0925012e-01   4.4269007e-01   2.0236533e-01   7.0487910e-02  -1.5413642e-01  -5.5701699e-03  -3.3727197e-01  -3.7770172e-01   7.6872162e-02   1.0909091e-02   3.7444112e-01  -1.0770398e-01  -1.1479480e-01  -3.7677640e-01  -1.4759841e-01  -2.6968952e-01   6.3243845e-02   1.2687379e-01  -2.9014372e-01   1.3397903e-01  -3.9047360e-02   1.0065573e-01  -7.2377425e-02  -2.8670850e-03  -1.7113285e-01   2.4658208e-01  -6.2956440e-02  -2.9489421e-01  -1.9670389e-01  -2.7337771e-01   9.5668232e-02   2.1953245e-04   2.0598466e-02  -3.9377690e-02
   4.5761662e-01   1.8762135e-01  -4.1597783e-01  -4.8523715e-01  -1.4529656e-01  -2.2610916e-01  -1.0953248e-01  -1.7825303e-01  -2.0496862e-01  -2.5897492e-01   6.4285009e-01   4.9749778e-01   4.0952605e-01   3.3235400e-01  -1.9241400e-01  -1.8333903e-01   6.0932639e-01   1.0000000e+00  -1.2899600e-01  -1.2675282e-01  -1.7086033e-01  -2.5878496e-01  -2.1474526e-01  -2.9857884e-01  -3.3145678e-01  -2.7074804e-01  -1.5466502e-01  -3.4711563e-01   3.4493277e-01   3.4321179e-01   1.5729006e-01   3.0846688e-01   4.2752895e-01   4.3971490e-01   1.7126811e-02   3.3486833e-02  -2.4159237e-01  -3.1455517e-01  -8.7853346e-02  -2.8477342e-01   1.7409593e-02  -1.4841672e-01  -8.6883672e-02  -3.2981808e-03   1.3385166e-02   1.0209071e-01  -1.5878239e-01  -9.4394805e-02   7.7741280e-02   2.1472155e-01  -1.2751787e-01  -3.7251446e-02  -1.4992863e-01  -9.8316956e-02  -3.9720723e-01  -4.6892476e-01   5.1389913e-01   3.3429402e-01   3.6845900e-01  -1.1406324e-01   4.2053647e-01   2.1799089e-01   3.3789439e-01   4.4138531e-01   8.9570431e-02  -4.3899360e-02   5.4667671e-02   2.8003680e-01  -4.0129132e-02   6.1178872e-03  -1.8031044e-01  -8.5709808e-02  -1.1767256e-01  -2.3236076e-02  -1.9029903e-01  -2.4330557e-01  -1.6193977e-01  -2.4776839e-01   2.5044353e-01   5.4627556e-01   1.1293875e-01   3.1669065e-01  -5.7009841e-02   3.6447378e-01  -1.9709240e-01  -1.2237614e-01  -1.0526603e-01  -1.8954821e-02  -3.1506925e-01  -2.9816785e-01   1.9380675e-01   1.4620438e-01   1.9393289e-01  -6.6950587e-02  -4.0474915e-01  -4.4569977e-01  -3.0556054e-01  -4.0401420e-01   1.3382157e-02   7.4931369e-02  -2.1367015e-01  -5.0420982e-02  -1.7883543e-01  -4.8591462e-02  -1.5895385e-01  -1.5077768e-01  -2.2044368e-01   1.3655223e-01  -2.5111473e-01  -3.3650696e-01  -2.2931086e-01  -7.3360082e-02   7.0566737e-03  -1.4923126e-01  -1.0920661e-01  -1.6498097e-01
   4.1850436e-01   3.4856763e-01  -1.2966129e-01   1.2454070e-01  -1.0607070e-01  -1.7520028e-01  -8.2706691e-02   1.0408243e-01  -1.7480421e-02   9.8668913e-02   1.1480293e-01  -2.1893776e-01  -3.2105313e-03  -2.7928998e-01   3.5726137e-01   4.3687326e-01   1.3858873e-01  -1.2899600e-01   1.0000000e+00   8.6033410e-01  -9.7805073e-02   1.0388232e-01  -7.5854827e-04  -1.2328113e-01   7.0795919e-03  -2.4798111e-02  -1.7577931e-01   4.5946093e-02   2.8013343e-01   2.0355118e-01   1.2894606e-01   1.2542670e-01   4.5530923e-02   5.8457937e-02  -1.9406138e-01  -1.6320527e-01  -1.8575138e-01  -9.3212153e-02  -2.0722281e-01  -1.0801213e-01   5.1740875e-02   1.4849653e-01  -3.5412509e-01  -3.5708259e-01  -3.0456184e-01  -4.0313682e-01  -2.9023390e-01  -2.5169202e-01  -5.3403087e-01  -5.8378553e-01  -5.8851202e-01  -6.6225071e-01  -3.2420606e-01  -1.8679730e-01  -2.4332978e-01  -2.5395802e-01   2.2616477e-01   2.5710041e-01  -1.8662485e-01  -2.4486042e-01  -2.4974669e-01   2.7402357e-02   1.0832770e-01  -1.1770911e-01  -1.0084271e-01  -2.1971837e-01  -1.6349163e-01  -9.5024827e-02   3.4345336e-01   2.8122997e-01   4.0070247e-02   1.9232321e-01   3.6163022e-01   3.2218169e-01   3.0893030e-01   3.2090966e-01   3.1618626e-01   2.3641689e-01   7.4973218e-02  -9.5712402e-03   2.7343110e-01   3.3162290e-01   3.2019248e-01   3.9281364e-01   3.1257423e-01   3.4358267e-01   1.5097881e-01   8.7553372e-02   1.6727021e-01   1.5284730e-01  -2.6896403e-01  -7.5907865e-02  -1.3406864e-02   2.3337425e-02   1.1898268e-01   1.9552914e-02  -2.1600330e-01  -1.3762215e-01  -2.8931914e-01  -1.8867630e-01  -8.1989582e-02   3.5813001e-01  -1.9865727e-01  -1.7874946e-02  -9.8658617e-02  -1.0045467e-01   1.5130903e-01   2.5293307e-01   3.4269093e-02   2.0118687e-03  -2.4706508e-01  -3.4297340e-01  -9.2353302e-02  -1.7244537e-01  -2.8841848e-01   1.1140640e-02
   2.4648368e-01   1.9104439e-01  -2.2781252e-01   6.4160050e-02  -3.0779118e-02  -1.5927763e-01  -1.8316192e-01   1.0887004e-01   6.4264161e-02   1.7308629e-01   3.0434682e-02  -2.2061921e-01  -8.8546767e-02  -1.5287735e-01   3.6452210e-01   5.4079689e-01   1.1382758e-01  -1.2675282e-01   8.6033410e-01   1.0000000e+00  -7.7558758e-02   1.5233146e-01  -7.9438526e-02  -9.3437787e-02   8.9607018e-02   8.9431686e-02  -2.0088797e-01   6.3575691e-02   3.4869581e-01   3.4555844e-01   2.3798035e-01   2.4727091e-01   3.5233976e-02   5.8767429e-02  -1.0479345e-01  -1.4145133e-01  -8.0717076e-02   5.7371317e-02  -1.8787494e-01  -5.4366358e-02   1.5665053e-01   3.1873698e-01  -2.6221759e-01  -3.1225871e-01  -2.5824150e-01  -3.3771395e-01  -2.0379658e-01  -2.1157994e-01  -5.9195029e-01  -6.3979075e-01  -5.9009963e-01  -6.8519392e-01  -2.7397958e-01  -1.2294264e-01  -2.5258320e-01  -2.6181335e-01   2.1174871e-01   2.0410575e-01  -3.7094804e-01  -3.0334240e-01  -3.7017560e-01  -1.6012578e-02   1.3512293e-01  -5.5539536e-02  -1.3579055e-01  -1.7095832e-01  -8.0611344e-02  -4.0108892e-02   3.9554155e-01   3.6814891e-01   8.3735905e-02   2.4221705e-01   4.7067022e-01   4.0174643e-01   3.9773295e-01   3.8670701e-01   3.2022936e-01   3.0062049e-01   6.4013435e-02  -9.3774507e-02   3.6242152e-01   3.7183460e-01   3.8628142e-01   4.6748447e-01   3.0107366e-01   3.3213889e-01   1.0540789e-01  -2.9403668e-02   6.4335606e-02   1.1505768e-03  -1.9165982e-01  -7.3742496e-02  -5.3520602e-02  -2.3665968e-02   1.1835806e-01   4.0867838e-02  -2.3057731e-01  -1.5792642e-01  -2.8952086e-01  -2.3379083e-01   1.6826554e-02   2.9835559e-01  -1.7198865e-01  -1.8609312e-01  -1.3130116e-01  -6.3188940e-02   1.8013159e-01   1.0246483e-01   1.1859492e-01   3.7704312e-02  -2.0495876e-01  -3.2220240e-01  -1.2774154e-01  -2.0694122e-01  -3.2994685e-01   6.8609064e-02
   6.8907649e-02   9.4845116e-02  -5.5400872e-02  -2.2814670e-01   5.3855626e-01   4.7996011e-01  -1.4193694e-01  -1.7537381e-01   1.8395809e-01   1.1295119e-01  -2.6775752e-01  -4.4584962e-01  -5.1764360e-01  -3.9376055e-01   4.8091429e-01   1.7679821e-01  -2.2199239e-02  -1.7086033e-01  -9.7805073e-02  -7.7558758e-02   1.0000000e+00   6.5644668e-01   1.3881915e-01  -1.0902086e-01   9.6136943e-02   3.2706691e-02   7.3871471e-01   4.5916552e-01  -8.4910281e-02  -1.7947553e-01  -3.3890458e-01  -5.0099167e-01  -3.1439264e-01  -3.2386295e-01   2.0877722e-01   1.8645911e-01   2.5495145e-01   2.3433919e-01   2.6564986e-01   2.2119338e-01   1.6430693e-01   8.6123024e-02   2.1803861e-01   2.0225657e-01   2.2366735e-01   1.1058431e-01   3.1753669e-01   2.4303128e-01   9.9756049e-02  -1.2280629e-02   6.1971765e-02   1.4627000e-02   2.5792406e-01   2.3397941e-01   3.9040408e-01   2.4612638e-01  -1.3741093e-02   1.6938510e-01  -1.7457405e-01  -1.4123253e-01  -4.0653705e-01  -4.2195490e-01  -2.4373138e-01  -2.9581803e-01  -2.8697653e-01  -3.4785376e-01  -1.0791169e-01  -2.7489360e-02   2.0851872e-01   1.3908102e-01  -3.1576752e-01  -4.0640826e-01   1.0286055e-01  -2.5812342e-02   8.0822474e-02   6.9355631e-02   3.2291139e-02  -9.0397855e-02   3.6184742e-01   6.6999064e-03   2.6719209e-01   5.4807710e-02   2.1411952e-01  -1.4002257e-02   7.1893530e-02   2.6320539e-01   2.1085662e-01   2.9542165e-01  -7.2612651e-02   1.8252934e-01   1.5179183e-01  -1.7323070e-01  -1.3115747e-01  -1.8270702e-01   5.6503479e-02   6.2477419e-02   1.9143976e-01   8.8508003e-02   6.4212855e-02   3.1494731e-02   5.8428910e-02  -6.5213366e-02   1.2905509e-01   3.2441330e-01   9.4201520e-02  -1.0061363e-01  -1.1424167e-01   2.5593259e-01  -8.2618405e-02   8.5245355e-02   2.1887939e-01  -1.5471548e-02  -1.1663440e-01   8.9576693e-02   1.0737967e-01  -1.4956170e-01
  -1.1487940e-01   1.7510105e-01  -2.3925870e-01   5.4649655e-03   3.2590826e-01   2.8837258e-01  -4.1348209e-01  -9.5298324e-02   2.6201068e-01   1.7223312e-01  -2.1410371e-01  -3.3986724e-01  -3.6074551e-01  -3.2402929e-01   4.7151504e-01   4.2436094e-01   3.3315839e-02  -2.5878496e-01   1.0388232e-01   1.5233146e-01   6.5644668e-01   1.0000000e+00  -1.3700704e-01  -2.9153576e-01  -1.2456321e-02   5.9420498e-02   3.8147378e-01   4.4931402e-01   1.4995744e-01   1.0921889e-01   6.1071579e-02  -1.1787927e-01  -4.6821483e-01  -4.1856592e-01  -5.9564573e-02  -2.0012519e-02   1.4253938e-01   3.0892904e-01  -1.1184709e-01   4.2864093e-02   5.5604166e-03   2.9963358e-01   2.8474508e-01   1.8220023e-01   5.4078084e-02  -4.8233124e-02   3.7949681e-01   2.6233775e-01  -7.5548026e-02  -2.8377894e-01   1.1980026e-01  -9.0192810e-02   2.9198759e-01   3.3370047e-01  -9.0940930e-04   3.7716420e-02  -9.5505236e-02   2.2039993e-01  -3.6433034e-01  -1.4447875e-01  -4.8129804e-01  -2.7234099e-01  -9.3257255e-02  -2.1166852e-01  -3.9126614e-01  -4.4076026e-01  -1.7351318e-01  -1.2369930e-01   1.5774597e-01   6.5979802e-02   2.2695050e-01   1.5479959e-01   3.0663483e-01   3.5744837e-01   3.0778273e-01   3.8523353e-01   2.1328515e-01   1.6992315e-01   3.4194136e-01  -7.2333778e-02   4.0056714e-01   1.3250861e-01   3.7763068e-01   2.2805989e-01   2.5298710e-01   2.2875335e-01   5.9644154e-02   6.7815981e-02  -2.6925899e-01   7.9990625e-02   4.0398521e-02  -6.9918764e-02  -7.3729801e-02  -1.3151807e-01  -5.2605943e-02  -6.7123490e-02  -7.9160689e-02  -1.2913058e-01  -4.9398952e-02  -8.3582329e-02   1.7891302e-01   2.2397017e-01   5.3514449e-02  -1.4093953e-02   1.0636135e-02  -3.5784485e-03   9.2293379e-02   1.2425058e-02   7.9376574e-02  -2.8682986e-03   3.9823503e-02  -4.4599277e-02  -2.4059215e-01  -8.9662927e-02  -2.0559341e-02   8.5850626e-03
  -7.4833025e-02  -1.3502192e-01   6.9363694e-01   3.6380454e-01   2.5028263e-01   2.2801679e-01   5.5132089e-01   3.2609267e-01   1.2675703e-01  -7.4298756e-02  -2.2052620e-01   5.2289070e-02  -7.3515202e-02   1.2487422e-01   1.9443859e-01  -1.4890141e-01  -3.8417844e-01  -2.1474526e-01  -7.5854827e-04  -7.9438526e-02   1.3881915e-01  -1.3700704e-01   1.0000000e+00   7.5741601e-01   2.5519130e-01   1.7553035e-02   4.7885535e-01   3.3193933e-01  -3.4798512e-01  -3.9916031e-01   2.0002523e-01   2.1075511e-02   9.4689377e-02   3.4925339e-02   4.0355920e-01   2.6071555e-01   8.8820349e-02  -1.1089329e-01   2.9635840e-01   3.5119546e-01   2.8671025e-02  -1.1952906e-01  -1.6824431e-01  -1.5842498e-01   1.0982478e-01  -1.4744629e-02  -1.4543898e-01  -1.4140760e-01   5.5500778e-02   1.6169385e-02  -1.2250445e-01   3.2317940e-02  -7.8864882e-02  -1.0789712e-01   3.6569637e-01   2.1200876e-01  -2.4438235e-01  -7.4818921e-02   4.1510280e-02   2.5776009e-01   4.8719579e-02  -5.7359082e-02  -1.9673779e-01  -8.3765390e-02   2.7186014e-01   3.5928145e-01   6.4472086e-04  -2.4740878e-01  -6.4371840e-02   4.5366216e-02  -2.2509159e-01  -2.7627764e-01  -3.4840768e-01  -4.2766281e-01  -2.9377967e-01  -3.9800766e-01  -3.4211679e-01  -3.6795625e-01  -3.4400974e-01  -3.0036470e-01  -3.4672674e-01  -3.9997663e-01  -8.1681869e-02  -3.8112693e-01  -5.6096490e-02  -1.1903531e-01   1.2691530e-01   3.3827559e-01   3.8994108e-01   4.0204836e-01  -1.3770861e-01  -2.8066912e-01  -2.1904717e-01  -5.2759585e-02   2.6470339e-01   2.5003636e-01   2.0305091e-01   1.4046038e-01   3.4978946e-05  -2.7036115e-01  -8.1113396e-02  -2.6182906e-01   5.3559673e-02   1.6084400e-01   1.0658786e-01  -1.4509624e-02  -2.1134012e-03  -2.6442135e-02  -1.9255629e-01   9.6138449e-02   6.5216776e-02   1.4523324e-01   2.0662844e-02   1.4195969e-01   1.4989119e-01  -6.2162599e-02
  -2.6994666e-01  -3.9256559e-01   6.8910978e-01   4.1795123e-01   1.8403264e-01   2.6920699e-01   5.4427145e-01   2.4896083e-01   1.0974916e-01   1.8750275e-01  -3.2116289e-01   9.2685286e-02  -9.0590136e-02   2.8766969e-01  -1.1753836e-02  -4.2175049e-02  -4.4719147e-01  -2.9857884e-01  -1.2328113e-01  -9.3437787e-02  -1.0902086e-01  -2.9153576e-01   7.5741601e-01   1.0000000e+00   4.9293786e-01   3.6288933e-01   2.9831816e-01   2.3185245e-01  -3.9304890e-01  -3.2943036e-01   1.3457853e-01   3.8876985e-02   6.1566056e-02  -2.1182879e-03   2.8381626e-01   1.5422190e-01   1.8915060e-01  -3.5640193e-02   2.4528218e-01   3.4915437e-01   1.0785474e-01  -1.0393915e-02  -1.0787628e-01  -1.4187049e-01   7.1695282e-02  -6.1044725e-03  -1.7080021e-01  -1.9970025e-01   9.4899677e-04  -2.4045127e-02  -5.4609555e-02   3.5987897e-02  -1.0309527e-01  -1.7736117e-01   3.1317473e-01   1.9477898e-01  -3.1677044e-01  -2.6894939e-01  -4.9577391e-02   2.5172560e-01   1.0371833e-01   4.5793133e-02  -9.3283931e-02   3.9772706e-02   3.8638942e-01   5.6191694e-01   7.8900165e-02  -2.1440274e-01  -1.9167724e-01  -4.7527117e-02  -7.5874211e-02  -1.3696995e-01  -2.6528222e-01  -3.6594869e-01  -1.5304443e-01  -3.5192136e-01  -1.7535443e-01  -1.5357813e-01  -3.8839694e-01  -3.5962931e-01  -3.0851019e-01  -2.2033091e-01  -1.9453345e-01  -3.3515206e-01   3.0056051e-02  -1.2095416e-03   8.4220560e-03   1.8167637e-01   2.9032093e-01   1.8142885e-01  -2.2065241e-01  -2.6536785e-01  -1.5024280e-01  -6.0257444e-02   3.2323839e-01   2.9371667e-01   2.6736051e-01   2.2522673e-01  -1.2260043e-02  -2.1952244e-01  -1.1109645e-01  -3.8656722e-01   8.9881969e-02   4.8457941e-04   2.5448647e-01   9.6315422e-02  -1.1868921e-01  -2.5252119e-01   4.2282772e-02   2.1763968e-01   1.2569642e-01   1.9954106e-01   1.3217446e-01   1.9277720e-01   2.2401499e-01   1.1407951e-01
  -3.6056900e-01  -3.5845305e-01   1.8763447e-01   7.6891669e-02   5.1086266e-01   3.4809159e-01   7.9921433e-03  -6.7762610e-02   4.3105275e-01   5.4824674e-01  -3.5383047e-01  -2.7830744e-01  -3.4434905e-01  -9.1045306e-02   4.4684556e-01   3.8823803e-01  -3.0851320e-01  -3.3145678e-01   7.0795919e-03   8.9607018e-02   9.6136943e-02  -1.2456321e-02   2.5519130e-01   4.9293786e-01   1.0000000e+00   8.5562651e-01   3.7557926e-01   5.3792387e-01   5.7707440e-02  -5.4122112e-03  -1.0951417e-01  -2.3944646e-01  -2.6997971e-01  -3.2792449e-01   2.0643242e-01   1.3733010e-01   1.8387492e-01   1.8435759e-01   6.3721525e-02   1.6677187e-01   1.4087996e-01   9.4086003e-02  -9.0518962e-02  -1.9999945e-01  -1.2048536e-02  -1.4275183e-01  -9.6517173e-02  -1.5344596e-01  -2.4772054e-01  -3.2591232e-01  -1.8559637e-01  -2.1879724e-01   2.1248489e-01   1.1003212e-01   3.5481355e-01   8.1886637e-02  -3.7057481e-01  -1.8642968e-01  -3.6793089e-01   2.9598893e-01  -2.4220303e-01  -1.5998465e-01  -1.0552726e-01  -7.4433967e-02   2.4366810e-01   1.7705205e-01   2.4753598e-02  -2.8146655e-01  -6.3786115e-02   2.0942243e-02  -8.4888332e-02  -4.7032091e-02   3.5892871e-01   2.0658086e-01   3.7009767e-01   1.9198760e-01   2.2915957e-01   1.7573491e-01   3.8387043e-02  -1.9972032e-01   2.1268484e-01   2.0617228e-01   1.5801317e-01  -3.2268198e-02   1.5198190e-01   1.9350824e-01   3.3487096e-01   1.2951393e-01   2.0862771e-01   1.6984298e-01   5.2336433e-02  -8.2105581e-02  -3.9399437e-01   8.3601755e-02   1.6834566e-01   3.4807789e-01   7.6162734e-02   2.0370622e-01  -2.0823056e-01  -3.3696176e-01   2.6077302e-01  -1.9284918e-01   4.2152377e-02  -8.6798573e-02   2.0302620e-01   1.7554122e-01  -4.0079376e-02  -1.0189979e-01   2.3389466e-01   3.7321096e-01   6.9413364e-03   5.6925623e-02  -2.1362883e-01  -1.3481244e-01  -1.9109951e-03   2.3541381e-01
  -3.6723565e-01  -3.5570835e-01   1.0358039e-01   5.2285106e-02   5.1591714e-01   3.9267745e-01  -9.4521866e-02  -1.6456764e-01   5.5008741e-01   7.2406592e-01  -3.6212790e-01  -1.8707205e-01  -3.1608268e-01  -2.4297464e-02   3.5428808e-01   5.4640971e-01  -2.7436586e-01  -2.7074804e-01  -2.4798111e-02   8.9431686e-02   3.2706691e-02   5.9420498e-02   1.7553035e-02   3.6288933e-01   8.5562651e-01   1.0000000e+00   1.9312522e-01   4.6638527e-01   1.1932469e-01   1.9978808e-01   2.4521024e-02  -8.4376417e-02  -2.0070400e-01  -2.3869887e-01   1.4241574e-01   3.5801710e-02   1.6554246e-01   1.7137469e-01  -5.2218418e-02   4.7523012e-02   1.1156891e-01   1.9587686e-01  -3.5973699e-02  -1.4841552e-01  -8.7597491e-03  -5.2620913e-02  -3.6273071e-02  -9.8678719e-02  -2.1658440e-01  -2.6810180e-01  -1.1633865e-01  -1.8892282e-01   1.6471904e-01   5.9936116e-02   1.4823898e-01  -1.2793798e-03  -3.0436689e-01  -1.4677071e-01  -4.4165882e-01   9.6750703e-02  -1.1404656e-01  -1.0406421e-01  -2.7838085e-02   8.7055951e-03   2.1020723e-01   1.4605200e-01  -2.2297077e-02  -2.6125894e-01  -1.4579510e-01  -4.2476190e-03   1.2446644e-01   1.9838072e-01   4.7082423e-01   3.5930795e-01   4.5511569e-01   3.5973464e-01   3.1132596e-01   3.2751645e-01   1.1175719e-01  -6.0569966e-02   2.2068945e-01   3.2475923e-01   8.5606906e-02   3.2781324e-02   6.3619045e-02   1.5048691e-01   9.6046707e-02  -1.4045149e-01   1.8975060e-02  -2.0124410e-02  -1.4107434e-02  -3.2911612e-02  -3.5107798e-01   2.2954805e-02   3.5404076e-02   1.6704662e-01  -5.2727576e-02   7.3484931e-02  -2.4134433e-01  -2.8637080e-01   1.9392983e-01  -1.4301757e-01  -4.2930142e-02  -2.5814475e-01   2.1791744e-01   1.4401388e-01  -5.5605234e-02  -1.8536430e-01   2.5804406e-01   3.4728195e-01   5.7268193e-03   1.2291124e-02  -2.5959325e-01  -1.9862004e-01  -6.8271459e-02   2.3287610e-01
   1.2359244e-02   2.5077526e-02   2.4724203e-01  -7.8067042e-02   5.1833700e-01   4.9031319e-01   8.7339899e-02  -1.2636731e-01   1.8147405e-01   3.8442846e-02  -1.6770410e-01  -2.8877148e-01  -3.6325445e-01  -2.4114735e-01   4.8818884e-01  -1.9312552e-02  -1.7147269e-01  -1.5466502e-01  -1.7577931e-01  -2.0088797e-01   7.3871471e-01   3.8147378e-01   4.7885535e-01   2.9831816e-01   3.7557926e-01   1.9312522e-01   1.0000000e+00   6.9537012e-01  -2.1562356e-01  -3.6945625e-01  -2.4247043e-01  -4.3506433e-01  -3.3425474e-01  -3.6557090e-01   2.4510837e-01   3.7559933e-01   2.2839797e-01   1.3397270e-01   2.9420085e-01   4.0679185e-01   5.9388713e-03  -5.9090262e-02   2.7365125e-01   2.2433502e-01   3.3377534e-01   1.5848413e-01   3.4380539e-01   2.5892673e-01   2.3472922e-01   4.4356547e-05   8.7348133e-02   4.2227036e-02   2.5086864e-01   1.1450462e-01   5.3322951e-01   3.6080974e-01  -7.4553946e-02   1.1489316e-01  -1.8005355e-01   1.5517545e-01  -3.3225785e-01  -4.2115822e-01  -3.7370071e-01  -3.2742035e-01  -9.1271534e-02  -7.8459881e-02  -6.9638149e-02  -2.9500753e-01   1.6092402e-01   1.9815480e-01  -3.8987095e-01  -5.2176923e-01  -1.3222707e-01  -2.1376247e-01  -1.3328391e-01  -2.1930312e-01  -1.7101304e-01  -2.6474184e-01   2.1523900e-01  -6.3567658e-02   2.0646488e-01  -1.6161263e-02   2.4151221e-01  -1.1163706e-01   1.2976299e-01   1.8093917e-01   4.4502467e-01   5.7679571e-01   1.4511794e-01   3.6925627e-01   1.3689764e-01  -3.1140433e-01  -3.2415991e-01  -1.2153469e-01   1.6085861e-01   2.8455761e-01   3.6713426e-01   3.0496872e-01   1.3355388e-01  -7.7292332e-02   1.9059031e-01  -3.2098137e-01   1.4430320e-01   2.9878167e-01   4.1315710e-03  -1.8651896e-01  -7.1050528e-02   9.5433868e-02  -1.3304834e-01   3.1823636e-01   3.3012569e-01   2.9751394e-01  -8.7023252e-02   6.3826306e-02   7.6195417e-02  -1.9691204e-01
  -2.1387903e-01  -1.2850019e-01   2.2253279e-01   1.8652410e-01   5.8051056e-01   4.6701310e-01   1.1425230e-02   1.0037189e-01   5.2497354e-01   3.7712044e-01  -2.5638741e-01  -2.1591748e-01  -3.2905159e-01  -1.8642086e-01   7.0893684e-01   4.1687878e-01  -3.6339675e-01  -3.4711563e-01   4.5946093e-02   6.3575691e-02   4.5916552e-01   4.4931402e-01   3.3193933e-01   2.3185245e-01   5.3792387e-01   4.6638527e-01   6.9537012e-01   1.0000000e+00   9.4995758e-02   7.5233495e-03   9.2878422e-02  -1.1600536e-01  -3.2191871e-01  -3.2688046e-01   1.8138194e-01   2.7941341e-01  -6.0045066e-03   1.0641510e-01  -9.0065969e-02   1.3285919e-01  -1.8027079e-01   5.3385984e-02   1.4509607e-01   3.1684039e-02   1.5045748e-01   4.6946274e-02   2.4044245e-01   1.2020605e-01  -3.1794685e-02  -2.3561556e-01  -4.6168981e-02  -1.4950929e-01   2.5063001e-01   1.2066561e-01   3.7508861e-01   2.6060002e-01  -2.8877275e-01  -6.6751691e-02  -4.3442233e-01   7.4526570e-02  -3.1096975e-01  -2.8225581e-01  -2.2710955e-01  -2.3819329e-01  -2.1885383e-02   2.7688979e-02  -9.0414144e-02  -3.8710378e-01   3.5655796e-03   1.2499921e-01   2.6947238e-02   9.1330495e-03   2.5961132e-01   1.9099431e-01   1.6290251e-01   2.0764491e-01   4.3759150e-02   8.1714687e-02   1.0298303e-01  -1.4441988e-01   3.1065846e-01   1.9126427e-01   4.3072083e-01   7.5913379e-02   1.3844040e-01   2.0242120e-01   4.6444700e-01   3.0384807e-01   1.8724206e-01   4.1835898e-01   1.0225655e-01  -1.7442699e-01  -5.5010910e-01  -1.9911034e-02   9.4209762e-03   2.2781882e-01   3.0372218e-02   1.5774841e-01  -1.4068326e-01  -2.4514046e-01   4.4014708e-01  -1.6156489e-02   1.4646713e-02  -5.3227335e-02  -5.4807999e-02  -1.5369917e-01   1.9992088e-01   6.4125983e-02  -4.3256557e-02   2.9786203e-01   1.1291389e-01   1.3900334e-01  -4.0598898e-01  -2.5957519e-01  -1.5377267e-01  -8.9955786e-02
   5.6398751e-04   1.2755077e-01  -4.7728139e-01  -1.1077720e-01   2.0212566e-01  -1.0959921e-01  -3.6140186e-01   8.8600912e-03   3.6712127e-01   2.1950951e-01   4.5645911e-01   2.1118462e-01   2.2256838e-01   1.7799959e-02   4.1774466e-01   4.9573737e-01   5.2048781e-01   3.4493277e-01   2.8013343e-01   3.4869581e-01  -8.4910281e-02   1.4995744e-01  -3.4798512e-01  -3.9304890e-01   5.7707440e-02   1.1932469e-01  -2.1562356e-01   9.4995758e-02   1.0000000e+00   8.0775266e-01   2.8246236e-01   3.3006907e-01   1.1558695e-01   1.2880167e-01  -8.0914031e-02  -8.4528479e-02  -2.2742730e-01   1.8053775e-03  -3.4112775e-01  -3.2527046e-01   1.8566426e-02   1.1355905e-01  -2.0640086e-01  -1.6502222e-01  -2.3921196e-01  -1.4860812e-01  -1.2884813e-01  -1.1431049e-01  -3.1144831e-01  -2.5411257e-01  -3.0143195e-01  -2.7655463e-01  -1.0939125e-01  -4.2605053e-02  -3.6144978e-01  -4.4885912e-01   3.1106445e-02   8.4038264e-02  -8.1298270e-02  -1.4203047e-01  -1.5524334e-02   9.3789486e-02   4.3703268e-01   1.7750423e-01  -1.1659830e-01  -2.7941759e-01  -2.8804812e-02   7.0909078e-02   3.6656603e-02   2.7622674e-02   2.5373684e-01   4.1675168e-01   6.4672486e-01   6.4786641e-01   4.4349654e-01   4.9279781e-01   3.0103199e-01   3.4943431e-01   5.4256067e-01   3.6020330e-01   5.5138146e-01   5.1661208e-01   3.9921926e-01   5.4450623e-01   2.3319146e-02  -4.4591835e-02   2.3025092e-02  -2.3830291e-01  -2.3717242e-01  -2.0437739e-01   1.3516494e-01   8.5079995e-02  -1.2992869e-01  -2.0276344e-02  -2.6323412e-01  -2.5337593e-01  -4.2075590e-01  -4.0536077e-01  -3.2761697e-01  -2.9520545e-01   1.5387342e-01   3.1664201e-01  -1.5773442e-01  -2.7388482e-01  -1.5456059e-01  -3.1674924e-02   2.3760779e-02   1.6099187e-01   5.2455620e-02  -1.3408932e-01  -2.9404961e-01  -3.7517668e-01  -4.0826032e-01  -3.5765734e-01  -2.8622510e-01   4.0489410e-02
  -1.0256195e-01  -4.1561304e-02  -4.2397010e-01  -3.4945146e-02   2.2687654e-01  -1.1472512e-02  -2.9901485e-01   1.5392140e-01   4.3130278e-01   3.5604558e-01   2.9771636e-01   3.3623509e-01   1.2906312e-01   1.9809004e-01   2.7392786e-01   5.5916252e-01   3.5910958e-01   3.4321179e-01   2.0355118e-01   3.4555844e-01  -1.7947553e-01   1.0921889e-01  -3.9916031e-01  -3.2943036e-01  -5.4122112e-03   1.9978808e-01  -3.6945625e-01   7.5233495e-03   8.0775266e-01   1.0000000e+00   3.4285882e-01   4.3153225e-01   2.1573640e-01   2.5498387e-01  -1.8961622e-01  -3.2981924e-01  -2.7113476e-01  -2.2319023e-02  -3.3003025e-01  -3.7266906e-01  -1.6694730e-02   1.3733133e-01  -2.5241534e-01  -2.2216673e-01  -2.8801992e-01  -1.0574076e-01  -1.7386841e-01  -1.8030425e-01  -2.9439588e-01  -1.5756324e-01  -2.4463997e-01  -2.0227915e-01  -9.2429619e-02  -9.8380382e-03  -4.3587428e-01  -4.6527206e-01  -7.2841090e-02  -4.0075129e-02  -8.7563228e-02  -2.1666951e-01   1.1794771e-01   2.7232729e-01   5.5906487e-01   4.3827068e-01  -1.1706167e-01  -1.5527145e-01  -1.2363592e-01   8.8339752e-02  -1.6160988e-01  -1.2658700e-01   4.4381806e-01   5.8995382e-01   6.0567802e-01   6.5331781e-01   4.5315392e-01   5.2607408e-01   2.7571478e-01   3.8619491e-01   3.8075162e-01   3.7798091e-01   3.7065132e-01   5.0517268e-01   1.8044890e-01   4.6965739e-01  -1.4669743e-01  -1.4006691e-01  -1.9149260e-01  -4.6321556e-01  -3.2740595e-01  -3.0680697e-01   8.8125083e-02   2.1545833e-01  -7.1541696e-02  -6.5242820e-02  -3.3916324e-01  -2.8881535e-01  -5.3241121e-01  -4.5446921e-01  -3.4592541e-01  -2.4512540e-01   6.9573432e-02   2.4428790e-01  -1.8225054e-01  -3.9586315e-01  -5.0877093e-02   4.7974151e-02  -4.4317820e-02   1.3688496e-02   1.2968740e-01  -7.0014363e-02  -2.9920012e-01  -3.8497786e-01  -3.4431918e-01  -3.6706860e-01  -2.4102894e-01   9.2593951e-02
  -1.2188101e-01  -1.1213538e-01  -2.0877161e-02   1.7192988e-01  -9.4960118e-02  -2.1371666e-01  -3.8010237e-02   1.0619147e-01   2.2179117e-01  -2.5949108e-02   1.6397132e-01   3.4886633e-01   3.1486872e-01   3.1128684e-01   8.6723438e-02   2.3155602e-01   5.9584071e-03   1.5729006e-01   1.2894606e-01   2.3798035e-01  -3.3890458e-01   6.1071579e-02   2.0002523e-01   1.3457853e-01  -1.0951417e-01   2.4521024e-02  -2.4247043e-01   9.2878422e-02   2.8246236e-01   3.4285882e-01   1.0000000e+00   8.8546557e-01   2.7377062e-01   2.6103956e-01   1.1896742e-01   4.0218613e-02  -2.6677842e-01  -1.1364842e-01  -3.8112307e-01  -2.3882308e-01  -1.4621090e-01   1.7190393e-01  -9.0501396e-02  -1.5989779e-01  -7.7166384e-02  -6.1334269e-02  -1.2863245e-01  -1.2866217e-01  -1.6737418e-01  -1.5953748e-01  -1.3120039e-01  -1.3889453e-01  -1.8424142e-01  -1.0808713e-01  -4.5630824e-01  -2.8389232e-01  -1.0526313e-02   1.3613370e-02  -9.3334939e-02  -3.9263451e-02   1.1826641e-01   1.2114875e-01   1.6341915e-01   1.8564171e-01   1.8543990e-01   1.9796657e-01   1.1448099e-01   7.8669637e-03  -2.5539728e-02   5.7234289e-02   3.9701343e-01   5.0161255e-01   2.5553059e-02   1.9262287e-01  -2.3600751e-02   8.9538092e-02  -7.5402584e-02   1.3851509e-01  -2.4275947e-01  -8.1504918e-02  -1.0014355e-01  -5.2893114e-02   1.6488964e-01   2.6637802e-01  -7.8847364e-02  -1.9083367e-01  -6.9938058e-02  -1.2585095e-01  -1.6611578e-01  -4.6475801e-02  -9.5947965e-02   5.1905829e-02   2.4801963e-02   9.7483441e-02  -2.3347041e-01  -2.1423258e-01  -3.6216240e-01  -3.4120306e-01  -1.9943525e-01  -2.3217770e-01   5.0303517e-02   2.7020268e-01  -1.0030649e-01  -4.1907746e-01  -2.0913305e-01  -5.9512703e-02   2.7684325e-01  -1.5111620e-01  -5.7586855e-02  -2.7509085e-01  -2.6010420e-01  -7.9150463e-02  -1.9974900e-01  -2.1785355e-01  -2.5612712e-01  -3.3526843e-02
  -5.6615359e-02  -1.6782572e-01  -1.2902213e-01   8.4436579e-02  -2.3207426e-01  -3.9883571e-01   3.1015718e-03   1.8713271e-01   1.2380165e-01  -6.6238867e-02   2.7733188e-01   5.2069395e-01   3.8671402e-01   4.9308383e-01  -9.4094654e-02   1.2821733e-01   9.0293914e-02   3.0846688e-01   1.2542670e-01   2.4727091e-01  -5.0099167e-01  -1.1787927e-01   2.1075511e-02   3.8876985e-02  -2.3944646e-01  -8.4376417e-02  -4.3506433e-01  -1.1600536e-01   3.3006907e-01   4.3153225e-01   8.8546557e-01   1.0000000e+00   4.6127700e-01   4.5656602e-01  -2.7375403e-02  -5.8394564e-02  -4.7396761e-01  -2.9588619e-01  -5.2299711e-01  -4.1101935e-01  -2.5441854e-01   8.2723410e-02  -1.2532081e-01  -1.5247745e-01  -5.7406151e-02  -7.0234608e-03  -2.0707881e-01  -1.7757005e-01  -1.4664821e-01  -6.1569777e-02  -2.3452751e-01  -1.5975148e-01  -3.3507632e-01  -2.4821039e-01  -6.1771958e-01  -4.7079418e-01   4.7700127e-02  -4.9583171e-02   5.0168146e-02  -1.0135943e-01   2.8834038e-01   2.7683967e-01   2.7590089e-01   3.4970680e-01   2.2458949e-01   2.6642227e-01   2.0202499e-01   1.6505326e-01  -2.4880781e-02   8.2562266e-02   3.4868115e-01   5.0321015e-01   4.7287078e-03   1.6913296e-01  -8.5102239e-02   3.9579810e-02  -1.2106613e-01   8.9534395e-02  -2.5294500e-01  -2.4407524e-02  -7.7840350e-02   2.6529462e-02   6.5369367e-02   3.3885150e-01  -1.9132002e-01  -2.0622097e-01  -1.1505007e-01  -2.3557146e-01  -1.8978291e-01  -1.6263910e-01  -4.7715746e-02   1.6384375e-01   5.6234121e-02   1.4464200e-01  -3.7032963e-01  -3.7049688e-01  -4.7973424e-01  -4.4296176e-01  -2.3880815e-01  -1.8187072e-01   3.3797574e-02   2.6953832e-01  -1.8357828e-01  -4.4421604e-01  -2.4098096e-01  -6.4369079e-02   2.8046810e-01  -3.7192884e-02  -6.3845353e-02  -3.6819597e-01  -3.5235264e-01  -1.1897694e-01  -1.7210681e-01  -3.4143273e-01  -3.3473422e-01  -1.6491750e-02
   2.8254311e-01  -1.7631065e-01   4.3198643e-03  -4.2848794e-02  -1.5843252e-01  -2.3733557e-01   3.1936773e-01   1.7968082e-01  -1.9894747e-02  -6.3409248e-02   2.5969256e-01   5.3290649e-01   2.8246764e-01   4.8912629e-01  -3.2407641e-01  -1.7192084e-01   1.7274875e-01   4.2752895e-01   4.5530923e-02   3.5233976e-02  -3.1439264e-01  -4.6821483e-01   9.4689377e-02   6.1566056e-02  -2.6997971e-01  -2.0070400e-01  -3.3425474e-01  -3.2191871e-01   1.1558695e-01   2.1573640e-01   2.7377062e-01   4.6127700e-01   1.0000000e+00   9.6381812e-01   1.4650590e-02  -6.1101304e-02  -5.1578250e-01  -5.4282481e-01  -2.5101393e-01  -4.0081928e-01  -1.7800309e-01  -2.1324362e-01  -3.5748931e-01  -2.4024456e-01  -3.4725127e-02   7.8523143e-02  -4.4942300e-01  -3.0412691e-01   1.2947538e-01   3.4803544e-01  -1.4328927e-01   1.0787417e-01  -3.3047112e-01  -2.6655534e-01  -3.7875098e-01  -3.9147436e-01   1.7554418e-01  -8.9601070e-02   5.9177808e-01  -2.2020861e-02   6.6524213e-01   4.1660022e-01   2.6186166e-01   4.5896355e-01   1.5067040e-01   3.5800390e-01   3.2313505e-01   4.6365183e-01  -6.0266218e-02  -1.1656262e-02  -1.9147555e-01  -5.9110198e-02  -2.2711864e-01  -2.2920307e-01  -3.4854266e-01  -2.8150200e-01  -2.9174577e-01  -2.7823431e-01  -1.6855376e-01   1.0180959e-01  -3.1633991e-01  -1.4769233e-01  -3.9014835e-01   6.1067145e-02  -5.5675144e-01  -2.9504105e-01  -3.0124808e-01  -2.8250295e-01  -1.5532088e-01  -2.0773658e-01   7.3749002e-02   2.8992568e-01   2.2139703e-01   2.1199206e-01  -3.4301577e-01  -4.7068794e-01  -3.9412302e-01  -3.6924652e-01  -1.8320987e-01   5.2316381e-03  -2.4632041e-01  -4.7519010e-02  -3.4858308e-01  -1.8746876e-01  -2.3293356e-03   3.3947098e-02  -9.0172252e-03   1.7316859e-01  -9.1124492e-02  -4.8527215e-01  -4.5753190e-01  -1.4420557e-01   4.8277990e-02  -2.4893829e-01  -1.1246321e-01   1.6685681e-02
   2.8379544e-01  -1.3050366e-01  -3.6381549e-02  -3.7800602e-02  -1.8170523e-01  -2.3876502e-01   2.7964879e-01   2.1834358e-01  -3.4204092e-02  -6.3220720e-02   2.3225650e-01   5.4658712e-01   2.5090534e-01   4.8383876e-01  -3.4591678e-01  -1.3752468e-01   1.9544871e-01   4.3971490e-01   5.8457937e-02   5.8767429e-02  -3.2386295e-01  -4.1856592e-01   3.4925339e-02  -2.1182879e-03  -3.2792449e-01  -2.3869887e-01  -3.6557090e-01  -3.2688046e-01   1.2880167e-01   2.5498387e-01   2.6103956e-01   4.5656602e-01   9.6381812e-01   1.0000000e+00  -6.6618371e-03  -9.5522286e-02  -5.2695900e-01  -5.2595548e-01  -2.6781416e-01  -4.5494515e-01  -1.8722162e-01  -2.4144043e-01  -3.4876122e-01  -2.3202580e-01  -4.2227126e-02   8.0768780e-02  -4.2392972e-01  -2.9199580e-01   1.6397412e-01   3.5853904e-01  -7.9536844e-02   1.1196410e-01  -2.9356794e-01  -2.0277991e-01  -4.0669917e-01  -4.2407451e-01   2.1642948e-01  -7.0183557e-02   5.5517034e-01  -9.2518081e-02   6.3878569e-01   4.4597990e-01   2.8048445e-01   4.6952874e-01   1.2945903e-01   3.4605633e-01   2.4811286e-01   4.4442224e-01  -6.5841963e-02  -5.8195296e-02  -1.4195803e-01  -5.2500995e-03  -2.3453520e-01  -2.1263073e-01  -3.3794035e-01  -2.6245775e-01  -2.3893023e-01  -2.3037518e-01  -1.4684430e-01   1.1251273e-01  -2.8977393e-01  -1.2149710e-01  -3.6799140e-01   8.4296505e-02  -5.4301964e-01  -2.7821701e-01  -3.3567539e-01  -3.4004693e-01  -2.0611218e-01  -2.6188956e-01   1.1107848e-01   3.1429229e-01   2.6757589e-01   2.0286349e-01  -3.2215791e-01  -4.7275482e-01  -3.9638988e-01  -3.8844578e-01  -1.4355555e-01   5.1629536e-02  -2.4040587e-01  -1.0028493e-02  -3.3019371e-01  -1.7403546e-01  -2.2681573e-02   1.7566882e-02   1.2223791e-02   1.8486289e-01  -6.9926818e-02  -4.6444967e-01  -4.4826339e-01  -1.6430779e-01   3.4136780e-02  -2.5639989e-01  -1.1246950e-01  -1.3307612e-02
  -1.3310278e-01  -2.1309253e-01   1.6208515e-01  -3.7973926e-02   3.6256411e-01   2.9418460e-01   6.1464475e-02  -1.2134788e-01   2.4360918e-01   2.2231668e-02  -2.4209843e-01  -1.5791846e-01  -2.0407120e-01  -7.7486311e-02   9.7334820e-02  -6.2410755e-02  -1.5779814e-01   1.7126811e-02  -1.9406138e-01  -1.0479345e-01   2.0877722e-01  -5.9564573e-02   4.0355920e-01   2.8381626e-01   2.0643242e-01   1.4241574e-01   2.4510837e-01   1.8138194e-01  -8.0914031e-02  -1.8961622e-01   1.1896742e-01  -2.7375403e-02   1.4650590e-02  -6.6618371e-03   1.0000000e+00   6.4044863e-01   2.0172792e-01   9.5958208e-02   1.8666805e-01   6.5338006e-02   7.1876154e-02  -1.0902292e-01   1.3948708e-01   1.0485161e-01   4.0085361e-01   3.6126211e-01   1.5777335e-02   3.5110908e-02   9.7597256e-02   1.7286403e-01  -8.2314091e-02   1.5231884e-02  -6.2736400e-02  -1.4258402e-02   1.3293871e-01   5.4065459e-02  -1.7807340e-01  -4.7716686e-02  -5.8807603e-02   1.4597419e-02   1.2990127e-01  -1.6958648e-01  -9.9927913e-02  -1.0103941e-01   4.3872357e-01   4.1564517e-01   3.2438188e-01   2.2790471e-01   3.4989021e-04   2.3117723e-01  -1.8047185e-01  -2.1854788e-01  -1.2329006e-01  -2.4161876e-01  -1.6645291e-01  -2.4152518e-01  -4.0887471e-02  -8.2852719e-02  -1.7445133e-01  -1.2328243e-01  -2.3875242e-01  -1.7623867e-01  -1.1454793e-01  -2.5393274e-01  -1.5633240e-01   1.6952756e-03  -1.9535883e-02  -4.1087093e-02  -8.3447181e-02   5.8174989e-03   1.4080896e-01   7.1279826e-02  -9.9982515e-02   6.8043649e-02   2.2509409e-02   3.8468656e-02   1.8704060e-01   9.2364528e-02   1.0513601e-01  -2.8507261e-03   5.4799516e-02  -3.9024597e-02   2.4951749e-02   3.5018112e-02  -4.9350483e-02  -1.2752375e-01  -1.5004449e-03  -3.9880988e-02  -1.6361409e-01   9.6701860e-03   2.6044698e-01   1.1596330e-01  -3.5163776e-02   8.6259777e-02   1.5832940e-02  -1.5490182e-01
   1.1549416e-01   3.3325343e-02   1.2184049e-01  -1.1775901e-01   3.2521288e-02   7.2832661e-03   6.2694847e-02  -2.2665900e-01  -4.5539471e-02  -2.3154482e-01  -5.7720973e-03  -1.9803731e-01   1.2387038e-02  -1.4356890e-01   6.8323268e-02  -2.1729516e-01  -1.0531073e-01   3.3486833e-02  -1.6320527e-01  -1.4145133e-01   1.8645911e-01  -2.0012519e-02   2.6071555e-01   1.5422190e-01   1.3733010e-01   3.5801710e-02   3.7559933e-01   2.7941341e-01  -8.4528479e-02  -3.2981924e-01   4.0218613e-02  -5.8394564e-02  -6.1101304e-02  -9.5522286e-02   6.4044863e-01   1.0000000e+00   1.0194879e-01   9.3052512e-02   2.7825809e-02   1.9730344e-01  -1.4791173e-01  -8.2384725e-02   5.3356955e-01   5.4046124e-01   5.7838376e-01   5.6485607e-01   4.2305066e-01   4.4239367e-01   2.9939655e-01   1.8188103e-01   9.0287245e-02   1.0139286e-01  -1.2199764e-02  -5.0492499e-03   1.9705782e-01   2.3212681e-01   1.2746551e-01   1.3345073e-01  -2.5616536e-02   3.5790710e-02  -2.3765244e-02  -3.8539159e-01  -3.2142044e-01  -3.5882803e-01   1.5953783e-01   1.5798396e-01   3.8201859e-01   2.2268156e-01   3.7372022e-01   4.9676412e-01  -3.9967434e-01  -4.2365798e-01  -2.9684105e-01  -2.8649276e-01  -3.7813237e-01  -3.6575112e-01  -3.4661194e-01  -3.1590367e-01  -1.7217254e-01   2.2123802e-02  -6.8140443e-02  -8.9470659e-02   1.5362095e-01   4.1106896e-03   1.6020719e-02   1.6597471e-01   2.6023718e-01   3.5120036e-01  -3.7182629e-02   1.4375839e-01   1.8846196e-01  -2.3036679e-01  -1.9030824e-01  -7.1520124e-02  -6.0268164e-02   7.2792532e-02   2.6958665e-01   3.1983157e-01   2.2324403e-01   4.1523628e-02   2.2584406e-01  -3.8318888e-02   1.0016673e-02   3.3853088e-02  -3.7767301e-01  -4.4237461e-01   1.3903867e-01  -1.1668567e-01  -3.8258563e-01  -2.5908520e-02   3.9642517e-01   2.4608982e-01  -1.5999516e-01   3.2405173e-03  -1.1895972e-01  -4.8010437e-01
  -6.6258175e-02   1.5219732e-01   1.9649600e-01  -1.6295053e-02   8.5420920e-02   2.9544861e-01   1.4759206e-02  -2.6614514e-01  -1.5511833e-01   3.6646733e-03  -2.1163779e-01  -3.8142315e-01  -1.8367801e-01  -2.2610129e-01   4.2956726e-02   9.3314017e-02  -5.6437855e-02  -2.4159237e-01  -1.8575138e-01  -8.0717076e-02   2.5495145e-01   1.4253938e-01   8.8820349e-02   1.8915060e-01   1.8387492e-01   1.6554246e-01   2.2839797e-01  -6.0045066e-03  -2.2742730e-01  -2.7113476e-01  -2.6677842e-01  -4.7396761e-01  -5.1578250e-01  -5.2695900e-01   2.0172792e-01   1.0194879e-01   1.0000000e+00   7.2257677e-01   6.7679104e-01   6.7954579e-01   6.8941398e-01   5.0713489e-01   2.1568854e-01   2.0917353e-01  -1.8807495e-02   4.0605722e-03   2.5079777e-01   2.0598672e-01  -4.2793214e-02  -6.6926793e-02   1.9150429e-01   7.3776438e-02   1.6539538e-01   9.4817038e-02   4.1457268e-01   4.9286146e-01   5.7879841e-02   1.6392071e-01  -2.7498310e-01  -2.6379877e-02  -3.2445840e-01  -3.2840063e-01  -1.2648097e-01  -3.1177150e-01  -8.5606021e-02  -1.8843980e-01  -2.3801579e-01  -2.7774601e-01   2.9173653e-03   5.0716566e-02   9.5465813e-02  -7.7531354e-02   9.3188999e-02  -3.9070867e-02   2.1088049e-01   4.9523364e-02   2.2954300e-01   2.2926072e-01   1.7088205e-01   6.1305342e-02   1.0706898e-01   2.9671934e-02   2.0836815e-01  -1.3678393e-01   4.7401929e-01   2.2932066e-01  -1.2930891e-01   1.5954699e-01   4.0273304e-02  -7.6087539e-02  -2.0954068e-01  -3.8797560e-01  -7.9253618e-03  -3.9556725e-01   4.9660937e-01   3.2540314e-01   4.8014938e-01   2.8567451e-01   3.4492575e-01   1.4244882e-01  -2.4781774e-01  -3.2428210e-01   2.3068988e-01   1.2237688e-01   1.7585558e-01   8.6472392e-02  -3.0070261e-01  -3.2053191e-01  -7.4606603e-03   3.2183113e-01   4.2577965e-01   1.0755535e-01   1.8300368e-01   4.5238175e-01   3.2588078e-01   6.4316397e-02
  -1.8966546e-01   6.7204797e-02   2.5629653e-02  -3.9084659e-02   4.4268216e-02   9.3944740e-02  -1.8073543e-01  -2.4182630e-01  -4.7521777e-02   6.7408474e-02  -2.9643587e-01  -4.6177220e-01  -2.4838873e-01  -4.0989768e-01   1.5736557e-01   2.6464476e-01  -8.1154445e-02  -3.1455517e-01  -9.3212153e-02   5.7371317e-02   2.3433919e-01   3.0892904e-01  -1.1089329e-01  -3.5640193e-02   1.8435759e-01   1.7137469e-01   1.3397270e-01   1.0641510e-01   1.8053775e-03  -2.2319023e-02  -1.1364842e-01  -2.9588619e-01  -5.4282481e-01  -5.2595548e-01   9.5958208e-02   9.3052512e-02   7.2257677e-01   1.0000000e+00   3.9663609e-01   5.6164067e-01   5.0432469e-01   6.5855875e-01   3.0413387e-01   2.5045820e-01  -9.9474891e-02  -4.7637618e-02   3.9913387e-01   2.8186588e-01  -1.1594962e-01  -1.2407843e-01   1.9091248e-01   6.4710365e-02   3.5298015e-01   2.9172759e-01   2.9734074e-01   4.0085788e-01  -2.8139717e-02   1.2582888e-01  -4.1030152e-01   9.1597452e-03  -4.0794301e-01  -2.9774800e-01  -2.4644331e-01  -3.4086541e-01  -2.1135628e-01  -2.9461980e-01  -3.0618921e-01  -2.8703031e-01   1.5748218e-01   1.3359465e-01   1.6563678e-01   1.1636128e-01   2.4500827e-01   2.4255626e-01   2.9289349e-01   2.9525653e-01   2.2217325e-01   3.7248724e-01   1.4042333e-01   2.9676793e-02   1.4462479e-01   2.7934098e-02   4.2391248e-01   1.3687756e-01   3.4222502e-01   2.0987726e-01   7.4979702e-02   1.3044184e-01  -2.3347441e-02   1.2294626e-02   1.9259197e-03  -1.8912416e-01  -9.4765984e-02  -2.0675125e-01   2.3258791e-01   2.8831511e-01   2.7693435e-01   2.2301081e-01   2.3843501e-01   1.6124886e-01   6.4043500e-02   2.9822031e-02   2.2103730e-01   5.5839718e-02  -7.0323794e-02  -4.5410437e-02  -1.3985470e-01  -1.7952214e-01   5.2496170e-02   2.2199070e-01   3.2719165e-01   7.5876802e-02  -9.0858085e-02   2.1827149e-01   1.2299437e-01  -8.6134872e-02
   7.6739754e-02   1.4232945e-01   3.7032451e-01   1.7126426e-01   1.6262588e-01   3.2283033e-01   2.0943843e-01   3.0849453e-02  -1.7039596e-01  -1.2983341e-01  -1.3404505e-01  -2.6862175e-01  -1.5340398e-01  -2.4876112e-01  -1.2168447e-02  -1.7629843e-01  -8.4782616e-02  -8.7853346e-02  -2.0722281e-01  -1.8787494e-01   2.6564986e-01  -1.1184709e-01   2.9635840e-01   2.4528218e-01   6.3721525e-02  -5.2218418e-02   2.9420085e-01  -9.0065969e-02  -3.4112775e-01  -3.3003025e-01  -3.8112307e-01  -5.2299711e-01  -2.5101393e-01  -2.6781416e-01   1.8666805e-01   2.7825809e-02   6.7679104e-01   3.9663609e-01   1.0000000e+00   7.5340439e-01   5.9315595e-01   1.6557084e-01  -1.2728668e-01  -2.2562357e-02  -1.1947264e-01  -8.1464675e-02   3.1948986e-02  -2.6114725e-02   2.3247423e-02   7.3083146e-02   1.5516857e-01   2.2332548e-01   1.5469790e-01   6.8157006e-02   6.4565891e-01   4.9750596e-01   3.0322704e-02   1.0905448e-01   4.7869745e-02   1.0512294e-01  -1.2204136e-01  -1.8288589e-01  -3.3597596e-02  -1.1880910e-01  -1.0198327e-01  -1.7411382e-01  -2.9082824e-01  -2.2142740e-01  -4.8795230e-02  -8.8559820e-02  -2.7156766e-01  -4.3409333e-01  -1.4565310e-01  -2.5790768e-01  -3.2589616e-02  -1.6107866e-01  -6.4854006e-02  -2.0847992e-01   1.2770520e-01   1.1033712e-01  -1.2385412e-01  -1.6094253e-01  -6.2978108e-02  -3.4375588e-01   1.8334065e-01   2.4313644e-02  -4.5018150e-02   2.6033369e-01   3.1623566e-01   2.1721454e-01  -2.1778507e-01  -3.5614228e-01  -9.8266078e-02  -3.6377654e-01   5.3199598e-01   4.4271621e-01   5.5071484e-01   4.1670195e-01   1.8784123e-01   1.0093689e-01  -3.3568757e-01  -3.9885156e-01   1.8979410e-01   3.6344332e-01   2.2612891e-01   8.6415119e-02  -5.0642422e-01  -1.1570325e-01   1.0948835e-02   3.6849861e-01   3.6605796e-01   1.0227977e-01   2.2607135e-01   4.9179214e-01   4.4608525e-01   1.6515884e-03
  -4.2691995e-03   2.2741246e-01   4.6862331e-01   2.6190340e-01   8.4995720e-02   1.8009446e-01   1.8179218e-01  -1.4420763e-02  -1.4637793e-01  -1.4313978e-01  -2.2160315e-01  -3.8756552e-01  -1.5546086e-01  -3.6391697e-01   8.5232415e-02  -1.2027715e-01  -2.5019228e-01  -2.8477342e-01  -1.0801213e-01  -5.4366358e-02   2.2119338e-01   4.2864093e-02   3.5119546e-01   3.4915437e-01   1.6677187e-01   4.7523012e-02   4.0679185e-01   1.3285919e-01  -3.2527046e-01  -3.7266906e-01  -2.3882308e-01  -4.1101935e-01  -4.0081928e-01  -4.5494515e-01   6.5338006e-02   1.9730344e-01   6.7954579e-01   5.6164067e-01   7.5340439e-01   1.0000000e+00   4.3175913e-01   4.0756278e-01   1.5173948e-01   1.5802505e-01  -7.8002556e-02  -9.6225851e-02   3.2511186e-01   1.9421642e-01  -6.3365016e-02  -1.3925867e-01   8.8135996e-02   7.0004927e-02   2.1074225e-01   4.4633157e-02   6.0672432e-01   6.0661263e-01   1.3581654e-02   2.6147637e-01  -1.9448666e-01   2.4534290e-01  -3.5137641e-01  -3.1946404e-01  -3.4628879e-01  -3.6580764e-01  -2.8806788e-01  -2.3968219e-01  -2.8712674e-01  -4.0943766e-01   1.6589054e-01   2.4315684e-01  -2.0487538e-01  -3.4382909e-01  -6.8465758e-02  -7.4778421e-02   3.4982165e-02  -2.7249769e-02  -1.3435911e-01  -1.5231830e-01  -1.0659188e-02   2.2692894e-02  -8.2793140e-02  -1.8254812e-01   1.7782172e-01  -1.6443475e-01   2.9956389e-01   4.0545947e-02   1.1407799e-01   4.4871682e-01   4.0572769e-01   3.9742714e-01  -3.0156983e-01  -5.4067657e-01  -2.9718917e-01  -4.0246439e-01   5.0803014e-01   4.8834734e-01   5.7222883e-01   4.2969931e-01   1.9145768e-01  -3.3971573e-02  -1.1940033e-01  -3.1659556e-01   1.3645387e-01   2.2787853e-01   1.1856774e-02  -1.2442449e-01  -2.8816906e-01  -2.3235448e-01  -6.5360390e-02   3.9307202e-01   4.3813259e-01   2.1044838e-01   1.1508614e-01   3.7767640e-01   1.9709567e-01  -1.3324375e-01
   1.1947494e-01   2.0263967e-01   1.0806135e-01  -5.4945867e-02   2.9726844e-02   1.1899528e-01   7.6538148e-02  -5.5529511e-02  -1.6535920e-01   9.1214890e-02  -2.3365908e-02  -2.7406666e-01  -1.1394158e-02  -1.3772151e-01   8.4943334e-02   2.4410679e-01   1.8852170e-01   1.7409593e-02   5.1740875e-02   1.5665053e-01   1.6430693e-01   5.5604166e-03   2.8671025e-02   1.0785474e-01   1.4087996e-01   1.1156891e-01   5.9388713e-03  -1.8027079e-01   1.8566426e-02  -1.6694730e-02  -1.4621090e-01  -2.5441854e-01  -1.7800309e-01  -1.8722162e-01   7.1876154e-02  -1.4791173e-01   6.8941398e-01   5.0432469e-01   5.9315595e-01   4.3175913e-01   1.0000000e+00   5.7583945e-01  -2.2051161e-01  -1.6280492e-01  -3.5510576e-01  -2.8904643e-01  -1.9100268e-01  -2.3222487e-01  -3.9598562e-01  -2.3902250e-01  -1.6474265e-01  -1.9669395e-01  -9.9082320e-02  -4.3164381e-02   1.6851123e-01   7.4034022e-02   2.0603920e-01   2.3655434e-01  -1.8592464e-01  -1.8079796e-01  -2.0699424e-01  -6.0975133e-02   1.3207258e-01  -5.2614964e-02  -3.4666640e-02  -2.1401190e-01  -3.9159834e-01  -2.0739760e-01  -8.0857151e-03  -7.2649758e-02  -3.7295895e-02  -5.5145476e-02   2.4000065e-01   1.2982622e-01   3.9626633e-01   1.7116112e-01   2.0531080e-01   1.6876477e-01   2.4404236e-01   1.8563584e-01   2.1591881e-01   2.0615573e-01   2.0146060e-01   1.3350751e-01   4.5063080e-01   2.7010723e-01  -1.8544905e-01   1.3494364e-03   6.4685482e-02  -1.1326330e-01  -3.0690446e-01  -3.2194379e-01   3.1322411e-02  -3.8233535e-01   4.1111612e-01   1.5647114e-01   1.9519015e-01  -1.8595875e-02   1.0144992e-01   1.1954350e-02  -3.8272796e-01  -1.4887166e-01   1.7768588e-01   1.3318137e-01   1.9987959e-01   9.0482542e-02  -3.7273049e-01  -3.5806611e-02   6.9132771e-02   1.1735362e-01   4.3769577e-02  -1.2456269e-01   1.0598393e-01   3.4965813e-01   2.4627334e-01   5.0235844e-02
   1.8619498e-02   9.8763743e-02   2.3113758e-02   5.7702922e-02  -7.5069994e-02  -5.7408093e-02  -3.0721871e-02  -5.1391433e-02  -6.7596184e-02   1.4161804e-01  -1.8491006e-01  -2.9797606e-01  -9.5661787e-02  -1.7787850e-01   1.5833127e-01   4.1281409e-01   3.0070930e-03  -1.4841672e-01   1.4849653e-01   3.1873698e-01   8.6123024e-02   2.9963358e-01  -1.1952906e-01  -1.0393915e-02   9.4086003e-02   1.9587686e-01  -5.9090262e-02   5.3385984e-02   1.1355905e-01   1.3733133e-01   1.7190393e-01   8.2723410e-02  -2.1324362e-01  -2.4144043e-01  -1.0902292e-01  -8.2384725e-02   5.0713489e-01   6.5855875e-01   1.6557084e-01   4.0756278e-01   5.7583945e-01   1.0000000e+00   7.6254338e-02   2.1508462e-02  -2.4038416e-01  -1.9656072e-01   1.0085139e-01  -2.4779822e-02  -3.8413751e-01  -3.4582187e-01  -1.3579516e-01  -2.4578216e-01   8.7423205e-02  -8.2035141e-03  -1.4537081e-02   1.0495061e-01   1.3098580e-01   2.5046272e-01  -3.8999770e-01  -1.3856957e-01  -2.4161918e-01  -1.2262645e-01  -7.3380539e-02  -1.4108502e-01  -9.7016573e-02  -2.5562099e-01  -3.0135454e-01  -2.8064312e-01   1.6189965e-01   2.1589808e-01   1.8180193e-01   2.2639138e-01   3.9069258e-01   3.4770829e-01   3.8672823e-01   4.0545337e-01   1.8054541e-01   2.7566753e-01   1.3401399e-01   8.3319383e-02   2.8808836e-01   2.2989047e-01   4.3102443e-01   3.9952901e-01   4.1477314e-01   3.2860820e-01  -6.5925255e-02   3.7733115e-02   5.0923049e-02   4.6651787e-02  -2.1877462e-01  -2.8472267e-01  -1.9741532e-01  -2.4886351e-01   1.0108155e-01  -5.0859300e-02  -1.0605180e-01  -1.1887055e-01  -1.9572947e-02  -4.3857035e-02  -6.6539767e-02   3.1942994e-02  -6.3973775e-02  -1.3919647e-01   2.3119588e-02   2.7511398e-02  -1.1033388e-01  -1.8531567e-01  -1.1853751e-03  -5.7552397e-02  -8.8201111e-02  -6.3475014e-02  -1.8697499e-01  -2.2241829e-02  -2.0536650e-02   5.4215030e-02
  -7.4348219e-02   4.0395785e-02  -7.1279627e-02  -2.4984308e-01  -1.5875882e-01  -9.2259591e-02  -1.8193202e-01  -3.3192179e-01  -1.7070268e-01  -2.4274909e-01  -1.1165762e-01  -1.7401453e-01  -6.8895542e-02  -7.1678481e-02  -1.2472274e-01  -2.3667685e-01  -8.7550804e-02  -8.6883672e-02  -3.5412509e-01  -2.6221759e-01   2.1803861e-01   2.8474508e-01  -1.6824431e-01  -1.0787628e-01  -9.0518962e-02  -3.5973699e-02   2.7365125e-01   1.4509607e-01  -2.0640086e-01  -2.5241534e-01  -9.0501396e-02  -1.2532081e-01  -3.5748931e-01  -3.4876122e-01   1.3948708e-01   5.3356955e-01   2.1568854e-01   3.0413387e-01  -1.2728668e-01   1.5173948e-01  -2.2051161e-01   7.6254338e-02   1.0000000e+00   9.0993577e-01   6.9581937e-01   7.0248607e-01   8.7459905e-01   8.5808810e-01   5.5108991e-01   3.3660077e-01   5.0238366e-01   3.6307769e-01   2.5478077e-01   1.9923760e-01   1.0011114e-01   4.2376398e-01   1.1707093e-01   7.8202707e-02  -1.9211119e-01  -1.4153742e-02  -2.3047125e-01  -4.2267475e-01  -4.4725758e-01  -4.4119950e-01  -1.1852347e-01  -4.9837799e-02   2.4371883e-01   1.4368876e-01   3.1758664e-01   3.7884774e-01  -9.8920375e-02  -1.6964135e-01  -2.2816992e-01  -1.3907027e-01  -2.6322122e-01  -1.9936882e-01  -2.7913739e-01  -1.1217753e-01  -5.4170073e-02   7.2291746e-03   7.6620839e-02  -6.1108551e-02   2.1237835e-01   5.7135739e-02   1.0197330e-01   1.5708896e-01   1.7830598e-01   2.2549955e-01  -2.1210665e-01  -4.8868692e-02   3.0755814e-01  -5.7726687e-02   4.5949819e-02  -3.4895852e-02  -1.6347362e-01   4.3013878e-03   2.9266538e-01   3.5887318e-01   5.7435147e-01   4.1968267e-01   3.3870000e-01  -5.3946743e-03   1.5262817e-01  -7.7592433e-03  -3.8253442e-01  -3.8302132e-01   2.1884377e-01  -2.0623910e-01  -3.0592873e-01   1.1618660e-02   5.0116652e-01   4.2401496e-01   2.1469568e-02   7.3114899e-02  -1.3805859e-01  -4.0070911e-01
   5.4098312e-02   8.8245529e-02  -4.6850979e-02  -2.6945602e-01  -2.5029690e-01  -1.7737716e-01  -7.0806847e-02  -3.1705179e-01  -2.7368075e-01  -3.6751462e-01  -6.0182985e-03  -1.3090017e-01   3.3431940e-02  -3.6973302e-02  -2.0792790e-01  -3.2097974e-01   2.0045876e-02  -3.2981808e-03  -3.5708259e-01  -3.1225871e-01   2.0225657e-01   1.8220023e-01  -1.5842498e-01  -1.4187049e-01  -1.9999945e-01  -1.4841552e-01   2.2433502e-01   3.1684039e-02  -1.6502222e-01  -2.2216673e-01  -1.5989779e-01  -1.5247745e-01  -2.4024456e-01  -2.3202580e-01   1.0485161e-01   5.4046124e-01   2.0917353e-01   2.5045820e-01  -2.2562357e-02   1.5802505e-01  -1.6280492e-01   2.1508462e-02   9.0993577e-01   1.0000000e+00   6.6037954e-01   7.6383264e-01   8.2087746e-01   8.9558360e-01   5.9129687e-01   4.0859449e-01   5.3234348e-01   4.7607655e-01   2.1568843e-01   2.1445614e-01   1.4278320e-01   4.3987567e-01   1.9396420e-01   3.6478689e-02  -1.3152301e-02  -1.1484157e-01  -1.2177347e-01  -4.6444982e-01  -3.6424755e-01  -4.5926604e-01  -1.3599991e-01  -1.4290080e-01   2.6603731e-01   2.4205694e-01   3.2206516e-01   3.3021288e-01  -1.7547689e-01  -2.4195269e-01  -2.9657389e-01  -2.3850898e-01  -3.7803300e-01  -3.1284516e-01  -3.9760955e-01  -2.4463965e-01   5.9236915e-02   1.6741253e-01   5.1925329e-02  -4.6950376e-02   1.6839873e-01   5.0530554e-02   2.8382945e-02   1.6680082e-01   1.1421761e-01   2.6285536e-01  -1.8929329e-01  -1.0331050e-01   2.7653704e-01  -1.1215939e-01   7.1364981e-02  -8.5642702e-02  -1.6106754e-01  -4.6860762e-02   2.8859198e-01   3.7771397e-01   5.4681645e-01   4.3826404e-01   2.4337848e-01  -4.6543257e-03   1.4963088e-01   5.2740990e-02  -3.9689792e-01  -4.2069397e-01   1.8290790e-01  -1.4689270e-01  -3.6825861e-01  -6.4047052e-02   4.8684035e-01   3.1455611e-01   3.0207530e-02   1.4017738e-01  -8.1834533e-02  -4.5890510e-01
  -1.7068239e-02  -1.9210460e-01  -7.5835838e-03  -2.0129972e-01   2.5743419e-02   3.8040916e-02  -2.8432868e-02  -1.9812702e-01  -4.1744235e-02  -1.8829982e-01  -1.0584167e-01  -7.2902238e-02  -1.8987432e-01   2.7939837e-02  -1.0382170e-01  -3.3865689e-01  -5.8348259e-02   1.3385166e-02  -3.0456184e-01  -2.5824150e-01   2.2366735e-01   5.4078084e-02   1.0982478e-01   7.1695282e-02  -1.2048536e-02  -8.7597491e-03   3.3377534e-01   1.5045748e-01  -2.3921196e-01  -2.8801992e-01  -7.7166384e-02  -5.7406151e-02  -3.4725127e-02  -4.2227126e-02   4.0085361e-01   5.7838376e-01  -1.8807495e-02  -9.9474891e-02  -1.1947264e-01  -7.8002556e-02  -3.5510576e-01  -2.4038416e-01   6.9581937e-01   6.6037954e-01   1.0000000e+00   8.7733731e-01   5.0430420e-01   5.2800479e-01   7.1486597e-01   5.1648207e-01   2.9161651e-01   3.3223548e-01  -5.2934608e-03  -5.8060957e-02   4.9663342e-02   2.1277175e-01  -6.2392454e-03  -8.5100724e-02   6.4815824e-02   1.9149085e-02   4.9591223e-02  -3.5661183e-01  -2.8914652e-01  -2.8151065e-01   2.4240779e-01   2.2242237e-01   5.5187054e-01   3.7863029e-01   3.0239128e-01   4.3018826e-01  -3.1777435e-01  -3.7732929e-01  -3.3533275e-01  -3.2525094e-01  -4.2330459e-01  -4.1451691e-01  -2.7659497e-01  -2.9299959e-01  -7.2613091e-02  -6.8016705e-02   3.7617040e-02  -8.3016209e-02   6.3857641e-02  -6.3042514e-02  -1.4855899e-01   1.6996654e-01   2.7657153e-01   2.1902223e-01  -1.8380370e-01   1.6731607e-02   3.2556471e-01   1.2495570e-01  -7.3235427e-02   2.5259536e-01  -1.7632237e-01  -5.6398410e-02   1.8776748e-01   3.4191433e-01   3.5837883e-01   2.9553553e-01   3.8982975e-01   1.7332248e-02  -4.8469253e-02   2.8044689e-02  -3.1607808e-01  -3.1512383e-01   2.5078994e-01   2.5024982e-02  -3.0602075e-01  -1.7810964e-02   3.8170688e-01   3.0631191e-01  -5.9530258e-02  -1.8948413e-01  -2.2450329e-01  -3.4399598e-01
  -1.4873065e-02  -1.8740491e-01   4.1723118e-03  -2.2307270e-01  -6.0699937e-02   1.7402724e-02   3.2322128e-02  -1.6815660e-01  -5.4641820e-02  -1.6530775e-01  -2.1222633e-03   5.5970885e-02   1.5707492e-02   1.5228970e-01  -2.0460281e-01  -2.8279611e-01   4.9271817e-03   1.0209071e-01  -4.0313682e-01  -3.3771395e-01   1.1058431e-01  -4.8233124e-02  -1.4744629e-02  -6.1044725e-03  -1.4275183e-01  -5.2620913e-02   1.5848413e-01   4.6946274e-02  -1.4860812e-01  -1.0574076e-01  -6.1334269e-02  -7.0234608e-03   7.8523143e-02   8.0768780e-02   3.6126211e-01   5.6485607e-01   4.0605722e-03  -4.7637618e-02  -8.1464675e-02  -9.6225851e-02  -2.8904643e-01  -1.9656072e-01   7.0248607e-01   7.6383264e-01   8.7733731e-01   1.0000000e+00   5.3445916e-01   5.9662963e-01   7.0691056e-01   6.5378171e-01   3.9262220e-01   4.6223981e-01  -1.2641096e-02  -6.9455950e-02   3.1910543e-02   2.4661189e-01   2.9556995e-02  -1.7916460e-01   1.6093781e-01  -1.2564198e-01   2.3928981e-01  -2.6929841e-01  -1.3382997e-01  -1.8110847e-01   2.0317341e-01   1.9790683e-01   4.8774564e-01   4.4836034e-01   1.7195327e-01   2.9738830e-01  -2.1268343e-01  -2.6783539e-01  -3.4127944e-01  -3.2183561e-01  -4.7177511e-01  -4.1340930e-01  -3.6496464e-01  -2.7763980e-01  -3.8689123e-02   1.1267060e-01  -4.5420295e-02  -2.4924276e-02  -1.1535705e-02  -3.3760742e-02  -2.1760582e-01   1.0742767e-01   6.0310923e-02   6.1528002e-02  -2.3990278e-01  -1.5071779e-01   3.5787428e-01   1.1204399e-01   1.2876337e-02   1.0011795e-01  -2.7297549e-01  -1.9106284e-01   1.3769978e-01   3.0721737e-01   4.5358900e-01   4.0683174e-01   2.7198202e-01  -8.2544761e-03   8.3447181e-03  -4.0509905e-02  -3.2504172e-01  -3.2943332e-01   1.5653551e-01  -6.3480064e-02  -3.6689551e-01  -9.4650896e-02   3.7233459e-01   2.4353111e-01  -1.0058789e-02  -1.1074838e-01  -1.5988712e-01  -3.8116311e-01
  -1.9012547e-02   1.6981302e-01   4.2741828e-03  -1.4427965e-01  -6.3416713e-02  -9.9811949e-02  -2.1248470e-01  -3.0641814e-01  -7.8161955e-02  -2.3738443e-01  -1.3715916e-01  -2.7452296e-01  -1.4138716e-01  -2.2150779e-01  -2.4517774e-02  -1.3385076e-01  -1.2569561e-01  -1.5878239e-01  -2.9023390e-01  -2.0379658e-01   3.1753669e-01   3.7949681e-01  -1.4543898e-01  -1.7080021e-01  -9.6517173e-02  -3.6273071e-02   3.4380539e-01   2.4044245e-01  -1.2884813e-01  -1.7386841e-01  -1.2863245e-01  -2.0707881e-01  -4.4942300e-01  -4.2392972e-01   1.5777335e-02   4.2305066e-01   2.5079777e-01   3.9913387e-01   3.1948986e-02   3.2511186e-01  -1.9100268e-01   1.0085139e-01   8.7459905e-01   8.2087746e-01   5.0430420e-01   5.3445916e-01   1.0000000e+00   9.1278811e-01   4.7988909e-01   2.3143334e-01   5.1895001e-01   4.0575625e-01   4.0682939e-01   3.5647113e-01   2.5624787e-01   5.5522674e-01   1.3755135e-01   1.6852188e-01  -2.7024896e-01  -4.1303102e-02  -3.7004811e-01  -5.4493609e-01  -5.3027916e-01  -5.5824082e-01  -3.2764037e-01  -2.8709984e-01   2.7197947e-02  -2.3750269e-02   3.5231259e-01   3.5624109e-01  -7.8149968e-02  -1.0684983e-01  -1.5008843e-01  -4.4154339e-02  -2.2676565e-01  -8.3340810e-02  -3.0465429e-01  -1.1853092e-01   3.8599453e-02   8.8202509e-02   6.6950721e-02  -1.1147520e-01   3.0780974e-01   1.8461246e-02   1.2742479e-02   5.3078369e-02   2.1942399e-01   2.5411922e-01  -1.2897611e-01   3.0396811e-02   2.5806447e-01  -1.3803988e-01  -8.8720504e-02  -1.3539253e-01  -1.0161128e-01   1.3349315e-01   3.3334850e-01   4.0948317e-01   4.7628694e-01   3.5900564e-01   3.9477305e-01   5.3197741e-02   1.7672598e-01   3.1034818e-02  -4.1805685e-01  -4.4302620e-01   2.0764875e-01  -9.0238378e-02  -2.7676900e-01   1.5991225e-01   5.3705536e-01   3.3740220e-01  -9.0638890e-02   6.8720747e-02  -1.6876342e-01  -4.7555701e-01
   6.0451188e-02   1.4547345e-01  -6.7333340e-02  -2.5719742e-01  -1.4578122e-01  -1.8788389e-01  -1.7145159e-01  -3.8581803e-01  -1.3644485e-01  -3.1964356e-01  -4.2172041e-02  -1.8234353e-01  -1.6964453e-02  -9.9121852e-02  -1.1114357e-01  -2.1570851e-01  -5.1332536e-02  -9.4394805e-02  -2.5169202e-01  -2.1157994e-01   2.4303128e-01   2.6233775e-01  -1.4140760e-01  -1.9970025e-01  -1.5344596e-01  -9.8678719e-02   2.5892673e-01   1.2020605e-01  -1.1431049e-01  -1.8030425e-01  -1.2866217e-01  -1.7757005e-01  -3.0412691e-01  -2.9199580e-01   3.5110908e-02   4.4239367e-01   2.0598672e-01   2.8186588e-01  -2.6114725e-02   1.9421642e-01  -2.3222487e-01  -2.4779822e-02   8.5808810e-01   8.9558360e-01   5.2800479e-01   5.9662963e-01   9.1278811e-01   1.0000000e+00   5.1653700e-01   3.0366060e-01   5.4472365e-01   4.7461978e-01   3.3541911e-01   3.5301035e-01   1.9503523e-01   5.3961885e-01   1.9432476e-01   6.0736437e-02  -1.2039647e-01  -9.6932407e-02  -2.8510030e-01  -5.7908748e-01  -4.4880996e-01  -5.5886712e-01  -2.8290528e-01  -2.7515776e-01   1.8476330e-01   1.4291853e-01   3.3921002e-01   3.2450243e-01  -1.2375810e-01  -1.4026676e-01  -2.1401232e-01  -1.5893456e-01  -3.1723057e-01  -2.0018142e-01  -3.6366490e-01  -1.6093363e-01   7.8834181e-02   1.1680429e-01   3.1104798e-02  -1.2389178e-01   2.0467166e-01  -6.7498000e-03  -2.2945071e-02   4.5760811e-02   1.4190053e-01   2.3846539e-01  -1.7591764e-01  -8.4592291e-02   3.3966459e-01  -6.9439673e-02   1.0760527e-01  -5.7202242e-02  -1.6361295e-01   4.1416532e-02   2.8846947e-01   4.0313921e-01   5.2144736e-01   4.3547264e-01   2.8926985e-01   4.8732628e-02   1.8211892e-01   6.6243467e-02  -3.7326106e-01  -3.6648630e-01   2.5601585e-01  -9.6113861e-02  -2.8887420e-01   2.3122950e-02   4.6429180e-01   3.3210810e-01   4.3846528e-02   1.6470002e-01  -1.0886123e-01  -3.9688874e-01
  -2.5767723e-02  -7.3573396e-02   1.4113573e-01  -5.9554904e-02  -1.1662372e-01   1.8561495e-02   1.2997847e-01  -5.8897001e-02  -1.7208724e-01  -2.8833082e-01   1.9585921e-02   2.2501710e-01  -3.0389360e-02   1.4921944e-01  -3.5847942e-01  -5.5375814e-01   3.9494984e-03   7.7741280e-02  -5.3403087e-01  -5.9195029e-01   9.9756049e-02  -7.5548026e-02   5.5500778e-02   9.4899677e-04  -2.4772054e-01  -2.1658440e-01   2.3472922e-01  -3.1794685e-02  -3.1144831e-01  -2.9439588e-01  -1.6737418e-01  -1.4664821e-01   1.2947538e-01   1.6397412e-01   9.7597256e-02   2.9939655e-01  -4.2793214e-02  -1.1594962e-01   2.3247423e-02  -6.3365016e-02  -3.9598562e-01  -3.8413751e-01   5.5108991e-01   5.9129687e-01   7.1486597e-01   7.0691056e-01   4.7988909e-01   5.1653700e-01   1.0000000e+00   8.3170096e-01   7.1359137e-01   7.5630820e-01   1.6331726e-01   7.2883392e-02   1.4741400e-01   3.2937624e-01   2.0590704e-02  -1.3149080e-01   4.0326776e-01   1.6337413e-01   2.8342964e-01  -9.1194418e-02  -2.1468276e-01  -1.1931619e-01   2.4015132e-02   1.5703462e-01   2.7226407e-01   2.2060792e-01   4.3525243e-02   3.2749988e-03  -2.0321725e-01  -3.2730091e-01  -5.3625164e-01  -4.7287172e-01  -5.7899200e-01  -5.1062901e-01  -3.7088083e-01  -3.4890087e-01  -2.6066043e-02   8.4786171e-02  -2.1991326e-01  -3.5455248e-01  -1.8808687e-01  -2.9489367e-01  -3.4891176e-01  -1.8899782e-01   5.2368046e-02   1.2528124e-01  -1.7807249e-01  -1.5525833e-02   2.9486961e-01   1.0459466e-01   9.6971708e-02   1.3473773e-01  -1.3922296e-01  -4.9408620e-02   2.5025093e-01   3.0805563e-01   4.7369143e-01   4.3431981e-01   1.7978394e-01  -1.5139610e-01   9.3112391e-03   1.2040499e-01  -2.0797741e-01  -1.8519761e-01   8.6263006e-02   3.4315414e-02  -2.3458872e-01  -1.2672357e-02   2.9081990e-01   3.8489707e-01   4.6795946e-02  -2.8207927e-03   4.9853990e-02  -3.2149504e-01
  -8.9191880e-02  -1.6844211e-01   1.4070512e-01  -1.0972144e-01  -1.0366660e-01   3.4539021e-02   1.9041790e-01   2.5560265e-03  -1.3361536e-01  -1.8131907e-01   6.1673111e-02   3.7470254e-01   8.9611951e-02   2.5852873e-01  -4.2981436e-01  -5.0416300e-01   3.3995148e-02   2.1472155e-01  -5.8378553e-01  -6.3979075e-01  -1.2280629e-02  -2.8377894e-01   1.6169385e-02  -2.4045127e-02  -3.2591232e-01  -2.6810180e-01   4.4356547e-05  -2.3561556e-01  -2.5411257e-01  -1.5756324e-01  -1.5953748e-01  -6.1569777e-02   3.4803544e-01   3.5853904e-01   1.7286403e-01   1.8188103e-01  -6.6926793e-02  -1.2407843e-01   7.3083146e-02  -1.3925867e-01  -2.3902250e-01  -3.4582187e-01   3.3660077e-01   4.0859449e-01   5.1648207e-01   6.5378171e-01   2.3143334e-01   3.0366060e-01   8.3170096e-01   1.0000000e+00   5.8484619e-01   7.5132668e-01   1.5434354e-02  -1.1105374e-01   6.9318592e-02   2.0251426e-01  -3.6152573e-02  -2.4677190e-01   5.9054292e-01   1.6341142e-01   5.5004258e-01   1.7236793e-01   2.0227828e-02   1.5166490e-01   1.2204909e-01   2.4211270e-01   2.2704249e-01   3.3600056e-01  -1.5732242e-01  -1.5341601e-01  -1.6248091e-01  -2.4609367e-01  -4.7145195e-01  -4.6762811e-01  -4.9575245e-01  -4.5838841e-01  -3.2094096e-01  -2.4152245e-01  -9.8323287e-02   1.8413857e-01  -3.8136799e-01  -3.4272420e-01  -3.6265549e-01  -2.9828732e-01  -4.5500974e-01  -3.0567974e-01  -1.4679113e-01  -1.0333924e-01  -1.6597764e-01  -1.0622802e-01   3.0092625e-01   1.9334785e-01   2.1305113e-01   8.8419679e-02  -1.9400041e-01  -1.5868683e-01   1.5518017e-01   1.5045713e-01   4.9715532e-01   4.8525003e-01  -3.3705204e-02  -1.4407898e-01   5.4649955e-02   1.4214574e-01  -8.5205545e-02  -5.8976954e-02  -6.6741298e-02   9.2811111e-02  -1.5754021e-01  -1.2625415e-01   1.6654441e-01   3.2501932e-01   1.8560545e-01   8.6344108e-02   1.4053743e-01  -2.2498343e-01
  -2.1062727e-01   2.1981138e-02   1.2131510e-01   9.8134400e-02  -1.9974425e-01   1.1835995e-02  -3.8204226e-02  -7.3190214e-02  -2.0512162e-01  -2.3708343e-01  -1.3485524e-01   9.5652622e-02   3.2282589e-02   1.0790027e-01  -4.0185030e-01  -3.8837106e-01  -1.0708571e-02  -1.2751787e-01  -5.8851202e-01  -5.9009963e-01   6.1971765e-02   1.1980026e-01  -1.2250445e-01  -5.4609555e-02  -1.8559637e-01  -1.1633865e-01   8.7348133e-02  -4.6168981e-02  -3.0143195e-01  -2.4463997e-01  -1.3120039e-01  -2.3452751e-01  -1.4328927e-01  -7.9536844e-02  -8.2314091e-02   9.0287245e-02   1.9150429e-01   1.9091248e-01   1.5516857e-01   8.8135996e-02  -1.6474265e-01  -1.3579516e-01   5.0238366e-01   5.3234348e-01   2.9161651e-01   3.9262220e-01   5.1895001e-01   5.4472365e-01   7.1359137e-01   5.8484619e-01   1.0000000e+00   8.3730698e-01   5.4719860e-01   4.3558314e-01   3.1775235e-01   5.3646543e-01  -8.1376763e-03  -1.4208338e-01   1.8924907e-01   1.0447036e-01   5.7545659e-02  -1.3124059e-01  -1.7270728e-01  -1.7832630e-01  -1.5924615e-01  -1.0064947e-01   2.0449574e-02   6.2280759e-02  -1.0576699e-01  -3.1256772e-01   5.6436675e-02  -1.0599687e-01  -4.0646397e-01  -3.2278526e-01  -3.5027117e-01  -2.8324314e-01  -2.3137079e-01  -1.3406654e-01   3.8588578e-02   2.4494408e-02  -2.1531111e-01  -3.9234174e-01  -2.0780939e-01  -3.4604634e-01  -9.2817834e-02  -1.9916680e-01  -1.4953808e-01   1.2273041e-02  -1.2077481e-01  -7.7840207e-02   2.8947357e-01   6.1903775e-02   2.9871809e-01   1.5251701e-02   2.3749511e-02   8.8441685e-02   3.3085612e-01   3.6274282e-01   5.4993989e-01   4.9466549e-01   4.8335359e-02  -1.0219347e-01   2.5272858e-01   1.1287769e-01   3.7824360e-03   6.4038090e-02   1.1281567e-02  -2.1864027e-01   1.8362876e-02   6.7850912e-03   2.4134602e-01   3.6735412e-01   2.0397190e-01   2.9795931e-01   3.1642799e-01  -9.4640618e-02
  -2.0000069e-01  -1.8778308e-01   2.2833142e-01   1.1350580e-01  -1.1270677e-01  -4.5594857e-02   1.5227052e-01   7.4948073e-03  -8.7547743e-02  -2.6941874e-01  -6.6257664e-02   2.4237549e-01   5.6295813e-02   2.2502131e-01  -4.6125439e-01  -5.1232512e-01  -8.5815924e-02  -3.7251446e-02  -6.6225071e-01  -6.8519392e-01   1.4627000e-02  -9.0192810e-02   3.2317940e-02   3.5987897e-02  -2.1879724e-01  -1.8892282e-01   4.2227036e-02  -1.4950929e-01  -2.7655463e-01  -2.0227915e-01  -1.3889453e-01  -1.5975148e-01   1.0787417e-01   1.1196410e-01   1.5231884e-02   1.0139286e-01   7.3776438e-02   6.4710365e-02   2.2332548e-01   7.0004927e-02  -1.9669395e-01  -2.4578216e-01   3.6307769e-01   4.7607655e-01   3.3223548e-01   4.6223981e-01   4.0575625e-01   4.7461978e-01   7.5630820e-01   7.5132668e-01   8.3730698e-01   1.0000000e+00   3.8714428e-01   3.3980113e-01   2.9998307e-01   4.5677268e-01  -1.3407276e-01  -3.0581082e-01   3.9298464e-01   2.0476042e-01   2.9186002e-01  -8.0938790e-02  -1.1852893e-01  -4.5226494e-02  -5.5937879e-03   7.0783716e-02   1.8799805e-01   2.2796030e-01  -1.7231764e-01  -3.1380630e-01  -5.8144231e-02  -1.6310159e-01  -4.7370117e-01  -4.3190664e-01  -4.6133548e-01  -4.0173310e-01  -4.2346851e-01  -3.1396822e-01  -5.0746869e-02   2.2441846e-02  -3.6033370e-01  -5.1107248e-01  -3.4419537e-01  -4.7224600e-01  -3.9321961e-01  -3.6177351e-01  -1.7388482e-01  -5.7287482e-02  -1.3551024e-01  -9.2041070e-02   3.0968535e-01   1.7416299e-01   1.8988974e-01   1.1671909e-01  -8.4308814e-02   6.2743392e-02   2.5510468e-01   3.6564051e-01   4.2680534e-01   4.0242671e-01   1.1010532e-01  -1.5205304e-01   1.8180544e-01   9.6140172e-02   7.8248327e-03   6.2812439e-02  -2.4228560e-03  -1.4170359e-01  -3.2257305e-02  -2.1168452e-02   2.1150588e-01   3.5293147e-01   1.5765565e-01   2.3437342e-01   3.0915722e-01  -9.7273478e-02
  -1.3508139e-01   6.0194941e-03  -8.8942861e-03  -3.4597735e-02   1.3047813e-01  -1.5150055e-02  -2.0147336e-01  -1.1841799e-01   4.5871641e-02  -1.1181737e-01  -3.5673264e-01  -2.2148851e-01  -2.7090160e-01  -1.2565166e-01  -2.5946738e-02  -5.7853322e-02  -1.5731740e-01  -1.4992863e-01  -3.2420606e-01  -2.7397958e-01   2.5792406e-01   2.9198759e-01  -7.8864882e-02  -1.0309527e-01   2.1248489e-01   1.6471904e-01   2.5086864e-01   2.5063001e-01  -1.0939125e-01  -9.2429619e-02  -1.8424142e-01  -3.3507632e-01  -3.3047112e-01  -2.9356794e-01  -6.2736400e-02  -1.2199764e-02   1.6539538e-01   3.5298015e-01   1.5469790e-01   2.1074225e-01  -9.9082320e-02   8.7423205e-02   2.5478077e-01   2.1568843e-01  -5.2934608e-03  -1.2641096e-02   4.0682939e-01   3.3541911e-01   1.6331726e-01   1.5434354e-02   5.4719860e-01   3.8714428e-01   1.0000000e+00   8.0618681e-01   5.3568357e-01   4.6758151e-01  -7.5002374e-02   2.0122911e-02  -2.4964987e-01   1.3773818e-01  -2.8533704e-01  -2.7617035e-01  -3.6331497e-01  -2.2999499e-01  -1.7935963e-01  -2.6578398e-01  -1.5894163e-01  -1.7213445e-01  -6.3558573e-02  -1.7562854e-01  -8.9380817e-02  -8.6421295e-02   9.9106308e-03   3.5723652e-02  -1.7842332e-02   7.2913267e-02  -3.4774950e-02  -3.0238073e-02   9.6190350e-02  -3.7166959e-03  -3.5317275e-02  -1.5681854e-01   2.1711983e-02  -1.9862856e-01  -8.5733758e-02   3.9686740e-03   2.0461024e-01   1.6015569e-01   1.5189936e-01   2.0081688e-01   5.2952874e-01   2.6009729e-01   1.2281197e-02   1.6694159e-01  -8.9683540e-02   1.4634613e-01   7.4954699e-02   2.1439071e-01   2.5798706e-01   2.6610216e-01   2.4149067e-01  -4.7051451e-02   2.4418252e-01   1.7916366e-01   6.9659633e-02   8.6010711e-02   4.7623754e-02  -7.2632343e-02   8.8786033e-03   2.2847296e-02   5.5231835e-03   1.4227610e-01   1.6778888e-02   8.3904617e-02   1.6233461e-01   2.2436143e-02
  -2.2159484e-02   1.2291689e-02  -1.2452176e-01  -6.4970083e-02   3.9140889e-02  -1.5226834e-01  -2.3820660e-01  -9.3467783e-02  -3.8418492e-03  -1.8446341e-01  -3.0368158e-01  -2.4105474e-01  -2.4373893e-01  -7.0708311e-02  -9.6343732e-02  -5.4208727e-02  -1.0302067e-01  -9.8316956e-02  -1.8679730e-01  -1.2294264e-01   2.3397941e-01   3.3370047e-01  -1.0789712e-01  -1.7736117e-01   1.1003212e-01   5.9936116e-02   1.1450462e-01   1.2066561e-01  -4.2605053e-02  -9.8380382e-03  -1.0808713e-01  -2.4821039e-01  -2.6655534e-01  -2.0277991e-01  -1.4258402e-02  -5.0492499e-03   9.4817038e-02   2.9172759e-01   6.8157006e-02   4.4633157e-02  -4.3164381e-02  -8.2035141e-03   1.9923760e-01   2.1445614e-01  -5.8060957e-02  -6.9455950e-02   3.5647113e-01   3.5301035e-01   7.2883392e-02  -1.1105374e-01   4.3558314e-01   3.3980113e-01   8.0618681e-01   1.0000000e+00   3.1993084e-01   2.7327374e-01  -1.6051083e-02   3.4172127e-02  -2.6909081e-01  -4.6732405e-02  -3.5484654e-01  -3.4583134e-01  -3.6669704e-01  -2.5885241e-01  -1.7099418e-01  -2.2748223e-01  -6.7189269e-02   4.3912802e-02   4.2573541e-02  -1.4653913e-01  -3.4397080e-03   2.1367462e-02  -2.2984636e-02   3.2546473e-02  -2.7036283e-02   3.7852991e-02  -1.0620264e-01  -6.8899559e-02   1.1846930e-02  -9.9519007e-02  -7.3664051e-02  -2.3284002e-01   2.8390477e-02  -1.8124559e-01  -1.7609842e-01  -4.0769905e-02   6.7685609e-02   3.1071707e-02  -1.0576515e-01  -4.9546372e-02   4.8765643e-01   3.2953284e-01   1.4848269e-01   1.3321581e-01  -1.7852124e-01   7.5851475e-02  -8.2406439e-02   7.1177280e-02   1.1767843e-01   1.8727947e-01   2.4823278e-01   8.2550471e-02   2.0613951e-01   6.8104850e-02  -2.5635142e-03   1.2423858e-02   1.5946271e-01  -1.3520590e-02  -7.5914372e-02  -1.3387151e-01  -1.0248084e-01  -8.7688552e-02  -8.0586817e-02   5.7619321e-02   7.7012612e-02  -4.7655511e-02
  -1.3491967e-01  -3.4283683e-02   4.7252474e-01   2.1417571e-01   2.6118685e-01   2.8359471e-01   2.5383470e-01   1.3995560e-01  -9.5128036e-03  -5.8709643e-02  -3.8077713e-01  -3.4178511e-01  -3.1745324e-01  -2.1376104e-01   1.4415128e-01  -1.4186936e-01  -3.9121923e-01  -3.9720723e-01  -2.4332978e-01  -2.5258320e-01   3.9040408e-01  -9.0940930e-04   3.6569637e-01   3.1317473e-01   3.5481355e-01   1.4823898e-01   5.3322951e-01   3.7508861e-01  -3.6144978e-01  -4.3587428e-01  -4.5630824e-01  -6.1771958e-01  -3.7875098e-01  -4.0669917e-01   1.3293871e-01   1.9705782e-01   4.1457268e-01   2.9734074e-01   6.4565891e-01   6.0672432e-01   1.6851123e-01  -1.4537081e-02   1.0011114e-01   1.4278320e-01   4.9663342e-02   3.1910543e-02   2.5624787e-01   1.9503523e-01   1.4741400e-01   6.9318592e-02   3.1775235e-01   2.9998307e-01   5.3568357e-01   3.1993084e-01   1.0000000e+00   7.6388251e-01  -2.0507653e-01  -1.6988397e-01  -1.7432047e-01   1.7692123e-01  -3.0342224e-01  -3.3485744e-01  -3.4266406e-01  -3.4516977e-01  -1.0626786e-01  -9.3470291e-02  -1.8177770e-01  -3.2215210e-01  -9.9481299e-02  -1.3639617e-01  -3.7836326e-01  -4.6908523e-01  -8.5702840e-02  -2.6241795e-01  -6.9840063e-02  -1.1253395e-01  -1.6351802e-01  -2.0684098e-01  -6.5990341e-04  -6.8469872e-02  -9.3484913e-02  -1.8296466e-01   4.7589395e-02  -4.1319775e-01   1.2868691e-01   1.2406599e-01   3.7222986e-01   4.6741143e-01   5.9508513e-01   5.2235369e-01   1.8675255e-01  -2.0082141e-01  -2.0850483e-01  -9.9495578e-02   3.9051973e-01   5.2882279e-01   5.4653992e-01   5.5703291e-01   3.2213200e-01   1.5934193e-01   5.9236902e-02  -3.4696169e-01   3.8449849e-01   4.6913942e-01   2.7347210e-01   9.3498688e-02  -1.4659733e-01  -2.5894475e-02   3.0535491e-03   3.5376808e-01   3.0667524e-01   2.7306445e-01   1.7074920e-01   3.9387531e-01   4.1087799e-01   2.7249124e-02
  -7.1419837e-02   5.0224476e-02   4.2550914e-01   2.0462254e-01  -6.3101117e-02   8.9578253e-02   1.6391429e-01  -4.5268811e-02  -2.0292932e-01  -2.2115273e-01  -3.3856520e-01  -3.8101592e-01  -2.0113177e-01  -2.3818956e-01  -6.6522312e-02  -2.3346822e-01  -3.9324509e-01  -4.6892476e-01  -2.5395802e-01  -2.6181335e-01   2.4612638e-01   3.7716420e-02   2.1200876e-01   1.9477898e-01   8.1886637e-02  -1.2793798e-03   3.6080974e-01   2.6060002e-01  -4.4885912e-01  -4.6527206e-01  -2.8389232e-01  -4.7079418e-01  -3.9147436e-01  -4.2407451e-01   5.4065459e-02   2.3212681e-01   4.9286146e-01   4.0085788e-01   4.9750596e-01   6.0661263e-01   7.4034022e-02   1.0495061e-01   4.2376398e-01   4.3987567e-01   2.1277175e-01   2.4661189e-01   5.5522674e-01   5.3961885e-01   3.2937624e-01   2.0251426e-01   5.3646543e-01   4.5677268e-01   4.6758151e-01   2.7327374e-01   7.6388251e-01   1.0000000e+00  -6.7112236e-02  -1.2865375e-01  -1.4012707e-01   8.3342708e-02  -3.3334547e-01  -5.1940525e-01  -4.8215815e-01  -5.8903638e-01  -1.8436706e-01  -1.6836125e-01  -3.2390881e-02  -1.7127828e-01   5.2727661e-02   2.5069433e-02  -1.5373171e-01  -2.7399863e-01  -1.9223632e-01  -2.9340555e-01  -1.9886646e-01  -1.4053370e-01  -2.6590091e-01  -1.3101381e-01  -9.1871625e-02  -7.8433457e-02  -1.8263197e-01  -2.9842242e-01   8.1001350e-02  -3.5280751e-01   1.4217127e-01   1.0915283e-01   2.4338087e-01   4.1712452e-01   4.2887671e-01   3.8420196e-01   8.8220344e-02  -2.1006246e-01  -5.1401150e-02  -7.6634269e-02   3.2403414e-01   4.6981662e-01   6.0828912e-01   7.0791124e-01   5.2200699e-01   4.3173713e-01   1.3138105e-01  -1.2451005e-01   3.7193604e-01   3.2445100e-01   4.6648534e-02  -2.1271652e-02   1.3782994e-01  -1.1356252e-01  -8.0565128e-02   3.2115986e-01   4.7986382e-01   3.6355881e-01   2.5508815e-01   4.2925802e-01   2.9438602e-01  -1.1530232e-01
   8.2353267e-01   5.1113004e-01  -2.5758231e-01  -4.8657624e-01  -4.5735557e-01  -3.6982346e-01  -4.4684805e-02  -3.5438541e-01  -5.2270643e-01  -3.5675455e-01   3.9368599e-01  -8.2737199e-03   2.6152397e-01   2.8096932e-03  -2.1759241e-01  -1.0505268e-01   5.1734070e-01   5.1389913e-01   2.2616477e-01   2.1174871e-01  -1.3741093e-02  -9.5505236e-02  -2.4438235e-01  -3.1677044e-01  -3.7057481e-01  -3.0436689e-01  -7.4553946e-02  -2.8877275e-01   3.1106445e-02  -7.2841090e-02  -1.0526313e-02   4.7700127e-02   1.7554418e-01   2.1642948e-01  -1.7807340e-01   1.2746551e-01   5.7879841e-02  -2.8139717e-02   3.0322704e-02   1.3581654e-02   2.0603920e-01   1.3098580e-01   1.1707093e-01   1.9396420e-01  -6.2392454e-03   2.9556995e-02   1.3755135e-01   1.9432476e-01   2.0590704e-02  -3.6152573e-02  -8.1376763e-03  -1.3407276e-01  -7.5002374e-02  -1.6051083e-02  -2.0507653e-01  -6.7112236e-02   1.0000000e+00   5.9865749e-01   1.4574127e-01  -3.1383163e-01  -5.8073119e-03  -1.5043491e-01  -1.1066302e-01  -1.4537862e-01  -1.3885979e-01  -3.0735365e-01  -6.1541001e-02   1.4925379e-01   4.4198693e-01   3.0068840e-01  -3.1531045e-01  -1.9809121e-01  -1.7181565e-01  -1.0943209e-01  -2.0006905e-01  -2.3252885e-01  -1.3466287e-01  -1.5827206e-01   2.2222912e-01   3.2816511e-01   1.9271107e-01   2.6478638e-01   1.7212721e-01   3.9456417e-01   1.6115567e-01   2.4533089e-01  -6.0412257e-03   2.4137760e-01  -1.1944895e-01  -2.3461100e-01  -1.1411825e-03  -1.8081038e-01   2.4538738e-01  -1.6347436e-01  -8.4220443e-02  -2.3306563e-01  -1.4182910e-02  -1.8725826e-02   1.7615752e-01   2.9908727e-01  -2.4211802e-01   7.5661762e-02  -4.1969146e-02   1.3953683e-01  -3.1733770e-01  -3.6930332e-01   3.5427144e-03   2.2828014e-01  -3.2839742e-01  -2.1475061e-01  -7.1121032e-03  -1.0790897e-01   1.1861148e-01   6.0560055e-02  -1.7831889e-01  -3.4919811e-01
   5.1401687e-01   7.8999895e-01  -1.5204869e-01  -1.3159398e-01  -8.3614921e-02  -1.1971266e-01  -3.0195113e-01  -2.2088303e-01  -1.9011264e-01  -1.9441086e-01   1.6376014e-01  -1.1726709e-01  -2.4781459e-02  -2.9613228e-01   1.5740454e-01   1.0504365e-02   3.5483781e-01   3.3429402e-01   2.5710041e-01   2.0410575e-01   1.6938510e-01   2.2039993e-01  -7.4818921e-02  -2.6894939e-01  -1.8642968e-01  -1.4677071e-01   1.1489316e-01  -6.6751691e-02   8.4038264e-02  -4.0075129e-02   1.3613370e-02  -4.9583171e-02  -8.9601070e-02  -7.0183557e-02  -4.7716686e-02   1.3345073e-01   1.6392071e-01   1.2582888e-01   1.0905448e-01   2.6147637e-01   2.3655434e-01   2.5046272e-01   7.8202707e-02   3.6478689e-02  -8.5100724e-02  -1.7916460e-01   1.6852188e-01   6.0736437e-02  -1.3149080e-01  -2.4677190e-01  -1.4208338e-01  -3.0581082e-01   2.0122911e-02   3.4172127e-02  -1.6988397e-01  -1.2865375e-01   5.9865749e-01   1.0000000e+00  -8.8726611e-02  -3.2660510e-02  -2.4705480e-01  -7.1880743e-02  -2.1638973e-01  -1.5507850e-01  -3.6512314e-01  -4.7999097e-01  -2.8761290e-01  -1.1618249e-01   4.7620902e-01   4.6326317e-01  -1.1633490e-01  -6.8134635e-02   8.1408170e-02   2.6537268e-01   1.2211979e-01   1.6966293e-01   9.3738687e-02  -6.2478867e-02   1.8360443e-01   3.6067111e-01   1.6511322e-01   1.2016296e-01   2.3912890e-01   2.4256866e-01   1.7041497e-01   6.6226788e-03  -4.4900723e-02   1.4616809e-01  -9.2079362e-02   1.0050158e-02  -2.5117691e-01  -3.3052854e-01  -1.2620270e-01  -3.8157718e-01   1.0906595e-02  -1.1101813e-01   5.7614310e-03  -1.8821201e-01  -2.3752729e-02  -9.3764330e-02  -1.9608281e-01   5.5664121e-02  -2.8646407e-01  -3.5188462e-02  -3.6557376e-01  -4.3355333e-01  -1.5313209e-01   1.1672065e-01  -3.1554536e-01  -6.1221136e-02   2.4863242e-02  -1.4017174e-01  -2.1032916e-01  -1.1472310e-01  -3.2547881e-01  -4.1825272e-01
   2.3774583e-01   2.4535424e-03   4.8580286e-02  -4.4062056e-02  -2.4752191e-01  -9.6064926e-02   3.1447567e-01   8.7732218e-02  -2.7627161e-01  -2.4364616e-01   3.4269539e-01   3.9507152e-01   2.8367958e-01   1.6371141e-01  -3.7012874e-01  -4.7451172e-01   2.6568750e-01   3.6845900e-01  -1.8662485e-01  -3.7094804e-01  -1.7457405e-01  -3.6433034e-01   4.1510280e-02  -4.9577391e-02  -3.6793089e-01  -4.4165882e-01  -1.8005355e-01  -4.3442233e-01  -8.1298270e-02  -8.7563228e-02  -9.3334939e-02   5.0168146e-02   5.9177808e-01   5.5517034e-01  -5.8807603e-02  -2.5616536e-02  -2.7498310e-01  -4.1030152e-01   4.7869745e-02  -1.9448666e-01  -1.8592464e-01  -3.8999770e-01  -1.9211119e-01  -1.3152301e-02   6.4815824e-02   1.6093781e-01  -2.7024896e-01  -1.2039647e-01   4.0326776e-01   5.9054292e-01   1.8924907e-01   3.9298464e-01  -2.4964987e-01  -2.6909081e-01  -1.7432047e-01  -1.4012707e-01   1.4574127e-01  -8.8726611e-02   1.0000000e+00   3.2134521e-01   6.6201977e-01   3.8357031e-01   2.8642381e-01   3.4248295e-01   6.4523517e-02   1.0838838e-01   2.7641941e-01   4.2628811e-01  -1.1752328e-01  -1.8924265e-01  -2.1054637e-01  -2.7896819e-01  -3.9820238e-01  -3.6337578e-01  -4.3899298e-01  -4.5062298e-01  -2.4443078e-01  -3.5360839e-01  -5.5446929e-03   1.7783451e-01  -3.4719460e-01  -2.3670427e-01  -3.9181908e-01  -6.7984245e-02  -3.9990028e-01  -3.0387317e-01  -1.7649876e-01  -2.0572746e-03  -7.4558575e-02  -3.8412216e-02  -3.9412575e-02   9.0600004e-02   2.3148847e-01   1.0450483e-01  -1.2567908e-01  -2.4390761e-01  -2.7951663e-02  -4.1970103e-02   4.0210035e-02   1.6580296e-01  -2.5152046e-01  -6.8151901e-03  -1.3224671e-01   1.9120756e-01  -2.9736078e-02   8.2975852e-02  -1.2382861e-01   2.1296029e-01  -4.5896313e-02  -2.9766288e-01  -1.2949423e-01   3.4815178e-04   2.1699912e-01   9.1360429e-02   1.4164073e-01  -4.9222048e-02
  -3.1711187e-01  -1.5369257e-01   2.5646759e-01   2.2816310e-01   1.6758992e-01   1.4673304e-01   1.3727286e-01   1.1705421e-01   1.4277078e-01   4.6956920e-03  -6.5376767e-02   1.0404229e-01  -5.1877384e-02  -1.0331837e-01   5.5092658e-02  -2.9307092e-01  -2.6681808e-01  -1.1406324e-01  -2.4486042e-01  -3.0334240e-01  -1.4123253e-01  -1.4447875e-01   2.5776009e-01   2.5172560e-01   2.9598893e-01   9.6750703e-02   1.5517545e-01   7.4526570e-02  -1.4203047e-01  -2.1666951e-01  -3.9263451e-02  -1.0135943e-01  -2.2020861e-02  -9.2518081e-02   1.4597419e-02   3.5790710e-02  -2.6379877e-02   9.1597452e-03   1.0512294e-01   2.4534290e-01  -1.8079796e-01  -1.3856957e-01  -1.4153742e-02  -1.1484157e-01   1.9149085e-02  -1.2564198e-01  -4.1303102e-02  -9.6932407e-02   1.6337413e-01   1.6341142e-01   1.0447036e-01   2.0476042e-01   1.3773818e-01  -4.6732405e-02   1.7692123e-01   8.3342708e-02  -3.1383163e-01  -3.2660510e-02   3.2134521e-01   1.0000000e+00   1.1792378e-01   2.8615166e-01  -1.3491020e-01   1.6551817e-01  -2.6427210e-02   2.2550681e-01   1.5078338e-01  -1.4634695e-01  -1.4913776e-01  -4.1102148e-02  -4.9460216e-02  -1.3883395e-01  -7.4611768e-02  -1.9642638e-02   5.6328404e-03  -6.7068294e-02  -3.5687360e-02  -9.2695767e-02  -1.8567184e-01  -1.9908589e-01  -2.1666611e-01  -3.2498814e-01  -1.2675751e-01  -2.2198371e-01  -1.5700543e-01  -4.2810438e-01   2.1244389e-01   1.1065052e-01   2.2795407e-01   3.8103124e-01  -2.1400191e-02  -7.3116656e-03  -2.8654445e-01   1.9734123e-01   1.0924360e-01   3.3571737e-01   1.6847993e-01   1.6740788e-01  -6.4291707e-02  -2.6312201e-01   2.2747760e-01  -2.0246086e-01  -2.5976608e-02   9.7444216e-02   2.2941540e-02   1.7125329e-01  -7.5602795e-02  -1.5857190e-01   2.1882284e-01   2.3046532e-01   6.8849861e-02   3.8096981e-01  -1.7160607e-02   4.2789192e-02   6.2085877e-02   1.4679804e-01
   7.6864421e-02  -2.9007691e-01   1.6873618e-01   2.0713549e-02  -1.1742821e-01   2.6772663e-02   4.3519030e-01   1.5472798e-01   2.5402643e-02   6.9511425e-02   2.6356206e-01   5.8724185e-01   3.8683746e-01   4.3246348e-01  -4.0560377e-01  -2.3077074e-01   9.6485423e-02   4.2053647e-01  -2.4974669e-01  -3.7017560e-01  -4.0653705e-01  -4.8129804e-01   4.8719579e-02   1.0371833e-01  -2.4220303e-01  -1.1404656e-01  -3.3225785e-01  -3.1096975e-01  -1.5524334e-02   1.1794771e-01   1.1826641e-01   2.8834038e-01   6.6524213e-01   6.3878569e-01   1.2990127e-01  -2.3765244e-02  -3.2445840e-01  -4.0794301e-01  -1.2204136e-01  -3.5137641e-01  -2.0699424e-01  -2.4161918e-01  -2.3047125e-01  -1.2177347e-01   4.9591223e-02   2.3928981e-01  -3.7004811e-01  -2.8510030e-01   2.8342964e-01   5.5004258e-01   5.7545659e-02   2.9186002e-01  -2.8533704e-01  -3.5484654e-01  -3.0342224e-01  -3.3334547e-01  -5.8073119e-03  -2.4705480e-01   6.6201977e-01   1.1792378e-01   1.0000000e+00   5.8421716e-01   4.0265426e-01   5.9292290e-01   4.3552956e-01   5.1126846e-01   1.9334737e-01   2.3769413e-01  -4.2791021e-01  -2.8450322e-01   1.4063085e-02   2.5526359e-02  -3.0180884e-01  -2.9268406e-01  -3.8383159e-01  -3.5622066e-01  -2.2142136e-01  -2.2427438e-01  -1.2691500e-01   1.2532256e-01  -3.6646430e-01  -7.1653730e-02  -4.6764536e-01  -9.3079735e-02  -4.3387771e-01  -3.1474429e-01  -3.5298211e-01  -3.2943500e-01  -1.1849450e-01  -1.7606469e-01   3.8487630e-03   2.7229894e-01   7.6954433e-02   1.6697130e-01  -3.2613151e-01  -4.1438020e-01  -2.8583922e-01  -2.5867542e-01  -5.3384346e-02   5.1583826e-02  -1.9294341e-01  -1.0900314e-01  -2.2254159e-01  -1.3743361e-01   8.6900794e-02   1.1000530e-01  -1.9549033e-01  -2.0620777e-02  -7.4568491e-02  -2.7779872e-01  -2.2147368e-01   5.1278874e-02   7.9691454e-02  -1.2390498e-01   9.2039503e-02   7.8637635e-02
  -1.7870779e-01  -5.3199424e-02   4.7544512e-02   2.3414867e-01  -6.8288933e-03   1.2118808e-01   1.8552279e-01   4.8490377e-01   1.3562149e-01   2.5639029e-01   2.2257277e-01   6.3118203e-01   2.8877996e-01   3.6024668e-01  -1.1085677e-01   1.4216048e-02   6.9217333e-02   2.1799089e-01   2.7402357e-02  -1.6012578e-02  -4.2195490e-01  -2.7234099e-01  -5.7359082e-02   4.5793133e-02  -1.5998465e-01  -1.0406421e-01  -4.2115822e-01  -2.8225581e-01   9.3789486e-02   2.7232729e-01   1.2114875e-01   2.7683967e-01   4.1660022e-01   4.4597990e-01  -1.6958648e-01  -3.8539159e-01  -3.2840063e-01  -2.9774800e-01  -1.8288589e-01  -3.1946404e-01  -6.0975133e-02  -1.2262645e-01  -4.2267475e-01  -4.6444982e-01  -3.5661183e-01  -2.6929841e-01  -5.4493609e-01  -5.7908748e-01  -9.1194418e-02   1.7236793e-01  -1.3124059e-01  -8.0938790e-02  -2.7617035e-01  -3.4583134e-01  -3.3485744e-01  -5.1940525e-01  -1.5043491e-01  -7.1880743e-02   3.8357031e-01   2.8615166e-01   5.8421716e-01   1.0000000e+00   5.4824337e-01   8.0715998e-01   4.4869332e-02   3.7482467e-01  -2.2857842e-01  -9.8150072e-02  -4.7139764e-01  -4.1150449e-01   2.5797362e-01   2.5723679e-01   4.5480357e-02   1.1850663e-01   1.4668810e-01   9.6387946e-02   1.8938807e-01   1.5601600e-01  -1.9365799e-01   3.9948638e-02  -2.1060321e-01   1.3309107e-02  -3.1971339e-01  -5.7430176e-04  -1.4121517e-01  -3.5688503e-01  -3.1349180e-01  -4.6903498e-01  -2.0052209e-02  -3.9415548e-02  -1.3200415e-01   1.4743859e-01   5.6266347e-02  -5.3063468e-02  -7.4142385e-02  -2.0411079e-01  -3.1960074e-01  -4.5369476e-01  -1.5722700e-01  -1.9409996e-01  -2.7939764e-01  -1.3773212e-01  -1.8548181e-01  -1.2087117e-01   1.2740858e-01   2.0620442e-01  -2.9233743e-01  -1.1043294e-01   2.0417050e-01  -1.2550833e-01  -3.5808979e-01   7.3384339e-03   7.2988162e-02  -2.6307742e-02   1.1177922e-01   1.9858786e-01
  -1.1237936e-01  -8.5650864e-02  -2.8479539e-01   8.0607350e-02   1.1939575e-01   2.3256313e-01  -7.1732627e-02   2.5370672e-01   1.6446613e-01   2.9652028e-01   5.0061399e-01   5.1102426e-01   3.9525188e-01   3.3349812e-01   1.1677199e-01   2.8237182e-01   4.1203514e-01   3.3789439e-01   1.0832770e-01   1.3512293e-01  -2.4373138e-01  -9.3257255e-02  -1.9673779e-01  -9.3283931e-02  -1.0552726e-01  -2.7838085e-02  -3.7370071e-01  -2.2710955e-01   4.3703268e-01   5.5906487e-01   1.6341915e-01   2.7590089e-01   2.6186166e-01   2.8048445e-01  -9.9927913e-02  -3.2142044e-01  -1.2648097e-01  -2.4644331e-01  -3.3597596e-02  -3.4628879e-01   1.3207258e-01  -7.3380539e-02  -4.4725758e-01  -3.6424755e-01  -2.8914652e-01  -1.3382997e-01  -5.3027916e-01  -4.4880996e-01  -2.1468276e-01   2.0227828e-02  -1.7270728e-01  -1.1852893e-01  -3.6331497e-01  -3.6669704e-01  -3.4266406e-01  -4.8215815e-01  -1.1066302e-01  -2.1638973e-01   2.8642381e-01  -1.3491020e-01   4.0265426e-01   5.4824337e-01   1.0000000e+00   7.4018322e-01   6.7636026e-02   2.9996126e-02  -7.7050731e-02   1.0418602e-01  -3.5753667e-01  -4.0054785e-01   3.3862823e-01   2.6232606e-01   2.2416160e-01   1.9199006e-01   2.4039130e-01   1.3879642e-01   3.3405742e-01   2.2795312e-01   3.2547500e-01   2.3738312e-01   2.8550722e-01   4.2762825e-01  -1.2835804e-01   2.3488167e-01   1.7144330e-01  -3.6157311e-02  -3.2841502e-01  -3.4754288e-01  -2.3739505e-01  -2.5034734e-01  -1.5077347e-01   2.2732398e-02   1.4127694e-01  -1.7551689e-01  -2.0229205e-02  -1.8727957e-01  -3.1314860e-01  -3.3278901e-01  -2.4687617e-01  -2.3363988e-01  -3.1213020e-01  -3.0471967e-02  -1.1938522e-01  -1.8701932e-01   2.5925873e-01   3.8956279e-01  -3.7170580e-01  -1.5950369e-01   2.8503711e-01  -4.1207122e-02  -2.7911808e-01  -1.9474383e-01   2.1713937e-02   8.2097844e-05   2.4269645e-01   3.7002037e-01
  -1.6249623e-01  -2.7381811e-01  -1.7299372e-01   3.1629143e-02   1.7224848e-01   2.3975436e-01   5.3571351e-02   3.2525094e-01   2.1342579e-01   3.0984781e-01   3.0823555e-01   7.0717153e-01   2.4266772e-01   5.2193104e-01  -4.2088458e-02   1.0299192e-01   1.4430383e-01   4.4138531e-01  -1.1770911e-01  -5.5539536e-02  -2.9581803e-01  -2.1166852e-01  -8.3765390e-02   3.9772706e-02  -7.4433967e-02   8.7055951e-03  -3.2742035e-01  -2.3819329e-01   1.7750423e-01   4.3827068e-01   1.8564171e-01   3.4970680e-01   4.5896355e-01   4.6952874e-01  -1.0103941e-01  -3.5882803e-01  -3.1177150e-01  -3.4086541e-01  -1.1880910e-01  -3.6580764e-01  -5.2614964e-02  -1.4108502e-01  -4.4119950e-01  -4.5926604e-01  -2.8151065e-01  -1.8110847e-01  -5.5824082e-01  -5.5886712e-01  -1.1931619e-01   1.5166490e-01  -1.7832630e-01  -4.5226494e-02  -2.2999499e-01  -2.5885241e-01  -3.4516977e-01  -5.8903638e-01  -1.4537862e-01  -1.5507850e-01   3.4248295e-01   1.6551817e-01   5.9292290e-01   8.0715998e-01   7.4018322e-01   1.0000000e+00   8.8141971e-02   3.3672927e-01  -4.4183430e-02   7.7611560e-02  -4.9555198e-01  -4.4417526e-01   2.2549237e-01   2.0519311e-01   5.1223499e-02   7.8816545e-02   9.7884275e-02   1.9379714e-02   1.3174733e-01   5.4022021e-02  -2.0052548e-02   5.0426327e-02  -3.6030024e-02   1.8403339e-01  -3.3952077e-01   8.6028115e-02  -1.8166552e-01  -3.1810436e-01  -3.1372488e-01  -4.1609950e-01  -2.2434239e-01  -1.9878585e-01  -7.7218802e-03   2.1719700e-01   7.2889561e-02  -4.6927852e-02  -2.3143548e-01  -2.6170590e-01  -4.4603549e-01  -4.9640989e-01  -3.0103553e-01  -2.9142183e-01  -2.4660351e-01  -2.5024732e-01  -2.2169658e-01  -2.3534793e-01   2.8570381e-01   3.9743207e-01  -4.1948323e-01  -2.1232280e-01   2.6057441e-01  -1.2627346e-01  -3.9259711e-01  -1.7793624e-02  -1.1725303e-03  -1.1622224e-01   2.0307676e-01   3.7904559e-01
  -7.1586443e-02  -4.6759370e-01   2.3126271e-01   8.9294355e-03  -4.6536879e-02  -5.6870373e-02   3.6664780e-01   3.0734072e-02   4.3745664e-02   7.1320627e-02  -9.6703246e-02   6.0120296e-02   7.9857079e-02   2.3602878e-01  -1.8579201e-01  -9.5360136e-02  -9.4803627e-02   8.9570431e-02  -1.0084271e-01  -1.3579055e-01  -2.8697653e-01  -3.9126614e-01   2.7186014e-01   3.8638942e-01   2.4366810e-01   2.1020723e-01  -9.1271534e-02  -2.1885383e-02  -1.1659830e-01  -1.1706167e-01   1.8543990e-01   2.2458949e-01   1.5067040e-01   1.2945903e-01   4.3872357e-01   1.5953783e-01  -8.5606021e-02  -2.1135628e-01  -1.0198327e-01  -2.8806788e-01  -3.4666640e-02  -9.7016573e-02  -1.1852347e-01  -1.3599991e-01   2.4240779e-01   2.0317341e-01  -3.2764037e-01  -2.8290528e-01   2.4015132e-02   1.2204909e-01  -1.5924615e-01  -5.5937879e-03  -1.7935963e-01  -1.7099418e-01  -1.0626786e-01  -1.8436706e-01  -1.3885979e-01  -3.6512314e-01   6.4523517e-02  -2.6427210e-02   4.3552956e-01   4.4869332e-02   6.7636026e-02   8.8141971e-02   1.0000000e+00   6.3871005e-01   2.9371082e-01   1.2397882e-01  -1.8278477e-01  -4.1993807e-02  -4.6899514e-03   4.1293297e-02  -1.5759842e-01  -2.6972690e-01  -1.5332239e-01  -2.8673306e-01  -8.8743594e-03  -2.1521915e-02  -2.1053908e-01  -1.7390890e-01  -1.2426578e-01   4.8867232e-02  -1.8555289e-01  -1.4847460e-01  -5.2319346e-02   1.9016461e-01   2.6988648e-02  -4.3948103e-02   8.7017687e-02  -6.0867582e-02   1.0658318e-01   2.7965897e-01  -1.8712554e-02   3.8693127e-01  -8.0212473e-02  -7.9601687e-02  -8.3267488e-02   6.3627697e-02   1.5296077e-02   6.3933394e-02   9.4252903e-02   1.7171979e-02   1.4809351e-01   1.4456366e-02   1.4619457e-01   9.5123854e-02   1.6793116e-01   5.4438734e-02  -1.2400781e-01  -6.7802001e-02  -7.9162816e-02  -3.1169633e-02   6.7560453e-02  -9.7449969e-02   2.9207399e-02   1.2221596e-01
  -2.4280764e-01  -6.4260486e-01   3.3053784e-01   1.4818497e-01   5.8552761e-02   1.4915147e-01   4.6777165e-01   2.2479415e-01   1.6655081e-01   1.4456411e-01  -1.5580647e-01   3.2200878e-01   3.8634221e-02   4.5812184e-01  -2.7628228e-01  -1.8150145e-01  -4.1987902e-01  -4.3899360e-02  -2.1971837e-01  -1.7095832e-01  -3.4785376e-01  -4.4076026e-01   3.5928145e-01   5.6191694e-01   1.7705205e-01   1.4605200e-01  -7.8459881e-02   2.7688979e-02  -2.7941759e-01  -1.5527145e-01   1.9796657e-01   2.6642227e-01   3.5800390e-01   3.4605633e-01   4.1564517e-01   1.5798396e-01  -1.8843980e-01  -2.9461980e-01  -1.7411382e-01  -2.3968219e-01  -2.1401190e-01  -2.5562099e-01  -4.9837799e-02  -1.4290080e-01   2.2242237e-01   1.9790683e-01  -2.8709984e-01  -2.7515776e-01   1.5703462e-01   2.4211270e-01  -1.0064947e-01   7.0783716e-02  -2.6578398e-01  -2.2748223e-01  -9.3470291e-02  -1.6836125e-01  -3.0735365e-01  -4.7999097e-01   1.0838838e-01   2.2550681e-01   5.1126846e-01   3.7482467e-01   2.9996126e-02   3.3672927e-01   6.3871005e-01   1.0000000e+00   3.7575211e-01   1.3384342e-01  -3.6309756e-01  -1.0525614e-01   4.5931398e-02   1.9957942e-02  -3.1793025e-01  -3.9671469e-01  -2.8071576e-01  -3.8510126e-01  -1.4330376e-01  -5.5168218e-02  -5.6249887e-01  -4.2755339e-01  -3.8529440e-01  -2.2680453e-01  -3.4435832e-01  -3.0293743e-01  -2.7467211e-01  -1.1483119e-01  -8.1046492e-02  -2.2620254e-01  -4.4149165e-02  -7.2036660e-02   8.5866307e-02   3.0396319e-01  -1.0909912e-02   3.1210936e-01  -9.6187188e-02  -3.9156092e-02  -6.2467776e-02  -2.4554963e-02  -1.8399659e-02  -4.2367584e-02   8.0245650e-02  -2.9382756e-01  -1.7170833e-02  -1.6024490e-01   1.4894686e-01   8.5694499e-02   4.0794215e-02  -2.0927318e-01  -2.0901378e-02  -3.4344102e-02  -2.3870927e-02   2.0721797e-01   1.1412790e-01  -5.1641769e-02   5.1694622e-02   1.6308399e-01
  -2.8001136e-02  -4.5712229e-01  -2.1524248e-01  -2.0338465e-01  -1.0182275e-01  -1.5135838e-01  -8.3406702e-02  -2.7667287e-01  -3.4673970e-02  -1.4926363e-01   3.1929733e-03   2.7869096e-02  -6.0868245e-02   1.9599235e-01  -2.6067851e-01  -2.9933023e-01  -4.2870097e-02   5.4667671e-02  -1.6349163e-01  -8.0611344e-02  -1.0791169e-01  -1.7351318e-01   6.4472086e-04   7.8900165e-02   2.4753598e-02  -2.2297077e-02  -6.9638149e-02  -9.0414144e-02  -2.8804812e-02  -1.2363592e-01   1.1448099e-01   2.0202499e-01   3.2313505e-01   2.4811286e-01   3.2438188e-01   3.8201859e-01  -2.3801579e-01  -3.0618921e-01  -2.9082824e-01  -2.8712674e-01  -3.9159834e-01  -3.0135454e-01   2.4371883e-01   2.6603731e-01   5.5187054e-01   4.8774564e-01   2.7197947e-02   1.8476330e-01   2.7226407e-01   2.2704249e-01   2.0449574e-02   1.8799805e-01  -1.5894163e-01  -6.7189269e-02  -1.8177770e-01  -3.2390881e-02  -6.1541001e-02  -2.8761290e-01   2.7641941e-01   1.5078338e-01   1.9334737e-01  -2.2857842e-01  -7.7050731e-02  -4.4183430e-02   2.9371082e-01   3.7575211e-01   1.0000000e+00   7.6640738e-01   2.0160152e-01   3.0162678e-01  -1.9378203e-01  -2.0225720e-01  -2.0972790e-01  -2.7957350e-01  -3.5165010e-01  -3.5638131e-01  -2.1101464e-01  -2.3638513e-01  -1.7687167e-01  -3.5186165e-01  -8.3328596e-02  -1.5754484e-01  -1.3846320e-01  -4.4811594e-02  -2.9918842e-01   4.4534702e-03   1.0195684e-01   2.5519429e-02  -2.6738970e-01  -2.2793548e-01   2.5971532e-01   3.5274172e-01   1.2846232e-01   4.7185541e-01  -2.7096447e-01  -1.5294672e-01  -2.8493392e-02   1.7792866e-01  -1.7044157e-02   9.4924984e-02   3.1239834e-01   8.1337417e-02  -1.4362347e-01  -2.1054169e-01  -6.5086451e-02   7.9373094e-02   2.9339761e-01  -5.1564165e-02  -7.7730258e-03  -2.5878878e-01   3.7951239e-02   6.5105718e-02   8.2568954e-02  -2.2602401e-01  -1.8375729e-01   1.5140818e-01
   1.8446970e-01  -2.3641741e-01  -4.2048848e-01  -3.1375847e-01  -2.1305530e-01  -2.4111752e-01  -2.0213451e-01  -2.1719086e-01  -1.9307289e-01  -2.1029807e-01   9.6415514e-02   5.5028248e-02  -1.0875565e-02   1.9030674e-01  -3.7385705e-01  -2.4489805e-01   2.5998525e-01   2.8003680e-01  -9.5024827e-02  -4.0108892e-02  -2.7489360e-02  -1.2369930e-01  -2.4740878e-01  -2.1440274e-01  -2.8146655e-01  -2.6125894e-01  -2.9500753e-01  -3.8710378e-01   7.0909078e-02   8.8339752e-02   7.8669637e-03   1.6505326e-01   4.6365183e-01   4.4442224e-01   2.2790471e-01   2.2268156e-01  -2.7774601e-01  -2.8703031e-01  -2.2142740e-01  -4.0943766e-01  -2.0739760e-01  -2.8064312e-01   1.4368876e-01   2.4205694e-01   3.7863029e-01   4.4836034e-01  -2.3750269e-02   1.4291853e-01   2.2060792e-01   3.3600056e-01   6.2280759e-02   2.2796030e-01  -1.7213445e-01   4.3912802e-02  -3.2215210e-01  -1.7127828e-01   1.4925379e-01  -1.1618249e-01   4.2628811e-01  -1.4634695e-01   2.3769413e-01  -9.8150072e-02   1.0418602e-01   7.7611560e-02   1.2397882e-01   1.3384342e-01   7.6640738e-01   1.0000000e+00   2.4118624e-01   1.9660139e-01  -2.0492215e-01  -1.7968022e-01  -1.9707508e-01  -2.1223616e-01  -2.9251784e-01  -2.7516209e-01  -1.6880273e-01  -1.8962902e-01  -6.6138193e-02  -4.6710965e-02  -1.3873567e-01  -8.7980142e-02  -2.5738807e-01   7.3983345e-02  -3.7149189e-01   2.4947599e-02  -1.8448363e-01  -1.9323047e-01  -4.8166973e-01  -4.4264490e-01   3.0066056e-01   4.2298077e-01   4.2399388e-01   2.4149124e-01  -3.4258824e-01  -3.6614169e-01  -1.1982495e-01   4.3403659e-03   5.5488888e-02   3.0625062e-01  -1.7933213e-02   1.8916663e-01  -1.5909192e-01  -1.2558529e-01  -9.0822549e-02  -1.2738168e-02   1.0171290e-01   1.3676318e-01  -8.9260279e-02  -4.8133487e-01  -7.3244172e-02  -2.1866767e-01   1.4602318e-01  -1.3554522e-01  -1.2443929e-01  -2.7193218e-02
   3.7532133e-01   3.4821478e-01  -2.2838710e-01  -1.9001873e-01  -2.3683940e-01  -3.2118878e-01  -3.0878739e-01  -3.0687444e-01  -2.6535578e-01  -2.3835020e-01   5.6298845e-02  -4.2548719e-01  -8.9514068e-02  -4.2256443e-01   1.1119736e-01  -7.8174605e-02   2.2107489e-01  -4.0129132e-02   3.4345336e-01   3.9554155e-01   2.0851872e-01   1.5774597e-01  -6.4371840e-02  -1.9167724e-01  -6.3786115e-02  -1.4579510e-01   1.6092402e-01   3.5655796e-03   3.6656603e-02  -1.6160988e-01  -2.5539728e-02  -2.4880781e-02  -6.0266218e-02  -6.5841963e-02   3.4989021e-04   3.7372022e-01   2.9173653e-03   1.5748218e-01  -4.8795230e-02   1.6589054e-01  -8.0857151e-03   1.6189965e-01   3.1758664e-01   3.2206516e-01   3.0239128e-01   1.7195327e-01   3.5231259e-01   3.3921002e-01   4.3525243e-02  -1.5732242e-01  -1.0576699e-01  -1.7231764e-01  -6.3558573e-02   4.2573541e-02  -9.9481299e-02   5.2727661e-02   4.4198693e-01   4.7620902e-01  -1.1752328e-01  -1.4913776e-01  -4.2791021e-01  -4.7139764e-01  -3.5753667e-01  -4.9555198e-01  -1.8278477e-01  -3.6309756e-01   2.0160152e-01   2.4118624e-01   1.0000000e+00   8.1458583e-01  -3.3674329e-01  -2.8085017e-01  -4.3853454e-02   3.8174255e-02  -8.0150322e-02  -2.0683015e-02  -3.7958561e-02  -1.0218931e-01   1.0603311e-01  -7.2857664e-03   2.5193668e-01   3.0662721e-02   3.5286616e-01   3.0306622e-01   1.7007497e-01   3.1078803e-01   2.7268650e-01   3.7552164e-01  -6.4460653e-02   5.6635141e-03  -1.2958835e-02  -2.4065471e-01  -5.0679578e-02  -5.5490304e-02   3.6897484e-02   7.1185267e-02   1.1447409e-01   2.3208878e-01   8.0274411e-03   9.7499163e-02   1.3951440e-01   2.5208876e-01  -1.8546626e-01   1.4324004e-02  -4.6899827e-01  -4.4445397e-01   2.3271033e-01   2.6345578e-01  -3.2437282e-01  -1.2317933e-01   1.2942350e-01  -2.1069834e-01  -2.0388241e-01  -2.0284648e-01  -3.9509912e-01  -4.2428290e-01
   3.0915596e-01   2.0939345e-01  -1.2051949e-01  -1.8811070e-01  -5.1754439e-02  -2.0184798e-01  -1.9079661e-01  -3.0377235e-01  -6.2214421e-02  -1.4262021e-01  -1.1529537e-02  -3.6755235e-01  -1.3408421e-01  -3.5053002e-01   1.6676972e-01  -3.1495095e-02   2.2125362e-02   6.1178872e-03   2.8122997e-01   3.6814891e-01   1.3908102e-01   6.5979802e-02   4.5366216e-02  -4.7527117e-02   2.0942243e-02  -4.2476190e-03   1.9815480e-01   1.2499921e-01   2.7622674e-02  -1.2658700e-01   5.7234289e-02   8.2562266e-02  -1.1656262e-02  -5.8195296e-02   2.3117723e-01   4.9676412e-01   5.0716566e-02   1.3359465e-01  -8.8559820e-02   2.4315684e-01  -7.2649758e-02   2.1589808e-01   3.7884774e-01   3.3021288e-01   4.3018826e-01   2.9738830e-01   3.5624109e-01   3.2450243e-01   3.2749988e-03  -1.5341601e-01  -3.1256772e-01  -3.1380630e-01  -1.7562854e-01  -1.4653913e-01  -1.3639617e-01   2.5069433e-02   3.0068840e-01   4.6326317e-01  -1.8924265e-01  -4.1102148e-02  -2.8450322e-01  -4.1150449e-01  -4.0054785e-01  -4.4417526e-01  -4.1993807e-02  -1.0525614e-01   3.0162678e-01   1.9660139e-01   8.1458583e-01   1.0000000e+00  -2.9170078e-01  -2.2582510e-01   3.1401123e-02   1.0125872e-01  -7.8357855e-02   1.4161893e-02  -2.5187981e-02  -4.7888065e-02  -3.9442180e-02   3.6538511e-02   1.6733189e-01   8.3645534e-02   3.8295887e-01   3.1560346e-01   4.7088331e-02   2.4552760e-01   2.8936595e-01   3.0655738e-01  -5.2238722e-02   7.2326910e-02  -3.6186250e-02  -1.8014282e-01  -2.6249270e-01  -3.8641815e-02  -9.4588765e-02  -4.9300495e-02   3.9571865e-02   1.1078882e-01  -3.0301285e-02   3.1100708e-03   1.9106886e-01   1.3447356e-01  -3.2559613e-01  -1.3009501e-01  -5.1671887e-01  -5.6224829e-01   1.8227499e-01   1.6658098e-01  -4.4650393e-01  -1.0874813e-01   1.7601553e-01  -1.2941019e-01  -2.4809314e-01  -3.3259219e-01  -5.7794875e-01  -4.2954391e-01
  -4.1512967e-01  -9.8250868e-03  -5.2706643e-02   3.5314633e-01  -1.8757013e-02   1.0005013e-01  -1.7694644e-01   1.8442380e-01   2.4020368e-01   2.7597569e-01   7.9205299e-03   2.4184340e-01   1.2895108e-01   1.7607203e-01   8.2317190e-02   3.6024883e-01  -3.6617700e-02  -1.8031044e-01   4.0070247e-02   8.3735905e-02  -3.1576752e-01   2.2695050e-01  -2.2509159e-01  -7.5874211e-02  -8.4888332e-02   1.2446644e-01  -3.8987095e-01   2.6947238e-02   2.5373684e-01   4.4381806e-01   3.9701343e-01   3.4868115e-01  -1.9147555e-01  -1.4195803e-01  -1.8047185e-01  -3.9967434e-01   9.5465813e-02   1.6563678e-01  -2.7156766e-01  -2.0487538e-01  -3.7295895e-02   1.8180193e-01  -9.8920375e-02  -1.7547689e-01  -3.1777435e-01  -2.1268343e-01  -7.8149968e-02  -1.2375810e-01  -2.0321725e-01  -1.6248091e-01   5.6436675e-02  -5.8144231e-02  -8.9380817e-02  -3.4397080e-03  -3.7836326e-01  -1.5373171e-01  -3.1531045e-01  -1.1633490e-01  -2.1054637e-01  -4.9460216e-02   1.4063085e-02   2.5797362e-01   3.3862823e-01   2.2549237e-01  -4.6899514e-03   4.5931398e-02  -1.9378203e-01  -2.0492215e-01  -3.3674329e-01  -2.9170078e-01   1.0000000e+00   8.8720909e-01   3.3392309e-01   4.1262516e-01   3.6500968e-01   4.5798972e-01   4.2982691e-01   6.2435245e-01   8.4549840e-03  -3.2053692e-02   8.0973126e-02   9.9060514e-02   2.7942272e-02  -4.1528844e-03   1.4452155e-01  -2.1420612e-01  -3.9597940e-01  -4.8694636e-01  -2.5102636e-01  -2.7639291e-01  -2.7445109e-01   3.4697151e-02  -1.5708960e-03  -1.3307583e-01   7.7275976e-03  -1.7176462e-02  -2.4098116e-01  -2.6856338e-01  -1.8398184e-01  -2.1037976e-01   2.5711229e-02   1.6168903e-01   2.0364200e-02  -3.8553292e-01   8.4693257e-02   2.3299557e-01   1.2656857e-01  -2.9890374e-01   2.2924518e-01   1.3311116e-01  -8.2045293e-02  -1.5948828e-01  -1.6804479e-01  -4.0896421e-02   1.4462388e-02   2.5612782e-01
  -3.0852199e-01  -1.2461744e-02  -1.0810971e-01   2.5060343e-01  -2.5247603e-02  -1.1934743e-01  -1.9088193e-01   1.5316685e-01   3.4442279e-01   3.1953838e-01  -1.0639115e-02   2.6136529e-01   1.0587018e-01   2.0389748e-01   9.4104410e-02   4.9781671e-01  -3.3411713e-02  -8.5709808e-02   1.9232321e-01   2.4221705e-01  -4.0640826e-01   1.5479959e-01  -2.7627764e-01  -1.3696995e-01  -4.7032091e-02   1.9838072e-01  -5.2176923e-01   9.1330495e-03   4.1675168e-01   5.8995382e-01   5.0161255e-01   5.0321015e-01  -5.9110198e-02  -5.2500995e-03  -2.1854788e-01  -4.2365798e-01  -7.7531354e-02   1.1636128e-01  -4.3409333e-01  -3.4382909e-01  -5.5145476e-02   2.2639138e-01  -1.6964135e-01  -2.4195269e-01  -3.7732929e-01  -2.6783539e-01  -1.0684983e-01  -1.4026676e-01  -3.2730091e-01  -2.4609367e-01  -1.0599687e-01  -1.6310159e-01  -8.6421295e-02   2.1367462e-02  -4.6908523e-01  -2.7399863e-01  -1.9809121e-01  -6.8134635e-02  -2.7896819e-01  -1.3883395e-01   2.5526359e-02   2.5723679e-01   2.6232606e-01   2.0519311e-01   4.1293297e-02   1.9957942e-02  -2.0225720e-01  -1.7968022e-01  -2.8085017e-01  -2.2582510e-01   8.8720909e-01   1.0000000e+00   4.7884045e-01   5.6190367e-01   4.3945239e-01   5.6973963e-01   3.9190726e-01   6.3113768e-01  -1.9981017e-02   1.9957068e-02   9.0989681e-02   1.9684896e-01   1.2201764e-01   1.5059822e-01   3.9513981e-03  -1.9928627e-01  -3.0647049e-01  -5.4794082e-01  -2.0974968e-01  -3.0044206e-01  -1.5967895e-01   1.5445218e-01  -2.8782825e-02   7.2136042e-03  -1.5711069e-01  -1.3091739e-01  -4.1023034e-01  -3.7872685e-01  -2.5653525e-01  -2.0682705e-01   1.0070534e-01   3.3566496e-01  -1.7200575e-02  -4.2881357e-01  -4.7293276e-04   1.3159580e-01   2.6398095e-01  -1.3707975e-01   1.8936859e-01   1.8221445e-02  -2.2456020e-01  -2.4204292e-01  -2.6787199e-01  -2.0657826e-01  -1.7472824e-01   1.7924665e-01
  -2.0818611e-01   6.0881903e-02  -2.7232177e-01   3.1983833e-02   4.1013873e-01   1.5849200e-01  -3.6370865e-01   4.2912967e-02   4.8539840e-01   5.9446888e-01  -9.0804151e-02  -1.8367267e-01  -2.5857801e-01  -2.4483914e-01   5.8547398e-01   7.3140606e-01   9.0933575e-02  -1.1767256e-01   3.6163022e-01   4.7067022e-01   1.0286055e-01   3.0663483e-01  -3.4840768e-01  -2.6528222e-01   3.5892871e-01   4.7082423e-01  -1.3222707e-01   2.5961132e-01   6.4672486e-01   6.0567802e-01   2.5553059e-02   4.7287078e-03  -2.2711864e-01  -2.3453520e-01  -1.2329006e-01  -2.9684105e-01   9.3188999e-02   2.4500827e-01  -1.4565310e-01  -6.8465758e-02   2.4000065e-01   3.9069258e-01  -2.2816992e-01  -2.9657389e-01  -3.3533275e-01  -3.4127944e-01  -1.5008843e-01  -2.1401232e-01  -5.3625164e-01  -4.7145195e-01  -4.0646397e-01  -4.7370117e-01   9.9106308e-03  -2.2984636e-02  -8.5702840e-02  -1.9223632e-01  -1.7181565e-01   8.1408170e-02  -3.9820238e-01  -7.4611768e-02  -3.0180884e-01   4.5480357e-02   2.2416160e-01   5.1223499e-02  -1.5759842e-01  -3.1793025e-01  -2.0972790e-01  -1.9707508e-01  -4.3853454e-02   3.1401123e-02   3.3392309e-01   4.7884045e-01   1.0000000e+00   8.5493516e-01   8.8120313e-01   8.7609840e-01   6.0947739e-01   5.9957928e-01   4.2362351e-01   1.6103991e-01   5.3463857e-01   5.8453174e-01   4.2053578e-01   3.9592115e-01   2.1030301e-01   1.5336169e-01   9.6733354e-02  -2.4222649e-01   6.0582010e-02   9.2076815e-03  -8.1492188e-02  -1.0583709e-02  -3.2889389e-01  -1.0353304e-01  -9.6918973e-04  -1.7029871e-03  -2.8092093e-01  -2.6216359e-01  -3.4050943e-01  -2.9287114e-01   1.5323669e-01   2.5869749e-01  -5.1321486e-02  -1.7377493e-01   8.4602945e-02   1.2676474e-01   3.9861323e-02   1.4180262e-01   2.5050831e-01   1.4295529e-01  -2.1440667e-01  -3.6699389e-01  -3.4002807e-01  -2.4388305e-01  -2.1266163e-01   2.3323021e-01
  -1.8712847e-01   2.2259963e-01  -3.1754625e-01   7.1241031e-02   2.7214851e-01   7.3588137e-03  -4.6169894e-01   5.5029109e-02   4.7397233e-01   4.6445082e-01   2.6712558e-02  -8.3512711e-02  -9.9436322e-02  -2.6742540e-01   5.0801948e-01   6.3740070e-01   1.6536427e-01  -2.3236076e-02   3.2218169e-01   4.0174643e-01  -2.5812342e-02   3.5744837e-01  -4.2766281e-01  -3.6594869e-01   2.0658086e-01   3.5930795e-01  -2.1376247e-01   1.9099431e-01   6.4786641e-01   6.5331781e-01   1.9262287e-01   1.6913296e-01  -2.2920307e-01  -2.1263073e-01  -2.4161876e-01  -2.8649276e-01  -3.9070867e-02   2.4255626e-01  -2.5790768e-01  -7.4778421e-02   1.2982622e-01   3.4770829e-01  -1.3907027e-01  -2.3850898e-01  -3.2525094e-01  -3.2183561e-01  -4.4154339e-02  -1.5893456e-01  -4.7287172e-01  -4.6762811e-01  -3.2278526e-01  -4.3190664e-01   3.5723652e-02   3.2546473e-02  -2.6241795e-01  -2.9340555e-01  -1.0943209e-01   2.6537268e-01  -3.6337578e-01  -1.9642638e-02  -2.9268406e-01   1.1850663e-01   1.9199006e-01   7.8816545e-02  -2.6972690e-01  -3.9671469e-01  -2.7957350e-01  -2.1223616e-01   3.8174255e-02   1.0125872e-01   4.1262516e-01   5.6190367e-01   8.5493516e-01   1.0000000e+00   8.0165257e-01   9.0132506e-01   5.4563486e-01   5.7533328e-01   3.3899217e-01   2.3415109e-01   4.6678148e-01   5.0617029e-01   4.7177648e-01   4.9429250e-01   1.6002184e-01   2.7441801e-02   1.0188419e-01  -2.4905884e-01  -7.5031098e-02   2.8757138e-02  -9.4643421e-02   4.3398930e-02  -3.0462846e-01  -8.8970926e-02  -1.1419709e-01  -4.9588680e-02  -3.3162769e-01  -3.1199673e-01  -3.3068788e-01  -2.8437399e-01   2.0854809e-01   4.0072057e-01  -1.4076413e-01  -2.5173816e-01  -1.4328335e-01  -6.1939876e-02   6.8953768e-02   9.6158585e-02   1.5372829e-01   6.4854547e-02  -2.1039154e-01  -3.5065797e-01  -4.1529004e-01  -3.4158512e-01  -3.6248300e-01   2.7686356e-02
  -2.9841156e-01   1.0759000e-01  -1.9307618e-01   1.2012498e-01   3.7357668e-01   2.3757437e-01  -3.5837559e-01   9.0351483e-02   4.1420628e-01   5.8794836e-01  -9.8869793e-02  -1.8969631e-01  -1.9675036e-01  -2.6002901e-01   5.1177141e-01   6.5628195e-01   7.1956772e-02  -1.9029903e-01   3.0893030e-01   3.9773295e-01   8.0822474e-02   3.0778273e-01  -2.9377967e-01  -1.5304443e-01   3.7009767e-01   4.5511569e-01  -1.3328391e-01   1.6290251e-01   4.4349654e-01   4.5315392e-01  -2.3600751e-02  -8.5102239e-02  -3.4854266e-01  -3.3794035e-01  -1.6645291e-01  -3.7813237e-01   2.1088049e-01   2.9289349e-01  -3.2589616e-02   3.4982165e-02   3.9626633e-01   3.8672823e-01  -2.6322122e-01  -3.7803300e-01  -4.2330459e-01  -4.7177511e-01  -2.2676565e-01  -3.1723057e-01  -5.7899200e-01  -4.9575245e-01  -3.5027117e-01  -4.6133548e-01  -1.7842332e-02  -2.7036283e-02  -6.9840063e-02  -1.9886646e-01  -2.0006905e-01   1.2211979e-01  -4.3899298e-01   5.6328404e-03  -3.8383159e-01   1.4668810e-01   2.4039130e-01   9.7884275e-02  -1.5332239e-01  -2.8071576e-01  -3.5165010e-01  -2.9251784e-01  -8.0150322e-02  -7.8357855e-02   3.6500968e-01   4.3945239e-01   8.8120313e-01   8.0165257e-01   1.0000000e+00   8.5987991e-01   6.7520470e-01   6.3905291e-01   3.2334357e-01   9.5835355e-02   4.5671870e-01   4.9210448e-01   3.0935541e-01   2.7809460e-01   3.6442681e-01   1.5251410e-01  -8.6539036e-03  -2.5585346e-01   5.1186812e-02   7.8012899e-03  -1.8865608e-01  -8.4119722e-02  -2.0568062e-01  -1.8043069e-01   1.9498993e-01   1.2977234e-01  -1.2880524e-01  -2.0804846e-01  -2.5358485e-01  -2.7860847e-01  -5.8497703e-03   1.7695720e-01   8.0668534e-02  -6.7305199e-02   1.9537868e-01   1.7878616e-01  -4.9447038e-02   3.5650644e-02   3.1409458e-01   2.2320829e-01  -1.5970235e-01  -2.9992243e-01  -1.7526054e-01  -5.0519733e-02  -5.5478240e-02   2.5736445e-01
  -2.8280106e-01   1.8357408e-01  -2.1738651e-01   1.8943029e-01   3.1423015e-01   1.2134262e-01  -4.0985575e-01   1.1568180e-01   4.7747012e-01   5.3805683e-01  -1.6317519e-01  -1.8961538e-01  -2.1451602e-01  -3.2848644e-01   5.1161339e-01   6.7428662e-01  -2.9930474e-02  -2.4330557e-01   3.2090966e-01   3.8670701e-01   6.9355631e-02   3.8523353e-01  -3.9800766e-01  -3.5192136e-01   1.9198760e-01   3.5973464e-01  -2.1930312e-01   2.0764491e-01   4.9279781e-01   5.2607408e-01   8.9538092e-02   3.9579810e-02  -2.8150200e-01  -2.6245775e-01  -2.4152518e-01  -3.6575112e-01   4.9523364e-02   2.9525653e-01  -1.6107866e-01  -2.7249769e-02   1.7116112e-01   4.0545337e-01  -1.9936882e-01  -3.1284516e-01  -4.1451691e-01  -4.1340930e-01  -8.3340810e-02  -2.0018142e-01  -5.1062901e-01  -4.5838841e-01  -2.8324314e-01  -4.0173310e-01   7.2913267e-02   3.7852991e-02  -1.1253395e-01  -1.4053370e-01  -2.3252885e-01   1.6966293e-01  -4.5062298e-01  -6.7068294e-02  -3.5622066e-01   9.6387946e-02   1.3879642e-01   1.9379714e-02  -2.8673306e-01  -3.8510126e-01  -3.5638131e-01  -2.7516209e-01  -2.0683015e-02   1.4161893e-02   4.5798972e-01   5.6973963e-01   8.7609840e-01   9.0132506e-01   8.5987991e-01   1.0000000e+00   5.8632042e-01   6.3675713e-01   2.6395025e-01   1.2631522e-01   3.6452366e-01   3.8342734e-01   3.3424692e-01   2.8595921e-01   1.9202717e-01   3.6790711e-02  -2.3443864e-03  -3.2803175e-01   3.9731921e-02   8.3465326e-02  -1.4906004e-01  -8.4683360e-03  -2.8906701e-01  -1.4468895e-01   3.4108393e-03   2.5817285e-02  -2.5490893e-01  -2.5570863e-01  -3.2436154e-01  -2.6897649e-01   1.0841010e-01   3.2361983e-01  -6.6473993e-02  -1.8708528e-01   4.9356557e-02   7.9296572e-02   4.6182480e-02   6.1951142e-02   2.2412185e-01   1.1707085e-01  -2.0050896e-01  -3.5106871e-01  -3.6809407e-01  -2.2728289e-01  -2.0310806e-01   1.4616870e-01
  -1.8366617e-01   9.2214050e-02  -3.2656807e-01   1.0036884e-02   2.8422872e-01   3.0817536e-01  -4.1736917e-01  -1.2214831e-01   2.6230604e-01   4.8181766e-01  -7.8959508e-02  -1.6331724e-01  -2.3160566e-01  -3.1044657e-01   3.5184824e-01   5.1702109e-01   1.4845679e-01  -1.6193977e-01   3.1618626e-01   3.2022936e-01   3.2291139e-02   2.1328515e-01  -3.4211679e-01  -1.7535443e-01   2.2915957e-01   3.1132596e-01  -1.7101304e-01   4.3759150e-02   3.0103199e-01   2.7571478e-01  -7.5402584e-02  -1.2106613e-01  -2.9174577e-01  -2.3893023e-01  -4.0887471e-02  -3.4661194e-01   2.2954300e-01   2.2217325e-01  -6.4854006e-02  -1.3435911e-01   2.0531080e-01   1.8054541e-01  -2.7913739e-01  -3.9760955e-01  -2.7659497e-01  -3.6496464e-01  -3.0465429e-01  -3.6366490e-01  -3.7088083e-01  -3.2094096e-01  -2.3137079e-01  -4.2346851e-01  -3.4774950e-02  -1.0620264e-01  -1.6351802e-01  -2.6590091e-01  -1.3466287e-01   9.3738687e-02  -2.4443078e-01  -3.5687360e-02  -2.2142136e-01   1.8938807e-01   3.3405742e-01   1.3174733e-01  -8.8743594e-03  -1.4330376e-01  -2.1101464e-01  -1.6880273e-01  -3.7958561e-02  -2.5187981e-02   4.2982691e-01   3.9190726e-01   6.0947739e-01   5.4563486e-01   6.7520470e-01   5.8632042e-01   1.0000000e+00   8.2637304e-01   2.8951558e-01   6.9467344e-02   3.8071708e-01   4.4975141e-01   2.2054258e-01   2.0019092e-01   3.3065126e-01   2.3866376e-01  -3.3847190e-02  -2.1989552e-01  -1.3473832e-01  -1.3003695e-01  -1.6455729e-01   6.3389810e-02   3.6093973e-03  -1.7242602e-02   2.4261340e-01   8.2461383e-02  -6.8951684e-02  -2.0519401e-01  -1.8553893e-01  -9.5904412e-02  -1.1103773e-01   1.2650434e-01  -1.0313853e-01  -7.9139630e-02   1.8476306e-01   2.0475609e-01  -1.6872233e-01   6.4320778e-02   3.2834163e-01   1.8291604e-01  -1.1623143e-01  -2.9693474e-01  -5.4779679e-02  -8.6762973e-02  -6.4602414e-02   3.2710126e-01
  -2.9306100e-01  -2.5411880e-02  -2.5878639e-01   4.8534156e-06   1.7153871e-01   1.8132003e-01  -3.3425032e-01  -9.8538553e-02   2.9514913e-01   4.5727089e-01  -8.0780713e-02  -7.3780818e-02  -8.9649098e-02  -1.4676907e-01   2.9160145e-01   5.8448163e-01   2.1011198e-02  -2.4776839e-01   2.3641689e-01   3.0062049e-01  -9.0397855e-02   1.6992315e-01  -3.6795625e-01  -1.5357813e-01   1.7573491e-01   3.2751645e-01  -2.6474184e-01   8.1714687e-02   3.4943431e-01   3.8619491e-01   1.3851509e-01   8.9534395e-02  -2.7823431e-01  -2.3037518e-01  -8.2852719e-02  -3.1590367e-01   2.2926072e-01   3.7248724e-01  -2.0847992e-01  -1.5231830e-01   1.6876477e-01   2.7566753e-01  -1.1217753e-01  -2.4463965e-01  -2.9299959e-01  -2.7763980e-01  -1.1853092e-01  -1.6093363e-01  -3.4890087e-01  -2.4152245e-01  -1.3406654e-01  -3.1396822e-01  -3.0238073e-02  -6.8899559e-02  -2.0684098e-01  -1.3101381e-01  -1.5827206e-01  -6.2478867e-02  -3.5360839e-01  -9.2695767e-02  -2.2427438e-01   1.5601600e-01   2.2795312e-01   5.4022021e-02  -2.1521915e-02  -5.5168218e-02  -2.3638513e-01  -1.8962902e-01  -1.0218931e-01  -4.7888065e-02   6.2435245e-01   6.3113768e-01   5.9957928e-01   5.7533328e-01   6.3905291e-01   6.3675713e-01   8.2637304e-01   1.0000000e+00   1.4032315e-01   4.6670106e-02   2.7259328e-01   3.7440667e-01   2.8752289e-01   2.4829446e-01   2.6779721e-01   1.2847193e-01  -4.8432989e-02  -3.2785028e-01  -1.8182526e-01  -2.1363931e-01  -5.0254884e-02   1.0185573e-01   6.8873374e-02  -2.3788000e-02   1.1124558e-01   6.8330962e-02  -1.0261471e-01  -1.9258468e-01  -6.4153415e-02  -6.1562235e-03  -3.8676894e-02   1.7798937e-01   5.4680365e-02  -1.7884297e-01   5.5807633e-02   9.6607388e-02  -4.4895827e-03  -2.9997855e-02   2.4901463e-01   1.5955823e-01  -5.0080180e-02  -2.4682390e-01  -4.8304472e-02  -2.6495224e-02  -1.0767143e-01   2.1060476e-01
   1.7475147e-01   2.6920203e-01  -3.8323608e-01  -2.7356442e-01   2.4424797e-01   1.8869868e-01  -3.1467261e-01  -2.4030015e-01   9.6184773e-02   1.4707979e-01   3.2212297e-01  -7.4774169e-02  -3.6741592e-04  -1.8963497e-01   3.5727663e-01   2.7238344e-01   6.5227113e-01   2.5044353e-01   7.4973218e-02   6.4013435e-02   3.6184742e-01   3.4194136e-01  -3.4400974e-01  -3.8839694e-01   3.8387043e-02   1.1175719e-01   2.1523900e-01   1.0298303e-01   5.4256067e-01   3.8075162e-01  -2.4275947e-01  -2.5294500e-01  -1.6855376e-01  -1.4684430e-01  -1.7445133e-01  -1.7217254e-01   1.7088205e-01   1.4042333e-01   1.2770520e-01  -1.0659188e-02   2.4404236e-01   1.3401399e-01  -5.4170073e-02   5.9236915e-02  -7.2613091e-02  -3.8689123e-02   3.8599453e-02   7.8834181e-02  -2.6066043e-02  -9.8323287e-02   3.8588578e-02  -5.0746869e-02   9.6190350e-02   1.1846930e-02  -6.5990341e-04  -9.1871625e-02   2.2222912e-01   1.8360443e-01  -5.5446929e-03  -1.8567184e-01  -1.2691500e-01  -1.9365799e-01   3.2547500e-01  -2.0052548e-02  -2.1053908e-01  -5.6249887e-01  -1.7687167e-01  -6.6138193e-02   1.0603311e-01  -3.9442180e-02   8.4549840e-03  -1.9981017e-02   4.2362351e-01   3.3899217e-01   3.2334357e-01   2.6395025e-01   2.8951558e-01   1.4032315e-01   1.0000000e+00   4.4906815e-01   7.1664246e-01   5.6228779e-01   2.3854565e-01   3.5126914e-01   3.0222482e-01   2.0808460e-01   6.2586873e-03   8.8031914e-02  -1.4313987e-01  -1.2687988e-01   6.3841096e-02  -1.2326890e-01  -3.1743792e-02  -1.4409993e-01  -5.1656915e-03  -1.0769710e-01  -2.8281352e-02  -7.3464407e-02  -8.6803604e-02  -3.0076718e-02  -5.8565287e-02   2.2114317e-02   1.6089398e-02   1.6004505e-01   1.5028653e-01   1.4181754e-01  -2.2521929e-01   2.0946723e-01   1.3491948e-01   1.1318193e-01  -2.9118743e-02  -1.7327587e-01  -1.3879510e-01  -1.3527627e-02   1.1598278e-01   1.3719347e-01
   3.2824145e-01   4.5527143e-01  -1.8478180e-01  -2.2473315e-01  -3.7892091e-02  -1.0049033e-01  -8.9835792e-02  -1.1574402e-01  -1.0763840e-01  -1.0769120e-01   4.2282416e-01   1.3908899e-01   2.4860348e-01  -5.1176733e-02   6.2080614e-02   5.1282630e-02   5.1278483e-01   5.4627556e-01  -9.5712402e-03  -9.3774507e-02   6.6999064e-03  -7.2333778e-02  -3.0036470e-01  -3.5962931e-01  -1.9972032e-01  -6.0569966e-02  -6.3567658e-02  -1.4441988e-01   3.6020330e-01   3.7798091e-01  -8.1504918e-02  -2.4407524e-02   1.0180959e-01   1.1251273e-01  -1.2328243e-01   2.2123802e-02   6.1305342e-02   2.9676793e-02   1.1033712e-01   2.2692894e-02   1.8563584e-01   8.3319383e-02   7.2291746e-03   1.6741253e-01  -6.8016705e-02   1.1267060e-01   8.8202509e-02   1.1680429e-01   8.4786171e-02   1.8413857e-01   2.4494408e-02   2.2441846e-02  -3.7166959e-03  -9.9519007e-02  -6.8469872e-02  -7.8433457e-02   3.2816511e-01   3.6067111e-01   1.7783451e-01  -1.9908589e-01   1.2532256e-01   3.9948638e-02   2.3738312e-01   5.0426327e-02  -1.7390890e-01  -4.2755339e-01  -3.5186165e-01  -4.6710965e-02  -7.2857664e-03   3.6538511e-02  -3.2053692e-02   1.9957068e-02   1.6103991e-01   2.3415109e-01   9.5835355e-02   1.2631522e-01   6.9467344e-02   4.6670106e-02   4.4906815e-01   1.0000000e+00   2.1094855e-01   4.3551387e-01   1.1816115e-01   3.2184123e-01  -6.2130417e-04   8.4960961e-02  -7.9033014e-02   4.0444788e-02  -9.4778393e-02  -2.8849675e-02   4.1435180e-03  -1.2491373e-01   1.3555248e-03  -3.2029727e-01  -1.2326777e-01  -2.3297900e-01  -2.4923458e-02  -1.6465200e-01   1.4734272e-01   1.6753127e-01  -2.5786272e-01  -4.2409140e-02  -1.3450149e-02   9.1014798e-02  -1.4424795e-01  -2.7662875e-01  -2.4438221e-01   1.7176188e-01  -2.4316015e-01  -3.7684554e-02   1.1826556e-02  -9.6591717e-02  -4.9299935e-02   1.1664111e-02  -5.9301317e-02  -3.2732705e-01
   1.0905819e-01   1.6114365e-01  -4.7050055e-01  -2.3271349e-01   2.0067187e-01   1.1317842e-01  -3.8230889e-01  -1.3764996e-01   1.2760947e-01   2.3582746e-01   3.0835512e-01  -1.2239719e-01  -2.1199154e-02  -1.3132107e-01   5.3049821e-01   4.4129964e-01   4.3990890e-01   1.1293875e-01   2.7343110e-01   3.6242152e-01   2.6719209e-01   4.0056714e-01  -3.4672674e-01  -3.0851019e-01   2.1268484e-01   2.2068945e-01   2.0646488e-01   3.1065846e-01   5.5138146e-01   3.7065132e-01  -1.0014355e-01  -7.7840350e-02  -3.1633991e-01  -2.8977393e-01  -2.3875242e-01  -6.8140443e-02   1.0706898e-01   1.4462479e-01  -1.2385412e-01  -8.2793140e-02   2.1591881e-01   2.8808836e-01   7.6620839e-02   5.1925329e-02   3.7617040e-02  -4.5420295e-02   6.6950721e-02   3.1104798e-02  -2.1991326e-01  -3.8136799e-01  -2.1531111e-01  -3.6033370e-01  -3.5317275e-02  -7.3664051e-02  -9.3484913e-02  -1.8263197e-01   1.9271107e-01   1.6511322e-01  -3.4719460e-01  -2.1666611e-01  -3.6646430e-01  -2.1060321e-01   2.8550722e-01  -3.6030024e-02  -1.2426578e-01  -3.8529440e-01  -8.3328596e-02  -1.3873567e-01   2.5193668e-01   1.6733189e-01   8.0973126e-02   9.0989681e-02   5.3463857e-01   4.6678148e-01   4.5671870e-01   3.6452366e-01   3.8071708e-01   2.7259328e-01   7.1664246e-01   2.1094855e-01   1.0000000e+00   7.4950338e-01   5.9312955e-01   5.7742870e-01   5.6358805e-01   4.9112979e-01   2.9847088e-01   1.7431228e-01  -1.3762662e-01  -3.7051893e-02   5.6995205e-02  -1.5950315e-01  -2.3110578e-01  -6.2064855e-02  -9.3900041e-03   8.5905672e-03  -1.4952958e-01  -4.9870240e-02  -1.6884127e-01  -1.8946180e-01   2.5226920e-01   7.6430893e-02  -7.3238579e-03  -4.8208143e-02   5.7908559e-03   4.5081472e-02  -1.9257294e-02   6.3728679e-02   8.4282940e-02   1.6593047e-01  -4.1677608e-02  -1.2753898e-01  -3.1430077e-01  -2.3761117e-01  -1.0807366e-01   1.3234635e-01
   2.1604227e-01   7.8700277e-02  -3.9324713e-01  -3.1246673e-01   1.5855636e-01   1.4179510e-01  -1.9737186e-01  -1.2823376e-01   1.1114548e-01   3.8580919e-01   3.1982309e-01  -2.1924495e-02   7.5441960e-02  -5.8291509e-02   4.3827466e-01   5.8573003e-01   3.8662227e-01   3.1669065e-01   3.3162290e-01   3.7183460e-01   5.4807710e-02   1.3250861e-01  -3.9997663e-01  -2.2033091e-01   2.0617228e-01   3.2475923e-01  -1.6161263e-02   1.9126427e-01   5.1661208e-01   5.0517268e-01  -5.2893114e-02   2.6529462e-02  -1.4769233e-01  -1.2149710e-01  -1.7623867e-01  -8.9470659e-02   2.9671934e-02   2.7934098e-02  -1.6094253e-01  -1.8254812e-01   2.0615573e-01   2.2989047e-01  -6.1108551e-02  -4.6950376e-02  -8.3016209e-02  -2.4924276e-02  -1.1147520e-01  -1.2389178e-01  -3.5455248e-01  -3.4272420e-01  -3.9234174e-01  -5.1107248e-01  -1.5681854e-01  -2.3284002e-01  -1.8296466e-01  -2.9842242e-01   2.6478638e-01   1.2016296e-01  -2.3670427e-01  -3.2498814e-01  -7.1653730e-02   1.3309107e-02   4.2762825e-01   1.8403339e-01   4.8867232e-02  -2.2680453e-01  -1.5754484e-01  -8.7980142e-02   3.0662721e-02   8.3645534e-02   9.9060514e-02   1.9684896e-01   5.8453174e-01   5.0617029e-01   4.9210448e-01   3.8342734e-01   4.4975141e-01   3.7440667e-01   5.6228779e-01   4.3551387e-01   7.4950338e-01   1.0000000e+00   4.4094306e-01   6.8655722e-01   4.4439938e-01   5.5646632e-01   1.9558252e-01   7.0235838e-02  -7.4252636e-02  -1.0424366e-01  -6.9048141e-03  -1.0026498e-01  -1.4448118e-01  -1.5831443e-01  -7.1020412e-02  -1.1050187e-01  -2.0065449e-01  -1.4654763e-01  -1.5146283e-01  -7.2996589e-02   8.2892345e-03   7.9747951e-02  -1.9406390e-02  -4.7918185e-02   4.2290853e-02  -3.9025803e-02  -1.2053665e-01   1.0040722e-01   2.8856921e-02   1.2208541e-01  -4.5537651e-02  -2.3415018e-01  -1.6577515e-01  -1.8708119e-01  -1.1515833e-01   7.1821733e-02
   1.2099311e-01   1.9564654e-01  -2.2267185e-01  -1.5516168e-01   3.4185514e-02  -8.7227028e-02  -2.5874036e-01  -1.3987104e-01   6.3819930e-02   4.2866193e-02   1.5256086e-01  -2.8672130e-01  -4.5799499e-02  -3.4846982e-01   5.4077980e-01   4.2303715e-01   1.0925012e-01  -5.7009841e-02   3.2019248e-01   3.8628142e-01   2.1411952e-01   3.7763068e-01  -8.1681869e-02  -1.9453345e-01   1.5801317e-01   8.5606906e-02   2.4151221e-01   4.3072083e-01   3.9921926e-01   1.8044890e-01   1.6488964e-01   6.5369367e-02  -3.9014835e-01  -3.6799140e-01  -1.1454793e-01   1.5362095e-01   2.0836815e-01   4.2391248e-01  -6.2978108e-02   1.7782172e-01   2.0146060e-01   4.3102443e-01   2.1237835e-01   1.6839873e-01   6.3857641e-02  -1.1535705e-02   3.0780974e-01   2.0467166e-01  -1.8808687e-01  -3.6265549e-01  -2.0780939e-01  -3.4419537e-01   2.1711983e-02   2.8390477e-02   4.7589395e-02   8.1001350e-02   1.7212721e-01   2.3912890e-01  -3.9181908e-01  -1.2675751e-01  -4.6764536e-01  -3.1971339e-01  -1.2835804e-01  -3.3952077e-01  -1.8555289e-01  -3.4435832e-01  -1.3846320e-01  -2.5738807e-01   3.5286616e-01   3.8295887e-01   2.7942272e-02   1.2201764e-01   4.2053578e-01   4.7177648e-01   3.0935541e-01   3.3424692e-01   2.2054258e-01   2.8752289e-01   2.3854565e-01   1.1816115e-01   5.9312955e-01   4.4094306e-01   1.0000000e+00   6.5751366e-01   4.1604044e-01   4.3849073e-01   6.1310985e-01   4.3931194e-01   1.4240197e-02   2.1846442e-01   3.2920394e-02  -1.9496650e-01  -3.0314309e-01  -6.0459615e-02  -4.5499082e-03   1.0008191e-01  -5.9012956e-02   6.3249522e-04   2.3921043e-02  -1.9216137e-02   3.6857796e-01   2.9284648e-01   1.9454436e-02  -6.0879650e-02  -3.4611595e-01  -3.0386560e-01   1.7378660e-01   1.9029454e-01  -1.7346563e-01   2.6383163e-02   4.8266697e-02  -1.2582097e-01  -3.5890421e-01  -2.6715616e-01  -3.6482935e-01  -2.1220275e-01
   3.0411823e-01   1.0469583e-01  -5.0903274e-01  -3.6538481e-01  -1.4737999e-01  -2.0987694e-01  -2.6664603e-01  -1.6796007e-01  -8.4528522e-02   1.1309829e-01   3.9186854e-01  -2.9838063e-02   1.8398276e-01  -1.2615632e-01   3.1003613e-01   4.6488573e-01   4.4269007e-01   3.6447378e-01   3.9281364e-01   4.6748447e-01  -1.4002257e-02   2.2805989e-01  -3.8112693e-01  -3.3515206e-01  -3.2268198e-02   3.2781324e-02  -1.1163706e-01   7.5913379e-02   5.4450623e-01   4.6965739e-01   2.6637802e-01   3.3885150e-01   6.1067145e-02   8.4296505e-02  -2.5393274e-01   4.1106896e-03  -1.3678393e-01   1.3687756e-01  -3.4375588e-01  -1.6443475e-01   1.3350751e-01   3.9952901e-01   5.7135739e-02   5.0530554e-02  -6.3042514e-02  -3.3760742e-02   1.8461246e-02  -6.7498000e-03  -2.9489367e-01  -2.9828732e-01  -3.4604634e-01  -4.7224600e-01  -1.9862856e-01  -1.8124559e-01  -4.1319775e-01  -3.5280751e-01   3.9456417e-01   2.4256866e-01  -6.7984245e-02  -2.2198371e-01  -9.3079735e-02  -5.7430176e-04   2.3488167e-01   8.6028115e-02  -1.4847460e-01  -3.0293743e-01  -4.4811594e-02   7.3983345e-02   3.0306622e-01   3.1560346e-01  -4.1528844e-03   1.5059822e-01   3.9592115e-01   4.9429250e-01   2.7809460e-01   2.8595921e-01   2.0019092e-01   2.4829446e-01   3.5126914e-01   3.2184123e-01   5.7742870e-01   6.8655722e-01   6.5751366e-01   1.0000000e+00   2.9945341e-01   4.2622167e-01   3.0586758e-01   2.0459445e-01  -2.1410767e-01  -4.0159313e-02   2.3033293e-02  -4.4790359e-02  -6.0705144e-03  -3.9032348e-02  -2.5310953e-01  -2.9123310e-01  -3.4267698e-01  -3.1436935e-01  -1.3590629e-01  -9.3543542e-03   7.2384343e-02   3.4118364e-01  -1.5585508e-01  -1.4028616e-01  -2.6172782e-01  -1.9137184e-01   2.9324244e-02   2.0959135e-01  -6.3111119e-02  -2.6483938e-01  -2.1732155e-01  -2.3596955e-01  -2.4772984e-01  -3.1280974e-01  -3.1515077e-01  -1.1972222e-01
   3.1138608e-02   2.9746909e-01  -4.8385024e-02   5.6041060e-02  -1.6740415e-01   1.0302785e-01  -1.2005069e-01  -4.9047574e-02  -2.5804654e-01   4.4609348e-02   1.3457498e-01  -2.9397339e-01   1.5872904e-01  -2.1198382e-01   3.0592020e-01   2.4813041e-01   2.0236533e-01  -1.9709240e-01   3.1257423e-01   3.0107366e-01   7.1893530e-02   2.5298710e-01  -5.6096490e-02   3.0056051e-02   1.5198190e-01   6.3619045e-02   1.2976299e-01   1.3844040e-01   2.3319146e-02  -1.4669743e-01  -7.8847364e-02  -1.9132002e-01  -5.5675144e-01  -5.4301964e-01  -1.5633240e-01   1.6020719e-02   4.7401929e-01   3.4222502e-01   1.8334065e-01   2.9956389e-01   4.5063080e-01   4.1477314e-01   1.0197330e-01   2.8382945e-02  -1.4855899e-01  -2.1760582e-01   1.2742479e-02  -2.2945071e-02  -3.4891176e-01  -4.5500974e-01  -9.2817834e-02  -3.9321961e-01  -8.5733758e-02  -1.7609842e-01   1.2868691e-01   1.4217127e-01   1.6115567e-01   1.7041497e-01  -3.9990028e-01  -1.5700543e-01  -4.3387771e-01  -1.4121517e-01   1.7144330e-01  -1.8166552e-01  -5.2319346e-02  -2.7467211e-01  -2.9918842e-01  -3.7149189e-01   1.7007497e-01   4.7088331e-02   1.4452155e-01   3.9513981e-03   2.1030301e-01   1.6002184e-01   3.6442681e-01   1.9202717e-01   3.3065126e-01   2.6779721e-01   3.0222482e-01  -6.2130417e-04   5.6358805e-01   4.4439938e-01   4.1604044e-01   2.9945341e-01   1.0000000e+00   5.7591183e-01   1.4196078e-01   3.4630837e-01   2.0416489e-01   1.6529474e-01  -2.7013082e-01  -4.4916925e-01   4.1892934e-02  -3.1477327e-01   4.9429194e-01   3.3123383e-01   3.0024679e-01   2.0945307e-01   1.7975926e-01  -2.1989944e-02  -1.6540626e-01  -5.0298691e-02   2.4280452e-01   1.6382447e-01   1.8175554e-01   1.5462084e-01  -1.1642259e-01  -2.0793984e-01   1.4667275e-01   2.5107684e-01   1.7431508e-01   8.1077709e-02   1.4143073e-01   3.1062175e-01   2.7280715e-01   1.7792131e-01
   3.0465292e-01  -1.0130763e-02  -1.7071494e-01  -2.5314701e-01  -1.2008074e-01   4.8411702e-03  -5.5378200e-02  -2.3271699e-01  -2.6227731e-01   8.4941302e-02  -8.3018977e-02  -4.9657042e-01  -1.7325231e-01  -2.6038519e-01   1.9919597e-01   3.0240271e-01   7.0487910e-02  -1.2237614e-01   3.4358267e-01   3.3213889e-01   2.6320539e-01   2.2875335e-01  -1.1903531e-01  -1.2095416e-03   1.9350824e-01   1.5048691e-01   1.8093917e-01   2.0242120e-01  -4.4591835e-02  -1.4006691e-01  -1.9083367e-01  -2.0622097e-01  -2.9504105e-01  -2.7821701e-01   1.6952756e-03   1.6597471e-01   2.2932066e-01   2.0987726e-01   2.4313644e-02   4.0545947e-02   2.7010723e-01   3.2860820e-01   1.5708896e-01   1.6680082e-01   1.6996654e-01   1.0742767e-01   5.3078369e-02   4.5760811e-02  -1.8899782e-01  -3.0567974e-01  -1.9916680e-01  -3.6177351e-01   3.9686740e-03  -4.0769905e-02   1.2406599e-01   1.0915283e-01   2.4533089e-01   6.6226788e-03  -3.0387317e-01  -4.2810438e-01  -3.1474429e-01  -3.5688503e-01  -3.6157311e-02  -3.1810436e-01   1.9016461e-01  -1.1483119e-01   4.4534702e-03   2.4947599e-02   3.1078803e-01   2.4552760e-01  -2.1420612e-01  -1.9928627e-01   1.5336169e-01   2.7441801e-02   1.5251410e-01   3.6790711e-02   2.3866376e-01   1.2847193e-01   2.0808460e-01   8.4960961e-02   4.9112979e-01   5.5646632e-01   4.3849073e-01   4.2622167e-01   5.7591183e-01   1.0000000e+00   3.5678071e-01   4.3622015e-01   5.7079994e-02   1.5413033e-01   2.8492651e-02  -8.7512112e-02   1.6362652e-02  -7.2153096e-03   1.3972351e-01   5.5283916e-02   1.0922274e-01   2.4217962e-01   1.3599341e-01   2.9101190e-01   2.4475300e-02   1.2272368e-01   1.4687610e-01   1.9496872e-01   6.1587870e-02  -9.0219820e-02   5.8834874e-02   1.6610298e-01  -9.8435701e-02   1.4304458e-02   9.5615496e-02  -1.2896370e-01   3.5020366e-02  -8.7480543e-03   1.7225972e-02  -2.7271832e-02
   7.1382425e-02  -8.1843574e-02  -5.2277830e-02  -1.7567311e-01   8.6590033e-02  -9.8308166e-02  -7.7270516e-02  -9.1750713e-02  -4.0515406e-03  -9.5380797e-02   1.2546391e-02  -2.9636390e-01  -1.9696530e-01  -3.4874492e-01   3.7514240e-01  -1.7110324e-02  -1.5413642e-01  -1.0526603e-01   1.5097881e-01   1.0540789e-01   2.1085662e-01   5.9644154e-02   1.2691530e-01   8.4220560e-03   3.3487096e-01   9.6046707e-02   4.4502467e-01   4.6444700e-01   2.3025092e-02  -1.9149260e-01  -6.9938058e-02  -1.1505007e-01  -3.0124808e-01  -3.3567539e-01  -1.9535883e-02   2.6023718e-01  -1.2930891e-01   7.4979702e-02  -4.5018150e-02   1.1407799e-01  -1.8544905e-01  -6.5925255e-02   1.7830598e-01   1.1421761e-01   2.7657153e-01   6.0310923e-02   2.1942399e-01   1.4190053e-01   5.2368046e-02  -1.4679113e-01  -1.4953808e-01  -1.7388482e-01   2.0461024e-01   6.7685609e-02   3.7222986e-01   2.4338087e-01  -6.0412257e-03  -4.4900723e-02  -1.7649876e-01   2.1244389e-01  -3.5298211e-01  -3.1349180e-01  -3.2841502e-01  -3.1372488e-01   2.6988648e-02  -8.1046492e-02   1.0195684e-01  -1.8448363e-01   2.7268650e-01   2.8936595e-01  -3.9597940e-01  -3.0647049e-01   9.6733354e-02   1.0188419e-01  -8.6539036e-03  -2.3443864e-03  -3.3847190e-02  -4.8432989e-02   6.2586873e-03  -7.9033014e-02   2.9847088e-01   1.9558252e-01   6.1310985e-01   3.0586758e-01   1.4196078e-01   3.5678071e-01   1.0000000e+00   7.0964097e-01   3.6743717e-01   5.8852352e-01   2.9199108e-01   3.6792282e-02  -3.2794031e-01   3.1461796e-01  -6.5934930e-02   2.9821184e-01   9.4252473e-02   3.0140463e-01   6.0714912e-02   6.5884365e-02   5.3947155e-01   1.5716141e-01   1.8134005e-01   2.8210587e-01  -2.2615779e-01  -2.0024563e-01   2.6696367e-01   3.3859574e-01  -1.2309612e-01   1.3619727e-01   8.5339867e-02   1.4071150e-01  -1.4268981e-01  -1.8329324e-01  -2.0358163e-01  -1.6843503e-01
   3.1421302e-01   1.4424964e-01   1.3453222e-01  -1.4701569e-01  -1.3905155e-01  -7.7104655e-02   1.1638433e-01  -1.8079021e-01  -3.9372566e-01  -3.4875993e-01   7.9846533e-02  -3.3160718e-01  -5.9916240e-02  -3.1375995e-01   1.9387054e-01  -2.3242094e-01  -5.5701699e-03  -1.8954821e-02   8.7553372e-02  -2.9403668e-02   2.9542165e-01   6.7815981e-02   3.3827559e-01   1.8167637e-01   1.2951393e-01  -1.4045149e-01   5.7679571e-01   3.0384807e-01  -2.3830291e-01  -4.6321556e-01  -1.2585095e-01  -2.3557146e-01  -2.8250295e-01  -3.4004693e-01  -4.1087093e-02   3.5120036e-01   1.5954699e-01   1.3044184e-01   2.6033369e-01   4.4871682e-01   1.3494364e-03   3.7733115e-02   2.2549955e-01   2.6285536e-01   2.1902223e-01   6.1528002e-02   2.5411922e-01   2.3846539e-01   1.2528124e-01  -1.0333924e-01   1.2273041e-02  -5.7287482e-02   1.6015569e-01   3.1071707e-02   4.6741143e-01   4.1712452e-01   2.4137760e-01   1.4616809e-01  -2.0572746e-03   1.1065052e-01  -3.2943500e-01  -4.6903498e-01  -3.4754288e-01  -4.1609950e-01  -4.3948103e-02  -2.2620254e-01   2.5519429e-02  -1.9323047e-01   3.7552164e-01   3.0655738e-01  -4.8694636e-01  -5.4794082e-01  -2.4222649e-01  -2.4905884e-01  -2.5585346e-01  -3.2803175e-01  -2.1989552e-01  -3.2785028e-01   8.8031914e-02   4.0444788e-02   1.7431228e-01   7.0235838e-02   4.3931194e-01   2.0459445e-01   3.4630837e-01   4.3622015e-01   7.0964097e-01   1.0000000e+00   4.0132266e-01   5.5897874e-01   2.8504145e-02  -3.2322973e-01  -1.2647663e-01  -5.7878413e-03   1.7099721e-01   2.8316602e-01   3.4054362e-01   3.7686068e-01   2.1467411e-01   1.3858167e-01   1.2713725e-01  -5.3787706e-02   2.3626313e-01   4.0989397e-01  -7.1077215e-02  -1.6501435e-01   5.6517394e-02   2.2545783e-01  -2.4065305e-01   6.6990635e-02   1.7039827e-01   1.7243317e-01   8.1197685e-02   1.2107720e-01   6.2283769e-02  -1.7580826e-01
  -3.3453579e-02   1.1309841e-01   5.8969575e-01   3.9709735e-01  -5.6349752e-02  -8.2557292e-02   4.5758030e-01   4.3303615e-01  -1.2587394e-01  -9.7057444e-02  -2.3336255e-01  -1.9963170e-01  -4.0350547e-02  -1.8343745e-01   1.1203077e-01  -1.3312302e-01  -3.3727197e-01  -3.1506925e-01   1.6727021e-01   6.4335606e-02  -7.2612651e-02  -2.6925899e-01   3.8994108e-01   2.9032093e-01   2.0862771e-01   1.8975060e-02   1.4511794e-01   1.8724206e-01  -2.3717242e-01  -3.2740595e-01  -1.6611578e-01  -1.8978291e-01  -1.5532088e-01  -2.0611218e-01  -8.3447181e-02  -3.7182629e-02   4.0273304e-02  -2.3347441e-02   3.1623566e-01   4.0572769e-01   6.4685482e-02   5.0923049e-02  -2.1210665e-01  -1.8929329e-01  -1.8380370e-01  -2.3990278e-01  -1.2897611e-01  -1.7591764e-01  -1.7807249e-01  -1.6597764e-01  -1.2077481e-01  -1.3551024e-01   1.5189936e-01  -1.0576515e-01   5.9508513e-01   4.2887671e-01  -1.1944895e-01  -9.2079362e-02  -7.4558575e-02   2.2795407e-01  -1.1849450e-01  -2.0052209e-02  -2.3739505e-01  -2.2434239e-01   8.7017687e-02  -4.4149165e-02  -2.6738970e-01  -4.8166973e-01  -6.4460653e-02  -5.2238722e-02  -2.5102636e-01  -2.0974968e-01   6.0582010e-02  -7.5031098e-02   5.1186812e-02   3.9731921e-02  -1.3473832e-01  -1.8182526e-01  -1.4313987e-01  -9.4778393e-02  -1.3762662e-01  -7.4252636e-02   1.4240197e-02  -2.1410767e-01   2.0416489e-01   5.7079994e-02   3.6743717e-01   4.0132266e-01   1.0000000e+00   7.0626524e-01  -1.4555281e-01  -2.5631606e-01  -3.3773950e-01   3.1102224e-02   4.0063799e-01   4.2298103e-01   2.8874165e-01   3.1775355e-01   6.9264657e-02  -3.8436859e-02   2.9769391e-02  -1.1447916e-02   2.4364084e-01   4.3147487e-01   1.3849764e-01   9.0191943e-02   1.6467937e-01   1.7324573e-01   9.9975376e-03   2.6805482e-01   3.0467375e-02   1.5051185e-01   1.4246129e-01   2.1422003e-01   1.5922707e-01   4.9974428e-02
  -3.2558768e-02   1.0585770e-01   4.1514103e-01   3.8848963e-01   1.2615483e-01   8.1849666e-02   2.5607927e-01   3.5514634e-01   3.5630367e-02  -7.7317647e-02  -1.9366373e-01  -2.3501820e-01  -1.5048202e-01  -3.9258071e-01   3.3237830e-01  -1.1002740e-01  -3.7770172e-01  -2.9816785e-01   1.5284730e-01   1.1505768e-03   1.8252934e-01   7.9990625e-02   4.0204836e-01   1.8142885e-01   1.6984298e-01  -2.0124410e-02   3.6925627e-01   4.1835898e-01  -2.0437739e-01  -3.0680697e-01  -4.6475801e-02  -1.6263910e-01  -2.0773658e-01  -2.6188956e-01   5.8174989e-03   1.4375839e-01  -7.6087539e-02   1.2294626e-02   2.1721454e-01   3.9742714e-01  -1.1326330e-01   4.6651787e-02  -4.8868692e-02  -1.0331050e-01   1.6731607e-02  -1.5071779e-01   3.0396811e-02  -8.4592291e-02  -1.5525833e-02  -1.0622802e-01  -7.7840207e-02  -9.2041070e-02   2.0081688e-01  -4.9546372e-02   5.2235369e-01   3.8420196e-01  -2.3461100e-01   1.0050158e-02  -3.8412216e-02   3.8103124e-01  -1.7606469e-01  -3.9415548e-02  -2.5034734e-01  -1.9878585e-01  -6.0867582e-02  -7.2036660e-02  -2.2793548e-01  -4.4264490e-01   5.6635141e-03   7.2326910e-02  -2.7639291e-01  -3.0044206e-01   9.2076815e-03   2.8757138e-02   7.8012899e-03   8.3465326e-02  -1.3003695e-01  -2.1363931e-01  -1.2687988e-01  -2.8849675e-02  -3.7051893e-02  -1.0424366e-01   2.1846442e-01  -4.0159313e-02   1.6529474e-01   1.5413033e-01   5.8852352e-01   5.5897874e-01   7.0626524e-01   1.0000000e+00  -7.1363564e-02  -1.6753114e-01  -4.4307593e-01   8.9723677e-02   1.8137663e-01   3.8058594e-01   1.8820543e-01   2.6041843e-01  -3.7075406e-03  -8.5550263e-02   2.3063500e-01   8.1531912e-02   1.2699261e-01   4.2029575e-01   3.7880069e-02  -2.7541514e-02   9.4842817e-02   1.8524993e-01  -3.5352822e-02   1.9989531e-01   3.7656452e-02   2.5005932e-01  -9.8594439e-02   5.8378797e-02   8.8700666e-02  -9.4591821e-02
  -1.4489839e-02  -2.4182249e-01  -3.2122888e-01  -4.0016906e-01   1.1091517e-01  -1.3862074e-01  -1.7931051e-01  -1.2536318e-01   1.1938188e-01  -1.3914079e-01   1.5533360e-02   1.1212935e-01  -7.8809120e-03   2.2687201e-01  -7.3856406e-02  -1.2409846e-01   7.6872162e-02   1.9380675e-01  -2.6896403e-01  -1.9165982e-01   1.5179183e-01   4.0398521e-02  -1.3770861e-01  -2.2065241e-01   5.2336433e-02  -1.4107434e-02   1.3689764e-01   1.0225655e-01   1.3516494e-01   8.8125083e-02  -9.5947965e-02  -4.7715746e-02   7.3749002e-02   1.1107848e-01   1.4080896e-01   1.8846196e-01  -2.0954068e-01   1.9259197e-03  -2.1778507e-01  -3.0156983e-01  -3.0690446e-01  -2.1877462e-01   3.0755814e-01   2.7653704e-01   3.2556471e-01   3.5787428e-01   2.5806447e-01   3.3966459e-01   2.9486961e-01   3.0092625e-01   2.8947357e-01   3.0968535e-01   5.2952874e-01   4.8765643e-01   1.8675255e-01   8.8220344e-02  -1.1411825e-03  -2.5117691e-01  -3.9412575e-02  -2.1400191e-02   3.8487630e-03  -1.3200415e-01  -1.5077347e-01  -7.7218802e-03   1.0658318e-01   8.5866307e-02   2.5971532e-01   3.0066056e-01  -1.2958835e-02  -3.6186250e-02  -2.7445109e-01  -1.5967895e-01  -8.1492188e-02  -9.4643421e-02  -1.8865608e-01  -1.4906004e-01  -1.6455729e-01  -5.0254884e-02   6.3841096e-02   4.1435180e-03   5.6995205e-02  -6.9048141e-03   3.2920394e-02   2.3033293e-02  -2.7013082e-01   2.8492651e-02   2.9199108e-01   2.8504145e-02  -1.4555281e-01  -7.1363564e-02   1.0000000e+00   6.1330541e-01   2.8943197e-01   4.5455540e-01  -4.7577143e-01  -2.1782027e-01  -1.7088790e-01   2.0830775e-02   3.6572082e-01   4.1113885e-01   2.9614111e-01  -2.5818274e-02   2.5858600e-01   2.2913482e-01   2.5050058e-02   5.4269765e-02   1.5541119e-01   9.6911194e-02  -1.5622549e-01  -3.1588206e-01  -1.7786779e-01   1.4461846e-01   1.1617980e-01  -7.4678846e-02   4.2496556e-02   9.2355186e-03
  -4.9526166e-02  -3.8235836e-01  -3.3203212e-01  -2.0794982e-01  -1.2879877e-02  -2.1790551e-01  -1.5621347e-01  -6.8556571e-02   1.5395218e-01  -4.1631351e-02  -7.9247241e-02   1.2758101e-01  -6.9509101e-02   1.9629760e-01  -3.1166476e-01  -9.8215188e-02   1.0909091e-02   1.4620438e-01  -7.5907865e-02  -7.3742496e-02  -1.7323070e-01  -6.9918764e-02  -2.8066912e-01  -2.6536785e-01  -8.2105581e-02  -3.2911612e-02  -3.1140433e-01  -1.7442699e-01   8.5079995e-02   2.1545833e-01   5.1905829e-02   1.6384375e-01   2.8992568e-01   3.1429229e-01   7.1279826e-02  -2.3036679e-01  -3.8797560e-01  -1.8912416e-01  -3.5614228e-01  -5.4067657e-01  -3.2194379e-01  -2.8472267e-01  -5.7726687e-02  -1.1215939e-01   1.2495570e-01   1.1204399e-01  -1.3803988e-01  -6.9439673e-02   1.0459466e-01   1.9334785e-01   6.1903775e-02   1.7416299e-01   2.6009729e-01   3.2953284e-01  -2.0082141e-01  -2.1006246e-01  -1.8081038e-01  -3.3052854e-01   9.0600004e-02  -7.3116656e-03   2.7229894e-01   1.4743859e-01   2.2732398e-02   2.1719700e-01   2.7965897e-01   3.0396319e-01   3.5274172e-01   4.2298077e-01  -2.4065471e-01  -1.8014282e-01   3.4697151e-02   1.5445218e-01  -1.0583709e-02   4.3398930e-02  -8.4119722e-02  -8.4683360e-03   6.3389810e-02   1.0185573e-01  -1.2326890e-01  -1.2491373e-01  -1.5950315e-01  -1.0026498e-01  -1.9496650e-01  -4.4790359e-02  -4.4916925e-01  -8.7512112e-02   3.6792282e-02  -3.2322973e-01  -2.5631606e-01  -1.6753114e-01   6.1330541e-01   1.0000000e+00   3.4036631e-01   7.5059962e-01  -4.8178956e-01  -3.1463193e-01  -3.5244231e-01  -1.9127473e-01   5.8375260e-02   3.5909215e-01   2.5092278e-01   2.3745950e-01   2.8378341e-03  -3.5419963e-02   1.0464947e-01   2.0948387e-01   2.0180283e-01   1.7242988e-01   1.0868487e-01  -3.1712533e-01  -3.2754615e-01  -4.5802895e-03   1.6025114e-01  -2.7010878e-01  -1.1728100e-01   2.3688411e-01
   1.5229100e-01   4.9652133e-03  -3.2675720e-01  -3.2743594e-01  -4.4162529e-01  -2.5078789e-01  -1.4733568e-01  -2.5926679e-01  -4.1384289e-01  -2.9022710e-01   1.7848424e-01   1.3622965e-01   2.8452002e-01   2.5781909e-01  -4.8681226e-01  -2.0304145e-01   3.7444112e-01   1.9393289e-01  -1.3406864e-02  -5.3520602e-02  -1.3115747e-01  -7.3729801e-02  -2.1904717e-01  -1.5024280e-01  -3.9399437e-01  -3.5107798e-01  -3.2415991e-01  -5.5010910e-01  -1.2992869e-01  -7.1541696e-02   2.4801963e-02   5.6234121e-02   2.2139703e-01   2.6757589e-01  -9.9982515e-02  -1.9030824e-01  -7.9253618e-03  -9.4765984e-02  -9.8266078e-02  -2.9718917e-01   3.1322411e-02  -1.9741532e-01   4.5949819e-02   7.1364981e-02  -7.3235427e-02   1.2876337e-02  -8.8720504e-02   1.0760527e-01   9.6971708e-02   2.1305113e-01   2.9871809e-01   1.8988974e-01   1.2281197e-02   1.4848269e-01  -2.0850483e-01  -5.1401150e-02   2.4538738e-01  -1.2620270e-01   2.3148847e-01  -2.8654445e-01   7.6954433e-02   5.6266347e-02   1.4127694e-01   7.2889561e-02  -1.8712554e-02  -1.0909912e-02   1.2846232e-01   4.2399388e-01  -5.0679578e-02  -2.6249270e-01  -1.5708960e-03  -2.8782825e-02  -3.2889389e-01  -3.0462846e-01  -2.0568062e-01  -2.8906701e-01   3.6093973e-03   6.8873374e-02  -3.1743792e-02   1.3555248e-03  -2.3110578e-01  -1.4448118e-01  -3.0314309e-01  -6.0705144e-03   4.1892934e-02   1.6362652e-02  -3.2794031e-01  -1.2647663e-01  -3.3773950e-01  -4.4307593e-01   2.8943197e-01   3.4036631e-01   1.0000000e+00   1.1823773e-01  -3.5863302e-02  -2.4962144e-01   7.3428799e-02  -9.7099090e-02   4.6332865e-01   5.4793630e-01  -5.1098255e-01  -2.9404438e-02   2.7731451e-01   1.9511757e-01   2.9086280e-01   2.7982118e-01  -6.9987794e-02  -2.4600583e-02   1.0066480e-01  -4.2723623e-01  -1.3094027e-01  -2.5377829e-02   6.9815061e-01   4.2818616e-01   3.7463243e-01   2.2527753e-01
  -5.0546122e-02  -3.9465214e-01  -1.3789082e-01  -9.0871311e-02  -6.7753483e-02  -2.5602366e-01   1.5560855e-02  -1.1120572e-01   1.0535343e-01  -1.0880009e-01  -1.1927207e-01  -3.5269717e-02  -6.9800234e-02   7.9751274e-03  -2.1451985e-01  -1.8527065e-01  -1.0770398e-01  -6.6950587e-02   2.3337425e-02  -2.3665968e-02  -1.8270702e-01  -1.3151807e-01  -5.2759585e-02  -6.0257444e-02   8.3601755e-02   2.2954805e-02  -1.2153469e-01  -1.9911034e-02  -2.0276344e-02  -6.5242820e-02   9.7483441e-02   1.4464200e-01   2.1199206e-01   2.0286349e-01   6.8043649e-02  -7.1520124e-02  -3.9556725e-01  -2.0675125e-01  -3.6377654e-01  -4.0246439e-01  -3.8233535e-01  -2.4886351e-01  -3.4895852e-02  -8.5642702e-02   2.5259536e-01   1.0011795e-01  -1.3539253e-01  -5.7202242e-02   1.3473773e-01   8.8419679e-02   1.5251701e-02   1.1671909e-01   1.6694159e-01   1.3321581e-01  -9.9495578e-02  -7.6634269e-02  -1.6347436e-01  -3.8157718e-01   1.0450483e-01   1.9734123e-01   1.6697130e-01  -5.3063468e-02  -1.7551689e-01  -4.6927852e-02   3.8693127e-01   3.1210936e-01   4.7185541e-01   2.4149124e-01  -5.5490304e-02  -3.8641815e-02  -1.3307583e-01   7.2136042e-03  -1.0353304e-01  -8.8970926e-02  -1.8043069e-01  -1.4468895e-01  -1.7242602e-02  -2.3788000e-02  -1.4409993e-01  -3.2029727e-01  -6.2064855e-02  -1.5831443e-01  -6.0459615e-02  -3.9032348e-02  -3.1477327e-01  -7.2153096e-03   3.1461796e-01  -5.7878413e-03   3.1102224e-02   8.9723677e-02   4.5455540e-01   7.5059962e-01   1.1823773e-01   1.0000000e+00  -2.6441354e-01  -7.3220155e-02  -1.7234562e-01   6.6216868e-02  -4.5426524e-02   1.7898466e-01   4.8109844e-01   3.4194855e-01   5.6281664e-02   9.7150790e-02   5.8608647e-02   2.1622109e-01   4.4565174e-01   1.5478936e-01   2.0290952e-01  -1.3465402e-01  -2.1044831e-01   1.8435049e-01   9.0169534e-02  -2.6902796e-01  -1.5388608e-01   2.3910404e-01
  -1.4194017e-01   1.7267282e-01   4.1228392e-01   3.8586476e-01  -2.2493771e-02   2.4029197e-01   2.0787457e-01   1.5775966e-01  -1.5822869e-01   2.2098074e-02  -1.8931152e-01  -3.3333771e-01  -1.2303823e-01  -2.7988256e-01   9.8898705e-02   1.0503927e-02  -1.1479480e-01  -4.0474915e-01   1.1898268e-01   1.1835806e-01   5.6503479e-02  -5.2605943e-02   2.6470339e-01   3.2323839e-01   1.6834566e-01   3.5404076e-02   1.6085861e-01   9.4209762e-03  -2.6323412e-01  -3.3916324e-01  -2.3347041e-01  -3.7032963e-01  -3.4301577e-01  -3.2215791e-01   2.2509409e-02  -6.0268164e-02   4.9660937e-01   2.3258791e-01   5.3199598e-01   5.0803014e-01   4.1111612e-01   1.0108155e-01  -1.6347362e-01  -1.6106754e-01  -1.7632237e-01  -2.7297549e-01  -1.0161128e-01  -1.6361295e-01  -1.3922296e-01  -1.9400041e-01   2.3749511e-02  -8.4308814e-02  -8.9683540e-02  -1.7852124e-01   3.9051973e-01   3.2403414e-01  -8.4220443e-02   1.0906595e-02  -1.2567908e-01   1.0924360e-01  -3.2613151e-01  -7.4142385e-02  -2.0229205e-02  -2.3143548e-01  -8.0212473e-02  -9.6187188e-02  -2.7096447e-01  -3.4258824e-01   3.6897484e-02  -9.4588765e-02   7.7275976e-03  -1.5711069e-01  -9.6918973e-04  -1.1419709e-01   1.9498993e-01   3.4108393e-03   2.4261340e-01   1.1124558e-01  -5.1656915e-03  -1.2326777e-01  -9.3900041e-03  -7.1020412e-02  -4.5499082e-03  -2.5310953e-01   4.9429194e-01   1.3972351e-01  -6.5934930e-02   1.7099721e-01   4.0063799e-01   1.8137663e-01  -4.7577143e-01  -4.8178956e-01  -3.5863302e-02  -2.6441354e-01   1.0000000e+00   7.4859446e-01   7.3598199e-01   5.0384999e-01   1.4403509e-01  -8.4615547e-02  -2.5146840e-01  -1.5584011e-01   1.8921472e-01   2.7567256e-01   2.3309921e-01   1.3165440e-01  -1.1449686e-01  -1.5322937e-01   3.8737448e-01   5.7570898e-01   4.6832897e-01   1.7974428e-01   2.5955956e-01   4.7199019e-01   3.4609008e-01   1.0218932e-01
  -2.5769199e-01  -4.3403383e-03   3.6886379e-01   3.3770876e-01   9.3258030e-02   1.9214053e-01   9.2302815e-02   9.2311512e-02   1.3996051e-02   3.1779890e-02  -2.3182746e-01  -3.5100634e-01  -2.1423560e-01  -3.4491058e-01   2.0555305e-01  -4.4546751e-02  -3.7677640e-01  -4.4569977e-01   1.9552914e-02   4.0867838e-02   6.2477419e-02  -6.7123490e-02   2.5003636e-01   2.9371667e-01   3.4807789e-01   1.6704662e-01   2.8455761e-01   2.2781882e-01  -2.5337593e-01  -2.8881535e-01  -2.1423258e-01  -3.7049688e-01  -4.7068794e-01  -4.7275482e-01   3.8468656e-02   7.2792532e-02   3.2540314e-01   2.8831511e-01   4.4271621e-01   4.8834734e-01   1.5647114e-01  -5.0859300e-02   4.3013878e-03  -4.6860762e-02  -5.6398410e-02  -1.9106284e-01   1.3349315e-01   4.1416532e-02  -4.9408620e-02  -1.5868683e-01   8.8441685e-02   6.2743392e-02   1.4634613e-01   7.5851475e-02   5.2882279e-01   4.6981662e-01  -2.3306563e-01  -1.1101813e-01  -2.4390761e-01   3.3571737e-01  -4.1438020e-01  -2.0411079e-01  -1.8727957e-01  -2.6170590e-01  -7.9601687e-02  -3.9156092e-02  -1.5294672e-01  -3.6614169e-01   7.1185267e-02  -4.9300495e-02  -1.7176462e-02  -1.3091739e-01  -1.7029871e-03  -4.9588680e-02   1.2977234e-01   2.5817285e-02   8.2461383e-02   6.8330962e-02  -1.0769710e-01  -2.3297900e-01   8.5905672e-03  -1.1050187e-01   1.0008191e-01  -2.9123310e-01   3.3123383e-01   5.5283916e-02   2.9821184e-01   2.8316602e-01   4.2298103e-01   3.8058594e-01  -2.1782027e-01  -3.1463193e-01  -2.4962144e-01  -7.3220155e-02   7.4859446e-01   1.0000000e+00   6.7998023e-01   7.0500365e-01   1.0858090e-01  -1.2283165e-01   2.2141251e-01  -6.6723253e-02   2.8477197e-01   2.3044675e-01   8.7973456e-02   6.1956971e-02   5.8488400e-02  -1.7006867e-01   3.9220196e-01   7.6106723e-01   5.6775910e-01   3.4457703e-01   6.0301681e-02   3.4661980e-01   2.4026570e-01   1.0506251e-02
  -1.1005753e-01   1.3358711e-01   3.7516885e-01   1.3256243e-01  -5.5525908e-02   1.7932415e-01   1.4242232e-01  -1.3375009e-01  -2.4756018e-01  -2.0880808e-01  -1.8326430e-01  -3.7244762e-01  -1.5680801e-01  -3.1995031e-01  -8.5132115e-02  -2.9693760e-01  -1.4759841e-01  -3.0556054e-01  -2.1600330e-01  -2.3057731e-01   1.9143976e-01  -7.9160689e-02   2.0305091e-01   2.6736051e-01   7.6162734e-02  -5.2727576e-02   3.6713426e-01   3.0372218e-02  -4.2075590e-01  -5.3241121e-01  -3.6216240e-01  -4.7973424e-01  -3.9412302e-01  -3.9638988e-01   1.8704060e-01   2.6958665e-01   4.8014938e-01   2.7693435e-01   5.5071484e-01   5.7222883e-01   1.9519015e-01  -1.0605180e-01   2.9266538e-01   2.8859198e-01   1.8776748e-01   1.3769978e-01   3.3334850e-01   2.8846947e-01   2.5025093e-01   1.5518017e-01   3.3085612e-01   2.5510468e-01   7.4954699e-02  -8.2406439e-02   5.4653992e-01   6.0828912e-01  -1.4182910e-02   5.7614310e-03  -2.7951663e-02   1.6847993e-01  -2.8583922e-01  -3.1960074e-01  -3.1314860e-01  -4.4603549e-01  -8.3267488e-02  -6.2467776e-02  -2.8493392e-02  -1.1982495e-01   1.1447409e-01   3.9571865e-02  -2.4098116e-01  -4.1023034e-01  -2.8092093e-01  -3.3162769e-01  -1.2880524e-01  -2.5490893e-01  -6.8951684e-02  -1.0261471e-01  -2.8281352e-02  -2.4923458e-02  -1.4952958e-01  -2.0065449e-01  -5.9012956e-02  -3.4267698e-01   3.0024679e-01   1.0922274e-01   9.4252473e-02   3.4054362e-01   2.8874165e-01   1.8820543e-01  -1.7088790e-01  -3.5244231e-01   7.3428799e-02  -1.7234562e-01   7.3598199e-01   6.7998023e-01   1.0000000e+00   7.4878526e-01   5.2250432e-01   2.9604845e-01  -1.1548476e-01  -2.3409467e-01   3.7064047e-01   3.9636342e-01   9.0458404e-02  -7.7984609e-02  -8.2418964e-02  -1.1681433e-01   1.7221899e-01   5.5327064e-01   7.7028561e-01   4.4549263e-01   4.2691780e-01   5.6184241e-01   3.3326096e-01  -1.3996640e-01
  -2.7237224e-02  -5.4655401e-02   3.3862091e-01   1.5366033e-01  -1.1374858e-01   6.4917615e-02   1.3771270e-01  -1.1075233e-01  -1.8301036e-01  -1.4145967e-01  -2.0438756e-01  -4.1540871e-01  -1.4486428e-01  -2.9973770e-01  -6.3594155e-02  -2.6383897e-01  -2.6968952e-01  -4.0401420e-01  -1.3762215e-01  -1.5792642e-01   8.8508003e-02  -1.2913058e-01   1.4046038e-01   2.2522673e-01   2.0370622e-01   7.3484931e-02   3.0496872e-01   1.5774841e-01  -4.0536077e-01  -4.5446921e-01  -3.4120306e-01  -4.4296176e-01  -3.6924652e-01  -3.8844578e-01   9.2364528e-02   3.1983157e-01   2.8567451e-01   2.2301081e-01   4.1670195e-01   4.2969931e-01  -1.8595875e-02  -1.1887055e-01   3.5887318e-01   3.7771397e-01   3.4191433e-01   3.0721737e-01   4.0948317e-01   4.0313921e-01   3.0805563e-01   1.5045713e-01   3.6274282e-01   3.6564051e-01   2.1439071e-01   7.1177280e-02   5.5703291e-01   7.0791124e-01  -1.8725826e-02  -1.8821201e-01  -4.1970103e-02   1.6740788e-01  -2.5867542e-01  -4.5369476e-01  -3.3278901e-01  -4.9640989e-01   6.3627697e-02  -2.4554963e-02   1.7792866e-01   4.3403659e-03   2.3208878e-01   1.1078882e-01  -2.6856338e-01  -3.7872685e-01  -2.6216359e-01  -3.1199673e-01  -2.0804846e-01  -2.5570863e-01  -2.0519401e-01  -1.9258468e-01  -7.3464407e-02  -1.6465200e-01  -4.9870240e-02  -1.4654763e-01   6.3249522e-04  -3.1436935e-01   2.0945307e-01   2.4217962e-01   3.0140463e-01   3.7686068e-01   3.1775355e-01   2.6041843e-01   2.0830775e-02  -1.9127473e-01  -9.7099090e-02   6.6216868e-02   5.0384999e-01   7.0500365e-01   7.4878526e-01   1.0000000e+00   3.8487812e-01   3.2307604e-01   2.6029343e-01  -3.5208101e-02   3.1099464e-01   3.3946385e-01  -6.2908314e-02  -1.0659943e-01   1.5475166e-01  -1.1790249e-01   1.0382943e-01   5.5288271e-01   6.8770620e-01   4.0241928e-01   2.3138886e-01   3.4979448e-01   1.9979074e-01  -1.6440554e-01
   2.6642557e-02   1.6591346e-01   1.3700833e-01  -2.0662941e-01  -3.2034738e-01  -1.3662205e-01   6.2514261e-02  -1.4379535e-01  -3.8157752e-01  -3.5738922e-01  -5.7130261e-03  -4.0495928e-02   1.1170823e-01   6.0900887e-02  -3.2013348e-01  -3.4473895e-01   6.3243845e-02   1.3382157e-02  -2.8931914e-01  -2.8952086e-01   6.4212855e-02  -4.9398952e-02   3.4978946e-05  -1.2260043e-02  -2.0823056e-01  -2.4134433e-01   1.3355388e-01  -1.4068326e-01  -3.2761697e-01  -3.4592541e-01  -1.9943525e-01  -2.3880815e-01  -1.8320987e-01  -1.4355555e-01   1.0513601e-01   2.2324403e-01   3.4492575e-01   2.3843501e-01   1.8784123e-01   1.9145768e-01   1.0144992e-01  -1.9572947e-02   5.7435147e-01   5.4681645e-01   3.5837883e-01   4.5358900e-01   4.7628694e-01   5.2144736e-01   4.7369143e-01   4.9715532e-01   5.4993989e-01   4.2680534e-01   2.5798706e-01   1.1767843e-01   3.2213200e-01   5.2200699e-01   1.7615752e-01  -2.3752729e-02   4.0210035e-02  -6.4291707e-02  -5.3384346e-02  -1.5722700e-01  -2.4687617e-01  -3.0103553e-01   1.5296077e-02  -1.8399659e-02  -1.7044157e-02   5.5488888e-02   8.0274411e-03  -3.0301285e-02  -1.8398184e-01  -2.5653525e-01  -3.4050943e-01  -3.3068788e-01  -2.5358485e-01  -3.2436154e-01  -1.8553893e-01  -6.4153415e-02  -8.6803604e-02   1.4734272e-01  -1.6884127e-01  -1.5146283e-01   2.3921043e-02  -1.3590629e-01   1.7975926e-01   1.3599341e-01   6.0714912e-02   2.1467411e-01   6.9264657e-02  -3.7075406e-03   3.6572082e-01   5.8375260e-02   4.6332865e-01  -4.5426524e-02   1.4403509e-01   1.0858090e-01   5.2250432e-01   3.8487812e-01   1.0000000e+00   7.5123008e-01  -9.5398673e-02  -1.4030912e-01   4.6518982e-01   3.4978312e-01  -2.1924415e-02  -9.5007060e-02   7.4226264e-02  -3.6928327e-02  -1.8166723e-01   6.7098960e-03   3.6060019e-01   4.4707726e-01   5.9546093e-01   4.5171831e-01   2.3695830e-01  -1.9220168e-01
   2.3832864e-01   4.3714372e-02  -7.3470438e-02  -3.0401862e-01  -4.1592244e-01  -2.6671731e-01  -1.9380913e-02  -2.5539964e-01  -4.5381858e-01  -3.3133044e-01  -3.5557600e-02  -1.2959365e-01   3.0169239e-02  -3.4775455e-02  -4.7238768e-01  -3.1193958e-01   1.2687379e-01   7.4931369e-02  -1.8867630e-01  -2.3379083e-01   3.1494731e-02  -8.3582329e-02  -2.7036115e-01  -2.1952244e-01  -3.3696176e-01  -2.8637080e-01  -7.7292332e-02  -2.4514046e-01  -2.9520545e-01  -2.4512540e-01  -2.3217770e-01  -1.8187072e-01   5.2316381e-03   5.1629536e-02  -2.8507261e-03   4.1523628e-02   1.4244882e-01   1.6124886e-01   1.0093689e-01  -3.3971573e-02   1.1954350e-02  -4.3857035e-02   4.1968267e-01   4.3826404e-01   2.9553553e-01   4.0683174e-01   3.5900564e-01   4.3547264e-01   4.3431981e-01   4.8525003e-01   4.9466549e-01   4.0242671e-01   2.6610216e-01   1.8727947e-01   1.5934193e-01   4.3173713e-01   2.9908727e-01  -9.3764330e-02   1.6580296e-01  -2.6312201e-01   5.1583826e-02  -1.9409996e-01  -2.3363988e-01  -2.9142183e-01   6.3933394e-02  -4.2367584e-02   9.4924984e-02   3.0625062e-01   9.7499163e-02   3.1100708e-03  -2.1037976e-01  -2.0682705e-01  -2.9287114e-01  -2.8437399e-01  -2.7860847e-01  -2.6897649e-01  -9.5904412e-02  -6.1562235e-03  -3.0076718e-02   1.6753127e-01  -1.8946180e-01  -7.2996589e-02  -1.9216137e-02  -9.3543542e-03  -2.1989944e-02   2.9101190e-01   6.5884365e-02   1.3858167e-01  -3.8436859e-02  -8.5550263e-02   4.1113885e-01   3.5909215e-01   5.4793630e-01   1.7898466e-01  -8.4615547e-02  -1.2283165e-01   2.9604845e-01   3.2307604e-01   7.5123008e-01   1.0000000e+00  -1.2118397e-01   1.0237311e-01   2.8280546e-01   3.6925905e-01  -6.5723644e-02  -1.2045370e-01   1.1782671e-01   2.6849267e-01  -2.1719243e-01  -2.1257723e-01   1.7980524e-01   1.8496028e-01   5.3540010e-01   2.6408707e-01   1.1333651e-01  -1.9204656e-01
  -2.2505844e-01  -2.3355635e-01  -5.2734108e-02   3.5538872e-02   1.4240545e-01  -1.0908860e-01  -1.5354705e-01   1.6183395e-03   2.8823793e-01   6.7071203e-02  -1.5465687e-01  -1.7345885e-01  -2.3276778e-01  -1.6811051e-01   2.0753394e-01   1.6014698e-02  -2.9014372e-01  -2.1367015e-01  -8.1989582e-02   1.6826554e-02   5.8428910e-02   1.7891302e-01  -8.1113396e-02  -1.1109645e-01   2.6077302e-01   1.9392983e-01   1.9059031e-01   4.4014708e-01   1.5387342e-01   6.9573432e-02   5.0303517e-02   3.3797574e-02  -2.4632041e-01  -2.4040587e-01   5.4799516e-02   2.2584406e-01  -2.4781774e-01   6.4043500e-02  -3.3568757e-01  -1.1940033e-01  -3.8272796e-01  -6.6539767e-02   3.3870000e-01   2.4337848e-01   3.8982975e-01   2.7198202e-01   3.9477305e-01   2.8926985e-01   1.7978394e-01  -3.3705204e-02   4.8335359e-02   1.1010532e-01   2.4149067e-01   2.4823278e-01   5.9236902e-02   1.3138105e-01  -2.4211802e-01  -1.9608281e-01  -2.5152046e-01   2.2747760e-01  -1.9294341e-01  -2.7939764e-01  -3.1213020e-01  -2.4660351e-01   9.4252903e-02   8.0245650e-02   3.1239834e-01  -1.7933213e-02   1.3951440e-01   1.9106886e-01   2.5711229e-02   1.0070534e-01   1.5323669e-01   2.0854809e-01  -5.8497703e-03   1.0841010e-01  -1.1103773e-01  -3.8676894e-02  -5.8565287e-02  -2.5786272e-01   2.5226920e-01   8.2892345e-03   3.6857796e-01   7.2384343e-02  -1.6540626e-01   2.4475300e-02   5.3947155e-01   1.2713725e-01   2.9769391e-02   2.3063500e-01   2.9614111e-01   2.5092278e-01  -5.1098255e-01   4.8109844e-01  -2.5146840e-01   2.2141251e-01  -1.1548476e-01   2.6029343e-01  -9.5398673e-02  -1.2118397e-01   1.0000000e+00   3.8831515e-01   5.6672033e-02  -1.4004049e-01  -3.4882859e-01  -1.4426888e-01   5.6997174e-01   6.7385076e-02   7.2177483e-02   2.5123365e-01   1.0590904e-01   2.2723371e-01  -4.4771282e-01  -4.1574483e-01  -4.0854456e-01  -1.2846990e-01
   7.7590623e-02   1.7122538e-01  -2.0848133e-01   5.0989866e-02  -2.2852339e-01  -3.8102468e-01  -2.5120680e-01  -4.0670248e-03   1.9237890e-02  -6.5067665e-03  -1.5141884e-02  -2.2388994e-01   1.5438793e-02  -3.3971623e-01   6.6238236e-02   2.0647936e-01   1.3397903e-01  -5.0420982e-02   3.5813001e-01   2.9835559e-01  -6.5213366e-02   2.2397017e-01  -2.6182906e-01  -3.8656722e-01  -1.9284918e-01  -1.4301757e-01  -3.2098137e-01  -1.6156489e-02   3.1664201e-01   2.4428790e-01   2.7020268e-01   2.6953832e-01  -4.7519010e-02  -1.0028493e-02  -3.9024597e-02  -3.8318888e-02  -3.2428210e-01   2.9822031e-02  -3.9885156e-01  -3.1659556e-01  -1.4887166e-01   3.1942994e-02  -5.3946743e-03  -4.6543257e-03   1.7332248e-02  -8.2544761e-03   5.3197741e-02   4.8732628e-02  -1.5139610e-01  -1.4407898e-01  -1.0219347e-01  -1.5205304e-01  -4.7051451e-02   8.2550471e-02  -3.4696169e-01  -1.2451005e-01   7.5661762e-02   5.5664121e-02  -6.8151901e-03  -2.0246086e-01  -1.0900314e-01  -1.3773212e-01  -3.0471967e-02  -2.5024732e-01   1.7171979e-02  -2.9382756e-01   8.1337417e-02   1.8916663e-01   2.5208876e-01   1.3447356e-01   1.6168903e-01   3.3566496e-01   2.5869749e-01   4.0072057e-01   1.7695720e-01   3.2361983e-01   1.2650434e-01   1.7798937e-01   2.2114317e-02  -4.2409140e-02   7.6430893e-02   7.9747951e-02   2.9284648e-01   3.4118364e-01  -5.0298691e-02   1.2272368e-01   1.5716141e-01  -5.3787706e-02  -1.1447916e-02   8.1531912e-02  -2.5818274e-02   2.3745950e-01  -2.9404438e-02   3.4194855e-01  -1.5584011e-01  -6.6723253e-02  -2.3409467e-01  -3.5208101e-02  -1.4030912e-01   1.0237311e-01   3.8831515e-01   1.0000000e+00  -1.8180051e-02   3.9059422e-06  -3.8456633e-01  -2.0024447e-01   5.7053698e-01   4.3832727e-01   7.1102093e-02  -1.4577467e-01  -1.3307151e-01  -2.6223557e-01  -2.7329801e-01  -2.9043169e-01  -4.3058183e-01  -2.5174603e-01
  -1.7868152e-01  -6.8062208e-02   1.3894150e-01  -6.8106106e-02  -7.6518179e-02  -8.6356869e-03   8.7471994e-02  -1.9907267e-02  -1.1627868e-01  -9.4042812e-02  -6.3525418e-02  -1.9655551e-01   7.6580829e-02  -1.3492561e-02  -3.5960129e-02  -5.1146413e-02  -3.9047360e-02  -1.7883543e-01  -1.9865727e-01  -1.7198865e-01   1.2905509e-01   5.3514449e-02   5.3559673e-02   8.9881969e-02   4.2152377e-02  -4.2930142e-02   1.4430320e-01   1.4646713e-02  -1.5773442e-01  -1.8225054e-01  -1.0030649e-01  -1.8357828e-01  -3.4858308e-01  -3.3019371e-01   2.4951749e-02   1.0016673e-02   2.3068988e-01   2.2103730e-01   1.8979410e-01   1.3645387e-01   1.7768588e-01  -6.3973775e-02   1.5262817e-01   1.4963088e-01  -4.8469253e-02   8.3447181e-03   1.7672598e-01   1.8211892e-01   9.3112391e-03   5.4649955e-02   2.5272858e-01   1.8180544e-01   2.4418252e-01   2.0613951e-01   3.8449849e-01   3.7193604e-01  -4.1969146e-02  -2.8646407e-01  -1.3224671e-01  -2.5976608e-02  -2.2254159e-01  -1.8548181e-01  -1.1938522e-01  -2.2169658e-01   1.4809351e-01  -1.7170833e-02  -1.4362347e-01  -1.5909192e-01  -1.8546626e-01  -3.2559613e-01   2.0364200e-02  -1.7200575e-02  -5.1321486e-02  -1.4076413e-01   8.0668534e-02  -6.6473993e-02  -1.0313853e-01   5.4680365e-02   1.6089398e-02  -1.3450149e-02  -7.3238579e-03  -1.9406390e-02   1.9454436e-02  -1.5585508e-01   2.4280452e-01   1.4687610e-01   1.8134005e-01   2.3626313e-01   2.4364084e-01   1.2699261e-01   2.5858600e-01   2.8378341e-03   2.7731451e-01   5.6281664e-02   1.8921472e-01   2.8477197e-01   3.7064047e-01   3.1099464e-01   4.6518982e-01   2.8280546e-01   5.6672033e-02  -1.8180051e-02   1.0000000e+00   5.2180049e-01   3.0824220e-01   1.9175316e-01   1.9505931e-01   5.0440458e-02   9.8354848e-02   1.7145276e-01   2.2353073e-01   1.5117788e-01   4.3172702e-01   5.8133813e-01   4.5447016e-01   7.4484068e-02
   2.2003989e-01   2.0389188e-01   2.0154807e-01  -5.8321182e-02  -5.0401987e-02   1.1585484e-02   2.4655244e-01   8.3330050e-02  -2.6966330e-01  -2.4484916e-01  -3.3052778e-02  -2.4114921e-01  -2.0909437e-02  -2.9092005e-01  -1.8438413e-02  -2.9023910e-01   1.0065573e-01  -4.8591462e-02  -1.7874946e-02  -1.8609312e-01   3.2441330e-01  -1.4093953e-02   1.6084400e-01   4.8457941e-04  -8.6798573e-02  -2.5814475e-01   2.9878167e-01  -5.3227335e-02  -2.7388482e-01  -3.9586315e-01  -4.1907746e-01  -4.4421604e-01  -1.8746876e-01  -1.7403546e-01   3.5018112e-02   3.3853088e-02   1.2237688e-01   5.5839718e-02   3.6344332e-01   2.2787853e-01   1.3318137e-01  -1.3919647e-01  -7.7592433e-03   5.2740990e-02   2.8044689e-02  -4.0509905e-02   3.1034818e-02   6.6243467e-02   1.2040499e-01   1.4214574e-01   1.1287769e-01   9.6140172e-02   1.7916366e-01   6.8104850e-02   4.6913942e-01   3.2445100e-01   1.3953683e-01  -3.5188462e-02   1.9120756e-01   9.7444216e-02  -1.3743361e-01  -1.2087117e-01  -1.8701932e-01  -2.3534793e-01   1.4456366e-02  -1.6024490e-01  -2.1054169e-01  -1.2558529e-01   1.4324004e-02  -1.3009501e-01  -3.8553292e-01  -4.2881357e-01  -1.7377493e-01  -2.5173816e-01  -6.7305199e-02  -1.8708528e-01  -7.9139630e-02  -1.7884297e-01   1.6004505e-01   9.1014798e-02  -4.8208143e-02  -4.7918185e-02  -6.0879650e-02  -1.4028616e-01   1.6382447e-01   1.9496872e-01   2.8210587e-01   4.0989397e-01   4.3147487e-01   4.2029575e-01   2.2913482e-01  -3.5419963e-02   1.9511757e-01   9.7150790e-02   2.7567256e-01   2.3044675e-01   3.9636342e-01   3.3946385e-01   3.4978312e-01   3.6925905e-01  -1.4004049e-01   3.9059422e-06   5.2180049e-01   1.0000000e+00   2.4867163e-01   6.7146514e-02   4.1164203e-03   3.8207404e-01   2.0735161e-04   5.3240893e-02   1.4671715e-01   1.6929003e-01   3.7712652e-01   5.8253852e-01   4.5106408e-01  -9.9374337e-02
  -2.4360983e-01  -3.3138419e-01   8.9078882e-02   1.2002449e-01   2.0586113e-01   3.7603255e-01   1.4900075e-01   9.1341418e-02   9.1805215e-02   3.1967237e-01  -1.8977226e-01   4.7794628e-03  -1.1393284e-01   1.6214966e-01  -1.6586334e-02   1.2768646e-01  -7.2377425e-02  -1.5895385e-01  -9.8658617e-02  -1.3130116e-01   9.4201520e-02   1.0636135e-02   1.0658786e-01   2.5448647e-01   2.0302620e-01   2.1791744e-01   4.1315710e-03  -5.4807999e-02  -1.5456059e-01  -5.0877093e-02  -2.0913305e-01  -2.4098096e-01  -2.3293356e-03  -2.2681573e-02  -4.9350483e-02  -3.7767301e-01   1.7585558e-01  -7.0323794e-02   2.2612891e-01   1.1856774e-02   1.9987959e-01   2.3119588e-02  -3.8253442e-01  -3.9689792e-01  -3.1607808e-01  -3.2504172e-01  -4.1805685e-01  -3.7326106e-01  -2.0797741e-01  -8.5205545e-02   3.7824360e-03   7.8248327e-03   6.9659633e-02  -2.5635142e-03   2.7347210e-01   4.6648534e-02  -3.1733770e-01  -3.6557376e-01  -2.9736078e-02   2.2941540e-02   8.6900794e-02   1.2740858e-01   2.5925873e-01   2.8570381e-01   1.4619457e-01   1.4894686e-01  -6.5086451e-02  -9.0822549e-02  -4.6899827e-01  -5.1671887e-01   8.4693257e-02  -4.7293276e-04   8.4602945e-02  -1.4328335e-01   1.9537868e-01   4.9356557e-02   1.8476306e-01   5.5807633e-02   1.5028653e-01  -1.4424795e-01   5.7908559e-03   4.2290853e-02  -3.4611595e-01  -2.6172782e-01   1.8175554e-01   6.1587870e-02  -2.2615779e-01  -7.1077215e-02   1.3849764e-01   3.7880069e-02   2.5050058e-02   1.0464947e-01   2.9086280e-01   5.8608647e-02   2.3309921e-01   8.7973456e-02   9.0458404e-02  -6.2908314e-02  -2.1924415e-02  -6.5723644e-02  -3.4882859e-01  -3.8456633e-01   3.0824220e-01   2.4867163e-01   1.0000000e+00   8.1693935e-01  -3.2326760e-01  -1.6482028e-01   4.2828172e-01   3.4872635e-02  -2.1051787e-01   4.1544032e-02   3.5744573e-01   3.3442446e-01   7.1449753e-01   7.8331694e-01
  -3.7417467e-01  -3.6050673e-01  -8.6167537e-02   1.3164706e-01   7.4222343e-02   2.0801461e-01  -5.2768733e-03   1.1502128e-01   4.4195737e-02   2.3929266e-01  -8.9220556e-02   1.2934190e-01  -2.2143047e-02   2.3107554e-01  -4.7532131e-02   7.8764078e-02  -2.8670850e-03  -1.5077768e-01  -1.0045467e-01  -6.3188940e-02  -1.0061363e-01  -3.5784485e-03  -1.4509624e-02   9.6315422e-02   1.7554122e-01   1.4401388e-01  -1.8651896e-01  -1.5369917e-01  -3.1674924e-02   4.7974151e-02  -5.9512703e-02  -6.4369079e-02   3.3947098e-02   1.7566882e-02  -1.2752375e-01  -4.4237461e-01   8.6472392e-02  -4.5410437e-02   8.6415119e-02  -1.2442449e-01   9.0482542e-02   2.7511398e-02  -3.8302132e-01  -4.2069397e-01  -3.1512383e-01  -3.2943332e-01  -4.4302620e-01  -3.6648630e-01  -1.8519761e-01  -5.8976954e-02   6.4038090e-02   6.2812439e-02   8.6010711e-02   1.2423858e-02   9.3498688e-02  -2.1271652e-02  -3.6930332e-01  -4.3355333e-01   8.2975852e-02   1.7125329e-01   1.1000530e-01   2.0620442e-01   3.8956279e-01   3.9743207e-01   9.5123854e-02   8.5694499e-02   7.9373094e-02  -1.2738168e-02  -4.4445397e-01  -5.6224829e-01   2.3299557e-01   1.3159580e-01   1.2676474e-01  -6.1939876e-02   1.7878616e-01   7.9296572e-02   2.0475609e-01   9.6607388e-02   1.4181754e-01  -2.7662875e-01   4.5081472e-02  -3.9025803e-02  -3.0386560e-01  -1.9137184e-01   1.5462084e-01  -9.0219820e-02  -2.0024563e-01  -1.6501435e-01   9.0191943e-02  -2.7541514e-02   5.4269765e-02   2.0948387e-01   2.7982118e-01   2.1622109e-01   1.3165440e-01   6.1956971e-02  -7.7984609e-02  -1.0659943e-01  -9.5007060e-02  -1.2045370e-01  -1.4426888e-01  -2.0024447e-01   1.9175316e-01   6.7146514e-02   8.1693935e-01   1.0000000e+00  -1.3596576e-01  -2.5139930e-01   5.9279442e-01   2.4764769e-02  -3.2346010e-01   1.0675940e-01   2.8531910e-01   2.0870684e-01   6.4632724e-01   9.0869434e-01
  -4.0260426e-02  -2.0546727e-02   4.1171543e-02   4.9843813e-02  -2.6505507e-01  -4.5716648e-01   1.3558531e-02   6.1240210e-02  -1.3068323e-03  -1.9534123e-01  -1.1725500e-01  -1.4472867e-01  -2.5775047e-02  -1.5075063e-02  -5.0572367e-02  -7.1476592e-02  -1.7113285e-01  -2.2044368e-01   1.5130903e-01   1.8013159e-01  -1.1424167e-01   9.2293379e-02  -2.1134012e-03  -1.1868921e-01  -4.0079376e-02  -5.5605234e-02  -7.1050528e-02   1.9992088e-01   2.3760779e-02  -4.4317820e-02   2.7684325e-01   2.8046810e-01  -9.0172252e-03   1.2223791e-02  -1.5004449e-03   1.3903867e-01  -3.0070261e-01  -1.3985470e-01  -5.0642422e-01  -2.8816906e-01  -3.7273049e-01  -1.1033388e-01   2.1884377e-01   1.8290790e-01   2.5078994e-01   1.5653551e-01   2.0764875e-01   2.5601585e-01   8.6263006e-02  -6.6741298e-02   1.1281567e-02  -2.4228560e-03   4.7623754e-02   1.5946271e-01  -1.4659733e-01   1.3782994e-01   3.5427144e-03  -1.5313209e-01  -1.2382861e-01  -7.5602795e-02  -1.9549033e-01  -2.9233743e-01  -3.7170580e-01  -4.1948323e-01   1.6793116e-01   4.0794215e-02   2.9339761e-01   1.0171290e-01   2.3271033e-01   1.8227499e-01   1.2656857e-01   2.6398095e-01   3.9861323e-02   6.8953768e-02  -4.9447038e-02   4.6182480e-02  -1.6872233e-01  -4.4895827e-03  -2.2521929e-01  -2.4438221e-01  -1.9257294e-02  -1.2053665e-01   1.7378660e-01   2.9324244e-02  -1.1642259e-01   5.8834874e-02   2.6696367e-01   5.6517394e-02   1.6467937e-01   9.4842817e-02   1.5541119e-01   2.0180283e-01  -6.9987794e-02   4.4565174e-01  -1.1449686e-01   5.8488400e-02  -8.2418964e-02   1.5475166e-01   7.4226264e-02   1.1782671e-01   5.6997174e-01   5.7053698e-01   1.9505931e-01   4.1164203e-03  -3.2326760e-01  -1.3596576e-01   1.0000000e+00   2.5173654e-01  -6.3288227e-02  -2.7411841e-02  -2.7346593e-03   2.3106250e-02  -7.9318906e-02  -1.9453258e-01  -3.1182083e-01  -1.7867746e-01
   3.5503454e-01   1.4674081e-01  -6.4084662e-02  -2.2729007e-01  -6.7557158e-03  -2.3203997e-01  -9.8565341e-04   5.9512785e-03  -7.8561286e-02  -3.8332997e-02   2.1736752e-02  -2.0003729e-01  -1.8626121e-01  -2.7371691e-01   1.2411842e-01   1.4746576e-02   2.4658208e-01   1.3655223e-01   2.5293307e-01   1.0246483e-01   2.5593259e-01   1.2425058e-02  -2.6442135e-02  -2.5252119e-01  -1.0189979e-01  -1.8536430e-01   9.5433868e-02   6.4125983e-02   1.6099187e-01   1.3688496e-02  -1.5111620e-01  -3.7192884e-02   1.7316859e-01   1.8486289e-01  -3.9880988e-02  -1.1668567e-01  -3.2053191e-01  -1.7952214e-01  -1.1570325e-01  -2.3235448e-01  -3.5806611e-02  -1.8531567e-01  -2.0623910e-01  -1.4689270e-01   2.5024982e-02  -6.3480064e-02  -9.0238378e-02  -9.6113861e-02   3.4315414e-02   9.2811111e-02  -2.1864027e-01  -1.4170359e-01  -7.2632343e-02  -1.3520590e-02  -2.5894475e-02  -1.1356252e-01   2.2828014e-01   1.1672065e-01   2.1296029e-01  -1.5857190e-01  -2.0620777e-02  -1.1043294e-01  -1.5950369e-01  -2.1232280e-01   5.4438734e-02  -2.0927318e-01  -5.1564165e-02   1.3676318e-01   2.6345578e-01   1.6658098e-01  -2.9890374e-01  -1.3707975e-01   1.4180262e-01   9.6158585e-02   3.5650644e-02   6.1951142e-02   6.4320778e-02  -2.9997855e-02   2.0946723e-01   1.7176188e-01   6.3728679e-02   1.0040722e-01   1.9029454e-01   2.0959135e-01  -2.0793984e-01   1.6610298e-01   3.3859574e-01   2.2545783e-01   1.7324573e-01   1.8524993e-01   9.6911194e-02   1.7242988e-01  -2.4600583e-02   1.5478936e-01  -1.5322937e-01  -1.7006867e-01  -1.1681433e-01  -1.1790249e-01  -3.6928327e-02   2.6849267e-01   6.7385076e-02   4.3832727e-01   5.0440458e-02   3.8207404e-01  -1.6482028e-01  -2.5139930e-01   2.5173654e-01   1.0000000e+00  -1.9207131e-01  -2.2183209e-01  -2.3509234e-01  -3.5191140e-01  -1.0536812e-01  -2.2724707e-01  -3.1032795e-01  -2.8816388e-01
  -4.0439108e-01  -2.3686308e-01  -9.2756437e-02   1.8638077e-01   1.3650159e-01   1.9558304e-01  -1.7702554e-01   8.7717331e-03   1.8608657e-01   3.4248678e-01  -1.9977655e-01  -5.1472487e-02  -1.9991814e-01  -2.5140326e-02   5.0455083e-02   2.1898076e-01  -6.2956440e-02  -2.5111473e-01   3.4269093e-02   1.1859492e-01  -8.2618405e-02   7.9376574e-02  -1.9255629e-01   4.2282772e-02   2.3389466e-01   2.5804406e-01  -1.3304834e-01  -4.3256557e-02   5.2455620e-02   1.2968740e-01  -5.7586855e-02  -6.3845353e-02  -9.1124492e-02  -6.9926818e-02  -1.6361409e-01  -3.8258563e-01  -7.4606603e-03   5.2496170e-02   1.0948835e-02  -6.5360390e-02   6.9132771e-02  -1.1853751e-03  -3.0592873e-01  -3.6825861e-01  -3.0602075e-01  -3.6689551e-01  -2.7676900e-01  -2.8887420e-01  -2.3458872e-01  -1.5754021e-01   1.8362876e-02  -3.2257305e-02   8.8786033e-03  -7.5914372e-02   3.0535491e-03  -8.0565128e-02  -3.2839742e-01  -3.1554536e-01  -4.5896313e-02   2.1882284e-01  -7.4568491e-02   2.0417050e-01   2.8503711e-01   2.6057441e-01  -1.2400781e-01  -2.0901378e-02  -7.7730258e-03  -8.9260279e-02  -3.2437282e-01  -4.4650393e-01   2.2924518e-01   1.8936859e-01   2.5050831e-01   1.5372829e-01   3.1409458e-01   2.2412185e-01   3.2834163e-01   2.4901463e-01   1.3491948e-01  -2.4316015e-01   8.4282940e-02   2.8856921e-02  -1.7346563e-01  -6.3111119e-02   1.4667275e-01  -9.8435701e-02  -1.2309612e-01  -2.4065305e-01   9.9975376e-03  -3.5352822e-02  -1.5622549e-01   1.0868487e-01   1.0066480e-01   2.0290952e-01   3.8737448e-01   3.9220196e-01   1.7221899e-01   1.0382943e-01  -1.8166723e-01  -2.1719243e-01   7.2177483e-02   7.1102093e-02   9.8354848e-02   2.0735161e-04   4.2828172e-01   5.9279442e-01  -6.3288227e-02  -1.9207131e-01   1.0000000e+00   4.2014811e-01   1.9588932e-02   2.8407325e-01   1.5296911e-01   1.7007312e-01   3.0456005e-01   5.7258558e-01
  -2.3652663e-01   2.8633454e-02   3.1590901e-01   2.5587187e-01   3.0968575e-01   3.8924267e-01   6.1828240e-02   3.5020426e-02   1.9295640e-01   2.3059757e-01  -1.7062208e-01  -2.2793570e-01  -2.8085117e-01  -2.5466842e-01   2.7461307e-01   1.3832703e-01  -2.9489421e-01  -3.3650696e-01   2.0118687e-03   3.7704312e-02   8.5245355e-02  -2.8682986e-03   9.6138449e-02   2.1763968e-01   3.7321096e-01   3.4728195e-01   3.1823636e-01   2.9786203e-01  -1.3408932e-01  -7.0014363e-02  -2.7509085e-01  -3.6819597e-01  -4.8527215e-01  -4.6444967e-01   9.6701860e-03  -2.5908520e-02   3.2183113e-01   2.2199070e-01   3.6849861e-01   3.9307202e-01   1.1735362e-01  -5.7552397e-02   1.1618660e-02  -6.4047052e-02  -1.7810964e-02  -9.4650896e-02   1.5991225e-01   2.3122950e-02  -1.2672357e-02  -1.2625415e-01   6.7850912e-03  -2.1168452e-02   2.2847296e-02  -1.3387151e-01   3.5376808e-01   3.2115986e-01  -2.1475061e-01  -6.1221136e-02  -2.9766288e-01   2.3046532e-01  -2.7779872e-01  -1.2550833e-01  -4.1207122e-02  -1.2627346e-01  -6.7802001e-02  -3.4344102e-02  -2.5878878e-01  -4.8133487e-01  -1.2317933e-01  -1.0874813e-01   1.3311116e-01   1.8221445e-02   1.4295529e-01   6.4854547e-02   2.2320829e-01   1.1707085e-01   1.8291604e-01   1.5955823e-01   1.1318193e-01  -3.7684554e-02   1.6593047e-01   1.2208541e-01   2.6383163e-02  -2.6483938e-01   2.5107684e-01   1.4304458e-02   1.3619727e-01   6.6990635e-02   2.6805482e-01   1.9989531e-01  -3.1588206e-01  -3.1712533e-01  -4.2723623e-01  -1.3465402e-01   5.7570898e-01   7.6106723e-01   5.5327064e-01   5.5288271e-01   6.7098960e-03  -2.1257723e-01   2.5123365e-01  -1.4577467e-01   1.7145276e-01   5.3240893e-02   3.4872635e-02   2.4764769e-02  -2.7411841e-02  -2.2183209e-01   4.2014811e-01   1.0000000e+00   6.1857222e-01   3.8706579e-01  -2.7860539e-02   1.5950373e-01   1.0465234e-01   2.2017307e-02
  -1.0197745e-01   5.2064541e-02   2.3737684e-01  -1.8782935e-02   3.9170073e-02   2.2150232e-01   5.3036843e-02  -2.4531683e-01  -8.1214477e-02  -1.5752002e-01  -1.4523317e-01  -3.2312481e-01  -1.8685761e-01  -3.2257140e-01   4.2951939e-03  -1.5874310e-01  -1.9670389e-01  -2.2931086e-01  -2.4706508e-01  -2.0495876e-01   2.1887939e-01   3.9823503e-02   6.5216776e-02   1.2569642e-01   6.9413364e-03   5.7268193e-03   3.3012569e-01   1.1291389e-01  -2.9404961e-01  -2.9920012e-01  -2.6010420e-01  -3.5235264e-01  -4.5753190e-01  -4.4826339e-01   2.6044698e-01   3.9642517e-01   4.2577965e-01   3.2719165e-01   3.6605796e-01   4.3813259e-01   4.3769577e-02  -8.8201111e-02   5.0116652e-01   4.8684035e-01   3.8170688e-01   3.7233459e-01   5.3705536e-01   4.6429180e-01   2.9081990e-01   1.6654441e-01   2.4134602e-01   2.1150588e-01   5.5231835e-03  -1.0248084e-01   3.0667524e-01   4.7986382e-01  -7.1121032e-03   2.4863242e-02  -1.2949423e-01   6.8849861e-02  -2.2147368e-01  -3.5808979e-01  -2.7911808e-01  -3.9259711e-01  -7.9162816e-02  -2.3870927e-02   3.7951239e-02  -7.3244172e-02   1.2942350e-01   1.7601553e-01  -8.2045293e-02  -2.2456020e-01  -2.1440667e-01  -2.1039154e-01  -1.5970235e-01  -2.0050896e-01  -1.1623143e-01  -5.0080180e-02  -2.9118743e-02   1.1826556e-02  -4.1677608e-02  -4.5537651e-02   4.8266697e-02  -2.1732155e-01   1.7431508e-01   9.5615496e-02   8.5339867e-02   1.7039827e-01   3.0467375e-02   3.7656452e-02  -1.7786779e-01  -3.2754615e-01  -1.3094027e-01  -2.1044831e-01   4.6832897e-01   5.6775910e-01   7.7028561e-01   6.8770620e-01   3.6060019e-01   1.7980524e-01   1.0590904e-01  -1.3307151e-01   2.2353073e-01   1.4671715e-01  -2.1051787e-01  -3.2346010e-01  -2.7346593e-03  -2.3509234e-01   1.9588932e-02   6.1857222e-01   1.0000000e+00   4.0774697e-01   1.6562470e-01   3.7163017e-01   1.0507312e-01  -3.4724816e-01
  -1.8735540e-01  -8.2461398e-02   2.8172158e-01   7.6613384e-02  -7.9996848e-03   1.0169525e-01   1.8861409e-01  -2.9332024e-02  -4.9451874e-02  -1.6918863e-01  -6.5492630e-02   1.3706318e-01   2.1886293e-02   1.2098234e-01  -1.3583780e-01  -3.3379193e-01  -2.7337771e-01  -7.3360082e-02  -3.4297340e-01  -3.2220240e-01  -1.5471548e-02  -4.4599277e-02   1.4523324e-01   1.9954106e-01   5.6925623e-02   1.2291124e-02   2.9751394e-01   1.3900334e-01  -3.7517668e-01  -3.8497786e-01  -7.9150463e-02  -1.1897694e-01  -1.4420557e-01  -1.6430779e-01   1.1596330e-01   2.4608982e-01   1.0755535e-01   7.5876802e-02   1.0227977e-01   2.1044838e-01  -1.2456269e-01  -6.3475014e-02   4.2401496e-01   3.1455611e-01   3.0631191e-01   2.4353111e-01   3.3740220e-01   3.3210810e-01   3.8489707e-01   3.2501932e-01   3.6735412e-01   3.5293147e-01   1.4227610e-01  -8.7688552e-02   2.7306445e-01   3.6355881e-01  -1.0790897e-01  -1.4017174e-01   3.4815178e-04   3.8096981e-01   5.1278874e-02   7.3384339e-03  -1.9474383e-01  -1.7793624e-02  -3.1169633e-02   2.0721797e-01   6.5105718e-02  -2.1866767e-01  -2.1069834e-01  -1.2941019e-01  -1.5948828e-01  -2.4204292e-01  -3.6699389e-01  -3.5065797e-01  -2.9992243e-01  -3.5106871e-01  -2.9693474e-01  -2.4682390e-01  -1.7327587e-01  -9.6591717e-02  -1.2753898e-01  -2.3415018e-01  -1.2582097e-01  -2.3596955e-01   8.1077709e-02  -1.2896370e-01   1.4071150e-01   1.7243317e-01   1.5051185e-01   2.5005932e-01   1.4461846e-01  -4.5802895e-03  -2.5377829e-02   1.8435049e-01   1.7974428e-01   3.4457703e-01   4.4549263e-01   4.0241928e-01   4.4707726e-01   1.8496028e-01   2.2723371e-01  -2.6223557e-01   1.5117788e-01   1.6929003e-01   4.1544032e-02   1.0675940e-01   2.3106250e-02  -3.5191140e-01   2.8407325e-01   3.8706579e-01   4.0774697e-01   1.0000000e+00   2.6973076e-01   2.8507648e-01   2.4781782e-01   4.3186038e-02
   6.3665387e-02  -3.8653474e-02   7.8499364e-02  -1.5877770e-01  -3.1300733e-01  -7.8266656e-02   1.4351242e-01  -1.2946432e-01  -3.9278951e-01  -2.9206675e-01   5.1045543e-02   1.5213683e-02   1.9216267e-01   1.6290934e-01  -4.5541326e-01  -3.5730732e-01   9.5668232e-02   7.0566737e-03  -9.2353302e-02  -1.2774154e-01  -1.1663440e-01  -2.4059215e-01   2.0662844e-02   1.3217446e-01  -2.1362883e-01  -2.5959325e-01  -8.7023252e-02  -4.0598898e-01  -4.0826032e-01  -3.4431918e-01  -1.9974900e-01  -1.7210681e-01   4.8277990e-02   3.4136780e-02  -3.5163776e-02  -1.5999516e-01   1.8300368e-01  -9.0858085e-02   2.2607135e-01   1.1508614e-01   1.0598393e-01  -1.8697499e-01   2.1469568e-02   3.0207530e-02  -5.9530258e-02  -1.0058789e-02  -9.0638890e-02   4.3846528e-02   4.6795946e-02   1.8560545e-01   2.0397190e-01   1.5765565e-01   1.6778888e-02  -8.0586817e-02   1.7074920e-01   2.5508815e-01   1.1861148e-01  -2.1032916e-01   2.1699912e-01  -1.7160607e-02   7.9691454e-02   7.2988162e-02   2.1713937e-02  -1.1725303e-03   6.7560453e-02   1.1412790e-01   8.2568954e-02   1.4602318e-01  -2.0388241e-01  -2.4809314e-01  -1.6804479e-01  -2.6787199e-01  -3.4002807e-01  -4.1529004e-01  -1.7526054e-01  -3.6809407e-01  -5.4779679e-02  -4.8304472e-02  -1.3879510e-01  -4.9299935e-02  -3.1430077e-01  -1.6577515e-01  -3.5890421e-01  -2.4772984e-01   1.4143073e-01   3.5020366e-02  -1.4268981e-01   8.1197685e-02   1.4246129e-01  -9.8594439e-02   1.1617980e-01   1.6025114e-01   6.9815061e-01   9.0169534e-02   2.5955956e-01   6.0301681e-02   4.2691780e-01   2.3138886e-01   5.9546093e-01   5.3540010e-01  -4.4771282e-01  -2.7329801e-01   4.3172702e-01   3.7712652e-01   3.5744573e-01   2.8531910e-01  -7.9318906e-02  -1.0536812e-01   1.5296911e-01  -2.7860539e-02   1.6562470e-01   2.6973076e-01   1.0000000e+00   6.4041708e-01   4.6874994e-01   3.0428860e-01
  -4.5551219e-02   1.2888214e-01   2.4825599e-01   5.4642256e-02  -1.5025166e-01   1.1173185e-01   1.9724546e-01  -1.3481008e-02  -2.9258646e-01  -2.0996804e-01  -2.5740729e-02  -7.7310639e-02   1.6852202e-01  -3.7052796e-02  -1.8853553e-01  -2.4974105e-01   2.1953245e-04  -1.4923126e-01  -1.7244537e-01  -2.0694122e-01   8.9576693e-02  -8.9662927e-02   1.4195969e-01   1.9277720e-01  -1.3481244e-01  -1.9862004e-01   6.3826306e-02  -2.5957519e-01  -3.5765734e-01  -3.6706860e-01  -2.1785355e-01  -3.4143273e-01  -2.4893829e-01  -2.5639989e-01   8.6259777e-02   3.2405173e-03   4.5238175e-01   2.1827149e-01   4.9179214e-01   3.7767640e-01   3.4965813e-01  -2.2241829e-02   7.3114899e-02   1.4017738e-01  -1.8948413e-01  -1.1074838e-01   6.8720747e-02   1.6470002e-01  -2.8207927e-03   8.6344108e-02   2.9795931e-01   2.3437342e-01   8.3904617e-02   5.7619321e-02   3.9387531e-01   4.2925802e-01   6.0560055e-02  -1.1472310e-01   9.1360429e-02   4.2789192e-02  -1.2390498e-01  -2.6307742e-02   8.2097844e-05  -1.1622224e-01  -9.7449969e-02  -5.1641769e-02  -2.2602401e-01  -1.3554522e-01  -2.0284648e-01  -3.3259219e-01  -4.0896421e-02  -2.0657826e-01  -2.4388305e-01  -3.4158512e-01  -5.0519733e-02  -2.2728289e-01  -8.6762973e-02  -2.6495224e-02  -1.3527627e-02   1.1664111e-02  -2.3761117e-01  -1.8708119e-01  -2.6715616e-01  -3.1280974e-01   3.1062175e-01  -8.7480543e-03  -1.8329324e-01   1.2107720e-01   2.1422003e-01   5.8378797e-02  -7.4678846e-02  -2.7010878e-01   4.2818616e-01  -2.6902796e-01   4.7199019e-01   3.4661980e-01   5.6184241e-01   3.4979448e-01   4.5171831e-01   2.6408707e-01  -4.1574483e-01  -2.9043169e-01   5.8133813e-01   5.8253852e-01   3.3442446e-01   2.0870684e-01  -1.9453258e-01  -2.2724707e-01   1.7007312e-01   1.5950373e-01   3.7163017e-01   2.8507648e-01   6.4041708e-01   1.0000000e+00   7.0744773e-01   9.3405800e-02
  -2.0292499e-01  -1.6062119e-01   1.7863173e-01   1.4750897e-01  -2.1408285e-02   2.7394252e-01   2.2570433e-01   1.3413675e-01  -1.8633697e-01  -2.1101246e-02  -1.1359323e-02   8.1821825e-02   1.0384517e-01   1.3933824e-01  -1.4412377e-01  -1.6171634e-01   2.0598466e-02  -1.0920661e-01  -2.8841848e-01  -3.2994685e-01   1.0737967e-01  -2.0559341e-02   1.4989119e-01   2.2401499e-01  -1.9109951e-03  -6.8271459e-02   7.6195417e-02  -1.5377267e-01  -2.8622510e-01  -2.4102894e-01  -2.5612712e-01  -3.3473422e-01  -1.1246321e-01  -1.1246950e-01   1.5832940e-02  -1.1895972e-01   3.2588078e-01   1.2299437e-01   4.4608525e-01   1.9709567e-01   2.4627334e-01  -2.0536650e-02  -1.3805859e-01  -8.1834533e-02  -2.2450329e-01  -1.5988712e-01  -1.6876342e-01  -1.0886123e-01   4.9853990e-02   1.4053743e-01   3.1642799e-01   3.0915722e-01   1.6233461e-01   7.7012612e-02   4.1087799e-01   2.9438602e-01  -1.7831889e-01  -3.2547881e-01   1.4164073e-01   6.2085877e-02   9.2039503e-02   1.1177922e-01   2.4269645e-01   2.0307676e-01   2.9207399e-02   5.1694622e-02  -1.8375729e-01  -1.2443929e-01  -3.9509912e-01  -5.7794875e-01   1.4462388e-02  -1.7472824e-01  -2.1266163e-01  -3.6248300e-01  -5.5478240e-02  -2.0310806e-01  -6.4602414e-02  -1.0767143e-01   1.1598278e-01  -5.9301317e-02  -1.0807366e-01  -1.1515833e-01  -3.6482935e-01  -3.1515077e-01   2.7280715e-01   1.7225972e-02  -2.0358163e-01   6.2283769e-02   1.5922707e-01   8.8700666e-02   4.2496556e-02  -1.1728100e-01   3.7463243e-01  -1.5388608e-01   3.4609008e-01   2.4026570e-01   3.3326096e-01   1.9979074e-01   2.3695830e-01   1.1333651e-01  -4.0854456e-01  -4.3058183e-01   4.5447016e-01   4.5106408e-01   7.1449753e-01   6.4632724e-01  -3.1182083e-01  -3.1032795e-01   3.0456005e-01   1.0465234e-01   1.0507312e-01   2.4781782e-01   4.6874994e-01   7.0744773e-01   1.0000000e+00   4.7140150e-01
  -3.3695438e-01  -4.2393330e-01  -1.4985398e-01   7.2446824e-02   1.2857995e-01   2.3234642e-01  -6.4234102e-02   2.2878454e-02   1.4057198e-01   3.2323878e-01  -8.5412610e-02   1.0351492e-01  -4.2403878e-02   2.4069532e-01   7.6015256e-03   1.8621813e-01  -3.9377690e-02  -1.6498097e-01   1.1140640e-02   6.8609064e-02  -1.4956170e-01   8.5850626e-03  -6.2162599e-02   1.1407951e-01   2.3541381e-01   2.3287610e-01  -1.9691204e-01  -8.9955786e-02   4.0489410e-02   9.2593951e-02  -3.3526843e-02  -1.6491750e-02   1.6685681e-02  -1.3307612e-02  -1.5490182e-01  -4.8010437e-01   6.4316397e-02  -8.6134872e-02   1.6515884e-03  -1.3324375e-01   5.0235844e-02   5.4215030e-02  -4.0070911e-01  -4.5890510e-01  -3.4399598e-01  -3.8116311e-01  -4.7555701e-01  -3.9688874e-01  -3.2149504e-01  -2.2498343e-01  -9.4640618e-02  -9.7273478e-02   2.2436143e-02  -4.7655511e-02   2.7249124e-02  -1.1530232e-01  -3.4919811e-01  -4.1825272e-01  -4.9222048e-02   1.4679804e-01   7.8637635e-02   1.9858786e-01   3.7002037e-01   3.7904559e-01   1.2221596e-01   1.6308399e-01   1.5140818e-01  -2.7193218e-02  -4.2428290e-01  -4.2954391e-01   2.5612782e-01   1.7924665e-01   2.3323021e-01   2.7686356e-02   2.5736445e-01   1.4616870e-01   3.2710126e-01   2.1060476e-01   1.3719347e-01  -3.2732705e-01   1.3234635e-01   7.1821733e-02  -2.1220275e-01  -1.1972222e-01   1.7792131e-01  -2.7271832e-02  -1.6843503e-01  -1.7580826e-01   4.9974428e-02  -9.4591821e-02   9.2355186e-03   2.3688411e-01   2.2527753e-01   2.3910404e-01   1.0218932e-01   1.0506251e-02  -1.3996640e-01  -1.6440554e-01  -1.9220168e-01  -1.9204656e-01  -1.2846990e-01  -2.5174603e-01   7.4484068e-02  -9.9374337e-02   7.8331694e-01   9.0869434e-01  -1.7867746e-01  -2.8816388e-01   5.7258558e-01   2.2017307e-02  -3.4724816e-01   4.3186038e-02   3.0428860e-01   9.3405800e-02   4.7140150e-01   1.0000000e+00
