# Supplementary material for: “I Know that You Know that I Know”: Neural Substrates Associated with Social Cognition Deficits in DM1 Patients
Source: PLoS One. 2016 Jun 3;11(6):e0156901. doi: 10.1371/journal.pone.0156901 (PMC4892543; doi:10.1371/journal.pone.0156901)
Supplement: S2 File — Adjacency matrices obtained by graph theory bases analysis illustrating the intra-nodal correlations in individual subjects (DM1 patients and controls) (ZIP) [file pone.0156901.s002.zip › Adjacency_matrices/Sub_14.txt]

   1.0000000e+00   4.8302512e-01   5.0459239e-02  -5.4959172e-01   2.7449911e-01   3.5584397e-03  -1.4672705e-01  -4.5848141e-01   3.2322684e-01  -3.2113834e-01   4.4623362e-01  -3.3904903e-01   2.4079670e-01  -3.1527540e-01   1.8133260e-01  -3.6083710e-01   4.8308019e-01   4.0603995e-01   6.6564506e-01   2.5127273e-01  -1.4597228e-02  -9.5402289e-02  -5.1717725e-02  -2.4952840e-01  -1.5973485e-01  -3.4341315e-01   7.3449885e-02  -6.8462737e-02   2.4928740e-01   1.0687866e-01  -4.8883039e-01  -5.5239331e-01  -3.6774925e-03  -2.1692301e-01  -1.4026556e-01  -3.3922974e-01  -9.9783546e-02  -1.2478829e-01  -3.0962078e-02  -1.3277558e-01   1.2883599e-02  -1.4876936e-02   4.5977531e-02   8.6573385e-02  -1.9110186e-01  -2.3965673e-01   7.6903786e-02   1.7319557e-01  -1.7129733e-01  -1.3692808e-01  -1.9858854e-01  -2.1792477e-01   3.1864659e-01   1.9389737e-01   1.2613948e-01   1.3973609e-01   6.7806664e-01   6.6695195e-01   1.9645077e-01   6.1627034e-02   2.8205358e-01   3.5106048e-01   3.0308894e-01   5.1508282e-01   1.2452944e-01   2.1575858e-03  -2.4271215e-01  -3.4196739e-01   8.3282232e-02   1.2321735e-01  -2.0697963e-01  -2.2517980e-01   3.3001131e-01   1.8766067e-01   3.7358740e-01   1.2233308e-01   2.6493485e-01   6.3222672e-02   1.1928855e-01   3.3208178e-01   4.2675440e-01   4.6133565e-01   1.3446938e-01  -1.1175810e-01   1.3117741e-01  -1.2480918e-01   2.6687423e-03  -7.6768966e-02   4.7273253e-02   1.1939702e-02   8.1602202e-03   2.6802043e-01  -1.9566470e-01   5.6051554e-02   6.8933759e-02   8.6959279e-02   2.1420251e-01   2.6450330e-01   2.4122591e-01   3.1164141e-01  -4.9675595e-03  -1.1026017e-01   1.9728495e-02  -5.7314814e-02  -5.0132819e-02   7.2917001e-02  -8.6110686e-02   1.2387213e-01   1.0775822e-01   1.9599711e-01   1.6113349e-01   2.2096654e-01   2.1830214e-03   7.9682215e-02   2.2402495e-03   1.1331545e-01
   4.8302512e-01   1.0000000e+00  -3.8997455e-01  -3.0570123e-01  -9.3652918e-02  -2.8681520e-02   5.2892820e-02   4.4333805e-02   1.9706831e-01   2.4201688e-02  -1.1134774e-01  -1.4722024e-01   2.6275244e-01   3.0950665e-03  -2.5513070e-01  -3.7471474e-01   4.4740240e-01   2.2035734e-01   2.9332844e-01   5.6978173e-01  -2.7149387e-01  -2.4164073e-01  -5.7703932e-01  -5.7797652e-01  -5.5907777e-01  -4.5749643e-01  -5.7198003e-01  -4.8476274e-01   4.1975589e-01   1.9204710e-01  -4.4191236e-01  -4.0158318e-01   1.6784578e-01   2.1667290e-01  -5.2930158e-01  -5.1028160e-01  -2.6266234e-01   8.1253388e-02  -1.7432188e-01  -5.1493105e-02   7.6070903e-02   2.3251123e-01  -8.2002227e-02  -2.0906782e-01  -3.3468693e-01  -3.9566836e-01  -9.2487992e-02  -1.0810825e-01  -2.8371815e-01  -4.2012262e-01  -5.1114305e-02  -3.5437386e-01   1.6839870e-01   3.7088112e-02   1.7644080e-01   2.0040298e-01   2.6438001e-01   5.8761424e-01   4.3687292e-01   4.7835847e-01   5.5359703e-01   7.0484399e-01   5.6195640e-01   6.3677086e-01  -4.9998793e-02   7.9247718e-02   9.4152808e-02   6.3426407e-02   3.0556184e-01   3.4783915e-01  -2.3771657e-01  -1.6890923e-01   1.5026990e-01   3.6913227e-01   3.2614007e-02   1.8226069e-01   1.8341671e-01  -2.5907606e-02   9.8983442e-02   2.4557473e-01   5.0739407e-01   5.4997711e-01  -6.0360797e-02   2.9262854e-02  -3.8092745e-01  -1.8877459e-01  -2.9879552e-01  -2.5405385e-01   8.4902509e-02   2.3459707e-01   2.2188740e-01   1.4020401e-01   2.1338255e-02   1.7659550e-01   6.5466000e-02   1.4427804e-01   3.0674814e-01   3.3476114e-01   3.5705845e-01   2.9149055e-01   2.1042772e-01   1.1706347e-01   8.7245399e-02   5.2128540e-02  -6.7848430e-02  -2.5221653e-02   4.2141641e-02   2.3899897e-01   7.0177791e-02   9.7934461e-02   1.5165256e-01   2.5951903e-01   2.0125150e-01   1.5899184e-01  -3.1965238e-02   5.9128233e-02
   5.0459239e-02  -3.8997455e-01   1.0000000e+00   3.1032588e-01   4.1455200e-02  -9.1748506e-02   4.2994141e-01   1.3001131e-02  -5.9115474e-02  -3.8127462e-01   2.8824321e-01   1.0857666e-01   1.0933489e-01  -3.9734138e-02   3.4927376e-01   1.3507989e-02  -3.8206682e-01  -1.5359877e-01   2.2902225e-02  -5.8890483e-01   5.3127771e-02  -7.5090669e-02   6.4734032e-01   4.4514245e-01   7.1803199e-01   5.8588498e-01   4.5419068e-01   2.6868312e-01  -3.7196194e-01  -3.4902312e-01   2.8124486e-01   1.2311578e-01  -3.0037511e-02  -2.3314527e-01   6.1229118e-01   4.1937073e-01   3.1153654e-01  -3.0304500e-02   3.0383183e-02  -9.7708531e-03  -5.5136282e-02  -1.8293535e-01   3.8792578e-01   3.3741328e-01   3.4035066e-01   2.9410792e-01   2.4846448e-01   2.5066171e-01   1.9848295e-01   3.0806346e-01   1.5868066e-01   2.9246153e-01  -6.1935661e-02  -9.5723821e-02  -2.0203796e-01  -1.0284888e-01  -8.3350360e-02  -2.1037739e-01  -2.5332316e-01  -3.9784653e-01  -1.7304656e-01  -3.8477784e-01  -3.1276565e-01  -1.7702271e-01   4.1155197e-01   8.8987446e-02   5.8931253e-02  -2.3423304e-02  -5.1830573e-01  -4.4201120e-01   2.8326581e-01   1.4651350e-01   1.9565995e-01  -1.8386881e-01   1.2856870e-01  -5.0353905e-02   4.8947177e-02   1.1253944e-01  -3.3442299e-01  -3.0054419e-01  -3.7481907e-01  -3.2443435e-01  -4.6690778e-02  -3.6830275e-01   4.9037730e-01   2.3942562e-01   1.7469065e-01  -6.1393970e-02  -2.0932743e-02  -1.5334184e-01   3.8106195e-02   2.5970651e-01   2.0912522e-01   2.0175065e-01  -4.5323512e-02  -1.1619457e-01  -5.8766691e-02  -1.9576111e-01  -1.8577269e-01  -1.3376147e-01  -1.1522180e-01  -7.1894499e-02   3.6607294e-02   3.3234541e-02   1.1032377e-01   1.4267992e-01   8.9310065e-02   3.6530199e-02  -1.4683918e-01  -3.2017201e-02   1.0672036e-01  -1.2120237e-01  -2.2226719e-02  -2.8148553e-02   8.7358681e-02  -1.0872510e-01
  -5.4959172e-01  -3.0570123e-01   3.1032588e-01   1.0000000e+00  -3.9326872e-01  -1.9261812e-01   3.8732030e-01   6.2129049e-01  -2.8280983e-01   1.3626730e-01  -3.2284778e-02   4.8517783e-01  -1.5781040e-01   2.8645435e-01  -5.2500990e-02   2.9490816e-01  -6.0219216e-01  -4.5479879e-01  -3.0024910e-01  -2.8936556e-01  -1.8272336e-01  -1.4657775e-01   4.0620601e-01   6.1862944e-01   3.3216385e-01   4.1751382e-01   9.3413706e-02   2.7731893e-02  -3.8556096e-01  -4.0915778e-01   5.7564041e-01   6.9693018e-01   2.8490610e-02   1.5463454e-01   3.1305521e-01   4.7562280e-01   8.1701076e-02   5.9276524e-02  -9.8626149e-03   1.4041832e-01  -4.3675334e-02  -2.7592125e-01   2.4060843e-01   1.4780712e-02   2.6538075e-01   2.5124919e-01  -2.9213574e-03  -3.8303850e-02   6.0596163e-03   2.7053621e-02   2.0800915e-01   1.3099565e-01  -8.5331274e-02  -2.6497004e-01  -5.0245403e-02  -7.4450315e-02  -5.7071401e-01  -5.8911824e-01  -2.2747187e-01  -2.2255667e-01  -2.3200373e-01  -3.1314812e-01  -3.0522839e-01  -4.4540796e-01   1.7488177e-01   2.3314007e-01   2.9881267e-01   3.9514211e-01  -3.0631495e-01  -2.6923429e-01   2.9542775e-01   4.4967483e-01  -1.5315455e-01  -2.2912752e-01  -9.5555402e-02  -1.5231478e-01  -3.3267289e-02   9.5205163e-02  -4.2336215e-01  -4.4551820e-01  -5.3065861e-01  -6.0002393e-01  -7.4429971e-02  -1.5899168e-01   1.6854532e-01   4.2513852e-01   6.7505249e-02  -9.5432122e-03   2.8031901e-01   2.1641500e-01   2.5878549e-01   7.5776859e-02   3.6426114e-01   1.5932416e-01  -2.8545567e-02  -1.2062454e-02  -2.0110693e-02  -9.1896400e-02  -4.6577816e-02  -9.1201323e-02   1.0758070e-01   2.1302915e-01   8.1093888e-02   1.0693763e-01   2.4872472e-03  -8.6351208e-03   2.2078030e-01   3.6531613e-02  -1.1854731e-01  -1.1232058e-01   1.1129426e-01  -7.9914737e-02   2.3974836e-02  -1.2099926e-01  -2.1956851e-03  -2.3137138e-01
   2.7449911e-01  -9.3652918e-02   4.1455200e-02  -3.9326872e-01   1.0000000e+00   6.3865841e-01  -3.6146764e-02  -1.5064264e-01   5.3669095e-01   1.0497582e-01   2.4147842e-01   1.1162804e-01   3.8426261e-01   2.0444320e-01   2.2894854e-01   9.3548972e-02   2.3527644e-01   5.6143416e-01   2.3723648e-02  -1.4979488e-01   4.1525112e-01   3.9348112e-01  -1.6226856e-02  -7.7688474e-02  -3.2380223e-02  -1.4485177e-01   3.7885918e-01   4.1514348e-01   7.1458196e-02   3.7200099e-01  -4.4076313e-01  -4.4108893e-01  -3.4463798e-01  -4.3694958e-01  -5.1345217e-03  -1.2415044e-01  -2.0972152e-01  -1.5020947e-01  -1.5499055e-01  -1.5839478e-01  -1.5477477e-01   5.6249301e-02  -1.4623600e-01   1.9582168e-01  -2.5663300e-02   6.3051298e-02   2.1692512e-01   2.1339400e-01   2.1059253e-01   2.1894300e-01   1.5023520e-01   1.9414218e-01   1.0972032e-01   3.4771597e-01  -1.0196105e-01   1.5879575e-02   2.7528444e-01   1.1081689e-01  -1.2705655e-01  -1.7771835e-01   6.6941706e-02   1.0572542e-01  -4.2237641e-02   6.6491363e-02   4.0635662e-01   2.3120782e-01  -1.9826810e-01  -2.9518177e-01  -9.5205771e-02  -1.4414684e-01  -1.5447249e-02  -1.9933651e-01   7.3372219e-02   1.8092494e-01   3.2585866e-01   2.4353806e-01   1.9153417e-01   7.4814188e-02   1.7444730e-01   1.3947950e-01   8.7078373e-02   3.0684423e-01  -1.4011596e-01   4.1946918e-02   5.6471240e-02   1.1554045e-02  -1.5065493e-01   6.6832189e-02  -1.2999439e-01  -4.2693675e-02  -3.3459255e-01   2.7590326e-02  -1.5093109e-01  -2.0232855e-01  -4.2933643e-02  -6.9731210e-02  -1.0741552e-01  -6.7649728e-02  -4.5938479e-02   9.5866732e-03  -2.3052228e-01  -1.2450619e-01  -8.5533992e-02  -1.5879700e-01  -8.8620894e-02  -1.7463979e-01  -3.4558233e-01  -2.5957163e-01   1.1320957e-01   6.4008117e-02  -5.7767023e-02  -1.9839905e-02  -2.1170000e-01  -1.5954528e-01  -1.4529242e-01   1.4201526e-02
   3.5584397e-03  -2.8681520e-02  -9.1748506e-02  -1.9261812e-01   6.3865841e-01   1.0000000e+00   1.3731080e-02   9.6608250e-02   1.2990319e-01   2.5451409e-01  -9.2198898e-03   2.8964219e-01   3.2492776e-01   5.3097491e-01  -1.4022918e-02   2.0779698e-01   1.5207035e-01   4.3855885e-01  -2.9530355e-01  -2.2108548e-01   5.9661342e-01   6.9616014e-01  -2.3341978e-01  -1.1068228e-01  -7.5950665e-02   2.1585517e-01   2.2283177e-01   6.4182612e-01  -4.8078196e-02   2.9579073e-01  -2.6416036e-01  -2.6152144e-01  -1.6850264e-01  -1.2904052e-01   4.6165483e-02   7.4571857e-02  -1.2721663e-01  -9.9527274e-03   8.9515409e-02   1.2617936e-01  -4.0942806e-02   1.7689394e-01  -2.2889867e-01   1.5444367e-01   5.4672161e-02   1.6439585e-01   1.9873905e-01   1.8252997e-01   2.1912454e-01   1.8660446e-01   2.6168162e-01   2.5794979e-01   1.2767071e-01   2.9150855e-01  -7.0130137e-02   7.0943654e-02   2.4146847e-01   6.1759994e-02  -2.4470673e-01  -2.2465723e-01  -1.3906302e-02   5.1170465e-02  -1.0630021e-01  -1.2604153e-01   3.5109690e-01   3.3889679e-01  -1.3842161e-01  -1.1927487e-01  -2.9516294e-03  -6.5078467e-03   1.7909085e-02  -1.8614120e-01  -1.1425976e-01   2.7880800e-03   2.8741858e-02   1.1345530e-01   3.1345357e-02   4.6781041e-02   2.4175479e-01   5.5934334e-02   1.7822388e-01   3.7867694e-01  -2.5249084e-01   1.3321012e-01  -1.5125233e-01   9.7431300e-02  -2.2773021e-01   1.6222133e-01  -2.2070956e-01   5.4854192e-02  -4.5725838e-01  -2.9037564e-01  -2.3311711e-01  -4.2342403e-01  -1.1220516e-01  -1.3208222e-01  -2.3325789e-01  -1.5681525e-01  -2.4091824e-01  -2.0542454e-01  -2.5057489e-01  -1.1684392e-01  -5.4330084e-02  -2.2072689e-01  -1.3451804e-01  -3.1269851e-01  -4.0377359e-01  -3.4815579e-01   5.0454123e-02  -5.6667409e-02  -2.0871713e-01  -2.5505049e-01  -2.4941317e-01  -1.5998349e-01  -2.4172433e-01  -8.9465844e-02
  -1.4672705e-01   5.2892820e-02   4.2994141e-01   3.8732030e-01  -3.6146764e-02   1.3731080e-02   1.0000000e+00   6.9018263e-01   2.2612391e-01   3.0874657e-01  -2.0973045e-02   4.7361991e-01   4.7134665e-01   4.1703345e-01   1.5391939e-01   1.5320244e-01  -3.8217280e-01  -6.0165096e-02  -1.4537647e-01  -2.1758996e-01  -1.2432415e-01  -2.3256781e-01   1.5575135e-01   1.1809758e-01  -5.7420208e-02   6.4895402e-02  -2.2753621e-01  -1.8367481e-01  -3.2799091e-02  -4.9097913e-02   1.8909798e-01   2.8102413e-01   5.9202879e-02   1.0778329e-01  -7.3381227e-02  -1.0599874e-01  -1.4380829e-01  -7.2862883e-02  -4.2656786e-01  -2.7284901e-01  -2.5286243e-01  -2.2649462e-01   1.6741903e-01  -2.9434114e-03   1.9069294e-01   3.6925604e-02   1.0651767e-01  -1.2707649e-01   2.0399810e-02   7.9675903e-03   1.6973621e-01   1.3845034e-02  -1.6414526e-01  -1.5292077e-01  -1.5706799e-01  -6.6008731e-02  -4.4637919e-01  -3.2673808e-01   6.1286697e-02  -1.0003814e-02   3.0543544e-01   9.7581701e-02   7.1740001e-02  -1.3656537e-02   3.9114873e-01   3.1323920e-01   2.6377678e-01   2.0356030e-01  -3.6475041e-01  -3.2365108e-01   4.1186847e-01   3.6792831e-01   2.4265044e-01  -3.3091661e-02   4.2943891e-02  -4.7062529e-02   2.8093306e-02   3.4484689e-02  -4.1236143e-01  -4.5289458e-01  -3.6080544e-01  -2.7076520e-01  -2.1546913e-01  -1.2738842e-01  -4.6775576e-02  -4.0046225e-02  -2.8479799e-01  -2.5480101e-01  -1.7647831e-02   1.7350294e-01   3.1402583e-01   2.8310705e-01   3.7299534e-01   2.6949147e-01   5.2761635e-02   5.5461102e-02   2.6187858e-02  -4.5638859e-02   9.1174721e-02   1.2013295e-02   7.9540504e-02   2.0460409e-01   7.7406604e-02   6.5971354e-02  -1.0676412e-01  -1.7335678e-03  -1.8200342e-03   1.3802698e-01  -3.2719218e-02   3.0966830e-02   1.0884094e-01   8.9690822e-02   2.1569813e-02  -1.0587434e-01  -1.3853166e-01  -2.3926912e-01
  -4.5848141e-01   4.4333805e-02   1.3001131e-02   6.2129049e-01  -1.5064264e-01   9.6608250e-02   6.9018263e-01   1.0000000e+00   2.1871055e-02   5.8266321e-01  -2.5951388e-01   6.6900801e-01   3.6257779e-01   7.0296452e-01  -1.4747535e-01   2.2599545e-01  -3.5181825e-01  -1.1768899e-01  -3.5343033e-01  -2.3350641e-02  -2.4774379e-01  -1.7012063e-01  -6.1309610e-02   1.2220482e-01  -2.2327754e-01   3.2005936e-02  -3.6540774e-01  -2.5301306e-01  -2.7102688e-02   5.7158266e-02   2.6469693e-01   4.6924315e-01   5.7979179e-02   2.6418928e-01  -1.9116763e-01  -5.7107029e-02  -2.4454014e-01  -8.5368713e-03  -3.8753163e-01  -2.0513667e-01  -2.6096793e-01  -2.4326613e-01   1.0833915e-01  -1.2051928e-01   1.0673732e-01   4.7640748e-02  -1.7859016e-02  -2.0327994e-01  -1.8687543e-02  -1.0180319e-01   2.0999472e-01  -1.9226420e-02  -2.1359809e-01  -2.6276476e-01  -1.5299301e-01  -1.5071524e-01  -6.3298491e-01  -4.7712526e-01   5.3981699e-02   1.3951596e-02   2.2221293e-01   1.6256136e-01   7.4702787e-03  -1.3728243e-01   2.6299642e-01   4.5886342e-01   3.5510279e-01   4.0558262e-01  -2.3202385e-01  -1.6357036e-01   3.7934501e-01   3.9305774e-01  -7.3178627e-02  -6.2050184e-02  -1.9222121e-01  -7.4951279e-02  -1.2543524e-01  -2.7879021e-02  -2.9930153e-01  -3.7865154e-01  -2.9703416e-01  -2.2032628e-01  -3.4550252e-01  -7.0715870e-02  -2.7863178e-01  -5.7413642e-03  -4.2624423e-01  -2.8060004e-01   2.0252569e-01   2.0743985e-01   3.6654886e-01   8.5712848e-02   4.2795965e-01   1.5937487e-01  -2.9918637e-02   2.5204433e-02  -4.9991527e-02  -2.9004581e-02   7.0060311e-02  -2.9921631e-02   8.8929197e-02   2.0824464e-01   1.0385634e-01   5.8413443e-02  -7.2229710e-02  -1.1761035e-01   2.6595145e-02   1.4060463e-01  -5.6648660e-02  -5.0054989e-02   8.5551437e-02   1.6686225e-02   6.8505430e-02  -8.8030084e-02  -8.5319401e-02  -2.1168631e-01
   3.2322684e-01   1.9706831e-01  -5.9115474e-02  -2.8280983e-01   5.3669095e-01   1.2990319e-01   2.2612391e-01   2.1871055e-02   1.0000000e+00   2.6384774e-01   1.8371515e-01  -4.0496838e-02   4.8052501e-01   6.1967267e-02   3.9810481e-01  -4.0216629e-02   1.6570731e-01   3.6435495e-01   2.5280484e-01   5.8817024e-02  -8.5254547e-02  -1.4505478e-01  -3.2114257e-02  -1.3926434e-01  -2.9573803e-01  -3.7489657e-01  -1.9354978e-01  -1.9317922e-01   3.9350109e-01   3.6506594e-01  -2.7238422e-01  -1.9612930e-01  -1.4730142e-01  -2.6557628e-01  -3.1937417e-01  -4.5288343e-01  -2.3753751e-01  -2.6460441e-01  -3.7274275e-01  -5.1404797e-01  -2.5948817e-01  -1.4669681e-01  -7.4265584e-02   8.3961661e-03  -1.1601286e-01  -1.7103871e-01   2.8099645e-02  -8.0034234e-02  -4.4807286e-02  -4.3769581e-02  -7.3344247e-02  -6.7995668e-02  -1.2452788e-01   9.3381748e-02  -1.2780789e-01  -1.4432811e-01   7.7433595e-02   1.9901831e-01   1.8940181e-01   1.6697531e-01   3.4471910e-01   3.6556421e-01   1.8419770e-01   2.9157952e-01   3.9203287e-01   3.1400492e-01  -4.3662140e-02  -2.1635597e-01  -8.7745042e-02  -1.4754917e-01   9.3669787e-02   1.2964267e-01   2.8438289e-01   1.8901664e-01   3.7756691e-01   1.9296844e-01   3.7028462e-01   2.1147888e-01   2.5235515e-04   1.1753394e-01   4.6088486e-02   1.6935126e-01   3.0491818e-02  -1.8071574e-03   2.1219624e-02  -2.1911906e-01  -2.0958258e-01  -2.7836994e-01  -3.7235838e-02  -1.8508940e-02   3.3311378e-02   2.3112058e-01   2.9774910e-02   1.3305399e-01   1.1480912e-02   7.1383645e-02   1.0155506e-01   8.9749801e-02   2.4227477e-01   2.2714613e-01  -4.4216658e-02  -4.6972464e-02   1.6010661e-02  -1.9037402e-02   4.1488139e-02  -1.0078391e-02  -1.3230350e-01  -7.6861062e-03   8.7858494e-02   9.4015230e-02   1.1368253e-01   3.1822118e-01   1.6946152e-03   6.4862792e-02   2.4345797e-02   8.0421798e-02
  -3.2113834e-01   2.4201688e-02  -3.8127462e-01   1.3626730e-01   1.0497582e-01   2.5451409e-01   3.0874657e-01   5.8266321e-01   2.6384774e-01   1.0000000e+00  -1.8394649e-01   5.1007609e-01   3.8277266e-01   5.6625817e-01   9.8590985e-02   5.3703573e-01  -3.7151332e-02   6.9783768e-02  -1.8722857e-01   1.5735968e-01  -8.7742944e-02   6.9533739e-02  -1.6721840e-01  -5.8979284e-02  -4.3646283e-01  -2.8331690e-01  -3.3280916e-01  -1.4992468e-01   8.5355986e-02   3.8119107e-01   2.0709717e-01   3.8342727e-01   4.1345567e-02   2.4324337e-01  -3.9880602e-01  -3.3038511e-01  -1.8755950e-01   4.2194253e-02  -2.5914966e-01  -2.6357639e-01  -2.1611125e-01  -1.4019152e-01  -2.8343480e-01  -3.8405861e-01  -1.3224562e-01  -1.8881217e-01  -2.3136275e-01  -4.5598613e-01  -9.0736482e-02  -2.0677235e-01  -5.8645899e-02  -2.3610481e-01  -6.3994636e-02  -1.7541964e-01  -2.0969647e-02  -1.7419197e-01  -3.3185814e-01  -2.7241720e-01   1.2264593e-01   7.2397677e-02   1.0084937e-01   1.3539072e-01   1.8264511e-02  -1.9948959e-01   7.7607312e-02   3.0280978e-01   2.9770838e-02   1.0821709e-02   2.4630035e-02  -2.0101427e-03   3.5610807e-01   4.3736421e-01  -1.8402906e-01  -1.4267481e-02  -2.5229107e-01  -1.1347583e-01  -1.4451246e-01  -2.8196562e-02  -3.1015747e-02  -2.0938066e-01  -5.3732382e-02  -5.9194268e-02   6.7499420e-02   4.0559602e-01  -2.6234341e-01  -1.7887508e-01  -2.0505660e-01  -1.6263878e-01   1.5468546e-01   8.9894253e-02   7.9442557e-02  -1.6797286e-01   3.8519629e-02  -1.1411798e-01   7.3424664e-02   6.8534650e-02  -1.3708468e-01  -2.4691297e-02   7.7639217e-02   2.4170691e-03  -7.6574422e-02   9.8933046e-02  -2.0509848e-02   2.2704522e-03   4.1605525e-02  -6.8873309e-02  -1.3550261e-01   8.1609787e-02   1.6032042e-01  -2.2806459e-02  -2.2149268e-01   6.5990940e-02  -6.2868757e-02  -8.9493874e-02  -1.6472673e-01  -2.0521901e-02
   4.4623362e-01  -1.1134774e-01   2.8824321e-01  -3.2284778e-02   2.4147842e-01  -9.2198898e-03  -2.0973045e-02  -2.5951388e-01   1.8371515e-01  -1.8394649e-01   1.0000000e+00   1.1141618e-01   2.1948681e-01  -2.6299908e-01   4.7690075e-01   9.9171923e-02  -2.0354632e-02   2.2001749e-01   3.5207562e-01  -3.2435659e-01   9.7530658e-02  -3.5408862e-02   5.1841984e-01   3.8409403e-01   1.9937818e-01  -7.5808887e-02   4.6798183e-01   3.0865091e-01  -1.0024667e-01  -1.7200677e-01  -7.2582739e-02  -1.0976430e-01  -1.6220422e-01  -3.9465112e-01   2.3559086e-01   1.1645999e-01   1.4861404e-01  -1.8546088e-01  -3.2414335e-03  -1.4682745e-01   4.7147092e-03  -2.3305810e-01  -4.8317545e-02  -3.8908296e-03  -1.2415726e-02  -3.4691246e-02   4.0039311e-03   4.4273916e-02  -8.7192615e-02   5.8869649e-02  -2.3330697e-01  -1.0196362e-01   1.4577589e-01   4.0543700e-03  -7.2434953e-02  -1.6718113e-01   3.0772331e-01   1.7004211e-01  -2.9696423e-01  -3.9312708e-01  -2.5257710e-01  -1.7774777e-01  -2.4378157e-01  -1.2694329e-01   3.5603306e-01   1.3839016e-01  -3.3796429e-01  -3.5042636e-01  -3.0413350e-01  -3.3110112e-01  -3.7631441e-02   9.4934107e-02   2.4811764e-01  -1.4685527e-01   3.2083504e-01  -6.5691631e-02   2.0447267e-01   2.1197261e-01  -2.5195250e-01  -1.2500456e-01  -1.4050555e-01  -1.4684715e-01   3.2150694e-01   1.1091722e-02   6.4916681e-01   2.4686659e-01   3.7548344e-01   1.9071346e-01   3.2729176e-02  -8.0302999e-02  -8.1236057e-02   1.7113568e-01   1.5719583e-03   9.4698778e-02  -1.4685378e-01  -1.6862109e-01  -1.9877669e-01  -2.7123943e-01  -1.4965077e-01  -9.6127538e-02   7.1423327e-02  -8.0595792e-02   1.2635705e-01   8.2694621e-02   7.3646070e-02   1.6971331e-01  -1.8900886e-01  -1.1390195e-01  -6.5247242e-02  -1.0486982e-01  -1.7223220e-01  -2.4752129e-01  -2.0024795e-01  -2.6140327e-02   5.4944418e-02  -6.5931882e-02
  -3.3904903e-01  -1.4722024e-01   1.0857666e-01   4.8517783e-01   1.1162804e-01   2.8964219e-01   4.7361991e-01   6.6900801e-01  -4.0496838e-02   5.1007609e-01   1.1141618e-01   1.0000000e+00   4.1298184e-01   6.8531220e-01   5.2779390e-03   4.5752660e-01  -2.7486709e-01   3.6951331e-02  -3.0055056e-01  -2.4405191e-01   9.0425725e-02   1.3698027e-01   1.2049552e-01   2.3455278e-01  -8.5705117e-02   1.2771382e-01   5.1019880e-03   1.4923121e-01  -1.7138757e-01   8.9942792e-02   2.3513254e-01   3.6307187e-01  -1.5534691e-03   9.7514185e-02   4.0733147e-03   9.8240995e-02  -6.4083142e-02   6.0310323e-02  -1.6379612e-01  -2.7060019e-02  -1.6343869e-01  -1.9920149e-01  -7.0230567e-02  -1.6285797e-01   9.4478325e-02   1.0678011e-01  -4.1021888e-02  -1.4047211e-01   3.4483233e-02   1.2015589e-02   1.3778338e-01   5.1589425e-02  -6.4009651e-02  -1.8750466e-01  -2.3374260e-01  -1.9081882e-01  -4.0130661e-01  -4.5532348e-01  -1.8248856e-01  -2.4999407e-01  -4.2126056e-02  -5.9672627e-02  -1.8455858e-01  -3.2484736e-01   3.6047952e-01   4.2727543e-01   6.9517784e-02   1.4209499e-01  -3.0339315e-01  -3.1807836e-01   3.2669207e-01   4.1992123e-01  -9.3179386e-02  -1.1456394e-01  -1.7287964e-01  -1.5596624e-01  -8.4145546e-02   1.6979949e-02  -2.6679425e-01  -3.4871639e-01  -2.9442808e-01  -2.9288920e-01  -1.1682099e-01   1.6581557e-01  -4.1851831e-02   1.7856232e-01  -2.9422299e-02   4.0234721e-02   6.0259590e-02   7.7835685e-02   4.6428946e-02  -4.4224972e-02   1.7818529e-01  -1.0290440e-01  -1.5194893e-01  -9.6045677e-02  -2.9927807e-01  -2.7009781e-01  -2.7636523e-01  -2.4136883e-01  -1.5398794e-01   5.7342767e-03  -1.3165225e-01  -1.7845742e-01  -1.6337571e-01  -1.4446556e-01  -1.8909435e-01  -1.0210132e-01  -5.1134444e-02  -1.5129640e-01  -1.8605739e-01  -2.9377213e-01  -2.2739675e-01  -3.6580872e-01  -2.9574981e-01  -3.1216277e-01
   2.4079670e-01   2.6275244e-01   1.0933489e-01  -1.5781040e-01   3.8426261e-01   3.2492776e-01   4.7134665e-01   3.6257779e-01   4.8052501e-01   3.8277266e-01   2.1948681e-01   4.1298184e-01   1.0000000e+00   5.3952346e-01   3.4479569e-01   1.4899666e-01   4.8760670e-02   3.5157338e-01   1.7275184e-02  -6.1731228e-02  -6.3918261e-02  -7.0419142e-02  -1.6160645e-01  -2.1774681e-01  -3.0628836e-01  -2.2536096e-01  -2.2831427e-01  -4.8073456e-02   2.5646355e-01   3.5872215e-01  -2.8670684e-01  -2.3556934e-01  -1.4814824e-01  -2.0594143e-01  -3.2950981e-01  -4.2589535e-01  -2.3150044e-01  -1.2153542e-01  -3.8251778e-01  -3.8648035e-01  -2.8470518e-01  -1.5403030e-01  -1.0280689e-01  -1.2843418e-01  -2.3510906e-01  -2.7713901e-01   2.9785084e-03  -1.2058234e-01  -1.7752165e-01  -1.7735796e-01  -4.0835848e-02  -1.6782576e-01  -1.5917981e-01  -1.6659889e-02  -2.6491804e-01  -1.9331162e-01  -4.8879913e-02   1.8387335e-02   3.5121389e-02  -1.0026165e-01   3.6085367e-01   3.2641988e-01   7.8821152e-02   1.0322212e-01   5.4938230e-01   4.8763248e-01  -8.3238568e-02  -1.3560339e-01  -1.6210641e-01  -1.8424014e-01   1.6704550e-01   1.5906946e-01   2.6012205e-01   1.3046839e-01   1.2015541e-01   7.2667356e-02   8.3581809e-02   1.1194780e-02  -2.0034135e-01  -4.9602235e-02   7.9739650e-04   1.7364693e-01  -6.4324934e-02   2.8589519e-02  -1.4876029e-01  -1.7208522e-01  -3.5944113e-01  -3.0950491e-01  -6.2587685e-02  -4.0805118e-03   1.6453752e-01   1.8018008e-01   1.7726462e-01   1.3025108e-01  -5.9344830e-02   5.5504747e-02  -9.3253501e-02  -3.1519161e-02   2.4842406e-02   5.2670579e-03  -2.9846166e-02   1.0351455e-02   7.1621243e-02  -1.6458304e-03   1.2605059e-01   3.6028186e-02  -1.3549828e-01   1.8964321e-01   7.7166129e-02   7.9619221e-02  -1.0702528e-02   5.4117857e-03  -1.6580079e-01  -9.0819709e-02  -1.5675451e-02   9.1087601e-03
  -3.1527540e-01   3.0950665e-03  -3.9734138e-02   2.8645435e-01   2.0444320e-01   5.3097491e-01   4.1703345e-01   7.0296452e-01   6.1967267e-02   5.6625817e-01  -2.6299908e-01   6.8531220e-01   5.3952346e-01   1.0000000e+00  -1.0392910e-01   3.3070177e-01  -9.0790133e-02   1.7449490e-01  -4.3178246e-01  -1.2192447e-01   4.9528902e-02   2.2126828e-01  -2.5130263e-01  -8.0639443e-02  -2.0037305e-01   1.6791108e-01  -1.6837982e-01   1.1757249e-01  -1.6267345e-02   2.9736750e-01   2.0250279e-02   1.4237146e-01  -9.3685155e-02   8.7355388e-02  -1.6666649e-01  -6.5990267e-02  -2.3235291e-01   4.4250272e-02  -2.8749112e-01  -7.4188816e-02  -2.5700738e-01  -5.7507067e-02  -4.1532009e-02   9.2184028e-03   4.0603883e-03   9.8311203e-02  -1.9044700e-03  -1.5039413e-01  -5.5368805e-03  -1.9803708e-02   2.4650606e-01   1.1899400e-01  -9.6837313e-02  -1.5868504e-01  -2.2661547e-01  -1.8811432e-01  -3.7087283e-01  -3.5584665e-01  -6.2289360e-02  -1.2175445e-01   1.5346818e-01   1.2776147e-01  -7.8703171e-02  -2.1690040e-01   3.6945216e-01   5.6602950e-01   1.8040261e-01   2.5680536e-01  -8.0529247e-02  -1.0141013e-01   3.0193164e-01   3.0449279e-01  -1.9458446e-01  -5.9065828e-02  -2.0217177e-01  -7.7901950e-02  -1.2593868e-01  -1.1020024e-01  -3.1305815e-02  -1.2044363e-01  -7.6883868e-02   6.3678340e-02  -3.2738300e-01  -4.8638300e-03  -3.6537100e-01  -4.8880103e-02  -3.6349006e-01  -2.0159028e-01   3.4542604e-02   8.2616853e-02   3.0091323e-02  -1.7497773e-01   8.9355390e-02  -1.4321485e-01  -2.9419051e-02   3.0336080e-03  -1.9368581e-01  -1.1091319e-01  -1.7648597e-01  -2.0358436e-01  -2.3968456e-01   3.8478583e-02  -1.0082226e-01  -1.6297622e-01  -9.7097678e-02  -2.6527035e-01  -1.6343378e-01  -3.6349389e-02   1.4035867e-01   4.7580345e-02  -5.4899064e-02  -1.1793849e-01  -1.4386496e-01  -2.5274095e-01  -2.0862676e-01  -1.5034760e-01
   1.8133260e-01  -2.5513070e-01   3.4927376e-01  -5.2500990e-02   2.2894854e-01  -1.4022918e-02   1.5391939e-01  -1.4747535e-01   3.9810481e-01   9.8590985e-02   4.7690075e-01   5.2779390e-03   3.4479569e-01  -1.0392910e-01   1.0000000e+00   4.3087411e-01  -1.5728104e-01   4.9023434e-02   2.9632822e-01  -3.4106601e-01   7.0113569e-02  -4.9472335e-02   5.1640463e-01   3.4692087e-01   1.8339550e-01  -7.3114381e-03   3.0840898e-01   2.2461758e-01   3.0958543e-02   1.0649184e-01   1.1171017e-01   1.0553634e-01  -2.6323602e-01  -4.4388328e-01   7.0087137e-02  -1.4488866e-01   9.3212370e-02  -9.5824105e-02  -1.1646310e-01  -2.5360850e-01  -4.1101128e-02  -2.1690061e-01  -8.2372726e-03   7.1564187e-03  -1.1797910e-01  -1.7473912e-01   6.1755341e-02  -1.6259686e-02  -1.1566774e-01   2.1211900e-03  -2.6687886e-01  -1.7534683e-01  -5.7815881e-02  -6.4604371e-02  -1.3364749e-01  -1.4106791e-01   6.4365696e-02  -1.1466507e-01  -2.9581579e-01  -4.1115332e-01  -2.7813313e-01  -3.8574086e-01  -3.7026781e-01  -3.0617524e-01   3.7745043e-01  -9.8079064e-03  -5.0189987e-01  -5.5124138e-01  -3.5523404e-01  -3.4362232e-01   7.8970682e-02   1.8551233e-01   1.6308154e-01  -1.1821399e-01   1.2759553e-01  -2.0328011e-02  -8.5672805e-02   4.3445718e-03  -2.5257002e-01  -1.2395028e-01  -1.5780459e-01  -2.1616873e-01   4.5258352e-01   9.3759538e-02   5.0517235e-01   1.4925531e-02   1.8924611e-01  -1.1469554e-02   3.7984839e-02  -1.0533353e-01   4.6845165e-04   2.4625962e-01   1.0093262e-01   1.8009052e-01   4.5482251e-02   3.9888842e-02  -1.2396662e-01  -1.3954159e-01   5.8769860e-02   1.1243300e-01  -7.4111725e-02   9.7160901e-02   1.4205217e-01   2.4514169e-01   2.6233908e-01   1.9909845e-01   1.7901047e-02   1.6064387e-01   1.4461058e-01   5.1788917e-02  -1.3376141e-01   6.0267962e-02  -6.2801118e-02   5.2647469e-02   1.7332085e-01   1.6272258e-01
  -3.6083710e-01  -3.7471474e-01   1.3507989e-02   2.9490816e-01   9.3548972e-02   2.0779698e-01   1.5320244e-01   2.2599545e-01  -4.0216629e-02   5.3703573e-01   9.9171923e-02   4.5752660e-01   1.4899666e-01   3.3070177e-01   4.3087411e-01   1.0000000e+00  -1.6154079e-01  -1.4152128e-01  -1.2556308e-01  -2.1728133e-01   1.1976070e-01   2.5513554e-01   2.9417095e-01   3.7350616e-01   5.1719832e-02   6.2891585e-02   2.4468448e-01   3.6272849e-01  -2.3123363e-01   1.7816991e-01   3.1773487e-01   4.0394077e-01  -1.0459455e-01  -7.7983944e-02  -1.5884295e-02   9.6569487e-03   4.6164876e-02   2.2433968e-01   6.0005523e-03   1.1229008e-01   3.1078168e-02  -4.7076058e-02  -2.5416714e-01  -2.8566153e-01  -5.6837647e-02  -8.2346455e-02  -1.2657610e-02  -1.9142161e-01  -5.0706715e-02  -7.1912156e-02  -5.5966573e-02  -1.4069251e-01   1.2822530e-01  -5.8350098e-02   1.5689635e-01  -2.6951989e-03  -2.5328191e-01  -4.6606226e-01  -3.6327092e-01  -3.6782243e-01  -4.3662724e-01  -5.1501095e-01  -3.9892554e-01  -6.4850428e-01   1.0139742e-01  -5.2913445e-02  -3.2797493e-01  -3.0199305e-01  -5.4956518e-02  -1.7359825e-01   2.6011335e-01   4.5605040e-01  -1.0030309e-01  -1.1820777e-01  -1.7507620e-01  -1.1388194e-01  -2.1369758e-01  -1.7116060e-02  -1.3743564e-01  -2.2344211e-01  -2.1353308e-01  -3.7760796e-01   3.2482780e-01   4.3090021e-01   1.9668998e-01   8.9421792e-02   2.4873336e-01   2.4179467e-01   2.2875496e-01   1.3577572e-01   4.1002958e-03  -5.2737865e-02   8.3815872e-02  -1.4172721e-01   2.1600056e-01   1.8779093e-01  -1.5601872e-01  -6.4717382e-02   1.1528599e-02  -1.0071812e-02  -1.4051562e-01   2.4701315e-01  -3.6141547e-02   6.2350279e-02   9.5810791e-02  -3.0474416e-02   2.3120058e-03   6.2759541e-02   2.6334313e-01   7.7813331e-02  -2.8132586e-01  -1.5132165e-03  -7.6728759e-02  -1.4126870e-01  -9.5415112e-02   1.7280812e-02
   4.8308019e-01   4.4740240e-01  -3.8206682e-01  -6.0219216e-01   2.3527644e-01   1.5207035e-01  -3.8217280e-01  -3.5181825e-01   1.6570731e-01  -3.7151332e-02  -2.0354632e-02  -2.7486709e-01   4.8760670e-02  -9.0790133e-02  -1.5728104e-01  -1.6154079e-01   1.0000000e+00   4.9657558e-01   4.0901260e-01   5.8713900e-01   6.0673809e-02   8.9738893e-02  -3.4896987e-01  -4.1674074e-01  -2.7830845e-01  -3.3718798e-01  -1.1118338e-01  -1.0289166e-01   4.5161121e-01   5.0859967e-01  -3.9148065e-01  -4.4319234e-01   2.0461697e-01   1.4016554e-01  -2.8118164e-01  -3.4437134e-01  -5.7806233e-02   7.4511778e-02   7.2040879e-02   5.2565410e-02   1.8509935e-01   3.2302212e-01  -2.4331289e-01  -1.8090607e-01  -3.4120083e-01  -3.6256068e-01  -1.7882400e-01  -1.2655617e-01  -1.9392939e-01  -2.9183631e-01  -2.4205353e-01  -2.6341183e-01   2.3735819e-01  -3.4326375e-02   1.5495104e-01  -2.2613753e-02   5.3994474e-01   6.0893134e-01   3.0664296e-01   2.4016230e-01   2.8394368e-01   3.8987770e-01   5.3297708e-01   5.4774087e-01  -2.0693963e-01  -1.3651627e-01  -1.1885999e-01  -1.5732212e-01   4.4196695e-01   3.2131151e-01  -1.9089894e-01  -2.9344530e-01   1.5303327e-01   3.1730410e-01   6.3827099e-02   1.2925263e-01   1.8535582e-01   1.6362600e-01   5.1991098e-01   5.2815965e-01   7.3082017e-01   6.8201324e-01   1.0014886e-01   2.2878714e-01  -2.6732366e-01  -3.4522783e-01   1.4333334e-02   3.9723935e-02  -1.8565078e-02  -1.7531857e-01  -1.5208634e-01  -2.1747143e-01  -3.5904742e-01  -2.2449153e-01   5.2748649e-02   1.0233895e-01   3.0944887e-02   9.9561951e-02   1.8475134e-02   1.5917203e-02  -1.2138694e-01  -1.8682182e-01  -8.3612931e-02  -1.2049093e-01  -4.9002140e-02  -1.0236407e-01  -2.1266808e-01   6.0205304e-03   1.2744093e-01   4.9376923e-02  -1.3037623e-01   3.6622300e-02  -1.3723606e-01   1.1211330e-01  -4.2413660e-02   4.9704673e-02
   4.0603995e-01   2.2035734e-01  -1.5359877e-01  -4.5479879e-01   5.6143416e-01   4.3855885e-01  -6.0165096e-02  -1.1768899e-01   3.6435495e-01   6.9783768e-02   2.2001749e-01   3.6951331e-02   3.5157338e-01   1.7449490e-01   4.9023434e-02  -1.4152128e-01   4.9657558e-01   1.0000000e+00   1.9753723e-01   1.8710913e-01   1.4336628e-01   1.4617917e-01  -9.5661394e-02  -7.6228286e-02  -2.8135282e-01  -2.5106963e-01   9.6846623e-02   1.2564814e-01   3.8273144e-01   5.2455427e-01  -4.1446175e-01  -3.2326061e-01  -7.8314012e-02  -6.4989656e-02  -1.3109954e-01  -1.4579796e-01  -2.4937012e-01  -1.5314941e-01  -2.1236162e-01  -2.0995677e-01  -9.4966838e-02   9.8830246e-02  -2.8048550e-01  -1.8762894e-02  -2.0352153e-01  -2.2216962e-01  -3.6679158e-02   2.0883246e-02  -1.6100717e-01  -1.1191882e-01  -2.5439891e-01  -1.8982617e-01   7.6299145e-02   1.9596202e-01  -1.5808303e-01  -1.1534584e-01   5.3890670e-01   5.0192903e-01  -1.1840984e-01  -1.6365567e-01   1.3915745e-01   3.2307128e-01   2.3811053e-01   3.9491499e-01   2.4592950e-01   3.0995662e-01  -2.6279446e-01  -2.8226035e-01   6.7659053e-02   7.4944745e-03  -2.4694935e-02  -1.5499467e-01   1.8352809e-01   2.8707584e-01   2.5803933e-01   2.9498572e-01   7.2059524e-02   1.1144980e-01   3.3880975e-01   3.9123077e-01   3.9539271e-01   6.0897208e-01  -1.1098528e-01   2.7503933e-03  -8.2170487e-02  -2.3469130e-01  -1.7075135e-01   1.2352902e-02  -1.9972622e-01  -2.2268530e-02  -1.8291955e-01  -1.4622542e-02  -8.9028042e-02  -7.2132113e-02  -2.5375341e-01  -1.9109581e-01  -1.9607783e-01  -1.6351725e-01  -7.4420494e-02  -9.5488582e-02  -1.7608220e-01  -1.3509808e-01   2.6178039e-02  -2.1415193e-03  -5.0628535e-02  -1.2857758e-01  -3.9353352e-01  -2.5191446e-01  -2.9276891e-02  -2.1451227e-02  -7.2147126e-02  -1.4863631e-01  -2.3249837e-01   8.2085310e-04  -1.4040498e-01  -7.5569625e-02
   6.6564506e-01   2.9332844e-01   2.2902225e-02  -3.0024910e-01   2.3723648e-02  -2.9530355e-01  -1.4537647e-01  -3.5343033e-01   2.5280484e-01  -1.8722857e-01   3.5207562e-01  -3.0055056e-01   1.7275184e-02  -4.3178246e-01   2.9632822e-01  -1.2556308e-01   4.0901260e-01   1.9753723e-01   1.0000000e+00   4.8154152e-01  -1.6205365e-01  -2.8246293e-01   1.9231460e-01   2.6732136e-02  -1.3476630e-01  -3.4397302e-01   7.9834321e-03  -2.1664016e-01   3.0538036e-01   2.2819851e-01  -3.8325534e-02  -1.3555132e-01   1.6844264e-01  -8.0482326e-02  -2.2582548e-01  -3.4848631e-01  -3.3534672e-02  -3.4399925e-02   1.5345282e-02  -1.3356328e-01   5.1992928e-02  -7.7651887e-02   9.8923471e-04  -1.1840897e-01  -2.4221292e-01  -3.8205499e-01  -3.9503512e-02   1.5813069e-02  -3.6514251e-01  -3.2315205e-01  -4.8808818e-01  -4.2381572e-01   2.1902082e-01  -2.9712104e-02   1.7060512e-01   6.9487643e-02   5.2304637e-01   5.3674530e-01   7.2334381e-02   1.3015316e-02   2.2134998e-02   8.6262165e-02   1.7290221e-01   3.2918545e-01  -7.7882098e-02  -2.5159645e-01  -3.7185436e-01  -4.2918968e-01   1.8078138e-01   1.3886737e-01  -1.5548238e-01  -6.1478425e-02   3.0724627e-01   1.9700578e-01   3.5623017e-01   1.7069270e-01   1.0430376e-01   3.5716408e-02   8.0440958e-02   2.6218387e-01   4.6311079e-01   2.4866819e-01   3.9066313e-01   7.5139504e-02   2.3731365e-01  -2.0276020e-01   1.8104845e-01  -7.1945703e-04   1.8051174e-01  -5.6832070e-02   1.3460435e-01   2.7203555e-01  -1.5819958e-01   7.6995992e-02   1.3527213e-01   8.6602033e-02   1.9383738e-01   1.9821820e-01   2.9118810e-01   3.0109188e-01  -4.3316633e-02  -9.8536435e-02  -6.2992461e-02   4.0648458e-04   9.5472058e-03  -1.2690887e-02  -6.2423692e-02   5.4811662e-02   4.5743737e-02   9.9941989e-02   4.4538767e-02   1.5725411e-01  -3.1780803e-02   2.5523084e-02  -4.0835261e-02   2.7760267e-02
   2.5127273e-01   5.6978173e-01  -5.8890483e-01  -2.8936556e-01  -1.4979488e-01  -2.2108548e-01  -2.1758996e-01  -2.3350641e-02   5.8817024e-02   1.5735968e-01  -3.2435659e-01  -2.4405191e-01  -6.1731228e-02  -1.2192447e-01  -3.4106601e-01  -2.1728133e-01   5.8713900e-01   1.8710913e-01   4.8154152e-01   1.0000000e+00  -3.1820837e-01  -2.3037947e-01  -4.4854419e-01  -3.8860433e-01  -5.1368705e-01  -5.4597141e-01  -4.8661777e-01  -5.3508424e-01   4.7324612e-01   4.0849873e-01  -1.5018108e-01  -1.0862815e-01   3.9595633e-01   4.7730458e-01  -5.6117098e-01  -4.6572839e-01  -2.0602903e-01   9.6016780e-02   6.1686470e-03   1.3661717e-03   1.1404198e-01   1.4446586e-01  -1.9211525e-01  -3.8465142e-01  -4.0236737e-01  -5.2162855e-01  -2.4529869e-01  -2.2014246e-01  -3.8356775e-01  -5.5195289e-01  -3.2680657e-01  -4.9638924e-01   1.3122258e-01  -9.0147371e-02   2.7610640e-01   1.1598507e-01   2.4080663e-01   4.8158674e-01   4.7782501e-01   5.1999113e-01   3.8921467e-01   5.2833466e-01   6.0127778e-01   5.3538196e-01  -4.4233688e-01  -2.4828818e-01   1.0075189e-01   7.1583882e-02   6.5876770e-01   6.1771524e-01  -1.8430872e-01  -1.0503564e-01   9.6301230e-02   3.9420824e-01   2.7128157e-02   2.1032206e-01  -1.0943628e-02  -4.9173096e-02   3.2759618e-01   3.5691618e-01   5.8140684e-01   4.7221453e-01   1.4060353e-01   2.4671108e-01  -4.2853311e-01  -4.1688626e-01  -8.3733150e-02  -4.5023053e-02   2.0965655e-01   7.6767738e-02   2.1726812e-01  -7.2303980e-02  -1.8513638e-01  -4.4904371e-02   1.5005111e-01   2.0425891e-01   2.7376843e-01   3.3517611e-01   3.2593939e-01   2.3776280e-01   1.3585908e-01   2.0998945e-02  -8.7112983e-02  -4.9964615e-02  -8.0432232e-02  -1.4805681e-01   5.0078042e-02   1.5482577e-01   5.0887225e-02   6.8131387e-02   8.9896572e-02   2.0398823e-01  -1.7129369e-02   2.1624820e-02  -9.1437429e-02   1.1843997e-01
  -1.4597228e-02  -2.7149387e-01   5.3127771e-02  -1.8272336e-01   4.1525112e-01   5.9661342e-01  -1.2432415e-01  -2.4774379e-01  -8.5254547e-02  -8.7742944e-02   9.7530658e-02   9.0425725e-02  -6.3918261e-02   4.9528902e-02   7.0113569e-02   1.1976070e-01   6.0673809e-02   1.4336628e-01  -1.6205365e-01  -3.1820837e-01   1.0000000e+00   8.1784212e-01  -1.7945450e-02   2.1709820e-02   1.8757495e-01   2.9407783e-01   4.6073048e-01   6.9837880e-01  -1.8746210e-01   2.0302017e-02  -4.2362384e-02  -1.8316050e-01   1.8137914e-02  -9.9665137e-02   2.6222320e-01   2.9525867e-01   1.2377824e-01   1.0322329e-01   3.1912827e-01   3.9562966e-01   2.1814736e-01   2.6777904e-01  -6.3379042e-02   2.7877812e-01   3.2628578e-01   3.8828958e-01   2.3178889e-01   3.0489743e-01   3.9793839e-01   4.0841223e-01   2.6143404e-01   4.0640006e-01   2.4461459e-01   3.7584510e-01   7.0522241e-02   2.0916673e-01   2.9594638e-01  -5.1993152e-02  -2.8931772e-01  -2.4088896e-01  -2.6673955e-01  -3.0311042e-01  -1.9155696e-01  -2.2960772e-01   3.4216817e-02  -1.2245631e-01  -1.2626979e-01  -8.9157943e-02   4.2733611e-03   3.1413240e-02   1.6037177e-02  -2.8131634e-01  -1.1915447e-01  -1.3841968e-01  -2.2052644e-02  -6.1241960e-02   4.0693687e-02   9.1762979e-02   9.8516875e-02  -4.5350090e-02   6.2937888e-02   1.2272531e-01   8.6859289e-02   2.9772394e-01   2.4327463e-02   2.5717526e-01   9.0635990e-02   4.4081028e-01  -3.5888657e-01  -4.4716104e-02  -6.2918387e-01  -2.5386255e-01  -3.3470254e-01  -3.8987101e-01  -6.8596977e-03  -1.2670524e-01  -2.4515072e-01  -2.6134826e-01  -4.0666693e-01  -2.3044482e-01  -2.2491988e-01  -1.9396890e-01  -2.0027593e-01  -2.7049303e-01  -2.7581106e-01  -2.5672551e-01  -3.7022965e-01  -5.1172273e-01   1.1170923e-01  -1.0003301e-01  -3.7806812e-01  -3.4641262e-01  -3.5285492e-01  -2.4625931e-01  -3.3511464e-01  -1.3317753e-01
  -9.5402289e-02  -2.4164073e-01  -7.5090669e-02  -1.4657775e-01   3.9348112e-01   6.9616014e-01  -2.3256781e-01  -1.7012063e-01  -1.4505478e-01   6.9533739e-02  -3.5408862e-02   1.3698027e-01  -7.0419142e-02   2.2126828e-01  -4.9472335e-02   2.5513554e-01   8.9738893e-02   1.4617917e-01  -2.8246293e-01  -2.3037947e-01   8.1784212e-01   1.0000000e+00  -7.0893958e-02   1.2991910e-02   1.2912136e-01   3.0733059e-01   4.4652687e-01   7.5719644e-01  -2.0768942e-01   8.8969696e-02   8.6348218e-03  -1.1261549e-01   7.7347427e-02   1.6131614e-02   2.4630752e-01   3.2269245e-01   9.1328912e-02   2.0343963e-01   3.3203968e-01   4.9101090e-01   2.5488525e-01   4.0108248e-01  -1.9627880e-01   1.6961415e-01   2.4880521e-01   3.3078724e-01   2.6067242e-01   3.3421538e-01   3.7761488e-01   3.1711895e-01   3.1244215e-01   3.7321654e-01   2.7493313e-01   3.7972871e-01   1.5693840e-01   2.1998779e-01   2.6925600e-01  -5.0503376e-02  -3.5535018e-01  -3.0794628e-01  -3.4152418e-01  -2.9329534e-01  -2.1838079e-01  -3.1803607e-01   7.5716011e-02  -1.1602771e-02  -1.4981418e-01  -1.4136670e-01   1.2853883e-01   8.6855130e-02   8.1766012e-02  -1.5123931e-01  -1.5585403e-01  -5.7733837e-02  -6.0936247e-02   5.9938825e-02  -9.6967042e-02   2.7896262e-02   2.2413445e-01   7.2929502e-02   1.1060304e-01   1.2455689e-01  -8.6017505e-03   2.4483103e-01  -9.2101457e-03   2.1842931e-01   1.1444893e-01   4.3175604e-01  -1.9010755e-01   5.8265652e-02  -5.6797109e-01  -3.3981032e-01  -3.3838435e-01  -4.8750421e-01   7.4987671e-02  -6.8249301e-02  -1.7690519e-01  -1.4020186e-01  -3.5157047e-01  -2.3429940e-01  -2.6044855e-01  -2.4114690e-01  -2.0978939e-01  -3.6260856e-01  -2.7265765e-01  -3.6250842e-01  -2.8072210e-01  -4.5405070e-01   1.9866664e-01   7.8410712e-02  -2.5758322e-01  -2.3016776e-01  -3.5226054e-01  -2.9973055e-01  -3.3679438e-01  -1.2794029e-01
  -5.1717725e-02  -5.7703932e-01   6.4734032e-01   4.0620601e-01  -1.6226856e-02  -2.3341978e-01   1.5575135e-01  -6.1309610e-02  -3.2114257e-02  -1.6721840e-01   5.1841984e-01   1.2049552e-01  -1.6160645e-01  -2.5130263e-01   5.1640463e-01   2.9417095e-01  -3.4896987e-01  -9.5661394e-02   1.9231460e-01  -4.4854419e-01  -1.7945450e-02  -7.0893958e-02   1.0000000e+00   8.6567042e-01   6.2643857e-01   3.7139734e-01   6.1042714e-01   3.0378581e-01  -3.2842420e-01  -2.7435046e-01   5.6315504e-01   4.8220189e-01   6.0555728e-02  -1.1291129e-01   6.4576588e-01   5.2065426e-01   3.6440277e-01  -4.3487101e-02   1.3158595e-01  -4.6186090e-02   6.5429110e-02  -2.2625995e-01   6.9318506e-02   8.3160961e-03   1.9492702e-01   1.1798185e-01  -2.5225962e-02   1.1947669e-02   4.2554527e-02   1.5556811e-01  -1.7888380e-01  -1.1719527e-02   9.4402983e-03  -2.4108331e-01  -1.2565434e-01  -2.7428620e-01  -1.0267017e-02  -2.3520278e-01  -4.6530223e-01  -5.6316236e-01  -4.9681984e-01  -5.8857741e-01  -4.5608151e-01  -3.9902814e-01   2.9236752e-01  -8.9925392e-03  -1.8416767e-01  -2.5001637e-01  -4.7682783e-01  -5.1731559e-01   2.7396085e-01   2.7510440e-01   1.6761086e-01  -1.8908298e-01   2.0532402e-01  -3.8620689e-03  -4.4711692e-02   1.7058525e-01  -2.7656572e-01  -3.0175194e-01  -4.4904458e-01  -5.3071260e-01   3.0580549e-01  -1.4534292e-01   7.4829057e-01   2.1391472e-01   4.8339881e-01   1.3632260e-01   1.1227455e-01  -1.8211140e-01   6.9961973e-03   1.7899397e-01   2.0208379e-01   1.5868706e-01  -8.5973934e-02  -2.1843843e-01  -2.3173795e-01  -3.6996291e-01  -1.9272583e-01  -1.7954661e-01  -6.7682859e-02   7.4185859e-03   1.0946973e-01   1.5539523e-01   1.8453652e-01   1.7917044e-01   5.0262698e-02  -1.2192572e-01  -1.0848207e-01  -1.3125919e-01  -1.0473157e-01  -1.9411065e-01  -1.0809902e-01  -4.6797060e-02   1.3293864e-01  -8.6655905e-02
  -2.4952840e-01  -5.7797652e-01   4.4514245e-01   6.1862944e-01  -7.7688474e-02  -1.1068228e-01   1.1809758e-01   1.2220482e-01  -1.3926434e-01  -5.8979284e-02   3.8409403e-01   2.3455278e-01  -2.1774681e-01  -8.0639443e-02   3.4692087e-01   3.7350616e-01  -4.1674074e-01  -7.6228286e-02   2.6732136e-02  -3.8860433e-01   2.1709820e-02   1.2991910e-02   8.6567042e-01   1.0000000e+00   5.5757837e-01   4.0543920e-01   5.4198586e-01   3.4826609e-01  -3.2483530e-01  -2.2334913e-01   5.5493138e-01   6.0409937e-01   1.2115587e-02  -4.5716615e-02   6.0168048e-01   6.3735819e-01   2.6925164e-01  -3.2998894e-02   1.7526881e-01   6.0917886e-02   4.2685104e-02  -2.1454404e-01   7.2752432e-02   2.8043954e-02   2.8325454e-01   2.0421691e-01   2.6803204e-03   5.8843556e-02   3.9060434e-02   1.3358307e-01  -1.3651758e-01   7.8691254e-04   3.1034886e-02  -1.6206759e-01  -1.1552818e-01  -2.1511129e-01  -7.8222603e-02  -3.5276169e-01  -5.4507015e-01  -5.8391591e-01  -5.4643703e-01  -5.8484836e-01  -4.6544757e-01  -4.8381626e-01   2.5266961e-01   7.8524368e-02  -9.6789201e-02  -8.9939128e-02  -3.6289507e-01  -4.3090995e-01   2.3303086e-01   2.8982881e-01   7.5870739e-02  -1.7409914e-01   1.9199507e-01   5.8530981e-02  -5.8957303e-02   1.6794081e-01  -2.3517441e-01  -2.7895713e-01  -4.4061895e-01  -5.0543318e-01   2.1425991e-01  -9.2611590e-02   5.9984612e-01   3.4969257e-01   3.6764538e-01   2.0947586e-01   7.9665725e-02  -4.3768010e-02   2.7981237e-02   1.2449461e-01   2.4853932e-01   8.7095986e-02  -9.0748409e-02  -1.7226272e-01  -2.1915187e-01  -3.2392658e-01  -1.9841069e-01  -2.0233528e-01  -3.1492349e-02   5.9681446e-02   1.2630751e-01   1.2955910e-01   9.9931534e-02   4.6727673e-02   5.2931866e-02  -1.9752752e-01  -1.0934823e-01  -1.3309815e-01  -4.2032924e-02  -2.4856380e-01  -1.3515750e-01  -1.1063310e-01   5.8360667e-02  -1.5561529e-01
  -1.5973485e-01  -5.5907777e-01   7.1803199e-01   3.3216385e-01  -3.2380223e-02  -7.5950665e-02  -5.7420208e-02  -2.2327754e-01  -2.9573803e-01  -4.3646283e-01   1.9937818e-01  -8.5705117e-02  -3.0628836e-01  -2.0037305e-01   1.8339550e-01   5.1719832e-02  -2.7830845e-01  -2.8135282e-01  -1.3476630e-01  -5.1368705e-01   1.8757495e-01   1.2912136e-01   6.2643857e-01   5.5757837e-01   1.0000000e+00   7.7044366e-01   6.1828693e-01   4.3754373e-01  -4.1254310e-01  -3.7881287e-01   4.1048423e-01   2.0957662e-01  -1.3027498e-02  -1.4867997e-01   7.9547261e-01   6.8717425e-01   4.5639136e-01   7.7473046e-02   2.7550321e-01   2.0755867e-01   1.3640737e-01  -5.1648427e-02   3.1115545e-01   3.2743726e-01   3.9832121e-01   4.1627398e-01   9.5984064e-02   2.1420030e-01   2.9355986e-01   3.5311161e-01   1.4824981e-01   3.9436738e-01  -2.2399074e-02  -9.3422799e-02  -1.8140552e-01  -1.7045256e-01  -9.7484734e-03  -2.0545429e-01  -2.9863356e-01  -3.8786937e-01  -3.9315267e-01  -5.2519559e-01  -4.0331766e-01  -3.1760678e-01   1.4111020e-01  -5.2463853e-02   1.1698638e-01   1.0742306e-01  -2.8442056e-01  -2.5723345e-01   1.7752897e-01   5.2875766e-02   2.6012082e-03  -1.9493984e-01   3.0130595e-03  -4.1255285e-02   7.3438880e-03   1.1156350e-01  -1.0956874e-01  -2.1388712e-01  -3.3825207e-01  -3.5493826e-01   9.7936668e-02  -2.8968229e-01   4.9890705e-01   3.2853577e-01   3.3967768e-01   1.0311291e-01  -7.9589014e-02  -3.2146399e-01  -8.6329215e-02  -1.4978749e-02   8.7422439e-02   3.8281019e-02   6.5362663e-03  -1.2039293e-01  -6.2513383e-02  -2.3479001e-01  -3.1649291e-01  -2.6230882e-01  -9.7644956e-02  -1.1557775e-01   2.5598821e-02   4.9274202e-03   1.2538738e-01   1.1245980e-01   1.7936566e-01  -9.3387313e-02  -8.5866413e-02  -7.6306620e-02   9.2691543e-03  -2.0376967e-01  -7.5840049e-02   1.9833819e-02   1.9752763e-01   2.0120435e-02
  -3.4341315e-01  -4.5749643e-01   5.8588498e-01   4.1751382e-01  -1.4485177e-01   2.1585517e-01   6.4895402e-02   3.2005936e-02  -3.7489657e-01  -2.8331690e-01  -7.5808887e-02   1.2771382e-01  -2.2536096e-01   1.6791108e-01  -7.3114381e-03   6.2891585e-02  -3.3718798e-01  -2.5106963e-01  -3.4397302e-01  -5.4597141e-01   2.9407783e-01   3.0733059e-01   3.7139734e-01   4.0543920e-01   7.7044366e-01   1.0000000e+00   3.6099734e-01   4.8811837e-01  -3.7418963e-01  -2.8564740e-01   4.8087514e-01   2.8937306e-01   8.3714459e-02   3.9487702e-02   6.5438225e-01   6.6983431e-01   3.7665581e-01   1.8280507e-01   3.0947572e-01   3.3888329e-01   1.3972623e-01   9.2212797e-02   2.6017963e-01   3.4899114e-01   4.3161066e-01   5.0514990e-01   1.1874977e-01   2.0711087e-01   3.1308944e-01   3.6020806e-01   2.6183602e-01   4.8106208e-01  -1.1746816e-01  -1.4631460e-01  -2.2671482e-01  -1.4588516e-01  -1.1564346e-01  -2.5818193e-01  -2.9911733e-01  -3.4643627e-01  -3.4069345e-01  -4.6300307e-01  -4.2383307e-01  -3.8263033e-01   1.4580106e-01   9.7480263e-02   1.7468207e-01   2.3668053e-01  -2.8960863e-01  -2.2984733e-01   1.8550216e-01   8.4001399e-02  -8.0096376e-02  -1.9010054e-01  -1.1413376e-01  -4.7553434e-02  -7.2461671e-02   1.1156749e-01  -4.0546327e-02  -1.7427642e-01  -2.5627706e-01  -2.3903945e-01  -1.1106165e-01  -2.3842225e-01   1.9605014e-01   2.9280289e-01   1.1746566e-01   4.9892984e-02  -1.5073811e-01  -2.4341267e-01  -1.6094902e-01  -1.9362750e-01   3.1977747e-02  -1.6656134e-01  -6.4312137e-02  -1.7565116e-01  -1.1448469e-01  -2.6244126e-01  -4.3405572e-01  -3.8330565e-01  -2.6205875e-01  -1.4774882e-01  -7.2964914e-02  -1.0488365e-01   3.3645199e-02  -5.2163408e-02   9.0477173e-02  -2.1168432e-01  -9.4012244e-02  -1.1780675e-01  -4.1028522e-02  -3.0703077e-01  -7.9989632e-02  -3.0955281e-02   6.9584049e-02  -9.0109819e-02
   7.3449885e-02  -5.7198003e-01   4.5419068e-01   9.3413706e-02   3.7885918e-01   2.2283177e-01  -2.2753621e-01  -3.6540774e-01  -1.9354978e-01  -3.3280916e-01   4.6798183e-01   5.1019880e-03  -2.2831427e-01  -1.6837982e-01   3.0840898e-01   2.4468448e-01  -1.1118338e-01   9.6846623e-02   7.9834321e-03  -4.8661777e-01   4.6073048e-01   4.4652687e-01   6.1042714e-01   5.4198586e-01   6.1828693e-01   3.6099734e-01   1.0000000e+00   7.4834120e-01  -4.3282537e-01  -2.2365330e-01   1.1249951e-01  -7.8098361e-03  -2.2587182e-01  -3.9113064e-01   6.5832751e-01   5.6658493e-01   2.4041954e-01  -4.5272020e-02   2.3741301e-01   2.4917203e-01   1.6339851e-01   1.9206897e-02  -3.3122277e-02   2.5444458e-01   1.7421250e-01   2.8180792e-01   1.4431293e-01   2.8093078e-01   1.7523325e-01   3.1443738e-01   4.8583858e-02   2.6685013e-01   2.1447342e-01   1.4773272e-01  -3.5154165e-02   8.7082995e-03   2.6284145e-01  -1.0726453e-01  -5.4600929e-01  -5.7188985e-01  -5.8772192e-01  -5.6590754e-01  -4.6159860e-01  -3.9843304e-01   2.0567412e-01  -1.2438424e-01  -2.9198757e-01  -2.7963294e-01  -2.3637269e-01  -2.6154397e-01   4.3117487e-02  -9.9529889e-02  -5.9235762e-02  -2.0213892e-01   1.3827379e-01  -1.5502240e-02  -3.0966590e-02   4.1990776e-02  -5.4005305e-03  -6.0151071e-02  -1.8598987e-01  -1.8145238e-01   1.4232505e-01  -1.0479538e-01   6.1987604e-01   3.7034978e-01   4.4253189e-01   3.8643442e-01  -1.2475387e-02  -6.4847289e-02  -3.5837253e-01  -6.3886092e-02  -9.0819473e-02  -1.7943945e-01  -5.6581846e-02  -1.8542512e-01  -2.4832535e-01  -2.8706051e-01  -2.8701634e-01  -1.9747139e-01  -1.8313401e-01  -9.3385599e-02  -5.8876102e-04  -4.7870064e-02  -8.6900709e-02  -5.4873230e-02  -1.2516111e-01  -2.7868208e-01   4.7406441e-02  -1.6363562e-02  -1.7634925e-01  -2.7535874e-01  -2.6376602e-01  -1.6974067e-01  -5.7414543e-02  -6.3538155e-02
  -6.8462737e-02  -4.8476274e-01   2.6868312e-01   2.7731893e-02   4.1514348e-01   6.4182612e-01  -1.8367481e-01  -2.5301306e-01  -1.9317922e-01  -1.4992468e-01   3.0865091e-01   1.4923121e-01  -4.8073456e-02   1.1757249e-01   2.2461758e-01   3.6272849e-01  -1.0289166e-01   1.2564814e-01  -2.1664016e-01  -5.3508424e-01   6.9837880e-01   7.5719644e-01   3.0378581e-01   3.4826609e-01   4.3754373e-01   4.8811837e-01   7.4834120e-01   1.0000000e+00  -3.6723645e-01  -8.1343650e-02   5.3930765e-02  -5.5117892e-02  -1.8493850e-01  -2.8063963e-01   4.8762727e-01   4.9092710e-01   2.1086337e-01   7.3528583e-02   3.3505386e-01   4.3168915e-01   2.1507865e-01   1.6382372e-01  -1.9833083e-01   1.9627105e-01   2.0256172e-01   3.2505034e-01   1.8509285e-01   2.9367981e-01   2.4614548e-01   3.6034616e-01   1.3971655e-01   3.6734358e-01   1.8801999e-01   2.9528163e-01  -4.8184920e-02   1.0404588e-01   2.7017373e-01  -1.0751660e-01  -6.1475509e-01  -5.5369589e-01  -5.2650926e-01  -5.1745586e-01  -4.8484703e-01  -4.6479970e-01   2.9139297e-01   4.5032053e-02  -3.5197777e-01  -2.9232140e-01  -1.2289885e-01  -1.8014978e-01  -2.2225712e-02  -1.0948955e-01  -1.0007611e-01  -2.3650158e-01   5.0024553e-02   6.7980736e-03  -6.0651005e-02   4.3206762e-02   9.3623187e-02   5.8679690e-03  -1.1146546e-01  -5.9557015e-02   9.9001867e-02   9.2698932e-02   3.5985762e-01   4.0204396e-01   2.8839743e-01   4.5879626e-01  -2.3071093e-01  -1.1982203e-03  -5.6921469e-01  -2.6989096e-01  -2.2619299e-01  -4.3821254e-01  -7.9276189e-02  -1.6846378e-01  -3.1591985e-01  -2.9833610e-01  -4.3054984e-01  -2.9802167e-01  -2.7422995e-01  -2.0633767e-01  -1.3494203e-01  -2.2454292e-01  -1.2793099e-01  -2.1832157e-01  -3.2462603e-01  -4.5589544e-01   9.8363703e-02  -2.4494623e-02  -2.8448851e-01  -3.6253527e-01  -3.4049961e-01  -2.6777554e-01  -1.9209917e-01  -9.2174190e-02
   2.4928740e-01   4.1975589e-01  -3.7196194e-01  -3.8556096e-01   7.1458196e-02  -4.8078196e-02  -3.2799091e-02  -2.7102688e-02   3.9350109e-01   8.5355986e-02  -1.0024667e-01  -1.7138757e-01   2.5646355e-01  -1.6267345e-02   3.0958543e-02  -2.3123363e-01   4.5161121e-01   3.8273144e-01   3.0538036e-01   4.7324612e-01  -1.8746210e-01  -2.0768942e-01  -3.2842420e-01  -3.2483530e-01  -4.1254310e-01  -3.7418963e-01  -4.3282537e-01  -3.6723645e-01   1.0000000e+00   6.5879655e-01  -1.9270332e-01  -1.1860957e-01   4.4480718e-02   4.5101488e-02  -5.6398641e-01  -5.7167550e-01  -3.0065770e-01  -9.3720487e-02  -3.2205977e-01  -3.7219408e-01  -5.5481506e-02   4.8491252e-03  -1.2571503e-01  -1.2229992e-01  -3.2086136e-01  -4.1182387e-01  -1.4397540e-01  -1.1285049e-01  -2.6418540e-01  -3.7201124e-01  -4.0928433e-01  -3.6838799e-01  -3.0739606e-01  -6.0522279e-02  -1.8524974e-01  -1.6938222e-01   1.8096105e-01   3.2763690e-01   2.3334797e-01   1.8600859e-01   2.5715719e-01   3.4160282e-01   4.8205694e-01   4.7290668e-01  -1.7914974e-01  -7.3868605e-02  -1.9904134e-01  -2.1496656e-01   1.5960714e-01   1.1953608e-01  -2.8493086e-01  -1.4130846e-01   2.5172526e-01   3.4792071e-01   1.6419388e-01   2.5240836e-01   1.4950659e-02  -8.1396237e-02   3.0070075e-01   4.9231932e-01   5.5045890e-01   4.6707442e-01   8.7904990e-02   2.8473484e-02  -2.8021749e-01  -3.6484149e-01  -3.2502704e-01  -3.0771938e-01  -1.2936727e-01  -1.1184250e-01   1.4970538e-01   6.3274160e-02  -8.2805743e-02  -1.7277183e-02   3.2510199e-02   1.7151125e-01   1.7533220e-01   2.2005200e-01   2.1097754e-01   1.8807306e-01  -2.8736084e-02  -1.2241346e-01  -9.5748952e-02  -6.6162985e-03  -3.3958226e-02  -9.6890336e-02  -1.5781506e-01   6.5770868e-02   3.7504664e-02   1.9963585e-01   1.5903558e-01   1.8458855e-01   5.5348365e-02   1.5284062e-01   1.4968930e-02   1.3680196e-01
   1.0687866e-01   1.9204710e-01  -3.4902312e-01  -4.0915778e-01   3.7200099e-01   2.9579073e-01  -4.9097913e-02   5.7158266e-02   3.6506594e-01   3.8119107e-01  -1.7200677e-01   8.9942792e-02   3.5872215e-01   2.9736750e-01   1.0649184e-01   1.7816991e-01   5.0859967e-01   5.2455427e-01   2.2819851e-01   4.0849873e-01   2.0302017e-02   8.8969696e-02  -2.7435046e-01  -2.2334913e-01  -3.7881287e-01  -2.8564740e-01  -2.2365330e-01  -8.1343650e-02   6.5879655e-01   1.0000000e+00  -1.6664600e-01  -6.3921472e-02  -1.7007878e-02  -8.3666126e-04  -5.1704584e-01  -4.8139459e-01  -2.5787547e-01   1.8885223e-01  -1.8286902e-01  -1.7505418e-01  -1.0099954e-01   1.7493335e-01  -2.3459623e-01  -1.4515199e-01  -2.9653735e-01  -3.3014301e-01  -1.2033076e-02  -6.7317625e-02  -2.0449004e-01  -2.6185259e-01  -3.4245602e-01  -3.2765174e-01  -1.5117300e-01   5.8955805e-02  -1.2240637e-01  -5.8659212e-02   2.0724390e-01   1.7446093e-01   8.5190287e-02   1.7015178e-02   8.1017983e-02   1.6109290e-01   2.3375759e-01   2.4167718e-01  -1.2342535e-01  -6.0965043e-02  -3.2536915e-01  -3.2106752e-01   2.1788382e-01   1.1075401e-01  -1.1415003e-01   1.7433480e-02   1.9028817e-01   5.0690182e-01   1.1044490e-01   3.9050717e-01   1.3821556e-02   2.8388862e-03   4.3314972e-01   4.7700151e-01   5.4556586e-01   5.4231505e-01   3.2568225e-02   3.2501521e-01  -3.7011647e-01  -3.5675032e-01  -2.6710908e-01  -3.6812532e-02  -1.8057384e-01  -7.5652614e-02  -8.8679345e-02  -8.6234065e-02  -1.9160425e-01  -2.8642037e-01  -2.5921771e-02   9.4060070e-02  -1.1848513e-02   9.9371055e-02   8.9708754e-02   8.4745452e-02  -3.5561774e-01  -2.0605385e-01  -2.6387703e-01  -1.8558566e-01  -9.3339298e-02  -2.2889550e-01  -3.1565305e-01  -7.7809749e-02   1.8368578e-02   7.4306777e-02   9.3017217e-03   5.9069885e-02  -1.0944001e-01  -7.3471336e-02  -1.3735215e-01   1.6368318e-01
  -4.8883039e-01  -4.4191236e-01   2.8124486e-01   5.7564041e-01  -4.4076313e-01  -2.6416036e-01   1.8909798e-01   2.6469693e-01  -2.7238422e-01   2.0709717e-01  -7.2582739e-02   2.3513254e-01  -2.8670684e-01   2.0250279e-02   1.1171017e-01   3.1773487e-01  -3.9148065e-01  -4.1446175e-01  -3.8325534e-02  -1.5018108e-01  -4.2362384e-02   8.6348218e-03   5.6315504e-01   5.5493138e-01   4.1048423e-01   4.8087514e-01   1.1249951e-01   5.3930765e-02  -1.9270332e-01  -1.6664600e-01   1.0000000e+00   8.6553436e-01   4.3636236e-01   4.2213387e-01   3.5052171e-01   4.1757341e-01   2.7049474e-01   2.0412981e-01   1.5975987e-01   1.2317021e-01   8.4227216e-02  -1.2682666e-01   2.6043396e-02  -2.0456880e-01   2.0530769e-01   1.1852444e-01  -1.6122973e-01  -2.0101252e-01   1.2831644e-02  -5.9200205e-03  -1.2355622e-01   1.6385891e-02  -2.7445072e-01  -4.0610816e-01  -8.7782235e-02  -2.5371281e-01  -3.1847360e-01  -3.9755060e-01  -1.7991697e-01  -2.3687757e-01  -3.7217481e-01  -4.7737341e-01  -2.9019873e-01  -4.4358538e-01  -1.1530116e-01  -1.0035352e-01   1.0160970e-01   1.1319438e-01  -1.8514324e-01  -1.4980373e-01   3.1848613e-01   4.5441419e-01  -6.9709975e-02  -1.4933808e-01  -1.3741733e-01  -1.5475768e-01  -2.4678828e-01   5.6539582e-02  -2.5451127e-01  -3.4651618e-01  -3.7466018e-01  -5.9095035e-01   2.4375062e-01   7.4034343e-02   2.0947533e-01   6.0808072e-02   2.2383795e-01   2.7259060e-02   9.9769016e-02  -1.7379583e-01   1.1661948e-01  -9.0176596e-02   1.1634370e-01  -1.3976880e-02   9.0135078e-02  -4.6175047e-02  -2.9670137e-02  -1.8445762e-01  -1.8793634e-01  -2.1739198e-01  -8.3758917e-02  -4.6792144e-02  -5.7855787e-02  -3.0788211e-03   6.2165302e-02  -1.9477385e-02   1.5863068e-01  -1.6319986e-01  -4.7971407e-03  -3.5815456e-02  -8.6142807e-02  -1.2248157e-01  -7.2687984e-02  -9.1492589e-02  -1.8100437e-02  -1.7288389e-01
  -5.5239331e-01  -4.0158318e-01   1.2311578e-01   6.9693018e-01  -4.4108893e-01  -2.6152144e-01   2.8102413e-01   4.6924315e-01  -1.9612930e-01   3.8342727e-01  -1.0976430e-01   3.6307187e-01  -2.3556934e-01   1.4237146e-01   1.0553634e-01   4.0394077e-01  -4.4319234e-01  -3.2326061e-01  -1.3555132e-01  -1.0862815e-01  -1.8316050e-01  -1.1261549e-01   4.8220189e-01   6.0409937e-01   2.0957662e-01   2.8937306e-01  -7.8098361e-03  -5.5117892e-02  -1.1860957e-01  -6.3921472e-02   8.6553436e-01   1.0000000e+00   2.6320314e-01   3.8948846e-01   1.9852450e-01   3.3009320e-01   1.3953967e-01   1.4160402e-01  -1.7455054e-02   3.3957038e-02  -2.0490755e-02  -2.5326741e-01   4.8549204e-02  -2.1827414e-01   1.7380633e-01   7.5991140e-02  -1.5621113e-01  -2.3487829e-01  -4.5090352e-02  -7.4831532e-02  -1.1411233e-01  -1.1567683e-01  -2.6478758e-01  -3.6752832e-01  -1.0380650e-01  -2.2274472e-01  -4.2880809e-01  -4.9430584e-01  -1.7555631e-01  -1.9937335e-01  -3.1407873e-01  -3.8217860e-01  -2.5153538e-01  -4.1301121e-01  -8.2044283e-02  -9.9201558e-04   7.1088365e-02   1.1551336e-01  -2.2618740e-01  -2.0137501e-01   2.8190335e-01   5.2453027e-01  -1.0194429e-01  -1.1456209e-01  -1.3188388e-01  -1.3439562e-01  -2.6209783e-01  -6.3859964e-03  -2.6294375e-01  -3.2056872e-01  -4.0253809e-01  -5.6141469e-01   1.5402937e-01   6.8683317e-02   1.0361815e-01   1.1410509e-01   8.0396706e-02   1.0835591e-02   1.3786628e-01  -2.8466096e-04   1.7641279e-01  -5.6262417e-02   1.9621518e-01  -6.9045108e-03  -6.8732542e-04  -5.3907382e-02  -7.0915540e-02  -1.4644366e-01  -7.2171191e-02  -1.1837401e-01   1.3591471e-02   5.3730999e-02  -1.0172327e-03   5.0624920e-02  -7.2112339e-03  -6.3544261e-02   1.3352593e-01  -8.4926151e-02  -6.6386836e-02  -9.8730281e-02  -2.6342720e-02  -4.4470946e-02  -1.9371059e-02  -8.9863582e-02  -6.2409452e-02  -1.8873981e-01
  -3.6774925e-03   1.6784578e-01  -3.0037511e-02   2.8490610e-02  -3.4463798e-01  -1.6850264e-01   5.9202879e-02   5.7979179e-02  -1.4730142e-01   4.1345567e-02  -1.6220422e-01  -1.5534691e-03  -1.4814824e-01  -9.3685155e-02  -2.6323602e-01  -1.0459455e-01   2.0461697e-01  -7.8314012e-02   1.6844264e-01   3.9595633e-01   1.8137914e-02   7.7347427e-02   6.0555728e-02   1.2115587e-02  -1.3027498e-02   8.3714459e-02  -2.2587182e-01  -1.8493850e-01   4.4480718e-02  -1.7007878e-02   4.3636236e-01   2.6320314e-01   1.0000000e+00   8.4853451e-01   7.6658646e-02   1.4702598e-01   2.0694756e-01   1.6777573e-01   2.5987193e-01   2.0511826e-01   1.4299103e-01   1.4216441e-01   1.0492156e-02  -2.6331547e-01   1.7845838e-01  -4.2764818e-02  -2.3748354e-02  -9.8178838e-02   8.5453200e-02  -6.5947461e-02  -7.2251769e-03  -5.4301995e-02   1.4749055e-01  -2.1106111e-01   2.8044490e-01  -5.5680008e-02   1.0500110e-01   1.9517079e-01   2.8522835e-01   2.3866182e-01   2.0600443e-01   1.5342115e-01   4.0820122e-01   2.5798964e-01  -2.3556072e-01  -1.2364333e-01   4.1227448e-01   3.0048388e-01   3.0594053e-01   3.4731978e-01   1.5102492e-01   6.0622721e-02   4.7146703e-02   7.9373790e-02  -8.7773622e-02  -9.3225208e-02  -4.3001589e-02   1.6731204e-01  -3.5623663e-02  -2.3932963e-02   8.8744896e-02  -1.1542928e-02   1.4880095e-01   1.1965365e-01  -1.3286053e-01  -2.3997697e-01   1.7849855e-01   5.8307439e-02   5.0730290e-02  -1.6764664e-01   2.8852458e-02  -1.7405222e-01  -1.1043188e-01  -6.8708740e-02   1.0193613e-01   5.7406779e-02   1.2899022e-01  -7.0700219e-04  -1.0916770e-01  -2.0207025e-01   2.2918924e-02  -2.0949475e-01  -1.2880166e-01  -2.3682856e-01  -6.1216820e-02  -1.4716115e-01   5.7386876e-02  -1.9060268e-01  -6.5259470e-02  -5.0020748e-02  -4.6155578e-02  -1.0975650e-01  -2.0374083e-01  -1.2716696e-01  -1.4076329e-01  -2.0675628e-01
  -2.1692301e-01   2.1667290e-01  -2.3314527e-01   1.5463454e-01  -4.3694958e-01  -1.2904052e-01   1.0778329e-01   2.6418928e-01  -2.6557628e-01   2.4324337e-01  -3.9465112e-01   9.7514185e-02  -2.0594143e-01   8.7355388e-02  -4.4388328e-01  -7.7983944e-02   1.4016554e-01  -6.4989656e-02  -8.0482326e-02   4.7730458e-01  -9.9665137e-02   1.6131614e-02  -1.1291129e-01  -4.5716615e-02  -1.4867997e-01   3.9487702e-02  -3.9113064e-01  -2.8063963e-01   4.5101488e-02  -8.3666126e-04   4.2213387e-01   3.8948846e-01   8.4853451e-01   1.0000000e+00  -5.1623231e-02   1.1722194e-01   1.0512107e-01   1.6585967e-01   1.6035521e-01   1.9746158e-01   1.2918182e-01   1.2072868e-01  -8.7342748e-02  -3.7012518e-01   7.3654069e-02  -9.6713000e-02  -2.2883220e-01  -3.1248063e-01   5.5170467e-04  -1.6935072e-01  -6.3527016e-03  -1.2954345e-01   5.4563761e-02  -3.0918772e-01   1.9665156e-01  -1.0695729e-01  -1.0669803e-01   5.7333499e-02   3.3226870e-01   3.3733752e-01   2.7743547e-01   2.6620782e-01   4.2532059e-01   2.1789794e-01  -3.0075126e-01  -2.3496432e-02   4.7989827e-01   4.4757620e-01   3.0479158e-01   3.9593511e-01   1.4102425e-01   1.0605884e-01  -1.2526941e-01   5.8839649e-02  -2.2587486e-01  -1.3056210e-01  -1.8284698e-01   3.4478221e-02  -1.9933383e-02  -9.4532054e-02   1.6022874e-02  -1.6042929e-02   1.9943447e-02   1.3781219e-01  -3.6009137e-01  -2.4428230e-01   2.9149895e-02  -2.6519264e-02   3.2266264e-02  -5.8247092e-02   8.0299889e-02  -2.9726631e-01  -5.5679608e-02  -9.7656212e-02   3.5898371e-02   1.0190210e-02   2.2206926e-02  -3.9134119e-02  -1.2914747e-01  -2.4554144e-01   6.4748136e-02  -7.7823663e-02  -1.2264042e-01  -1.5118078e-01  -9.0541228e-02  -1.4917476e-01   5.1727382e-02  -1.2389026e-01  -4.0903755e-02  -1.1225907e-01  -1.0041009e-01  -1.2160864e-01  -1.5818876e-01  -1.3886609e-01  -1.7947138e-01  -1.8381105e-01
  -1.4026556e-01  -5.2930158e-01   6.1229118e-01   3.1305521e-01  -5.1345217e-03   4.6165483e-02  -7.3381227e-02  -1.9116763e-01  -3.1937417e-01  -3.9880602e-01   2.3559086e-01   4.0733147e-03  -3.2950981e-01  -1.6666649e-01   7.0087137e-02  -1.5884295e-02  -2.8118164e-01  -1.3109954e-01  -2.2582548e-01  -5.6117098e-01   2.6222320e-01   2.4630752e-01   6.4576588e-01   6.0168048e-01   7.9547261e-01   6.5438225e-01   6.5832751e-01   4.8762727e-01  -5.6398641e-01  -5.1704584e-01   3.5052171e-01   1.9852450e-01   7.6658646e-02  -5.1623231e-02   1.0000000e+00   8.8452870e-01   4.8780714e-01  -4.2489243e-02   3.5827371e-01   2.0617308e-01   1.1442863e-01  -2.7856786e-02   2.0168659e-01   2.7126497e-01   3.4929679e-01   4.0555495e-01   4.9545215e-02   1.7992219e-01   2.7050692e-01   3.5411124e-01   1.8050908e-01   3.5575601e-01   4.1392635e-02  -6.1625531e-02  -1.8993311e-01  -2.0842657e-01   9.9068631e-02  -1.4769366e-01  -4.1827302e-01  -4.6940715e-01  -4.0809490e-01  -4.3713422e-01  -3.6054830e-01  -2.8405630e-01   2.7817059e-01   1.1353468e-01   1.5884677e-01   7.7325216e-02  -2.8713052e-01  -3.2966205e-01   1.7105561e-01  -7.6421150e-02  -8.9980281e-02  -3.3528154e-01   8.9799333e-03  -1.1879120e-01  -7.1327092e-03   9.6444601e-02  -9.6862547e-02  -2.9634489e-01  -3.7140283e-01  -3.3178957e-01   2.8932906e-03  -3.0100375e-01   5.3602736e-01   3.1628595e-01   3.2810530e-01   1.4866418e-01  -1.1190702e-01  -2.6148725e-01  -2.3092799e-01  -5.3528536e-02   8.9466033e-02   7.7825184e-02  -1.4580017e-01  -3.1994655e-01  -2.6511740e-01  -4.2211469e-01  -4.1326255e-01  -3.4447088e-01   3.1796856e-02  -5.2835022e-02   2.3643055e-01   1.1198842e-01   2.0722847e-01   1.8399065e-01   1.3788227e-01  -2.3428253e-01  -1.3809539e-01  -1.9213498e-01  -1.0231970e-01  -3.1005424e-01  -4.9823745e-02   6.0449333e-02   2.1262100e-01  -6.7950809e-02
  -3.3922974e-01  -5.1028160e-01   4.1937073e-01   4.7562280e-01  -1.2415044e-01   7.4571857e-02  -1.0599874e-01  -5.7107029e-02  -4.5288343e-01  -3.3038511e-01   1.1645999e-01   9.8240995e-02  -4.2589535e-01  -6.5990267e-02  -1.4488866e-01   9.6569487e-03  -3.4437134e-01  -1.4579796e-01  -3.4848631e-01  -4.6572839e-01   2.9525867e-01   3.2269245e-01   5.2065426e-01   6.3735819e-01   6.8717425e-01   6.6983431e-01   5.6658493e-01   4.9092710e-01  -5.7167550e-01  -4.8139459e-01   4.1757341e-01   3.3009320e-01   1.4702598e-01   1.1722194e-01   8.8452870e-01   1.0000000e+00   4.4480781e-01   6.9055835e-02   3.9588919e-01   3.7637613e-01   1.8736262e-01   8.3429754e-02   1.5819550e-01   2.2483481e-01   4.1808412e-01   4.7079822e-01   6.3122208e-02   2.0285244e-01   2.4249288e-01   3.4953947e-01   2.1617646e-01   4.1278789e-01   5.4300686e-02   8.1650990e-03  -1.2074020e-01  -1.1053013e-01  -1.9277813e-03  -2.1209584e-01  -4.6605485e-01  -4.2232632e-01  -4.6010884e-01  -4.1651233e-01  -4.0349414e-01  -3.6662918e-01   1.4823900e-01   1.2673600e-01   2.3771172e-01   2.7840500e-01  -1.7614218e-01  -1.7407062e-01   1.6373249e-01   9.6411328e-03  -1.2840473e-01  -2.1718600e-01   2.6482321e-02  -5.0403528e-02   5.3725878e-03   1.4985143e-01  -8.9767701e-02  -2.5088061e-01  -4.0331331e-01  -3.4560086e-01  -5.8866886e-02  -2.2159931e-01   3.6010373e-01   4.2580153e-01   3.0452810e-01   2.7250577e-01  -1.3117710e-01  -1.2443594e-01  -2.0959665e-01  -1.2001980e-01   1.1284867e-01  -8.9709441e-03  -1.6883876e-01  -3.2075758e-01  -2.6894394e-01  -4.3616376e-01  -4.5478966e-01  -3.9880746e-01  -1.5233099e-02  -9.9709236e-02   9.5191035e-02  -1.2975975e-02   3.0986478e-02   5.0476341e-02   8.1923247e-02  -3.7175577e-01  -1.3898134e-01  -2.1690919e-01  -1.0318701e-01  -3.8271158e-01  -1.2639995e-01  -8.8430840e-02   9.5774064e-02  -1.1951051e-01
  -9.9783546e-02  -2.6266234e-01   3.1153654e-01   8.1701076e-02  -2.0972152e-01  -1.2721663e-01  -1.4380829e-01  -2.4454014e-01  -2.3753751e-01  -1.8755950e-01   1.4861404e-01  -6.4083142e-02  -2.3150044e-01  -2.3235291e-01   9.3212370e-02   4.6164876e-02  -5.7806233e-02  -2.4937012e-01  -3.3534672e-02  -2.0602903e-01   1.2377824e-01   9.1328912e-02   3.6440277e-01   2.6925164e-01   4.5639136e-01   3.7665581e-01   2.4041954e-01   2.1086337e-01  -3.0065770e-01  -2.5787547e-01   2.7049474e-01   1.3953967e-01   2.0694756e-01   1.0512107e-01   4.8780714e-01   4.4480781e-01   1.0000000e+00   4.3217889e-01   5.5670075e-01   3.6728090e-01   4.7347964e-01   2.8834957e-01   6.2395787e-02   1.1554432e-02   1.8024350e-01   2.0300272e-01  -9.0928242e-02  -9.4772700e-02   2.1427427e-01   2.2970031e-01   1.5732748e-02   1.5533208e-01   4.9556979e-02  -1.3931769e-01  -1.0620142e-01  -1.4868828e-01   1.0385703e-01  -2.6598816e-03  -1.9422938e-02   6.0838168e-03  -1.8331887e-01  -1.8534427e-01  -2.1563878e-01  -1.8486826e-01  -5.8154155e-02  -1.0584677e-01   1.5677121e-01   1.2538885e-01  -5.0814138e-02  -1.5593842e-02   1.1598784e-01   3.4416013e-02  -9.9047625e-02  -1.7939781e-01  -1.7160639e-01  -1.0251795e-01   1.8741300e-01   2.4764506e-01   1.0901020e-01  -2.5616956e-02  -1.0593732e-01  -1.7775719e-01   4.1865921e-01   1.1911148e-01   4.2412538e-01   2.4339712e-01   4.3595947e-01   9.6582426e-02  -8.4459455e-02  -3.6634136e-01  -2.7847873e-01  -3.6349867e-01  -2.0493798e-01  -1.3758904e-01  -2.7553297e-01  -3.4642584e-01  -4.1220154e-01  -4.3665960e-01  -4.8682601e-01  -4.2289092e-01  -1.0101141e-01  -2.5810924e-01  -1.2817479e-01  -7.4624979e-02   1.1665642e-01   1.4623444e-01  -1.4040107e-01  -1.8861873e-01  -2.0905050e-01  -5.0599643e-01  -3.8663174e-01  -4.2433815e-01  -1.1449879e-01  -3.7373634e-02   8.9998920e-02   1.3558266e-01
  -1.2478829e-01   8.1253388e-02  -3.0304500e-02   5.9276524e-02  -1.5020947e-01  -9.9527274e-03  -7.2862883e-02  -8.5368713e-03  -2.6460441e-01   4.2194253e-02  -1.8546088e-01   6.0310323e-02  -1.2153542e-01   4.4250272e-02  -9.5824105e-02   2.2433968e-01   7.4511778e-02  -1.5314941e-01  -3.4399925e-02   9.6016780e-02   1.0322329e-01   2.0343963e-01  -4.3487101e-02  -3.2998894e-02   7.7473046e-02   1.8280507e-01  -4.5272020e-02   7.3528583e-02  -9.3720487e-02   1.8885223e-01   2.0412981e-01   1.4160402e-01   1.6777573e-01   1.6585967e-01  -4.2489243e-02   6.9055835e-02   4.3217889e-01   1.0000000e+00   3.4219651e-01   6.2212037e-01   4.3801121e-01   6.0536063e-01  -9.2628176e-02  -1.0983361e-01  -6.2182663e-03  -1.3244298e-02   1.0756177e-01   9.3090373e-02   8.0310185e-02   2.1480364e-02   2.8016107e-02   1.2128801e-02   7.7043817e-02   1.9183810e-01   1.7179875e-01   3.1072996e-01   9.8061272e-02  -1.0332045e-02   7.7637604e-03   6.5175910e-02  -1.3750551e-01  -1.1369866e-01  -1.1974196e-01  -1.0680220e-01  -2.6667197e-01  -2.0594288e-01  -4.3124198e-02   8.5068407e-03   2.2235805e-01   2.2793641e-01   9.1471560e-02   1.4720412e-01   9.8569533e-03   3.2812808e-01  -1.3649935e-01   2.7102588e-01   1.4846604e-01   2.1014357e-01   1.8217277e-01   1.1691680e-01   1.0201071e-01   1.9131351e-02   2.6983171e-01   4.2669207e-01  -1.2920774e-01   1.1947235e-01   1.7273295e-01   2.9478995e-01   1.0091747e-02   1.2964058e-01  -1.2390222e-01  -1.4987983e-01  -1.3710216e-01  -1.5074567e-01  -1.4577852e-02  -3.6266894e-03   2.6464354e-03   1.7955004e-02  -9.3209056e-02  -6.5404672e-02  -2.7921153e-01  -1.3248418e-01  -3.4930954e-01  -2.2185108e-01  -1.3668815e-01  -1.0365971e-01  -1.3431145e-01  -1.8098753e-01  -3.3980347e-02  -1.5749238e-01  -9.4197094e-02  -9.7168855e-02  -4.0581698e-02  -2.3183071e-01  -1.3448517e-01   1.3362947e-01
  -3.0962078e-02  -1.7432188e-01   3.0383183e-02  -9.8626149e-03  -1.5499055e-01   8.9515409e-02  -4.2656786e-01  -3.8753163e-01  -3.7274275e-01  -2.5914966e-01  -3.2414335e-03  -1.6379612e-01  -3.8251778e-01  -2.8749112e-01  -1.1646310e-01   6.0005523e-03   7.2040879e-02  -2.1236162e-01   1.5345282e-02   6.1686470e-03   3.1912827e-01   3.3203968e-01   1.3158595e-01   1.7526881e-01   2.7550321e-01   3.0947572e-01   2.3741301e-01   3.3505386e-01  -3.2205977e-01  -1.8286902e-01   1.5975987e-01  -1.7455054e-02   2.5987193e-01   1.6035521e-01   3.5827371e-01   3.9588919e-01   5.5670075e-01   3.4219651e-01   1.0000000e+00   6.3066182e-01   5.0824814e-01   3.2630440e-01  -2.0244303e-01  -9.6484248e-02  -2.6171741e-02   3.3862480e-02  -4.0445581e-02   1.3166522e-01   9.0215867e-02   8.1535367e-02   8.2566782e-03   6.8498823e-02   2.3103687e-01   1.2582662e-01   3.1205873e-01   2.8751266e-01   2.9066352e-01   6.2945560e-02  -9.7117461e-03   8.6776808e-02  -2.0657376e-01  -1.8098003e-01  -4.7271228e-02  -1.7986705e-01  -2.2503991e-01  -2.6326705e-01   4.0926270e-03  -6.1889930e-04   2.8787225e-01   2.5193036e-01  -1.0409832e-01  -1.9767562e-01  -6.9034970e-02  -3.7593557e-03  -3.7274210e-02   1.0673816e-01   2.6716307e-01   3.7891150e-01   2.5469639e-01   1.1518614e-03   1.1286455e-01   5.9307237e-02   2.7231279e-01   3.6183278e-01   1.5385112e-01   2.9989200e-01   5.2091360e-01   5.2955182e-01   1.9564269e-02   2.9043541e-02  -4.1844424e-01  -3.1739343e-01  -3.8034770e-01  -2.6492764e-01  -4.3058070e-02  -4.8303268e-02  -6.0646374e-02  -2.2640063e-02  -2.5332808e-01  -9.7697498e-02  -6.0570296e-03  -1.2859310e-01  -8.9347951e-02  -1.8487696e-01   8.7122698e-02   2.1149192e-03  -3.7714966e-02  -2.1579137e-01  -2.0338241e-01  -2.4809571e-01  -1.4598516e-01  -2.6791305e-01  -1.7055533e-01  -9.0051712e-02   2.4009850e-02   1.0763404e-01
  -1.3277558e-01  -5.1493105e-02  -9.7708531e-03   1.4041832e-01  -1.5839478e-01   1.2617936e-01  -2.7284901e-01  -2.0513667e-01  -5.1404797e-01  -2.6357639e-01  -1.4682745e-01  -2.7060019e-02  -3.8648035e-01  -7.4188816e-02  -2.5360850e-01   1.1229008e-01   5.2565410e-02  -2.0995677e-01  -1.3356328e-01   1.3661717e-03   3.9562966e-01   4.9101090e-01  -4.6186090e-02   6.0917886e-02   2.0755867e-01   3.3888329e-01   2.4917203e-01   4.3168915e-01  -3.7219408e-01  -1.7505418e-01   1.2317021e-01   3.3957038e-02   2.0511826e-01   1.9746158e-01   2.0617308e-01   3.7637613e-01   3.6728090e-01   6.2212037e-01   6.3066182e-01   1.0000000e+00   6.3099981e-01   5.6911694e-01  -1.1086517e-01  -1.5523737e-02   1.2089385e-01   1.8040870e-01   1.4927514e-01   2.6885771e-01   1.4026441e-01   1.5838303e-01   2.3451700e-01   2.1124206e-01   3.3237054e-01   2.7980097e-01   3.7344276e-01   5.1781451e-01   1.7630507e-01  -1.9629789e-02  -1.1439012e-01   4.6123610e-02  -2.2290376e-01  -2.1230021e-01  -1.3759199e-01  -2.1839283e-01  -2.4000580e-01  -2.9018713e-01   9.7968432e-03   1.0870304e-01   3.2871398e-01   3.1914998e-01  -1.0084127e-01  -1.4009702e-01  -9.7310244e-02   6.5851049e-02  -7.4510417e-02   8.4225696e-02   1.2576809e-01   2.1590951e-01   1.7778499e-01   8.4909144e-02   7.8873921e-02   7.2787281e-03   1.5589685e-01   3.2312652e-01  -5.8994218e-02   3.5012334e-01   3.5798983e-01   5.5044853e-01   5.3331030e-02   2.6245061e-01  -3.2632786e-01  -3.3058911e-01  -2.2777754e-01  -3.7588252e-01   9.4081092e-02   3.9426381e-02   5.1272086e-02   3.8306066e-02  -2.2671990e-01  -1.2262421e-01  -9.6631086e-02  -1.6167072e-01  -2.7190083e-01  -3.2072881e-01  -3.0969056e-01  -2.7526950e-01  -7.6185853e-02  -3.4945854e-01   7.7682392e-02  -3.1090283e-02  -1.1196501e-01  -1.7622851e-01  -2.1294272e-01  -2.9209154e-01  -2.7050559e-01  -1.0325768e-01
   1.2883599e-02   7.6070903e-02  -5.5136282e-02  -4.3675334e-02  -1.5477477e-01  -4.0942806e-02  -2.5286243e-01  -2.6096793e-01  -2.5948817e-01  -2.1611125e-01   4.7147092e-03  -1.6343869e-01  -2.8470518e-01  -2.5700738e-01  -4.1101128e-02   3.1078168e-02   1.8509935e-01  -9.4966838e-02   5.1992928e-02   1.1404198e-01   2.1814736e-01   2.5488525e-01   6.5429110e-02   4.2685104e-02   1.3640737e-01   1.3972623e-01   1.6339851e-01   2.1507865e-01  -5.5481506e-02  -1.0099954e-01   8.4227216e-02  -2.0490755e-02   1.4299103e-01   1.2918182e-01   1.1442863e-01   1.8736262e-01   4.7347964e-01   4.3801121e-01   5.0824814e-01   6.3099981e-01   1.0000000e+00   5.9012331e-01  -2.9728163e-01  -2.1375331e-01  -1.8089124e-01  -1.0945764e-01  -2.2409311e-01  -9.5529588e-02  -7.4456397e-02  -6.3371744e-02  -9.7672695e-02  -1.0034752e-01   1.6774462e-01  -4.8004774e-02   1.3056976e-01   1.6235901e-01   1.6419440e-01   1.1609790e-01   2.3267950e-02   1.6353137e-01  -1.5859269e-01  -4.3635342e-02  -7.4507980e-02  -8.7144731e-02  -1.9040865e-01  -3.0640378e-01  -1.0293035e-01  -6.5813691e-02   2.0202561e-01   2.0759600e-01  -6.5785987e-02  -8.1650321e-02   1.2636339e-01   1.6337894e-01   2.6550594e-02   2.0123135e-01   1.8073204e-01   2.9629596e-01   2.0950115e-01   1.5873694e-01   1.5513695e-01   1.0158240e-01   4.5272331e-01   3.2906903e-01   1.4082059e-01   1.4607821e-01   3.5004435e-01   2.1529803e-01   1.2250424e-01  -2.8418254e-03  -3.1306056e-01  -3.2388152e-01  -1.5790331e-01  -1.8969433e-01   9.2433595e-02  -3.4932249e-02  -1.2012420e-01  -1.0510384e-01  -2.5741267e-01  -1.2984211e-01  -5.0508558e-02  -1.2080394e-01  -1.6358204e-01  -9.2507247e-02  -1.5539004e-01  -6.7957265e-03  -9.4744617e-02  -1.7228724e-01   2.2583825e-01  -7.1822913e-02  -3.4633888e-01  -1.4321561e-01  -2.8035839e-02  -4.9755750e-03  -8.2092871e-02   1.9652440e-01
  -1.4876936e-02   2.3251123e-01  -1.8293535e-01  -2.7592125e-01   5.6249301e-02   1.7689394e-01  -2.2649462e-01  -2.4326613e-01  -1.4669681e-01  -1.4019152e-01  -2.3305810e-01  -1.9920149e-01  -1.5403030e-01  -5.7507067e-02  -2.1690061e-01  -4.7076058e-02   3.2302212e-01   9.8830246e-02  -7.7651887e-02   1.4446586e-01   2.6777904e-01   4.0108248e-01  -2.2625995e-01  -2.1454404e-01  -5.1648427e-02   9.2212797e-02   1.9206897e-02   1.6382372e-01   4.8491252e-03   1.7493335e-01  -1.2682666e-01  -2.5326741e-01   1.4216441e-01   1.2072868e-01  -2.7856786e-02   8.3429754e-02   2.8834957e-01   6.0536063e-01   3.2630440e-01   5.6911694e-01   5.9012331e-01   1.0000000e+00  -2.9178147e-01  -6.5697299e-02  -6.3692644e-02  -2.2472136e-03   5.9198629e-02   1.1434235e-01   8.8547888e-02   3.6306604e-02   6.5455045e-02   4.5627871e-02   1.8408334e-01   1.7129336e-01   1.3227188e-01   2.5630771e-01   2.4459115e-01   2.4359587e-01   6.5697218e-02   1.7850734e-01  -1.8042664e-02   8.0584840e-02   7.3387441e-02   9.3330082e-02  -2.1036137e-01  -2.1515004e-01  -1.2818556e-02  -6.4110743e-03   2.3891617e-01   2.3016701e-01  -1.3107058e-01  -2.0334984e-01   1.1810433e-01   4.0118167e-01   4.7783499e-02   4.0471722e-01   1.4869049e-01   1.8894465e-01   3.3927191e-01   3.1722500e-01   2.9479772e-01   3.1912224e-01   1.5687444e-01   2.5076246e-01  -1.6460673e-01   8.5811100e-02   9.5814188e-02   2.1606011e-01  -1.4127546e-01   2.7510152e-02  -2.9150744e-01  -2.2343755e-01  -1.9763595e-01  -1.6761002e-01   4.9891259e-02  -3.0526506e-02  -2.3144443e-02  -3.9887672e-03  -1.6666948e-01  -1.3566881e-01  -1.8093311e-01  -1.9034665e-01  -2.1399438e-01  -1.7281396e-01  -1.7105923e-01  -8.9568949e-02  -1.9885490e-01  -2.3891315e-01   1.8716780e-01   3.0855760e-02  -1.3578633e-01  -7.3746928e-02  -7.2790911e-02  -1.1558417e-01  -1.1261622e-01   1.1303230e-01
   4.5977531e-02  -8.2002227e-02   3.8792578e-01   2.4060843e-01  -1.4623600e-01  -2.2889867e-01   1.6741903e-01   1.0833915e-01  -7.4265584e-02  -2.8343480e-01  -4.8317545e-02  -7.0230567e-02  -1.0280689e-01  -4.1532009e-02  -8.2372726e-03  -2.5416714e-01  -2.4331289e-01  -2.8048550e-01   9.8923471e-04  -1.9211525e-01  -6.3379042e-02  -1.9627880e-01   6.9318506e-02   7.2752432e-02   3.1115545e-01   2.6017963e-01  -3.3122277e-02  -1.9833083e-01  -1.2571503e-01  -2.3459623e-01   2.6043396e-02   4.8549204e-02   1.0492156e-02  -8.7342748e-02   2.0168659e-01   1.5819550e-01   6.2395787e-02  -9.2628176e-02  -2.0244303e-01  -1.1086517e-01  -2.9728163e-01  -2.9178147e-01   1.0000000e+00   7.6186293e-01   5.8710964e-01   5.7164863e-01   5.6044460e-01   4.4794343e-01   4.1078154e-01   4.4528217e-01   4.8687759e-01   4.1340762e-01   2.0362551e-02  -1.4025340e-03   3.5136327e-03  -3.3368930e-02  -1.8392826e-01  -1.7887428e-01   1.7939909e-01   8.8195989e-03   1.2419328e-01  -8.5156981e-02  -7.7838282e-02   6.8722956e-02  -6.0518526e-02  -1.2456572e-02   4.0579722e-01   4.1247579e-01  -2.3020519e-01  -4.4642901e-02  -3.3775011e-03  -7.4826929e-02  -3.4593182e-03  -1.0136277e-01  -6.0803656e-03  -1.8915197e-01   4.0826775e-02  -5.8933661e-02  -2.3471837e-01  -1.3989032e-01  -7.6084313e-02  -1.6379417e-01  -2.9501146e-01  -4.9094557e-01   8.9195543e-02   1.1023761e-01  -2.4793692e-01  -2.6470952e-01   1.1661963e-01  -1.7139877e-01   1.6710370e-01   2.0612322e-01   6.6186389e-02   1.3941422e-01  -1.5194848e-02  -8.3017098e-02   2.2904444e-01   7.5634760e-02   5.2265877e-02   3.6362356e-02  -1.7240675e-03  -8.2946886e-02   1.7274573e-02  -4.0209159e-02  -8.2639877e-02  -8.8636060e-02   3.5389331e-01   1.2398505e-01  -2.0352924e-01  -3.5096625e-02   3.3748444e-01   3.1581051e-02   1.5771904e-01   4.6850279e-02   4.5067038e-02  -1.1978032e-01
   8.6573385e-02  -2.0906782e-01   3.3741328e-01   1.4780712e-02   1.9582168e-01   1.5444367e-01  -2.9434114e-03  -1.2051928e-01   8.3961661e-03  -3.8405861e-01  -3.8908296e-03  -1.6285797e-01  -1.2843418e-01   9.2184028e-03   7.1564187e-03  -2.8566153e-01  -1.8090607e-01  -1.8762894e-02  -1.1840897e-01  -3.8465142e-01   2.7877812e-01   1.6961415e-01   8.3160961e-03   2.8043954e-02   3.2743726e-01   3.4899114e-01   2.5444458e-01   1.9627105e-01  -1.2229992e-01  -1.4515199e-01  -2.0456880e-01  -2.1827414e-01  -2.6331547e-01  -3.7012518e-01   2.7126497e-01   2.2483481e-01   1.1554432e-02  -1.0983361e-01  -9.6484248e-02  -1.5523737e-02  -2.1375331e-01  -6.5697299e-02   7.6186293e-01   1.0000000e+00   5.6444162e-01   6.8394999e-01   6.4367489e-01   6.4974746e-01   5.2678309e-01   6.1546916e-01   5.1707830e-01   6.0471607e-01   3.8782955e-02   2.5434975e-01  -1.0640670e-01   7.4022455e-02   5.0826615e-02  -7.7343678e-02  -5.2647031e-02  -1.2398625e-01  -3.0913876e-02  -1.5338317e-01  -2.0841135e-01  -5.1880841e-03   4.9171291e-02   4.5922712e-02   1.6017556e-01   2.0554100e-01  -2.2652981e-01  -1.2331393e-01  -1.3492472e-01  -2.6926112e-01  -8.0066296e-03  -8.0561263e-02   1.1067097e-01   2.7336795e-03   1.3703553e-01  -2.0742212e-02  -2.8499944e-03   1.4190289e-02   2.9678200e-02   5.4370774e-02  -3.3806802e-01  -4.4409356e-01   1.3644470e-01   2.5105197e-01  -2.0409312e-01  -2.8507739e-02  -1.1168672e-01  -7.6068383e-02  -2.4501548e-01   5.4957630e-02  -1.7341331e-01  -6.5898912e-02  -1.0632707e-01  -2.4852026e-01   8.6329392e-02  -2.0844067e-02  -1.2608488e-01  -6.2947304e-02  -1.9846783e-01  -1.5711134e-01  -5.7664472e-02  -1.4144494e-01  -1.6766525e-01  -2.1790497e-01   8.2411943e-02  -1.2382116e-01  -1.6341105e-01  -1.6838906e-02   2.6159951e-01  -9.4777204e-02   3.2957371e-04  -5.3703459e-02  -6.8106884e-02  -1.1306164e-01
  -1.9110186e-01  -3.3468693e-01   3.4035066e-01   2.6538075e-01  -2.5663300e-02   5.4672161e-02   1.9069294e-01   1.0673732e-01  -1.1601286e-01  -1.3224562e-01  -1.2415726e-02   9.4478325e-02  -2.3510906e-01   4.0603883e-03  -1.1797910e-01  -5.6837647e-02  -3.4120083e-01  -2.0352153e-01  -2.4221292e-01  -4.0236737e-01   3.2628578e-01   2.4880521e-01   1.9492702e-01   2.8325454e-01   3.9832121e-01   4.3161066e-01   1.7421250e-01   2.0256172e-01  -3.2086136e-01  -2.9653735e-01   2.0530769e-01   1.7380633e-01   1.7845838e-01   7.3654069e-02   3.4929679e-01   4.1808412e-01   1.8024350e-01  -6.2182663e-03  -2.6171741e-02   1.2089385e-01  -1.8089124e-01  -6.3692644e-02   5.8710964e-01   5.6444162e-01   1.0000000e+00   8.7654979e-01   5.3849108e-01   4.5165198e-01   8.0761016e-01   8.1462240e-01   5.8232844e-01   7.4251834e-01   1.6747897e-01   2.1711607e-01   5.3922406e-02   7.8994235e-02  -1.3285697e-01  -2.4348774e-01  -8.2744879e-02  -1.0074853e-01  -8.4547693e-02  -2.5721729e-01  -1.9586737e-01  -1.6130287e-01   1.5882357e-02   6.9774449e-02   4.0618480e-01   4.1829461e-01  -3.0039273e-01  -1.9992796e-01   3.4188357e-01   9.4412117e-02  -9.7692568e-02  -2.6144864e-01  -9.2919822e-02  -1.8392518e-01   2.4493378e-02   1.1058306e-01  -1.6527738e-01  -1.9304427e-01  -2.9432565e-01  -2.9425969e-01  -2.2509963e-01  -3.0549460e-01   2.0595142e-01   2.8205779e-01  -2.5710230e-02   8.6951302e-02  -1.3381578e-01  -1.3425031e-01  -8.8851667e-02  -1.4496804e-02   8.1519479e-03  -1.6026080e-01  -2.2278420e-02  -1.5866018e-01   5.4402059e-02  -1.2179530e-01  -2.1838677e-01  -2.2537946e-01  -1.8440380e-01  -2.3842428e-01  -2.4842675e-01  -3.4532093e-01  -3.9003695e-01  -3.4283513e-01  -5.6870755e-02  -2.9610514e-01  -1.7845343e-01  -8.5880111e-02   1.0638005e-01  -1.6307034e-01  -1.5251157e-01  -2.7808184e-01  -3.2325364e-01  -4.6316149e-01
  -2.3965673e-01  -3.9566836e-01   2.9410792e-01   2.5124919e-01   6.3051298e-02   1.6439585e-01   3.6925604e-02   4.7640748e-02  -1.7103871e-01  -1.8881217e-01  -3.4691246e-02   1.0678011e-01  -2.7713901e-01   9.8311203e-02  -1.7473912e-01  -8.2346455e-02  -3.6256068e-01  -2.2216962e-01  -3.8205499e-01  -5.2162855e-01   3.8828958e-01   3.3078724e-01   1.1798185e-01   2.0421691e-01   4.1627398e-01   5.0514990e-01   2.8180792e-01   3.2505034e-01  -4.1182387e-01  -3.3014301e-01   1.1852444e-01   7.5991140e-02  -4.2764818e-02  -9.6713000e-02   4.0555495e-01   4.7079822e-01   2.0300272e-01  -1.3244298e-02   3.3862480e-02   1.8040870e-01  -1.0945764e-01  -2.2472136e-03   5.7164863e-01   6.8394999e-01   8.7654979e-01   1.0000000e+00   4.8847781e-01   4.4555646e-01   7.6474558e-01   8.7356135e-01   6.2456097e-01   8.0477738e-01   1.1278873e-01   1.9101996e-01  -9.0479451e-02   4.7838844e-02  -1.6446861e-01  -3.2083705e-01  -1.1786076e-01  -9.9833669e-02  -1.4059345e-01  -2.6081265e-01  -3.5966558e-01  -2.6877047e-01   4.5335933e-02   1.1784542e-01   3.7798012e-01   4.5131845e-01  -3.3734648e-01  -2.3936914e-01   1.9655658e-01   3.2235777e-02  -2.1301796e-01  -2.7813375e-01  -5.9663093e-02  -1.5903276e-01   4.9500370e-02   7.4120377e-02  -3.4867677e-02  -1.3856196e-01  -2.8773473e-01  -2.5910664e-01  -2.7936097e-01  -3.4626179e-01   1.7639058e-01   3.7063680e-01  -5.3934288e-02   6.7232550e-02  -1.4069408e-01  -1.5779526e-01  -2.1499398e-01  -9.9935882e-02  -4.8613690e-02  -2.3077401e-01  -1.2994723e-01  -2.9594583e-01  -6.7357922e-02  -2.0342247e-01  -3.3059633e-01  -2.6859460e-01  -2.0123951e-01  -2.1684372e-01  -2.2472803e-01  -3.3924556e-01  -3.4518857e-01  -3.4439148e-01  -4.8120369e-02  -3.5919947e-01  -1.4655909e-01  -1.3853673e-01   3.2742104e-02  -2.1884993e-01  -1.1607171e-01  -2.4886448e-01  -2.7904921e-01  -3.1952622e-01
   7.6903786e-02  -9.2487992e-02   2.4846448e-01  -2.9213574e-03   2.1692512e-01   1.9873905e-01   1.0651767e-01  -1.7859016e-02   2.8099645e-02  -2.3136275e-01   4.0039311e-03  -4.1021888e-02   2.9785084e-03  -1.9044700e-03   6.1755341e-02  -1.2657610e-02  -1.7882400e-01  -3.6679158e-02  -3.9503512e-02  -2.4529869e-01   2.3178889e-01   2.6067242e-01  -2.5225962e-02   2.6803204e-03   9.5984064e-02   1.1874977e-01   1.4431293e-01   1.8509285e-01  -1.4397540e-01  -1.2033076e-02  -1.6122973e-01  -1.5621113e-01  -2.3748354e-02  -2.2883220e-01   4.9545215e-02   6.3122208e-02  -9.0928242e-02   1.0756177e-01  -4.0445581e-02   1.4927514e-01  -2.2409311e-01   5.9198629e-02   5.6044460e-01   6.4367489e-01   5.3849108e-01   4.8847781e-01   1.0000000e+00   8.4811479e-01   5.3051280e-01   5.2760935e-01   5.4036562e-01   4.7233178e-01   2.1828796e-01   5.7268080e-01   3.1909547e-01   4.8250845e-01   7.9549151e-02  -6.3603954e-02  -7.1333789e-02  -1.0579518e-01  -4.3024899e-02  -1.8427200e-01  -1.0721024e-01  -6.2631280e-02   2.0825355e-02  -9.5439543e-02   1.8426410e-02   2.9880505e-02  -6.4030702e-02  -3.3194324e-04   3.7805662e-03  -5.8110806e-02   1.7730142e-01   1.6672097e-01   1.9083622e-01   1.8526873e-01   1.1491976e-01   8.5904961e-02  -7.6592100e-02   3.8570903e-02   3.1005205e-02   2.1018051e-03  -3.3413922e-01  -1.8878371e-01   1.0285111e-01   2.8501869e-01  -1.5894159e-01   2.4438362e-01   8.9301771e-02   2.6690135e-01  -3.5230250e-02   2.5096787e-01  -2.0073523e-02  -5.1153819e-02   5.3481948e-02   7.5515831e-02   3.4517887e-01   2.5882005e-01   2.0511863e-01   1.8813813e-01  -1.4297005e-01  -1.0181897e-01  -1.2802810e-01  -2.6956705e-01  -2.5603457e-01  -3.6924166e-01   2.1301482e-02  -1.1239305e-01  -1.7709368e-01   1.6887986e-01   4.4854548e-01   1.1544474e-01  -2.3987951e-02  -1.9077992e-01  -2.0353351e-01  -2.5259291e-01
   1.7319557e-01  -1.0810825e-01   2.5066171e-01  -3.8303850e-02   2.1339400e-01   1.8252997e-01  -1.2707649e-01  -2.0327994e-01  -8.0034234e-02  -4.5598613e-01   4.4273916e-02  -1.4047211e-01  -1.2058234e-01  -1.5039413e-01  -1.6259686e-02  -1.9142161e-01  -1.2655617e-01   2.0883246e-02   1.5813069e-02  -2.2014246e-01   3.0489743e-01   3.3421538e-01   1.1947669e-02   5.8843556e-02   2.1420030e-01   2.0711087e-01   2.8093078e-01   2.9367981e-01  -1.1285049e-01  -6.7317625e-02  -2.0101252e-01  -2.3487829e-01  -9.8178838e-02  -3.1248063e-01   1.7992219e-01   2.0285244e-01  -9.4772700e-02   9.3090373e-02   1.3166522e-01   2.6885771e-01  -9.5529588e-02   1.1434235e-01   4.4794343e-01   6.4974746e-01   4.5165198e-01   4.4555646e-01   8.4811479e-01   1.0000000e+00   4.5855293e-01   4.6688233e-01   4.5320708e-01   4.7431644e-01   1.8572238e-01   6.3856561e-01   2.6399020e-01   5.4301934e-01   2.7373461e-01   7.1707994e-02  -1.8052794e-01  -2.0655005e-01  -1.4655110e-01  -2.1708165e-01  -1.0572554e-01  -1.4714274e-02  -1.1033977e-02  -1.0878716e-01  -9.0660781e-02  -6.1861359e-02  -2.7571045e-02   2.2399569e-02  -1.3152087e-01  -2.3729635e-01   2.3917863e-01   1.7879647e-01   2.7108184e-01   2.7679869e-01   1.1245402e-01   9.7142366e-02  -3.0388149e-03   1.4255198e-01   9.2461332e-02   1.0775913e-01  -3.1027925e-01  -2.0476285e-01   9.5748587e-02   4.2303262e-01  -4.8843724e-02   3.5772280e-01   2.2822835e-02   3.0611604e-01  -1.1284411e-01   3.2131613e-01  -6.4709068e-02  -6.0432885e-02   1.4590103e-02   2.8746182e-02   3.6663852e-01   2.8917996e-01   1.7589360e-01   2.4838023e-01  -1.0721572e-01  -1.3473707e-01  -1.0088548e-01  -2.9031443e-01  -2.0642215e-01  -3.2828628e-01  -1.5229312e-02  -1.4770344e-01  -2.3813283e-01   1.6521280e-01   5.2921403e-01   1.1119944e-01  -4.3091520e-02  -1.7322009e-01  -1.3832056e-01  -1.7283335e-01
  -1.7129733e-01  -2.8371815e-01   1.9848295e-01   6.0596163e-03   2.1059253e-01   2.1912454e-01   2.0399810e-02  -1.8687543e-02  -4.4807286e-02  -9.0736482e-02  -8.7192615e-02   3.4483233e-02  -1.7752165e-01  -5.5368805e-03  -1.1566774e-01  -5.0706715e-02  -1.9392939e-01  -1.6100717e-01  -3.6514251e-01  -3.8356775e-01   3.9793839e-01   3.7761488e-01   4.2554527e-02   3.9060434e-02   2.9355986e-01   3.1308944e-01   1.7523325e-01   2.4614548e-01  -2.6418540e-01  -2.0449004e-01   1.2831644e-02  -4.5090352e-02   8.5453200e-02   5.5170467e-04   2.7050692e-01   2.4249288e-01   2.1427427e-01   8.0310185e-02   9.0215867e-02   1.4026441e-01  -7.4456397e-02   8.8547888e-02   4.1078154e-01   5.2678309e-01   8.0761016e-01   7.6474558e-01   5.3051280e-01   4.5855293e-01   1.0000000e+00   8.4006304e-01   7.2716106e-01   7.6337976e-01   1.1097319e-01   2.6290004e-01   1.0432776e-01   1.1405455e-01  -1.2272337e-01  -2.5091136e-01   7.0292358e-02   4.6677156e-02   2.2805636e-02  -1.4563968e-01  -1.0842070e-01  -1.1739748e-01  -2.0381289e-02   1.2606211e-03   3.3831338e-01   2.8219392e-01  -3.1045419e-01  -2.0493547e-01   2.5751793e-01  -1.0797327e-01  -1.6960072e-01  -1.7973385e-01  -2.0028595e-01  -7.7983409e-02   7.3583653e-02   1.0851490e-01  -6.7563058e-02  -1.6989290e-01  -2.2887016e-01  -1.7955227e-01  -2.4829166e-01  -1.6439816e-01   1.4604657e-01   2.6791921e-01  -6.7006322e-02   1.2943060e-01  -1.1065946e-01  -1.4474621e-01  -2.9884966e-01  -1.6478336e-01  -1.8116339e-01  -2.4937463e-01  -9.1498473e-02  -2.2614907e-01   7.1349479e-03  -1.0383054e-01  -2.4588675e-01  -2.1921289e-01  -1.9669456e-01  -2.1914994e-01  -2.6719761e-01  -3.6295347e-01  -3.1761059e-01  -3.5180408e-01  -1.0755505e-01  -2.3763011e-01  -2.1308081e-01  -1.8054362e-01   1.1866574e-02  -1.6241089e-01  -1.6945120e-01  -2.6507515e-01  -3.1297366e-01  -3.5280296e-01
  -1.3692808e-01  -4.2012262e-01   3.0806346e-01   2.7053621e-02   2.1894300e-01   1.8660446e-01   7.9675903e-03  -1.0180319e-01  -4.3769581e-02  -2.0677235e-01   5.8869649e-02   1.2015589e-02  -1.7735796e-01  -1.9803708e-02   2.1211900e-03  -7.1912156e-02  -2.9183631e-01  -1.1191882e-01  -3.2315205e-01  -5.5195289e-01   4.0841223e-01   3.1711895e-01   1.5556811e-01   1.3358307e-01   3.5311161e-01   3.6020806e-01   3.1443738e-01   3.6034616e-01  -3.7201124e-01  -2.6185259e-01  -5.9200205e-03  -7.4831532e-02  -6.5947461e-02  -1.6935072e-01   3.5411124e-01   3.4953947e-01   2.2970031e-01   2.1480364e-02   8.1535367e-02   1.5838303e-01  -6.3371744e-02   3.6306604e-02   4.4528217e-01   6.1546916e-01   8.1462240e-01   8.7356135e-01   5.2760935e-01   4.6688233e-01   8.4006304e-01   1.0000000e+00   6.1199776e-01   8.4158765e-01   9.9686804e-02   3.2736245e-01  -3.3406645e-02   9.1687627e-02  -7.7401738e-02  -2.5377947e-01  -1.0344900e-01  -6.8265705e-02  -1.0100286e-01  -2.3351086e-01  -3.3821223e-01  -2.1629260e-01   8.2984938e-02   9.5497494e-02   2.3361637e-01   2.6822394e-01  -3.5274337e-01  -2.6979970e-01   2.0332427e-01  -8.0822061e-02  -1.3312787e-01  -2.3458609e-01  -2.4165758e-02  -1.0987204e-01   1.1253767e-01   1.4094197e-01  -3.4737304e-02  -1.2299079e-01  -3.0914597e-01  -2.1663457e-01  -2.1868204e-01  -2.8052982e-01   2.7768285e-01   2.7749517e-01   3.1163767e-02   1.2829927e-01  -1.8622335e-01  -1.7256445e-01  -3.3205953e-01  -1.1507015e-01  -1.1771960e-01  -2.4436818e-01  -1.6481473e-01  -3.0278861e-01  -9.5078972e-02  -2.2101536e-01  -3.1853421e-01  -2.5359019e-01  -2.7788667e-01  -3.0138288e-01  -3.1023013e-01  -3.8486490e-01  -3.4351851e-01  -3.4855776e-01  -1.8221038e-01  -3.9000324e-01  -1.7788626e-01  -1.6971743e-01  -6.2957034e-03  -2.1497831e-01  -1.8895298e-01  -3.2254201e-01  -2.9803306e-01  -3.3718872e-01
  -1.9858854e-01  -5.1114305e-02   1.5868066e-01   2.0800915e-01   1.5023520e-01   2.6168162e-01   1.6973621e-01   2.0999472e-01  -7.3344247e-02  -5.8645899e-02  -2.3330697e-01   1.3778338e-01  -4.0835848e-02   2.4650606e-01  -2.6687886e-01  -5.5966573e-02  -2.4205353e-01  -2.5439891e-01  -4.8808818e-01  -3.2680657e-01   2.6143404e-01   3.1244215e-01  -1.7888380e-01  -1.3651758e-01   1.4824981e-01   2.6183602e-01   4.8583858e-02   1.3971655e-01  -4.0928433e-01  -3.4245602e-01  -1.2355622e-01  -1.1411233e-01  -7.2251769e-03  -6.3527016e-03   1.8050908e-01   2.1617646e-01   1.5732748e-02   2.8016107e-02   8.2566782e-03   2.3451700e-01  -9.7672695e-02   6.5455045e-02   4.8687759e-01   5.1707830e-01   5.8232844e-01   6.2456097e-01   5.4036562e-01   4.5320708e-01   7.2716106e-01   6.1199776e-01   1.0000000e+00   7.0640607e-01   2.0199638e-01   2.4829818e-01   2.8479377e-01   2.3423979e-01  -3.1119690e-01  -2.9757967e-01   1.5821704e-01   1.5707727e-01   2.0518540e-01   3.9908947e-02  -6.6902637e-02  -1.1994128e-01   8.3350808e-02   1.6361690e-01   4.8905268e-01   4.7236579e-01  -1.5043425e-01  -3.3858620e-02   1.8159242e-01  -1.2224906e-01  -1.2012756e-01  -1.0306183e-01  -1.4969667e-01  -1.1672059e-01   1.6896453e-01   5.6976647e-02  -1.8558592e-01  -2.5854617e-01  -2.4496787e-01  -1.5114142e-01  -5.1955052e-01  -2.9110809e-01  -6.3704897e-02   3.0800502e-01  -2.0688962e-01  -2.0631269e-03   1.1816749e-01   1.3111892e-01  -1.0535658e-01  -7.2655077e-02  -1.5066295e-02  -8.9909652e-02   2.3465590e-02  -6.0443564e-02   1.8699466e-01   9.5852732e-02  -1.5211834e-02  -3.9564853e-02   4.0355509e-02  -2.4636150e-02  -6.1761806e-02  -2.7050734e-01  -2.7573227e-01  -3.2028390e-01   1.2452780e-01  -4.8486151e-02  -9.4393673e-02  -3.8527270e-02   1.9873300e-01   5.5060513e-02  -2.7825794e-02  -1.8518342e-01  -2.1420219e-01  -2.9832200e-01
  -2.1792477e-01  -3.5437386e-01   2.9246153e-01   1.3099565e-01   1.9414218e-01   2.5794979e-01   1.3845034e-02  -1.9226420e-02  -6.7995668e-02  -2.3610481e-01  -1.0196362e-01   5.1589425e-02  -1.6782576e-01   1.1899400e-01  -1.7534683e-01  -1.4069251e-01  -2.6341183e-01  -1.8982617e-01  -4.2381572e-01  -4.9638924e-01   4.0640006e-01   3.7321654e-01  -1.1719527e-02   7.8691254e-04   3.9436738e-01   4.8106208e-01   2.6685013e-01   3.6734358e-01  -3.6838799e-01  -3.2765174e-01   1.6385891e-02  -1.1567683e-01  -5.4301995e-02  -1.2954345e-01   3.5575601e-01   4.1278789e-01   1.5533208e-01   1.2128801e-02   6.8498823e-02   2.1124206e-01  -1.0034752e-01   4.5627871e-02   4.1340762e-01   6.0471607e-01   7.4251834e-01   8.0477738e-01   4.7233178e-01   4.7431644e-01   7.6337976e-01   8.4158765e-01   7.0640607e-01   1.0000000e+00  -1.3420760e-02   2.9857004e-01  -2.5413160e-02   1.1794769e-01  -1.8287836e-01  -2.5358068e-01  -7.3405322e-02  -3.2967374e-02  -3.0949307e-02  -1.3625910e-01  -2.5503292e-01  -2.0358042e-01   1.2188142e-01   2.0393707e-01   3.7268699e-01   4.2967257e-01  -2.5734171e-01  -1.3836815e-01   2.3202236e-01  -6.2783977e-02  -2.0769145e-01  -2.5345304e-01  -1.0877888e-01  -1.7124776e-01   1.7523950e-01   1.2831658e-01  -9.2265833e-02  -1.3522209e-01  -3.2536989e-01  -2.2547233e-01  -3.7730007e-01  -3.0739781e-01   9.7095782e-02   3.1427476e-01  -6.0419264e-02   1.0621363e-01  -1.7398110e-01  -9.1844112e-02  -2.3659046e-01  -1.2084296e-01  -8.9761866e-02  -1.9472171e-01  -2.0907132e-02  -1.2819860e-01   5.0648871e-02  -8.8898607e-02  -2.7294133e-01  -2.0793350e-01  -2.5432034e-01  -2.8547624e-01  -2.9471562e-01  -4.1541464e-01  -3.3068000e-01  -3.0347029e-01  -7.2455197e-02  -2.9863971e-01  -8.0960917e-02  -3.2684660e-02   1.1543222e-01  -1.1543824e-01  -1.4749626e-01  -2.9868859e-01  -1.9732959e-01  -2.9521207e-01
   3.1864659e-01   1.6839870e-01  -6.1935661e-02  -8.5331274e-02   1.0972032e-01   1.2767071e-01  -1.6414526e-01  -2.1359809e-01  -1.2452788e-01  -6.3994636e-02   1.4577589e-01  -6.4009651e-02  -1.5917981e-01  -9.6837313e-02  -5.7815881e-02   1.2822530e-01   2.3735819e-01   7.6299145e-02   2.1902082e-01   1.3122258e-01   2.4461459e-01   2.7493313e-01   9.4402983e-03   3.1034886e-02  -2.2399074e-02  -1.1746816e-01   2.1447342e-01   1.8801999e-01  -3.0739606e-01  -1.5117300e-01  -2.7445072e-01  -2.6478758e-01   1.4749055e-01   5.4563761e-02   4.1392635e-02   5.4300686e-02   4.9556979e-02   7.7043817e-02   2.3103687e-01   3.3237054e-01   1.6774462e-01   1.8408334e-01   2.0362551e-02   3.8782955e-02   1.6747897e-01   1.1278873e-01   2.1828796e-01   1.8572238e-01   1.1097319e-01   9.9686804e-02   2.0199638e-01  -1.3420760e-02   1.0000000e+00   2.5708872e-01   6.2537311e-01   3.8993434e-01   3.6051434e-01   2.7498000e-01   1.8433619e-02   6.7179660e-02  -2.3105390e-03  -9.6057269e-03   6.4972254e-02   3.5764959e-02  -1.0897694e-02  -1.0387690e-01  -2.9893610e-03  -2.0947262e-02   2.3392323e-01   1.9545359e-01   1.3084794e-01  -9.1390692e-02  -4.1360244e-02  -1.4792465e-02   4.1258746e-02   2.8328531e-02   1.0836821e-01   1.3576534e-01   1.7594729e-01   5.0877652e-02   2.1116289e-01   1.8750443e-01   1.4702857e-01   1.3737512e-01   1.4381928e-01   1.4826255e-01   3.8114281e-01   3.4521071e-01   2.7135445e-01   1.6725005e-01  -1.0861475e-01  -4.1553968e-02  -1.2661775e-01  -1.4316883e-01   1.5939143e-01   7.6592576e-02   4.5117221e-02   1.1248218e-01   1.1489591e-01   1.1716318e-01  -1.8651090e-02   3.3637272e-02  -1.0853240e-01  -1.7217241e-01  -2.0534870e-01  -1.5686143e-01  -1.4894165e-01  -5.5241040e-02   1.3590390e-01   4.0243255e-02  -1.1806753e-01   4.2882448e-02  -1.4778361e-01  -1.9327116e-01  -2.5401746e-01  -1.0308143e-01
   1.9389737e-01   3.7088112e-02  -9.5723821e-02  -2.6497004e-01   3.4771597e-01   2.9150855e-01  -1.5292077e-01  -2.6276476e-01   9.3381748e-02  -1.7541964e-01   4.0543700e-03  -1.8750466e-01  -1.6659889e-02  -1.5868504e-01  -6.4604371e-02  -5.8350098e-02  -3.4326375e-02   1.9596202e-01  -2.9712104e-02  -9.0147371e-02   3.7584510e-01   3.7972871e-01  -2.4108331e-01  -1.6206759e-01  -9.3422799e-02  -1.4631460e-01   1.4773272e-01   2.9528163e-01  -6.0522279e-02   5.8955805e-02  -4.0610816e-01  -3.6752832e-01  -2.1106111e-01  -3.0918772e-01  -6.1625531e-02   8.1650990e-03  -1.3931769e-01   1.9183810e-01   1.2582662e-01   2.7980097e-01  -4.8004774e-02   1.7129336e-01  -1.4025340e-03   2.5434975e-01   2.1711607e-01   1.9101996e-01   5.7268080e-01   6.3856561e-01   2.6290004e-01   3.2736245e-01   2.4829818e-01   2.9857004e-01   2.5708872e-01   1.0000000e+00   3.2385907e-01   7.2223990e-01   4.1387626e-01   2.1594105e-01  -2.4279992e-01  -6.0674920e-02  -1.1412036e-01  -2.6562053e-02  -7.6568720e-02   3.4659181e-02  -1.6029406e-02  -2.4711355e-02  -2.4093705e-01  -2.1044109e-01   2.4279325e-01   1.9056548e-01  -6.0996370e-02  -1.9457347e-01   1.0667818e-01   2.2118299e-01   2.2053302e-01   3.0535470e-01   1.8249457e-01   6.3593603e-02   1.9256054e-01   2.2662858e-01   1.1917083e-01   2.1006601e-01  -1.6397926e-01   7.4991427e-02  -4.6097796e-02   2.9072701e-01  -9.0418048e-02   4.1109965e-01  -1.1985567e-01   5.0546046e-01  -1.3078439e-01   2.8864745e-01   9.0129239e-03  -8.0161488e-03   5.2037035e-02   1.2727717e-01   2.7133921e-01   3.1170217e-01   3.2251195e-01   4.1225683e-01  -1.0406199e-04   6.8467936e-03  -7.0110393e-02  -1.7359829e-01  -1.8847831e-01  -2.0243950e-01  -1.6846369e-01  -2.2398155e-01  -4.8962016e-02   1.7677931e-01   2.8995405e-01   2.5418289e-01   3.2733721e-02  -8.8600573e-02  -1.0592588e-01   8.2988185e-04
   1.2613948e-01   1.7644080e-01  -2.0203796e-01  -5.0245403e-02  -1.0196105e-01  -7.0130137e-02  -1.5706799e-01  -1.5299301e-01  -1.2780789e-01  -2.0969647e-02  -7.2434953e-02  -2.3374260e-01  -2.6491804e-01  -2.2661547e-01  -1.3364749e-01   1.5689635e-01   1.5495104e-01  -1.5808303e-01   1.7060512e-01   2.7610640e-01   7.0522241e-02   1.5693840e-01  -1.2565434e-01  -1.1552818e-01  -1.8140552e-01  -2.2671482e-01  -3.5154165e-02  -4.8184920e-02  -1.8524974e-01  -1.2240637e-01  -8.7782235e-02  -1.0380650e-01   2.8044490e-01   1.9665156e-01  -1.8993311e-01  -1.2074020e-01  -1.0620142e-01   1.7179875e-01   3.1205873e-01   3.7344276e-01   1.3056976e-01   1.3227188e-01   3.5136327e-03  -1.0640670e-01   5.3922406e-02  -9.0479451e-02   3.1909547e-01   2.6399020e-01   1.0432776e-01  -3.3406645e-02   2.8479377e-01  -2.5413160e-02   6.2537311e-01   3.2385907e-01   1.0000000e+00   6.1574324e-01   1.0439588e-01   8.8558284e-02   1.7288689e-01   2.2285583e-01   7.6684355e-03  -6.6255290e-02   1.9885414e-01  -2.5864864e-02  -3.2594877e-01  -3.4224301e-01   2.9276911e-02  -2.1469902e-02   3.8881663e-01   3.8018086e-01   8.8592464e-02  -4.0190211e-02   4.9601598e-02   1.0386954e-01  -3.8049629e-02   5.6131759e-02   1.5833773e-01   2.1956099e-01  -7.6605751e-03  -3.0855064e-02   1.6764718e-01   5.6432726e-02  -1.2122979e-03   2.8346071e-01  -2.7704898e-02   1.0913981e-01   2.7517682e-01   3.9821983e-01   5.2556837e-01   4.7343509e-01   6.9461715e-02   9.2542064e-02  -9.0130805e-02  -1.6816712e-02   4.3870971e-01   4.5772046e-01   4.9555607e-01   5.0382984e-01   4.9567821e-01   4.3027850e-01   1.4625139e-01   2.0618461e-01  -3.5821819e-02  -1.0122366e-01  -1.0110739e-01  -1.5627997e-01   1.3769478e-01   1.2433347e-01   7.9506815e-02   2.2750219e-01   1.8997516e-01   3.2784795e-01   5.0106048e-02  -4.1299404e-02  -1.1114277e-01  -3.4841219e-02
   1.3973609e-01   2.0040298e-01  -1.0284888e-01  -7.4450315e-02   1.5879575e-02   7.0943654e-02  -6.6008731e-02  -1.5071524e-01  -1.4432811e-01  -1.7419197e-01  -1.6718113e-01  -1.9081882e-01  -1.9331162e-01  -1.8811432e-01  -1.4106791e-01  -2.6951989e-03  -2.2613753e-02  -1.1534584e-01   6.9487643e-02   1.1598507e-01   2.0916673e-01   2.1998779e-01  -2.7428620e-01  -2.1511129e-01  -1.7045256e-01  -1.4588516e-01   8.7082995e-03   1.0404588e-01  -1.6938222e-01  -5.8659212e-02  -2.5371281e-01  -2.2274472e-01  -5.5680008e-02  -1.0695729e-01  -2.0842657e-01  -1.1053013e-01  -1.4868828e-01   3.1072996e-01   2.8751266e-01   5.1781451e-01   1.6235901e-01   2.5630771e-01  -3.3368930e-02   7.4022455e-02   7.8994235e-02   4.7838844e-02   4.8250845e-01   5.4301934e-01   1.1405455e-01   9.1687627e-02   2.3423979e-01   1.1794769e-01   3.8993434e-01   7.2223990e-01   6.1574324e-01   1.0000000e+00   2.3061494e-01   1.3805811e-01  -1.5631269e-03   1.7954309e-01  -3.7489980e-02  -2.8499900e-02   7.3418764e-02   1.4238795e-02  -2.5125504e-01  -2.9333469e-01  -1.6837397e-01  -1.1051790e-01   2.8613075e-01   3.1696880e-01  -5.7305330e-02  -7.2634375e-02   7.3027581e-02   2.3908989e-01   8.2292640e-02   2.3764153e-01   1.6683314e-01   1.1882270e-01   7.3185672e-02   8.5803613e-02   1.5901146e-01   1.6676414e-01  -6.0427806e-02   2.7160874e-01  -1.9031401e-01   3.1399178e-01   8.6414073e-02   5.4691095e-01   1.8932839e-01   7.4163851e-01  -4.2769605e-02   2.4251127e-01  -6.2839886e-02  -4.7214853e-02   2.2354238e-01   3.0399416e-01   4.4990101e-01   5.3164057e-01   4.7165290e-01   5.7651119e-01   5.8743234e-02   2.0584374e-01  -1.0170417e-01  -1.4399110e-01  -2.2113539e-01  -1.8620682e-01  -1.4813313e-02   4.4358022e-02  -4.6016942e-02   1.9570524e-01   3.4074441e-01   3.4931056e-01   1.1389741e-01  -8.3436725e-02  -1.6326022e-01   4.5486502e-02
   6.7806664e-01   2.6438001e-01  -8.3350360e-02  -5.7071401e-01   2.7528444e-01   2.4146847e-01  -4.4637919e-01  -6.3298491e-01   7.7433595e-02  -3.3185814e-01   3.0772331e-01  -4.0130661e-01  -4.8879913e-02  -3.7087283e-01   6.4365696e-02  -2.5328191e-01   5.3994474e-01   5.3890670e-01   5.2304637e-01   2.4080663e-01   2.9594638e-01   2.6925600e-01  -1.0267017e-02  -7.8222603e-02  -9.7484734e-03  -1.1564346e-01   2.6284145e-01   2.7017373e-01   1.8096105e-01   2.0724390e-01  -3.1847360e-01  -4.2880809e-01   1.0500110e-01  -1.0669803e-01   9.9068631e-02  -1.9277813e-03   1.0385703e-01   9.8061272e-02   2.9066352e-01   1.7630507e-01   1.6419440e-01   2.4459115e-01  -1.8392826e-01   5.0826615e-02  -1.3285697e-01  -1.6446861e-01   7.9549151e-02   2.7373461e-01  -1.2272337e-01  -7.7401738e-02  -3.1119690e-01  -1.8287836e-01   3.6051434e-01   4.1387626e-01   1.0439588e-01   2.3061494e-01   1.0000000e+00   8.0522486e-01  -1.6815562e-01  -1.4386235e-01  -1.0589078e-01   7.5471999e-02   1.5565679e-01   3.5392233e-01  -5.7241340e-02  -1.4193796e-01  -4.0097275e-01  -4.5912856e-01   3.4374156e-01   2.3577838e-01  -2.5288854e-01  -3.5462187e-01   2.2033428e-01   2.0236122e-01   3.0107271e-01   2.3657611e-01   1.5298234e-01   1.2453187e-01   4.3647133e-01   4.6176850e-01   5.8084094e-01   5.7713326e-01   2.2712762e-01   9.7035469e-02   1.5514936e-01  -2.4259256e-02   1.7664550e-01   2.9080324e-01  -1.8519815e-01  -4.0779992e-02  -3.0705703e-01  -2.4286742e-04  -3.2340820e-01  -1.4681297e-01  -1.3969534e-01  -1.5576650e-01  -7.3360355e-03   3.4222966e-03   2.7456696e-02   7.9044315e-02  -5.8379735e-02  -1.8347952e-01   4.1664460e-02  -3.6396715e-02   2.4535841e-02  -3.9976833e-02  -2.9460645e-01  -2.5558975e-01  -9.7607919e-02  -3.5694502e-02  -5.2674443e-02  -7.6003279e-02  -1.0892725e-01   1.0969966e-01  -2.6259334e-02   5.2516599e-02
   6.6695195e-01   5.8761424e-01  -2.1037739e-01  -5.8911824e-01   1.1081689e-01   6.1759994e-02  -3.2673808e-01  -4.7712526e-01   1.9901831e-01  -2.7241720e-01   1.7004211e-01  -4.5532348e-01   1.8387335e-02  -3.5584665e-01  -1.1466507e-01  -4.6606226e-01   6.0893134e-01   5.0192903e-01   5.3674530e-01   4.8158674e-01  -5.1993152e-02  -5.0503376e-02  -2.3520278e-01  -3.5276169e-01  -2.0545429e-01  -2.5818193e-01  -1.0726453e-01  -1.0751660e-01   3.2763690e-01   1.7446093e-01  -3.9755060e-01  -4.9430584e-01   1.9517079e-01   5.7333499e-02  -1.4769366e-01  -2.1209584e-01  -2.6598816e-03  -1.0332045e-02   6.2945560e-02  -1.9629789e-02   1.1609790e-01   2.4359587e-01  -1.7887428e-01  -7.7343678e-02  -2.4348774e-01  -3.2083705e-01  -6.3603954e-02   7.1707994e-02  -2.5091136e-01  -2.5377947e-01  -2.9757967e-01  -2.5358068e-01   2.7498000e-01   2.1594105e-01   8.8558284e-02   1.3805811e-01   8.0522486e-01   1.0000000e+00   1.4809124e-01   2.1620099e-01   2.3287637e-01   4.5606239e-01   3.9273281e-01   6.4756707e-01  -9.0098256e-02  -4.4851584e-02  -1.7276895e-01  -2.2293104e-01   3.9942898e-01   3.7285899e-01  -2.4289211e-01  -2.7633821e-01   2.8568604e-01   3.1227199e-01   2.4051581e-01   2.3123978e-01   1.7786326e-01   1.0498701e-01   3.8191338e-01   4.7366445e-01   6.0127930e-01   6.6034054e-01   1.3592654e-01  -4.6653367e-02  -1.3599040e-02  -2.4477340e-01   6.9299244e-02   3.7648524e-02  -6.9888958e-02  -5.4907083e-02  -6.7671787e-02   2.5737200e-02  -2.1911205e-01   1.2476481e-02  -1.2868578e-01  -1.2545960e-01   1.1276954e-01   9.2710944e-02   1.5580522e-01   1.2886666e-01   6.4566673e-02  -1.4485534e-01   7.4786129e-02   1.8730926e-02   3.7324789e-02   2.2140759e-02  -1.8336321e-01  -3.7298129e-02  -9.9854917e-02  -2.5286877e-02   4.7626803e-02   6.0843849e-02   3.4449766e-02   2.4019477e-01   6.8343627e-02   6.3063597e-02
   1.9645077e-01   4.3687292e-01  -2.5332316e-01  -2.2747187e-01  -1.2705655e-01  -2.4470673e-01   6.1286697e-02   5.3981699e-02   1.8940181e-01   1.2264593e-01  -2.9696423e-01  -1.8248856e-01   3.5121389e-02  -6.2289360e-02  -2.9581579e-01  -3.6327092e-01   3.0664296e-01  -1.1840984e-01   7.2334381e-02   4.7782501e-01  -2.8931772e-01  -3.5535018e-01  -4.6530223e-01  -5.4507015e-01  -2.9863356e-01  -2.9911733e-01  -5.4600929e-01  -6.1475509e-01   2.3334797e-01   8.5190287e-02  -1.7991697e-01  -1.7555631e-01   2.8522835e-01   3.3226870e-01  -4.1827302e-01  -4.6605485e-01  -1.9422938e-02   7.7637604e-03  -9.7117461e-03  -1.1439012e-01   2.3267950e-02   6.5697218e-02   1.7939909e-01  -5.2647031e-02  -8.2744879e-02  -1.1786076e-01  -7.1333789e-02  -1.8052794e-01   7.0292358e-02  -1.0344900e-01   1.5821704e-01  -7.3405322e-02   1.8433619e-02  -2.4279992e-01   1.7288689e-01  -1.5631269e-03  -1.6815562e-01   1.4809124e-01   1.0000000e+00   8.6322123e-01   7.8694049e-01   6.5536619e-01   6.9544880e-01   5.7169550e-01  -3.6223155e-01  -1.2411138e-01   5.5658569e-01   4.5251031e-01   2.0748144e-01   4.0666143e-01  -7.0203865e-02  -7.7851839e-02   2.8517926e-02   1.9074362e-01  -1.0462491e-01  -7.4387106e-02   2.5278786e-01   1.5505568e-01   4.8346296e-02   3.9489245e-02   1.9971008e-01   2.2735360e-01  -3.3143876e-02   7.4754460e-02  -4.2425503e-01  -2.9005942e-01  -1.5419784e-01  -2.9681409e-01   1.1306293e-01  -1.4603621e-01   1.1175723e-01  -1.5981310e-01  -2.5996477e-01  -5.2887413e-02   9.7284541e-02   1.9499585e-01   3.3791275e-01   3.7709976e-01   1.5876282e-01   1.2641847e-01   6.3404207e-02  -1.0875616e-01  -1.5996312e-01  -2.0154835e-01  -1.3979439e-01  -4.2131601e-02   8.4761745e-02   2.7552158e-01  -5.0063047e-02  -2.4616258e-02   1.9475172e-01   2.4102005e-01   2.0894398e-02  -3.1295040e-03  -1.0236843e-01   5.6922240e-02
   6.1627034e-02   4.7835847e-01  -3.9784653e-01  -2.2255667e-01  -1.7771835e-01  -2.2465723e-01  -1.0003814e-02   1.3951596e-02   1.6697531e-01   7.2397677e-02  -3.9312708e-01  -2.4999407e-01  -1.0026165e-01  -1.2175445e-01  -4.1115332e-01  -3.6782243e-01   2.4016230e-01  -1.6365567e-01   1.3015316e-02   5.1999113e-01  -2.4088896e-01  -3.0794628e-01  -5.6316236e-01  -5.8391591e-01  -3.8786937e-01  -3.4643627e-01  -5.7188985e-01  -5.5369589e-01   1.8600859e-01   1.7015178e-02  -2.3687757e-01  -1.9937335e-01   2.3866182e-01   3.3733752e-01  -4.6940715e-01  -4.2232632e-01   6.0838168e-03   6.5175910e-02   8.6776808e-02   4.6123610e-02   1.6353137e-01   1.7850734e-01   8.8195989e-03  -1.2398625e-01  -1.0074853e-01  -9.9833669e-02  -1.0579518e-01  -2.0655005e-01   4.6677156e-02  -6.8265705e-02   1.5707727e-01  -3.2967374e-02   6.7179660e-02  -6.0674920e-02   2.2285583e-01   1.7954309e-01  -1.4386235e-01   2.1620099e-01   8.6322123e-01   1.0000000e+00   6.9883999e-01   6.8295935e-01   5.8878000e-01   5.1774265e-01  -4.1034910e-01  -1.9138458e-01   4.9910861e-01   4.5402394e-01   3.7881766e-01   5.1837411e-01  -1.4461255e-01  -1.2656107e-01  -2.7939072e-02   1.9416050e-01  -1.1118326e-01  -1.9809433e-02   2.5385871e-01   9.0843727e-02   1.1715783e-01   5.9784087e-02   1.9899735e-01   2.5757293e-01  -1.0448464e-02   1.3349737e-01  -4.3410127e-01  -2.4418315e-01  -8.8950599e-02  -1.1636259e-01   7.0948006e-02   3.5561434e-02   4.3861635e-02  -2.1160138e-01  -2.2502870e-01  -6.5432186e-02   5.0694736e-02   1.2746469e-01   2.8404692e-01   3.2869255e-01   1.6200517e-01   1.4592177e-01   1.5280709e-01  -2.6852857e-02  -1.7543994e-01  -1.9925423e-01  -2.4117522e-01  -1.5564846e-01   3.1934834e-02   1.3983266e-01  -4.0189873e-02  -9.3090817e-02   9.1404439e-02   2.2106449e-01   6.4171326e-02  -9.0077806e-03  -1.5391983e-01   2.6696568e-02
   2.8205358e-01   5.5359703e-01  -1.7304656e-01  -2.3200373e-01   6.6941706e-02  -1.3906302e-02   3.0543544e-01   2.2221293e-01   3.4471910e-01   1.0084937e-01  -2.5257710e-01  -4.2126056e-02   3.6085367e-01   1.5346818e-01  -2.7813313e-01  -4.3662724e-01   2.8394368e-01   1.3915745e-01   2.2134998e-02   3.8921467e-01  -2.6673955e-01  -3.4152418e-01  -4.9681984e-01  -5.4643703e-01  -3.9315267e-01  -3.4069345e-01  -5.8772192e-01  -5.2650926e-01   2.5715719e-01   8.1017983e-02  -3.7217481e-01  -3.1407873e-01   2.0600443e-01   2.7743547e-01  -4.0809490e-01  -4.6010884e-01  -1.8331887e-01  -1.3750551e-01  -2.0657376e-01  -2.2290376e-01  -1.5859269e-01  -1.8042664e-02   1.2419328e-01  -3.0913876e-02  -8.4547693e-02  -1.4059345e-01  -4.3024899e-02  -1.4655110e-01   2.2805636e-02  -1.0100286e-01   2.0518540e-01  -3.0949307e-02  -2.3105390e-03  -1.1412036e-01   7.6684355e-03  -3.7489980e-02  -1.0589078e-01   2.3287637e-01   7.8694049e-01   6.9883999e-01   1.0000000e+00   8.5445603e-01   7.1396136e-01   6.9595237e-01   9.2100260e-02   2.6487964e-01   5.5006125e-01   4.5429134e-01   1.1053819e-01   2.5611908e-01  -4.2971827e-02  -1.5342546e-01   7.0457050e-02   1.6222361e-01   5.4137033e-02  -5.9654466e-03   2.5309664e-01   1.0482638e-01  -1.6717891e-02   4.6239237e-03   1.2296080e-01   2.9585482e-01  -1.9796449e-01  -1.2761259e-01  -5.0219700e-01  -3.3900763e-01  -3.4644159e-01  -3.7287759e-01  -4.2117210e-02  -6.2433273e-02   1.7365388e-01  -6.2555550e-03  -5.8943067e-02   9.4535216e-02   8.7349760e-03   1.0082640e-01   2.2341867e-01   2.6073437e-01   1.2402755e-01   6.3068577e-02   1.6592650e-01  -3.0317952e-02  -9.3828249e-03  -1.4919636e-01  -1.0563680e-01  -7.0497194e-02   1.9638749e-02   1.9355917e-01  -5.1775415e-02  -2.6320187e-03   2.0125878e-01   1.8512807e-01  -9.5700572e-02  -8.5337947e-02  -1.0563393e-01  -9.9267992e-02
   3.5106048e-01   7.0484399e-01  -3.8477784e-01  -3.1314812e-01   1.0572542e-01   5.1170465e-02   9.7581701e-02   1.6256136e-01   3.6556421e-01   1.3539072e-01  -1.7774777e-01  -5.9672627e-02   3.2641988e-01   1.2776147e-01  -3.8574086e-01  -5.1501095e-01   3.8987770e-01   3.2307128e-01   8.6262165e-02   5.2833466e-01  -3.0311042e-01  -2.9329534e-01  -5.8857741e-01  -5.8484836e-01  -5.2519559e-01  -4.6300307e-01  -5.6590754e-01  -5.1745586e-01   3.4160282e-01   1.6109290e-01  -4.7737341e-01  -3.8217860e-01   1.5342115e-01   2.6620782e-01  -4.3713422e-01  -4.1651233e-01  -1.8534427e-01  -1.1369866e-01  -1.8098003e-01  -2.1230021e-01  -4.3635342e-02   8.0584840e-02  -8.5156981e-02  -1.5338317e-01  -2.5721729e-01  -2.6081265e-01  -1.8427200e-01  -2.1708165e-01  -1.4563968e-01  -2.3351086e-01   3.9908947e-02  -1.3625910e-01  -9.6057269e-03  -2.6562053e-02  -6.6255290e-02  -2.8499900e-02   7.5471999e-02   4.5606239e-01   6.5536619e-01   6.8295935e-01   8.5445603e-01   1.0000000e+00   6.5830241e-01   7.3438596e-01   1.0217919e-01   3.6945631e-01   4.2417043e-01   3.6041932e-01   2.4869466e-01   3.6935154e-01  -1.0950257e-01  -1.8365587e-01   4.6282366e-02   2.7476471e-01   1.3095547e-01   1.3449678e-01   2.9155022e-01   7.8707070e-02   1.3589231e-01   1.5855297e-01   2.6546455e-01   4.6740381e-01  -1.8895190e-01  -9.3741014e-02  -4.8366303e-01  -3.3852254e-01  -3.5702486e-01  -3.4888719e-01  -3.4251521e-02   2.4522940e-02   1.6138452e-01  -2.2332739e-02  -1.8954359e-02   1.1968765e-01  -8.3040791e-02   5.7533384e-04   1.4430343e-01   2.1284494e-01   1.4708095e-01   1.0237938e-01   2.2878681e-01  -4.6065127e-02   5.4530343e-02  -9.8256371e-02  -9.3083335e-02  -3.8481418e-02  -5.3280126e-02   9.9776279e-02  -3.8456041e-02  -4.1771318e-02   1.4417173e-01   1.6968539e-01  -4.7931897e-03   1.7959969e-02  -4.1002447e-02   2.2959345e-02
   3.0308894e-01   5.6195640e-01  -3.1276565e-01  -3.0522839e-01  -4.2237641e-02  -1.0630021e-01   7.1740001e-02   7.4702787e-03   1.8419770e-01   1.8264511e-02  -2.4378157e-01  -1.8455858e-01   7.8821152e-02  -7.8703171e-02  -3.7026781e-01  -3.9892554e-01   5.3297708e-01   2.3811053e-01   1.7290221e-01   6.0127778e-01  -1.9155696e-01  -2.1838079e-01  -4.5608151e-01  -4.6544757e-01  -4.0331766e-01  -4.2383307e-01  -4.6159860e-01  -4.8484703e-01   4.8205694e-01   2.3375759e-01  -2.9019873e-01  -2.5153538e-01   4.0820122e-01   4.2532059e-01  -3.6054830e-01  -4.0349414e-01  -2.1563878e-01  -1.1974196e-01  -4.7271228e-02  -1.3759199e-01  -7.4507980e-02   7.3387441e-02  -7.7838282e-02  -2.0841135e-01  -1.9586737e-01  -3.5966558e-01  -1.0721024e-01  -1.0572554e-01  -1.0842070e-01  -3.3821223e-01  -6.6902637e-02  -2.5503292e-01   6.4972254e-02  -7.6568720e-02   1.9885414e-01   7.3418764e-02   1.5565679e-01   3.9273281e-01   6.9544880e-01   5.8878000e-01   7.1396136e-01   6.5830241e-01   1.0000000e+00   7.7954495e-01  -2.3287375e-01  -6.5581931e-02   3.6186205e-01   2.1094241e-01   3.5680906e-01   3.8230972e-01  -1.4473688e-01  -2.2433395e-01   1.0525587e-01   1.9493258e-01   1.3226434e-02   8.4346254e-03   1.6110645e-01   1.0305762e-01   1.1708199e-01   1.6990881e-01   4.1041872e-01   4.3719509e-01  -6.8015224e-02   5.9517388e-02  -4.5710289e-01  -3.1109870e-01  -1.3836672e-01  -1.2721776e-01  -6.0349590e-02   2.4805024e-02   7.0739232e-02  -4.4225939e-02  -2.2406460e-01   3.2106941e-03   7.5432063e-02   2.5876988e-01   3.0335921e-01   3.7701149e-01   2.1423966e-01   1.5431051e-01   1.7545899e-01  -3.5712248e-02  -1.5991404e-02  -1.0254082e-01  -8.2283969e-02  -5.5462842e-02  -9.0087155e-02   1.6980574e-01  -1.3408273e-01   9.1277853e-02   2.5499197e-01   2.0681302e-01  -6.5821412e-02   1.7585701e-02  -1.1917875e-01  -1.1376044e-01
   5.1508282e-01   6.3677086e-01  -1.7702271e-01  -4.4540796e-01   6.6491363e-02  -1.2604153e-01  -1.3656537e-02  -1.3728243e-01   2.9157952e-01  -1.9948959e-01  -1.2694329e-01  -3.2484736e-01   1.0322212e-01  -2.1690040e-01  -3.0617524e-01  -6.4850428e-01   5.4774087e-01   3.9491499e-01   3.2918545e-01   5.3538196e-01  -2.2960772e-01  -3.1803607e-01  -3.9902814e-01  -4.8381626e-01  -3.1760678e-01  -3.8263033e-01  -3.9843304e-01  -4.6479970e-01   4.7290668e-01   2.4167718e-01  -4.4358538e-01  -4.1301121e-01   2.5798964e-01   2.1789794e-01  -2.8405630e-01  -3.6662918e-01  -1.8486826e-01  -1.0680220e-01  -1.7986705e-01  -2.1839283e-01  -8.7144731e-02   9.3330082e-02   6.8722956e-02  -5.1880841e-03  -1.6130287e-01  -2.6877047e-01  -6.2631280e-02  -1.4714274e-02  -1.1739748e-01  -2.1629260e-01  -1.1994128e-01  -2.0358042e-01   3.5764959e-02   3.4659181e-02  -2.5864864e-02   1.4238795e-02   3.5392233e-01   6.4756707e-01   5.7169550e-01   5.1774265e-01   6.9595237e-01   7.3438596e-01   7.7954495e-01   1.0000000e+00  -8.5758274e-02   2.2638724e-02   2.4879326e-01   1.3061990e-01   2.2450930e-01   2.9284086e-01  -2.3926569e-01  -3.0833095e-01   2.0597980e-01   3.1172110e-01   1.4626328e-01   1.7857255e-01   2.1973607e-01   5.5608583e-02   2.0522387e-01   3.5941754e-01   4.6290076e-01   5.9652396e-01  -1.1313098e-01  -1.8277408e-01  -3.5324156e-01  -3.7306140e-01  -2.2213573e-01  -2.4892178e-01  -1.6661742e-01  -9.8223355e-02   2.6017037e-02   7.3153097e-02  -1.5360303e-01   9.7344916e-02  -1.3379571e-01   5.8385998e-03   2.1228485e-01   2.3524476e-01   1.7023604e-01   1.2805424e-01   6.7508088e-02  -2.0123292e-01  -8.0300180e-03  -7.1943126e-02  -8.3187866e-02  -8.2595805e-03  -9.1724389e-02   1.3412351e-01  -1.7918271e-01  -1.7524229e-02   2.3249867e-01   1.5941479e-01   2.7225948e-02   1.1804990e-01  -2.1918650e-02  -2.9183139e-02
   1.2452944e-01  -4.9998793e-02   4.1155197e-01   1.7488177e-01   4.0635662e-01   3.5109690e-01   3.9114873e-01   2.6299642e-01   3.9203287e-01   7.7607312e-02   3.5603306e-01   3.6047952e-01   5.4938230e-01   3.6945216e-01   3.7745043e-01   1.0139742e-01  -2.0693963e-01   2.4592950e-01  -7.7882098e-02  -4.4233688e-01   3.4216817e-02   7.5716011e-02   2.9236752e-01   2.5266961e-01   1.4111020e-01   1.4580106e-01   2.0567412e-01   2.9139297e-01  -1.7914974e-01  -1.2342535e-01  -1.1530116e-01  -8.2044283e-02  -2.3556072e-01  -3.0075126e-01   2.7817059e-01   1.4823900e-01  -5.8154155e-02  -2.6667197e-01  -2.2503991e-01  -2.4000580e-01  -1.9040865e-01  -2.1036137e-01  -6.0518526e-02   4.9171291e-02   1.5882357e-02   4.5335933e-02   2.0825355e-02  -1.1033977e-02  -2.0381289e-02   8.2984938e-02   8.3350808e-02   1.2188142e-01  -1.0897694e-02  -1.6029406e-02  -3.2594877e-01  -2.5125504e-01  -5.7241340e-02  -9.0098256e-02  -3.6223155e-01  -4.1034910e-01   9.2100260e-02   1.0217919e-01  -2.3287375e-01  -8.5758274e-02   1.0000000e+00   7.4345200e-01  -3.2034389e-02  -1.1179028e-01  -4.0161041e-01  -4.9898330e-01   2.4154764e-01   1.4033686e-01   2.8598203e-02  -1.8867991e-01   2.3497376e-01   8.0159514e-02   1.0245777e-01   7.1568091e-02  -1.9982635e-01  -2.0111688e-01  -3.1287460e-01  -1.0709305e-01  -1.1050743e-01  -3.0109098e-01   2.7095620e-01   8.8751617e-02  -1.2022062e-01  -2.1748578e-01  -4.4001894e-02   5.8627472e-03   5.4523856e-02   2.2974565e-01   3.6159338e-01   2.3760109e-01  -1.7903094e-02  -7.1151151e-02  -2.1128922e-01  -2.3287755e-01  -1.3077034e-01  -1.1236139e-01   7.7949939e-02   4.9243069e-02   2.4648847e-01   8.9121386e-02   1.6225899e-01   8.1195156e-02  -3.6598782e-02  -6.4846052e-02   1.3310184e-01   8.2708967e-02  -4.1258901e-02  -3.4312180e-02  -1.1875149e-01  -8.0018332e-02   1.0007199e-01  -1.3290045e-01
   2.1575858e-03   7.9247718e-02   8.8987446e-02   2.3314007e-01   2.3120782e-01   3.3889679e-01   3.1323920e-01   4.5886342e-01   3.1400492e-01   3.0280978e-01   1.3839016e-01   4.2727543e-01   4.8763248e-01   5.6602950e-01  -9.8079064e-03  -5.2913445e-02  -1.3651627e-01   3.0995662e-01  -2.5159645e-01  -2.4828818e-01  -1.2245631e-01  -1.1602771e-02  -8.9925392e-03   7.8524368e-02  -5.2463853e-02   9.7480263e-02  -1.2438424e-01   4.5032053e-02  -7.3868605e-02  -6.0965043e-02  -1.0035352e-01  -9.9201558e-04  -1.2364333e-01  -2.3496432e-02   1.1353468e-01   1.2673600e-01  -1.0584677e-01  -2.0594288e-01  -2.6326705e-01  -2.9018713e-01  -3.0640378e-01  -2.1515004e-01  -1.2456572e-02   4.5922712e-02   6.9774449e-02   1.1784542e-01  -9.5439543e-02  -1.0878716e-01   1.2606211e-03   9.5497494e-02   1.6361690e-01   2.0393707e-01  -1.0387690e-01  -2.4711355e-02  -3.4224301e-01  -2.9333469e-01  -1.4193796e-01  -4.4851584e-02  -1.2411138e-01  -1.9138458e-01   2.6487964e-01   3.6945631e-01  -6.5581931e-02   2.2638724e-02   7.4345200e-01   1.0000000e+00   2.3296928e-01   2.3138505e-01  -2.6663222e-01  -2.7242465e-01   2.9082393e-01   2.0537168e-01  -1.0991152e-01  -1.5204298e-01   8.7179855e-02   2.3257852e-03   1.5163217e-01   1.2558163e-01  -7.4786747e-02  -1.2741243e-01  -2.5894323e-01  -2.3380985e-02  -2.7968533e-01  -3.1158045e-01  -4.5615596e-02   5.1588640e-02  -2.8357830e-01  -3.3919928e-01  -3.1823283e-02   3.2427404e-02   1.2239597e-01   1.0223768e-01   2.8914788e-01   2.1522865e-01  -1.2188725e-01  -1.3871520e-01  -1.6675239e-01  -1.5031864e-01  -1.0735314e-01  -1.0053635e-01   4.6155501e-02  -1.3346231e-02   1.7336520e-01  -8.2683309e-04   1.7304301e-01   4.3054957e-02  -6.4866245e-02  -9.0652701e-02   1.9549232e-02  -5.5036584e-03   7.9406366e-02  -1.7351575e-02  -5.9193690e-02  -6.7990202e-02   1.1244072e-01  -7.1438363e-02
  -2.4271215e-01   9.4152808e-02   5.8931253e-02   2.9881267e-01  -1.9826810e-01  -1.3842161e-01   2.6377678e-01   3.5510279e-01  -4.3662140e-02   2.9770838e-02  -3.3796429e-01   6.9517784e-02  -8.3238568e-02   1.8040261e-01  -5.0189987e-01  -3.2797493e-01  -1.1885999e-01  -2.6279446e-01  -3.7185436e-01   1.0075189e-01  -1.2626979e-01  -1.4981418e-01  -1.8416767e-01  -9.6789201e-02   1.1698638e-01   1.7468207e-01  -2.9198757e-01  -3.5197777e-01  -1.9904134e-01  -3.2536915e-01   1.0160970e-01   7.1088365e-02   4.1227448e-01   4.7989827e-01   1.5884677e-01   2.3771172e-01   1.5677121e-01  -4.3124198e-02   4.0926270e-03   9.7968432e-03  -1.0293035e-01  -1.2818556e-02   4.0579722e-01   1.6017556e-01   4.0618480e-01   3.7798012e-01   1.8426410e-02  -9.0660781e-02   3.3831338e-01   2.3361637e-01   4.8905268e-01   3.7268699e-01  -2.9893610e-03  -2.4093705e-01   2.9276911e-02  -1.6837397e-01  -4.0097275e-01  -1.7276895e-01   5.5658569e-01   4.9910861e-01   5.5006125e-01   4.2417043e-01   3.6186205e-01   2.4879326e-01  -3.2034389e-02   2.3296928e-01   1.0000000e+00   9.0559766e-01   6.1258595e-02   2.1554739e-01   2.3707986e-01   2.3609981e-02  -1.7728305e-01  -1.1946164e-01  -1.5648157e-01  -2.0152261e-01   1.9852980e-01   1.6366539e-01  -1.3791659e-01  -2.7654291e-01  -2.5085871e-01  -1.3784267e-01  -2.9458256e-01  -2.7188145e-01  -2.4850050e-01  -6.9496008e-02  -1.5531924e-01  -2.9106506e-01   4.5055763e-02  -1.9797264e-01   1.8582370e-01  -1.3876106e-01   8.6329822e-02   1.0062657e-01   2.4348135e-02  -3.6235144e-03   1.4215355e-01   6.6758603e-03  -1.2374552e-01  -2.2480450e-01   1.7670144e-01  -2.0524644e-02  -4.1621083e-03  -1.2756752e-01  -1.0601880e-01  -6.5420213e-02   2.2393714e-01   1.8490527e-02  -1.3609143e-01  -1.4875560e-01   1.4516372e-01  -4.0530030e-02  -2.8894981e-02  -7.6042063e-02  -2.8025734e-02  -1.4718655e-01
  -3.4196739e-01   6.3426407e-02  -2.3423304e-02   3.9514211e-01  -2.9518177e-01  -1.1927487e-01   2.0356030e-01   4.0558262e-01  -2.1635597e-01   1.0821709e-02  -3.5042636e-01   1.4209499e-01  -1.3560339e-01   2.5680536e-01  -5.5124138e-01  -3.0199305e-01  -1.5732212e-01  -2.8226035e-01  -4.2918968e-01   7.1583882e-02  -8.9157943e-02  -1.4136670e-01  -2.5001637e-01  -8.9939128e-02   1.0742306e-01   2.3668053e-01  -2.7963294e-01  -2.9232140e-01  -2.1496656e-01  -3.2106752e-01   1.1319438e-01   1.1551336e-01   3.0048388e-01   4.4757620e-01   7.7325216e-02   2.7840500e-01   1.2538885e-01   8.5068407e-03  -6.1889930e-04   1.0870304e-01  -6.5813691e-02  -6.4110743e-03   4.1247579e-01   2.0554100e-01   4.1829461e-01   4.5131845e-01   2.9880505e-02  -6.1861359e-02   2.8219392e-01   2.6822394e-01   4.7236579e-01   4.2967257e-01  -2.0947262e-02  -2.1044109e-01  -2.1469902e-02  -1.1051790e-01  -4.5912856e-01  -2.2293104e-01   4.5251031e-01   4.5402394e-01   4.5429134e-01   3.6041932e-01   2.1094241e-01   1.3061990e-01  -1.1179028e-01   2.3138505e-01   9.0559766e-01   1.0000000e+00   5.4095787e-02   2.5037911e-01   1.9163780e-01   7.4809886e-02  -2.2314360e-01  -8.3251540e-02  -1.8948389e-01  -2.1946243e-01   1.5819031e-01   1.4731547e-01  -1.2782143e-01  -2.4075045e-01  -2.5528010e-01  -1.3669781e-01  -3.1824987e-01  -2.6479199e-01  -3.1712155e-01   4.4503255e-02  -1.4789435e-01  -1.8139636e-01   3.5569324e-02  -1.1703109e-01   1.9456433e-01  -1.8345737e-01   9.3150465e-02   3.5254140e-02  -7.0401101e-02  -6.6489917e-02   6.4792926e-02  -6.0320755e-02  -2.0032528e-01  -2.8384617e-01   7.2114100e-02  -4.6466652e-02  -1.0192967e-01  -1.9275420e-01  -2.1191699e-01  -1.5418715e-01   1.6598710e-01  -2.1635512e-02  -1.4114585e-01  -1.9315116e-01   9.8316319e-02  -1.5394003e-01  -1.0558716e-01  -1.6848818e-01  -8.9632339e-02  -1.8364870e-01
   8.3282232e-02   3.0556184e-01  -5.1830573e-01  -3.0631495e-01  -9.5205771e-02  -2.9516294e-03  -3.6475041e-01  -2.3202385e-01  -8.7745042e-02   2.4630035e-02  -3.0413350e-01  -3.0339315e-01  -1.6210641e-01  -8.0529247e-02  -3.5523404e-01  -5.4956518e-02   4.4196695e-01   6.7659053e-02   1.8078138e-01   6.5876770e-01   4.2733611e-03   1.2853883e-01  -4.7682783e-01  -3.6289507e-01  -2.8442056e-01  -2.8960863e-01  -2.3637269e-01  -1.2289885e-01   1.5960714e-01   2.1788382e-01  -1.8514324e-01  -2.2618740e-01   3.0594053e-01   3.0479158e-01  -2.8713052e-01  -1.7614218e-01  -5.0814138e-02   2.2235805e-01   2.8787225e-01   3.2871398e-01   2.0202561e-01   2.3891617e-01  -2.3020519e-01  -2.2652981e-01  -3.0039273e-01  -3.3734648e-01  -6.4030702e-02  -2.7571045e-02  -3.1045419e-01  -3.5274337e-01  -1.5043425e-01  -2.5734171e-01   2.3392323e-01   2.4279325e-01   3.8881663e-01   2.8613075e-01   3.4374156e-01   3.9942898e-01   2.0748144e-01   3.7881766e-01   1.1053819e-01   2.4869466e-01   3.5680906e-01   2.2450930e-01  -4.0161041e-01  -2.6663222e-01   6.1258595e-02   5.4095787e-02   1.0000000e+00   7.8706893e-01  -2.4265535e-01  -1.9350931e-01   5.5678695e-02   2.2857589e-01  -7.4324147e-03   7.6437876e-02   3.4091309e-02  -4.2606877e-02   3.9233281e-01   3.0344955e-01   4.8369446e-01   3.8633111e-01   1.0168665e-01   3.2007857e-01  -3.4106435e-01  -2.6689095e-01   1.1497376e-01   2.4676301e-01   6.5175464e-02   1.7892484e-01   2.8088987e-04  -1.6483236e-01  -2.2156550e-01  -1.2269651e-01   2.5989113e-01   3.2310818e-01   2.9406770e-01   3.2054701e-01   1.9574893e-01   1.3165683e-01   1.5445295e-01   2.9377787e-02  -1.7511722e-02  -9.8202363e-02  -5.1715202e-02  -1.8542155e-01   6.9303133e-02  -8.9781277e-02   1.5494783e-01   1.8930061e-01   7.6522228e-02   1.5854644e-01  -4.2736104e-03   4.0884589e-02  -3.1640696e-02   1.0406640e-01
   1.2321735e-01   3.4783915e-01  -4.4201120e-01  -2.6923429e-01  -1.4414684e-01  -6.5078467e-03  -3.2365108e-01  -1.6357036e-01  -1.4754917e-01  -2.0101427e-03  -3.3110112e-01  -3.1807836e-01  -1.8424014e-01  -1.0141013e-01  -3.4362232e-01  -1.7359825e-01   3.2131151e-01   7.4944745e-03   1.3886737e-01   6.1771524e-01   3.1413240e-02   8.6855130e-02  -5.1731559e-01  -4.3090995e-01  -2.5723345e-01  -2.2984733e-01  -2.6154397e-01  -1.8014978e-01   1.1953608e-01   1.1075401e-01  -1.4980373e-01  -2.0137501e-01   3.4731978e-01   3.9593511e-01  -3.2966205e-01  -1.7407062e-01  -1.5593842e-02   2.2793641e-01   2.5193036e-01   3.1914998e-01   2.0759600e-01   2.3016701e-01  -4.4642901e-02  -1.2331393e-01  -1.9992796e-01  -2.3936914e-01  -3.3194324e-04   2.2399569e-02  -2.0493547e-01  -2.6979970e-01  -3.3858620e-02  -1.3836815e-01   1.9545359e-01   1.9056548e-01   3.8018086e-01   3.1696880e-01   2.3577838e-01   3.7285899e-01   4.0666143e-01   5.1837411e-01   2.5611908e-01   3.6935154e-01   3.8230972e-01   2.9284086e-01  -4.9898330e-01  -2.7242465e-01   2.1554739e-01   2.5037911e-01   7.8706893e-01   1.0000000e+00  -2.7845762e-01  -2.4132119e-01  -1.2317569e-01   1.5782120e-01  -1.0797480e-01  -7.8255687e-02  -6.0202203e-02  -9.3010409e-02   2.1748147e-01   2.5011737e-01   3.9270290e-01   3.5577896e-01   8.1536051e-02   2.1332370e-01  -4.3204355e-01  -2.5777664e-01   3.4451953e-02   1.4157270e-01   8.3274667e-02   1.3422072e-01   4.5275390e-02  -1.3344064e-01  -2.1848657e-01  -6.1343109e-02   2.1200502e-01   2.8307263e-01   3.1813404e-01   3.6619823e-01   1.8656315e-01   1.6857869e-01   1.3536879e-01  -8.7898120e-03  -8.5768316e-02  -1.1497182e-01  -1.1637639e-01  -1.5461517e-01   7.4982000e-02  -6.6760139e-03   1.1111577e-01   1.2674580e-01   1.1697723e-01   1.4618602e-01   4.0736715e-02   3.2457778e-02  -3.8413676e-02   1.9010132e-01
  -2.0697963e-01  -2.3771657e-01   2.8326581e-01   2.9542775e-01  -1.5447249e-02   1.7909085e-02   4.1186847e-01   3.7934501e-01   9.3669787e-02   3.5610807e-01  -3.7631441e-02   3.2669207e-01   1.6704550e-01   3.0193164e-01   7.8970682e-02   2.6011335e-01  -1.9089894e-01  -2.4694935e-02  -1.5548238e-01  -1.8430872e-01   1.6037177e-02   8.1766012e-02   2.7396085e-01   2.3303086e-01   1.7752897e-01   1.8550216e-01   4.3117487e-02  -2.2225712e-02  -2.8493086e-01  -1.1415003e-01   3.1848613e-01   2.8190335e-01   1.5102492e-01   1.4102425e-01   1.7105561e-01   1.6373249e-01   1.1598784e-01   9.1471560e-02  -1.0409832e-01  -1.0084127e-01  -6.5785987e-02  -1.3107058e-01  -3.3775011e-03  -1.3492472e-01   3.4188357e-01   1.9655658e-01   3.7805662e-03  -1.3152087e-01   2.5751793e-01   2.0332427e-01   1.8159242e-01   2.3202236e-01   1.3084794e-01  -6.0996370e-02   8.8592464e-02  -5.7305330e-02  -2.5288854e-01  -2.4289211e-01  -7.0203865e-02  -1.4461255e-01  -4.2971827e-02  -1.0950257e-01  -1.4473688e-01  -2.3926569e-01   2.4154764e-01   2.9082393e-01   2.3707986e-01   1.9163780e-01  -2.4265535e-01  -2.7845762e-01   1.0000000e+00   5.8276626e-01   2.0800171e-02  -8.4161215e-02  -1.5473966e-01  -2.8883212e-02   7.8646749e-02   3.0173986e-01  -1.5971798e-01  -3.4229391e-01  -3.9096417e-01  -3.1508585e-01  -4.1730447e-02   1.4929297e-02   1.2798542e-01  -5.4955687e-02   9.8972246e-02  -5.7276022e-03   2.1052451e-01   6.9459266e-03   1.7544072e-01   6.2779842e-02   2.1123918e-01   1.2585125e-01   1.9687101e-02  -2.9688842e-02  -1.1229277e-01  -1.8511366e-01  -4.4438218e-02  -1.0686155e-01  -2.0407715e-01   2.4413874e-02  -1.4311548e-01  -1.3500712e-01  -8.5213542e-02  -2.7320809e-02  -3.6776508e-02   3.9176222e-02  -4.7754691e-02  -1.0307292e-01  -1.0137595e-01   5.0455642e-04  -1.4335154e-01  -1.7548934e-01  -1.7447413e-01  -1.8031042e-01
  -2.2517980e-01  -1.6890923e-01   1.4651350e-01   4.4967483e-01  -1.9933651e-01  -1.8614120e-01   3.6792831e-01   3.9305774e-01   1.2964267e-01   4.3736421e-01   9.4934107e-02   4.1992123e-01   1.5906946e-01   3.0449279e-01   1.8551233e-01   4.5605040e-01  -2.9344530e-01  -1.5499467e-01  -6.1478425e-02  -1.0503564e-01  -2.8131634e-01  -1.5123931e-01   2.7510440e-01   2.8982881e-01   5.2875766e-02   8.4001399e-02  -9.9529889e-02  -1.0948955e-01  -1.4130846e-01   1.7433480e-02   4.5441419e-01   5.2453027e-01   6.0622721e-02   1.0605884e-01  -7.6421150e-02   9.6411328e-03   3.4416013e-02   1.4720412e-01  -1.9767562e-01  -1.4009702e-01  -8.1650321e-02  -2.0334984e-01  -7.4826929e-02  -2.6926112e-01   9.4412117e-02   3.2235777e-02  -5.8110806e-02  -2.3729635e-01  -1.0797327e-01  -8.0822061e-02  -1.2224906e-01  -6.2783977e-02  -9.1390692e-02  -1.9457347e-01  -4.0190211e-02  -7.2634375e-02  -3.5462187e-01  -2.7633821e-01  -7.7851839e-02  -1.2656107e-01  -1.5342546e-01  -1.8365587e-01  -2.2433395e-01  -3.0833095e-01   1.4033686e-01   2.0537168e-01   2.3609981e-02   7.4809886e-02  -1.9350931e-01  -2.4132119e-01   5.8276626e-01   1.0000000e+00   1.3565785e-01   3.9178527e-02  -1.8870251e-02  -2.3862482e-02   6.1211501e-02   2.3961016e-01  -2.5382336e-01  -1.5997367e-01  -3.7768568e-01  -4.0072027e-01   1.9042942e-01   1.1592313e-01   1.1196357e-01   6.2197824e-02   1.4086038e-01   6.3633038e-03   2.8534456e-01   1.4484581e-01   2.8010734e-01   1.4006924e-01   2.0502676e-01   1.3193622e-01   8.1545586e-02   1.3164811e-01   1.8624650e-02  -1.5952287e-02   7.5987124e-02   5.1527265e-02  -1.6311565e-01   9.1226641e-02  -1.4639084e-01  -5.7062672e-02   2.5397896e-02   6.6843412e-02   4.6539664e-02   1.9209192e-01   5.0646968e-02   8.7412549e-02   5.8667683e-02   1.4446581e-01   4.3197287e-02  -9.6507365e-02  -6.4095357e-02  -2.3012058e-02
   3.3001131e-01   1.5026990e-01   1.9565995e-01  -1.5315455e-01   7.3372219e-02  -1.1425976e-01   2.4265044e-01  -7.3178627e-02   2.8438289e-01  -1.8402906e-01   2.4811764e-01  -9.3179386e-02   2.6012205e-01  -1.9458446e-01   1.6308154e-01  -1.0030309e-01   1.5303327e-01   1.8352809e-01   3.0724627e-01   9.6301230e-02  -1.1915447e-01  -1.5585403e-01   1.6761086e-01   7.5870739e-02   2.6012082e-03  -8.0096376e-02  -5.9235762e-02  -1.0007611e-01   2.5172526e-01   1.9028817e-01  -6.9709975e-02  -1.0194429e-01   4.7146703e-02  -1.2526941e-01  -8.9980281e-02  -1.2840473e-01  -9.9047625e-02   9.8569533e-03  -6.9034970e-02  -9.7310244e-02   1.2636339e-01   1.1810433e-01  -3.4593182e-03  -8.0066296e-03  -9.7692568e-02  -2.1301796e-01   1.7730142e-01   2.3917863e-01  -1.6960072e-01  -1.3312787e-01  -1.2012756e-01  -2.0769145e-01  -4.1360244e-02   1.0667818e-01   4.9601598e-02   7.3027581e-02   2.2033428e-01   2.8568604e-01   2.8517926e-02  -2.7939072e-02   7.0457050e-02   4.6282366e-02   1.0525587e-01   2.0597980e-01   2.8598203e-02  -1.0991152e-01  -1.7728305e-01  -2.2314360e-01   5.5678695e-02  -1.2317569e-01   2.0800171e-02   1.3565785e-01   1.0000000e+00   5.4832409e-01   6.4088684e-01   5.2084127e-01   3.7078536e-01   3.5702433e-01  -8.0426060e-02   5.2596887e-02   8.3915201e-02   1.0458276e-01  -4.0470821e-02  -1.3725145e-06   1.1496264e-01  -2.1357775e-02   1.3395360e-02   6.0919254e-02   1.9868019e-02   8.5136673e-02   1.9194005e-01   3.9063406e-01   1.5389701e-01   1.5952945e-01   6.7543894e-04   7.3232881e-02   2.5334763e-01   1.4548599e-01   2.4296379e-01   2.0747070e-01   2.6881092e-02  -9.5320614e-02   9.2962730e-02  -5.4971905e-02  -1.0128293e-02   5.6427213e-02  -3.3787813e-02   9.4234058e-02  -7.9336615e-02   1.7787148e-01   3.2183217e-01   2.1325643e-01   4.7067859e-02   8.9229165e-02   6.4302669e-02   3.1106686e-02
   1.8766067e-01   3.6913227e-01  -1.8386881e-01  -2.2912752e-01   1.8092494e-01   2.7880800e-03  -3.3091661e-02  -6.2050184e-02   1.8901664e-01  -1.4267481e-02  -1.4685527e-01  -1.1456394e-01   1.3046839e-01  -5.9065828e-02  -1.1821399e-01  -1.1820777e-01   3.1730410e-01   2.8707584e-01   1.9700578e-01   3.9420824e-01  -1.3841968e-01  -5.7733837e-02  -1.8908298e-01  -1.7409914e-01  -1.9493984e-01  -1.9010054e-01  -2.0213892e-01  -2.3650158e-01   3.4792071e-01   5.0690182e-01  -1.4933808e-01  -1.1456209e-01   7.9373790e-02   5.8839649e-02  -3.3528154e-01  -2.1718600e-01  -1.7939781e-01   3.2812808e-01  -3.7593557e-03   6.5851049e-02   1.6337894e-01   4.0118167e-01  -1.0136277e-01  -8.0561263e-02  -2.6144864e-01  -2.7813375e-01   1.6672097e-01   1.7879647e-01  -1.7973385e-01  -2.3458609e-01  -1.0306183e-01  -2.5345304e-01  -1.4792465e-02   2.2118299e-01   1.0386954e-01   2.3908989e-01   2.0236122e-01   3.1227199e-01   1.9074362e-01   1.9416050e-01   1.6222361e-01   2.7476471e-01   1.9493258e-01   3.1172110e-01  -1.8867991e-01  -1.5204298e-01  -1.1946164e-01  -8.3251540e-02   2.2857589e-01   1.5782120e-01  -8.4161215e-02   3.9178527e-02   5.4832409e-01   1.0000000e+00   4.5016819e-01   7.5279016e-01   2.9009260e-01   2.3351402e-01   2.2626371e-01   3.5630137e-01   2.5711838e-01   3.6473136e-01  -9.9430238e-02   1.2534578e-01  -3.1820853e-01  -8.3998649e-02  -1.8633148e-01   6.7812731e-02   4.9602604e-02   1.9815119e-01   1.1450824e-01   2.2640824e-01   2.9866285e-03   3.5449904e-02  -7.7122525e-03   8.8743836e-02   2.9501788e-01   2.8116356e-01   2.9858002e-01   2.6081775e-01  -1.0682775e-01  -8.0539922e-02  -1.4068606e-01  -1.8021076e-01  -1.0164397e-01  -9.1936166e-02   5.6769615e-02   2.1446242e-02  -5.0266823e-02   9.7144546e-02   3.3108251e-01   2.3313036e-01   3.4448429e-02  -1.1474863e-02   1.7074912e-02   1.8342672e-01
   3.7358740e-01   3.2614007e-02   1.2856870e-01  -9.5555402e-02   3.2585866e-01   2.8741858e-02   4.2943891e-02  -1.9222121e-01   3.7756691e-01  -2.5229107e-01   3.2083504e-01  -1.7287964e-01   1.2015541e-01  -2.0217177e-01   1.2759553e-01  -1.7507620e-01   6.3827099e-02   2.5803933e-01   3.5623017e-01   2.7128157e-02  -2.2052644e-02  -6.0936247e-02   2.0532402e-01   1.9199507e-01   3.0130595e-03  -1.1413376e-01   1.3827379e-01   5.0024553e-02   1.6419388e-01   1.1044490e-01  -1.3741733e-01  -1.3188388e-01  -8.7773622e-02  -2.2587486e-01   8.9799333e-03   2.6482321e-02  -1.7160639e-01  -1.3649935e-01  -3.7274210e-02  -7.4510417e-02   2.6550594e-02   4.7783499e-02  -6.0803656e-03   1.1067097e-01  -9.2919822e-02  -5.9663093e-02   1.9083622e-01   2.7108184e-01  -2.0028595e-01  -2.4165758e-02  -1.4969667e-01  -1.0877888e-01   4.1258746e-02   2.2053302e-01  -3.8049629e-02   8.2292640e-02   3.0107271e-01   2.4051581e-01  -1.0462491e-01  -1.1118326e-01   5.4137033e-02   1.3095547e-01   1.3226434e-02   1.4626328e-01   2.3497376e-01   8.7179855e-02  -1.5648157e-01  -1.8948389e-01  -7.4324147e-03  -1.0797480e-01  -1.5473966e-01  -1.8870251e-02   6.4088684e-01   4.5016819e-01   1.0000000e+00   5.4094956e-01   3.9027147e-01   2.8982739e-01   1.6533763e-05   1.2126830e-01   1.3435704e-02   6.7722184e-02  -5.9214777e-03  -1.4279223e-01   1.1815992e-01   7.1154297e-02   2.1629734e-03   2.1731941e-02  -3.9212648e-02   9.6142449e-02   9.8765063e-02   4.0206559e-01   1.2202217e-01   1.2517834e-01  -3.3574356e-03  -2.3596998e-02   1.7096070e-01   1.0870861e-01   2.0146573e-01   2.0828955e-01   8.4023816e-02  -1.0793480e-01   7.5417245e-02  -9.0496765e-02  -2.8590752e-05  -5.6677688e-03  -1.2018774e-01  -2.5472702e-01   8.3282484e-04   2.1781004e-01   3.0963283e-01   1.8998548e-01  -6.2085000e-02  -6.7947817e-02   2.0833555e-02   2.4683276e-02
   1.2233308e-01   1.8226069e-01  -5.0353905e-02  -1.5231478e-01   2.4353806e-01   1.1345530e-01  -4.7062529e-02  -7.4951279e-02   1.9296844e-01  -1.1347583e-01  -6.5691631e-02  -1.5596624e-01   7.2667356e-02  -7.7901950e-02  -2.0328011e-02  -1.1388194e-01   1.2925263e-01   2.9498572e-01   1.7069270e-01   2.1032206e-01  -6.1241960e-02   5.9938825e-02  -3.8620689e-03   5.8530981e-02  -4.1255285e-02  -4.7553434e-02  -1.5502240e-02   6.7980736e-03   2.5240836e-01   3.9050717e-01  -1.5475768e-01  -1.3439562e-01  -9.3225208e-02  -1.3056210e-01  -1.1879120e-01  -5.0403528e-02  -1.0251795e-01   2.7102588e-01   1.0673816e-01   8.4225696e-02   2.0123135e-01   4.0471722e-01  -1.8915197e-01   2.7336795e-03  -1.8392518e-01  -1.5903276e-01   1.8526873e-01   2.7679869e-01  -7.7983409e-02  -1.0987204e-01  -1.1672059e-01  -1.7124776e-01   2.8328531e-02   3.0535470e-01   5.6131759e-02   2.3764153e-01   2.3657611e-01   2.3123978e-01  -7.4387106e-02  -1.9809433e-02  -5.9654466e-03   1.3449678e-01   8.4346254e-03   1.7857255e-01   8.0159514e-02   2.3257852e-03  -2.0152261e-01  -2.1946243e-01   7.6437876e-02  -7.8255687e-02  -2.8883212e-02  -2.3862482e-02   5.2084127e-01   7.5279016e-01   5.4094956e-01   1.0000000e+00   3.1495018e-01   2.7532193e-01   3.3645133e-01   2.7494995e-01   1.9789397e-01   2.8824308e-01  -5.9643956e-02   5.9185435e-02  -3.1197401e-02   6.6447234e-02  -8.4727865e-02   1.1175571e-01  -3.7262810e-03   1.9120813e-01   2.8347533e-02   2.2371958e-01   8.6869753e-02   4.0113295e-02  -4.2685153e-02  -3.3856438e-02   1.6809646e-01   1.6872358e-01   2.3079741e-01   2.3187068e-01  -7.7497748e-02  -6.7046997e-02  -6.6883692e-02  -1.3847133e-01  -3.8880511e-02  -1.2547546e-01  -8.9389732e-02  -1.2022935e-01  -8.4690757e-02   7.3684684e-02   2.7923034e-01   1.6288448e-01  -2.3992643e-02  -8.3794916e-02   1.7086864e-03   2.2717375e-01
   2.6493485e-01   1.8341671e-01   4.8947177e-02  -3.3267289e-02   1.9153417e-01   3.1345357e-02   2.8093306e-02  -1.2543524e-01   3.7028462e-01  -1.4451246e-01   2.0447267e-01  -8.4145546e-02   8.3581809e-02  -1.2593868e-01  -8.5672805e-02  -2.1369758e-01   1.8535582e-01   7.2059524e-02   1.0430376e-01  -1.0943628e-02   4.0693687e-02  -9.6967042e-02  -4.4711692e-02  -5.8957303e-02   7.3438880e-03  -7.2461671e-02  -3.0966590e-02  -6.0651005e-02   1.4950659e-02   1.3821556e-02  -2.4678828e-01  -2.6209783e-01  -4.3001589e-02  -1.8284698e-01  -7.1327092e-03   5.3725878e-03   1.8741300e-01   1.4846604e-01   2.6716307e-01   1.2576809e-01   1.8073204e-01   1.4869049e-01   4.0826775e-02   1.3703553e-01   2.4493378e-02   4.9500370e-02   1.1491976e-01   1.1245402e-01   7.3583653e-02   1.1253767e-01   1.6896453e-01   1.7523950e-01   1.0836821e-01   1.8249457e-01   1.5833773e-01   1.6683314e-01   1.5298234e-01   1.7786326e-01   2.5278786e-01   2.5385871e-01   2.5309664e-01   2.9155022e-01   1.6110645e-01   2.1973607e-01   1.0245777e-01   1.5163217e-01   1.9852980e-01   1.5819031e-01   3.4091309e-02  -6.0202203e-02   7.8646749e-02   6.1211501e-02   3.7078536e-01   2.9009260e-01   3.9027147e-01   3.1495018e-01   1.0000000e+00   7.7261698e-01   1.2311042e-01   5.8339285e-02   5.4883090e-02   1.4472843e-01  -1.7591143e-02   1.1284178e-01   9.7406074e-02   2.4651817e-01   1.0117965e-01   1.2752972e-01   7.3732861e-02   8.7459053e-02  -1.7170476e-01  -3.5004876e-03  -1.5822130e-01  -5.4029434e-03  -8.1848820e-02  -1.0759687e-02   1.6272531e-01   9.7998540e-02   7.0273697e-02   1.1177952e-01  -3.9312505e-02  -2.0456095e-01  -1.0530139e-01  -2.1814902e-01  -7.1577850e-02   7.1534772e-02  -1.2853851e-01  -1.1478737e-01  -2.2712310e-01  -1.4940524e-01   1.4127426e-01   4.4329616e-02  -2.6811385e-02  -4.1205897e-02  -8.4707691e-03   1.1039308e-01
   6.3222672e-02  -2.5907606e-02   1.1253944e-01   9.5205163e-02   7.4814188e-02   4.6781041e-02   3.4484689e-02  -2.7879021e-02   2.1147888e-01  -2.8196562e-02   2.1197261e-01   1.6979949e-02   1.1194780e-02  -1.1020024e-01   4.3445718e-03  -1.7116060e-02   1.6362600e-01   1.1144980e-01   3.5716408e-02  -4.9173096e-02   9.1762979e-02   2.7896262e-02   1.7058525e-01   1.6794081e-01   1.1156350e-01   1.1156749e-01   4.1990776e-02   4.3206762e-02  -8.1396237e-02   2.8388862e-03   5.6539582e-02  -6.3859964e-03   1.6731204e-01   3.4478221e-02   9.6444601e-02   1.4985143e-01   2.4764506e-01   2.1014357e-01   3.7891150e-01   2.1590951e-01   2.9629596e-01   1.8894465e-01  -5.8933661e-02  -2.0742212e-02   1.1058306e-01   7.4120377e-02   8.5904961e-02   9.7142366e-02   1.0851490e-01   1.4094197e-01   5.6976647e-02   1.2831658e-01   1.3576534e-01   6.3593603e-02   2.1956099e-01   1.1882270e-01   1.2453187e-01   1.0498701e-01   1.5505568e-01   9.0843727e-02   1.0482638e-01   7.8707070e-02   1.0305762e-01   5.5608583e-02   7.1568091e-02   1.2558163e-01   1.6366539e-01   1.4731547e-01  -4.2606877e-02  -9.3010409e-02   3.0173986e-01   2.3961016e-01   3.5702433e-01   2.3351402e-01   2.8982739e-01   2.7532193e-01   7.7261698e-01   1.0000000e+00   1.3377450e-01   1.0110424e-02  -3.4463172e-02   3.9448123e-02   1.0034047e-01   2.2184719e-01   1.3755739e-01   1.8686404e-01   2.7879367e-01   2.7633625e-01   1.8634645e-01   1.9806496e-02  -1.6269244e-01  -7.8109195e-02  -7.5713079e-02  -6.7382588e-02  -7.3101039e-02  -3.5911320e-02   8.1419567e-02  -2.0527313e-02  -4.7461473e-02  -3.0311087e-02  -1.0357909e-01  -1.7394519e-01  -8.8507760e-02  -2.0210140e-01  -8.5535377e-03   9.3322933e-03  -1.4277142e-01  -1.4911140e-01  -2.9912151e-01  -1.8983944e-01   3.8627074e-02  -8.2732161e-02  -1.7409567e-01  -7.3920885e-02  -5.1259138e-02  -1.2633071e-02
   1.1928855e-01   9.8983442e-02  -3.3442299e-01  -4.2336215e-01   1.7444730e-01   2.4175479e-01  -4.1236143e-01  -2.9930153e-01   2.5235515e-04  -3.1015747e-02  -2.5195250e-01  -2.6679425e-01  -2.0034135e-01  -3.1305815e-02  -2.5257002e-01  -1.3743564e-01   5.1991098e-01   3.3880975e-01   8.0440958e-02   3.2759618e-01   9.8516875e-02   2.2413445e-01  -2.7656572e-01  -2.3517441e-01  -1.0956874e-01  -4.0546327e-02  -5.4005305e-03   9.3623187e-02   3.0070075e-01   4.3314972e-01  -2.5451127e-01  -2.6294375e-01  -3.5623663e-02  -1.9933383e-02  -9.6862547e-02  -8.9767701e-02   1.0901020e-01   1.8217277e-01   2.5469639e-01   1.7778499e-01   2.0950115e-01   3.3927191e-01  -2.3471837e-01  -2.8499944e-03  -1.6527738e-01  -3.4867677e-02  -7.6592100e-02  -3.0388149e-03  -6.7563058e-02  -3.4737304e-02  -1.8558592e-01  -9.2265833e-02   1.7594729e-01   1.9256054e-01  -7.6605751e-03   7.3185672e-02   4.3647133e-01   3.8191338e-01   4.8346296e-02   1.1715783e-01  -1.6717891e-02   1.3589231e-01   1.1708199e-01   2.0522387e-01  -1.9982635e-01  -7.4786747e-02  -1.3791659e-01  -1.2782143e-01   3.9233281e-01   2.1748147e-01  -1.5971798e-01  -2.5382336e-01  -8.0426060e-02   2.2626371e-01   1.6533763e-05   3.3645133e-01   1.2311042e-01   1.3377450e-01   1.0000000e+00   6.8624767e-01   6.1481894e-01   5.6451600e-01   2.4391449e-02   9.2544653e-02  -1.2631083e-01  -1.8074766e-01   2.4838656e-02   6.3547527e-02  -1.0801884e-01  -1.5842019e-01  -2.3646329e-01  -3.5197739e-01  -3.0129872e-01  -3.9979155e-01  -4.3750199e-02  -8.1998110e-02  -6.0776064e-02   1.0493916e-02  -5.3535019e-02  -1.6945186e-03  -1.6835035e-01  -1.9419640e-01  -2.0842053e-01  -1.8860106e-01  -1.0920100e-01  -2.2937311e-01  -2.0999969e-01  -2.6127534e-01   1.8630202e-03  -3.1292271e-02  -8.3195744e-02  -1.1601231e-03  -4.3404997e-02   5.6671503e-02  -5.4138071e-02   2.2285728e-01
   3.3208178e-01   2.4557473e-01  -3.0054419e-01  -4.4551820e-01   1.3947950e-01   5.5934334e-02  -4.5289458e-01  -3.7865154e-01   1.1753394e-01  -2.0938066e-01  -1.2500456e-01  -3.4871639e-01  -4.9602235e-02  -1.2044363e-01  -1.2395028e-01  -2.2344211e-01   5.2815965e-01   3.9123077e-01   2.6218387e-01   3.5691618e-01  -4.5350090e-02   7.2929502e-02  -3.0175194e-01  -2.7895713e-01  -2.1388712e-01  -1.7427642e-01  -6.0151071e-02   5.8679690e-03   4.9231932e-01   4.7700151e-01  -3.4651618e-01  -3.2056872e-01  -2.3932963e-02  -9.4532054e-02  -2.9634489e-01  -2.5088061e-01  -2.5616956e-02   1.1691680e-01   1.1518614e-03   8.4909144e-02   1.5873694e-01   3.1722500e-01  -1.3989032e-01   1.4190289e-02  -1.9304427e-01  -1.3856196e-01   3.8570903e-02   1.4255198e-01  -1.6989290e-01  -1.2299079e-01  -2.5854617e-01  -1.3522209e-01   5.0877652e-02   2.2662858e-01  -3.0855064e-02   8.5803613e-02   4.6176850e-01   4.7366445e-01   3.9489245e-02   5.9784087e-02   4.6239237e-03   1.5855297e-01   1.6990881e-01   3.5941754e-01  -2.0111688e-01  -1.2741243e-01  -2.7654291e-01  -2.4075045e-01   3.0344955e-01   2.5011737e-01  -3.4229391e-01  -1.5997367e-01   5.2596887e-02   3.5630137e-01   1.2126830e-01   2.7494995e-01   5.8339285e-02   1.0110424e-02   6.8624767e-01   1.0000000e+00   5.9109032e-01   5.7697759e-01   5.5369907e-02  -8.5418586e-02  -1.7242386e-01  -1.3718150e-01  -1.2670424e-01  -1.0607535e-01  -8.7273559e-02  -7.6052758e-02  -9.8827486e-02  -9.2271549e-02  -2.1402691e-01  -2.3715651e-01   2.4356234e-02   1.4261855e-01   1.4862443e-01   2.3827780e-01   1.1889697e-01   1.4797594e-01  -2.0867576e-01  -2.6030633e-01  -2.7010500e-01  -2.0678350e-01  -1.0253109e-01  -1.7324722e-01  -1.6429150e-01  -9.7307735e-02   9.4184902e-02   1.9655272e-01   1.7956190e-01   1.8416986e-01   6.1385984e-02   8.3717265e-02   7.3965018e-03   1.9464908e-01
   4.2675440e-01   5.0739407e-01  -3.7481907e-01  -5.3065861e-01   8.7078373e-02   1.7822388e-01  -3.6080544e-01  -2.9703416e-01   4.6088486e-02  -5.3732382e-02  -1.4050555e-01  -2.9442808e-01   7.9739650e-04  -7.6883868e-02  -1.5780459e-01  -2.1353308e-01   7.3082017e-01   3.9539271e-01   4.6311079e-01   5.8140684e-01   6.2937888e-02   1.1060304e-01  -4.4904458e-01  -4.4061895e-01  -3.3825207e-01  -2.5627706e-01  -1.8598987e-01  -1.1146546e-01   5.5045890e-01   5.4556586e-01  -3.7466018e-01  -4.0253809e-01   8.8744896e-02   1.6022874e-02  -3.7140283e-01  -4.0331331e-01  -1.0593732e-01   1.0201071e-01   1.1286455e-01   7.8873921e-02   1.5513695e-01   2.9479772e-01  -7.6084313e-02   2.9678200e-02  -2.9432565e-01  -2.8773473e-01   3.1005205e-02   9.2461332e-02  -2.2887016e-01  -3.0914597e-01  -2.4496787e-01  -3.2536989e-01   2.1116289e-01   1.1917083e-01   1.6764718e-01   1.5901146e-01   5.8084094e-01   6.0127930e-01   1.9971008e-01   1.9899735e-01   1.2296080e-01   2.6546455e-01   4.1041872e-01   4.6290076e-01  -3.1287460e-01  -2.5894323e-01  -2.5085871e-01  -2.5528010e-01   4.8369446e-01   3.9270290e-01  -3.9096417e-01  -3.7768568e-01   8.3915201e-02   2.5711838e-01   1.3435704e-02   1.9789397e-01   5.4883090e-02  -3.4463172e-02   6.1481894e-01   5.9109032e-01   1.0000000e+00   8.1076033e-01   8.1115977e-02   1.7862161e-01  -2.0141081e-01  -1.9151669e-01  -9.9564982e-02  -1.5810136e-03   1.5585820e-02  -3.3160026e-02  -1.5623096e-01  -1.8543708e-01  -3.8119923e-01  -2.6682506e-01   3.2156795e-02   6.5765178e-02   1.2709967e-01   2.1493077e-01   1.3797917e-01   1.5624373e-01  -1.1754617e-01  -1.4697091e-01  -7.4825809e-02  -3.1942696e-02  -6.0719277e-02  -1.8639452e-01  -1.9459365e-01   9.2551930e-03   1.6504540e-02   8.5122405e-02  -4.0261940e-02   1.8245622e-02  -3.9485380e-03   1.7397427e-01  -9.0826154e-02   8.8630069e-02
   4.6133565e-01   5.4997711e-01  -3.2443435e-01  -6.0002393e-01   3.0684423e-01   3.7867694e-01  -2.7076520e-01  -2.2032628e-01   1.6935126e-01  -5.9194268e-02  -1.4684715e-01  -2.9288920e-01   1.7364693e-01   6.3678340e-02  -2.1616873e-01  -3.7760796e-01   6.8201324e-01   6.0897208e-01   2.4866819e-01   4.7221453e-01   1.2272531e-01   1.2455689e-01  -5.3071260e-01  -5.0543318e-01  -3.5493826e-01  -2.3903945e-01  -1.8145238e-01  -5.9557015e-02   4.6707442e-01   5.4231505e-01  -5.9095035e-01  -5.6141469e-01  -1.1542928e-02  -1.6042929e-02  -3.3178957e-01  -3.4560086e-01  -1.7775719e-01   1.9131351e-02   5.9307237e-02   7.2787281e-03   1.0158240e-01   3.1912224e-01  -1.6379417e-01   5.4370774e-02  -2.9425969e-01  -2.5910664e-01   2.1018051e-03   1.0775913e-01  -1.7955227e-01  -2.1663457e-01  -1.5114142e-01  -2.2547233e-01   1.8750443e-01   2.1006601e-01   5.6432726e-02   1.6676414e-01   5.7713326e-01   6.6034054e-01   2.2735360e-01   2.5757293e-01   2.9585482e-01   4.6740381e-01   4.3719509e-01   5.9652396e-01  -1.0709305e-01  -2.3380985e-02  -1.3784267e-01  -1.3669781e-01   3.8633111e-01   3.5577896e-01  -3.1508585e-01  -4.0072027e-01   1.0458276e-01   3.6473136e-01   6.7722184e-02   2.8824308e-01   1.4472843e-01   3.9448123e-02   5.6451600e-01   5.7697759e-01   8.1076033e-01   1.0000000e+00  -1.0584763e-01   9.2267206e-02  -3.4969552e-01  -1.9329423e-01  -2.3999561e-01  -1.3668700e-02  -8.4336525e-02   4.7472568e-02  -2.5855049e-01  -1.5310419e-01  -3.2300638e-01  -2.0948472e-01  -1.0910995e-01  -2.8522585e-02   2.6642642e-02   1.3629278e-01   8.0587325e-02   1.0930395e-01  -1.4043023e-01  -1.5121319e-01  -4.5472935e-02  -6.7006792e-02  -3.8115085e-02  -1.6258555e-01  -3.0586127e-01  -3.0194097e-03  -4.5956323e-02  -2.1824564e-02   1.3564701e-03  -2.2044114e-02   1.9310051e-03   1.7824403e-01  -4.4881071e-02   1.4372887e-01
   1.3446938e-01  -6.0360797e-02  -4.6690778e-02  -7.4429971e-02  -1.4011596e-01  -2.5249084e-01  -2.1546913e-01  -3.4550252e-01   3.0491818e-02   6.7499420e-02   3.2150694e-01  -1.1682099e-01  -6.4324934e-02  -3.2738300e-01   4.5258352e-01   3.2482780e-01   1.0014886e-01  -1.1098528e-01   3.9066313e-01   1.4060353e-01   8.6859289e-02  -8.6017505e-03   3.0580549e-01   2.1425991e-01   9.7936668e-02  -1.1106165e-01   1.4232505e-01   9.9001867e-02   8.7904990e-02   3.2568225e-02   2.4375062e-01   1.5402937e-01   1.4880095e-01   1.9943447e-02   2.8932906e-03  -5.8866886e-02   4.1865921e-01   2.6983171e-01   2.7231279e-01   1.5589685e-01   4.5272331e-01   1.5687444e-01  -2.9501146e-01  -3.3806802e-01  -2.2509963e-01  -2.7936097e-01  -3.3413922e-01  -3.1027925e-01  -2.4829166e-01  -2.1868204e-01  -5.1955052e-01  -3.7730007e-01   1.4702857e-01  -1.6397926e-01  -1.2122979e-03  -6.0427806e-02   2.2712762e-01   1.3592654e-01  -3.3143876e-02  -1.0448464e-02  -1.9796449e-01  -1.8895190e-01  -6.8015224e-02  -1.1313098e-01  -1.1050743e-01  -2.7968533e-01  -2.9458256e-01  -3.1824987e-01   1.0168665e-01   8.1536051e-02  -4.1730447e-02   1.9042942e-01  -4.0470821e-02  -9.9430238e-02  -5.9214777e-03  -5.9643956e-02  -1.7591143e-02   1.0034047e-01   2.4391449e-02   5.5369907e-02   8.1115977e-02  -1.0584763e-01   1.0000000e+00   4.7047243e-01   3.4177107e-01  -8.8994943e-03   5.6486336e-01   1.7495169e-01   6.9081010e-02  -1.6852156e-01  -2.0622554e-01  -1.5726014e-01  -2.5486415e-01  -3.9288370e-02   9.7463426e-02  -6.0120850e-04  -2.0639681e-01  -1.6556249e-01  -1.8443235e-01  -6.3882875e-02  -5.4915727e-02   3.8833780e-03  -1.3663741e-01   8.9111691e-02   1.7011483e-01   1.9234646e-01  -1.1574327e-01  -6.9587708e-02   2.3065266e-01  -8.7004479e-02  -4.2201297e-01  -1.5789807e-01  -1.9684147e-01  -7.7884327e-02  -2.2822977e-02   2.3045335e-01
  -1.1175810e-01   2.9262854e-02  -3.6830275e-01  -1.5899168e-01   4.1946918e-02   1.3321012e-01  -1.2738842e-01  -7.0715870e-02  -1.8071574e-03   4.0559602e-01   1.1091722e-02   1.6581557e-01   2.8589519e-02  -4.8638300e-03   9.3759538e-02   4.3090021e-01   2.2878714e-01   2.7503933e-03   7.5139504e-02   2.4671108e-01   2.9772394e-01   2.4483103e-01  -1.4534292e-01  -9.2611590e-02  -2.8968229e-01  -2.3842225e-01  -1.0479538e-01   9.2698932e-02   2.8473484e-02   3.2501521e-01   7.4034343e-02   6.8683317e-02   1.1965365e-01   1.3781219e-01  -3.0100375e-01  -2.2159931e-01   1.1911148e-01   4.2669207e-01   3.6183278e-01   3.2312652e-01   3.2906903e-01   2.5076246e-01  -4.9094557e-01  -4.4409356e-01  -3.0549460e-01  -3.4626179e-01  -1.8878371e-01  -2.0476285e-01  -1.6439816e-01  -2.8052982e-01  -2.9110809e-01  -3.0739781e-01   1.3737512e-01   7.4991427e-02   2.8346071e-01   2.7160874e-01   9.7035469e-02  -4.6653367e-02   7.4754460e-02   1.3349737e-01  -1.2761259e-01  -9.3741014e-02   5.9517388e-02  -1.8277408e-01  -3.0109098e-01  -3.1158045e-01  -2.7188145e-01  -2.6479199e-01   3.2007857e-01   2.1332370e-01   1.4929297e-02   1.1592313e-01  -1.3725145e-06   1.2534578e-01  -1.4279223e-01   5.9185435e-02   1.1284178e-01   2.2184719e-01   9.2544653e-02  -8.5418586e-02   1.7862161e-01   9.2267206e-02   4.7047243e-01   1.0000000e+00  -1.9556823e-01   4.8436239e-02   2.9511436e-01   4.8892755e-01  -1.1500060e-02   2.0914785e-01  -2.9726202e-01  -2.6366176e-01  -2.9401046e-01  -2.9183562e-01   8.8137679e-02   1.3661638e-01  -1.4060992e-01  -2.8031163e-02  -8.3265117e-02   1.7427201e-02  -1.5762423e-01   1.5048992e-02  -1.9080678e-01  -9.6304850e-02   1.7778415e-02   3.3411163e-02  -2.8106984e-01  -1.3512125e-01   1.3268941e-01  -1.4540032e-01  -4.0413819e-01  -1.5175620e-01  -1.8063204e-01  -1.3819453e-01  -1.8918046e-01   1.8210894e-01
   1.3117741e-01  -3.8092745e-01   4.9037730e-01   1.6854532e-01   5.6471240e-02  -1.5125233e-01  -4.6775576e-02  -2.7863178e-01   2.1219624e-02  -2.6234341e-01   6.4916681e-01  -4.1851831e-02  -1.4876029e-01  -3.6537100e-01   5.0517235e-01   1.9668998e-01  -2.6732366e-01  -8.2170487e-02   2.3731365e-01  -4.2853311e-01   2.4327463e-02  -9.2101457e-03   7.4829057e-01   5.9984612e-01   4.9890705e-01   1.9605014e-01   6.1987604e-01   3.5985762e-01  -2.8021749e-01  -3.7011647e-01   2.0947533e-01   1.0361815e-01  -1.3286053e-01  -3.6009137e-01   5.3602736e-01   3.6010373e-01   4.2412538e-01  -1.2920774e-01   1.5385112e-01  -5.8994218e-02   1.4082059e-01  -1.6460673e-01   8.9195543e-02   1.3644470e-01   2.0595142e-01   1.7639058e-01   1.0285111e-01   9.5748587e-02   1.4604657e-01   2.7768285e-01  -6.3704897e-02   9.7095782e-02   1.4381928e-01  -4.6097796e-02  -2.7704898e-02  -1.9031401e-01   1.5514936e-01  -1.3599040e-02  -4.2425503e-01  -4.3410127e-01  -5.0219700e-01  -4.8366303e-01  -4.5710289e-01  -3.5324156e-01   2.7095620e-01  -4.5615596e-02  -2.4850050e-01  -3.1712155e-01  -3.4106435e-01  -4.3204355e-01   1.2798542e-01   1.1196357e-01   1.1496264e-01  -3.1820853e-01   1.1815992e-01  -3.1197401e-02   9.7406074e-02   1.3755739e-01  -1.2631083e-01  -1.7242386e-01  -2.0141081e-01  -3.4969552e-01   3.4177107e-01  -1.9556823e-01   1.0000000e+00   3.2845892e-01   4.9918997e-01   1.0432365e-01   1.9472368e-01  -1.9554528e-01  -1.0200133e-01   5.4024217e-02   3.9451992e-02   7.9897967e-02  -1.1093722e-01  -2.4346538e-01  -2.0179215e-01  -3.1662690e-01  -1.4507637e-01  -1.3924096e-01  -1.0285855e-02  -4.0646880e-02   9.4850385e-02   1.6732005e-01   1.0965804e-01   1.2714906e-01  -4.4810628e-02  -9.2243955e-02  -8.0697972e-02  -1.2124779e-01  -1.6644421e-01  -2.1047040e-01  -4.5898469e-02   2.1323976e-02   7.9384622e-02  -8.1071796e-02
  -1.2480918e-01  -1.8877459e-01   2.3942562e-01   4.2513852e-01   1.1554045e-02   9.7431300e-02  -4.0046225e-02  -5.7413642e-03  -2.1911906e-01  -1.7887508e-01   2.4686659e-01   1.7856232e-01  -1.7208522e-01  -4.8880103e-02   1.4925531e-02   8.9421792e-02  -3.4522783e-01  -2.3469130e-01  -2.0276020e-01  -4.1688626e-01   2.5717526e-01   2.1842931e-01   2.1391472e-01   3.4969257e-01   3.2853577e-01   2.9280289e-01   3.7034978e-01   4.0204396e-01  -3.6484149e-01  -3.5675032e-01   6.0808072e-02   1.1410509e-01  -2.3997697e-01  -2.4428230e-01   3.1628595e-01   4.2580153e-01   2.4339712e-01   1.1947235e-01   2.9989200e-01   3.5012334e-01   1.4607821e-01   8.5811100e-02   1.1023761e-01   2.5105197e-01   2.8205779e-01   3.7063680e-01   2.8501869e-01   4.2303262e-01   2.6791921e-01   2.7749517e-01   3.0800502e-01   3.1427476e-01   1.4826255e-01   2.9072701e-01   1.0913981e-01   3.1399178e-01  -2.4259256e-02  -2.4477340e-01  -2.9005942e-01  -2.4418315e-01  -3.3900763e-01  -3.3852254e-01  -3.1109870e-01  -3.7306140e-01   8.8751617e-02   5.1588640e-02  -6.9496008e-02   4.4503255e-02  -2.6689095e-01  -2.5777664e-01  -5.4955687e-02   6.2197824e-02  -2.1357775e-02  -8.3998649e-02   7.1154297e-02   6.6447234e-02   2.4651817e-01   1.8686404e-01  -1.8074766e-01  -1.3718150e-01  -1.9151669e-01  -1.9329423e-01  -8.8994943e-03   4.8436239e-02   3.2845892e-01   1.0000000e+00   1.3831564e-01   3.2951027e-01   7.5825018e-02   3.4620813e-01  -2.0221191e-01   6.8038794e-02  -3.3971075e-02  -6.6656712e-02  -1.5490075e-01  -1.1271296e-01  -4.4313022e-02  -5.3432044e-02  -7.9954743e-02   4.9082810e-02  -3.0536643e-02  -3.5552159e-02  -8.4732608e-02  -1.0402386e-01  -6.5478579e-02  -3.2270586e-02  -1.7188047e-01  -1.5199336e-01  -1.4312449e-01  -1.3329282e-01   5.3928654e-02  -1.4677082e-01  -8.8718300e-02  -1.8477963e-01  -7.7280589e-02  -9.2306051e-02
   2.6687423e-03  -2.9879552e-01   1.7469065e-01   6.7505249e-02  -1.5065493e-01  -2.2773021e-01  -2.8479799e-01  -4.2624423e-01  -2.0958258e-01  -2.0505660e-01   3.7548344e-01  -2.9422299e-02  -3.5944113e-01  -3.6349006e-01   1.8924611e-01   2.4873336e-01   1.4333334e-02  -1.7075135e-01   1.8104845e-01  -8.3733150e-02   9.0635990e-02   1.1444893e-01   4.8339881e-01   3.6764538e-01   3.3967768e-01   1.1746566e-01   4.4253189e-01   2.8839743e-01  -3.2502704e-01  -2.6710908e-01   2.2383795e-01   8.0396706e-02   1.7849855e-01   2.9149895e-02   3.2810530e-01   3.0452810e-01   4.3595947e-01   1.7273295e-01   5.2091360e-01   3.5798983e-01   3.5004435e-01   9.5814188e-02  -2.4793692e-01  -2.0409312e-01  -2.5710230e-02  -5.3934288e-02  -1.5894159e-01  -4.8843724e-02  -6.7006322e-02   3.1163767e-02  -2.0688962e-01  -6.0419264e-02   3.8114281e-01  -9.0418048e-02   2.7517682e-01   8.6414073e-02   1.7664550e-01   6.9299244e-02  -1.5419784e-01  -8.8950599e-02  -3.4644159e-01  -3.5702486e-01  -1.3836672e-01  -2.2213573e-01  -1.2022062e-01  -2.8357830e-01  -1.5531924e-01  -1.4789435e-01   1.1497376e-01   3.4451953e-02   9.8972246e-02   1.4086038e-01   1.3395360e-02  -1.8633148e-01   2.1629734e-03  -8.4727865e-02   1.0117965e-01   2.7879367e-01   2.4838656e-02  -1.2670424e-01  -9.9564982e-02  -2.3999561e-01   5.6486336e-01   2.9511436e-01   4.9918997e-01   1.3831564e-01   1.0000000e+00   5.6123454e-01   1.4559002e-01  -4.1014282e-02  -2.7022371e-01  -2.0220320e-01  -2.7946441e-01  -1.5549750e-01  -4.5098119e-02  -8.8369423e-02  -1.9135509e-01  -2.1800497e-01  -2.7311927e-01  -2.0586596e-01  -1.4847551e-01  -1.0576355e-01  -2.0560933e-01  -1.5574810e-01   2.7475331e-03   3.2034846e-02  -1.3050291e-01  -1.4428525e-01  -9.2300798e-02  -1.7898998e-01  -2.6167879e-01  -2.8749794e-01  -3.3660900e-01  -2.7407794e-01  -1.2616277e-01  -2.3722545e-02
  -7.6768966e-02  -2.5405385e-01  -6.1393970e-02  -9.5432122e-03   6.6832189e-02   1.6222133e-01  -2.5480101e-01  -2.8060004e-01  -2.7836994e-01  -1.6263878e-01   1.9071346e-01   4.0234721e-02  -3.0950491e-01  -2.0159028e-01  -1.1469554e-02   2.4179467e-01   3.9723935e-02   1.2352902e-02  -7.1945703e-04  -4.5023053e-02   4.4081028e-01   4.3175604e-01   1.3632260e-01   2.0947586e-01   1.0311291e-01   4.9892984e-02   3.8643442e-01   4.5879626e-01  -3.0771938e-01  -3.6812532e-02   2.7259060e-02   1.0835591e-02   5.8307439e-02  -2.6519264e-02   1.4866418e-01   2.7250577e-01   9.6582426e-02   2.9478995e-01   5.2955182e-01   5.5044853e-01   2.1529803e-01   2.1606011e-01  -2.6470952e-01  -2.8507739e-02   8.6951302e-02   6.7232550e-02   2.4438362e-01   3.5772280e-01   1.2943060e-01   1.2829927e-01  -2.0631269e-03   1.0621363e-01   3.4521071e-01   4.1109965e-01   3.9821983e-01   5.4691095e-01   2.9080324e-01   3.7648524e-02  -2.9681409e-01  -1.1636259e-01  -3.7287759e-01  -3.4888719e-01  -1.2721776e-01  -2.4892178e-01  -2.1748578e-01  -3.3919928e-01  -2.9106506e-01  -1.8139636e-01   2.4676301e-01   1.4157270e-01  -5.7276022e-03   6.3633038e-03   6.0919254e-02   6.7812731e-02   2.1731941e-02   1.1175571e-01   1.2752972e-01   2.7633625e-01   6.3547527e-02  -1.0607535e-01  -1.5810136e-03  -1.3668700e-02   1.7495169e-01   4.8892755e-01   1.0432365e-01   3.2951027e-01   5.6123454e-01   1.0000000e+00  -2.0069532e-02   3.8064479e-01  -4.0070188e-01  -1.1121194e-01  -3.1920852e-01  -2.6752622e-01  -8.6058248e-02  -6.7915204e-02  -5.8918576e-02  -5.4623624e-02  -1.3512094e-01  -9.6505546e-03  -9.6075535e-02  -3.0621839e-02  -1.7318252e-01  -2.5012397e-01  -2.1326464e-01  -2.2456269e-01  -2.0418301e-01  -2.6568495e-01  -2.1908838e-01  -1.4152936e-01  -9.7204473e-02  -2.4527876e-01  -3.3716029e-01  -3.2581379e-01  -2.5961194e-01  -1.4257431e-01
   4.7273253e-02   8.4902509e-02  -2.0932743e-02   2.8031901e-01  -1.2999439e-01  -2.2070956e-01  -1.7647831e-02   2.0252569e-01  -3.7235838e-02   1.5468546e-01   3.2729176e-02   6.0259590e-02  -6.2587685e-02   3.4542604e-02   3.7984839e-02   2.2875496e-01  -1.8565078e-02  -1.9972622e-01   1.8051174e-01   2.0965655e-01  -3.5888657e-01  -1.9010755e-01   1.1227455e-01   7.9665725e-02  -7.9589014e-02  -1.5073811e-01  -1.2475387e-02  -2.3071093e-01  -1.2936727e-01  -1.8057384e-01   9.9769016e-02   1.3786628e-01   5.0730290e-02   3.2266264e-02  -1.1190702e-01  -1.3117710e-01  -8.4459455e-02   1.0091747e-02   1.9564269e-02   5.3331030e-02   1.2250424e-01  -1.4127546e-01   1.1661963e-01  -1.1168672e-01  -1.3381578e-01  -1.4069408e-01   8.9301771e-02   2.2822835e-02  -1.1065946e-01  -1.8622335e-01   1.1816749e-01  -1.7398110e-01   2.7135445e-01  -1.1985567e-01   5.2556837e-01   1.8932839e-01  -1.8519815e-01  -6.9888958e-02   1.1306293e-01   7.0948006e-02  -4.2117210e-02  -3.4251521e-02  -6.0349590e-02  -1.6661742e-01  -4.4001894e-02  -3.1823283e-02   4.5055763e-02   3.5569324e-02   6.5175464e-02   8.3274667e-02   2.1052451e-01   2.8534456e-01   1.9868019e-02   4.9602604e-02  -3.9212648e-02  -3.7262810e-03   7.3732861e-02   1.8634645e-01  -1.0801884e-01  -8.7273559e-02   1.5585820e-02  -8.4336525e-02   6.9081010e-02  -1.1500060e-02   1.9472368e-01   7.5825018e-02   1.4559002e-01  -2.0069532e-02   1.0000000e+00   3.5369833e-01   3.5657559e-01   2.0564018e-01   1.6407874e-01   2.2400331e-01   3.4826052e-01   2.9781552e-01   3.5387028e-01   3.4267501e-01   4.6770625e-01   4.0667430e-01   1.8426398e-01   3.2015075e-01   1.6055360e-01   1.4303370e-01   1.6345550e-01   6.8667782e-03   3.6301694e-01   3.7216216e-01   1.4340909e-01   2.2285974e-01   2.0031896e-01   2.9538570e-01   2.6494380e-01   1.8256000e-01   1.4326063e-01   7.4780594e-02
   1.1939702e-02   2.3459707e-01  -1.5334184e-01   2.1641500e-01  -4.2693675e-02   5.4854192e-02   1.7350294e-01   2.0743985e-01  -1.8508940e-02   8.9894253e-02  -8.0302999e-02   7.7835685e-02  -4.0805118e-03   8.2616853e-02  -1.0533353e-01   1.3577572e-01  -1.7531857e-01  -2.2268530e-02  -5.6832070e-02   7.6767738e-02  -4.4716104e-02   5.8265652e-02  -1.8211140e-01  -4.3768010e-02  -3.2146399e-01  -2.4341267e-01  -6.4847289e-02  -1.1982203e-03  -1.1184250e-01  -7.5652614e-02  -1.7379583e-01  -2.8466096e-04  -1.6764664e-01  -5.8247092e-02  -2.6148725e-01  -1.2443594e-01  -3.6634136e-01   1.2964058e-01   2.9043541e-02   2.6245061e-01  -2.8418254e-03   2.7510152e-02  -1.7139877e-01  -7.6068383e-02  -1.3425031e-01  -1.5779526e-01   2.6690135e-01   3.0611604e-01  -1.4474621e-01  -1.7256445e-01   1.3111892e-01  -9.1844112e-02   1.6725005e-01   5.0546046e-01   4.7343509e-01   7.4163851e-01  -4.0779992e-02  -5.4907083e-02  -1.4603621e-01   3.5561434e-02  -6.2433273e-02   2.4522940e-02   2.4805024e-02  -9.8223355e-02   5.8627472e-03   3.2427404e-02  -1.9797264e-01  -1.1703109e-01   1.7892484e-01   1.3422072e-01   6.9459266e-03   1.4484581e-01   8.5136673e-02   1.9815119e-01   9.6142449e-02   1.9120813e-01   8.7459053e-02   1.9806496e-02  -1.5842019e-01  -7.6052758e-02  -3.3160026e-02   4.7472568e-02  -1.6852156e-01   2.0914785e-01  -1.9554528e-01   3.4620813e-01  -4.1014282e-02   3.8064479e-01   3.5369833e-01   1.0000000e+00   1.4154904e-01   3.7327072e-01   1.6942675e-01   1.9064693e-01   2.1433625e-01   3.3812636e-01   3.6759096e-01   4.5768396e-01   5.2151392e-01   5.6340212e-01   1.8665811e-01   4.0307221e-01   1.1271542e-01   3.6009519e-02  -7.4315278e-02  -1.1180059e-01   1.0642437e-01   1.3135291e-01   6.4009301e-02   2.6697856e-01   3.7213190e-01   3.6419781e-01   1.7721510e-01  -1.8361928e-02  -6.2120257e-02  -5.3292377e-03
   8.1602202e-03   2.2188740e-01   3.8106195e-02   2.5878549e-01  -3.3459255e-01  -4.5725838e-01   3.1402583e-01   3.6654886e-01   3.3311378e-02   7.9442557e-02  -8.1236057e-02   4.6428946e-02   1.6453752e-01   3.0091323e-02   4.6845165e-04   4.1002958e-03  -1.5208634e-01  -1.8291955e-01   1.3460435e-01   2.1726812e-01  -6.2918387e-01  -5.6797109e-01   6.9961973e-03   2.7981237e-02  -8.6329215e-02  -1.6094902e-01  -3.5837253e-01  -5.6921469e-01   1.4970538e-01  -8.8679345e-02   1.1661948e-01   1.7641279e-01   2.8852458e-02   8.0299889e-02  -2.3092799e-01  -2.0959665e-01  -2.7847873e-01  -1.2390222e-01  -4.1844424e-01  -3.2632786e-01  -3.1306056e-01  -2.9150744e-01   1.6710370e-01  -2.4501548e-01  -8.8851667e-02  -2.1499398e-01  -3.5230250e-02  -1.1284411e-01  -2.9884966e-01  -3.3205953e-01  -1.0535658e-01  -2.3659046e-01  -1.0861475e-01  -1.3078439e-01   6.9461715e-02  -4.2769605e-02  -3.0705703e-01  -6.7671787e-02   1.1175723e-01   4.3861635e-02   1.7365388e-01   1.6138452e-01   7.0739232e-02   2.6017037e-02   5.4523856e-02   1.2239597e-01   1.8582370e-01   1.9456433e-01   2.8088987e-04   4.5275390e-02   1.7544072e-01   2.8010734e-01   1.9194005e-01   1.1450824e-01   9.8765063e-02   2.8347533e-02  -1.7170476e-01  -1.6269244e-01  -2.3646329e-01  -9.8827486e-02  -1.5623096e-01  -2.5855049e-01  -2.0622554e-01  -2.9726202e-01  -1.0200133e-01  -2.0221191e-01  -2.7022371e-01  -4.0070188e-01   3.5657559e-01   1.4154904e-01   1.0000000e+00   6.1696533e-01   7.3546933e-01   5.9410299e-01   3.2853341e-01   4.3231226e-01   4.5065747e-01   3.7811389e-01   5.9400933e-01   4.1067925e-01   4.1640360e-01   3.9335235e-01   3.5168832e-01   3.0868158e-01   1.7927767e-01   2.1592907e-01   4.5891364e-01   4.7549369e-01   1.5063606e-01   3.8660342e-01   4.4109988e-01   5.1858531e-01   3.8189842e-01   2.8149522e-01   3.5637713e-01   7.3240462e-02
   2.6802043e-01   1.4020401e-01   2.5970651e-01   7.5776859e-02   2.7590326e-02  -2.9037564e-01   2.8310705e-01   8.5712848e-02   2.3112058e-01  -1.6797286e-01   1.7113568e-01  -4.4224972e-02   1.8018008e-01  -1.7497773e-01   2.4625962e-01  -5.2737865e-02  -2.1747143e-01  -1.4622542e-02   2.7203555e-01  -7.2303980e-02  -2.5386255e-01  -3.3981032e-01   1.7899397e-01   1.2449461e-01  -1.4978749e-02  -1.9362750e-01  -6.3886092e-02  -2.6989096e-01   6.3274160e-02  -8.6234065e-02  -9.0176596e-02  -5.6262417e-02  -1.7405222e-01  -2.9726631e-01  -5.3528536e-02  -1.2001980e-01  -3.6349867e-01  -1.4987983e-01  -3.1739343e-01  -3.3058911e-01  -3.2388152e-01  -2.2343755e-01   2.0612322e-01   5.4957630e-02  -1.4496804e-02  -9.9935882e-02   2.5096787e-01   3.2131613e-01  -1.6478336e-01  -1.1507015e-01  -7.2655077e-02  -1.2084296e-01  -4.1553968e-02   2.8864745e-01   9.2542064e-02   2.4251127e-01  -2.4286742e-04   2.5737200e-02  -1.5981310e-01  -2.1160138e-01  -6.2555550e-03  -2.2332739e-02  -4.4225939e-02   7.3153097e-02   2.2974565e-01   1.0223768e-01  -1.3876106e-01  -1.8345737e-01  -1.6483236e-01  -1.3344064e-01   6.2779842e-02   1.4006924e-01   3.9063406e-01   2.2640824e-01   4.0206559e-01   2.2371958e-01  -3.5004876e-03  -7.8109195e-02  -3.5197739e-01  -9.2271549e-02  -1.8543708e-01  -1.5310419e-01  -1.5726014e-01  -2.6366176e-01   5.4024217e-02   6.8038794e-02  -2.0220320e-01  -1.1121194e-01   2.0564018e-01   3.7327072e-01   6.1696533e-01   1.0000000e+00   6.0685774e-01   7.4246027e-01   2.7709105e-01   3.5073948e-01   4.6385140e-01   3.9956487e-01   6.4591305e-01   6.6092019e-01   3.3530893e-01   3.9057315e-01   3.7159501e-01   2.9212348e-01   2.5570467e-01   2.8930979e-01   3.3338010e-01   3.2670074e-01   6.4532841e-02   4.1064540e-01   5.6244010e-01   5.7343721e-01   4.6380867e-01   2.7180661e-01   3.6591216e-01   1.4248891e-01
  -1.9566470e-01   2.1338255e-02   2.0912522e-01   3.6426114e-01  -1.5093109e-01  -2.3311711e-01   3.7299534e-01   4.2795965e-01   2.9774910e-02   3.8519629e-02   1.5719583e-03   1.7818529e-01   1.7726462e-01   8.9355390e-02   1.0093262e-01   8.3815872e-02  -3.5904742e-01  -8.9028042e-02  -1.5819958e-01  -1.8513638e-01  -3.3470254e-01  -3.3838435e-01   2.0208379e-01   2.4853932e-01   8.7422439e-02   3.1977747e-02  -9.0819473e-02  -2.2619299e-01  -8.2805743e-02  -1.9160425e-01   1.1634370e-01   1.9621518e-01  -1.1043188e-01  -5.5679608e-02   8.9466033e-02   1.1284867e-01  -2.0493798e-01  -1.3710216e-01  -3.8034770e-01  -2.2777754e-01  -1.5790331e-01  -1.9763595e-01   6.6186389e-02  -1.7341331e-01   8.1519479e-03  -4.8613690e-02  -2.0073523e-02  -6.4709068e-02  -1.8116339e-01  -1.1771960e-01  -1.5066295e-02  -8.9761866e-02  -1.2661775e-01   9.0129239e-03  -9.0130805e-02  -6.2839886e-02  -3.2340820e-01  -2.1911205e-01  -2.5996477e-01  -2.2502870e-01  -5.8943067e-02  -1.8954359e-02  -2.2406460e-01  -1.5360303e-01   3.6159338e-01   2.8914788e-01   8.6329822e-02   9.3150465e-02  -2.2156550e-01  -2.1848657e-01   2.1123918e-01   2.0502676e-01   1.5389701e-01   2.9866285e-03   1.2202217e-01   8.6869753e-02  -1.5822130e-01  -7.5713079e-02  -3.0129872e-01  -2.1402691e-01  -3.8119923e-01  -3.2300638e-01  -2.5486415e-01  -2.9401046e-01   3.9451992e-02  -3.3971075e-02  -2.7946441e-01  -3.1920852e-01   1.6407874e-01   1.6942675e-01   7.3546933e-01   6.0685774e-01   1.0000000e+00   6.6251394e-01   2.2425116e-01   2.5542397e-01   1.9037196e-01   8.3104962e-02   3.8596768e-01   2.7160948e-01   4.3177528e-01   4.6028845e-01   5.2867186e-01   4.4789014e-01   2.6822889e-01   3.0147206e-01   3.5335418e-01   2.3247124e-01   1.6589844e-01   2.8086519e-01   2.3634378e-01   3.6630274e-01   4.4378585e-01   3.4824751e-01   4.3098135e-01   8.7828910e-02
   5.6051554e-02   1.7659550e-01   2.0175065e-01   1.5932416e-01  -2.0232855e-01  -4.2342403e-01   2.6949147e-01   1.5937487e-01   1.3305399e-01  -1.1411798e-01   9.4698778e-02  -1.0290440e-01   1.3025108e-01  -1.4321485e-01   1.8009052e-01  -1.4172721e-01  -2.2449153e-01  -7.2132113e-02   7.6995992e-02  -4.4904371e-02  -3.8987101e-01  -4.8750421e-01   1.5868706e-01   8.7095986e-02   3.8281019e-02  -1.6656134e-01  -1.7943945e-01  -4.3821254e-01  -1.7277183e-02  -2.8642037e-01  -1.3976880e-02  -6.9045108e-03  -6.8708740e-02  -9.7656212e-02   7.7825184e-02  -8.9709441e-03  -1.3758904e-01  -1.5074567e-01  -2.6492764e-01  -3.7588252e-01  -1.8969433e-01  -1.6761002e-01   1.3941422e-01  -6.5898912e-02  -1.6026080e-01  -2.3077401e-01  -5.1153819e-02  -6.0432885e-02  -2.4937463e-01  -2.4436818e-01  -8.9909652e-02  -1.9472171e-01  -1.4316883e-01  -8.0161488e-03  -1.6816712e-02  -4.7214853e-02  -1.4681297e-01   1.2476481e-02  -5.2887413e-02  -6.5432186e-02   9.4535216e-02   1.1968765e-01   3.2106941e-03   9.7344916e-02   2.3760109e-01   2.1522865e-01   1.0062657e-01   3.5254140e-02  -1.2269651e-01  -6.1343109e-02   1.2585125e-01   1.3193622e-01   1.5952945e-01   3.5449904e-02   1.2517834e-01   4.0113295e-02  -5.4029434e-03  -6.7382588e-02  -3.9979155e-01  -2.3715651e-01  -2.6682506e-01  -2.0948472e-01  -3.9288370e-02  -2.9183562e-01   7.9897967e-02  -6.6656712e-02  -1.5549750e-01  -2.6752622e-01   2.2400331e-01   1.9064693e-01   5.9410299e-01   7.4246027e-01   6.6251394e-01   1.0000000e+00   2.0414647e-01   2.2351190e-01   2.6629131e-01   1.5313215e-01   4.5838857e-01   4.0756606e-01   5.5593155e-01   5.1616294e-01   6.2589228e-01   5.9617175e-01   5.1536025e-01   5.4905982e-01   4.7795505e-01   4.1706097e-01   7.5968179e-02   2.2390909e-01   3.1316249e-01   4.0117840e-01   5.0934285e-01   4.8102700e-01   6.0011213e-01   2.2818475e-01
   6.8933759e-02   6.5466000e-02  -4.5323512e-02  -2.8545567e-02  -4.2933643e-02  -1.1220516e-01   5.2761635e-02  -2.9918637e-02   1.1480912e-02   7.3424664e-02  -1.4685378e-01  -1.5194893e-01  -5.9344830e-02  -2.9419051e-02   4.5482251e-02   2.1600056e-01   5.2748649e-02  -2.5375341e-01   1.3527213e-01   1.5005111e-01  -6.8596977e-03   7.4987671e-02  -8.5973934e-02  -9.0748409e-02   6.5362663e-03  -6.4312137e-02  -5.6581846e-02  -7.9276189e-02   3.2510199e-02  -2.5921771e-02   9.0135078e-02  -6.8732542e-04   1.0193613e-01   3.5898371e-02  -1.4580017e-01  -1.6883876e-01  -2.7553297e-01  -1.4577852e-02  -4.3058070e-02   9.4081092e-02   9.2433595e-02   4.9891259e-02  -1.5194848e-02  -1.0632707e-01  -2.2278420e-02  -1.2994723e-01   5.3481948e-02   1.4590103e-02  -9.1498473e-02  -1.6481473e-01   2.3465590e-02  -2.0907132e-02   1.5939143e-01   5.2037035e-02   4.3870971e-01   2.2354238e-01  -1.3969534e-01  -1.2868578e-01   9.7284541e-02   5.0694736e-02   8.7349760e-03  -8.3040791e-02   7.5432063e-02  -1.3379571e-01  -1.7903094e-02  -1.2188725e-01   2.4348135e-02  -7.0401101e-02   2.5989113e-01   2.1200502e-01   1.9687101e-02   8.1545586e-02   6.7543894e-04  -7.7122525e-03  -3.3574356e-03  -4.2685153e-02  -8.1848820e-02  -7.3101039e-02  -4.3750199e-02   2.4356234e-02   3.2156795e-02  -1.0910995e-01   9.7463426e-02   8.8137679e-02  -1.1093722e-01  -1.5490075e-01  -4.5098119e-02  -8.6058248e-02   3.4826052e-01   2.1433625e-01   3.2853341e-01   2.7709105e-01   2.2425116e-01   2.0414647e-01   1.0000000e+00   8.2489169e-01   6.6990101e-01   6.1919439e-01   4.6860740e-01   4.7316464e-01   2.2322728e-01   3.1769844e-01   1.1251863e-01   4.5271734e-02  -2.6098855e-03   1.8506793e-02   4.1728543e-01   2.1873509e-01   6.8288997e-01   7.8526028e-01   2.9893815e-01   6.0971048e-01   2.7959463e-01   1.1628523e-01   1.2730066e-01   1.1059546e-01
   8.6959279e-02   1.4427804e-01  -1.1619457e-01  -1.2062454e-02  -6.9731210e-02  -1.3208222e-01   5.5461102e-02   2.5204433e-02   7.1383645e-02   6.8534650e-02  -1.6862109e-01  -9.6045677e-02   5.5504747e-02   3.0336080e-03   3.9888842e-02   1.8779093e-01   1.0233895e-01  -1.9109581e-01   8.6602033e-02   2.0425891e-01  -1.2670524e-01  -6.8249301e-02  -2.1843843e-01  -1.7226272e-01  -1.2039293e-01  -1.7565116e-01  -1.8542512e-01  -1.6846378e-01   1.7151125e-01   9.4060070e-02  -4.6175047e-02  -5.3907382e-02   5.7406779e-02   1.0190210e-02  -3.1994655e-01  -3.2075758e-01  -3.4642584e-01  -3.6266894e-03  -4.8303268e-02   3.9426381e-02  -3.4932249e-02  -3.0526506e-02  -8.3017098e-02  -2.4852026e-01  -1.5866018e-01  -2.9594583e-01   7.5515831e-02   2.8746182e-02  -2.2614907e-01  -3.0278861e-01  -6.0443564e-02  -1.2819860e-01   7.6592576e-02   1.2727717e-01   4.5772046e-01   3.0399416e-01  -1.5576650e-01  -1.2545960e-01   1.9499585e-01   1.2746469e-01   1.0082640e-01   5.7533384e-04   2.5876988e-01   5.8385998e-03  -7.1151151e-02  -1.3871520e-01  -3.6235144e-03  -6.6489917e-02   3.2310818e-01   2.8307263e-01  -2.9688842e-02   1.3164811e-01   7.3232881e-02   8.8743836e-02  -2.3596998e-02  -3.3856438e-02  -1.0759687e-02  -3.5911320e-02  -8.1998110e-02   1.4261855e-01   6.5765178e-02  -2.8522585e-02  -6.0120850e-04   1.3661638e-01  -2.4346538e-01  -1.1271296e-01  -8.8369423e-02  -6.7915204e-02   2.9781552e-01   3.3812636e-01   4.3231226e-01   3.5073948e-01   2.5542397e-01   2.2351190e-01   8.2489169e-01   1.0000000e+00   7.2141688e-01   7.6148833e-01   5.9725214e-01   5.6468984e-01   1.9736066e-01   2.8436843e-01   8.3398086e-02   2.7095950e-02   1.8274859e-02   7.8976617e-02   3.3038758e-01   3.5095043e-01   5.0775938e-01   7.4077917e-01   4.5700556e-01   6.5724603e-01   2.9024215e-01   1.4284799e-01   1.7680908e-01   1.4339243e-01
   2.1420251e-01   3.0674814e-01  -5.8766691e-02  -2.0110693e-02  -1.0741552e-01  -2.3325789e-01   2.6187858e-02  -4.9991527e-02   1.0155506e-01  -1.3708468e-01  -1.9877669e-01  -2.9927807e-01  -9.3253501e-02  -1.9368581e-01  -1.2396662e-01  -1.5601872e-01   3.0944887e-02  -1.9607783e-01   1.9383738e-01   2.7376843e-01  -2.4515072e-01  -1.7690519e-01  -2.3173795e-01  -2.1915187e-01  -6.2513383e-02  -1.1448469e-01  -2.4832535e-01  -3.1591985e-01   1.7533220e-01  -1.1848513e-02  -2.9670137e-02  -7.0915540e-02   1.2899022e-01   2.2206926e-02  -2.6511740e-01  -2.6894394e-01  -4.1220154e-01   2.6464354e-03  -6.0646374e-02   5.1272086e-02  -1.2012420e-01  -2.3144443e-02   2.2904444e-01   8.6329392e-02   5.4402059e-02  -6.7357922e-02   3.4517887e-01   3.6663852e-01   7.1349479e-03  -9.5078972e-02   1.8699466e-01   5.0648871e-02   4.5117221e-02   2.7133921e-01   4.9555607e-01   4.4990101e-01  -7.3360355e-03   1.1276954e-01   3.3791275e-01   2.8404692e-01   2.2341867e-01   1.4430343e-01   3.0335921e-01   2.1228485e-01  -2.1128922e-01  -1.6675239e-01   1.4215355e-01   6.4792926e-02   2.9406770e-01   3.1813404e-01  -1.1229277e-01   1.8624650e-02   2.5334763e-01   2.9501788e-01   1.7096070e-01   1.6809646e-01   1.6272531e-01   8.1419567e-02  -6.0776064e-02   1.4862443e-01   1.2709967e-01   2.6642642e-02  -2.0639681e-01  -1.4060992e-01  -2.0179215e-01  -4.4313022e-02  -1.9135509e-01  -5.8918576e-02   3.5387028e-01   3.6759096e-01   4.5065747e-01   4.6385140e-01   1.9037196e-01   2.6629131e-01   6.6990101e-01   7.2141688e-01   1.0000000e+00   8.8158499e-01   7.4089386e-01   6.7180236e-01   2.7767976e-01   2.3071054e-01   1.1323223e-01  -4.5923725e-02  -6.4302438e-02  -9.8399720e-02   4.6744205e-01   2.9434254e-01   1.8135103e-01   6.5481158e-01   7.7995327e-01   7.4556544e-01   3.3980629e-01   1.5242738e-01   1.0203918e-01   1.7005268e-02
   2.6450330e-01   3.3476114e-01  -1.9576111e-01  -9.1896400e-02  -6.7649728e-02  -1.5681525e-01  -4.5638859e-02  -2.9004581e-02   8.9749801e-02  -2.4691297e-02  -2.7123943e-01  -2.7009781e-01  -3.1519161e-02  -1.1091319e-01  -1.3954159e-01  -6.4717382e-02   9.9561951e-02  -1.6351725e-01   1.9821820e-01   3.3517611e-01  -2.6134826e-01  -1.4020186e-01  -3.6996291e-01  -3.2392658e-01  -2.3479001e-01  -2.6244126e-01  -2.8706051e-01  -2.9833610e-01   2.2005200e-01   9.9371055e-02  -1.8445762e-01  -1.4644366e-01  -7.0700219e-04  -3.9134119e-02  -4.2211469e-01  -4.3616376e-01  -4.3665960e-01   1.7955004e-02  -2.2640063e-02   3.8306066e-02  -1.0510384e-01  -3.9887672e-03   7.5634760e-02  -2.0844067e-02  -1.2179530e-01  -2.0342247e-01   2.5882005e-01   2.8917996e-01  -1.0383054e-01  -2.2101536e-01   9.5852732e-02  -8.8898607e-02   1.1248218e-01   3.1170217e-01   5.0382984e-01   5.3164057e-01   3.4222966e-03   9.2710944e-02   3.7709976e-01   3.2869255e-01   2.6073437e-01   2.1284494e-01   3.7701149e-01   2.3524476e-01  -2.3287755e-01  -1.5031864e-01   6.6758603e-03  -6.0320755e-02   3.2054701e-01   3.6619823e-01  -1.8511366e-01  -1.5952287e-02   1.4548599e-01   2.8116356e-01   1.0870861e-01   1.6872358e-01   9.7998540e-02  -2.0527313e-02   1.0493916e-02   2.3827780e-01   2.1493077e-01   1.3629278e-01  -1.6556249e-01  -2.8031163e-02  -3.1662690e-01  -5.3432044e-02  -2.1800497e-01  -5.4623624e-02   3.4267501e-01   4.5768396e-01   3.7811389e-01   3.9956487e-01   8.3104962e-02   1.5313215e-01   6.1919439e-01   7.6148833e-01   8.8158499e-01   1.0000000e+00   7.8061373e-01   7.7280734e-01   2.1575892e-01   2.3234267e-01   6.9790225e-02  -5.0819828e-02  -2.2150702e-02  -3.9646003e-02   3.4536632e-01   4.1979744e-01   2.1086577e-01   6.5284653e-01   7.4076072e-01   7.9159685e-01   3.6767991e-01   1.3928260e-01   1.0488379e-01   1.5259391e-01
   2.4122591e-01   3.5705845e-01  -1.8577269e-01  -4.6577816e-02  -4.5938479e-02  -2.4091824e-01   9.1174721e-02   7.0060311e-02   2.4227477e-01   7.7639217e-02  -1.4965077e-01  -2.7636523e-01   2.4842406e-02  -1.7648597e-01   5.8769860e-02   1.1528599e-02   1.8475134e-02  -7.4420494e-02   2.9118810e-01   3.2593939e-01  -4.0666693e-01  -3.5157047e-01  -1.9272583e-01  -1.9841069e-01  -3.1649291e-01  -4.3405572e-01  -2.8701634e-01  -4.3054984e-01   2.1097754e-01   8.9708754e-02  -1.8793634e-01  -7.2171191e-02  -1.0916770e-01  -1.2914747e-01  -4.1326255e-01  -4.5478966e-01  -4.8682601e-01  -9.3209056e-02  -2.5332808e-01  -2.2671990e-01  -2.5741267e-01  -1.6666948e-01   5.2265877e-02  -1.2608488e-01  -2.1838677e-01  -3.3059633e-01   2.0511863e-01   1.7589360e-01  -2.4588675e-01  -3.1853421e-01  -1.5211834e-02  -2.7294133e-01   1.1489591e-01   3.2251195e-01   4.9567821e-01   4.7165290e-01   2.7456696e-02   1.5580522e-01   1.5876282e-01   1.6200517e-01   1.2402755e-01   1.4708095e-01   2.1423966e-01   1.7023604e-01  -1.3077034e-01  -1.0735314e-01  -1.2374552e-01  -2.0032528e-01   1.9574893e-01   1.8656315e-01  -4.4438218e-02   7.5987124e-02   2.4296379e-01   2.9858002e-01   2.0146573e-01   2.3079741e-01   7.0273697e-02  -4.7461473e-02  -5.3535019e-02   1.1889697e-01   1.3797917e-01   8.0587325e-02  -1.8443235e-01  -8.3265117e-02  -1.4507637e-01  -7.9954743e-02  -2.7311927e-01  -1.3512094e-01   4.6770625e-01   5.2151392e-01   5.9400933e-01   6.4591305e-01   3.8596768e-01   4.5838857e-01   4.6860740e-01   5.9725214e-01   7.4089386e-01   7.8061373e-01   1.0000000e+00   8.9336628e-01   4.0100405e-01   4.7408896e-01   3.3784712e-01   2.7973227e-01   1.8517382e-01   1.3974784e-01   3.5848463e-01   4.9069061e-01   9.8753239e-02   4.8072042e-01   6.2782690e-01   8.3431157e-01   5.5791729e-01   3.8094712e-01   3.1089073e-01   2.5875889e-01
   3.1164141e-01   2.9149055e-01  -1.3376147e-01  -9.1201323e-02   9.5866732e-03  -2.0542454e-01   1.2013295e-02  -2.9921631e-02   2.2714613e-01   2.4170691e-03  -9.6127538e-02  -2.4136883e-01   5.2670579e-03  -2.0358436e-01   1.1243300e-01  -1.0071812e-02   1.5917203e-02  -9.5488582e-02   3.0109188e-01   2.3776280e-01  -2.3044482e-01  -2.3429940e-01  -1.7954661e-01  -2.0233528e-01  -2.6230882e-01  -3.8330565e-01  -1.9747139e-01  -2.9802167e-01   1.8807306e-01   8.4745452e-02  -2.1739198e-01  -1.1837401e-01  -2.0207025e-01  -2.4554144e-01  -3.4447088e-01  -3.9880746e-01  -4.2289092e-01  -6.5404672e-02  -9.7697498e-02  -1.2262421e-01  -1.2984211e-01  -1.3566881e-01   3.6362356e-02  -6.2947304e-02  -2.2537946e-01  -2.6859460e-01   1.8813813e-01   2.4838023e-01  -2.1921289e-01  -2.5359019e-01  -3.9564853e-02  -2.0793350e-01   1.1716318e-01   4.1225683e-01   4.3027850e-01   5.7651119e-01   7.9044315e-02   1.2886666e-01   1.2641847e-01   1.4592177e-01   6.3068577e-02   1.0237938e-01   1.5431051e-01   1.2805424e-01  -1.1236139e-01  -1.0053635e-01  -2.2480450e-01  -2.8384617e-01   1.3165683e-01   1.6857869e-01  -1.0686155e-01   5.1527265e-02   2.0747070e-01   2.6081775e-01   2.0828955e-01   2.3187068e-01   1.1177952e-01  -3.0311087e-02  -1.6945186e-03   1.4797594e-01   1.5624373e-01   1.0930395e-01  -6.3882875e-02   1.7427201e-02  -1.3924096e-01   4.9082810e-02  -2.0586596e-01  -9.6505546e-03   4.0667430e-01   5.6340212e-01   4.1067925e-01   6.6092019e-01   2.7160948e-01   4.0756606e-01   4.7316464e-01   5.6468984e-01   6.7180236e-01   7.7280734e-01   8.9336628e-01   1.0000000e+00   3.4682320e-01   4.2374325e-01   2.5349628e-01   2.0786710e-01   1.7719709e-01   1.8086592e-01   3.1054680e-01   4.3930039e-01   1.5057654e-01   4.9401525e-01   5.9236056e-01   8.2936649e-01   5.7347572e-01   3.4942668e-01   3.2208209e-01   3.7471152e-01
  -4.9675595e-03   2.1042772e-01  -1.1522180e-01   1.0758070e-01  -2.3052228e-01  -2.5057489e-01   7.9540504e-02   8.8929197e-02  -4.4216658e-02  -7.6574422e-02   7.1423327e-02  -1.5398794e-01  -2.9846166e-02  -2.3968456e-01  -7.4111725e-02  -1.4051562e-01  -1.2138694e-01  -1.7608220e-01  -4.3316633e-02   1.3585908e-01  -2.2491988e-01  -2.6044855e-01  -6.7682859e-02  -3.1492349e-02  -9.7644956e-02  -2.6205875e-01  -1.8313401e-01  -2.7422995e-01  -2.8736084e-02  -3.5561774e-01  -8.3758917e-02   1.3591471e-02   2.2918924e-02   6.4748136e-02   3.1796856e-02  -1.5233099e-02  -1.0101141e-01  -2.7921153e-01  -6.0570296e-03  -9.6631086e-02  -5.0508558e-02  -1.8093311e-01  -1.7240675e-03  -1.9846783e-01  -1.8440380e-01  -2.0123951e-01  -1.4297005e-01  -1.0721572e-01  -1.9669456e-01  -2.7788667e-01   4.0355509e-02  -2.5432034e-01  -1.8651090e-02  -1.0406199e-04   1.4625139e-01   5.8743234e-02  -5.8379735e-02   6.4566673e-02   6.3404207e-02   1.5280709e-01   1.6592650e-01   2.2878681e-01   1.7545899e-01   6.7508088e-02   7.7949939e-02   4.6155501e-02   1.7670144e-01   7.2114100e-02   1.5445295e-01   1.3536879e-01  -2.0407715e-01  -1.6311565e-01   2.6881092e-02  -1.0682775e-01   8.4023816e-02  -7.7497748e-02  -3.9312505e-02  -1.0357909e-01  -1.6835035e-01  -2.0867576e-01  -1.1754617e-01  -1.4043023e-01  -5.4915727e-02  -1.5762423e-01  -1.0285855e-02  -3.0536643e-02  -1.4847551e-01  -9.6075535e-02   1.8426398e-01   1.8665811e-01   4.1640360e-01   3.3530893e-01   4.3177528e-01   5.5593155e-01   2.2322728e-01   1.9736066e-01   2.7767976e-01   2.1575892e-01   4.0100405e-01   3.4682320e-01   1.0000000e+00   5.0752013e-01   7.2793099e-01   5.0056347e-01   3.3714198e-01   3.0364871e-01   4.5010976e-01   2.4513210e-01  -1.2404837e-02   1.2635104e-01   2.0291561e-01   3.2804422e-01   3.6479153e-01   4.7866508e-01   4.2806333e-01   9.8595917e-02
  -1.1026017e-01   1.1706347e-01  -7.1894499e-02   2.1302915e-01  -1.2450619e-01  -1.1684392e-01   2.0460409e-01   2.0824464e-01  -4.6972464e-02   9.8933046e-02  -8.0595792e-02   5.7342767e-03   1.0351455e-02   3.8478583e-02   9.7160901e-02   2.4701315e-01  -1.8682182e-01  -1.3509808e-01  -9.8536435e-02   2.0998945e-02  -1.9396890e-01  -2.4114690e-01   7.4185859e-03   5.9681446e-02  -1.1557775e-01  -1.4774882e-01  -9.3385599e-02  -2.0633767e-01  -1.2241346e-01  -2.0605385e-01  -4.6792144e-02   5.3730999e-02  -2.0949475e-01  -7.7823663e-02  -5.2835022e-02  -9.9709236e-02  -2.5810924e-01  -1.3248418e-01  -1.2859310e-01  -1.6167072e-01  -1.2080394e-01  -1.9034665e-01  -8.2946886e-02  -1.5711134e-01  -2.3842428e-01  -2.1684372e-01  -1.0181897e-01  -1.3473707e-01  -2.1914994e-01  -3.0138288e-01  -2.4636150e-02  -2.8547624e-01   3.3637272e-02   6.8467936e-03   2.0618461e-01   2.0584374e-01  -1.8347952e-01  -1.4485534e-01  -1.0875616e-01  -2.6852857e-02  -3.0317952e-02  -4.6065127e-02  -3.5712248e-02  -2.0123292e-01   4.9243069e-02  -1.3346231e-02  -2.0524644e-02  -4.6466652e-02   2.9377787e-02  -8.7898120e-03   2.4413874e-02   9.1226641e-02  -9.5320614e-02  -8.0539922e-02  -1.0793480e-01  -6.7046997e-02  -2.0456095e-01  -1.7394519e-01  -1.9419640e-01  -2.6030633e-01  -1.4697091e-01  -1.5121319e-01   3.8833780e-03   1.5048992e-02  -4.0646880e-02  -3.5552159e-02  -1.0576355e-01  -3.0621839e-02   3.2015075e-01   4.0307221e-01   3.9335235e-01   3.9057315e-01   4.6028845e-01   5.1616294e-01   3.1769844e-01   2.8436843e-01   2.3071054e-01   2.3234267e-01   4.7408896e-01   4.2374325e-01   5.0752013e-01   1.0000000e+00   5.8283812e-01   6.9078331e-01   4.0843492e-01   3.2204214e-01   4.3660530e-01   4.5335051e-01   1.2581678e-01   1.3546132e-01   1.1801081e-01   3.5985967e-01   3.9921498e-01   4.1738677e-01   3.5962776e-01   1.9650912e-01
   1.9728495e-02   8.7245399e-02   3.6607294e-02   8.1093888e-02  -8.5533992e-02  -5.4330084e-02   7.7406604e-02   1.0385634e-01   1.6010661e-02  -2.0509848e-02   1.2635705e-01  -1.3165225e-01   7.1621243e-02  -1.0082226e-01   1.4205217e-01  -3.6141547e-02  -8.3612931e-02   2.6178039e-02  -6.2992461e-02  -8.7112983e-02  -2.0027593e-01  -2.0978939e-01   1.0946973e-01   1.2630751e-01   2.5598821e-02  -7.2964914e-02  -5.8876102e-04  -1.3494203e-01  -9.5748952e-02  -2.6387703e-01  -5.7855787e-02  -1.0172327e-03  -1.2880166e-01  -1.2264042e-01   2.3643055e-01   9.5191035e-02  -1.2817479e-01  -3.4930954e-01  -8.9347951e-02  -2.7190083e-01  -1.6358204e-01  -2.1399438e-01   1.7274573e-02  -5.7664472e-02  -2.4842675e-01  -2.2472803e-01  -1.2802810e-01  -1.0088548e-01  -2.6719761e-01  -3.1023013e-01  -6.1761806e-02  -2.9471562e-01  -1.0853240e-01  -7.0110393e-02  -3.5821819e-02  -1.0170417e-01   4.1664460e-02   7.4786129e-02  -1.5996312e-01  -1.7543994e-01  -9.3828249e-03   5.4530343e-02  -1.5991404e-02  -8.0300180e-03   2.4648847e-01   1.7336520e-01  -4.1621083e-03  -1.0192967e-01  -1.7511722e-02  -8.5768316e-02  -1.4311548e-01  -1.4639084e-01   9.2962730e-02  -1.4068606e-01   7.5417245e-02  -6.6883692e-02  -1.0530139e-01  -8.8507760e-02  -2.0842053e-01  -2.7010500e-01  -7.4825809e-02  -4.5472935e-02  -1.3663741e-01  -1.9080678e-01   9.4850385e-02  -8.4732608e-02  -2.0560933e-01  -1.7318252e-01   1.6055360e-01   1.1271542e-01   3.5168832e-01   3.7159501e-01   5.2867186e-01   6.2589228e-01   1.1251863e-01   8.3398086e-02   1.1323223e-01   6.9790225e-02   3.3784712e-01   2.5349628e-01   7.2793099e-01   5.8283812e-01   1.0000000e+00   7.7233320e-01   6.2590659e-01   5.2771357e-01   4.7689055e-01   3.6944530e-01   3.3386555e-02   1.2481361e-01   1.2394899e-01   2.3785512e-01   4.5668015e-01   7.0653148e-01   6.6587530e-01   1.9632119e-01
  -5.7314814e-02   5.2128540e-02   3.3234541e-02   1.0693763e-01  -1.5879700e-01  -2.2072689e-01   6.5971354e-02   5.8413443e-02  -1.9037402e-02   2.2704522e-03   8.2694621e-02  -1.7845742e-01  -1.6458304e-03  -1.6297622e-01   2.4514169e-01   6.2350279e-02  -1.2049093e-01  -2.1415193e-03   4.0648458e-04  -4.9964615e-02  -2.7049303e-01  -3.6260856e-01   1.5539523e-01   1.2955910e-01   4.9274202e-03  -1.0488365e-01  -4.7870064e-02  -2.2454292e-01  -6.6162985e-03  -1.8558566e-01  -3.0788211e-03   5.0624920e-02  -2.3682856e-01  -1.5118078e-01   1.1198842e-01  -1.2975975e-02  -7.4624979e-02  -2.2185108e-01  -1.8487696e-01  -3.2072881e-01  -9.2507247e-02  -1.7281396e-01  -4.0209159e-02  -1.4144494e-01  -3.4532093e-01  -3.3924556e-01  -2.6956705e-01  -2.9031443e-01  -3.6295347e-01  -3.8486490e-01  -2.7050734e-01  -4.1541464e-01  -1.7217241e-01  -1.7359829e-01  -1.0122366e-01  -1.4399110e-01  -3.6396715e-02   1.8730926e-02  -2.0154835e-01  -1.9925423e-01  -1.4919636e-01  -9.8256371e-02  -1.0254082e-01  -7.1943126e-02   8.9121386e-02  -8.2683309e-04  -1.2756752e-01  -1.9275420e-01  -9.8202363e-02  -1.1497182e-01  -1.3500712e-01  -5.7062672e-02  -5.4971905e-02  -1.8021076e-01  -9.0496765e-02  -1.3847133e-01  -2.1814902e-01  -2.0210140e-01  -1.8860106e-01  -2.0678350e-01  -3.1942696e-02  -6.7006792e-02   8.9111691e-02  -9.6304850e-02   1.6732005e-01  -1.0402386e-01  -1.5574810e-01  -2.5012397e-01   1.4303370e-01   3.6009519e-02   3.0868158e-01   2.9212348e-01   4.4789014e-01   5.9617175e-01   4.5271734e-02   2.7095950e-02  -4.5923725e-02  -5.0819828e-02   2.7973227e-01   2.0786710e-01   5.0056347e-01   6.9078331e-01   7.7233320e-01   1.0000000e+00   6.7405861e-01   7.0040944e-01   3.8571838e-01   4.6599216e-01   6.5673329e-02   6.9935991e-03  -8.5130426e-02   1.5102837e-01   5.0908505e-01   7.4619953e-01   6.7338260e-01   3.2070643e-01
  -5.0132819e-02  -6.7848430e-02   1.1032377e-01   2.4872472e-03  -8.8620894e-02  -1.3451804e-01  -1.0676412e-01  -7.2229710e-02   4.1488139e-02   4.1605525e-02   7.3646070e-02  -1.6337571e-01   1.2605059e-01  -9.7097678e-02   2.6233908e-01   9.5810791e-02  -4.9002140e-02  -5.0628535e-02   9.5472058e-03  -8.0432232e-02  -2.7581106e-01  -2.7265765e-01   1.8453652e-01   9.9931534e-02   1.2538738e-01   3.3645199e-02  -8.6900709e-02  -1.2793099e-01  -3.3958226e-02  -9.3339298e-02   6.2165302e-02  -7.2112339e-03  -6.1216820e-02  -9.0541228e-02   2.0722847e-01   3.0986478e-02   1.1665642e-01  -1.3668815e-01   8.7122698e-02  -3.0969056e-01  -1.5539004e-01  -1.7105923e-01  -8.2639877e-02  -1.6766525e-01  -3.9003695e-01  -3.4518857e-01  -2.5603457e-01  -2.0642215e-01  -3.1761059e-01  -3.4351851e-01  -2.7573227e-01  -3.3068000e-01  -2.0534870e-01  -1.8847831e-01  -1.0110739e-01  -2.2113539e-01   2.4535841e-02   3.7324789e-02  -1.3979439e-01  -2.4117522e-01  -1.0563680e-01  -9.3083335e-02  -8.2283969e-02  -8.3187866e-02   1.6225899e-01   1.7304301e-01  -1.0601880e-01  -2.1191699e-01  -5.1715202e-02  -1.1637639e-01  -8.5213542e-02   2.5397896e-02  -1.0128293e-02  -1.0164397e-01  -2.8590752e-05  -3.8880511e-02  -7.1577850e-02  -8.5535377e-03  -1.0920100e-01  -1.0253109e-01  -6.0719277e-02  -3.8115085e-02   1.7011483e-01   1.7778415e-02   1.0965804e-01  -6.5478579e-02   2.7475331e-03  -2.1326464e-01   1.6345550e-01  -7.4315278e-02   1.7927767e-01   2.5570467e-01   2.6822889e-01   5.1536025e-01  -2.6098855e-03   1.8274859e-02  -6.4302438e-02  -2.2150702e-02   1.8517382e-01   1.7719709e-01   3.3714198e-01   4.0843492e-01   6.2590659e-01   6.7405861e-01   1.0000000e+00   7.1177296e-01   3.3479352e-01   3.7898193e-01  -6.1496692e-02  -2.9032443e-02   1.9093570e-02   1.0670584e-01   4.1473094e-01   6.2227017e-01   7.7778382e-01   5.0094865e-01
   7.2917001e-02  -2.5221653e-02   1.4267992e-01  -8.6351208e-03  -1.7463979e-01  -3.1269851e-01  -1.7335678e-03  -1.1761035e-01  -1.0078391e-02  -6.8873309e-02   1.6971331e-01  -1.4446556e-01   3.6028186e-02  -2.6527035e-01   1.9909845e-01  -3.0474416e-02  -1.0236407e-01  -1.2857758e-01  -1.2690887e-02  -1.4805681e-01  -2.5672551e-01  -3.6250842e-01   1.7917044e-01   4.6727673e-02   1.1245980e-01  -5.2163408e-02  -5.4873230e-02  -2.1832157e-01  -9.6890336e-02  -2.2889550e-01  -1.9477385e-02  -6.3544261e-02  -1.4716115e-01  -1.4917476e-01   1.8399065e-01   5.0476341e-02   1.4623444e-01  -1.0365971e-01   2.1149192e-03  -2.7526950e-01  -6.7957265e-03  -8.9568949e-02  -8.8636060e-02  -2.1790497e-01  -3.4283513e-01  -3.4439148e-01  -3.6924166e-01  -3.2828628e-01  -3.5180408e-01  -3.4855776e-01  -3.2028390e-01  -3.0347029e-01  -1.5686143e-01  -2.0243950e-01  -1.5627997e-01  -1.8620682e-01  -3.9976833e-02   2.2140759e-02  -4.2131601e-02  -1.5564846e-01  -7.0497194e-02  -3.8481418e-02  -5.5462842e-02  -8.2595805e-03   8.1195156e-02   4.3054957e-02  -6.5420213e-02  -1.5418715e-01  -1.8542155e-01  -1.5461517e-01  -2.7320809e-02   6.6843412e-02   5.6427213e-02  -9.1936166e-02  -5.6677688e-03  -1.2547546e-01   7.1534772e-02   9.3322933e-03  -2.2937311e-01  -1.7324722e-01  -1.8639452e-01  -1.6258555e-01   1.9234646e-01   3.3411163e-02   1.2714906e-01  -3.2270586e-02   3.2034846e-02  -2.2456269e-01   6.8667782e-03  -1.1180059e-01   2.1592907e-01   2.8930979e-01   3.0147206e-01   5.4905982e-01   1.8506793e-02   7.8976617e-02  -9.8399720e-02  -3.9646003e-02   1.3974784e-01   1.8086592e-01   3.0364871e-01   3.2204214e-01   5.2771357e-01   7.0040944e-01   7.1177296e-01   1.0000000e+00   2.9508978e-01   4.6298703e-01   6.1345325e-02   7.5989371e-03  -6.4450622e-02   1.4655303e-01   4.8450436e-01   6.1607852e-01   7.6430066e-01   5.4328694e-01
  -8.6110686e-02   4.2141641e-02   8.9310065e-02   2.2078030e-01  -3.4558233e-01  -4.0377359e-01  -1.8200342e-03   2.6595145e-02  -1.3230350e-01  -1.3550261e-01  -1.8900886e-01  -1.8909435e-01  -1.3549828e-01  -1.6343378e-01   1.7901047e-02   2.3120058e-03  -2.1266808e-01  -3.9353352e-01  -6.2423692e-02   5.0078042e-02  -3.7022965e-01  -2.8072210e-01   5.0262698e-02   5.2931866e-02   1.7936566e-01   9.0477173e-02  -1.2516111e-01  -3.2462603e-01  -1.5781506e-01  -3.1565305e-01   1.5863068e-01   1.3352593e-01   5.7386876e-02   5.1727382e-02   1.3788227e-01   8.1923247e-02  -1.4040107e-01  -1.3431145e-01  -3.7714966e-02  -7.6185853e-02  -9.4744617e-02  -1.9885490e-01   3.5389331e-01   8.2411943e-02  -5.6870755e-02  -4.8120369e-02   2.1301482e-02  -1.5229312e-02  -1.0755505e-01  -1.8221038e-01   1.2452780e-01  -7.2455197e-02  -1.4894165e-01  -1.6846369e-01   1.3769478e-01  -1.4813313e-02  -2.9460645e-01  -1.8336321e-01   8.4761745e-02   3.1934834e-02   1.9638749e-02  -5.3280126e-02  -9.0087155e-02  -9.1724389e-02  -3.6598782e-02  -6.4866245e-02   2.2393714e-01   1.6598710e-01   6.9303133e-02   7.4982000e-02  -3.6776508e-02   4.6539664e-02  -3.3787813e-02   5.6769615e-02  -1.2018774e-01  -8.9389732e-02  -1.2853851e-01  -1.4277142e-01  -2.0999969e-01  -1.6429150e-01  -1.9459365e-01  -3.0586127e-01  -1.1574327e-01  -2.8106984e-01  -4.4810628e-02  -1.7188047e-01  -1.3050291e-01  -2.0418301e-01   3.6301694e-01   1.0642437e-01   4.5891364e-01   3.3338010e-01   3.5335418e-01   4.7795505e-01   4.1728543e-01   3.3038758e-01   4.6744205e-01   3.4536632e-01   3.5848463e-01   3.1054680e-01   4.5010976e-01   4.3660530e-01   4.7689055e-01   3.8571838e-01   3.3479352e-01   2.9508978e-01   1.0000000e+00   4.9165397e-01   1.8564523e-01   3.1414458e-01   3.4502532e-01   3.8513267e-01   4.0731264e-01   4.0959841e-01   4.9861753e-01   2.4088027e-01
   1.2387213e-01   2.3899897e-01   3.6530199e-02   3.6531613e-02  -2.5957163e-01  -3.4815579e-01   1.3802698e-01   1.4060463e-01  -7.6861062e-03   8.1609787e-02  -1.1390195e-01  -1.0210132e-01   1.8964321e-01  -3.6349389e-02   1.6064387e-01   6.2759541e-02   6.0205304e-03  -2.5191446e-01   5.4811662e-02   1.5482577e-01  -5.1172273e-01  -4.5405070e-01  -1.2192572e-01  -1.9752752e-01  -9.3387313e-02  -2.1168432e-01  -2.7868208e-01  -4.5589544e-01   6.5770868e-02  -7.7809749e-02  -1.6319986e-01  -8.4926151e-02  -1.9060268e-01  -1.2389026e-01  -2.3428253e-01  -3.7175577e-01  -1.8861873e-01  -1.8098753e-01  -2.1579137e-01  -3.4945854e-01  -1.7228724e-01  -2.3891315e-01   1.2398505e-01  -1.2382116e-01  -2.9610514e-01  -3.5919947e-01  -1.1239305e-01  -1.4770344e-01  -2.3763011e-01  -3.9000324e-01  -4.8486151e-02  -2.9863971e-01  -5.5241040e-02  -2.2398155e-01   1.2433347e-01   4.4358022e-02  -2.5558975e-01  -3.7298129e-02   2.7552158e-01   1.3983266e-01   1.9355917e-01   9.9776279e-02   1.6980574e-01   1.3412351e-01  -6.4846052e-02  -9.0652701e-02   1.8490527e-02  -2.1635512e-02  -8.9781277e-02  -6.6760139e-03   3.9176222e-02   1.9209192e-01   9.4234058e-02   2.1446242e-02  -2.5472702e-01  -1.2022935e-01  -1.1478737e-01  -1.4911140e-01  -2.6127534e-01  -9.7307735e-02   9.2551930e-03  -3.0194097e-03  -6.9587708e-02  -1.3512125e-01  -9.2243955e-02  -1.5199336e-01  -1.4428525e-01  -2.6568495e-01   3.7216216e-01   1.3135291e-01   4.7549369e-01   3.2670074e-01   2.3247124e-01   4.1706097e-01   2.1873509e-01   3.5095043e-01   2.9434254e-01   4.1979744e-01   4.9069061e-01   4.3930039e-01   2.4513210e-01   4.5335051e-01   3.6944530e-01   4.6599216e-01   3.7898193e-01   4.6298703e-01   4.9165397e-01   1.0000000e+00   3.1459116e-02   1.8852580e-01   2.7033103e-01   4.4397587e-01   4.2201714e-01   4.4368968e-01   4.5687476e-01   3.1794917e-01
   1.0775822e-01   7.0177791e-02  -1.4683918e-01  -1.1854731e-01   1.1320957e-01   5.0454123e-02  -3.2719218e-02  -5.6648660e-02   8.7858494e-02   1.6032042e-01  -6.5247242e-02  -5.1134444e-02   7.7166129e-02   1.4035867e-01   1.4461058e-01   2.6334313e-01   1.2744093e-01  -2.9276891e-02   4.5743737e-02   5.0887225e-02   1.1170923e-01   1.9866664e-01  -1.0848207e-01  -1.0934823e-01  -8.5866413e-02  -9.4012244e-02   4.7406441e-02   9.8363703e-02   3.7504664e-02   1.8368578e-02  -4.7971407e-03  -6.6386836e-02  -6.5259470e-02  -4.0903755e-02  -1.3809539e-01  -1.3898134e-01  -2.0905050e-01  -3.3980347e-02  -2.0338241e-01   7.7682392e-02   2.2583825e-01   1.8716780e-01  -2.0352924e-01  -1.6341105e-01  -1.7845343e-01  -1.4655909e-01  -1.7709368e-01  -2.3813283e-01  -2.1308081e-01  -1.7788626e-01  -9.4393673e-02  -8.0960917e-02   1.3590390e-01  -4.8962016e-02   7.9506815e-02  -4.6016942e-02  -9.7607919e-02  -9.9854917e-02  -5.0063047e-02  -4.0189873e-02  -5.1775415e-02  -3.8456041e-02  -1.3408273e-01  -1.7918271e-01   1.3310184e-01   1.9549232e-02  -1.3609143e-01  -1.4114585e-01   1.5494783e-01   1.1111577e-01  -4.7754691e-02   5.0646968e-02  -7.9336615e-02  -5.0266823e-02   8.3282484e-04  -8.4690757e-02  -2.2712310e-01  -2.9912151e-01   1.8630202e-03   9.4184902e-02   1.6504540e-02  -4.5956323e-02   2.3065266e-01   1.3268941e-01  -8.0697972e-02  -1.4312449e-01  -9.2300798e-02  -2.1908838e-01   1.4340909e-01   6.4009301e-02   1.5063606e-01   6.4532841e-02   1.6589844e-01   7.5968179e-02   6.8288997e-01   5.0775938e-01   1.8135103e-01   2.1086577e-01   9.8753239e-02   1.5057654e-01  -1.2404837e-02   1.2581678e-01   3.3386555e-02   6.5673329e-02  -6.1496692e-02   6.1345325e-02   1.8564523e-01   3.1459116e-02   1.0000000e+00   6.7876171e-01  -1.1841066e-01   3.5783351e-01   1.2189267e-01   5.3896709e-02   5.1211438e-02   1.4327316e-01
   1.9599711e-01   9.7934461e-02  -3.2017201e-02  -1.1232058e-01   6.4008117e-02  -5.6667409e-02   3.0966830e-02  -5.0054989e-02   9.4015230e-02  -2.2806459e-02  -1.0486982e-01  -1.5129640e-01   7.9619221e-02   4.7580345e-02   5.1788917e-02   7.7813331e-02   4.9376923e-02  -2.1451227e-02   9.9941989e-02   6.8131387e-02  -1.0003301e-01   7.8410712e-02  -1.3125919e-01  -1.3309815e-01  -7.6306620e-02  -1.1780675e-01  -1.6363562e-02  -2.4494623e-02   1.9963585e-01   7.4306777e-02  -3.5815456e-02  -9.8730281e-02  -5.0020748e-02  -1.1225907e-01  -1.9213498e-01  -2.1690919e-01  -5.0599643e-01  -1.5749238e-01  -2.4809571e-01  -3.1090283e-02  -7.1822913e-02   3.0855760e-02  -3.5096625e-02  -1.6838906e-02  -8.5880111e-02  -1.3853673e-01   1.6887986e-01   1.6521280e-01  -1.8054362e-01  -1.6971743e-01  -3.8527270e-02  -3.2684660e-02   4.0243255e-02   1.7677931e-01   2.2750219e-01   1.9570524e-01  -3.5694502e-02  -2.5286877e-02  -2.4616258e-02  -9.3090817e-02  -2.6320187e-03  -4.1771318e-02   9.1277853e-02  -1.7524229e-02   8.2708967e-02  -5.5036584e-03  -1.4875560e-01  -1.9315116e-01   1.8930061e-01   1.2674580e-01  -1.0307292e-01   8.7412549e-02   1.7787148e-01   9.7144546e-02   2.1781004e-01   7.3684684e-02  -1.4940524e-01  -1.8983944e-01  -3.1292271e-02   1.9655272e-01   8.5122405e-02  -2.1824564e-02  -8.7004479e-02  -1.4540032e-01  -1.2124779e-01  -1.3329282e-01  -1.7898998e-01  -1.4152936e-01   2.2285974e-01   2.6697856e-01   3.8660342e-01   4.1064540e-01   2.8086519e-01   2.2390909e-01   7.8526028e-01   7.4077917e-01   6.5481158e-01   6.5284653e-01   4.8072042e-01   4.9401525e-01   1.2635104e-01   1.3546132e-01   1.2481361e-01   6.9935991e-03  -2.9032443e-02   7.5989371e-03   3.1414458e-01   1.8852580e-01   6.7876171e-01   1.0000000e+00   5.1467946e-01   6.6759092e-01   2.7483315e-01   1.0077273e-01   1.2769211e-01   3.4273174e-02
   1.6113349e-01   1.5165256e-01   1.0672036e-01   1.1129426e-01  -5.7767023e-02  -2.0871713e-01   1.0884094e-01   8.5551437e-02   1.1368253e-01  -2.2149268e-01  -1.7223220e-01  -1.8605739e-01  -1.0702528e-02  -5.4899064e-02  -1.3376141e-01  -2.8132586e-01  -1.3037623e-01  -7.2147126e-02   4.4538767e-02   8.9896572e-02  -3.7806812e-01  -2.5758322e-01  -1.0473157e-01  -4.2032924e-02   9.2691543e-03  -4.1028522e-02  -1.7634925e-01  -2.8448851e-01   1.5903558e-01   9.3017217e-03  -8.6142807e-02  -2.6342720e-02  -4.6155578e-02  -1.0041009e-01  -1.0231970e-01  -1.0318701e-01  -3.8663174e-01  -9.4197094e-02  -1.4598516e-01  -1.1196501e-01  -3.4633888e-01  -1.3578633e-01   3.3748444e-01   2.6159951e-01   1.0638005e-01   3.2742104e-02   4.4854548e-01   5.2921403e-01   1.1866574e-02  -6.2957034e-03   1.9873300e-01   1.1543222e-01  -1.1806753e-01   2.8995405e-01   1.8997516e-01   3.4074441e-01  -5.2674443e-02   4.7626803e-02   1.9475172e-01   9.1404439e-02   2.0125878e-01   1.4417173e-01   2.5499197e-01   2.3249867e-01  -4.1258901e-02   7.9406366e-02   1.4516372e-01   9.8316319e-02   7.6522228e-02   1.1697723e-01  -1.0137595e-01   5.8667683e-02   3.2183217e-01   3.3108251e-01   3.0963283e-01   2.7923034e-01   1.4127426e-01   3.8627074e-02  -8.3195744e-02   1.7956190e-01  -4.0261940e-02   1.3564701e-03  -4.2201297e-01  -4.0413819e-01  -1.6644421e-01   5.3928654e-02  -2.6167879e-01  -9.7204473e-02   2.0031896e-01   3.7213190e-01   4.4109988e-01   5.6244010e-01   2.3634378e-01   3.1316249e-01   2.9893815e-01   4.5700556e-01   7.7995327e-01   7.4076072e-01   6.2782690e-01   5.9236056e-01   2.0291561e-01   1.1801081e-01   1.2394899e-01  -8.5130426e-02   1.9093570e-02  -6.4450622e-02   3.4502532e-01   2.7033103e-01  -1.1841066e-01   5.1467946e-01   1.0000000e+00   6.4276059e-01   3.3292142e-01   8.3177051e-02   1.8050282e-01   1.2144804e-02
   2.2096654e-01   2.5951903e-01  -1.2120237e-01  -7.9914737e-02  -1.9839905e-02  -2.5505049e-01   8.9690822e-02   1.6686225e-02   3.1822118e-01   6.5990940e-02  -2.4752129e-01  -2.9377213e-01   5.4117857e-03  -1.1793849e-01   6.0267962e-02  -1.5132165e-03   3.6622300e-02  -1.4863631e-01   1.5725411e-01   2.0398823e-01  -3.4641262e-01  -2.3016776e-01  -1.9411065e-01  -2.4856380e-01  -2.0376967e-01  -3.0703077e-01  -2.7535874e-01  -3.6253527e-01   1.8458855e-01   5.9069885e-02  -1.2248157e-01  -4.4470946e-02  -1.0975650e-01  -1.2160864e-01  -3.1005424e-01  -3.8271158e-01  -4.2433815e-01  -9.7168855e-02  -2.6791305e-01  -1.7622851e-01  -1.4321561e-01  -7.3746928e-02   3.1581051e-02  -9.4777204e-02  -1.6307034e-01  -2.1884993e-01   1.1544474e-01   1.1119944e-01  -1.6241089e-01  -2.1497831e-01   5.5060513e-02  -1.1543824e-01   4.2882448e-02   2.5418289e-01   3.2784795e-01   3.4931056e-01  -7.6003279e-02   6.0843849e-02   2.4102005e-01   2.2106449e-01   1.8512807e-01   1.6968539e-01   2.0681302e-01   1.5941479e-01  -3.4312180e-02  -1.7351575e-02  -4.0530030e-02  -1.5394003e-01   1.5854644e-01   1.4618602e-01   5.0455642e-04   1.4446581e-01   2.1325643e-01   2.3313036e-01   1.8998548e-01   1.6288448e-01   4.4329616e-02  -8.2732161e-02  -1.1601231e-03   1.8416986e-01   1.8245622e-02  -2.2044114e-02  -1.5789807e-01  -1.5175620e-01  -2.1047040e-01  -1.4677082e-01  -2.8749794e-01  -2.4527876e-01   2.9538570e-01   3.6419781e-01   5.1858531e-01   5.7343721e-01   3.6630274e-01   4.0117840e-01   6.0971048e-01   6.5724603e-01   7.4556544e-01   7.9159685e-01   8.3431157e-01   8.2936649e-01   3.2804422e-01   3.5985967e-01   2.3785512e-01   1.5102837e-01   1.0670584e-01   1.4655303e-01   3.8513267e-01   4.4397587e-01   3.5783351e-01   6.6759092e-01   6.4276059e-01   1.0000000e+00   5.5534405e-01   3.2844773e-01   2.9513038e-01   2.6408509e-01
   2.1830214e-03   2.0125150e-01  -2.2226719e-02   2.3974836e-02  -2.1170000e-01  -2.4941317e-01   2.1569813e-02   6.8505430e-02   1.6946152e-03  -6.2868757e-02  -2.0024795e-01  -2.2739675e-01  -1.6580079e-01  -1.4386496e-01  -6.2801118e-02  -7.6728759e-02  -1.3723606e-01  -2.3249837e-01  -3.1780803e-02  -1.7129369e-02  -3.5285492e-01  -3.5226054e-01  -1.0809902e-01  -1.3515750e-01  -7.5840049e-02  -7.9989632e-02  -2.6376602e-01  -3.4049961e-01   5.5348365e-02  -1.0944001e-01  -7.2687984e-02  -1.9371059e-02  -2.0374083e-01  -1.5818876e-01  -4.9823745e-02  -1.2639995e-01  -1.1449879e-01  -4.0581698e-02  -1.7055533e-01  -2.1294272e-01  -2.8035839e-02  -7.2790911e-02   1.5771904e-01   3.2957371e-04  -1.5251157e-01  -1.1607171e-01  -2.3987951e-02  -4.3091520e-02  -1.6945120e-01  -1.8895298e-01  -2.7825794e-02  -1.4749626e-01  -1.4778361e-01   3.2733721e-02   5.0106048e-02   1.1389741e-01  -1.0892725e-01   3.4449766e-02   2.0894398e-02   6.4171326e-02  -9.5700572e-02  -4.7931897e-03  -6.5821412e-02   2.7225948e-02  -1.1875149e-01  -5.9193690e-02  -2.8894981e-02  -1.0558716e-01  -4.2736104e-03   4.0736715e-02  -1.4335154e-01   4.3197287e-02   4.7067859e-02   3.4448429e-02  -6.2085000e-02  -2.3992643e-02  -2.6811385e-02  -1.7409567e-01  -4.3404997e-02   6.1385984e-02  -3.9485380e-03   1.9310051e-03  -1.9684147e-01  -1.8063204e-01  -4.5898469e-02  -8.8718300e-02  -3.3660900e-01  -3.3716029e-01   2.6494380e-01   1.7721510e-01   3.8189842e-01   4.6380867e-01   4.4378585e-01   5.0934285e-01   2.7959463e-01   2.9024215e-01   3.3980629e-01   3.6767991e-01   5.5791729e-01   5.7347572e-01   3.6479153e-01   3.9921498e-01   4.5668015e-01   5.0908505e-01   4.1473094e-01   4.8450436e-01   4.0731264e-01   4.2201714e-01   1.2189267e-01   2.7483315e-01   3.3292142e-01   5.5534405e-01   1.0000000e+00   7.6054495e-01   6.2917351e-01   4.6256836e-01
   7.9682215e-02   1.5899184e-01  -2.8148553e-02  -1.2099926e-01  -1.5954528e-01  -1.5998349e-01  -1.0587434e-01  -8.8030084e-02   6.4862792e-02  -8.9493874e-02  -2.6140327e-02  -3.6580872e-01  -9.0819709e-02  -2.5274095e-01   5.2647469e-02  -1.4126870e-01   1.1211330e-01   8.2085310e-04   2.5523084e-02   2.1624820e-02  -2.4625931e-01  -2.9973055e-01  -4.6797060e-02  -1.1063310e-01   1.9833819e-02  -3.0955281e-02  -1.6974067e-01  -2.6777554e-01   1.5284062e-01  -7.3471336e-02  -9.1492589e-02  -8.9863582e-02  -1.2716696e-01  -1.3886609e-01   6.0449333e-02  -8.8430840e-02  -3.7373634e-02  -2.3183071e-01  -9.0051712e-02  -2.9209154e-01  -4.9755750e-03  -1.1558417e-01   4.6850279e-02  -5.3703459e-02  -2.7808184e-01  -2.4886448e-01  -1.9077992e-01  -1.7322009e-01  -2.6507515e-01  -3.2254201e-01  -1.8518342e-01  -2.9868859e-01  -1.9327116e-01  -8.8600573e-02  -4.1299404e-02  -8.3436725e-02   1.0969966e-01   2.4019477e-01  -3.1295040e-03  -9.0077806e-03  -8.5337947e-02   1.7959969e-02   1.7585701e-02   1.1804990e-01  -8.0018332e-02  -6.7990202e-02  -7.6042063e-02  -1.6848818e-01   4.0884589e-02   3.2457778e-02  -1.7548934e-01  -9.6507365e-02   8.9229165e-02  -1.1474863e-02  -6.7947817e-02  -8.3794916e-02  -4.1205897e-02  -7.3920885e-02   5.6671503e-02   8.3717265e-02   1.7397427e-01   1.7824403e-01  -7.7884327e-02  -1.3819453e-01   2.1323976e-02  -1.8477963e-01  -2.7407794e-01  -3.2581379e-01   1.8256000e-01  -1.8361928e-02   2.8149522e-01   2.7180661e-01   3.4824751e-01   4.8102700e-01   1.1628523e-01   1.4284799e-01   1.5242738e-01   1.3928260e-01   3.8094712e-01   3.4942668e-01   4.7866508e-01   4.1738677e-01   7.0653148e-01   7.4619953e-01   6.2227017e-01   6.1607852e-01   4.0959841e-01   4.4368968e-01   5.3896709e-02   1.0077273e-01   8.3177051e-02   3.2844773e-01   7.6054495e-01   1.0000000e+00   7.7159277e-01   4.3994496e-01
   2.2402495e-03  -3.1965238e-02   8.7358681e-02  -2.1956851e-03  -1.4529242e-01  -2.4172433e-01  -1.3853166e-01  -8.5319401e-02   2.4345797e-02  -1.6472673e-01   5.4944418e-02  -2.9574981e-01  -1.5675451e-02  -2.0862676e-01   1.7332085e-01  -9.5415112e-02  -4.2413660e-02  -1.4040498e-01  -4.0835261e-02  -9.1437429e-02  -3.3511464e-01  -3.3679438e-01   1.3293864e-01   5.8360667e-02   1.9752763e-01   6.9584049e-02  -5.7414543e-02  -1.9209917e-01   1.4968930e-02  -1.3735215e-01  -1.8100437e-02  -6.2409452e-02  -1.4076329e-01  -1.7947138e-01   2.1262100e-01   9.5774064e-02   8.9998920e-02  -1.3448517e-01   2.4009850e-02  -2.7050559e-01  -8.2092871e-02  -1.1261622e-01   4.5067038e-02  -6.8106884e-02  -3.2325364e-01  -2.7904921e-01  -2.0353351e-01  -1.3832056e-01  -3.1297366e-01  -2.9803306e-01  -2.1420219e-01  -1.9732959e-01  -2.5401746e-01  -1.0592588e-01  -1.1114277e-01  -1.6326022e-01  -2.6259334e-02   6.8343627e-02  -1.0236843e-01  -1.5391983e-01  -1.0563393e-01  -4.1002447e-02  -1.1917875e-01  -2.1918650e-02   1.0007199e-01   1.1244072e-01  -2.8025734e-02  -8.9632339e-02  -3.1640696e-02  -3.8413676e-02  -1.7447413e-01  -6.4095357e-02   6.4302669e-02   1.7074912e-02   2.0833555e-02   1.7086864e-03  -8.4707691e-03  -5.1259138e-02  -5.4138071e-02   7.3965018e-03  -9.0826154e-02  -4.4881071e-02  -2.2822977e-02  -1.8918046e-01   7.9384622e-02  -7.7280589e-02  -1.2616277e-01  -2.5961194e-01   1.4326063e-01  -6.2120257e-02   3.5637713e-01   3.6591216e-01   4.3098135e-01   6.0011213e-01   1.2730066e-01   1.7680908e-01   1.0203918e-01   1.0488379e-01   3.1089073e-01   3.2208209e-01   4.2806333e-01   3.5962776e-01   6.6587530e-01   6.7338260e-01   7.7778382e-01   7.6430066e-01   4.9861753e-01   4.5687476e-01   5.1211438e-02   1.2769211e-01   1.8050282e-01   2.9513038e-01   6.2917351e-01   7.7159277e-01   1.0000000e+00   6.0325725e-01
   1.1331545e-01   5.9128233e-02  -1.0872510e-01  -2.3137138e-01   1.4201526e-02  -8.9465844e-02  -2.3926912e-01  -2.1168631e-01   8.0421798e-02  -2.0521901e-02  -6.5931882e-02  -3.1216277e-01   9.1087601e-03  -1.5034760e-01   1.6272258e-01   1.7280812e-02   4.9704673e-02  -7.5569625e-02   2.7760267e-02   1.1843997e-01  -1.3317753e-01  -1.2794029e-01  -8.6655905e-02  -1.5561529e-01   2.0120435e-02  -9.0109819e-02  -6.3538155e-02  -9.2174190e-02   1.3680196e-01   1.6368318e-01  -1.7288389e-01  -1.8873981e-01  -2.0675628e-01  -1.8381105e-01  -6.7950809e-02  -1.1951051e-01   1.3558266e-01   1.3362947e-01   1.0763404e-01  -1.0325768e-01   1.9652440e-01   1.1303230e-01  -1.1978032e-01  -1.1306164e-01  -4.6316149e-01  -3.1952622e-01  -2.5259291e-01  -1.7283335e-01  -3.5280296e-01  -3.3718872e-01  -2.9832200e-01  -2.9521207e-01  -1.0308143e-01   8.2988185e-04  -3.4841219e-02   4.5486502e-02   5.2516599e-02   6.3063597e-02   5.6922240e-02   2.6696568e-02  -9.9267992e-02   2.2959345e-02  -1.1376044e-01  -2.9183139e-02  -1.3290045e-01  -7.1438363e-02  -1.4718655e-01  -1.8364870e-01   1.0406640e-01   1.9010132e-01  -1.8031042e-01  -2.3012058e-02   3.1106686e-02   1.8342672e-01   2.4683276e-02   2.2717375e-01   1.1039308e-01  -1.2633071e-02   2.2285728e-01   1.9464908e-01   8.8630069e-02   1.4372887e-01   2.3045335e-01   1.8210894e-01  -8.1071796e-02  -9.2306051e-02  -2.3722545e-02  -1.4257431e-01   7.4780594e-02  -5.3292377e-03   7.3240462e-02   1.4248891e-01   8.7828910e-02   2.2818475e-01   1.1059546e-01   1.4339243e-01   1.7005268e-02   1.5259391e-01   2.5875889e-01   3.7471152e-01   9.8595917e-02   1.9650912e-01   1.9632119e-01   3.2070643e-01   5.0094865e-01   5.4328694e-01   2.4088027e-01   3.1794917e-01   1.4327316e-01   3.4273174e-02   1.2144804e-02   2.6408509e-01   4.6256836e-01   4.3994496e-01   6.0325725e-01   1.0000000e+00
