# Supplementary material for: “I Know that You Know that I Know”: Neural Substrates Associated with Social Cognition Deficits in DM1 Patients
Source: PLoS One. 2016 Jun 3;11(6):e0156901. doi: 10.1371/journal.pone.0156901 (PMC4892543; doi:10.1371/journal.pone.0156901)
Supplement: S2 File — Adjacency matrices obtained by graph theory bases analysis illustrating the intra-nodal correlations in individual subjects (DM1 patients and controls) (ZIP) [file pone.0156901.s002.zip › Adjacency_matrices/Sub_15.txt]

   1.0000000e+00   9.4922587e-01  -3.4447425e-01  -1.4458114e-01  -3.5646263e-01  -3.3860093e-01  -3.4331339e-01  -4.2790946e-01  -5.4277175e-01  -4.5152417e-01   4.8488567e-01   4.3373531e-01   3.3779999e-02   1.3128265e-01  -9.4832948e-02  -5.5518240e-02   5.7779411e-01   8.0200502e-01   6.2120248e-01   7.0329929e-01   2.6689747e-01   2.3872870e-01  -2.6565794e-01  -4.4501449e-01  -3.6469270e-01  -1.8191494e-01   1.5174578e-01   2.4868949e-01   3.1868996e-01   4.1570774e-01  -1.7551385e-01  -1.4574786e-01   1.3452430e-01   8.8377222e-02  -4.5127520e-01  -4.4453271e-01  -4.0393100e-01  -3.0676406e-01  -1.4623919e-01  -2.4940661e-01  -9.7253294e-02  -9.1873422e-02  -3.4630787e-01  -1.0676885e-01  -3.4662744e-01  -1.7501730e-01  -5.9729676e-02   1.4754561e-01  -2.4893207e-02   1.9839228e-01   2.6345205e-01   8.8188843e-02   3.4555032e-01   5.7389216e-01   1.0313518e-01   4.7323877e-01   8.2920717e-01   8.7271748e-01  -5.0500700e-01  -2.9348465e-01  -3.8342904e-01  -3.4922348e-01   3.9142643e-01   9.4092597e-02  -4.8294882e-01  -3.7359641e-01  -6.1575373e-01  -6.0881574e-01   5.8946137e-01   2.2371295e-01  -4.2063224e-01  -4.2643871e-01  -2.7074954e-01   2.3497348e-02  -2.9487515e-01  -2.2955448e-01  -5.9326104e-01  -6.2637284e-01   3.8985044e-01   4.8709135e-01   6.6499801e-01   7.6117014e-01   3.2269394e-01   7.1045276e-02   1.5833687e-01   2.7017297e-01   1.7562722e-01   1.9531918e-01  -5.8247901e-02   3.4156494e-02  -4.7131885e-01  -3.4858337e-01  -2.9809097e-01  -1.2439417e-01  -5.0476045e-02   2.5045637e-02  -6.0801819e-02   8.0881978e-02  -2.5383747e-01   6.1053474e-02   9.8625424e-02   2.5855830e-03  -6.5297698e-02  -1.8563195e-01  -2.3697335e-01  -4.5248495e-01   2.6500633e-01   2.0704308e-01   1.0396430e-01   8.5329128e-02  -2.1237246e-01  -1.1690739e-01  -1.4000353e-02  -2.2415843e-01  -4.8557281e-01  -1.9748916e-01
   9.4922587e-01   1.0000000e+00  -3.3177230e-01  -8.4368202e-02  -4.6356325e-01  -3.6430991e-01  -3.3994744e-01  -3.7665191e-01  -5.5351676e-01  -4.0848270e-01   4.9583128e-01   5.1321089e-01   1.1602784e-01   2.1342137e-01  -2.6257439e-02   7.3547606e-02   6.2960999e-01   8.1623198e-01   6.4352785e-01   7.5339714e-01   2.1451712e-01   2.2482212e-01  -2.0449852e-01  -3.6001371e-01  -3.7055945e-01  -1.8030470e-01   7.1425301e-02   1.8962410e-01   3.8894916e-01   4.8710534e-01  -9.9431667e-02  -6.3640852e-02   1.4646610e-01   1.3627457e-01  -4.2166438e-01  -4.0232485e-01  -4.0498425e-01  -2.9148890e-01  -1.3302442e-01  -2.0620927e-01  -5.9851442e-02  -3.6519773e-02  -3.9274953e-01  -1.7221341e-01  -3.6671354e-01  -2.2159064e-01  -1.2217148e-01   1.2214673e-01  -5.1823820e-02   1.3745024e-01   2.1774583e-01   2.8420235e-02   3.2765707e-01   5.7720977e-01   8.1710388e-02   4.2767305e-01   7.9987611e-01   8.6016125e-01  -5.4589866e-01  -3.3245590e-01  -4.0487364e-01  -3.4504884e-01   3.4574201e-01   9.0349306e-02  -4.6110950e-01  -3.7600701e-01  -6.6148109e-01  -6.4214390e-01   6.0984919e-01   2.6599990e-01  -5.1638224e-01  -4.9624383e-01  -3.0458236e-01  -5.3058884e-03  -3.3001845e-01  -2.3661866e-01  -6.1583761e-01  -6.3010674e-01   4.7352765e-01   5.4314190e-01   7.3382557e-01   8.1371574e-01   3.6700243e-01   1.2263259e-01   2.5445189e-01   3.4136256e-01   1.9801037e-01   2.4478605e-01  -2.0305335e-02   1.1497750e-01  -4.6511085e-01  -3.6650050e-01  -3.0081238e-01  -1.1761166e-01   1.5617866e-02   9.7345123e-02  -4.3147364e-02   8.9701412e-02  -2.9783324e-01   3.6959917e-02   1.3394865e-01  -5.7509984e-03  -2.2536085e-02  -1.2506770e-01  -1.9917609e-01  -4.2088437e-01   2.1086551e-01   1.7253247e-01   1.3472737e-01   1.3526017e-01  -2.1945399e-01  -1.0577220e-01  -2.7102784e-03  -1.6388206e-01  -4.5327566e-01  -1.5588744e-01
  -3.4447425e-01  -3.3177230e-01   1.0000000e+00   3.3580521e-01   1.4234842e-02  -1.1617529e-01   6.6709718e-01   2.8334182e-01   5.7151211e-01   2.3558288e-01  -2.2322996e-01  -1.9006826e-01   1.1095544e-01  -1.1088544e-01   2.4199324e-01   1.4324349e-03  -4.2147425e-01  -5.1886638e-01  -1.1373663e-01  -2.8430219e-01  -4.0470205e-01  -4.5827388e-01   6.4000339e-01   4.0959194e-01   2.4398373e-01  -6.7800249e-02  -4.8582706e-01  -5.2613691e-01  -2.1769872e-01  -4.9800959e-01   2.0784444e-01   3.1604097e-02  -1.4527151e-02  -5.2864347e-02   5.2716886e-01   5.3148239e-01   7.7910008e-02   1.4987543e-01  -6.0177455e-02  -2.2546412e-03  -2.2446138e-01  -1.5295172e-01   4.5870607e-01   3.4106107e-01   3.8073809e-01   1.9843352e-01   2.4724512e-01   1.5435635e-01   2.1646079e-01  -4.3877567e-02  -9.2101363e-03   6.1173515e-02  -5.5892687e-02  -2.2614212e-01   6.9010690e-02  -1.1595930e-01  -5.1357929e-01  -4.5092007e-01   1.8050519e-01  -1.5877560e-01   1.1237162e-01  -1.3280724e-01  -3.9991908e-01  -3.2222165e-01   5.4195081e-01   2.4879502e-01   3.5985432e-01   2.8417122e-01  -4.8818355e-01  -4.5168040e-01   2.8261784e-01   2.4954127e-01   1.5894001e-01  -2.4484388e-01   2.4062367e-01   1.5673210e-01   2.5701480e-01   2.6466964e-01  -2.9799466e-01  -3.8875063e-01  -4.7737551e-01  -4.1043200e-01  -1.0474823e-01  -1.8986863e-01   1.1076307e-02   6.1394986e-02  -1.1336339e-01  -3.0964953e-01   1.9216025e-01  -3.5171888e-02   4.9347542e-01   4.6048395e-01   5.2051066e-01   3.9620066e-01   2.4149565e-01   1.2944632e-01   2.2158876e-01   1.2227447e-01   4.0235186e-01   1.7020564e-01   1.3884771e-01   6.7987300e-03   2.8786109e-01   3.5696936e-01   1.0217033e-01  -2.3208342e-02  -7.7300759e-02  -1.1665691e-01   9.1073004e-02   3.6299740e-02   2.5288232e-01   2.6406242e-01   1.8089442e-01   2.5289467e-01   2.5568104e-01  -1.2449502e-01
  -1.4458114e-01  -8.4368202e-02   3.3580521e-01   1.0000000e+00   6.8103461e-02   2.1221881e-01   3.2280049e-01   5.1340276e-01   1.3664699e-01   2.6029185e-01  -1.9231200e-01   1.1801770e-01  -8.6495451e-02   2.1142439e-02   1.1003430e-01   3.0343021e-01  -6.6744881e-02  -1.8850365e-02  -2.2684415e-03  -2.0377416e-02   1.1026773e-01   1.5752190e-01  -3.0150716e-02   1.9355836e-01   8.9579355e-02   2.2665871e-01   3.8729769e-02   5.0207725e-02   7.8145156e-02  -1.4331041e-02   1.3543854e-01   1.7162460e-01   3.0381799e-01   3.6717615e-01   1.9886526e-01   2.6448391e-01   6.6665951e-02   1.1284026e-01   7.2251549e-02   1.6743328e-01   1.4177050e-01   1.8977423e-01   2.9611535e-02   7.4937684e-02  -1.7791998e-02  -8.9004812e-02  -6.5341038e-02  -5.2821307e-02  -1.2155570e-01  -7.4320855e-02   3.2527531e-02   2.3388092e-01   1.2834661e-02  -5.9780581e-02   8.4936467e-02  -5.6813779e-02  -8.4328532e-02  -1.1964303e-01  -7.4232295e-02  -6.0879958e-02   4.1814546e-02   5.9806218e-02  -1.6970996e-01   1.3537668e-01   4.6682051e-03   2.4603288e-01   5.8813052e-02   9.5972624e-02  -1.6271984e-02  -4.7828071e-02   1.7225120e-01   2.1474384e-01   6.6791171e-02  -4.5669290e-02   1.7792892e-02   8.1459972e-03   6.6111843e-02   1.7172047e-01   2.9483579e-02   3.2058219e-02  -5.3420070e-02  -9.2199880e-02   5.8650243e-02   8.8114925e-02  -9.2311907e-03   2.5694117e-02  -9.4932209e-02  -2.4671997e-02   2.0810960e-01   9.1376504e-02   1.9597056e-01   7.8564226e-02   2.0350369e-01   6.6542817e-02   1.6749115e-01   7.0814824e-02   6.9155612e-02   1.0967002e-01   9.4188554e-02   2.6792294e-02   2.5360496e-01   7.6187433e-02   8.6057494e-02   1.2739566e-02   2.8857486e-02  -2.8314247e-02  -4.7455744e-02   6.8372172e-02   6.6637644e-02   9.0608794e-02  -3.5841267e-04   2.2498198e-02   2.0040059e-02   3.8337707e-03   4.3187112e-02  -5.1011880e-02
  -3.5646263e-01  -4.6356325e-01   1.4234842e-02   6.8103461e-02   1.0000000e+00   6.8931714e-01   2.0907921e-01   3.2699203e-01   3.4983517e-01   4.6449813e-01  -1.5718899e-01  -2.0767056e-01  -9.6717941e-02  -2.4514635e-02   3.2445821e-02   4.9310108e-02  -2.9777307e-01  -2.7297230e-01  -3.2592388e-01  -3.7858639e-01   2.7056437e-01   3.3197996e-01  -3.5156774e-01  -2.5442385e-01   1.4576976e-01   2.3735549e-01   5.6681870e-01   4.3723141e-01  -1.7905313e-01  -1.0665560e-01  -3.0074775e-01  -2.6296148e-01   3.1580126e-01   2.7159460e-01   1.0138181e-01   4.1874590e-02   3.0974213e-01   2.5705347e-01   1.4181144e-01   2.1839858e-01   1.7216974e-01   2.6055062e-01   3.9646297e-02  -7.2683913e-02   6.3897696e-02   3.7084823e-02   3.0807786e-02  -1.3711758e-01  -1.0559029e-01  -1.8798544e-01  -4.1245640e-02  -1.0498416e-01   6.6000613e-02  -2.6432156e-01   5.4628111e-02  -1.3832910e-01  -2.0577223e-01  -3.1909672e-01   3.7208960e-01   2.7686948e-01   4.3583858e-01   4.0770436e-01   7.3895373e-02   3.1425749e-01  -5.8306753e-02   1.5885242e-01   4.0145750e-01   3.6289450e-01  -2.3058996e-01  -6.1239893e-02   4.6097073e-01   4.4395607e-01   3.5251434e-01   1.7228366e-01   2.7006104e-01   1.6742370e-01   4.1952504e-01   3.8874972e-01  -3.3275828e-01  -1.8649393e-01  -3.5861332e-01  -4.3934864e-01  -2.3991985e-02   1.3173692e-01  -1.9078698e-01  -3.8521245e-01   2.2866809e-02   4.6602331e-02   1.5042703e-01  -1.1168919e-01   6.3362464e-02  -8.8803053e-02  -7.2682652e-02  -2.3088496e-01  -1.6841032e-01  -2.0505234e-01  -6.1544353e-02  -1.0409211e-01   1.0499452e-01  -1.9621285e-01  -5.7201937e-02   1.3871387e-02  -2.2177494e-01  -2.9034390e-01  -9.7323650e-02   1.7763753e-01  -1.0032285e-02  -4.3520806e-02  -2.0717719e-01  -1.2487502e-01   1.1686654e-02  -9.2228684e-02  -2.7521481e-01  -3.2460018e-01   6.2645487e-03  -5.0942017e-02
  -3.3860093e-01  -3.6430991e-01  -1.1617529e-01   2.1221881e-01   6.8931714e-01   1.0000000e+00   1.2661725e-01   4.1478278e-01   2.8147285e-01   6.6816157e-01  -1.7060009e-01  -1.1154431e-01  -1.1800680e-01  -2.3336277e-02   1.4965625e-01   2.5093622e-01  -1.9302997e-01  -1.7388143e-01  -1.9010434e-01  -2.2843136e-01   3.6111426e-01   4.0995488e-01  -3.4834882e-01  -1.1793213e-02   2.0008026e-01   4.6417279e-01   4.6335343e-01   5.6001157e-01  -5.5063800e-02   3.3713155e-02  -2.2781311e-01  -1.1720967e-01   2.4012001e-01   2.1916728e-01  -2.3260627e-02  -7.8217593e-02   2.6607875e-01   2.3005782e-01   1.4045321e-01   2.2518844e-01   2.0961445e-01   3.0454545e-01   1.3797398e-02  -4.6714378e-02  -1.5731383e-02   1.8562275e-02  -1.8839005e-02  -1.0012535e-01  -1.4194969e-01  -7.1703489e-02  -1.3297736e-01  -3.3601942e-02  -1.8926607e-02  -1.4071212e-01   1.4937057e-02  -1.3581095e-01  -1.9410475e-01  -2.7262221e-01   2.5413444e-01   2.4828819e-01   2.9747367e-01   3.4961822e-01  -3.1015529e-02   2.9851441e-01  -1.0679357e-01   1.0001765e-01   1.9731357e-01   2.1019293e-01  -1.4304706e-01   1.0223472e-01   3.2504291e-01   4.6285970e-01   2.2978855e-01   1.3387775e-01   1.0652503e-01   3.5411847e-02   3.0468863e-01   3.2594413e-01  -1.3484395e-01  -6.7363478e-03  -2.0075613e-01  -2.2773856e-01  -6.1565915e-03   1.7451614e-01  -1.9533898e-01  -2.7087560e-01  -6.6845450e-02   2.5964945e-02   6.7656023e-02  -1.1326673e-01   9.9167376e-02  -4.3299618e-02  -1.1978731e-01  -1.3004098e-01  -1.5903916e-01  -1.9810351e-01  -1.1893091e-01  -1.5535001e-01   7.7691524e-02  -1.0610910e-01  -6.3548629e-02   1.4043092e-02  -1.5158785e-01  -1.3896354e-01   6.9472614e-03   2.8465519e-01  -2.2637008e-02   3.1087570e-02  -1.1682472e-01  -2.0664975e-02   8.5146962e-03  -5.8748314e-02  -1.9664078e-01  -1.7457014e-01   1.1939805e-01   1.0637125e-01
  -3.4331339e-01  -3.3994744e-01   6.6709718e-01   3.2280049e-01   2.0907921e-01   1.2661725e-01   1.0000000e+00   6.8203909e-01   5.6791440e-01   3.2887132e-01  -3.0814883e-02   1.0230157e-01   4.4455190e-01   3.0275645e-01   4.3432403e-01   2.0828240e-01  -3.3161139e-01  -4.1756161e-01  -1.3115455e-01  -2.2765553e-01  -2.6512015e-01  -3.0433032e-01   2.3941883e-01   1.3192314e-01  -9.2912306e-02  -1.8958704e-01  -3.1188778e-01  -3.5690198e-01  -5.8142730e-02  -3.0074471e-01   1.5092905e-01   4.0932286e-02   6.3202639e-02   7.0528658e-02   1.8677825e-01   2.2075644e-01  -4.0455555e-02   2.2591522e-02  -2.0009594e-01  -2.0156613e-01  -1.5299926e-01  -8.6120555e-02   2.1156756e-01   4.6200678e-02   2.2543739e-01   1.0916411e-01   2.0363841e-03  -5.9538379e-02   1.3578450e-01   2.6343407e-02   7.4042793e-02   1.1262102e-01  -1.2107337e-01  -2.6930943e-01  -1.5336854e-01  -1.9867359e-01  -4.1034492e-01  -3.7423523e-01   3.4119229e-01   2.2086566e-02   3.9521151e-01   1.1138352e-01  -1.7208053e-01   8.4840328e-02   2.3963758e-01   1.0192641e-01   2.8545403e-01   2.3993886e-01  -4.3935712e-01  -1.8761382e-01   2.5242684e-01   3.0639718e-01   1.0706874e-01  -4.0843781e-02   1.0555484e-01  -1.3704797e-02   2.9255173e-01   2.9397152e-01  -2.5983730e-01  -3.1320496e-01  -4.3354433e-01  -3.7135740e-01   9.9018660e-03  -9.7378122e-02  -1.8057826e-01  -2.3366011e-01  -3.0847478e-01  -5.1196924e-01   1.8111373e-01  -1.0859944e-01   6.1223615e-01   5.4815826e-01   5.3026396e-01   4.1382280e-01   2.3006945e-01   1.0782057e-01   1.1583067e-01   1.0513976e-01   5.0745569e-01   4.0805910e-01   3.2534203e-01   2.6630078e-01   3.2604694e-01   2.4457818e-01   7.2420452e-02  -2.7161885e-02   2.8356226e-02   4.7670769e-02   2.1029637e-01   8.4718174e-02   1.6957472e-01   3.0711309e-01   3.0721167e-01   2.5546813e-01   1.5048970e-01  -6.6017534e-02
  -4.2790946e-01  -3.7665191e-01   2.8334182e-01   5.1340276e-01   3.2699203e-01   4.1478278e-01   6.8203909e-01   1.0000000e+00   4.8395738e-01   5.0714572e-01  -4.8147587e-02   1.8146301e-01   3.1441950e-01   3.9195910e-01   2.0769412e-01   2.0847905e-01  -3.2633676e-01  -3.0377959e-01  -3.3237927e-01  -3.8401923e-01  -1.6289571e-01  -1.4776674e-01  -8.6143200e-02   8.8115004e-02  -1.8270648e-01  -1.2922469e-01  -1.7346358e-01  -1.5046512e-01  -1.4881155e-01  -1.7969587e-01   7.5403930e-02   1.1935548e-01   3.4014644e-01   4.1415433e-01   1.6726201e-01   1.9566864e-01   2.1124762e-01   1.9893040e-01   7.4417760e-02   8.3294984e-02   1.5093927e-01   6.5268037e-02  -2.2587166e-02  -1.2004291e-01   8.2038819e-02   6.7957138e-03  -1.0159652e-01  -1.4441103e-01  -1.7099478e-02  -5.5526280e-03  -6.6957305e-02   1.3372687e-01  -1.6078533e-01  -3.3751339e-01   5.2676717e-03  -1.2501693e-01  -2.8229376e-01  -2.4050674e-01   4.1507632e-01   2.4771071e-01   5.8950357e-01   5.1825814e-01  -5.8011272e-02   4.4532758e-01   4.6702169e-02   3.3229657e-01   3.8640378e-01   4.4824610e-01  -4.6193160e-01  -1.8696900e-01   3.7759875e-01   3.5818465e-01   1.7160815e-01   8.8390365e-02   1.2241878e-01   4.2101090e-02   3.9484607e-01   4.2202620e-01  -3.5583923e-01  -2.9249464e-01  -4.0514771e-01  -4.4190683e-01   9.3742619e-02  -1.2424775e-02  -2.3990737e-01  -3.1761122e-01  -1.1203610e-01  -1.5734213e-01   1.8030854e-01   4.6101148e-02   4.9706602e-01   4.0075110e-01   3.7813088e-01   1.4352110e-01   3.4329028e-02   5.8949653e-03   1.1633356e-01   1.2826180e-01   3.4033482e-01   1.4043955e-01   2.9776620e-01   1.6599796e-01   8.6728057e-02   2.2332267e-02  -1.0410520e-01   1.3606330e-02   7.8318461e-02   7.0859203e-02  -5.2308166e-02   5.5251076e-02   1.7649283e-01   1.8945551e-01   1.1902101e-02   7.2504575e-03   7.5547067e-03  -1.6080744e-01
  -5.4277175e-01  -5.5351676e-01   5.7151211e-01   1.3664699e-01   3.4983517e-01   2.8147285e-01   5.6791440e-01   4.8395738e-01   1.0000000e+00   6.9527006e-01  -1.7443072e-01  -2.3016502e-01   1.6851011e-01   3.8403057e-02   3.2700328e-01   8.3644325e-02  -2.9116568e-01  -5.7025908e-01  -3.2299179e-01  -4.8348952e-01  -3.3035729e-01  -3.5592667e-01   3.5689641e-01   2.7888335e-01   2.8203604e-01   8.4606104e-02  -4.3640777e-01  -4.5035568e-01  -1.0925955e-01  -3.4660251e-01   2.7344245e-01   1.7501170e-01   7.7237585e-02   7.8373782e-02   5.3103228e-01   4.9589267e-01  -5.8492111e-02  -1.3307304e-01  -2.8249115e-02  -2.3434533e-01  -2.8133926e-01  -3.2606129e-01   4.9492639e-01   3.2619051e-01   5.2215627e-01   3.5162068e-01   2.3906653e-01   1.1080165e-01   2.9129097e-01   6.0571907e-02  -9.2085702e-02   4.3309423e-02  -2.3875084e-01  -4.4914046e-01  -1.7071314e-01  -2.4955313e-01  -5.6944809e-01  -5.7673340e-01   2.6445704e-01  -4.0374729e-02   3.7124791e-01   2.0409897e-01  -3.1188570e-01  -4.6953836e-02   5.3718505e-01   4.7838891e-01   4.1627071e-01   3.7528517e-01  -6.5072809e-01  -4.2121769e-01   2.3785893e-01   2.7122095e-01   1.3768442e-01  -2.5687945e-01   2.4354819e-01   1.1505677e-01   2.6216003e-01   2.9363831e-01  -2.4733150e-01  -4.9856113e-01  -4.4197102e-01  -5.2765587e-01  -1.6073428e-01  -4.3760464e-01  -1.5709564e-01  -2.6294633e-01  -1.9787622e-01  -4.1753808e-01   2.5705053e-02  -2.4182450e-01   6.4603973e-01   4.6619500e-01   5.8535246e-01   4.2925948e-01   2.4676745e-01   2.0343412e-01   3.3366921e-01   2.5158270e-01   4.9314858e-01   1.8449831e-01   6.9733777e-02  -7.2771245e-02   2.7352070e-01   4.6083301e-01   3.1249195e-01   6.9872335e-02   6.4234175e-02  -5.3850376e-02   1.4430647e-01   2.5080710e-01   4.5979726e-01   4.8858381e-01   2.3249425e-01   3.5151412e-01   4.7431673e-01  -4.0894348e-02
  -4.5152417e-01  -4.0848270e-01   2.3558288e-01   2.6029185e-01   4.6449813e-01   6.6816157e-01   3.2887132e-01   5.0714572e-01   6.9527006e-01   1.0000000e+00  -2.4243352e-02  -6.3597474e-02   1.4018626e-01   4.8797830e-02   3.1020194e-01   3.0391733e-01  -1.6189640e-01  -3.9373934e-01  -2.0904659e-01  -3.0725891e-01  -5.8865420e-02  -3.0737173e-02   2.8131488e-02   2.3014337e-01   2.9111227e-01   2.8385181e-01  -8.8722166e-02  -7.6216525e-02   3.4170873e-02  -1.1268125e-01   3.1481481e-02   7.0027357e-02   2.0092926e-01   2.2143099e-01   3.5938862e-01   2.9242251e-01  -9.6406277e-03  -2.8883957e-02   7.6428324e-02  -1.9229772e-02  -6.1414015e-02  -4.3659280e-02   3.9704719e-01   2.7908040e-01   3.4197307e-01   2.3091113e-01   2.0493066e-01   5.1077115e-02   1.6950588e-01   2.4135702e-02  -1.0681947e-01   7.5337648e-02  -1.4814205e-01  -3.2739487e-01  -9.0423130e-02  -2.0186894e-01  -4.6745686e-01  -4.7180273e-01   1.3661975e-01  -7.7803443e-04   3.0317889e-01   2.1472053e-01  -2.1927384e-01   1.3195388e-01   2.5133774e-01   3.3981310e-01   2.3790980e-01   2.4577005e-01  -4.2107988e-01  -1.6269296e-01   1.1253123e-01   2.6374553e-01   1.0858415e-01  -2.1802403e-01   1.0154887e-01   3.2340305e-02   1.5816154e-01   2.2590007e-01  -1.1431112e-01  -2.7932795e-01  -2.0494496e-01  -3.0634690e-01   7.3832910e-03  -2.0983800e-01  -2.5141999e-02  -1.9429983e-01  -7.0369049e-02  -2.0532263e-01   5.7917160e-02  -2.5096563e-01   3.6785788e-01   1.6711878e-01   2.9278812e-01   1.8255488e-01   1.4295565e-01   1.6446308e-01   2.3050450e-01   1.3756966e-01   3.0009500e-01  -2.5476718e-02  -7.3600354e-02  -1.2939961e-01   2.0387359e-02   1.6878911e-01   2.6838720e-01   1.3148268e-01   9.7996494e-03  -5.0258082e-02   1.1003866e-01   2.8734361e-01   2.7359353e-01   3.4322528e-01   4.1841884e-02   1.3686918e-01   3.9065620e-01   3.4289366e-02
   4.8488567e-01   4.9583128e-01  -2.2322996e-01  -1.9231200e-01  -1.5718899e-01  -1.7060009e-01  -3.0814883e-02  -4.8147587e-02  -1.7443072e-01  -2.4243352e-02   1.0000000e+00   5.9021681e-01   6.3613141e-01   5.6877612e-01   2.3989329e-01   1.0557881e-01   5.1190673e-01   4.8291408e-01   5.7528288e-01   5.2648254e-01   9.9632951e-02   1.4962856e-01  -1.0686613e-01  -1.9609871e-01  -3.9906974e-01  -3.5186176e-01  -7.8112926e-02  -5.1597632e-02   4.1999405e-01   4.7573877e-01   3.7961126e-02   8.2885658e-02   2.9088159e-01   3.1925691e-01  -2.9752490e-01  -2.7437595e-01  -3.5028688e-01  -3.3034764e-01   9.4565059e-02  -2.8681888e-01   1.2712091e-01   1.5797621e-02  -1.7949663e-01  -1.3614928e-01  -1.9409502e-01  -1.2022153e-01  -3.8276089e-02   4.2675455e-02   1.0973851e-01   1.1916551e-01   1.6222011e-01   1.3318880e-01   2.2339442e-02   1.1854829e-01   1.4326160e-01   4.0167116e-01   3.1379948e-01   4.1909708e-01  -2.1750175e-01  -2.0627331e-01   1.3818692e-02  -1.4428130e-01   6.2133754e-01   3.7924770e-01  -2.2515650e-01  -1.3833130e-01  -3.6251350e-01  -3.1407522e-01   2.6437347e-01   6.6542715e-02  -4.9371705e-01  -4.8457418e-01   1.2498731e-01   1.5857612e-01   2.6031602e-02   1.2593937e-01  -4.7924736e-01  -5.2347167e-01   2.3751144e-01   1.1272697e-01   5.0194076e-01   4.2036982e-01   5.7577910e-01  -9.9651080e-02   1.7213554e-01  -9.1812254e-02   2.5185875e-01   1.0576844e-01   2.2288489e-01  -9.6339863e-03  -9.4269732e-02  -1.3381474e-02  -5.5720371e-03   9.5820043e-02   2.5255403e-01   4.3010140e-01   3.2094649e-01   3.6695113e-01   1.4164682e-01   2.6248115e-01   1.3412826e-01   1.6309571e-02   1.3351380e-01  -1.7604099e-02  -9.4855004e-02  -4.8629040e-01   2.3480523e-01   7.6111862e-02   1.7475156e-01   3.4760288e-01   1.0720719e-01   2.4236023e-01   1.1438720e-01  -2.1550920e-02  -3.0950161e-01  -2.6004102e-01
   4.3373531e-01   5.1321089e-01  -1.9006826e-01   1.1801770e-01  -2.0767056e-01  -1.1154431e-01   1.0230157e-01   1.8146301e-01  -2.3016502e-01  -6.3597474e-02   5.9021681e-01   1.0000000e+00   5.1024615e-01   7.4444544e-01   3.1444046e-01   4.5324153e-01   4.4726509e-01   5.2981820e-01   5.2628504e-01   5.8087736e-01   1.6187053e-01   1.5436267e-01  -2.2472729e-01  -1.6099489e-01  -5.1158791e-01  -2.2600070e-01   5.0879214e-02   5.4896794e-02   4.7238295e-01   6.0191185e-01   8.3699244e-02   1.5143001e-01   2.0650009e-01   2.6179771e-01  -4.4375311e-01  -3.3706474e-01  -3.4322979e-01  -2.8541691e-01  -1.5191897e-01  -2.3573768e-01   1.7394492e-02   1.1735520e-01  -4.2091320e-01  -3.3056151e-01  -4.6197933e-01  -3.3013055e-01  -4.4425047e-01  -3.2874280e-01  -2.3624741e-01  -7.2917960e-02   1.0000817e-01   1.0584950e-01  -5.1689493e-02   1.4148960e-01  -1.1897040e-01   1.3011566e-01   3.7508898e-01   4.0764699e-01  -3.0892261e-01  -2.1080427e-01  -3.7364332e-02  -6.3179686e-02   4.7048619e-01   4.6329989e-01  -3.5603355e-01  -2.5467160e-01  -4.8749784e-01  -4.0111526e-01   4.7832992e-01   2.8685003e-01  -5.3567116e-01  -4.4839585e-01  -2.2729462e-01   1.3785142e-01  -3.9432552e-01  -1.6522492e-01  -4.4515178e-01  -4.2395832e-01   3.5287927e-01   3.9142970e-01   5.0831960e-01   5.5688714e-01   3.2951079e-01   2.3037679e-01   1.5240287e-01   2.4100923e-01  -4.1160693e-02  -2.0140742e-02   2.3353818e-02   2.9979195e-01  -1.5628481e-01  -1.6748663e-01  -4.1902593e-03  -2.2572759e-02   1.6935776e-01   2.3671746e-01  -1.1423792e-01   6.8122038e-02  -1.6399201e-01   1.3942586e-01   3.0508855e-01   1.3670277e-01   1.3653047e-01  -7.0398851e-02  -4.1914590e-02  -2.8942603e-01  -2.1990250e-02   1.7688243e-02   2.8715483e-01   1.5584860e-01  -2.9468035e-01  -1.5752287e-02   1.2019559e-01  -7.1919586e-02  -2.9651538e-01  -1.4276257e-02
   3.3779999e-02   1.1602784e-01   1.1095544e-01  -8.6495451e-02  -9.6717941e-02  -1.1800680e-01   4.4455190e-01   3.1441950e-01   1.6851011e-01   1.4018626e-01   6.3613141e-01   5.1024615e-01   1.0000000e+00   7.7344660e-01   5.4775428e-01   3.3297867e-01   2.6500850e-01   9.0664997e-02   2.0585683e-01   1.8008904e-01  -1.8201709e-01  -1.3718427e-01   2.0355717e-01   9.4848588e-02  -2.8215043e-01  -3.0530711e-01  -2.9162430e-01  -3.5000903e-01   3.8055197e-01   2.6535172e-01   2.5836728e-01   2.2926160e-01   9.8399905e-02   1.5768801e-01  -6.2578152e-02  -5.1018142e-02  -2.8079793e-01  -2.4505357e-01  -4.1638579e-02  -2.9600228e-01  -3.9459355e-02  -4.1545146e-02  -1.4560482e-01  -2.1050250e-01  -4.9499020e-02  -4.7974956e-02  -1.5403311e-01  -8.7334754e-02   7.6237417e-02   2.5723341e-02   1.3860181e-01   7.3395862e-02  -2.0433405e-02  -2.9132336e-02  -4.7827198e-02   1.2790728e-01  -8.3574592e-02   4.2751556e-02   6.1082871e-02  -1.8330024e-01   2.5307254e-01   2.0846590e-02   3.0177913e-01   2.9576108e-01   9.7917657e-02   2.2728262e-02  -1.5986698e-01  -1.3135036e-01  -4.9334700e-02  -4.6335870e-02  -3.5250887e-01  -2.7162578e-01   1.3451221e-02  -5.0391531e-02  -6.0559539e-02  -4.8943016e-02  -1.6581768e-01  -1.8403873e-01   1.6704309e-01   6.5886877e-02   2.4565845e-01   1.8015478e-01   3.6162025e-01  -1.2570842e-01   2.6921241e-01  -5.5732605e-02   3.1419431e-02  -1.6845659e-01   3.2822891e-01   2.0281059e-01   2.8035127e-01   3.2259546e-01   2.5550967e-01   3.3598140e-01   3.5689821e-01   4.1237246e-01   2.6721122e-01   2.9318345e-01   3.2735877e-01   4.2253193e-01   3.6167934e-01   1.6302127e-01   2.8896006e-01   3.0249073e-01   1.0871664e-01  -2.6556827e-01   7.6990007e-02   4.1167640e-02   3.3802416e-01   3.7870466e-01   1.3576985e-01   3.6697327e-01   3.0971128e-01   2.5961155e-01  -1.5991658e-02  -6.1247140e-02
   1.3128265e-01   2.1342137e-01  -1.1088544e-01   2.1142439e-02  -2.4514635e-02  -2.3336277e-02   3.0275645e-01   3.9195910e-01   3.8403057e-02   4.8797830e-02   5.6877612e-01   7.4444544e-01   7.7344660e-01   1.0000000e+00   4.4846690e-01   4.0745645e-01   3.5261904e-01   2.9752887e-01   3.1577484e-01   3.1761173e-01   4.2666515e-02   2.6785823e-02  -1.2964620e-01  -1.1627852e-01  -4.6579798e-01  -2.7950334e-01  -5.5298937e-02  -7.1281744e-02   4.4122535e-01   4.6291196e-01   2.0143638e-01   2.1104446e-01   2.2676529e-01   3.0865642e-01  -3.2229385e-01  -2.5194421e-01  -2.1886914e-01  -2.1809011e-01  -1.4707628e-02  -2.3008148e-01   9.7802688e-02   1.2657594e-01  -4.0256795e-01  -4.1052419e-01  -3.2001736e-01  -2.5102838e-01  -4.1391696e-01  -3.1755691e-01  -1.2637762e-01  -6.1966079e-02   8.5578434e-02   3.5129790e-02  -1.6232234e-01  -9.9394253e-02  -1.0873070e-01   6.2025767e-02   1.5331973e-01   1.9547329e-01   3.3933235e-02  -9.6289809e-02   2.5012180e-01   1.3506838e-01   4.5172839e-01   5.4826917e-01  -2.0770124e-01  -8.2879180e-02  -2.2073376e-01  -1.6421754e-01   2.1542483e-01   1.7858293e-01  -3.2595487e-01  -2.9195309e-01  -3.0608973e-02   1.3555164e-01  -1.7647402e-01  -7.2805707e-02  -2.1237487e-01  -2.3771891e-01   2.4652983e-01   2.2272839e-01   3.4250951e-01   2.8607345e-01   3.2756555e-01   6.2845227e-02   1.0497189e-01  -9.0745569e-02  -9.4954690e-02  -1.1446926e-01   1.5755257e-01   3.2327165e-01   1.4123846e-01   1.3865360e-01   1.2548907e-01   1.3928576e-01   2.8514043e-01   3.3771065e-01   9.4200182e-02   2.1768014e-01   1.1646224e-01   2.9735267e-01   4.4347175e-01   2.8999242e-01   2.3341613e-01   5.3040435e-02   1.0925726e-02  -2.3588555e-01   7.4529967e-02   5.5696915e-02   3.1459253e-01   2.9380475e-01  -5.1430769e-02   1.9260736e-01   1.8935166e-01   9.3972603e-02  -1.9158847e-01  -5.4628382e-02
  -9.4832948e-02  -2.6257439e-02   2.4199324e-01   1.1003430e-01   3.2445821e-02   1.4965625e-01   4.3432403e-01   2.0769412e-01   3.2700328e-01   3.1020194e-01   2.3989329e-01   3.1444046e-01   5.4775428e-01   4.4846690e-01   1.0000000e+00   7.4662957e-01   8.8286658e-02  -7.9261018e-02   3.7610371e-01   3.0297110e-01  -6.0037906e-03   1.1985383e-02   2.2295868e-01   1.0637733e-01   2.5008750e-03   6.8266240e-02  -1.2062570e-01  -9.5556398e-02   4.3514192e-01   2.4262944e-01   2.6669976e-01   1.5615638e-01  -4.1249378e-02  -4.8457306e-03  -3.1946715e-02   2.5553095e-03  -2.9150721e-01  -3.1141387e-01  -3.5308664e-01  -2.8266219e-01  -1.5410684e-01   1.9075489e-02  -7.4995559e-03  -1.0059983e-01  -6.1074097e-02  -1.0683219e-01  -2.4659109e-01  -2.1695043e-01  -9.0525919e-02  -2.0620258e-01  -3.0332253e-03  -1.7786248e-01  -2.5768017e-02  -4.8296587e-02  -3.4810977e-01  -3.3499875e-01  -3.0857132e-01  -2.6330318e-01  -1.8633158e-01  -2.8894496e-01  -5.6170940e-02  -1.7241186e-01  -9.8763351e-02  -3.0975752e-02   9.6693617e-02  -2.4406130e-01  -3.0740819e-01  -3.4159108e-01   5.0608014e-02   1.6902770e-01  -1.9202391e-01   7.7973545e-02  -4.1974375e-02  -1.3807405e-01  -1.1158812e-01  -1.5914179e-01  -4.1508381e-02  -3.1566626e-02   3.2501970e-01   2.5584851e-01   1.8548003e-01   2.1209101e-01   2.1602260e-01   1.7919521e-01   3.5338049e-01   9.8700551e-02  -2.5760889e-01  -3.4766137e-01   2.1641213e-01  -8.6951903e-03   1.9227126e-01   6.4798723e-02   8.0451950e-02   1.9761326e-01   1.7868568e-01   1.1129025e-01  -1.3858724e-01  -1.3983563e-01   9.0723389e-02   1.9388824e-01   2.5680447e-01   1.5559341e-01   1.4707227e-01   2.6385033e-01   3.2965546e-01   2.2504924e-01  -1.0130169e-01  -5.0018483e-02   3.4677634e-01   1.1829629e-01  -1.3344367e-01   9.2488025e-02   2.4982282e-01   3.3109750e-01   3.5722338e-01   3.5543911e-01
  -5.5518240e-02   7.3547606e-02   1.4324349e-03   3.0343021e-01   4.9310108e-02   2.5093622e-01   2.0828240e-01   2.0847905e-01   8.3644325e-02   3.0391733e-01   1.0557881e-01   4.5324153e-01   3.3297867e-01   4.0745645e-01   7.4662957e-01   1.0000000e+00   2.0548147e-01   8.7641959e-02   2.9451295e-01   3.3685106e-01   1.6904882e-01   2.2651969e-01  -2.8707836e-02   6.1699480e-02   4.9295685e-02   2.7251222e-01   1.6531528e-01   1.2813373e-01   4.8001226e-01   3.8856273e-01   2.3017755e-01   2.2030221e-01   1.3468021e-04   5.6859602e-02  -7.7896028e-02  -3.2252513e-02  -2.7763505e-01  -2.4918325e-01  -4.2064268e-01  -1.5591124e-01  -1.3362290e-01   1.6683147e-01  -1.7476770e-01  -1.9727244e-01  -2.4165020e-01  -3.0913025e-01  -4.5004991e-01  -4.0313487e-01  -3.0675986e-01  -3.9326612e-01  -5.8631434e-02  -2.8406548e-01  -8.0459586e-02  -4.9967716e-02  -4.9472840e-01  -4.7230978e-01  -1.6536783e-01  -1.8249598e-01  -2.8253587e-01  -2.6919334e-01  -1.2158038e-01  -1.1741147e-01  -7.1842152e-02   5.5220217e-02  -3.8412069e-02  -2.2101634e-01  -3.8346008e-01  -3.9500772e-01   2.8063704e-01   3.5095530e-01  -2.3603897e-01   8.4473174e-02  -2.5290566e-01  -1.9483351e-01  -4.0007803e-01  -3.1729615e-01  -1.0554599e-01  -2.5806823e-02   5.0076759e-01   4.9476454e-01   3.1651820e-01   3.5192779e-01   7.9196300e-02   4.0151510e-01   3.9446278e-01   2.7650209e-01  -3.0047166e-01  -2.3932199e-01   1.3977985e-01   1.5867880e-01  -1.3775750e-03  -2.2161653e-01  -6.5728921e-02   1.8774439e-02   1.0697044e-01   4.1692292e-03  -3.5414010e-01  -2.9864669e-01  -2.1347901e-01  -2.3059270e-02   2.3771379e-01   1.7919335e-01   7.6772370e-02   1.5330440e-01   3.7793218e-01   3.7285258e-01  -2.2419683e-01   1.1206664e-02   3.5214486e-01   2.7891953e-02  -4.0332250e-01  -1.2584178e-01   1.5301920e-01   2.3567966e-01   3.5140211e-01   5.0574831e-01
   5.7779411e-01   6.2960999e-01  -4.2147425e-01  -6.6744881e-02  -2.9777307e-01  -1.9302997e-01  -3.3161139e-01  -3.2633676e-01  -2.9116568e-01  -1.6189640e-01   5.1190673e-01   4.4726509e-01   2.6500850e-01   3.5261904e-01   8.8286658e-02   2.0548147e-01   1.0000000e+00   7.9468175e-01   5.4969373e-01   6.9585455e-01   4.3703979e-01   4.5441279e-01  -2.0396286e-01  -2.0987098e-01  -5.3060270e-02   2.4462965e-01   7.9879276e-02   1.1942480e-01   8.2962958e-01   7.6941272e-01   4.0910125e-01   4.8221784e-01   1.6248043e-01   2.1706656e-01  -2.8445246e-01  -3.0592455e-01  -6.5617982e-01  -6.0448001e-01  -9.1630013e-02  -4.6716342e-01  -6.9055084e-02  -1.0447787e-01  -3.3237373e-01  -2.0644050e-01  -2.2182713e-01  -1.7563900e-01  -2.8267871e-01  -1.1961619e-01  -2.6095730e-02   2.8875976e-02   2.3880544e-01   1.1837630e-01  -4.7663371e-02   2.1699510e-01  -2.1791747e-01   2.7195243e-01   5.5649620e-01   5.0166822e-01  -5.6742709e-01  -4.5634466e-01  -3.7947313e-01  -3.5140063e-01   4.7111427e-01   2.5690897e-01  -1.9396171e-01  -8.0537923e-02  -6.3839176e-01  -5.9498351e-01   6.1270226e-01   4.1198791e-01  -6.4651945e-01  -5.0480531e-01  -3.6906067e-01  -1.8937065e-01  -3.9008830e-01  -3.1539187e-01  -7.9025127e-01  -7.1441799e-01   8.3577828e-01   4.7301180e-01   8.8495454e-01   7.7426973e-01   2.6551265e-01  -2.2647719e-01   2.4670556e-01   7.3642184e-02  -8.1387817e-02  -3.5762749e-02  -5.1529210e-02   1.7218486e-01  -1.0978974e-01  -1.4349881e-01   5.5785416e-03   1.9738072e-01   4.4634526e-01   5.5905338e-01   2.1566414e-01   4.2088587e-01  -5.0524723e-02   3.2867322e-01   3.5358410e-01   1.5395803e-01   3.4540563e-01   2.2827581e-01   3.4465033e-01  -3.6720702e-01   2.7940770e-01   2.4679649e-01   5.3252869e-01   5.6346136e-01   2.2211714e-03   2.7223986e-01   3.8232521e-01   1.9692571e-01  -4.6318536e-02   8.7227951e-02
   8.0200502e-01   8.1623198e-01  -5.1886638e-01  -1.8850365e-02  -2.7297230e-01  -1.7388143e-01  -4.1756161e-01  -3.0377959e-01  -5.7025908e-01  -3.9373934e-01   4.8291408e-01   5.2981820e-01   9.0664997e-02   2.9752887e-01  -7.9261018e-02   8.7641959e-02   7.9468175e-01   1.0000000e+00   5.7738525e-01   7.1114758e-01   4.3306578e-01   4.6647713e-01  -4.4590111e-01  -4.3709028e-01  -3.0017151e-01   7.4375130e-02   2.6051561e-01   3.5142148e-01   5.6823215e-01   7.3912272e-01   3.5293863e-02   1.3905669e-01   3.7062144e-01   3.7952349e-01  -4.1528344e-01  -4.0357276e-01  -3.6317689e-01  -2.9965808e-01  -2.4693528e-02  -1.7791425e-01   1.2849257e-01   1.2878737e-01  -5.3549807e-01  -3.3737849e-01  -4.7394552e-01  -3.5835490e-01  -3.0498138e-01  -9.2857652e-02  -2.0983534e-01  -2.9748942e-02   1.8091631e-01   6.6262436e-02   1.4442212e-01   3.5489591e-01   3.3162841e-02   3.8318107e-01   8.4306079e-01   8.0165540e-01  -4.9950482e-01  -2.5922059e-01  -3.1278915e-01  -1.8863296e-01   5.0141477e-01   3.4526972e-01  -5.0774458e-01  -2.3660715e-01  -5.8980123e-01  -5.1892753e-01   7.0454833e-01   3.8340412e-01  -4.6352694e-01  -4.3518714e-01  -2.2662802e-01   1.3023800e-01  -3.1273758e-01  -1.8064751e-01  -5.9875958e-01  -5.6669709e-01   5.8580974e-01   6.1833854e-01   8.2638745e-01   8.1372731e-01   4.1516097e-01   1.3373811e-01   2.0413790e-01   1.7390518e-01   1.3631098e-01   2.5868797e-01   2.1524523e-02   2.5920733e-01  -4.3752611e-01  -3.9460302e-01  -2.9976536e-01  -1.9345530e-01   1.0334228e-01   2.0501338e-01   2.5572117e-03   2.0883940e-01  -3.0289326e-01   5.6834418e-02   2.4747524e-01   7.7277297e-02   5.8833359e-03  -1.5619077e-01  -9.4091412e-02  -3.7249554e-01   2.3045865e-01   2.2364728e-01   1.7436750e-01   2.3593070e-01  -1.8195180e-01  -9.7870493e-02  -2.8028801e-02  -2.4194117e-01  -4.3780388e-01  -8.6195744e-02
   6.2120248e-01   6.4352785e-01  -1.1373663e-01  -2.2684415e-03  -3.2592388e-01  -1.9010434e-01  -1.3115455e-01  -3.3237927e-01  -3.2299179e-01  -2.0904659e-01   5.7528288e-01   5.2628504e-01   2.0585683e-01   3.1577484e-01   3.7610371e-01   2.9451295e-01   5.4969373e-01   5.7738525e-01   1.0000000e+00   9.1242615e-01   3.7891795e-01   3.4124937e-01  -8.6760468e-02  -2.3085890e-01  -2.3008179e-01  -1.4101346e-02   1.0387564e-01   2.2856847e-01   5.8148497e-01   5.9556296e-01   5.5566683e-02   2.4139568e-02   9.0123447e-02   1.0180876e-01  -4.8581640e-01  -4.4766874e-01  -4.3987118e-01  -3.6575578e-01  -1.8045309e-01  -2.7643136e-01   3.9654106e-02   1.3817210e-01  -1.9532189e-01  -8.7087983e-02  -4.3450257e-01  -3.4899490e-01  -1.9270936e-01  -3.4284146e-02  -1.2760427e-01  -6.5016943e-02   8.7519087e-02  -4.0386547e-02   5.0032252e-02   2.2964366e-01  -1.0265661e-01   1.4706870e-01   3.9502280e-01   4.1907965e-01  -5.2153299e-01  -3.6202254e-01  -4.7680716e-01  -4.8999355e-01   3.4084713e-01   6.6558731e-02  -3.2094286e-01  -4.8683113e-01  -6.9788492e-01  -7.1983711e-01   6.4172073e-01   3.9176497e-01  -5.2059200e-01  -3.6159021e-01  -6.6080683e-02   9.8367539e-02  -1.3415431e-01  -2.0095588e-02  -5.9109946e-01  -5.8978724e-01   5.6404187e-01   4.2166896e-01   6.4485234e-01   6.6176038e-01   3.7919008e-01   1.7960728e-01   2.0932449e-01   1.8101920e-01  -2.9750678e-02   3.1163455e-02  -3.9369277e-02  -4.3594305e-02  -2.8306612e-01  -2.7398039e-01  -2.0444344e-01  -1.6257368e-02   2.1192932e-01   2.4566218e-01  -1.1172239e-02   7.3557107e-02  -1.3610461e-01   1.5899815e-01   1.3034453e-01   9.1578937e-02   1.3229860e-01   1.1433701e-02   5.2769693e-02  -2.1700638e-01   5.2831730e-02   5.6172806e-02   2.8890205e-01   1.8163106e-01  -1.5431193e-01  -4.7592703e-02   1.1183065e-01   4.8341155e-02  -1.5006394e-01   5.9751868e-02
   7.0329929e-01   7.5339714e-01  -2.8430219e-01  -2.0377416e-02  -3.7858639e-01  -2.2843136e-01  -2.2765553e-01  -3.8401923e-01  -4.8348952e-01  -3.0725891e-01   5.2648254e-01   5.8087736e-01   1.8008904e-01   3.1761173e-01   3.0297110e-01   3.3685106e-01   6.9585455e-01   7.1114758e-01   9.1242615e-01   1.0000000e+00   4.5982992e-01   4.4350595e-01  -1.9542611e-01  -2.8593247e-01  -2.6617947e-01   2.4975367e-02   1.7234743e-01   2.7069461e-01   6.9260185e-01   7.0983544e-01   1.3050420e-01   1.3694855e-01   5.2954798e-02   8.4049884e-02  -5.4248546e-01  -5.1667979e-01  -5.2876423e-01  -4.6313161e-01  -2.6694352e-01  -3.4217028e-01  -2.7357722e-02   8.3885507e-02  -3.5780035e-01  -2.2404035e-01  -4.5130664e-01  -3.2827195e-01  -3.3370023e-01  -1.4850296e-01  -1.3916889e-01  -3.1709402e-02   1.8748737e-01   6.3106853e-03   1.1951826e-01   3.8973444e-01  -2.0102394e-01   1.4488472e-01   5.2972226e-01   5.3066278e-01  -5.9685040e-01  -3.7565499e-01  -5.4846394e-01  -5.0568270e-01   3.7066060e-01   9.4166170e-02  -4.2663668e-01  -5.5370875e-01  -7.8604126e-01  -7.8189930e-01   7.9782022e-01   5.9513508e-01  -5.9925094e-01  -4.0529052e-01  -2.7153870e-01   2.2465989e-02  -3.5814109e-01  -2.4032416e-01  -6.8074243e-01  -6.6336269e-01   7.1433500e-01   5.5464238e-01   7.7393977e-01   8.0856561e-01   3.0657002e-01   2.0945832e-01   2.6275910e-01   2.6541167e-01  -8.1933207e-02   1.1867579e-02  -9.6992592e-02   8.8352977e-02  -3.0773517e-01  -3.0835100e-01  -2.1886906e-01  -6.7063699e-03   2.1104423e-01   2.4789978e-01  -1.1799510e-01   1.9995370e-02  -2.4868357e-01   1.5716187e-01   2.3134378e-01   1.8639880e-01   1.5403898e-01  -1.5015995e-02   1.1235037e-01  -1.8490730e-01   7.5374345e-02   1.2951700e-01   3.7195303e-01   2.0997314e-01  -2.9735020e-01  -6.8629702e-02   1.8991297e-01   5.0183552e-02  -1.8586415e-01   1.6404287e-01
   2.6689747e-01   2.1451712e-01  -4.0470205e-01   1.1026773e-01   2.7056437e-01   3.6111426e-01  -2.6512015e-01  -1.6289571e-01  -3.3035729e-01  -5.8865420e-02   9.9632951e-02   1.6187053e-01  -1.8201709e-01   4.2666515e-02  -6.0037906e-03   1.6904882e-01   4.3703979e-01   4.3306578e-01   3.7891795e-01   4.5982992e-01   1.0000000e+00   8.7432384e-01  -4.4018020e-01  -3.2712342e-01   7.7959480e-02   5.1223705e-01   6.8883212e-01   7.0591805e-01   4.4248986e-01   4.8485496e-01   3.8664450e-02   1.5137094e-01   5.7042767e-02   1.2045906e-01  -5.2116955e-01  -5.6104687e-01  -1.9511592e-01  -2.2888596e-01   1.4804991e-02  -1.2959284e-01   2.2440798e-01   2.0825625e-01  -2.9562044e-01  -2.0486242e-01  -3.6564482e-01  -2.0845807e-01  -2.5504282e-01  -1.7965182e-01  -1.7118450e-01  -5.8613803e-02   1.6652589e-01   6.8941782e-02   5.3481147e-02   1.5183399e-01  -9.1622731e-02   1.1970349e-01   3.1884786e-01   2.2973992e-01  -2.6392961e-01  -9.0600477e-02  -2.9583207e-01  -2.2186545e-01   2.7526386e-01   2.8184917e-01  -4.0518771e-01  -2.5965921e-01  -4.5892447e-01  -4.2069866e-01   5.0624799e-01   5.0173332e-01  -4.4962343e-02   5.7434837e-02   7.6778810e-03   1.1388539e-01  -1.0380420e-01  -1.0251733e-01  -3.6475399e-01  -3.6009716e-01   4.2149952e-01   2.7014660e-01   4.0232645e-01   3.2562211e-01   4.3870235e-02   5.1414996e-02  -2.0903675e-01  -1.1674364e-01  -1.3877904e-01   6.3160111e-02  -2.0341695e-01  -9.2826430e-02  -2.5507539e-01  -2.5528991e-01  -2.2290436e-01  -1.0044630e-01   5.3894251e-02   9.0261265e-02  -7.0918677e-02   5.8429020e-02  -1.1654901e-01   8.6832332e-02   1.0730765e-01   1.9865455e-01  -6.2054555e-03  -2.1810438e-01   5.3866254e-02  -6.8290269e-02   2.1605529e-01   2.7673614e-01   1.6165830e-01   1.8363234e-01  -1.0664608e-01  -4.6582652e-02   3.3474541e-02  -1.9782238e-01  -1.7693682e-01   5.6464947e-02
   2.3872870e-01   2.2482212e-01  -4.5827388e-01   1.5752190e-01   3.3197996e-01   4.0995488e-01  -3.0433032e-01  -1.4776674e-01  -3.5592667e-01  -3.0737173e-02   1.4962856e-01   1.5436267e-01  -1.3718427e-01   2.6785823e-02   1.1985383e-02   2.2651969e-01   4.5441279e-01   4.6647713e-01   3.4124937e-01   4.4350595e-01   8.7432384e-01   1.0000000e+00  -5.1001514e-01  -3.1828524e-01   5.3664003e-02   4.9576186e-01   7.2110384e-01   7.4941018e-01   4.4195872e-01   5.5573543e-01  -6.7712279e-03   1.3240915e-01   1.9467894e-01   2.3897320e-01  -4.5227520e-01  -4.6288079e-01  -1.2958577e-01  -1.7551209e-01   4.5145983e-02  -3.2483215e-02   2.6803056e-01   2.9828537e-01  -3.8602283e-01  -3.1690820e-01  -3.9036250e-01  -2.6832263e-01  -3.3621421e-01  -2.5153329e-01  -2.6805429e-01  -1.3927778e-01   8.1729763e-02   2.7652808e-02   7.7844592e-02   1.5027308e-01  -7.8885191e-02   7.6083520e-02   3.3317302e-01   2.3615618e-01  -2.4417873e-01  -2.6855833e-02  -2.3224651e-01  -9.1141649e-02   3.0052914e-01   3.1374410e-01  -4.6495494e-01  -2.0776209e-01  -4.1426835e-01  -3.6517510e-01   5.1691491e-01   5.1982925e-01  -5.5669080e-02   5.7234750e-02   5.1980330e-02   1.3468056e-01  -9.1025896e-02  -9.5314882e-02  -2.7477591e-01  -2.6739938e-01   3.9582995e-01   3.2773266e-01   3.8999668e-01   3.1709796e-01   1.2824213e-01   1.9209647e-01  -7.1834040e-02  -1.3780747e-01  -5.0814919e-02   1.8727594e-01  -3.8309613e-02  -3.8014802e-02  -3.1051929e-01  -3.4112499e-01  -3.1375176e-01  -1.7263367e-01   1.5952994e-02   5.7139806e-02  -1.2055187e-01   4.7545686e-03  -2.1724926e-01  -1.7380454e-02   5.5794359e-02   2.1384138e-01  -5.1253548e-02  -1.9895871e-01   8.4385723e-02   3.3382541e-02   5.3848958e-02   1.0665382e-01   8.9200878e-02   9.8735545e-02  -2.0704114e-01  -1.4663180e-01  -5.2890527e-02  -2.1521018e-01  -1.1229371e-01   1.7697179e-01
  -2.6565794e-01  -2.0449852e-01   6.4000339e-01  -3.0150716e-02  -3.5156774e-01  -3.4834882e-01   2.3941883e-01  -8.6143200e-02   3.5689641e-01   2.8131488e-02  -1.0686613e-01  -2.2472729e-01   2.0355717e-01  -1.2964620e-01   2.2295868e-01  -2.8707836e-02  -2.0396286e-01  -4.4590111e-01  -8.6760468e-02  -1.9542611e-01  -4.4018020e-01  -5.1001514e-01   1.0000000e+00   7.4298168e-01   3.5670826e-01  -4.5976377e-02  -6.3747819e-01  -6.2957484e-01  -1.4990231e-01  -4.0002380e-01   4.7477709e-01   3.1304251e-01  -3.4926326e-01  -3.3580249e-01   5.2644545e-01   5.2337776e-01  -7.5023412e-02  -3.7554217e-02  -6.3358128e-02  -1.4652028e-01  -2.7586728e-01  -2.9413176e-01   4.5795912e-01   3.9490937e-01   5.2256823e-01   4.5215806e-01   3.5264375e-01   3.2679697e-01   4.6640130e-01   2.3145055e-01   8.7935655e-02   5.8266312e-02   4.5610715e-02   3.8934366e-04   1.2238548e-01   4.8598784e-02  -5.0802635e-01  -3.9457421e-01   6.4840395e-02  -2.2943056e-01  -5.9551441e-02  -2.6137816e-01  -3.5324496e-01  -5.2794696e-01   7.4438454e-01   2.9807410e-01   1.6917121e-01   1.1866136e-01  -4.6888332e-01  -4.9848080e-01  -6.9464985e-02  -8.9959166e-02   4.8483725e-02  -2.7543634e-01   1.8328962e-01   2.0793763e-01   8.1543744e-02   7.0018176e-02  -7.8824449e-02  -2.8942066e-01  -2.0528589e-01  -2.0917123e-01  -7.9521141e-02  -3.7033266e-01   2.2641904e-01   3.2531169e-01   5.2582856e-02  -1.1509440e-01   2.0116962e-01   6.9626710e-02   4.4880369e-01   5.0681017e-01   4.4359234e-01   4.5420900e-01   2.5478437e-01   1.9544452e-01   3.1802763e-01   1.9120872e-01   3.9771287e-01   2.4686544e-01   1.0373980e-02  -1.8371821e-01   3.0453820e-01   5.1682656e-01   2.3177337e-01  -1.3147469e-02   4.6430153e-02  -1.0393124e-02   1.4574482e-01   1.4199405e-01   3.8305761e-01   3.9083802e-01   3.2376791e-01   4.6554447e-01   3.9432085e-01  -3.7398349e-02
  -4.4501449e-01  -3.6001371e-01   4.0959194e-01   1.9355836e-01  -2.5442385e-01  -1.1793213e-02   1.3192314e-01   8.8115004e-02   2.7888335e-01   2.3014337e-01  -1.9609871e-01  -1.6099489e-01   9.4848588e-02  -1.1627852e-01   1.0637733e-01   6.1699480e-02  -2.0987098e-01  -4.3709028e-01  -2.3085890e-01  -2.8593247e-01  -3.2712342e-01  -3.1828524e-01   7.4298168e-01   1.0000000e+00   4.1742220e-01   1.7173087e-01  -4.1494424e-01  -4.1195562e-01  -1.2784263e-01  -2.8179254e-01   4.1173771e-01   4.0848353e-01  -2.6379382e-01  -2.3371850e-01   5.2651627e-01   5.8408134e-01   5.9163438e-02   6.0959073e-02   1.0866191e-01   6.7805484e-02  -6.9920693e-02  -7.5138069e-02   4.8882486e-01   4.4269984e-01   5.3881216e-01   4.9783853e-01   3.4301437e-01   2.5690716e-01   3.3472655e-01   2.0408474e-01   5.5334770e-02   1.4645500e-01  -7.2560944e-02  -3.4329675e-02   1.5673196e-01   5.0951726e-02  -5.7222808e-01  -5.1722341e-01   6.7920271e-02  -1.2482996e-01  -5.5267987e-03  -1.2624413e-01  -3.3256520e-01  -3.8824320e-01   6.3753601e-01   3.9069868e-01   2.9206947e-01   3.1032910e-01  -4.4375416e-01  -3.7367686e-01  -1.0248149e-01  -8.3239643e-02   4.9124670e-02  -2.1526115e-01   1.1551182e-01   1.7209347e-01   1.7766517e-01   2.2377400e-01  -6.0188893e-02  -2.0117907e-01  -1.8158488e-01  -2.1468005e-01  -1.0867285e-01  -2.5168931e-01   2.0137514e-01   3.7852704e-01   1.9268598e-02  -9.4717092e-03   1.3622970e-01   1.9326889e-01   4.0955263e-01   4.0399203e-01   3.7514299e-01   3.0360640e-01   2.9637164e-01   2.0408353e-01   2.8414693e-01   1.7801403e-01   3.5370837e-01   1.6995267e-01  -8.6682241e-02  -1.3773547e-01   2.5215515e-01   4.3035396e-01   3.0840419e-01   1.0647877e-01  -9.6952002e-02  -5.5414450e-02   1.5797795e-01   1.7086635e-01   3.3079343e-01   3.2258126e-01   2.7196895e-01   4.3537382e-01   4.6070044e-01   6.7520020e-02
  -3.6469270e-01  -3.7055945e-01   2.4398373e-01   8.9579355e-02   1.4576976e-01   2.0008026e-01  -9.2912306e-02  -1.8270648e-01   2.8203604e-01   2.9111227e-01  -3.9906974e-01  -5.1158791e-01  -2.8215043e-01  -4.6579798e-01   2.5008750e-03   4.9295685e-02  -5.3060270e-02  -3.0017151e-01  -2.3008179e-01  -2.6617947e-01   7.7959480e-02   5.3664003e-02   3.5670826e-01   4.1742220e-01   1.0000000e+00   7.2691667e-01  -2.6437130e-02  -5.3888768e-02   3.5079177e-02  -1.6192260e-01   3.8948442e-01   3.4627478e-01  -1.0342778e-01  -1.2058499e-01   5.4725367e-01   4.3849995e-01  -4.2929510e-02  -7.8219947e-02  -2.2806338e-02  -4.3897963e-02  -1.5681047e-01  -2.0612791e-01   5.7159696e-01   5.4850966e-01   5.0964332e-01   3.6031289e-01   3.7176947e-01   3.0914920e-01   1.5938867e-01  -8.6930642e-02  -6.8529376e-02  -1.4171789e-01  -1.4561032e-01  -2.0467210e-01  -1.2359221e-01  -1.7166340e-01  -4.4433644e-01  -5.0100796e-01  -1.7980427e-01  -3.0433667e-01  -2.4665445e-01  -2.3980904e-01  -4.5871495e-01  -4.3751476e-01   5.4263663e-01   3.2252968e-01   1.7872312e-01   1.3360418e-01  -2.8392084e-01  -2.0989502e-01   8.7244094e-02   2.4999439e-01  -3.5648100e-02  -3.8107561e-01   9.7547024e-02   3.1846017e-02   5.2095520e-02   1.3182730e-01   1.2928317e-01  -1.5946311e-01  -9.8733101e-02  -2.0843253e-01  -1.7479556e-01  -3.1789607e-01   8.2292027e-02   7.8547030e-02  -3.4458411e-02  -8.5609940e-02  -8.3060276e-02  -1.3780942e-01   2.0288703e-01   1.0144152e-01   9.7720691e-02   1.7278298e-01   1.2817654e-01   9.5300349e-02   2.2894492e-01   1.2142570e-01   2.0468608e-01  -3.7611895e-02  -1.1485130e-01  -1.6014895e-01   8.8631823e-02   3.0328313e-01   4.1677048e-01   1.7759586e-01   8.3917741e-02   1.3228792e-01   1.1698821e-01   1.9168577e-01   3.3809008e-01   2.2771910e-01   1.1772817e-01   2.6362327e-01   4.8480419e-01   1.2772818e-01
  -1.8191494e-01  -1.8030470e-01  -6.7800249e-02   2.2665871e-01   2.3735549e-01   4.6417279e-01  -1.8958704e-01  -1.2922469e-01   8.4606104e-02   2.8385181e-01  -3.5186176e-01  -2.2600070e-01  -3.0530711e-01  -2.7950334e-01   6.8266240e-02   2.7251222e-01   2.4462965e-01   7.4375130e-02  -1.4101346e-02   2.4975367e-02   5.1223705e-01   4.9576186e-01  -4.5976377e-02   1.7173087e-01   7.2691667e-01   1.0000000e+00   3.5410848e-01   3.8486702e-01   3.7710689e-01   2.6620560e-01   2.7722306e-01   3.5933629e-01  -3.0928713e-02  -6.6876886e-03   1.4187506e-01   6.3263859e-02  -1.5770090e-01  -1.7463804e-01  -4.2135348e-02  -1.4061187e-02  -1.4042645e-02   5.9353511e-02   1.9531231e-01   2.0734974e-01   8.2696190e-02   3.2363677e-02  -3.6181311e-02  -3.6466302e-02  -1.4572781e-01  -2.3493307e-01  -2.4285276e-02  -1.2652986e-01  -1.6618475e-01  -9.3666514e-02  -2.6945767e-01  -1.9094310e-01  -1.5424282e-01  -3.0313093e-01  -2.8935627e-01  -3.0845301e-01  -3.5400465e-01  -2.4465586e-01  -2.9019798e-01  -1.8147737e-01   1.4169223e-01   1.2228093e-01  -1.3071784e-01  -1.4131987e-01   9.8521617e-02   2.0213569e-01  -2.1849362e-02   2.2061246e-01  -1.3829557e-01  -2.5980345e-01  -1.3444726e-01  -1.6566584e-01  -1.5525208e-01  -5.5565059e-02   4.4526095e-01   1.9851802e-01   1.9977139e-01   1.2318544e-01  -1.5948447e-01  -8.0459895e-02   2.8432921e-02   5.2663238e-02  -2.6035778e-01  -4.8949149e-02  -1.2226704e-01  -4.4924838e-02   1.6063580e-02  -1.5140844e-01  -3.9596600e-02   4.8748680e-02   1.5514089e-01   1.1137043e-01  -3.6492564e-02   1.7978155e-02  -2.1714947e-02  -1.6179910e-03   7.9518238e-02  -3.1442202e-02   9.3612176e-02   1.6350914e-01   5.0035985e-01   2.5748546e-01  -1.4498831e-02   1.2505491e-01   2.6138888e-01   1.9111351e-01   2.7417464e-02   5.1612644e-02   1.4516683e-01   1.5180389e-01   4.3875982e-01   3.7772778e-01
   1.5174578e-01   7.1425301e-02  -4.8582706e-01   3.8729769e-02   5.6681870e-01   4.6335343e-01  -3.1188778e-01  -1.7346358e-01  -4.3640777e-01  -8.8722166e-02  -7.8112926e-02   5.0879214e-02  -2.9162430e-01  -5.5298937e-02  -1.2062570e-01   1.6531528e-01   7.9879276e-02   2.6051561e-01   1.0387564e-01   1.7234743e-01   6.8883212e-01   7.2110384e-01  -6.3747819e-01  -4.1494424e-01  -2.6437130e-02   3.5410848e-01   1.0000000e+00   9.0444167e-01   8.3601316e-02   3.0329062e-01  -4.5636227e-01  -3.2444160e-01   7.8483451e-02   6.2008426e-02  -4.5529277e-01  -4.5310894e-01   1.9047909e-01   2.0067248e-01   6.1781756e-02   3.2127860e-01   3.0502809e-01   5.3794800e-01  -3.3834042e-01  -2.7287793e-01  -4.3180617e-01  -2.9548292e-01  -2.4048429e-01  -2.5899567e-01  -4.0467705e-01  -2.6331464e-01   3.8911781e-02  -1.8456823e-01   1.9116265e-01   1.5633884e-01   4.3594502e-04  -2.8327702e-02   2.8648600e-01   1.5356247e-01  -1.6774703e-02   1.8992631e-01  -7.6953893e-02   8.2896020e-02   2.4115305e-01   2.2401765e-01  -5.1671353e-01  -3.2841444e-01  -1.6021094e-01  -1.8344191e-01   4.6315949e-01   4.2398207e-01   1.1435242e-01   1.6722493e-01   1.2543049e-01   2.7939266e-01  -5.3849584e-02  -4.1735933e-02   4.4858825e-02   3.1990490e-02   1.0784383e-01   3.8642233e-01   1.5417642e-01   1.7397749e-01  -3.1272375e-02   4.8699573e-01  -7.7536452e-02  -4.4417381e-02  -9.0442983e-03   2.9771610e-01  -6.2961462e-02   4.7541930e-02  -5.1635357e-01  -5.6158965e-01  -5.6529572e-01  -5.2103838e-01  -2.7827341e-01  -3.3057952e-01  -4.1159838e-01  -3.5542849e-01  -3.8142648e-01  -2.7572370e-01  -1.0203252e-01   1.1966419e-01  -3.3612952e-01  -5.1878394e-01  -1.6038770e-01   1.8909820e-01  -1.1907154e-01   1.8127618e-02  -1.5957540e-01  -2.7029574e-01  -4.2873757e-01  -5.0870035e-01  -3.2994775e-01  -4.5269692e-01  -2.3595983e-01   1.5593240e-01
   2.4868949e-01   1.8962410e-01  -5.2613691e-01   5.0207725e-02   4.3723141e-01   5.6001157e-01  -3.5690198e-01  -1.5046512e-01  -4.5035568e-01  -7.6216525e-02  -5.1597632e-02   5.4896794e-02  -3.5000903e-01  -7.1281744e-02  -9.5556398e-02   1.2813373e-01   1.1942480e-01   3.5142148e-01   2.2856847e-01   2.7069461e-01   7.0591805e-01   7.4941018e-01  -6.2957484e-01  -4.1195562e-01  -5.3888768e-02   3.8486702e-01   9.0444167e-01   1.0000000e+00   9.2863591e-02   3.6151032e-01  -4.4973389e-01  -3.1616119e-01   1.2364452e-01   9.4197965e-02  -5.3153295e-01  -5.2489098e-01   1.9333600e-01   2.0514895e-01   9.6451723e-02   3.0567611e-01   3.5044878e-01   5.1621267e-01  -3.8457896e-01  -2.9236088e-01  -4.6588977e-01  -3.0536958e-01  -2.1846466e-01  -1.5628292e-01  -3.7683729e-01  -1.6560634e-01  -5.2204192e-02  -2.0157785e-01   1.7692883e-01   2.1506325e-01   6.2378523e-02   4.2790781e-02   3.8782025e-01   2.6656855e-01  -3.7600172e-02   1.9331024e-01  -1.2157666e-01   9.6465871e-02   2.2152078e-01   2.1583837e-01  -5.7389460e-01  -3.4705120e-01  -2.3991379e-01  -2.5132913e-01   4.7508203e-01   4.2977997e-01   9.5490692e-02   1.6954636e-01   1.5315369e-01   3.5090617e-01  -1.1830866e-02  -2.4131437e-03  -1.2012989e-02  -3.4154633e-02   1.1861173e-01   4.0248519e-01   1.9373339e-01   2.3511184e-01   6.6328268e-02   4.8631039e-01  -1.7138364e-01  -8.3269509e-02   1.2248902e-02   3.6862231e-01  -7.3061301e-02  -1.7161270e-02  -5.0365634e-01  -5.2891696e-01  -6.1041023e-01  -4.9910601e-01  -3.1960564e-01  -3.5035986e-01  -3.8168818e-01  -3.2457919e-01  -3.6914647e-01  -2.3641426e-01  -9.4422810e-02   8.0205503e-02  -3.2812233e-01  -4.9487298e-01  -2.4639782e-01   1.4568404e-01  -5.0941080e-02   4.7824447e-02  -2.0663430e-01  -2.5816496e-01  -3.4657507e-01  -4.9660801e-01  -3.4606101e-01  -4.5460142e-01  -2.9098877e-01   1.1096353e-01
   3.1868996e-01   3.8894916e-01  -2.1769872e-01   7.8145156e-02  -1.7905313e-01  -5.5063800e-02  -5.8142730e-02  -1.4881155e-01  -1.0925955e-01   3.4170873e-02   4.1999405e-01   4.7238295e-01   3.8055197e-01   4.4122535e-01   4.3514192e-01   4.8001226e-01   8.2962958e-01   5.6823215e-01   5.8148497e-01   6.9260185e-01   4.4248986e-01   4.4195872e-01  -1.4990231e-01  -1.2784263e-01   3.5079177e-02   3.7710689e-01   8.3601316e-02   9.2863591e-02   1.0000000e+00   7.9766172e-01   4.8708128e-01   5.3064653e-01   8.7341043e-02   1.6975695e-01  -2.3341324e-01  -2.6832422e-01  -7.2419128e-01  -6.8015560e-01  -2.1207414e-01  -4.9480305e-01  -1.2930472e-01  -5.5957202e-02  -1.8310101e-01  -1.5116245e-01  -1.6779909e-01  -1.7413599e-01  -3.5574947e-01  -2.6392920e-01  -7.0757978e-02  -1.3829649e-01   2.1939345e-01   5.5629957e-02  -2.0717910e-01   4.6379611e-02  -4.4056724e-01  -1.3494059e-02   2.0796187e-01   1.4777089e-01  -5.8584530e-01  -5.7039188e-01  -4.4877705e-01  -4.7611777e-01   2.3729064e-01   1.4626114e-01  -1.3984839e-01  -2.0298973e-01  -6.2442630e-01  -6.0109277e-01   5.4744805e-01   5.2167178e-01  -6.3842181e-01  -3.6568499e-01  -4.0784997e-01  -3.1007978e-01  -4.4662942e-01  -4.1157882e-01  -7.0685910e-01  -6.2715110e-01   8.6338550e-01   4.4471776e-01   7.7206801e-01   6.7853719e-01   1.6450574e-01  -1.4473460e-01   2.8875979e-01   7.2535289e-02  -3.1988788e-01  -2.5581163e-01  -6.9655567e-02   7.9085108e-02   1.2736922e-02  -9.8272679e-02   6.5219141e-02   2.5191852e-01   5.9859463e-01   6.5248184e-01   1.5375263e-01   3.4539175e-01   3.4939456e-02   3.3377342e-01   4.2190433e-01   2.1758233e-01   3.8140726e-01   2.5156176e-01   5.2292609e-01  -1.9243006e-01   1.0563950e-01   1.6466966e-01   7.4359959e-01   6.3293033e-01  -5.1181220e-02   3.4323964e-01   4.9642977e-01   3.1402245e-01   1.6738837e-01   2.8358018e-01
   4.1570774e-01   4.8710534e-01  -4.9800959e-01  -1.4331041e-02  -1.0665560e-01   3.3713155e-02  -3.0074471e-01  -1.7969587e-01  -3.4660251e-01  -1.1268125e-01   4.7573877e-01   6.0191185e-01   2.6535172e-01   4.6291196e-01   2.4262944e-01   3.8856273e-01   7.6941272e-01   7.3912272e-01   5.9556296e-01   7.0983544e-01   4.8485496e-01   5.5573543e-01  -4.0002380e-01  -2.8179254e-01  -1.6192260e-01   2.6620560e-01   3.0329062e-01   3.6151032e-01   7.9766172e-01   1.0000000e+00   2.2257574e-01   3.1451130e-01   3.0668178e-01   3.6627318e-01  -4.0793377e-01  -3.8744682e-01  -4.0320331e-01  -3.9676966e-01   6.3282588e-03  -1.7909084e-01   1.7014263e-01   2.2201996e-01  -4.0655564e-01  -3.5668706e-01  -4.5774369e-01  -3.9970922e-01  -4.1874840e-01  -3.1054506e-01  -2.7917676e-01  -2.7133389e-01   4.7652266e-02  -7.7761187e-02  -1.0804899e-01   1.0901154e-01  -1.9835242e-01   9.2702132e-02   4.5817351e-01   3.6919358e-01  -4.9536971e-01  -3.1594424e-01  -3.3504241e-01  -1.5074337e-01   4.1376874e-01   3.8181820e-01  -4.1235339e-01  -2.5341000e-01  -5.9767391e-01  -5.3639470e-01   6.8548753e-01   5.3204742e-01  -6.2235094e-01  -4.4959630e-01  -1.7533777e-01   9.3177117e-02  -2.9935589e-01  -1.9624103e-01  -5.9400793e-01  -5.1965052e-01   7.0505251e-01   5.4648298e-01   7.6662029e-01   6.9581550e-01   3.7041300e-01   1.8680516e-01   2.2643186e-01   9.4794044e-02  -2.8548085e-03   1.4780059e-01   1.2388178e-02   2.8085320e-01  -3.0597230e-01  -3.6715579e-01  -2.7841431e-01  -1.4766013e-01   3.0595009e-01   3.8550610e-01  -6.5667931e-03   1.8949527e-01  -2.3037162e-01   4.9242393e-02   2.2223260e-01   1.2075452e-01   7.3192382e-02  -4.7203805e-02   1.5496885e-01  -1.7751134e-01  -4.9215254e-02  -1.3135619e-02   3.5605372e-01   3.4879701e-01  -1.7776408e-01  -8.1967377e-03   7.1256408e-02  -7.7631551e-02  -1.8243616e-01   1.8078836e-01
  -1.7551385e-01  -9.9431667e-02   2.0784444e-01   1.3543854e-01  -3.0074775e-01  -2.2781311e-01   1.5092905e-01   7.5403930e-02   2.7344245e-01   3.1481481e-02   3.7961126e-02   8.3699244e-02   2.5836728e-01   2.0143638e-01   2.6669976e-01   2.3017755e-01   4.0910125e-01   3.5293863e-02   5.5566683e-02   1.3050420e-01   3.8664450e-02  -6.7712279e-03   4.7477709e-01   4.1173771e-01   3.8948442e-01   2.7722306e-01  -4.5636227e-01  -4.4973389e-01   4.8708128e-01   2.2257574e-01   1.0000000e+00   9.2857561e-01  -5.0528449e-02   5.0755975e-02   3.4698258e-01   3.2686360e-01  -4.6489435e-01  -5.2477756e-01  -1.8976375e-01  -5.3475239e-01  -2.4268131e-01  -4.0704390e-01   1.2554134e-01   1.0094633e-01   3.2619666e-01   2.1720922e-01  -1.0426057e-01  -3.3762129e-02   2.7281212e-01   7.3573625e-02   1.4423691e-01   1.2467557e-01  -2.8313019e-01  -1.8267401e-01  -3.0046193e-01  -6.6003961e-02  -2.2655353e-01  -2.2521840e-01  -2.4098568e-01  -4.1641264e-01  -1.6414943e-01  -2.3633366e-01  -9.2025901e-02  -6.4664838e-02   4.6622344e-01   3.2658450e-01  -1.1438999e-01  -8.7360788e-02  -8.7869152e-02  -4.8913505e-02  -2.4913911e-01  -1.0227337e-01  -2.4434444e-01  -3.3829501e-01  -1.6295090e-01  -1.3561220e-01  -3.1546677e-01  -2.1737411e-01   4.6011616e-01  -8.3880055e-02   2.1070265e-01   8.3557482e-02  -1.6002030e-02  -4.9700970e-01   1.3035841e-01   7.4363756e-02  -1.9442056e-01  -3.2000977e-01   5.7141882e-03   1.7082342e-01   5.3648139e-01   4.8161736e-01   5.2059523e-01   5.8975958e-01   4.8936336e-01   5.3661843e-01   3.6556709e-01   4.5355421e-01   3.3612457e-01   4.1443646e-01   3.5764632e-01   1.6555333e-01   5.5484008e-01   6.1485780e-01   5.4572207e-01  -6.1772765e-02   2.8419281e-01   2.4341163e-01   5.0091032e-01   5.3974241e-01   3.4931331e-01   5.7442248e-01   5.6808978e-01   5.7096275e-01   4.1176458e-01   1.2739454e-01
  -1.4574786e-01  -6.3640852e-02   3.1604097e-02   1.7162460e-01  -2.6296148e-01  -1.1720967e-01   4.0932286e-02   1.1935548e-01   1.7501170e-01   7.0027357e-02   8.2885658e-02   1.5143001e-01   2.2926160e-01   2.1104446e-01   1.5615638e-01   2.2030221e-01   4.8221784e-01   1.3905669e-01   2.4139568e-02   1.3694855e-01   1.5137094e-01   1.3240915e-01   3.1304251e-01   4.0848353e-01   3.4627478e-01   3.5933629e-01  -3.2444160e-01  -3.1616119e-01   5.3064653e-01   3.1451130e-01   9.2857561e-01   1.0000000e+00  -3.0830697e-02   9.6468043e-02   2.7103532e-01   2.6161174e-01  -4.4871276e-01  -5.1577625e-01  -8.2732752e-02  -4.5304497e-01  -1.4129217e-01  -3.0691503e-01   6.3521314e-02   6.1725063e-02   3.0726228e-01   2.2517311e-01  -1.3168292e-01  -7.1424279e-02   2.4718539e-01   9.3388730e-02   2.2852713e-01   2.2727228e-01  -2.6575235e-01  -9.4906263e-02  -2.5029526e-01   3.8840020e-02  -1.5686353e-01  -1.6398082e-01  -2.6579181e-01  -3.8172247e-01  -1.6894756e-01  -2.0494395e-01   3.9791925e-03   7.3008525e-03   3.3626237e-01   3.1910892e-01  -1.2979965e-01  -8.1762995e-02  -4.7615151e-02   1.6480374e-02  -2.9651680e-01  -1.3277984e-01  -2.7486238e-01  -3.1988220e-01  -2.1478524e-01  -1.6188785e-01  -3.5846723e-01  -2.5873676e-01   4.9552930e-01  -1.6210075e-02   2.8924771e-01   1.6519202e-01   2.3335661e-02  -4.5812314e-01   1.5320901e-01   1.1629361e-01  -1.6257117e-01  -1.9738739e-01  -3.9593613e-02   1.8971005e-01   4.6083769e-01   4.0029144e-01   4.6169536e-01   5.2011988e-01   5.0826817e-01   5.7086225e-01   3.5559028e-01   4.7341969e-01   2.9460320e-01   4.2174931e-01   3.1270192e-01   1.4534996e-01   5.2010435e-01   5.4434600e-01   5.6310135e-01  -6.3621460e-02   2.9043524e-01   2.6056359e-01   5.1274143e-01   5.5289743e-01   2.9449381e-01   5.3636573e-01   5.4742868e-01   5.1095731e-01   3.8736051e-01   1.6104622e-01
   1.3452430e-01   1.4646610e-01  -1.4527151e-02   3.0381799e-01   3.1580126e-01   2.4012001e-01   6.3202639e-02   3.4014644e-01   7.7237585e-02   2.0092926e-01   2.9088159e-01   2.0650009e-01   9.8399905e-02   2.2676529e-01  -4.1249378e-02   1.3468021e-04   1.6248043e-01   3.7062144e-01   9.0123447e-02   5.2954798e-02   5.7042767e-02   1.9467894e-01  -3.4926326e-01  -2.6379382e-01  -1.0342778e-01  -3.0928713e-02   7.8483451e-02   1.2364452e-01   8.7341043e-02   3.0668178e-01  -5.0528449e-02  -3.0830697e-02   1.0000000e+00   9.4196484e-01   1.6569624e-01   1.5034095e-01   2.0886583e-01   2.0943810e-01   3.9765627e-01   2.2041869e-01   4.5201302e-01   2.3553076e-01  -1.9587989e-01  -1.8524101e-01  -1.3218679e-01  -2.1836042e-01  -1.5043566e-03   2.9725772e-02  -1.4318403e-01  -1.5550574e-01  -1.6709305e-01   3.6688441e-02   1.5995124e-02  -1.4729800e-01   3.2661837e-01   2.3773281e-01   3.4588081e-01   2.6243252e-01   5.0883921e-02   7.9320207e-02   4.1057740e-01   3.9976759e-01   3.1668633e-01   6.2996300e-01  -1.5464028e-01   3.6162508e-01   2.0755925e-01   2.7821106e-01   2.8997503e-02  -1.5740467e-01   9.3272967e-02  -2.1537092e-02   3.6569941e-01   3.1301669e-01   3.3256606e-01   3.7286670e-01   9.1344185e-02   1.5736978e-01  -1.0000244e-01  -2.5973237e-02   1.1657794e-01  -8.3341261e-03   5.5264656e-01   1.2357204e-01  -4.0426770e-04  -1.9515499e-01   4.3215995e-01   3.4812207e-01   3.2387093e-01   1.7770272e-01  -8.2938782e-02  -1.6078581e-01  -4.5104562e-02  -2.8917041e-01   2.5511972e-02   1.3818640e-01   3.1133455e-01   3.2780629e-01  -6.7476593e-03  -2.2776372e-01   1.1163429e-01  -1.3423599e-01  -1.3820993e-01  -2.1868716e-01  -3.5272648e-01  -3.4370950e-01   1.5064893e-01  -2.9957657e-02  -2.5756524e-01   1.6590945e-01   2.3000911e-01   1.1938056e-02  -3.8545659e-01  -4.2360712e-01  -4.0765178e-01  -4.6230820e-01
   8.8377222e-02   1.3627457e-01  -5.2864347e-02   3.6717615e-01   2.7159460e-01   2.1916728e-01   7.0528658e-02   4.1415433e-01   7.8373782e-02   2.2143099e-01   3.1925691e-01   2.6179771e-01   1.5768801e-01   3.0865642e-01  -4.8457306e-03   5.6859602e-02   2.1706656e-01   3.7952349e-01   1.0180876e-01   8.4049884e-02   1.2045906e-01   2.3897320e-01  -3.3580249e-01  -2.3371850e-01  -1.2058499e-01  -6.6876886e-03   6.2008426e-02   9.4197965e-02   1.6975695e-01   3.6627318e-01   5.0755975e-02   9.6468043e-02   9.4196484e-01   1.0000000e+00   1.3034293e-01   1.1833162e-01   1.7715753e-01   1.7055195e-01   4.0965019e-01   2.0733588e-01   5.1211813e-01   2.8150534e-01  -2.2310362e-01  -2.2720186e-01  -1.5574175e-01  -2.3451676e-01  -4.8471744e-02  -1.0082036e-02  -1.1529066e-01  -1.6041003e-01  -1.3616036e-01   7.2173270e-02   1.5561594e-02  -1.6228592e-01   2.9952721e-01   2.5020849e-01   3.0236012e-01   2.3474973e-01  -2.7386443e-05   4.4816458e-02   3.4073027e-01   3.8270677e-01   3.0172684e-01   6.6337350e-01  -2.1177597e-01   3.3104803e-01   1.2843980e-01   2.2069869e-01   9.6522908e-03  -1.0522207e-01   5.8599908e-02  -2.7551706e-02   3.5184792e-01   2.9490316e-01   3.1814036e-01   3.5817501e-01   4.2942620e-02   1.1380349e-01  -3.0374160e-02  -4.3393076e-02   1.7381872e-01  -1.6005923e-03   5.7990029e-01   7.3826080e-02   2.1654437e-02  -2.2456285e-01   4.2180553e-01   3.4914029e-01   2.8680819e-01   1.8816895e-01  -2.6065369e-02  -1.1046868e-01   6.3136960e-03  -2.4977600e-01   8.3124912e-02   2.2912160e-01   3.5619726e-01   3.9616834e-01   3.0684370e-02  -1.9510522e-01   1.4198194e-01  -1.1011073e-01  -1.2543280e-01  -2.3024953e-01  -2.9550073e-01  -3.3382232e-01   1.7884070e-01  -1.3544273e-03  -2.1016745e-01   2.5303846e-01   2.5923297e-01   9.3353754e-02  -3.5011876e-01  -3.8366249e-01  -3.7532989e-01  -4.3159684e-01
  -4.5127520e-01  -4.2166438e-01   5.2716886e-01   1.9886526e-01   1.0138181e-01  -2.3260627e-02   1.8677825e-01   1.6726201e-01   5.3103228e-01   3.5938862e-01  -2.9752490e-01  -4.4375311e-01  -6.2578152e-02  -3.2229385e-01  -3.1946715e-02  -7.7896028e-02  -2.8445246e-01  -4.1528344e-01  -4.8581640e-01  -5.4248546e-01  -5.2116955e-01  -4.5227520e-01   5.2644545e-01   5.2651627e-01   5.4725367e-01   1.4187506e-01  -4.5529277e-01  -5.3153295e-01  -2.3341324e-01  -4.0793377e-01   3.4698258e-01   2.7103532e-01   1.6569624e-01   1.3034293e-01   1.0000000e+00   9.4541991e-01   1.3884721e-01   1.3837275e-01   1.3079526e-01   9.2916560e-02  -1.4965446e-01  -2.2880667e-01   5.7191028e-01   5.1060947e-01   6.9114102e-01   4.2131311e-01   4.7228765e-01   3.7327993e-01   3.1982841e-01  -1.2913454e-02  -7.7113856e-02  -2.5990003e-02  -6.4862517e-02  -2.7761519e-01   1.4912618e-01  -7.4539713e-02  -5.0434793e-01  -4.7554474e-01   1.1756775e-01  -1.4642793e-01   2.0621869e-01   1.1896796e-01  -4.4375469e-01  -2.9988290e-01   7.1652748e-01   6.5583118e-01   5.9289933e-01   5.5897996e-01  -6.3525614e-01  -6.1448063e-01   1.7204277e-01   1.2355111e-01   9.4916414e-02  -2.7641931e-01   2.5410815e-01   2.2683848e-01   3.1827410e-01   3.8817528e-01  -2.2537795e-01  -3.0108297e-01  -3.3309246e-01  -4.2522804e-01  -1.3125008e-02  -3.1970945e-01   2.5695225e-01   1.3272296e-01   2.4726784e-01   2.3526605e-03   3.5985549e-01   1.2762826e-01   3.8060386e-01   2.8202289e-01   3.4547570e-01   1.5586330e-01   1.6833077e-01   1.6308776e-01   4.0135003e-01   2.5386651e-01   3.1683079e-01  -1.3712711e-01  -6.5768918e-02  -3.0363397e-01   6.0742187e-02   2.9638567e-01   1.7564071e-01   4.3997862e-02   5.8615533e-02  -6.1444937e-03  -4.8980669e-02   1.9199735e-01   4.5469356e-01   3.1939332e-01   1.8707817e-03   2.0068880e-01   3.7921237e-01  -1.5749830e-01
  -4.4453271e-01  -4.0232485e-01   5.3148239e-01   2.6448391e-01   4.1874590e-02  -7.8217593e-02   2.2075644e-01   1.9566864e-01   4.9589267e-01   2.9242251e-01  -2.7437595e-01  -3.3706474e-01  -5.1018142e-02  -2.5194421e-01   2.5553095e-03  -3.2252513e-02  -3.0592455e-01  -4.0357276e-01  -4.4766874e-01  -5.1667979e-01  -5.6104687e-01  -4.6288079e-01   5.2337776e-01   5.8408134e-01   4.3849995e-01   6.3263859e-02  -4.5310894e-01  -5.2489098e-01  -2.6832422e-01  -3.8744682e-01   3.2686360e-01   2.6161174e-01   1.5034095e-01   1.1833162e-01   9.4541991e-01   1.0000000e+00   1.9364961e-01   1.8601942e-01   1.3108069e-01   1.4691693e-01  -9.9910040e-02  -1.4837317e-01   5.2577962e-01   4.6351970e-01   6.2547290e-01   3.6698628e-01   4.1327654e-01   3.4791964e-01   2.7538914e-01  -4.6906600e-02  -1.0594223e-01  -2.8579536e-02  -8.0232631e-02  -2.6689833e-01   1.7149679e-01  -8.3762041e-02  -4.8145023e-01  -4.5752537e-01   1.3751470e-01  -9.8681892e-02   2.3605202e-01   1.6887387e-01  -3.7567027e-01  -2.8242542e-01   6.5403385e-01   6.2425950e-01   5.9560657e-01   5.7708546e-01  -6.0462626e-01  -6.1548474e-01   1.4435867e-01   5.9412988e-02   1.2830812e-01  -1.7285627e-01   2.5426001e-01   2.7630765e-01   3.4366605e-01   4.2952185e-01  -2.4783604e-01  -2.6130705e-01  -3.4254648e-01  -3.9532894e-01   4.1004088e-02  -2.0839063e-01   2.6487288e-01   1.9142946e-01   2.2439074e-01   3.3333515e-02   4.0377983e-01   1.9497906e-01   3.7728281e-01   2.7329210e-01   3.4903997e-01   1.2387565e-01   1.4796151e-01   1.1863396e-01   3.3890430e-01   2.0131429e-01   2.7270353e-01  -1.0933221e-01  -4.8681769e-02  -2.7598619e-01   7.5893964e-02   2.9140089e-01   1.4178749e-01   6.3982047e-02  -1.3342320e-02  -6.4298745e-02  -8.8127927e-02   9.5449179e-02   3.9226274e-01   2.2842474e-01  -1.2021294e-02   2.0174262e-01   3.5854989e-01  -1.3961453e-01
  -4.0393100e-01  -4.0498425e-01   7.7910008e-02   6.6665951e-02   3.0974213e-01   2.6607875e-01  -4.0455555e-02   2.1124762e-01  -5.8492111e-02  -9.6406277e-03  -3.5028688e-01  -3.4322979e-01  -2.8079793e-01  -2.1886914e-01  -2.9150721e-01  -2.7763505e-01  -6.5617982e-01  -3.6317689e-01  -4.3987118e-01  -5.2876423e-01  -1.9511592e-01  -1.2958577e-01  -7.5023412e-02   5.9163438e-02  -4.2929510e-02  -1.5770090e-01   1.9047909e-01   1.9333600e-01  -7.2419128e-01  -4.0320331e-01  -4.6489435e-01  -4.4871276e-01   2.0886583e-01   1.7715753e-01   1.3884721e-01   1.9364961e-01   1.0000000e+00   9.1927720e-01   5.5680940e-01   8.5569811e-01   6.4863572e-01   5.7689796e-01  -7.3295098e-02  -1.3762183e-01  -1.4425237e-01  -1.9438627e-01   1.0601155e-01   7.2432710e-02  -2.6440144e-01  -2.2819203e-01  -4.4761569e-01  -2.3007619e-01   1.4352476e-01  -1.4983313e-01   5.1537961e-01  -1.3853010e-02  -1.1437033e-01  -1.5508837e-01   5.5744890e-01   5.7386876e-01   4.7336455e-01   6.1418954e-01  -8.2474100e-02   1.3788679e-01  -8.1417713e-02   1.6192222e-01   5.6381837e-01   5.7943357e-01  -3.0548148e-01  -2.9635865e-01   6.2116700e-01   4.1347322e-01   6.1449205e-01   5.3584316e-01   5.5934683e-01   5.3726642e-01   7.6455025e-01   7.3136250e-01  -6.9072218e-01  -2.3793214e-01  -5.5799553e-01  -5.5319678e-01   1.3824040e-01   4.5308013e-01  -1.2546912e-01  -1.1624153e-01   4.4427126e-01   5.0953992e-01   2.6475713e-01   1.9103398e-01  -1.3906312e-01  -1.1262423e-01  -2.9336308e-01  -4.8954061e-01  -5.3980860e-01  -5.3377753e-01  -1.7212689e-01  -3.1469677e-01  -1.8499002e-01  -4.6300417e-01  -3.2483445e-01  -2.1042579e-01  -4.3345018e-01  -4.4948744e-01  -5.4749134e-01   2.8775721e-01  -2.5579689e-01  -3.1056383e-01  -7.8496742e-01  -5.7731229e-01  -5.7976036e-03  -4.9249916e-01  -6.8811893e-01  -4.9329274e-01  -2.6075471e-01  -2.0514075e-01
  -3.0676406e-01  -2.9148890e-01   1.4987543e-01   1.1284026e-01   2.5705347e-01   2.3005782e-01   2.2591522e-02   1.9893040e-01  -1.3307304e-01  -2.8883957e-02  -3.3034764e-01  -2.8541691e-01  -2.4505357e-01  -2.1809011e-01  -3.1141387e-01  -2.4918325e-01  -6.0448001e-01  -2.9965808e-01  -3.6575578e-01  -4.6313161e-01  -2.2888596e-01  -1.7551209e-01  -3.7554217e-02   6.0959073e-02  -7.8219947e-02  -1.7463804e-01   2.0067248e-01   2.0514895e-01  -6.8015560e-01  -3.9676966e-01  -5.2477756e-01  -5.1577625e-01   2.0943810e-01   1.7055195e-01   1.3837275e-01   1.8601942e-01   9.1927720e-01   1.0000000e+00   4.9341838e-01   8.8118713e-01   5.6795814e-01   6.4550880e-01  -8.5485783e-02  -1.4118499e-01  -1.6347439e-01  -2.1871710e-01   1.3130116e-01   8.9501006e-02  -2.4276230e-01  -2.3093130e-01  -3.9951790e-01  -2.2471405e-01   1.7754612e-01  -8.5319633e-02   5.1803684e-01   4.4502908e-02  -6.5244470e-02  -8.3409342e-02   5.3864339e-01   5.0864452e-01   4.2366282e-01   5.3342586e-01  -6.9716003e-02   1.0684212e-01  -5.7361674e-02   1.3888528e-01   5.3238137e-01   5.1782137e-01  -2.6456627e-01  -3.0558178e-01   5.7016005e-01   3.4668477e-01   5.2071348e-01   5.0442232e-01   4.9104456e-01   4.9699886e-01   6.9857801e-01   6.8467639e-01  -6.2781285e-01  -1.4744445e-01  -4.9781335e-01  -4.4939283e-01   1.1469742e-01   4.8130191e-01  -6.9904324e-02  -3.5891996e-02   4.2282224e-01   5.2362872e-01   3.0824310e-01   2.3737393e-01  -1.7067919e-01  -1.2588128e-01  -3.1652008e-01  -5.0721902e-01  -4.7744736e-01  -4.9258632e-01  -1.5555869e-01  -2.9570023e-01  -1.8267317e-01  -4.4032520e-01  -2.7407899e-01  -2.2834161e-01  -4.3006336e-01  -4.5689598e-01  -5.7532235e-01   1.9842651e-01  -2.1887371e-01  -2.4823900e-01  -7.1335266e-01  -5.2383813e-01  -2.8485076e-02  -4.8633751e-01  -6.7277128e-01  -5.2448914e-01  -3.0791258e-01  -2.4819622e-01
  -1.4623919e-01  -1.3302442e-01  -6.0177455e-02   7.2251549e-02   1.4181144e-01   1.4045321e-01  -2.0009594e-01   7.4417760e-02  -2.8249115e-02   7.6428324e-02   9.4565059e-02  -1.5191897e-01  -4.1638579e-02  -1.4707628e-02  -3.5308664e-01  -4.2064268e-01  -9.1630013e-02  -2.4693528e-02  -1.8045309e-01  -2.6694352e-01   1.4804991e-02   4.5145983e-02  -6.3358128e-02   1.0866191e-01  -2.2806338e-02  -4.2135348e-02   6.1781756e-02   9.6451723e-02  -2.1207414e-01   6.3282588e-03  -1.8976375e-01  -8.2732752e-02   3.9765627e-01   4.0965019e-01   1.3079526e-01   1.3108069e-01   5.5680940e-01   4.9341838e-01   1.0000000e+00   5.8486078e-01   7.2201512e-01   4.1319510e-01   3.1162734e-02   3.2278633e-02   2.1905731e-02  -6.2231146e-03   3.1776310e-01   3.0065723e-01   1.2940204e-02   1.7105583e-02  -2.1898291e-01   1.0832338e-01  -8.7189322e-03  -8.9059223e-02   6.8625311e-01   4.8835571e-01   6.1624732e-02   1.5154751e-02   2.1362356e-01   1.5497641e-01   3.0208586e-01   3.0241080e-01   1.5709945e-01   3.4393280e-01  -6.0779346e-02   3.5871421e-01   3.2973308e-01   3.8532625e-01  -2.3674868e-01  -3.9026018e-01   9.5243665e-02  -1.4229256e-01   5.7658487e-01   3.6237810e-01   6.2809709e-01   5.9259939e-01   1.8244402e-01   1.7884953e-01  -3.5612706e-01  -3.2518225e-01  -9.7481674e-02  -2.6539059e-01   3.9554664e-01  -6.1492217e-02  -1.2309502e-01  -1.7464366e-01   6.2178327e-01   5.9178369e-01   2.1863167e-01   6.5316769e-02  -1.2267696e-01  -5.4198088e-02  -7.2573226e-02  -2.4435709e-01   6.1061710e-02   2.2252805e-01   4.6057766e-01   3.9623945e-01   1.4859902e-01  -1.6435711e-01  -2.7991060e-01  -3.3417350e-01  -1.2793174e-01  -2.6772257e-01  -3.8892645e-01  -3.5019008e-01   1.1961026e-02  -2.5425613e-01  -3.8858688e-01   1.2872967e-01   4.2034328e-01   6.8743965e-02  -3.4564357e-01  -3.2612872e-01  -3.4954744e-01  -5.3270204e-01
  -2.4940661e-01  -2.0620927e-01  -2.2546412e-03   1.6743328e-01   2.1839858e-01   2.2518844e-01  -2.0156613e-01   8.3294984e-02  -2.3434533e-01  -1.9229772e-02  -2.8681888e-01  -2.3573768e-01  -2.9600228e-01  -2.3008148e-01  -2.8266219e-01  -1.5591124e-01  -4.6716342e-01  -1.7791425e-01  -2.7643136e-01  -3.4217028e-01  -1.2959284e-01  -3.2483215e-02  -1.4652028e-01   6.7805484e-02  -4.3897963e-02  -1.4061187e-02   3.2127860e-01   3.0567611e-01  -4.9480305e-01  -1.7909084e-01  -5.3475239e-01  -4.5304497e-01   2.2041869e-01   2.0733588e-01   9.2916560e-02   1.4691693e-01   8.5569811e-01   8.8118713e-01   5.8486078e-01   1.0000000e+00   6.5298672e-01   7.2326551e-01  -9.6267107e-02  -1.1591947e-01  -2.1877873e-01  -2.5505809e-01   7.6053395e-02   3.3465785e-02  -3.3575736e-01  -3.4233584e-01  -3.5058308e-01  -2.5195359e-01   1.9502858e-01   9.6585861e-03   4.8919666e-01   4.4439756e-02  -2.4361781e-02  -6.2074717e-02   2.9592138e-01   3.6129753e-01   2.0110248e-01   4.0716802e-01  -1.4002297e-01   3.5238061e-02  -1.9282755e-01   3.3565488e-02   3.8670193e-01   3.8792108e-01  -1.0507114e-01  -1.6902685e-01   3.8482373e-01   1.9275363e-01   4.9138839e-01   4.2482626e-01   4.2342457e-01   3.9874123e-01   5.5234887e-01   5.6159864e-01  -4.3674401e-01   1.4786637e-02  -2.9588894e-01  -2.5843607e-01   1.3993368e-01   5.6863381e-01   9.7430734e-02   8.9796410e-02   4.3645385e-01   6.7856620e-01   2.6668689e-01   2.5323062e-01  -3.7016286e-01  -3.6663214e-01  -4.5233515e-01  -6.0582860e-01  -4.0993297e-01  -4.1889723e-01  -2.1908967e-01  -3.3671606e-01  -3.6005130e-01  -5.6731578e-01  -3.2246069e-01  -2.8002428e-01  -4.8246411e-01  -5.2059150e-01  -4.6887182e-01   2.6024417e-01  -3.6910793e-01  -3.9367636e-01  -6.6159114e-01  -5.0874892e-01  -1.6518450e-01  -5.9075901e-01  -6.9828212e-01  -5.3410413e-01  -2.4820184e-01  -9.9365427e-02
  -9.7253294e-02  -5.9851442e-02  -2.2446138e-01   1.4177050e-01   1.7216974e-01   2.0961445e-01  -1.5299926e-01   1.5093927e-01  -2.8133926e-01  -6.1414015e-02   1.2712091e-01   1.7394492e-02  -3.9459355e-02   9.7802688e-02  -1.5410684e-01  -1.3362290e-01  -6.9055084e-02   1.2849257e-01   3.9654106e-02  -2.7357722e-02   2.2440798e-01   2.6803056e-01  -2.7586728e-01  -6.9920693e-02  -1.5681047e-01  -1.4042645e-02   3.0502809e-01   3.5044878e-01  -1.2930472e-01   1.7014263e-01  -2.4268131e-01  -1.4129217e-01   4.5201302e-01   5.1211813e-01  -1.4965446e-01  -9.9910040e-02   6.4863572e-01   5.6795814e-01   7.2201512e-01   6.5298672e-01   1.0000000e+00   7.0378379e-01  -2.2180607e-01  -2.3652946e-01  -3.3173312e-01  -3.5823671e-01  -2.3683240e-04   6.2131588e-02  -2.8393223e-01  -2.3581744e-01  -3.1719594e-01  -1.3590745e-01   1.3933725e-02  -9.9047985e-02   4.9669865e-01   2.1636646e-01   1.8856792e-01   8.6078095e-02   1.9592814e-01   2.9058324e-01   2.6564844e-01   3.7877372e-01   2.5147593e-01   4.4628408e-01  -3.2517197e-01   7.1607850e-02   1.4927156e-01   2.1854125e-01   3.0736468e-02  -2.2944888e-02   1.9842030e-01   7.1276872e-02   6.4396700e-01   6.3810823e-01   5.7204616e-01   5.6101305e-01   2.8690200e-01   2.8748579e-01  -2.2978583e-01  -8.7195844e-02   4.1402341e-03  -1.4344769e-01   5.6738308e-01   3.4741348e-01  -8.9796511e-02  -1.8986919e-01   4.9187641e-01   5.9025883e-01   2.5944671e-01   1.2678355e-01  -2.0058002e-01  -2.0719709e-01  -2.6636459e-01  -4.5593526e-01  -1.7919371e-01  -5.5894497e-02   1.0460852e-01   1.0447587e-01  -8.0863215e-02  -2.1697630e-01  -1.3891906e-01  -1.6254768e-01  -2.5776107e-01  -4.8671760e-01  -4.3641539e-01  -5.7001530e-02  -5.4273234e-02  -1.5794669e-01  -4.7241136e-01  -1.4159063e-01   1.3208659e-01  -2.6465375e-01  -4.7283484e-01  -4.2858246e-01  -3.7301888e-01  -2.8052568e-01
  -9.1873422e-02  -3.6519773e-02  -1.5295172e-01   1.8977423e-01   2.6055062e-01   3.0454545e-01  -8.6120555e-02   6.5268037e-02  -3.2606129e-01  -4.3659280e-02   1.5797621e-02   1.1735520e-01  -4.1545146e-02   1.2657594e-01   1.9075489e-02   1.6683147e-01  -1.0447787e-01   1.2878737e-01   1.3817210e-01   8.3885507e-02   2.0825625e-01   2.9828537e-01  -2.9413176e-01  -7.5138069e-02  -2.0612791e-01   5.9353511e-02   5.3794800e-01   5.1621267e-01  -5.5957202e-02   2.2201996e-01  -4.0704390e-01  -3.0691503e-01   2.3553076e-01   2.8150534e-01  -2.2880667e-01  -1.4837317e-01   5.7689796e-01   6.4550880e-01   4.1319510e-01   7.2326551e-01   7.0378379e-01   1.0000000e+00  -3.2506425e-01  -3.8474317e-01  -4.8009257e-01  -4.6730853e-01  -2.3430258e-01  -2.3632560e-01  -4.3532663e-01  -4.0480745e-01  -2.3312810e-01  -2.4509982e-01   1.0944255e-01  -2.7891530e-02   2.6237419e-01  -1.7385304e-02   1.2155272e-01   1.8962658e-02   1.8671586e-01   2.8326719e-01   1.2669515e-01   2.8215542e-01   1.9542184e-01   2.6632799e-01  -3.6387407e-01  -1.8295454e-01   6.0435368e-02   5.9502448e-02   2.3822576e-01   1.8768468e-01   1.5168941e-01   1.2290096e-01   4.7018850e-01   5.9963009e-01   2.8779462e-01   3.4649914e-01   3.3011094e-01   3.4373944e-01  -7.7293271e-02   2.7689623e-01   4.2904595e-02   3.6951205e-02   3.0222242e-01   6.4342975e-01   1.0886348e-01   2.8004535e-02   2.3912550e-01   4.9799158e-01   2.8895267e-01   2.8764035e-01  -3.1953873e-01  -3.8304663e-01  -4.6642753e-01  -5.5377693e-01  -1.6690336e-01  -2.0710942e-01  -2.2785670e-01  -2.2516096e-01  -3.0511046e-01  -2.9262377e-01  -1.0223644e-01  -5.0204045e-02  -2.9067503e-01  -4.8728056e-01  -2.8877830e-01   2.2887446e-01  -2.8640812e-01  -2.4897286e-01  -3.0852758e-01  -2.8959255e-01  -2.4637214e-01  -4.9059971e-01  -4.7533696e-01  -4.4695791e-01  -2.5659397e-01   5.0240903e-02
  -3.4630787e-01  -3.9274953e-01   4.5870607e-01   2.9611535e-02   3.9646297e-02   1.3797398e-02   2.1156756e-01  -2.2587166e-02   4.9492639e-01   3.9704719e-01  -1.7949663e-01  -4.2091320e-01  -1.4560482e-01  -4.0256795e-01  -7.4995559e-03  -1.7476770e-01  -3.3237373e-01  -5.3549807e-01  -1.9532189e-01  -3.5780035e-01  -2.9562044e-01  -3.8602283e-01   4.5795912e-01   4.8882486e-01   5.7159696e-01   1.9531231e-01  -3.3834042e-01  -3.8457896e-01  -1.8310101e-01  -4.0655564e-01   1.2554134e-01   6.3521314e-02  -1.9587989e-01  -2.2310362e-01   5.7191028e-01   5.2577962e-01  -7.3295098e-02  -8.5485783e-02   3.1162734e-02  -9.6267107e-02  -2.2180607e-01  -3.2506425e-01   1.0000000e+00   9.1302425e-01   7.4200893e-01   5.7986907e-01   7.7624101e-01   5.7493251e-01   4.6668212e-01   1.8520399e-01   1.0580853e-01   1.0111049e-01  -1.5555930e-01  -2.2555682e-01   8.1362024e-02  -3.4910922e-02  -5.7834358e-01  -5.4736042e-01   7.7065003e-03  -1.5434178e-01  -7.9577018e-02  -1.9708290e-01  -4.3929987e-01  -4.5823956e-01   5.6293877e-01   2.7635825e-01   3.7525928e-01   3.0912510e-01  -5.4402942e-01  -4.2783228e-01  -1.5709281e-02   5.9696274e-02   1.1717655e-01  -2.8136702e-01   3.0313116e-01   1.9223803e-01   1.1095964e-01   1.3909733e-01  -1.9834481e-01  -4.3586258e-01  -2.9942029e-01  -3.8241306e-01  -1.1579471e-01  -4.4015275e-01  -2.0223789e-02   3.1973708e-02   1.7979982e-02  -2.2676907e-01  -5.0676931e-02  -3.2572877e-01   2.9176892e-01   2.2411140e-01   2.4962324e-01   1.7613123e-01   2.2735017e-01   1.9293247e-01   4.0773836e-01   2.4873600e-01   5.2798996e-01   7.5489476e-02  -3.5783988e-01  -2.7291890e-01   6.4216124e-02   2.1629579e-01   2.2695246e-01  -1.5279163e-03   7.5817795e-02   9.3794681e-02   9.8982789e-02   1.9870649e-01   5.0465450e-01   3.8998508e-01   1.5219258e-01   2.9498006e-01   4.2359189e-01  -1.0108684e-01
  -1.0676885e-01  -1.7221341e-01   3.4106107e-01   7.4937684e-02  -7.2683913e-02  -4.6714378e-02   4.6200678e-02  -1.2004291e-01   3.2619051e-01   2.7908040e-01  -1.3614928e-01  -3.3056151e-01  -2.1050250e-01  -4.1052419e-01  -1.0059983e-01  -1.9727244e-01  -2.0644050e-01  -3.3737849e-01  -8.7087983e-02  -2.2404035e-01  -2.0486242e-01  -3.1690820e-01   3.9490937e-01   4.4269984e-01   5.4850966e-01   2.0734974e-01  -2.7287793e-01  -2.9236088e-01  -1.5116245e-01  -3.5668706e-01   1.0094633e-01   6.1725063e-02  -1.8524101e-01  -2.2720186e-01   5.1060947e-01   4.6351970e-01  -1.3762183e-01  -1.4118499e-01   3.2278633e-02  -1.1591947e-01  -2.3652946e-01  -3.8474317e-01   9.1302425e-01   1.0000000e+00   6.6702509e-01   5.7812848e-01   8.0278308e-01   7.1288047e-01   4.2974062e-01   2.7456925e-01   1.4096791e-01   1.2698953e-01  -8.8584866e-02  -6.4406355e-02   1.6512166e-01   1.3047252e-01  -3.6251653e-01  -3.0662539e-01  -1.6813670e-01  -2.5702074e-01  -2.0539598e-01  -2.8105960e-01  -3.9710454e-01  -4.5858345e-01   4.5840067e-01   2.3372686e-01   2.1835748e-01   1.6342575e-01  -4.0868018e-01  -4.4609549e-01  -1.0719403e-01  -7.0075190e-02   2.2980451e-02  -3.3049502e-01   2.0925749e-01   1.1863212e-01  -4.1987984e-02  -6.6482419e-03  -1.0838916e-01  -2.9144678e-01  -1.2018599e-01  -2.0158058e-01  -5.1039025e-02  -4.2562994e-01   4.0539540e-02   1.6218467e-01   1.0082303e-01  -1.1784654e-01  -7.1066689e-02  -2.7850083e-01   1.3774422e-01   1.1509009e-01   1.7508154e-01   1.3531180e-01   1.7858292e-01   1.6131741e-01   3.7556656e-01   2.4828429e-01   4.2375031e-01   5.8510495e-02  -3.2931862e-01  -2.9896142e-01   3.9425828e-02   1.6673492e-01   1.5612258e-01  -1.1925809e-01   1.5786990e-01   2.0233992e-01   7.7646071e-02   1.8854521e-01   4.4825654e-01   3.1292590e-01   1.1817975e-01   2.6171169e-01   3.2281750e-01  -1.7866334e-01
  -3.4662744e-01  -3.6671354e-01   3.8073809e-01  -1.7791998e-02   6.3897696e-02  -1.5731383e-02   2.2543739e-01   8.2038819e-02   5.2215627e-01   3.4197307e-01  -1.9409502e-01  -4.6197933e-01  -4.9499020e-02  -3.2001736e-01  -6.1074097e-02  -2.4165020e-01  -2.2182713e-01  -4.7394552e-01  -4.3450257e-01  -4.5130664e-01  -3.6564482e-01  -3.9036250e-01   5.2256823e-01   5.3881216e-01   5.0964332e-01   8.2696190e-02  -4.3180617e-01  -4.6588977e-01  -1.6779909e-01  -4.5774369e-01   3.2619666e-01   3.0726228e-01  -1.3218679e-01  -1.5574175e-01   6.9114102e-01   6.2547290e-01  -1.4425237e-01  -1.6347439e-01   2.1905731e-02  -2.1877873e-01  -3.3173312e-01  -4.8009257e-01   7.4200893e-01   6.6702509e-01   1.0000000e+00   8.8410857e-01   6.9638420e-01   5.3062121e-01   7.5412130e-01   4.8564543e-01   3.4001943e-01   3.0875987e-01   6.9851855e-04  -4.4638684e-02   1.2079021e-01   1.2247953e-01  -4.9241806e-01  -4.5016282e-01   1.2629129e-01  -1.0086711e-01   1.0161121e-01  -8.5634673e-02  -3.5973553e-01  -3.9615061e-01   6.2807631e-01   4.3357673e-01   5.0434885e-01   4.4799297e-01  -6.3940550e-01  -4.6984896e-01  -4.7668831e-03  -1.4336770e-02  -3.4658471e-02  -3.8735667e-01   2.0220579e-01   1.2185240e-01   1.5191999e-01   1.6205014e-01  -1.9411556e-01  -4.4168344e-01  -2.8213700e-01  -3.5725752e-01  -1.6207595e-01  -5.9221134e-01   6.9165512e-02   6.2469305e-02   3.5752500e-02  -1.8799631e-01   1.1086300e-02  -2.1301114e-01   4.8933861e-01   4.7369496e-01   4.2656233e-01   3.8062393e-01   3.1116682e-01   2.7982677e-01   5.4233365e-01   3.7346270e-01   6.1799638e-01   2.2359234e-01  -1.5131524e-01  -1.2660701e-01   2.0777395e-01   3.3047317e-01   2.5086053e-01  -9.1971850e-02   2.6926163e-01   2.0932608e-01   1.6700242e-01   3.4550346e-01   5.8491614e-01   5.8227223e-01   3.3090257e-01   3.7054670e-01   3.7529803e-01  -1.8074533e-01
  -1.7501730e-01  -2.2159064e-01   1.9843352e-01  -8.9004812e-02   3.7084823e-02   1.8562275e-02   1.0916411e-01   6.7957138e-03   3.5162068e-01   2.3091113e-01  -1.2022153e-01  -3.3013055e-01  -4.7974956e-02  -2.5102838e-01  -1.0683219e-01  -3.0913025e-01  -1.7563900e-01  -3.5835490e-01  -3.4899490e-01  -3.2827195e-01  -2.0845807e-01  -2.6832263e-01   4.5215806e-01   4.9783853e-01   3.6031289e-01   3.2363677e-02  -2.9548292e-01  -3.0536958e-01  -1.7413599e-01  -3.9970922e-01   2.1720922e-01   2.2517311e-01  -2.1836042e-01  -2.3451676e-01   4.2131311e-01   3.6698628e-01  -1.9438627e-01  -2.1871710e-01  -6.2231146e-03  -2.5505809e-01  -3.5823671e-01  -4.6730853e-01   5.7986907e-01   5.7812848e-01   8.8410857e-01   1.0000000e+00   6.3868440e-01   5.2945419e-01   7.7935421e-01   7.3113691e-01   4.9589083e-01   4.6438724e-01   1.6974467e-01   2.1891184e-01   2.1540276e-01   3.0926180e-01  -3.3144083e-01  -2.6136432e-01   9.0780914e-02  -2.0519576e-02   4.1985256e-02  -1.1068849e-01  -2.4073507e-01  -3.2182422e-01   4.3555952e-01   2.9080650e-01   3.5162665e-01   3.2688614e-01  -5.0787743e-01  -3.7806711e-01  -9.1006727e-02  -1.5533773e-01  -6.7197538e-02  -3.0594449e-01   1.2413576e-01   7.7747149e-02   6.1402110e-02   3.8080209e-02  -1.7869522e-01  -3.4536610e-01  -1.9134338e-01  -2.2922921e-01  -2.0334595e-01  -5.7743684e-01   6.9367426e-03   1.0090339e-01   2.0097104e-02  -1.2256739e-01  -6.2100948e-02  -1.9757916e-01   3.7344227e-01   4.4853762e-01   3.3516100e-01   3.6423039e-01   2.4590110e-01   2.0264860e-01   4.5860838e-01   3.0987520e-01   5.6543440e-01   2.8597128e-01  -1.4184773e-01  -9.0708611e-02   1.7879651e-01   2.4708355e-01   1.4460151e-01  -1.7163597e-01   2.8968094e-01   2.3106088e-01   1.5247813e-01   3.1627850e-01   4.9138142e-01   5.3957340e-01   3.3343314e-01   3.0178002e-01   2.0888573e-01  -2.2544200e-01
  -5.9729676e-02  -1.2217148e-01   2.4724512e-01  -6.5341038e-02   3.0807786e-02  -1.8839005e-02   2.0363841e-03  -1.0159652e-01   2.3906653e-01   2.0493066e-01  -3.8276089e-02  -4.4425047e-01  -1.5403311e-01  -4.1391696e-01  -2.4659109e-01  -4.5004991e-01  -2.8267871e-01  -3.0498138e-01  -1.9270936e-01  -3.3370023e-01  -2.5504282e-01  -3.3621421e-01   3.5264375e-01   3.4301437e-01   3.7176947e-01  -3.6181311e-02  -2.4048429e-01  -2.1846466e-01  -3.5574947e-01  -4.1874840e-01  -1.0426057e-01  -1.3168292e-01  -1.5043566e-03  -4.8471744e-02   4.7228765e-01   4.1327654e-01   1.0601155e-01   1.3130116e-01   3.1776310e-01   7.6053395e-02  -2.3683240e-04  -2.3430258e-01   7.7624101e-01   8.0278308e-01   6.9638420e-01   6.3868440e-01   1.0000000e+00   8.7740122e-01   5.9520227e-01   4.3518311e-01   1.8120102e-01   2.1082331e-01   1.7750570e-01   5.6808574e-02   5.5049194e-01   4.3240406e-01  -2.1739095e-01  -1.4095146e-01   7.7482729e-02  -2.2270742e-02   5.3964555e-02  -5.9652721e-02  -2.1663543e-01  -2.9952212e-01   3.7336481e-01   3.0350055e-01   3.8566472e-01   3.2510864e-01  -5.2551559e-01  -5.9936785e-01   6.4675686e-03  -1.0315738e-01   2.7839833e-01  -6.2683687e-02   5.1428632e-01   3.9528120e-01   9.8981197e-02   8.6589483e-02  -3.6527429e-01  -4.1517374e-01  -1.9607203e-01  -3.0401528e-01   1.4181598e-01  -4.1426588e-01  -2.3266083e-02   4.8690580e-02   4.5402764e-01   1.7977475e-01   4.6814271e-02  -2.9503106e-01   6.2231194e-02   1.4319605e-01   2.4185408e-02  -3.8238414e-02   4.5010769e-02   9.4457760e-02   5.6188349e-01   3.7171965e-01   5.0628113e-01   1.1094952e-02  -4.8264761e-01  -3.8881252e-01  -1.7452109e-01  -3.8432725e-02  -2.3789297e-01  -2.9767021e-01   2.9702053e-01   2.0107094e-01  -2.1355999e-01   1.9794952e-01   6.3763322e-01   3.1587249e-01  -1.3748690e-01  -3.5437495e-02  -4.8064357e-02  -5.2542502e-01
   1.4754561e-01   1.2214673e-01   1.5435635e-01  -5.2821307e-02  -1.3711758e-01  -1.0012535e-01  -5.9538379e-02  -1.4441103e-01   1.1080165e-01   5.1077115e-02   4.2675455e-02  -3.2874280e-01  -8.7334754e-02  -3.1755691e-01  -2.1695043e-01  -4.0313487e-01  -1.1961619e-01  -9.2857652e-02  -3.4284146e-02  -1.4850296e-01  -1.7965182e-01  -2.5153329e-01   3.2679697e-01   2.5690716e-01   3.0914920e-01  -3.6466302e-02  -2.5899567e-01  -1.5628292e-01  -2.6392920e-01  -3.1054506e-01  -3.3762129e-02  -7.1424279e-02   2.9725772e-02  -1.0082036e-02   3.7327993e-01   3.4791964e-01   7.2432710e-02   8.9501006e-02   3.0065723e-01   3.3465785e-02   6.2131588e-02  -2.3632560e-01   5.7493251e-01   7.1288047e-01   5.3062121e-01   5.2945419e-01   8.7740122e-01   1.0000000e+00   4.8110810e-01   4.4845956e-01   7.4186518e-02   8.9790860e-02   1.9061714e-01   1.9496827e-01   5.5192310e-01   5.0978814e-01   1.1900966e-02   1.0452662e-01  -5.7535146e-02  -1.2102624e-01  -2.8587369e-02  -7.9872760e-02  -1.6120486e-01  -2.6080954e-01   2.4655732e-01   2.4918348e-01   1.8683866e-01   1.4537832e-01  -4.0067643e-01  -5.7564702e-01  -6.4023186e-02  -1.8826337e-01   2.3133997e-01  -1.4082239e-02   4.5768360e-01   3.6664616e-01  -1.9752264e-02  -1.9518092e-02  -2.2762510e-01  -2.5991462e-01  -2.1265501e-02  -1.3012810e-01   2.9740312e-01  -3.6748346e-01   1.0571556e-03   7.2171123e-02   4.9783507e-01   2.6168044e-01   1.2912771e-01  -2.3945957e-01   2.2729503e-02   1.2448826e-01  -9.8462044e-03   1.8119945e-02   4.1542682e-03   8.6367296e-02   5.3816163e-01   3.8000939e-01   4.1700737e-01   8.9927295e-02  -2.9759086e-01  -3.9807452e-01  -6.2045340e-02   1.6605825e-02  -2.8990871e-01  -3.7924532e-01   3.8286132e-01   2.9179051e-01  -2.2975717e-01   2.1237463e-01   6.3672591e-01   2.6814047e-01  -1.1010207e-01   1.4385452e-02  -1.2823717e-01  -5.6976567e-01
  -2.4893207e-02  -5.1823820e-02   2.1646079e-01  -1.2155570e-01  -1.0559029e-01  -1.4194969e-01   1.3578450e-01  -1.7099478e-02   2.9129097e-01   1.6950588e-01   1.0973851e-01  -2.3624741e-01   7.6237417e-02  -1.2637762e-01  -9.0525919e-02  -3.0675986e-01  -2.6095730e-02  -2.0983534e-01  -1.2760427e-01  -1.3916889e-01  -1.7118450e-01  -2.6805429e-01   4.6640130e-01   3.3472655e-01   1.5938867e-01  -1.4572781e-01  -4.0467705e-01  -3.7683729e-01  -7.0757978e-02  -2.7917676e-01   2.7281212e-01   2.4718539e-01  -1.4318403e-01  -1.1529066e-01   3.1982841e-01   2.7538914e-01  -2.6440144e-01  -2.4276230e-01   1.2940204e-02  -3.3575736e-01  -2.8393223e-01  -4.3532663e-01   4.6668212e-01   4.2974062e-01   7.5412130e-01   7.7935421e-01   5.9520227e-01   4.8110810e-01   1.0000000e+00   7.2923087e-01   5.5542571e-01   5.0387478e-01   1.5525814e-01   1.3137018e-01   2.2770894e-01   3.5499492e-01  -2.0499373e-01  -8.5893998e-02   1.7812373e-01  -7.7838099e-03   5.8547303e-02  -1.5884462e-01  -9.1591968e-02  -2.2149761e-01   3.2418439e-01   1.9906056e-01   2.5617335e-01   1.9876397e-01  -4.0488830e-01  -3.4047796e-01  -1.5614458e-01  -2.5214835e-01  -4.5738503e-02  -2.3201929e-01   1.6975392e-01   1.6695277e-01  -1.1206036e-01  -1.2990299e-01  -1.1393467e-01  -4.0476945e-01  -8.7669788e-02  -1.4183465e-01  -4.2946946e-02  -5.9423989e-01  -9.0137691e-04   1.4677976e-02   8.2258295e-02  -1.1351102e-01  -3.1537196e-02  -2.7061926e-01   4.0707797e-01   5.3209618e-01   3.8903702e-01   4.3945678e-01   3.2162438e-01   3.2795233e-01   5.7670522e-01   4.4695386e-01   6.2014228e-01   3.6640064e-01  -9.0254639e-02   2.6928925e-02   1.7593066e-01   2.5430748e-01   9.1204029e-02  -2.8412671e-01   3.7377184e-01   2.7170536e-01   1.7353975e-01   4.1711441e-01   5.4161255e-01   6.1006129e-01   3.1733453e-01   2.8634340e-01   7.4378866e-02  -2.9709377e-01
   1.9839228e-01   1.3745024e-01  -4.3877567e-02  -7.4320855e-02  -1.8798544e-01  -7.1703489e-02   2.6343407e-02  -5.5526280e-03   6.0571907e-02   2.4135702e-02   1.1916551e-01  -7.2917960e-02   2.5723341e-02  -6.1966079e-02  -2.0620258e-01  -3.9326612e-01   2.8875976e-02  -2.9748942e-02  -6.5016943e-02  -3.1709402e-02  -5.8613803e-02  -1.3927778e-01   2.3145055e-01   2.0408474e-01  -8.6930642e-02  -2.3493307e-01  -2.6331464e-01  -1.6560634e-01  -1.3829649e-01  -2.7133389e-01   7.3573625e-02   9.3388730e-02  -1.5550574e-01  -1.6041003e-01  -1.2913454e-02  -4.6906600e-02  -2.2819203e-01  -2.3093130e-01   1.7105583e-02  -3.4233584e-01  -2.3581744e-01  -4.0480745e-01   1.8520399e-01   2.7456925e-01   4.8564543e-01   7.3113691e-01   4.3518311e-01   4.4845956e-01   7.2923087e-01   1.0000000e+00   5.2384348e-01   6.7580591e-01   3.3250100e-01   4.1212781e-01   3.1992114e-01   5.2614719e-01   8.8646278e-02   2.0649977e-01   1.5726388e-01   2.0321323e-01   1.0641978e-01  -5.7840357e-02   7.2955278e-02  -2.5318634e-02   8.0167784e-02   1.4881852e-01   7.8152393e-02   8.0344954e-02  -2.1119458e-01  -2.1539942e-01  -1.6368783e-01  -2.5856634e-01  -6.7574295e-02  -7.2557416e-02   6.6545091e-02   8.3567763e-02  -1.1990850e-01  -1.6936286e-01  -1.3328789e-01  -2.3660186e-01  -2.0232775e-02  -1.9936722e-02  -7.2353446e-02  -5.2094705e-01  -1.5957246e-01  -3.4181545e-02   5.2301418e-02  -7.6013881e-02  -8.8889392e-02  -2.2441171e-01   2.5666696e-01   4.3311259e-01   2.7401467e-01   3.7665952e-01   1.5677107e-01   1.4556045e-01   4.0310857e-01   3.3239818e-01   4.7436127e-01   4.3334288e-01  -4.4781704e-02   3.8259750e-02   1.8678889e-01   1.2538987e-01  -8.6273743e-02  -3.6800374e-01   4.0373359e-01   2.6033152e-01   9.2371326e-02   2.9440429e-01   3.9298620e-01   4.5482005e-01   3.0709709e-01   2.0540949e-01  -1.0575778e-01  -3.4954708e-01
   2.6345205e-01   2.1774583e-01  -9.2101363e-03   3.2527531e-02  -4.1245640e-02  -1.3297736e-01   7.4042793e-02  -6.6957305e-02  -9.2085702e-02  -1.0681947e-01   1.6222011e-01   1.0000817e-01   1.3860181e-01   8.5578434e-02  -3.0332253e-03  -5.8631434e-02   2.3880544e-01   1.8091631e-01   8.7519087e-02   1.8748737e-01   1.6652589e-01   8.1729763e-02   8.7935655e-02   5.5334770e-02  -6.8529376e-02  -2.4285276e-02   3.8911781e-02  -5.2204192e-02   2.1939345e-01   4.7652266e-02   1.4423691e-01   2.2852713e-01  -1.6709305e-01  -1.3616036e-01  -7.7113856e-02  -1.0594223e-01  -4.4761569e-01  -3.9951790e-01  -2.1898291e-01  -3.5058308e-01  -3.1719594e-01  -2.3312810e-01   1.0580853e-01   1.4096791e-01   3.4001943e-01   4.9589083e-01   1.8120102e-01   7.4186518e-02   5.5542571e-01   5.2384348e-01   1.0000000e+00   6.5770222e-01   4.2082931e-01   5.2969231e-01   1.1244879e-01   3.9076775e-01   9.0947456e-02   1.9561270e-01  -8.2087216e-02  -8.3833198e-02  -1.3523389e-01  -2.8469761e-01   1.4237063e-01  -3.4517062e-02   1.2835703e-02  -1.2457171e-01  -8.5600986e-02  -1.4138888e-01   8.7567213e-02   9.7741256e-02  -2.9085590e-01  -2.5704649e-01  -2.4305290e-01  -2.4731245e-01  -2.3348748e-01  -2.2294170e-01  -3.1540808e-01  -3.4033762e-01   2.4018267e-01   1.4424019e-01   2.4546819e-01   2.9113974e-01  -6.8933217e-02  -2.5233774e-01   2.1708028e-01   2.1969211e-01  -9.2700022e-02  -1.2976279e-01  -2.7562489e-02   6.6437352e-02   1.0521958e-01   2.2289855e-01   1.2716417e-01   2.5467082e-01   3.1857796e-01   2.1553877e-01   1.5255471e-01   1.8211709e-01   3.6564943e-01   4.4502986e-01   1.2111576e-01   3.2012416e-01   1.9290829e-01   1.3123163e-01   1.6035939e-01  -2.0841959e-01   2.7964715e-01   3.5043223e-01   3.7534072e-01   2.8068769e-01  -2.5207921e-02   2.4885879e-01   3.5766500e-01   1.7298021e-01  -3.4627551e-02  -1.8273353e-02
   8.8188843e-02   2.8420235e-02   6.1173515e-02   2.3388092e-01  -1.0498416e-01  -3.3601942e-02   1.1262102e-01   1.3372687e-01   4.3309423e-02   7.5337648e-02   1.3318880e-01   1.0584950e-01   7.3395862e-02   3.5129790e-02  -1.7786248e-01  -2.8406548e-01   1.1837630e-01   6.6262436e-02  -4.0386547e-02   6.3106853e-03   6.8941782e-02   2.7652808e-02   5.8266312e-02   1.4645500e-01  -1.4171789e-01  -1.2652986e-01  -1.8456823e-01  -2.0157785e-01   5.5629957e-02  -7.7761187e-02   1.2467557e-01   2.2727228e-01   3.6688441e-02   7.2173270e-02  -2.5990003e-02  -2.8579536e-02  -2.3007619e-01  -2.2471405e-01   1.0832338e-01  -2.5195359e-01  -1.3590745e-01  -2.4509982e-01   1.0111049e-01   1.2698953e-01   3.0875987e-01   4.6438724e-01   2.1082331e-01   8.9790860e-02   5.0387478e-01   6.7580591e-01   6.5770222e-01   1.0000000e+00   2.4682121e-01   3.1722220e-01   2.9463642e-01   4.7587363e-01   4.8946835e-02   1.2993359e-01   6.5214080e-02   1.3866213e-01   9.5657625e-02  -4.6015403e-02   2.0248330e-01   1.9650528e-01   5.6541334e-02   2.2391587e-01   9.5249190e-02   1.3618861e-01  -5.5283234e-02  -4.8283780e-02  -1.3528241e-01  -2.1132159e-01  -8.1433445e-02  -1.2623108e-01  -5.3480986e-02  -8.8054827e-03  -1.8104526e-01  -1.8228606e-01  -3.3323966e-02  -1.7371714e-01   4.0816016e-02   4.6647718e-02  -4.3151980e-02  -4.1141277e-01  -4.8197876e-03   5.2406892e-02  -5.5515295e-03  -1.4880438e-01  -6.1528548e-02  -1.3063542e-02   2.5325182e-01   4.0939296e-01   3.3274807e-01   3.4699435e-01   3.3612140e-01   3.3526082e-01   3.6315779e-01   3.9124404e-01   4.2986642e-01   4.0931285e-01   4.1830536e-02   1.2160364e-01   2.1301288e-01   8.4514195e-02   2.8517573e-02  -3.6895715e-01   2.5101135e-01   1.4744022e-01   2.4176345e-01   3.7239827e-01   2.0394867e-01   4.0900053e-01   2.8860123e-01   7.6587756e-02  -1.0660772e-01  -2.4215926e-01
   3.4555032e-01   3.2765707e-01  -5.5892687e-02   1.2834661e-02   6.6000613e-02  -1.8926607e-02  -1.2107337e-01  -1.6078533e-01  -2.3875084e-01  -1.4814205e-01   2.2339442e-02  -5.1689493e-02  -2.0433405e-02  -1.6232234e-01  -2.5768017e-02  -8.0459586e-02  -4.7663371e-02   1.4442212e-01   5.0032252e-02   1.1951826e-01   5.3481147e-02   7.7844592e-02   4.5610715e-02  -7.2560944e-02  -1.4561032e-01  -1.6618475e-01   1.9116265e-01   1.7692883e-01  -2.0717910e-01  -1.0804899e-01  -2.8313019e-01  -2.6575235e-01   1.5995124e-02   1.5561594e-02  -6.4862517e-02  -8.0232631e-02   1.4352476e-01   1.7754612e-01  -8.7189322e-03   1.9502858e-01   1.3933725e-02   1.0944255e-01  -1.5555930e-01  -8.8584866e-02   6.9851855e-04   1.6974467e-01   1.7750570e-01   1.9061714e-01   1.5525814e-01   3.3250100e-01   4.2082931e-01   2.4682121e-01   1.0000000e+00   7.4565445e-01   4.3841643e-01   4.6356533e-01   2.5409494e-01   3.6300735e-01  -3.7551572e-02   1.4907065e-01  -3.4130330e-02  -1.1457355e-04   1.3858975e-03  -6.5751260e-02  -1.6478717e-01  -1.4827691e-01  -1.4217908e-01  -1.7911166e-01   4.0526529e-02  -6.9381589e-02   1.3576264e-02  -1.6939880e-02   1.2359227e-01   1.0256925e-01   7.9206093e-02   5.8817124e-02   4.2318131e-02   1.4110905e-03  -6.9161798e-02   1.9513799e-01   1.0593809e-01   1.9082198e-01   1.8082428e-01   1.8879865e-01   3.5755086e-01   2.7974191e-01   4.0158200e-01   4.0398203e-01   2.5738758e-01   1.8737922e-01  -2.5699792e-01  -1.5589101e-01  -3.0743799e-01  -2.1892287e-01  -2.7401196e-01  -3.5067428e-01  -1.3592444e-01  -2.0481807e-01  -1.2580915e-01  -8.2499406e-02  -1.9620849e-01  -7.8127712e-02  -3.0689698e-01  -2.4031306e-01  -3.6347930e-01  -2.1887061e-02   8.1559128e-02  -7.0715368e-03  -2.9937304e-01  -2.0679909e-01  -1.6708668e-01  -2.7369599e-01  -3.0901623e-01  -3.3823148e-01  -3.2310318e-01  -1.7108752e-01
   5.7389216e-01   5.7720977e-01  -2.2614212e-01  -5.9780581e-02  -2.6432156e-01  -1.4071212e-01  -2.6930943e-01  -3.3751339e-01  -4.4914046e-01  -3.2739487e-01   1.1854829e-01   1.4148960e-01  -2.9132336e-02  -9.9394253e-02  -4.8296587e-02  -4.9967716e-02   2.1699510e-01   3.5489591e-01   2.2964366e-01   3.8973444e-01   1.5183399e-01   1.5027308e-01   3.8934366e-04  -3.4329675e-02  -2.0467210e-01  -9.3666514e-02   1.5633884e-01   2.1506325e-01   4.6379611e-02   1.0901154e-01  -1.8267401e-01  -9.4906263e-02  -1.4729800e-01  -1.6228592e-01  -2.7761519e-01  -2.6689833e-01  -1.4983313e-01  -8.5319633e-02  -8.9059223e-02   9.6585861e-03  -9.9047985e-02  -2.7891530e-02  -2.2555682e-01  -6.4406355e-02  -4.4638684e-02   2.1891184e-01   5.6808574e-02   1.9496827e-01   1.3137018e-01   4.1212781e-01   5.2969231e-01   3.1722220e-01   7.4565445e-01   1.0000000e+00   2.8186310e-01   5.1394683e-01   4.2071316e-01   5.2497910e-01  -2.9377513e-01  -8.0462314e-02  -3.0173822e-01  -2.4553142e-01   9.5665271e-02  -1.3749913e-01  -2.7644394e-01  -3.1506603e-01  -3.8003747e-01  -4.1527897e-01   3.0539760e-01   1.4739350e-01  -2.9812415e-01  -2.9035441e-01  -2.0046730e-01  -4.4225275e-02  -2.3002400e-01  -1.9721915e-01  -2.8535176e-01  -3.2509352e-01   2.3781517e-01   4.1741114e-01   3.5321052e-01   5.1467425e-01   1.0951192e-01   1.4484432e-01   3.2372099e-01   4.2133039e-01   2.0922392e-01   2.9574931e-01   7.6360984e-02   1.9779792e-01  -3.1740748e-01  -1.6156635e-01  -2.9716784e-01  -7.6229320e-02  -1.0807416e-01  -1.6240013e-01  -1.9852715e-01  -1.8305704e-01  -1.6928279e-01   1.0634966e-01  -4.3784941e-02  -3.4350651e-02  -8.3666566e-02  -1.0368342e-01  -1.9101529e-01  -1.4334106e-01   9.3881629e-02   9.4128554e-02  -1.8866737e-03  -6.0360649e-02  -2.9465833e-01  -2.0791113e-01  -2.1088779e-02  -1.1822463e-01  -2.7465042e-01  -2.9163986e-02
   1.0313518e-01   8.1710388e-02   6.9010690e-02   8.4936467e-02   5.4628111e-02   1.4937057e-02  -1.5336854e-01   5.2676717e-03  -1.7071314e-01  -9.0423130e-02   1.4326160e-01  -1.1897040e-01  -4.7827198e-02  -1.0873070e-01  -3.4810977e-01  -4.9472840e-01  -2.1791747e-01   3.3162841e-02  -1.0265661e-01  -2.0102394e-01  -9.1622731e-02  -7.8885191e-02   1.2238548e-01   1.5673196e-01  -1.2359221e-01  -2.6945767e-01   4.3594502e-04   6.2378523e-02  -4.4056724e-01  -1.9835242e-01  -3.0046193e-01  -2.5029526e-01   3.2661837e-01   2.9952721e-01   1.4912618e-01   1.7149679e-01   5.1537961e-01   5.1803684e-01   6.8625311e-01   4.8919666e-01   4.9669865e-01   2.6237419e-01   8.1362024e-02   1.6512166e-01   1.2079021e-01   2.1540276e-01   5.5049194e-01   5.5192310e-01   2.2770894e-01   3.1992114e-01   1.1244879e-01   2.9463642e-01   4.3841643e-01   2.8186310e-01   1.0000000e+00   7.4462988e-01   1.6013582e-01   2.3412263e-01   2.0798274e-01   2.2766801e-01   2.7859668e-01   2.5773909e-01   1.7199867e-01   1.8700201e-01  -2.4349074e-02   2.5912178e-01   2.9593599e-01   3.2096054e-01  -2.6607693e-01  -5.4947494e-01   1.2857062e-01  -1.7508192e-01   5.7373085e-01   4.1244094e-01   6.2204514e-01   6.2391895e-01   1.8933193e-01   1.2951024e-01  -4.7647673e-01  -2.2652023e-01  -1.0210077e-01  -1.8092582e-01   4.7982552e-01  -2.1736488e-02   4.3289467e-02   1.4015597e-02   7.5933362e-01   6.3317923e-01   4.1924994e-01   1.5620914e-01  -2.0289165e-01   1.4209006e-02  -1.8033582e-01  -3.0040195e-01  -1.4392096e-01  -5.5296231e-02   3.8692959e-01   2.7818518e-01   2.1136691e-01  -8.3453646e-02  -3.4346078e-01  -3.4903903e-01  -2.8029865e-01  -3.2590164e-01  -6.4934844e-01  -4.0011297e-01   1.8138206e-01  -1.2799642e-02  -5.3737933e-01  -4.8880348e-02   3.5298959e-01  -3.9707708e-02  -4.5777084e-01  -4.4905512e-01  -5.3137410e-01  -6.7946394e-01
   4.7323877e-01   4.2767305e-01  -1.1595930e-01  -5.6813779e-02  -1.3832910e-01  -1.3581095e-01  -1.9867359e-01  -1.2501693e-01  -2.4955313e-01  -2.0186894e-01   4.0167116e-01   1.3011566e-01   1.2790728e-01   6.2025767e-02  -3.3499875e-01  -4.7230978e-01   2.7195243e-01   3.8318107e-01   1.4706870e-01   1.4488472e-01   1.1970349e-01   7.6083520e-02   4.8598784e-02   5.0951726e-02  -1.7166340e-01  -1.9094310e-01  -2.8327702e-02   4.2790781e-02  -1.3494059e-02   9.2702132e-02  -6.6003961e-02   3.8840020e-02   2.3773281e-01   2.5020849e-01  -7.4539713e-02  -8.3762041e-02  -1.3853010e-02   4.4502908e-02   4.8835571e-01   4.4439756e-02   2.1636646e-01  -1.7385304e-02  -3.4910922e-02   1.3047252e-01   1.2247953e-01   3.0926180e-01   4.3240406e-01   5.0978814e-01   3.5499492e-01   5.2614719e-01   3.9076775e-01   4.7587363e-01   4.6356533e-01   5.1394683e-01   7.4462988e-01   1.0000000e+00   4.1530726e-01   5.1108747e-01  -1.1165542e-01  -7.1539211e-02   1.5506228e-02  -7.8888924e-02   3.5160431e-01   2.2605104e-01  -1.2412166e-01   1.4568336e-01  -7.9682329e-02  -5.1040849e-02  -6.3983093e-02  -3.4857371e-01  -2.2830568e-01  -4.6388176e-01   1.8011148e-01   1.1722645e-01   2.6487744e-01   2.6906123e-01  -2.9606427e-01  -3.3578196e-01  -7.4649100e-02  -1.0082018e-01   2.8915399e-01   2.1054229e-01   4.5434106e-01  -3.1158883e-01   5.6123204e-02   4.2329701e-02   5.5363439e-01   4.6431957e-01   1.6088492e-01   9.0702515e-02  -1.3752197e-01   1.0577251e-01  -1.5140619e-02  -1.1476871e-02   1.6586029e-01   2.7219109e-01   5.0386102e-01   5.3395161e-01   3.0290326e-01   2.7512685e-01  -9.5269762e-02  -2.0341537e-01   2.3642108e-02  -1.0504184e-01  -3.9933663e-01  -6.8827519e-01   4.0816598e-01   1.5421537e-01  -9.7569135e-02   3.1859478e-01   3.7648843e-01   2.4616652e-01  -8.4067665e-02  -2.5278353e-01  -5.2570097e-01  -6.4907733e-01
   8.2920717e-01   7.9987611e-01  -5.1357929e-01  -8.4328532e-02  -2.0577223e-01  -1.9410475e-01  -4.1034492e-01  -2.8229376e-01  -5.6944809e-01  -4.6745686e-01   3.1379948e-01   3.7508898e-01  -8.3574592e-02   1.5331973e-01  -3.0857132e-01  -1.6536783e-01   5.5649620e-01   8.4306079e-01   3.9502280e-01   5.2972226e-01   3.1884786e-01   3.3317302e-01  -5.0802635e-01  -5.7222808e-01  -4.4433644e-01  -1.5424282e-01   2.8648600e-01   3.8782025e-01   2.0796187e-01   4.5817351e-01  -2.2655353e-01  -1.5686353e-01   3.4588081e-01   3.0236012e-01  -5.0434793e-01  -4.8145023e-01  -1.1437033e-01  -6.5244470e-02   6.1624732e-02  -2.4361781e-02   1.8856792e-01   1.2155272e-01  -5.7834358e-01  -3.6251653e-01  -4.9241806e-01  -3.3144083e-01  -2.1739095e-01   1.1900966e-02  -2.0499373e-01   8.8646278e-02   9.0947456e-02   4.8946835e-02   2.5409494e-01   4.2071316e-01   1.6013582e-01   4.1530726e-01   1.0000000e+00   9.2563245e-01  -2.5928776e-01   1.3880502e-02  -1.1250043e-01   5.5339556e-02   5.1167454e-01   3.8641521e-01  -5.9767740e-01  -2.2343470e-01  -4.2773807e-01  -3.7835058e-01   6.2796587e-01   2.9226419e-01  -2.1398721e-01  -3.0309733e-01  -1.0602319e-01   2.6228618e-01  -1.7742052e-01  -1.2057704e-01  -3.8692124e-01  -3.7134601e-01   2.7442264e-01   4.5979775e-01   5.8529771e-01   6.1704806e-01   3.3516123e-01   1.9344883e-01  -1.4797873e-02   9.9849053e-02   2.3557373e-01   3.4230689e-01  -9.7948300e-02   1.5794816e-01  -4.7035088e-01  -3.8494604e-01  -3.4454073e-01  -2.6361029e-01  -1.8983715e-01  -9.0970958e-02  -1.1271063e-01   6.3013137e-02  -3.7844728e-01  -4.2281519e-02   1.3478029e-01   3.8906594e-02  -1.4167555e-01  -3.1198918e-01  -3.7644792e-01  -3.7930151e-01   2.2264395e-01   1.6183974e-01  -1.1666729e-01  -2.4051520e-02  -2.0583358e-01  -2.5535994e-01  -2.0298363e-01  -4.0344235e-01  -6.1560816e-01  -2.3761833e-01
   8.7271748e-01   8.6016125e-01  -4.5092007e-01  -1.1964303e-01  -3.1909672e-01  -2.7262221e-01  -3.7423523e-01  -2.4050674e-01  -5.7673340e-01  -4.7180273e-01   4.1909708e-01   4.0764699e-01   4.2751556e-02   1.9547329e-01  -2.6330318e-01  -1.8249598e-01   5.0166822e-01   8.0165540e-01   4.1907965e-01   5.3066278e-01   2.2973992e-01   2.3615618e-01  -3.9457421e-01  -5.1722341e-01  -5.0100796e-01  -3.0313093e-01   1.5356247e-01   2.6656855e-01   1.4777089e-01   3.6919358e-01  -2.2521840e-01  -1.6398082e-01   2.6243252e-01   2.3474973e-01  -4.7554474e-01  -4.5752537e-01  -1.5508837e-01  -8.3409342e-02   1.5154751e-02  -6.2074717e-02   8.6078095e-02   1.8962658e-02  -5.4736042e-01  -3.0662539e-01  -4.5016282e-01  -2.6136432e-01  -1.4095146e-01   1.0452662e-01  -8.5893998e-02   2.0649977e-01   1.9561270e-01   1.2993359e-01   3.6300735e-01   5.2497910e-01   2.3412263e-01   5.1108747e-01   9.2563245e-01   1.0000000e+00  -2.4538283e-01   1.6688469e-02  -1.3654064e-01   1.0613013e-03   4.6803473e-01   3.2651525e-01  -5.6267088e-01  -2.6151237e-01  -4.5018679e-01  -3.9663522e-01   5.3427625e-01   2.0206448e-01  -2.4212125e-01  -3.7039144e-01  -1.2377158e-01   2.0034153e-01  -1.9127419e-01  -1.4226772e-01  -4.2370390e-01  -4.3464931e-01   2.2259415e-01   4.4109663e-01   5.5276991e-01   6.1958440e-01   3.3749603e-01   1.3818236e-01   6.4276677e-02   1.4020589e-01   2.9818313e-01   3.7074534e-01  -1.8850473e-02   1.6551576e-01  -4.5770835e-01  -2.9216990e-01  -3.4328190e-01  -2.0119766e-01  -1.9704658e-01  -9.3165438e-02  -6.4517665e-02   6.6262716e-02  -3.1442822e-01   5.3099538e-04   1.3669013e-01   6.9255437e-02  -1.4190618e-01  -2.6039186e-01  -4.2853082e-01  -4.2316943e-01   2.9138744e-01   2.0089757e-01  -1.4152614e-01  -1.3743318e-04  -1.8006409e-01  -2.2231302e-01  -2.1070669e-01  -3.6210455e-01  -6.4254865e-01  -3.0584935e-01
  -5.0500700e-01  -5.4589866e-01   1.8050519e-01  -7.4232295e-02   3.7208960e-01   2.5413444e-01   3.4119229e-01   4.1507632e-01   2.6445704e-01   1.3661975e-01  -2.1750175e-01  -3.0892261e-01   6.1082871e-02   3.3933235e-02  -1.8633158e-01  -2.8253587e-01  -5.6742709e-01  -4.9950482e-01  -5.2153299e-01  -5.9685040e-01  -2.6392961e-01  -2.4417873e-01   6.4840395e-02   6.7920271e-02  -1.7980427e-01  -2.8935627e-01  -1.6774703e-02  -3.7600172e-02  -5.8584530e-01  -4.9536971e-01  -2.4098568e-01  -2.6579181e-01   5.0883921e-02  -2.7386443e-05   1.1756775e-01   1.3751470e-01   5.5744890e-01   5.3864339e-01   2.1362356e-01   2.9592138e-01   1.9592814e-01   1.8671586e-01   7.7065003e-03  -1.6813670e-01   1.2629129e-01   9.0780914e-02   7.7482729e-02  -5.7535146e-02   1.7812373e-01   1.5726388e-01  -8.2087216e-02   6.5214080e-02  -3.7551572e-02  -2.9377513e-01   2.0798274e-01  -1.1165542e-01  -2.5928776e-01  -2.4538283e-01   1.0000000e+00   7.9481161e-01   7.9184049e-01   6.7192074e-01   8.5736293e-02   2.2025868e-01   1.6114345e-01   2.9598760e-01   7.3381642e-01   7.0204421e-01  -4.2895619e-01  -2.3691769e-01   5.4650889e-01   3.6905759e-01   4.5556513e-01   3.8945026e-01   4.3687295e-01   4.0549978e-01   6.9174933e-01   6.4680919e-01  -6.3591185e-01  -3.8403934e-01  -6.7638817e-01  -6.5698381e-01  -1.8739448e-01   5.6150886e-02  -3.8580550e-01  -3.7815266e-01   1.7105161e-02   3.0160482e-02   1.3927362e-01   6.1559148e-02   3.2622572e-01   3.5463576e-01   1.5224377e-01  -2.6446089e-02  -2.4389328e-01  -3.1813014e-01   3.0761186e-02  -1.1419730e-01   2.5124194e-01   3.4698709e-02  -3.2160408e-02   9.3477326e-02  -1.0196852e-01  -5.3452306e-02  -2.8412062e-01   2.0258027e-01   8.5033343e-03  -2.1055029e-02  -4.0030562e-01  -2.7844325e-01   1.8546316e-01  -4.9697242e-02  -1.8817664e-01  -1.0362332e-01  -4.4641143e-02  -1.5099475e-01
  -2.9348465e-01  -3.3245590e-01  -1.5877560e-01  -6.0879958e-02   2.7686948e-01   2.4828819e-01   2.2086566e-02   2.4771071e-01  -4.0374729e-02  -7.7803443e-04  -2.0627331e-01  -2.1080427e-01  -1.8330024e-01  -9.6289809e-02  -2.8894496e-01  -2.6919334e-01  -4.5634466e-01  -2.5922059e-01  -3.6202254e-01  -3.7565499e-01  -9.0600477e-02  -2.6855833e-02  -2.2943056e-01  -1.2482996e-01  -3.0433667e-01  -3.0845301e-01   1.8992631e-01   1.9331024e-01  -5.7039188e-01  -3.1594424e-01  -4.1641264e-01  -3.8172247e-01   7.9320207e-02   4.4816458e-02  -1.4642793e-01  -9.8681892e-02   5.7386876e-01   5.0864452e-01   1.5497641e-01   3.6129753e-01   2.9058324e-01   2.8326719e-01  -1.5434178e-01  -2.5702074e-01  -1.0086711e-01  -2.0519576e-02  -2.2270742e-02  -1.2102624e-01  -7.7838099e-03   2.0321323e-01  -8.3833198e-02   1.3866213e-01   1.4907065e-01  -8.0462314e-02   2.2766801e-01  -7.1539211e-02   1.3880502e-02   1.6688469e-02   7.9481161e-01   1.0000000e+00   6.0939670e-01   7.0459585e-01   2.0189370e-01   3.1172566e-01  -1.5501166e-01   8.6371741e-02   5.0965894e-01   5.3330781e-01  -1.2862090e-01   4.3563080e-02   4.6259095e-01   3.0073241e-01   4.1930476e-01   4.9787216e-01   3.4822013e-01   3.3940636e-01   6.1486686e-01   5.9607352e-01  -5.3067675e-01  -1.7310556e-01  -4.8868706e-01  -4.4216051e-01  -1.2064717e-01   2.6882014e-01  -3.3380647e-01  -3.0317910e-01   6.2361407e-02   1.7029026e-01   7.0140675e-03   5.8677415e-02   2.9501776e-02   5.5621746e-02  -1.3325116e-01  -2.6473145e-01  -3.9302636e-01  -4.9939422e-01  -1.6680507e-01  -2.8380710e-01  -1.9329903e-02  -9.2985265e-02  -1.7712861e-01   6.4606337e-02  -2.6882828e-01  -2.7124182e-01  -4.0302148e-01   2.7494087e-01  -5.5610897e-02  -6.9940933e-02  -5.2225133e-01  -4.4281012e-01  -2.5390135e-02  -3.1870595e-01  -3.5752535e-01  -2.6979294e-01  -1.7652404e-01  -7.6500871e-02
  -3.8342904e-01  -4.0487364e-01   1.1237162e-01   4.1814546e-02   4.3583858e-01   2.9747367e-01   3.9521151e-01   5.8950357e-01   3.7124791e-01   3.0317889e-01   1.3818692e-02  -3.7364332e-02   2.5307254e-01   2.5012180e-01  -5.6170940e-02  -1.2158038e-01  -3.7947313e-01  -3.1278915e-01  -4.7680716e-01  -5.4846394e-01  -2.9583207e-01  -2.3224651e-01  -5.9551441e-02  -5.5267987e-03  -2.4665445e-01  -3.5400465e-01  -7.6953893e-02  -1.2157666e-01  -4.4877705e-01  -3.3504241e-01  -1.6414943e-01  -1.6894756e-01   4.1057740e-01   3.4073027e-01   2.0621869e-01   2.3605202e-01   4.7336455e-01   4.2366282e-01   3.0208586e-01   2.0110248e-01   2.6564844e-01   1.2669515e-01  -7.9577018e-02  -2.0539598e-01   1.0161121e-01   4.1985256e-02   5.3964555e-02  -2.8587369e-02   5.8547303e-02   1.0641978e-01  -1.3523389e-01   9.5657625e-02  -3.4130330e-02  -3.0173822e-01   2.7859668e-01   1.5506228e-02  -1.1250043e-01  -1.3654064e-01   7.9184049e-01   6.0939670e-01   1.0000000e+00   7.8690488e-01   2.7723687e-01   5.3342587e-01   1.8893638e-01   5.0254643e-01   6.6245439e-01   6.8124807e-01  -4.2819716e-01  -3.6622752e-01   4.2043303e-01   2.4944953e-01   4.1909180e-01   3.7642178e-01   4.0236118e-01   4.2006702e-01   5.9841079e-01   5.8757200e-01  -5.8489473e-01  -3.4270342e-01  -4.9199664e-01  -5.4923063e-01   1.1553595e-01   1.2814980e-02  -2.7857800e-01  -3.7050487e-01   2.1584921e-01   3.5772136e-02   2.6156658e-01   1.1147493e-01   2.7651091e-01   2.5775300e-01   2.0366725e-01  -7.8450798e-02  -1.9918949e-01  -1.7583909e-01   1.6582219e-01   7.7412029e-02   2.5040706e-01   1.6505175e-02   3.4122298e-03  -6.9752296e-02  -9.4741852e-02  -5.2985007e-02  -3.4011730e-01  -4.2555590e-02   1.1628773e-01   3.9749053e-03  -3.7525963e-01  -1.1108546e-01   2.6049037e-01   5.4316626e-02  -2.1425566e-01  -1.9067060e-01  -1.6829015e-01  -3.6177291e-01
  -3.4922348e-01  -3.4504884e-01  -1.3280724e-01   5.9806218e-02   4.0770436e-01   3.4961822e-01   1.1138352e-01   5.1825814e-01   2.0409897e-01   2.1472053e-01  -1.4428130e-01  -6.3179686e-02   2.0846590e-02   1.3506838e-01  -1.7241186e-01  -1.1741147e-01  -3.5140063e-01  -1.8863296e-01  -4.8999355e-01  -5.0568270e-01  -2.2186545e-01  -9.1141649e-02  -2.6137816e-01  -1.2624413e-01  -2.3980904e-01  -2.4465586e-01   8.2896020e-02   9.6465871e-02  -4.7611777e-01  -1.5074337e-01  -2.3633366e-01  -2.0494395e-01   3.9976759e-01   3.8270677e-01   1.1896796e-01   1.6887387e-01   6.1418954e-01   5.3342586e-01   3.0241080e-01   4.0716802e-01   3.7877372e-01   2.8215542e-01  -1.9708290e-01  -2.8105960e-01  -8.5634673e-02  -1.1068849e-01  -5.9652721e-02  -7.9872760e-02  -1.5884462e-01  -5.7840357e-02  -2.8469761e-01  -4.6015403e-02  -1.1457355e-04  -2.4553142e-01   2.5773909e-01  -7.8888924e-02   5.5339556e-02   1.0613013e-03   6.7192074e-01   7.0459585e-01   7.8690488e-01   1.0000000e+00   1.8520133e-01   5.4443787e-01  -3.7458646e-02   4.2793754e-01   5.5336331e-01   6.1320958e-01  -2.7022665e-01  -1.9776889e-01   4.3793172e-01   2.7352281e-01   4.3658203e-01   4.7152710e-01   3.4865433e-01   3.3014921e-01   6.2023907e-01   6.5032971e-01  -5.1739596e-01  -1.4736747e-01  -3.9921049e-01  -4.6468107e-01   1.3798153e-01   2.2707995e-01  -1.9393456e-01  -3.0044838e-01   2.8620356e-01   2.6836581e-01   2.5998262e-01   2.8827547e-01   8.5927889e-02   4.7222102e-02  -9.2266760e-02  -3.0595118e-01  -4.1296525e-01  -3.7743178e-01  -5.8825431e-02  -1.0627992e-01  -3.4297872e-02  -2.5299799e-01  -6.4330281e-02  -7.9755230e-02  -2.9571749e-01  -2.2839012e-01  -4.0961703e-01   1.5869755e-01  -6.5953780e-02  -1.1227629e-01  -5.5852954e-01  -3.0200592e-01   9.1114142e-02  -2.2188336e-01  -4.6202545e-01  -3.4959483e-01  -2.0860171e-01  -1.8908660e-01
   3.9142643e-01   3.4574201e-01  -3.9991908e-01  -1.6970996e-01   7.3895373e-02  -3.1015529e-02  -1.7208053e-01  -5.8011272e-02  -3.1188570e-01  -2.1927384e-01   6.2133754e-01   4.7048619e-01   3.0177913e-01   4.5172839e-01  -9.8763351e-02  -7.1842152e-02   4.7111427e-01   5.0141477e-01   3.4084713e-01   3.7066060e-01   2.7526386e-01   3.0052914e-01  -3.5324496e-01  -3.3256520e-01  -4.5871495e-01  -2.9019798e-01   2.4115305e-01   2.2152078e-01   2.3729064e-01   4.1376874e-01  -9.2025901e-02   3.9791925e-03   3.1668633e-01   3.0172684e-01  -4.4375469e-01  -3.7567027e-01  -8.2474100e-02  -6.9716003e-02   1.5709945e-01  -1.4002297e-01   2.5147593e-01   1.9542184e-01  -4.3929987e-01  -3.9710454e-01  -3.5973553e-01  -2.4073507e-01  -2.1663543e-01  -1.6120486e-01  -9.1591968e-02   7.2955278e-02   1.4237063e-01   2.0248330e-01   1.3858975e-03   9.5665271e-02   1.7199867e-01   3.5160431e-01   5.1167454e-01   4.6803473e-01   8.5736293e-02   2.0189370e-01   2.7723687e-01   1.8520133e-01   1.0000000e+00   6.5471464e-01  -3.0281692e-01  -4.3193971e-02  -1.3912941e-01  -8.3800527e-02   4.3957870e-01   2.2151696e-01  -2.2423657e-01  -2.7133589e-01   8.1815240e-02   3.4325894e-01  -1.8460484e-02   1.3903857e-01  -2.5823282e-01  -2.5941768e-01   1.4981586e-01   1.8385245e-01   3.7721955e-01   3.1382280e-01   3.5741558e-01   6.0547265e-02  -4.9384352e-02  -1.6577974e-01   1.3673523e-01   8.9455861e-02   6.2468037e-02   2.0910267e-01  -8.4594004e-02  -6.9635889e-02  -7.3664214e-02  -9.9625133e-02   1.0242706e-01   1.9049153e-01   1.3747704e-01   2.3630477e-01   6.2525987e-02   2.6852039e-01   1.7468442e-01   4.9258348e-02   1.0552236e-01  -9.8751162e-02  -2.1587267e-01  -3.9357125e-01   2.6795320e-01   2.1510283e-01   6.1154647e-02   1.4661054e-01  -5.3760795e-03   3.1633583e-02   4.1251595e-02  -1.6159901e-01  -4.1737972e-01  -2.5676865e-01
   9.4092597e-02   9.0349306e-02  -3.2222165e-01   1.3537668e-01   3.1425749e-01   2.9851441e-01   8.4840328e-02   4.4532758e-01  -4.6953836e-02   1.3195388e-01   3.7924770e-01   4.6329989e-01   2.9576108e-01   5.4826917e-01  -3.0975752e-02   5.5220217e-02   2.5690897e-01   3.4526972e-01   6.6558731e-02   9.4166170e-02   2.8184917e-01   3.1374410e-01  -5.2794696e-01  -3.8824320e-01  -4.3751476e-01  -1.8147737e-01   2.2401765e-01   2.1583837e-01   1.4626114e-01   3.8181820e-01  -6.4664838e-02   7.3008525e-03   6.2996300e-01   6.6337350e-01  -2.9988290e-01  -2.8242542e-01   1.3788679e-01   1.0684212e-01   3.4393280e-01   3.5238061e-02   4.4628408e-01   2.6632799e-01  -4.5823956e-01  -4.5858345e-01  -3.9615061e-01  -3.2182422e-01  -2.9952212e-01  -2.6080954e-01  -2.2149761e-01  -2.5318634e-02  -3.4517062e-02   1.9650528e-01  -6.5751260e-02  -1.3749913e-01   1.8700201e-01   2.2605104e-01   3.8641521e-01   3.2651525e-01   2.2025868e-01   3.1172566e-01   5.3342587e-01   5.4443787e-01   6.5471464e-01   1.0000000e+00  -3.5675472e-01   1.8734266e-01   2.8773017e-02   1.5167719e-01   1.6897559e-01   1.1502199e-01   3.3185045e-02  -4.8244641e-02   2.1354528e-01   4.0137396e-01   1.0276736e-01   1.7926635e-01   5.7745414e-03   5.1202579e-02  -3.6540385e-02   7.1835426e-03   1.5899765e-01   1.4574619e-02   4.0453790e-01   8.9601958e-02  -1.9021884e-01  -3.8625509e-01   2.0629221e-01   1.0586440e-01   1.7421485e-01   2.3469874e-01   1.2273609e-02  -1.3744086e-02   2.2333105e-02  -1.5025479e-01   4.7075355e-03   1.3335312e-01   1.5044355e-01   2.6063045e-01   9.3310141e-02   6.8679451e-02   2.0925315e-01   1.4236128e-01   2.1776445e-03  -2.0740581e-01  -2.8231408e-01  -3.1719153e-01   1.7230175e-01   7.5854011e-02  -1.1343369e-01   1.7039375e-01   7.1768272e-02   6.3531093e-02  -1.4534274e-01  -2.9194812e-01  -4.2758235e-01  -3.3119138e-01
  -4.8294882e-01  -4.6110950e-01   5.4195081e-01   4.6682051e-03  -5.8306753e-02  -1.0679357e-01   2.3963758e-01   4.6702169e-02   5.3718505e-01   2.5133774e-01  -2.2515650e-01  -3.5603355e-01   9.7917657e-02  -2.0770124e-01   9.6693617e-02  -3.8412069e-02  -1.9396171e-01  -5.0774458e-01  -3.2094286e-01  -4.2663668e-01  -4.0518771e-01  -4.6495494e-01   7.4438454e-01   6.3753601e-01   5.4263663e-01   1.4169223e-01  -5.1671353e-01  -5.7389460e-01  -1.3984839e-01  -4.1235339e-01   4.6622344e-01   3.3626237e-01  -1.5464028e-01  -2.1177597e-01   7.1652748e-01   6.5403385e-01  -8.1417713e-02  -5.7361674e-02  -6.0779346e-02  -1.9282755e-01  -3.2517197e-01  -3.6387407e-01   5.6293877e-01   4.5840067e-01   6.2807631e-01   4.3555952e-01   3.7336481e-01   2.4655732e-01   3.2418439e-01   8.0167784e-02   1.2835703e-02   5.6541334e-02  -1.6478717e-01  -2.7644394e-01  -2.4349074e-02  -1.2412166e-01  -5.9767740e-01  -5.6267088e-01   1.6114345e-01  -1.5501166e-01   1.8893638e-01  -3.7458646e-02  -3.0281692e-01  -3.5675472e-01   1.0000000e+00   6.4164901e-01   4.1839410e-01   3.7163404e-01  -5.2109545e-01  -4.9590547e-01   2.9436049e-02   4.4921184e-02   3.9602300e-02  -3.1966319e-01   1.6293292e-01   1.8238138e-01   1.7156463e-01   2.0576077e-01  -9.9896626e-02  -3.4299535e-01  -2.9001555e-01  -3.8040217e-01  -2.2900354e-01  -4.7777619e-01   1.2664170e-01   1.5628641e-01  -3.8875378e-03  -2.4340268e-01   1.5844155e-01   9.6536601e-02   4.9342869e-01   4.5404475e-01   4.4889811e-01   3.6765251e-01   2.7470754e-01   2.3150189e-01   3.8534168e-01   2.6037588e-01   4.2786503e-01   1.5461474e-01   4.6448752e-02  -2.1192392e-01   3.2934124e-01   5.2174918e-01   3.3404439e-01  -1.5404741e-04   1.0380700e-01   7.4573295e-02   1.6938566e-01   2.4393134e-01   4.8090260e-01   4.2559437e-01   3.0975347e-01   4.3212445e-01   4.8349709e-01  -5.5372911e-02
  -3.7359641e-01  -3.7600701e-01   2.4879502e-01   2.4603288e-01   1.5885242e-01   1.0001765e-01   1.0192641e-01   3.3229657e-01   4.7838891e-01   3.3981310e-01  -1.3833130e-01  -2.5467160e-01   2.2728262e-02  -8.2879180e-02  -2.4406130e-01  -2.2101634e-01  -8.0537923e-02  -2.3660715e-01  -4.8683113e-01  -5.5370875e-01  -2.5965921e-01  -2.0776209e-01   2.9807410e-01   3.9069868e-01   3.2252968e-01   1.2228093e-01  -3.2841444e-01  -3.4705120e-01  -2.0298973e-01  -2.5341000e-01   3.2658450e-01   3.1910892e-01   3.6162508e-01   3.3104803e-01   6.5583118e-01   6.2425950e-01   1.6192222e-01   1.3888528e-01   3.5871421e-01   3.3565488e-02   7.1607850e-02  -1.8295454e-01   2.7635825e-01   2.3372686e-01   4.3357673e-01   2.9080650e-01   3.0350055e-01   2.4918348e-01   1.9906056e-01   1.4881852e-01  -1.2457171e-01   2.2391587e-01  -1.4827691e-01  -3.1506603e-01   2.5912178e-01   1.4568336e-01  -2.2343470e-01  -2.6151237e-01   2.9598760e-01   8.6371741e-02   5.0254643e-01   4.2793754e-01  -4.3193971e-02   1.8734266e-01   6.4164901e-01   1.0000000e+00   5.5312412e-01   5.9895981e-01  -5.4095694e-01  -6.0380253e-01   1.9018170e-01   3.7814439e-02   2.3756615e-01  -5.5872704e-02   3.3228828e-01   3.6042412e-01   2.2553195e-01   2.9089084e-01  -2.7478665e-01  -4.2994704e-01  -2.7501429e-01  -4.6077480e-01   2.7217773e-02  -4.8554537e-01  -8.9601985e-02  -1.0626396e-01   2.6300336e-01   8.5421539e-02   2.8259915e-01   1.9012184e-01   4.2082009e-01   3.7775435e-01   4.0454385e-01   1.8609795e-01   1.6442272e-01   2.5530065e-01   5.4009671e-01   5.1045935e-01   3.7268978e-01   1.8547637e-02   6.0566082e-02  -2.6379702e-01   1.7325919e-01   2.4802968e-01   3.7509127e-02  -2.2416212e-01   1.9195485e-01   7.4540254e-03  -8.6339642e-02   3.1759144e-01   6.0045179e-01   4.1172224e-01   2.1114687e-02   7.3347017e-02   1.3919242e-01  -3.6084690e-01
  -6.1575373e-01  -6.6148109e-01   3.5985432e-01   5.8813052e-02   4.0145750e-01   1.9731357e-01   2.8545403e-01   3.8640378e-01   4.1627071e-01   2.3790980e-01  -3.6251350e-01  -4.8749784e-01  -1.5986698e-01  -2.2073376e-01  -3.0740819e-01  -3.8346008e-01  -6.3839176e-01  -5.8980123e-01  -6.9788492e-01  -7.8604126e-01  -4.5892447e-01  -4.1426835e-01   1.6917121e-01   2.9206947e-01   1.7872312e-01  -1.3071784e-01  -1.6021094e-01  -2.3991379e-01  -6.2442630e-01  -5.9767391e-01  -1.1438999e-01  -1.2979965e-01   2.0755925e-01   1.2843980e-01   5.9289933e-01   5.9560657e-01   5.6381837e-01   5.3238137e-01   3.2973308e-01   3.8670193e-01   1.4927156e-01   6.0435368e-02   3.7525928e-01   2.1835748e-01   5.0434885e-01   3.5162665e-01   3.8566472e-01   1.8683866e-01   2.5617335e-01   7.8152393e-02  -8.5600986e-02   9.5249190e-02  -1.4217908e-01  -3.8003747e-01   2.9593599e-01  -7.9682329e-02  -4.2773807e-01  -4.5018679e-01   7.3381642e-01   5.0965894e-01   6.6245439e-01   5.5336331e-01  -1.3912941e-01   2.8773017e-02   4.1839410e-01   5.5312412e-01   1.0000000e+00   9.5745954e-01  -6.4156510e-01  -4.8238896e-01   5.4118264e-01   3.1599457e-01   3.8850097e-01   1.7459025e-01   4.8446806e-01   4.2777619e-01   7.3601454e-01   7.3171742e-01  -6.8017485e-01  -4.8478206e-01  -7.2755451e-01  -7.4319984e-01  -1.5582524e-01  -8.4627616e-02  -2.2690077e-01  -2.0379605e-01   1.4959895e-01   6.0785508e-02   1.5647151e-01   6.5246140e-02   3.5206663e-01   3.2913959e-01   2.1766073e-01  -4.9391471e-02  -7.4773615e-02  -1.4076714e-01   2.3484221e-01   5.7970555e-02   3.3739784e-01  -1.2140942e-01  -1.4150144e-01  -1.4713086e-01  -1.0463927e-01  -5.7913291e-02  -2.1540907e-01   1.1054125e-01   8.1008903e-03  -6.6943391e-02  -3.5124467e-01  -1.4806695e-01   3.6151630e-01   7.3368987e-02  -1.9897434e-01  -1.0031042e-01   6.0639589e-02  -2.7654689e-01
  -6.0881574e-01  -6.4214390e-01   2.8417122e-01   9.5972624e-02   3.6289450e-01   2.1019293e-01   2.3993886e-01   4.4824610e-01   3.7528517e-01   2.4577005e-01  -3.1407522e-01  -4.0111526e-01  -1.3135036e-01  -1.6421754e-01  -3.4159108e-01  -3.9500772e-01  -5.9498351e-01  -5.1892753e-01  -7.1983711e-01  -7.8189930e-01  -4.2069866e-01  -3.6517510e-01   1.1866136e-01   3.1032910e-01   1.3360418e-01  -1.4131987e-01  -1.8344191e-01  -2.5132913e-01  -6.0109277e-01  -5.3639470e-01  -8.7360788e-02  -8.1762995e-02   2.7821106e-01   2.2069869e-01   5.5897996e-01   5.7708546e-01   5.7943357e-01   5.1782137e-01   3.8532625e-01   3.8792108e-01   2.1854125e-01   5.9502448e-02   3.0912510e-01   1.6342575e-01   4.4799297e-01   3.2688614e-01   3.2510864e-01   1.4537832e-01   1.9876397e-01   8.0344954e-02  -1.4138888e-01   1.3618861e-01  -1.7911166e-01  -4.1527897e-01   3.2096054e-01  -5.1040849e-02  -3.7835058e-01  -3.9663522e-01   7.0204421e-01   5.3330781e-01   6.8124807e-01   6.1320958e-01  -8.3800527e-02   1.5167719e-01   3.7163404e-01   5.9895981e-01   9.5745954e-01   1.0000000e+00  -6.2908980e-01  -4.5379254e-01   5.2504134e-01   2.8002825e-01   3.9504139e-01   2.0764836e-01   4.5589137e-01   4.2737018e-01   7.2122331e-01   7.2613968e-01  -6.8697867e-01  -4.9656126e-01  -6.7695454e-01  -7.2760740e-01  -1.1334061e-01  -1.0774069e-01  -2.4599699e-01  -2.1762619e-01   1.7159095e-01   9.3518109e-02   1.7369997e-01   1.1377614e-01   3.5788523e-01   3.3197788e-01   2.5450292e-01  -6.5608434e-02  -8.6261747e-02  -1.0873681e-01   2.7352162e-01   1.1783273e-01   3.2304935e-01  -1.4738992e-01  -9.5381146e-02  -1.4071989e-01  -9.8052315e-02  -7.9956552e-02  -2.3084018e-01   6.4564811e-02   1.5605808e-02  -5.9361859e-02  -3.7901736e-01  -1.1446043e-01   3.9210856e-01   1.0947113e-01  -2.0387288e-01  -1.3456603e-01   1.3649249e-02  -3.1735911e-01
   5.8946137e-01   6.0984919e-01  -4.8818355e-01  -1.6271984e-02  -2.3058996e-01  -1.4304706e-01  -4.3935712e-01  -4.6193160e-01  -6.5072809e-01  -4.2107988e-01   2.6437347e-01   4.7832992e-01  -4.9334700e-02   2.1542483e-01   5.0608014e-02   2.8063704e-01   6.1270226e-01   7.0454833e-01   6.4172073e-01   7.9782022e-01   5.0624799e-01   5.1691491e-01  -4.6888332e-01  -4.4375416e-01  -2.8392084e-01   9.8521617e-02   4.6315949e-01   4.7508203e-01   5.4744805e-01   6.8548753e-01  -8.7869152e-02  -4.7615151e-02   2.8997503e-02   9.6522908e-03  -6.3525614e-01  -6.0462626e-01  -3.0548148e-01  -2.6456627e-01  -2.3674868e-01  -1.0507114e-01   3.0736468e-02   2.3822576e-01  -5.4402942e-01  -4.0868018e-01  -6.3940550e-01  -5.0787743e-01  -5.2551559e-01  -4.0067643e-01  -4.0488830e-01  -2.1119458e-01   8.7567213e-02  -5.5283234e-02   4.0526529e-02   3.0539760e-01  -2.6607693e-01  -6.3983093e-02   6.2796587e-01   5.3427625e-01  -4.2895619e-01  -1.2862090e-01  -4.2819716e-01  -2.7022665e-01   4.3957870e-01   1.6897559e-01  -5.2109545e-01  -5.4095694e-01  -6.4156510e-01  -6.2908980e-01   1.0000000e+00   7.6410918e-01  -4.3352890e-01  -2.8317325e-01  -3.0927938e-01   9.9224373e-02  -4.7902905e-01  -3.4648132e-01  -5.0967149e-01  -4.7276624e-01   6.4385496e-01   7.1364799e-01   6.8651864e-01   7.5349209e-01   3.4137910e-02   4.1887026e-01   1.7222387e-01   2.2926447e-01  -1.7646548e-01   3.5097186e-02  -1.8841588e-01   2.3165119e-01  -5.1279737e-01  -5.2432494e-01  -4.3160331e-01  -2.2842294e-01   7.2599808e-03   3.8823101e-04  -3.9080671e-01  -2.3509899e-01  -5.4049422e-01  -7.2771141e-02   1.9269821e-01   2.0321817e-01  -2.7955599e-02  -2.1137117e-01   4.9483906e-02  -3.9432202e-03  -1.1785657e-01   4.3296479e-02   2.2820617e-01  -3.6210655e-02  -5.5305569e-01  -3.7029053e-01   1.4306008e-02  -1.4206904e-01  -2.5413330e-01   3.0456734e-01
   2.2371295e-01   2.6599990e-01  -4.5168040e-01  -4.7828071e-02  -6.1239893e-02   1.0223472e-01  -1.8761382e-01  -1.8696900e-01  -4.2121769e-01  -1.6269296e-01   6.6542715e-02   2.8685003e-01  -4.6335870e-02   1.7858293e-01   1.6902770e-01   3.5095530e-01   4.1198791e-01   3.8340412e-01   3.9176497e-01   5.9513508e-01   5.0173332e-01   5.1982925e-01  -4.9848080e-01  -3.7367686e-01  -2.0989502e-01   2.0213569e-01   4.2398207e-01   4.2977997e-01   5.2167178e-01   5.3204742e-01  -4.8913505e-02   1.6480374e-02  -1.5740467e-01  -1.0522207e-01  -6.1448063e-01  -6.1548474e-01  -2.9635865e-01  -3.0558178e-01  -3.9026018e-01  -1.6902685e-01  -2.2944888e-02   1.8768468e-01  -4.2783228e-01  -4.4609549e-01  -4.6984896e-01  -3.7806711e-01  -5.9936785e-01  -5.7564702e-01  -3.4047796e-01  -2.1539942e-01   9.7741256e-02  -4.8283780e-02  -6.9381589e-02   1.4739350e-01  -5.4947494e-01  -3.4857371e-01   2.9226419e-01   2.0206448e-01  -2.3691769e-01   4.3563080e-02  -3.6622752e-01  -1.9776889e-01   2.2151696e-01   1.1502199e-01  -4.9590547e-01  -6.0380253e-01  -4.8238896e-01  -4.5379254e-01   7.6410918e-01   1.0000000e+00  -2.1417787e-01   1.6230455e-02  -3.6620745e-01  -1.6920461e-02  -5.4457171e-01  -5.4056946e-01  -2.8523750e-01  -2.6491713e-01   5.6031432e-01   5.3302500e-01   4.2784562e-01   5.0307586e-01  -1.7173072e-01   3.6681602e-01   3.1904121e-02   4.6788299e-03  -5.0029488e-01  -2.3418045e-01  -3.3202285e-01   4.7747583e-02  -1.9122928e-01  -2.7674403e-01  -2.5839036e-01  -7.3429576e-02   4.9319161e-02  -2.3761551e-02  -4.6353446e-01  -3.2543493e-01  -3.7438126e-01   3.7948011e-02   2.6032384e-01   3.6742529e-01   2.5887261e-02  -1.6449324e-01   2.5669674e-01   2.8609419e-01  -1.5558291e-01   5.5447587e-02   3.5404229e-01  -2.4291096e-02  -5.4524455e-01  -2.3996250e-01   1.7361338e-01   1.4965433e-02   2.2888514e-02   5.5549152e-01
  -4.2063224e-01  -5.1638224e-01   2.8261784e-01   1.7225120e-01   4.6097073e-01   3.2504291e-01   2.5242684e-01   3.7759875e-01   2.3785893e-01   1.1253123e-01  -4.9371705e-01  -5.3567116e-01  -3.5250887e-01  -3.2595487e-01  -1.9202391e-01  -2.3603897e-01  -6.4651945e-01  -4.6352694e-01  -5.2059200e-01  -5.9925094e-01  -4.4962343e-02  -5.5669080e-02  -6.9464985e-02  -1.0248149e-01   8.7244094e-02  -2.1849362e-02   1.1435242e-01   9.5490692e-02  -6.3842181e-01  -6.2235094e-01  -2.4913911e-01  -2.9651680e-01   9.3272967e-02   5.8599908e-02   1.7204277e-01   1.4435867e-01   6.2116700e-01   5.7016005e-01   9.5243665e-02   3.8482373e-01   1.9842030e-01   1.5168941e-01  -1.5709281e-02  -1.0719403e-01  -4.7668831e-03  -9.1006727e-02   6.4675686e-03  -6.4023186e-02  -1.5614458e-01  -1.6368783e-01  -2.9085590e-01  -1.3528241e-01   1.3576264e-02  -2.9812415e-01   1.2857062e-01  -2.2830568e-01  -2.1398721e-01  -2.4212125e-01   5.4650889e-01   4.6259095e-01   4.2043303e-01   4.3793172e-01  -2.2423657e-01   3.3185045e-02   2.9436049e-02   1.9018170e-01   5.4118264e-01   5.2504134e-01  -4.3352890e-01  -2.1417787e-01   1.0000000e+00   8.2240920e-01   3.8611560e-01   2.3475221e-01   3.8293216e-01   1.9462046e-01   7.2307370e-01   6.6814470e-01  -6.2942887e-01  -3.7954902e-01  -7.1217368e-01  -6.6197242e-01  -2.0123403e-01   1.3613224e-01  -3.9634837e-01  -3.6449735e-01  -3.0624059e-02  -4.3107406e-04   3.2603929e-02  -1.4882153e-01   1.8541035e-01   1.9354555e-01   5.8558825e-02  -1.1221397e-01  -4.7055313e-01  -5.3555124e-01  -1.8217008e-01  -2.6330067e-01  -5.7243708e-03  -1.9068189e-01  -8.3549970e-02   9.1883250e-03  -2.6006360e-01  -2.0856701e-01  -2.9595569e-01   3.3172761e-01   8.9154694e-02   4.1835017e-02  -4.9877456e-01  -4.4781152e-01   2.6565297e-02  -2.3661388e-01  -3.5019892e-01  -3.1003885e-01  -1.9906506e-02  -1.0790309e-01
  -4.2643871e-01  -4.9624383e-01   2.4954127e-01   2.1474384e-01   4.4395607e-01   4.6285970e-01   3.0639718e-01   3.5818465e-01   2.7122095e-01   2.6374553e-01  -4.8457418e-01  -4.4839585e-01  -2.7162578e-01  -2.9195309e-01   7.7973545e-02   8.4473174e-02  -5.0480531e-01  -4.3518714e-01  -3.6159021e-01  -4.0529052e-01   5.7434837e-02   5.7234750e-02  -8.9959166e-02  -8.3239643e-02   2.4999439e-01   2.2061246e-01   1.6722493e-01   1.6954636e-01  -3.6568499e-01  -4.4959630e-01  -1.0227337e-01  -1.3277984e-01  -2.1537092e-02  -2.7551706e-02   1.2355111e-01   5.9412988e-02   4.1347322e-01   3.4668477e-01  -1.4229256e-01   1.9275363e-01   7.1276872e-02   1.2290096e-01   5.9696274e-02  -7.0075190e-02  -1.4336770e-02  -1.5533773e-01  -1.0315738e-01  -1.8826337e-01  -2.5214835e-01  -2.5856634e-01  -2.5704649e-01  -2.1132159e-01  -1.6939880e-02  -2.9035441e-01  -1.7508192e-01  -4.6388176e-01  -3.0309733e-01  -3.7039144e-01   3.6905759e-01   3.0073241e-01   2.4944953e-01   2.7352281e-01  -2.7133589e-01  -4.8244641e-02   4.4921184e-02   3.7814439e-02   3.1599457e-01   2.8002825e-01  -2.8317325e-01   1.6230455e-02   8.2240920e-01   1.0000000e+00   2.1292652e-01   8.3680080e-02   1.6417234e-01  -8.2117967e-03   6.0583098e-01   5.8615467e-01  -3.3923398e-01  -1.8502669e-01  -5.6173261e-01  -4.9132757e-01  -2.3670294e-01   1.8584922e-01  -2.9020327e-01  -2.7017519e-01  -2.0342379e-01  -2.1789892e-01  -6.9051075e-02  -1.5955404e-01   2.3214820e-01   1.0715115e-01   3.7430702e-02  -3.7339428e-02  -4.1805128e-01  -4.9788015e-01  -3.1183392e-01  -3.8265420e-01  -1.3854019e-02  -1.3423762e-01  -7.3928860e-02   1.1177429e-01  -1.8994309e-01  -5.8413998e-02  -1.0302747e-02   5.1482826e-01   5.9043631e-02   1.2766678e-01  -2.7025652e-01  -3.8342466e-01  -9.2280503e-02  -2.1183086e-01  -1.5905286e-01  -9.4085819e-02   2.3624778e-01   1.9709436e-01
  -2.7074954e-01  -3.0458236e-01   1.5894001e-01   6.6791171e-02   3.5251434e-01   2.2978855e-01   1.0706874e-01   1.7160815e-01   1.3768442e-01   1.0858415e-01   1.2498731e-01  -2.2729462e-01   1.3451221e-02  -3.0608973e-02  -4.1974375e-02  -2.5290566e-01  -3.6906067e-01  -2.2662802e-01  -6.6080683e-02  -2.7153870e-01   7.6778810e-03   5.1980330e-02   4.8483725e-02   4.9124670e-02  -3.5648100e-02  -1.3829557e-01   1.2543049e-01   1.5315369e-01  -4.0784997e-01  -1.7533777e-01  -2.4434444e-01  -2.7486238e-01   3.6569941e-01   3.5184792e-01   9.4916414e-02   1.2830812e-01   6.1449205e-01   5.2071348e-01   5.7658487e-01   4.9138839e-01   6.4396700e-01   4.7018850e-01   1.1717655e-01   2.2980451e-02  -3.4658471e-02  -6.7197538e-02   2.7839833e-01   2.3133997e-01  -4.5738503e-02  -6.7574295e-02  -2.4305290e-01  -8.1433445e-02   1.2359227e-01  -2.0046730e-01   5.7373085e-01   1.8011148e-01  -1.0602319e-01  -1.2377158e-01   4.5556513e-01   4.1930476e-01   4.1909180e-01   4.3658203e-01   8.1815240e-02   2.1354528e-01   3.9602300e-02   2.3756615e-01   3.8850097e-01   3.9504139e-01  -3.0927938e-01  -3.6620745e-01   3.8611560e-01   2.1292652e-01   1.0000000e+00   6.7396381e-01   8.8390954e-01   7.7583011e-01   4.6270762e-01   4.2147551e-01  -5.0288075e-01  -3.3998716e-01  -3.5228161e-01  -4.5786320e-01   3.9701159e-01   1.2152033e-01  -2.1073282e-01  -2.9173789e-01   5.0026191e-01   4.7400930e-01   3.6459351e-01   2.8329086e-04  -2.7201423e-02   8.9551345e-03  -1.2898034e-01  -2.8919673e-01  -2.1636186e-01  -1.7821639e-01   2.2709261e-01   8.5378761e-02   1.2368626e-01  -1.6144364e-01  -2.7775738e-01  -1.9869410e-01  -2.3851313e-01  -2.9671864e-01  -4.8959624e-01  -2.8542482e-02   5.4668729e-02  -1.8034082e-01  -5.9356014e-01  -2.1389102e-01   3.3647655e-01  -1.5077420e-01  -4.7137019e-01  -3.5687750e-01  -2.5144846e-01  -4.1001485e-01
   2.3497348e-02  -5.3058884e-03  -2.4484388e-01  -4.5669290e-02   1.7228366e-01   1.3387775e-01  -4.0843781e-02   8.8390365e-02  -2.5687945e-01  -2.1802403e-01   1.5857612e-01   1.3785142e-01  -5.0391531e-02   1.3555164e-01  -1.3807405e-01  -1.9483351e-01  -1.8937065e-01   1.3023800e-01   9.8367539e-02   2.2465989e-02   1.1388539e-01   1.3468056e-01  -2.7543634e-01  -2.1526115e-01  -3.8107561e-01  -2.5980345e-01   2.7939266e-01   3.5090617e-01  -3.1007978e-01   9.3177117e-02  -3.3829501e-01  -3.1988220e-01   3.1301669e-01   2.9490316e-01  -2.7641931e-01  -1.7285627e-01   5.3584316e-01   5.0442232e-01   3.6237810e-01   4.2482626e-01   6.3810823e-01   5.9963009e-01  -2.8136702e-01  -3.3049502e-01  -3.8735667e-01  -3.0594449e-01  -6.2683687e-02  -1.4082239e-02  -2.3201929e-01  -7.2557416e-02  -2.4731245e-01  -1.2623108e-01   1.0256925e-01  -4.4225275e-02   4.1244094e-01   1.1722645e-01   2.6228618e-01   2.0034153e-01   3.8945026e-01   4.9787216e-01   3.7642178e-01   4.7152710e-01   3.4325894e-01   4.0137396e-01  -3.1966319e-01  -5.5872704e-02   1.7459025e-01   2.0764836e-01   9.9224373e-02  -1.6920461e-02   2.3475221e-01   8.3680080e-02   6.7396381e-01   1.0000000e+00   5.5809009e-01   6.2249799e-01   3.2657618e-01   2.8957765e-01  -3.1613807e-01  -5.5080022e-03  -1.3640555e-01  -1.3109303e-01   3.4643359e-01   3.9475817e-01  -2.8521764e-01  -1.9844904e-01   3.7803187e-01   4.5541234e-01   2.5980961e-01   1.7529594e-01  -2.3523606e-01  -1.7952138e-01  -3.4078611e-01  -5.0315200e-01  -4.1490404e-01  -3.5756559e-01  -8.7958986e-02  -1.1706264e-01  -1.7725876e-01  -1.6961639e-01  -1.9788301e-01  -1.2766844e-01  -3.3180116e-01  -4.8470111e-01  -5.8819729e-01   2.9586066e-02   1.1190376e-01   1.6568236e-03  -5.8379344e-01  -3.5304165e-01   2.1858806e-02  -3.8405621e-01  -4.8670237e-01  -5.2294888e-01  -4.9753192e-01  -2.9328588e-01
  -2.9487515e-01  -3.3001845e-01   2.4062367e-01   1.7792892e-02   2.7006104e-01   1.0652503e-01   1.0555484e-01   1.2241878e-01   2.4354819e-01   1.0154887e-01   2.6031602e-02  -3.9432552e-01  -6.0559539e-02  -1.7647402e-01  -1.1158812e-01  -4.0007803e-01  -3.9008830e-01  -3.1273758e-01  -1.3415431e-01  -3.5814109e-01  -1.0380420e-01  -9.1025896e-02   1.8328962e-01   1.1551182e-01   9.7547024e-02  -1.3444726e-01  -5.3849584e-02  -1.1830866e-02  -4.4662942e-01  -2.9935589e-01  -1.6295090e-01  -2.1478524e-01   3.3256606e-01   3.1814036e-01   2.5410815e-01   2.5426001e-01   5.5934683e-01   4.9104456e-01   6.2809709e-01   4.2342457e-01   5.7204616e-01   2.8779462e-01   3.0313116e-01   2.0925749e-01   2.0220579e-01   1.2413576e-01   5.1428632e-01   4.5768360e-01   1.6975392e-01   6.6545091e-02  -2.3348748e-01  -5.3480986e-02   7.9206093e-02  -2.3002400e-01   6.2204514e-01   2.6487744e-01  -1.7742052e-01  -1.9127419e-01   4.3687295e-01   3.4822013e-01   4.0236118e-01   3.4865433e-01  -1.8460484e-02   1.0276736e-01   1.6293292e-01   3.3228828e-01   4.8446806e-01   4.5589137e-01  -4.7902905e-01  -5.4457171e-01   3.8293216e-01   1.6417234e-01   8.8390954e-01   5.5809009e-01   1.0000000e+00   8.5264223e-01   4.4470739e-01   4.0726504e-01  -5.3055582e-01  -5.1503247e-01  -3.9502440e-01  -5.4352421e-01   3.6056415e-01  -8.5029897e-02  -2.4425358e-01  -3.3033811e-01   5.3347733e-01   4.2093621e-01   2.7777848e-01  -1.4929304e-01   4.1309203e-02   8.8568701e-02  -2.4025605e-02  -2.2273082e-01  -1.2971416e-01  -6.7484942e-02   4.3523407e-01   2.5331840e-01   2.9368665e-01  -8.6375485e-02  -3.7388171e-01  -3.1213781e-01  -2.0149968e-01  -1.6560240e-01  -4.4241356e-01  -1.1501843e-01   1.8909227e-01  -6.2036128e-02  -5.7392042e-01  -9.1718387e-02   5.6044271e-01   2.8156209e-02  -3.9097429e-01  -2.4929241e-01  -1.8328037e-01  -5.1825746e-01
  -2.2955448e-01  -2.3661866e-01   1.5673210e-01   8.1459972e-03   1.6742370e-01   3.5411847e-02  -1.3704797e-02   4.2101090e-02   1.1505677e-01   3.2340305e-02   1.2593937e-01  -1.6522492e-01  -4.8943016e-02  -7.2805707e-02  -1.5914179e-01  -3.1729615e-01  -3.1539187e-01  -1.8064751e-01  -2.0095588e-02  -2.4032416e-01  -1.0251733e-01  -9.5314882e-02   2.0793763e-01   1.7209347e-01   3.1846017e-02  -1.6566584e-01  -4.1735933e-02  -2.4131437e-03  -4.1157882e-01  -1.9624103e-01  -1.3561220e-01  -1.6188785e-01   3.7286670e-01   3.5817501e-01   2.2683848e-01   2.7630765e-01   5.3726642e-01   4.9699886e-01   5.9259939e-01   3.9874123e-01   5.6101305e-01   3.4649914e-01   1.9223803e-01   1.1863212e-01   1.2185240e-01   7.7747149e-02   3.9528120e-01   3.6664616e-01   1.6695277e-01   8.3567763e-02  -2.2294170e-01  -8.8054827e-03   5.8817124e-02  -1.9721915e-01   6.2391895e-01   2.6906123e-01  -1.2057704e-01  -1.4226772e-01   4.0549978e-01   3.3940636e-01   4.2006702e-01   3.3014921e-01   1.3903857e-01   1.7926635e-01   1.8238138e-01   3.6042412e-01   4.2777619e-01   4.2737018e-01  -3.4648132e-01  -5.4056946e-01   1.9462046e-01  -8.2117967e-03   7.7583011e-01   6.2249799e-01   8.5264223e-01   1.0000000e+00   3.5855361e-01   3.3173244e-01  -4.6607818e-01  -4.1859880e-01  -2.9583265e-01  -4.2962612e-01   3.7839420e-01   1.5484295e-03  -1.5028090e-01  -1.5096327e-01   5.7506462e-01   4.7954688e-01   3.2671906e-01   4.7548918e-03  -1.1509990e-02   3.4468435e-02  -1.0255240e-02  -2.5692390e-01  -1.2600871e-01  -2.2914644e-02   4.1913902e-01   2.2269690e-01   2.0276321e-01  -1.4085131e-01  -3.4571360e-01  -3.2371993e-01  -1.4188868e-01  -1.5878024e-01  -4.1459232e-01  -1.5413146e-01   1.1780155e-01  -7.8412860e-02  -5.6187906e-01  -9.4690807e-02   4.9097481e-01   2.4478517e-03  -3.8164616e-01  -2.5186423e-01  -2.2732943e-01  -5.1897928e-01
  -5.9326104e-01  -6.1583761e-01   2.5701480e-01   6.6111843e-02   4.1952504e-01   3.0468863e-01   2.9255173e-01   3.9484607e-01   2.6216003e-01   1.5816154e-01  -4.7924736e-01  -4.4515178e-01  -1.6581768e-01  -2.1237487e-01  -4.1508381e-02  -1.0554599e-01  -7.9025127e-01  -5.9875958e-01  -5.9109946e-01  -6.8074243e-01  -3.6475399e-01  -2.7477591e-01   8.1543744e-02   1.7766517e-01   5.2095520e-02  -1.5525208e-01   4.4858825e-02  -1.2012989e-02  -7.0685910e-01  -5.9400793e-01  -3.1546677e-01  -3.5846723e-01   9.1344185e-02   4.2942620e-02   3.1827410e-01   3.4366605e-01   7.6455025e-01   6.9857801e-01   1.8244402e-01   5.5234887e-01   2.8690200e-01   3.3011094e-01   1.1095964e-01  -4.1987984e-02   1.5191999e-01   6.1402110e-02   9.8981197e-02  -1.9752264e-02  -1.1206036e-01  -1.1990850e-01  -3.1540808e-01  -1.8104526e-01   4.2318131e-02  -2.8535176e-01   1.8933193e-01  -2.9606427e-01  -3.8692124e-01  -4.2370390e-01   6.9174933e-01   6.1486686e-01   5.9841079e-01   6.2023907e-01  -2.5823282e-01   5.7745414e-03   1.7156463e-01   2.2553195e-01   7.3601454e-01   7.2122331e-01  -5.0967149e-01  -2.8523750e-01   7.2307370e-01   6.0583098e-01   4.6270762e-01   3.2657618e-01   4.4470739e-01   3.5855361e-01   1.0000000e+00   9.5578902e-01  -6.9320582e-01  -2.5890059e-01  -7.2485706e-01  -6.7207291e-01  -1.0740639e-01   3.2629063e-01  -1.3596785e-01  -1.2911793e-01   1.0564224e-01   1.2046846e-01   1.8709678e-01   7.9449264e-02   1.4846753e-01   1.0360415e-01  -3.3158782e-02  -2.8260978e-01  -4.1345527e-01  -5.4099928e-01  -1.8290255e-01  -3.5862131e-01   1.4293777e-02  -3.0382023e-01  -2.0855114e-01  -9.1733238e-02  -3.2934382e-01  -2.1538122e-01  -3.0004788e-01   4.3394866e-01  -1.9585307e-01  -1.7459345e-01  -5.2857482e-01  -5.1503901e-01   3.7127846e-02  -2.8383996e-01  -3.8077555e-01  -2.3772544e-01   7.1408666e-02  -3.2229494e-02
  -6.2637284e-01  -6.3010674e-01   2.6466964e-01   1.7172047e-01   3.8874972e-01   3.2594413e-01   2.9397152e-01   4.2202620e-01   2.9363831e-01   2.2590007e-01  -5.2347167e-01  -4.2395832e-01  -1.8403873e-01  -2.3771891e-01  -3.1566626e-02  -2.5806823e-02  -7.1441799e-01  -5.6669709e-01  -5.8978724e-01  -6.6336269e-01  -3.6009716e-01  -2.6739938e-01   7.0018176e-02   2.2377400e-01   1.3182730e-01  -5.5565059e-02   3.1990490e-02  -3.4154633e-02  -6.2715110e-01  -5.1965052e-01  -2.1737411e-01  -2.5873676e-01   1.5736978e-01   1.1380349e-01   3.8817528e-01   4.2952185e-01   7.3136250e-01   6.8467639e-01   1.7884953e-01   5.6159864e-01   2.8748579e-01   3.4373944e-01   1.3909733e-01  -6.6482419e-03   1.6205014e-01   3.8080209e-02   8.6589483e-02  -1.9518092e-02  -1.2990299e-01  -1.6936286e-01  -3.4033762e-01  -1.8228606e-01   1.4110905e-03  -3.2509352e-01   1.2951024e-01  -3.3578196e-01  -3.7134601e-01  -4.3464931e-01   6.4680919e-01   5.9607352e-01   5.8757200e-01   6.5032971e-01  -2.5941768e-01   5.1202579e-02   2.0576077e-01   2.9089084e-01   7.3171742e-01   7.2613968e-01  -4.7276624e-01  -2.6491713e-01   6.6814470e-01   5.8615467e-01   4.2147551e-01   2.8957765e-01   4.0726504e-01   3.3173244e-01   9.5578902e-01   1.0000000e+00  -5.9600719e-01  -2.1782198e-01  -6.6326958e-01  -6.2804680e-01  -1.0398892e-01   3.3288517e-01  -9.0831301e-02  -8.2296222e-02   8.9848656e-02   1.1200385e-01   1.8115492e-01   1.3304870e-01   1.8607565e-01   8.2571961e-02   2.4285611e-03  -2.6648667e-01  -3.7017325e-01  -5.0565540e-01  -1.6161614e-01  -3.3531919e-01  -1.3716461e-03  -3.0547117e-01  -1.7341604e-01  -1.1490047e-01  -2.7972108e-01  -1.3510074e-01  -2.2497039e-01   4.5266538e-01  -1.9795437e-01  -1.5685094e-01  -5.0190100e-01  -4.6168994e-01   6.5081623e-02  -2.7834564e-01  -3.6206086e-01  -1.8847779e-01   1.3574165e-01  -2.6474742e-03
   3.8985044e-01   4.7352765e-01  -2.9799466e-01   2.9483579e-02  -3.3275828e-01  -1.3484395e-01  -2.5983730e-01  -3.5583923e-01  -2.4733150e-01  -1.1431112e-01   2.3751144e-01   3.5287927e-01   1.6704309e-01   2.4652983e-01   3.2501970e-01   5.0076759e-01   8.3577828e-01   5.8580974e-01   5.6404187e-01   7.1433500e-01   4.2149952e-01   3.9582995e-01  -7.8824449e-02  -6.0188893e-02   1.2928317e-01   4.4526095e-01   1.0784383e-01   1.1861173e-01   8.6338550e-01   7.0505251e-01   4.6011616e-01   4.9552930e-01  -1.0000244e-01  -3.0374160e-02  -2.2537795e-01  -2.4783604e-01  -6.9072218e-01  -6.2781285e-01  -3.5612706e-01  -4.3674401e-01  -2.2978583e-01  -7.7293271e-02  -1.9834481e-01  -1.0838916e-01  -1.9411556e-01  -1.7869522e-01  -3.6527429e-01  -2.2762510e-01  -1.1393467e-01  -1.3328789e-01   2.4018267e-01  -3.3323966e-02  -6.9161798e-02   2.3781517e-01  -4.7647673e-01  -7.4649100e-02   2.7442264e-01   2.2259415e-01  -6.3591185e-01  -5.3067675e-01  -5.8489473e-01  -5.1739596e-01   1.4981586e-01  -3.6540385e-02  -9.9896626e-02  -2.7478665e-01  -6.8017485e-01  -6.8697867e-01   6.4385496e-01   5.6031432e-01  -6.2942887e-01  -3.3923398e-01  -5.0288075e-01  -3.1613807e-01  -5.3055582e-01  -4.6607818e-01  -6.9320582e-01  -5.9600719e-01   1.0000000e+00   6.4561404e-01   8.2397744e-01   7.9053152e-01   2.3214837e-02  -4.5658498e-02   4.0460135e-01   2.6223698e-01  -3.3159849e-01  -1.9931323e-01  -9.1339287e-02   2.0740055e-01  -9.4088234e-02  -2.0718347e-01  -5.1230587e-02   2.0115773e-01   4.1563443e-01   3.9954000e-01  -5.7542530e-02   9.6465017e-02  -1.5031513e-01   2.6401086e-01   3.4970669e-01   2.1068885e-01   3.3490871e-01   3.1663517e-01   5.7393688e-01   1.6787666e-02   9.8611094e-02   2.5509841e-01   6.3343870e-01   4.2164727e-01  -2.2006605e-01   1.2550935e-01   4.5827784e-01   3.8892749e-01   2.7461071e-01   4.4406485e-01
   4.8709135e-01   5.4314190e-01  -3.8875063e-01   3.2058219e-02  -1.8649393e-01  -6.7363478e-03  -3.1320496e-01  -2.9249464e-01  -4.9856113e-01  -2.7932795e-01   1.1272697e-01   3.9142970e-01   6.5886877e-02   2.2272839e-01   2.5584851e-01   4.9476454e-01   4.7301180e-01   6.1833854e-01   4.2166896e-01   5.5464238e-01   2.7014660e-01   3.2773266e-01  -2.8942066e-01  -2.0117907e-01  -1.5946311e-01   1.9851802e-01   3.8642233e-01   4.0248519e-01   4.4471776e-01   5.4648298e-01  -8.3880055e-02  -1.6210075e-02  -2.5973237e-02  -4.3393076e-02  -3.0108297e-01  -2.6130705e-01  -2.3793214e-01  -1.4744445e-01  -3.2518225e-01   1.4786637e-02  -8.7195844e-02   2.7689623e-01  -4.3586258e-01  -2.9144678e-01  -4.4168344e-01  -3.4536610e-01  -4.1517374e-01  -2.5991462e-01  -4.0476945e-01  -2.3660186e-01   1.4424019e-01  -1.7371714e-01   1.9513799e-01   4.1741114e-01  -2.2652023e-01  -1.0082018e-01   4.5979775e-01   4.4109663e-01  -3.8403934e-01  -1.7310556e-01  -3.4270342e-01  -1.4736747e-01   1.8385245e-01   7.1835426e-03  -3.4299535e-01  -4.2994704e-01  -4.8478206e-01  -4.9656126e-01   7.1364799e-01   5.3302500e-01  -3.7954902e-01  -1.8502669e-01  -3.3998716e-01  -5.5080022e-03  -5.1503247e-01  -4.1859880e-01  -2.5890059e-01  -2.1782198e-01   6.4561404e-01   1.0000000e+00   6.4641083e-01   7.8154481e-01   7.5528231e-02   5.0585265e-01   4.7342647e-01   4.5150099e-01  -1.1611452e-01   1.0272802e-01   9.8857071e-02   4.4386097e-01  -4.9606918e-01  -5.3855047e-01  -5.1607563e-01  -2.9159211e-01  -5.2391224e-02  -1.4945379e-01  -4.6070401e-01  -3.6363642e-01  -5.0635920e-01  -1.2203664e-01   1.7551952e-01   1.1191934e-01  -1.6703004e-01  -1.2853813e-01   7.1456321e-02   1.6809993e-01  -1.2528778e-01   1.0741692e-01   2.0359528e-01  -8.8145929e-02  -5.6406053e-01  -4.2006247e-01  -4.3909845e-02  -8.0219288e-02  -6.7534597e-02   3.7441231e-01
   6.6499801e-01   7.3382557e-01  -4.7737551e-01  -5.3420070e-02  -3.5861332e-01  -2.0075613e-01  -4.3354433e-01  -4.0514771e-01  -4.4197102e-01  -2.0494496e-01   5.0194076e-01   5.0831960e-01   2.4565845e-01   3.4250951e-01   1.8548003e-01   3.1651820e-01   8.8495454e-01   8.2638745e-01   6.4485234e-01   7.7393977e-01   4.0232645e-01   3.8999668e-01  -2.0528589e-01  -1.8158488e-01  -9.8733101e-02   1.9977139e-01   1.5417642e-01   1.9373339e-01   7.7206801e-01   7.6662029e-01   2.1070265e-01   2.8924771e-01   1.1657794e-01   1.7381872e-01  -3.3309246e-01  -3.4254648e-01  -5.5799553e-01  -4.9781335e-01  -9.7481674e-02  -2.9588894e-01   4.1402341e-03   4.2904595e-02  -2.9942029e-01  -1.2018599e-01  -2.8213700e-01  -1.9134338e-01  -1.9607203e-01  -2.1265501e-02  -8.7669788e-02  -2.0232775e-02   2.4546819e-01   4.0816016e-02   1.0593809e-01   3.5321052e-01  -1.0210077e-01   2.8915399e-01   5.8529771e-01   5.5276991e-01  -6.7638817e-01  -4.8868706e-01  -4.9199664e-01  -3.9921049e-01   3.7721955e-01   1.5899765e-01  -2.9001555e-01  -2.7501429e-01  -7.2755451e-01  -6.7695454e-01   6.8651864e-01   4.2784562e-01  -7.1217368e-01  -5.6173261e-01  -3.5228161e-01  -1.3640555e-01  -3.9502440e-01  -2.9583265e-01  -7.2485706e-01  -6.6326958e-01   8.2397744e-01   6.4641083e-01   1.0000000e+00   8.9577495e-01   3.6782670e-01   7.9008173e-03   4.6553432e-01   3.0706496e-01   4.4533854e-02   1.1303395e-01   4.8120495e-03   2.1981322e-01  -3.4292425e-01  -3.6691418e-01  -2.3443468e-01  -5.1224466e-02   3.0403699e-01   3.9300915e-01   7.6927827e-02   2.4317172e-01  -1.9802159e-01   1.3383117e-01   2.2174036e-01   2.4832119e-02   1.1867288e-01   3.1488870e-02   2.1877232e-01  -2.7594319e-01   1.6417067e-01   2.3831823e-01   4.2416244e-01   4.1735477e-01  -1.3082603e-01   7.9203101e-02   1.9087636e-01   5.7446103e-02  -1.1523185e-01   1.0979235e-01
   7.6117014e-01   8.1371574e-01  -4.1043200e-01  -9.2199880e-02  -4.3934864e-01  -2.2773856e-01  -3.7135740e-01  -4.4190683e-01  -5.2765587e-01  -3.0634690e-01   4.2036982e-01   5.5688714e-01   1.8015478e-01   2.8607345e-01   2.1209101e-01   3.5192779e-01   7.7426973e-01   8.1372731e-01   6.6176038e-01   8.0856561e-01   3.2562211e-01   3.1709796e-01  -2.0917123e-01  -2.1468005e-01  -2.0843253e-01   1.2318544e-01   1.7397749e-01   2.3511184e-01   6.7853719e-01   6.9581550e-01   8.3557482e-02   1.6519202e-01  -8.3341261e-03  -1.6005923e-03  -4.2522804e-01  -3.9532894e-01  -5.5319678e-01  -4.4939283e-01  -2.6539059e-01  -2.5843607e-01  -1.4344769e-01   3.6951205e-02  -3.8241306e-01  -2.0158058e-01  -3.5725752e-01  -2.2922921e-01  -3.0401528e-01  -1.3012810e-01  -1.4183465e-01  -1.9936722e-02   2.9113974e-01   4.6647718e-02   1.9082198e-01   5.1467425e-01  -1.8092582e-01   2.1054229e-01   6.1704806e-01   6.1958440e-01  -6.5698381e-01  -4.4216051e-01  -5.4923063e-01  -4.6468107e-01   3.1382280e-01   1.4574619e-02  -3.8040217e-01  -4.6077480e-01  -7.4319984e-01  -7.2760740e-01   7.5349209e-01   5.0307586e-01  -6.6197242e-01  -4.9132757e-01  -4.5786320e-01  -1.3109303e-01  -5.4352421e-01  -4.2962612e-01  -6.7207291e-01  -6.2804680e-01   7.9053152e-01   7.8154481e-01   8.9577495e-01   1.0000000e+00   2.3541515e-01   1.9005301e-01   4.6723639e-01   4.7597207e-01  -7.5259466e-02   7.0176360e-02  -6.5826729e-02   2.4825687e-01  -4.1136254e-01  -3.9397558e-01  -2.9255284e-01  -5.1408659e-02   1.8738979e-01   1.9902666e-01  -1.7956477e-01  -1.9794696e-02  -3.4793112e-01   1.2532605e-01   2.1172221e-01   9.7593107e-02   6.6650166e-02   1.4215861e-02   1.5592830e-01  -1.7717963e-01   7.8611809e-02   1.7154629e-01   4.1333460e-01   2.1277215e-01  -3.7643179e-01  -1.0900081e-01   1.9506477e-01   2.1780179e-02  -1.4903155e-01   2.1457671e-01
   3.2269394e-01   3.6700243e-01  -1.0474823e-01   5.8650243e-02  -2.3991985e-02  -6.1565915e-03   9.9018660e-03   9.3742619e-02  -1.6073428e-01   7.3832910e-03   5.7577910e-01   3.2951079e-01   3.6162025e-01   3.2756555e-01   2.1602260e-01   7.9196300e-02   2.6551265e-01   4.1516097e-01   3.7919008e-01   3.0657002e-01   4.3870235e-02   1.2824213e-01  -7.9521141e-02  -1.0867285e-01  -1.7479556e-01  -1.5948447e-01  -3.1272375e-02   6.6328268e-02   1.6450574e-01   3.7041300e-01  -1.6002030e-02   2.3335661e-02   5.5264656e-01   5.7990029e-01  -1.3125008e-02   4.1004088e-02   1.3824040e-01   1.1469742e-01   3.9554664e-01   1.3993368e-01   5.6738308e-01   3.0222242e-01  -1.1579471e-01  -5.1039025e-02  -1.6207595e-01  -2.0334595e-01   1.4181598e-01   2.9740312e-01  -4.2946946e-02  -7.2353446e-02  -6.8933217e-02  -4.3151980e-02   1.8082428e-01   1.0951192e-01   4.7982552e-01   4.5434106e-01   3.3516123e-01   3.3749603e-01  -1.8739448e-01  -1.2064717e-01   1.1553595e-01   1.3798153e-01   3.5741558e-01   4.0453790e-01  -2.2900354e-01   2.7217773e-02  -1.5582524e-01  -1.1334061e-01   3.4137910e-02  -1.7173072e-01  -2.0123403e-01  -2.3670294e-01   3.9701159e-01   3.4643359e-01   3.6056415e-01   3.7839420e-01  -1.0740639e-01  -1.0398892e-01   2.3214837e-02   7.5528231e-02   3.6782670e-01   2.3541515e-01   1.0000000e+00   1.7059571e-01   2.6457404e-01  -2.3385150e-02   6.0862646e-01   4.1811173e-01   4.6988125e-01   1.0879419e-01  -1.3358106e-01  -9.9896927e-02  -1.4116430e-01  -2.0305954e-01   7.2771826e-02   1.9834180e-01   2.8725213e-01   3.2380414e-01   1.1728660e-01   5.6010919e-02  -2.0703723e-03  -1.9821562e-01  -1.3149183e-01  -2.2059158e-01  -3.6179371e-01  -3.9445010e-01   1.2968482e-01  -3.0706749e-02  -1.5721837e-01   1.2136633e-01   2.0702036e-01   1.2477801e-02  -2.6150988e-01  -2.5262263e-01  -3.8246792e-01  -3.8237280e-01
   7.1045276e-02   1.2263259e-01  -1.8986863e-01   8.8114925e-02   1.3173692e-01   1.7451614e-01  -9.7378122e-02  -1.2424775e-02  -4.3760464e-01  -2.0983800e-01  -9.9651080e-02   2.3037679e-01  -1.2570842e-01   6.2845227e-02   1.7919521e-01   4.0151510e-01  -2.2647719e-01   1.3373811e-01   1.7960728e-01   2.0945832e-01   5.1414996e-02   1.9209647e-01  -3.7033266e-01  -2.5168931e-01  -3.1789607e-01  -8.0459895e-02   4.8699573e-01   4.8631039e-01  -1.4473460e-01   1.8680516e-01  -4.9700970e-01  -4.5812314e-01   1.2357204e-01   7.3826080e-02  -3.1970945e-01  -2.0839063e-01   4.5308013e-01   4.8130191e-01  -6.1492217e-02   5.6863381e-01   3.4741348e-01   6.4342975e-01  -4.4015275e-01  -4.2562994e-01  -5.9221134e-01  -5.7743684e-01  -4.1426588e-01  -3.6748346e-01  -5.9423989e-01  -5.2094705e-01  -2.5233774e-01  -4.1141277e-01   1.8879865e-01   1.4484432e-01  -2.1736488e-02  -3.1158883e-01   1.9344883e-01   1.3818236e-01   5.6150886e-02   2.6882014e-01   1.2814980e-02   2.2707995e-01   6.0547265e-02   8.9601958e-02  -4.7777619e-01  -4.8554537e-01  -8.4627616e-02  -1.0774069e-01   4.1887026e-01   3.6681602e-01   1.3613224e-01   1.8584922e-01   1.2152033e-01   3.9475817e-01  -8.5029897e-02   1.5484295e-03   3.2629063e-01   3.3288517e-01  -4.5658498e-02   5.0585265e-01   7.9008173e-03   1.9005301e-01   1.7059571e-01   1.0000000e+00   2.4144110e-01   2.9134171e-01   9.1645147e-02   3.4679824e-01   1.6111298e-01   2.9144603e-01  -5.0629769e-01  -5.9042377e-01  -5.8879973e-01  -6.1897456e-01  -4.7285403e-01  -5.8935685e-01  -7.3277979e-01  -7.4494965e-01  -6.5551585e-01  -4.9728710e-01  -1.0771201e-01   4.3953006e-02  -4.4409081e-01  -4.8050575e-01  -3.1560833e-01   4.7245326e-01  -5.0984979e-01  -3.0475237e-01  -3.7960511e-01  -6.9666247e-01  -7.0957717e-01  -8.5565414e-01  -5.3623666e-01  -4.2007683e-01  -2.0052104e-01   3.3125820e-01
   1.5833687e-01   2.5445189e-01   1.1076307e-02  -9.2311907e-03  -1.9078698e-01  -1.9533898e-01  -1.8057826e-01  -2.3990737e-01  -1.5709564e-01  -2.5141999e-02   1.7213554e-01   1.5240287e-01   2.6921241e-01   1.0497189e-01   3.5338049e-01   3.9446278e-01   2.4670556e-01   2.0413790e-01   2.0932449e-01   2.6275910e-01  -2.0903675e-01  -7.1834040e-02   2.2641904e-01   2.0137514e-01   8.2292027e-02   2.8432921e-02  -7.7536452e-02  -1.7138364e-01   2.8875979e-01   2.2643186e-01   1.3035841e-01   1.5320901e-01  -4.0426770e-04   2.1654437e-02   2.5695225e-01   2.6487288e-01  -1.2546912e-01  -6.9904324e-02  -1.2309502e-01   9.7430734e-02  -8.9796511e-02   1.0886348e-01  -2.0223789e-02   4.0539540e-02   6.9165512e-02   6.9367426e-03  -2.3266083e-02   1.0571556e-03  -9.0137691e-04  -1.5957246e-01   2.1708028e-01  -4.8197876e-03   3.5755086e-01   3.2372099e-01   4.3289467e-02   5.6123204e-02  -1.4797873e-02   6.4276677e-02  -3.8580550e-01  -3.3380647e-01  -2.7857800e-01  -1.9393456e-01  -4.9384352e-02  -1.9021884e-01   1.2664170e-01  -8.9601985e-02  -2.2690077e-01  -2.4599699e-01   1.7222387e-01   3.1904121e-02  -3.9634837e-01  -2.9020327e-01  -2.1073282e-01  -2.8521764e-01  -2.4425358e-01  -1.5028090e-01  -1.3596785e-01  -9.0831301e-02   4.0460135e-01   4.7342647e-01   4.6553432e-01   4.6723639e-01   2.6457404e-01   2.4144110e-01   1.0000000e+00   5.9246813e-01   2.2930608e-01   2.0060613e-01   4.3076654e-01   4.3313701e-01  -1.6092840e-01  -1.9435845e-01  -2.0908766e-01  -6.8903599e-02   9.7360866e-02   8.7223727e-02  -1.0454112e-01  -1.2386498e-01  -1.7942814e-01  -1.3852801e-01   3.9438507e-02  -4.8079970e-02  -1.6437609e-02   8.7413024e-02   2.7007330e-01   1.9189016e-01  -2.2323678e-01  -1.1632588e-01   1.4032219e-01   2.7489515e-02  -2.6916181e-01  -1.3251883e-01  -2.8715918e-02   1.4803739e-01   2.3470498e-01   3.0138321e-01
   2.7017297e-01   3.4136256e-01   6.1394986e-02   2.5694117e-02  -3.8521245e-01  -2.7087560e-01  -2.3366011e-01  -3.1761122e-01  -2.6294633e-01  -1.9429983e-01  -9.1812254e-02   2.4100923e-01  -5.5732605e-02  -9.0745569e-02   9.8700551e-02   2.7650209e-01   7.3642184e-02   1.7390518e-01   1.8101920e-01   2.6541167e-01  -1.1674364e-01  -1.3780747e-01   3.2531169e-01   3.7852704e-01   7.8547030e-02   5.2663238e-02  -4.4417381e-02  -8.3269509e-02   7.2535289e-02   9.4794044e-02   7.4363756e-02   1.1629361e-01  -1.9515499e-01  -2.2456285e-01   1.3272296e-01   1.9142946e-01  -1.1624153e-01  -3.5891996e-02  -1.7464366e-01   8.9796410e-02  -1.8986919e-01   2.8004535e-02   3.1973708e-02   1.6218467e-01   6.2469305e-02   1.0090339e-01   4.8690580e-02   7.2171123e-02   1.4677976e-02  -3.4181545e-02   2.1969211e-01   5.2406892e-02   2.7974191e-01   4.2133039e-01   1.4015597e-02   4.2329701e-02   9.9849053e-02   1.4020589e-01  -3.7815266e-01  -3.0317910e-01  -3.7050487e-01  -3.0044838e-01  -1.6577974e-01  -3.8625509e-01   1.5628641e-01  -1.0626396e-01  -2.0379605e-01  -2.1762619e-01   2.2926447e-01   4.6788299e-03  -3.6449735e-01  -2.7017519e-01  -2.9173789e-01  -1.9844904e-01  -3.3033811e-01  -1.5096327e-01  -1.2911793e-01  -8.2296222e-02   2.6223698e-01   4.5150099e-01   3.0706496e-01   4.7597207e-01  -2.3385150e-02   2.9134171e-01   5.9246813e-01   1.0000000e+00   1.6551411e-01   2.3779657e-01  -3.2282454e-02   4.0274536e-01  -2.6403855e-01  -2.5888670e-01  -1.6287142e-01  -1.2834113e-01  -3.9026255e-02  -9.7108444e-02  -2.4680631e-01  -2.5153923e-01  -3.2887762e-01  -2.3582229e-01  -1.0227547e-01  -1.1233607e-01  -9.3363500e-02   1.5384347e-02   8.2570246e-02   1.1420741e-01  -1.8005029e-01  -4.7746242e-02   8.6751082e-02  -1.1904746e-01  -2.9822840e-01  -2.4586314e-01  -2.6363579e-02   1.6112826e-02   6.4236569e-02   1.7359697e-01
   1.7562722e-01   1.9801037e-01  -1.1336339e-01  -9.4932209e-02   2.2866809e-02  -6.6845450e-02  -3.0847478e-01  -1.1203610e-01  -1.9787622e-01  -7.0369049e-02   2.5185875e-01  -4.1160693e-02   3.1419431e-02  -9.4954690e-02  -2.5760889e-01  -3.0047166e-01  -8.1387817e-02   1.3631098e-01  -2.9750678e-02  -8.1933207e-02  -1.3877904e-01  -5.0814919e-02   5.2582856e-02   1.9268598e-02  -3.4458411e-02  -2.6035778e-01  -9.0442983e-03   1.2248902e-02  -3.1988788e-01  -2.8548085e-03  -1.9442056e-01  -1.6257117e-01   4.3215995e-01   4.2180553e-01   2.4726784e-01   2.2439074e-01   4.4427126e-01   4.2282224e-01   6.2178327e-01   4.3645385e-01   4.9187641e-01   2.3912550e-01   1.7979982e-02   1.0082303e-01   3.5752500e-02   2.0097104e-02   4.5402764e-01   4.9783507e-01   8.2258295e-02   5.2301418e-02  -9.2700022e-02  -5.5515295e-03   4.0158200e-01   2.0922392e-01   7.5933362e-01   5.5363439e-01   2.3557373e-01   2.9818313e-01   1.7105161e-02   6.2361407e-02   2.1584921e-01   2.8620356e-01   1.3673523e-01   2.0629221e-01  -3.8875378e-03   2.6300336e-01   1.4959895e-01   1.7159095e-01  -1.7646548e-01  -5.0029488e-01  -3.0624059e-02  -2.0342379e-01   5.0026191e-01   3.7803187e-01   5.3347733e-01   5.7506462e-01   1.0564224e-01   8.9848656e-02  -3.3159849e-01  -1.1611452e-01   4.4533854e-02  -7.5259466e-02   6.0862646e-01   9.1645147e-02   2.2930608e-01   1.6551411e-01   1.0000000e+00   7.5415187e-01   3.7980153e-01   1.9104497e-01  -3.6487331e-01  -2.2154127e-01  -3.3539936e-01  -4.3131532e-01  -2.8087597e-01  -6.9986196e-02   2.9910383e-01   1.9178936e-01  -6.4909152e-02  -3.9722013e-01  -4.5008526e-01  -4.2578437e-01  -4.3559497e-01  -3.4416138e-01  -5.9082623e-01  -3.2015344e-01   1.0875466e-01  -1.2543394e-01  -6.0173386e-01  -4.3780252e-02   2.7871463e-01  -1.2776815e-01  -6.1738802e-01  -4.8879789e-01  -4.9740930e-01  -5.8864187e-01
   1.9531918e-01   2.4478605e-01  -3.0964953e-01  -2.4671997e-02   4.6602331e-02   2.5964945e-02  -5.1196924e-01  -1.5734213e-01  -4.1753808e-01  -2.0532263e-01   1.0576844e-01  -2.0140742e-02  -1.6845659e-01  -1.1446926e-01  -3.4766137e-01  -2.3932199e-01  -3.5762749e-02   2.5868797e-01   3.1163455e-02   1.1867579e-02   6.3160111e-02   1.8727594e-01  -1.1509440e-01  -9.4717092e-03  -8.5609940e-02  -4.8949149e-02   2.9771610e-01   3.6862231e-01  -2.5581163e-01   1.4780059e-01  -3.2000977e-01  -1.9738739e-01   3.4812207e-01   3.4914029e-01   2.3526605e-03   3.3333515e-02   5.0953992e-01   5.2362872e-01   5.9178369e-01   6.7856620e-01   5.9025883e-01   4.9799158e-01  -2.2676907e-01  -1.1784654e-01  -1.8799631e-01  -1.2256739e-01   1.7977475e-01   2.6168044e-01  -1.1351102e-01  -7.6013881e-02  -1.2976279e-01  -1.4880438e-01   4.0398203e-01   2.9574931e-01   6.3317923e-01   4.6431957e-01   3.4230689e-01   3.7074534e-01   3.0160482e-02   1.7029026e-01   3.5772136e-02   2.6836581e-01   8.9455861e-02   1.0586440e-01  -2.4340268e-01   8.5421539e-02   6.0785508e-02   9.3518109e-02   3.5097186e-02  -2.3418045e-01  -4.3107406e-04  -2.1789892e-01   4.7400930e-01   4.5541234e-01   4.2093621e-01   4.7954688e-01   1.2046846e-01   1.1200385e-01  -1.9931323e-01   1.0272802e-01   1.1303395e-01   7.0176360e-02   4.1811173e-01   3.4679824e-01   2.0060613e-01   2.3779657e-01   7.5415187e-01   1.0000000e+00   2.7172982e-01   2.6918891e-01  -5.1928453e-01  -4.2146047e-01  -5.2673731e-01  -5.9365066e-01  -3.5330894e-01  -2.3511774e-01   2.9328353e-02  -3.5156651e-02  -3.5903729e-01  -4.8687251e-01  -3.1613883e-01  -3.3307306e-01  -4.6662993e-01  -4.5932377e-01  -5.4428161e-01  -8.5436859e-02  -4.0102653e-02  -2.0769549e-01  -6.2886402e-01  -2.4763327e-01   1.6374311e-02  -4.3069562e-01  -6.8013437e-01  -5.7965807e-01  -4.5909586e-01  -3.3049589e-01
  -5.8247901e-02  -2.0305335e-02   1.9216025e-01   2.0810960e-01   1.5042703e-01   6.7656023e-02   1.8111373e-01   1.8030854e-01   2.5705053e-02   5.7917160e-02   2.2288489e-01   2.3353818e-02   3.2822891e-01   1.5755257e-01   2.1641213e-01   1.3977985e-01  -5.1529210e-02   2.1524523e-02  -3.9369277e-02  -9.6992592e-02  -2.0341695e-01  -3.8309613e-02   2.0116962e-01   1.3622970e-01  -8.3060276e-02  -1.2226704e-01  -6.2961462e-02  -7.3061301e-02  -6.9655567e-02   1.2388178e-02   5.7141882e-03  -3.9593613e-02   3.2387093e-01   2.8680819e-01   3.5985549e-01   4.0377983e-01   2.6475713e-01   3.0824310e-01   2.1863167e-01   2.6668689e-01   2.5944671e-01   2.8895267e-01  -5.0676931e-02  -7.1066689e-02   1.1086300e-02  -6.2100948e-02   4.6814271e-02   1.2912771e-01  -3.1537196e-02  -8.8889392e-02  -2.7562489e-02  -6.1528548e-02   2.5738758e-01   7.6360984e-02   4.1924994e-01   1.6088492e-01  -9.7948300e-02  -1.8850473e-02   1.3927362e-01   7.0140675e-03   2.6156658e-01   2.5998262e-01   6.2468037e-02   1.7421485e-01   1.5844155e-01   2.8259915e-01   1.5647151e-01   1.7369997e-01  -1.8841588e-01  -3.3202285e-01   3.2603929e-02  -6.9051075e-02   3.6459351e-01   2.5980961e-01   2.7777848e-01   3.2671906e-01   1.8709678e-01   1.8115492e-01  -9.1339287e-02   9.8857071e-02   4.8120495e-03  -6.5826729e-02   4.6988125e-01   1.6111298e-01   4.3076654e-01  -3.2282454e-02   3.7980153e-01   2.7172982e-01   1.0000000e+00   4.1820205e-01   9.1492203e-02   9.4848424e-02  -5.5647766e-02  -7.8429735e-02  -5.6683674e-03   7.8277451e-03   1.3703220e-01   7.6453413e-02   1.4829896e-01  -1.6579918e-02   1.7076723e-01  -1.0151789e-01   4.1587102e-02  -2.4542982e-02  -1.3123056e-01  -5.5617585e-03  -4.2252984e-02  -6.2624337e-02  -1.9917509e-01  -3.3181138e-02   8.5018041e-02  -4.4129139e-02  -1.6586183e-01  -6.5215158e-02  -3.4309843e-02  -1.1332821e-01
   3.4156494e-02   1.1497750e-01  -3.5171888e-02   9.1376504e-02  -1.1168919e-01  -1.1326673e-01  -1.0859944e-01   4.6101148e-02  -2.4182450e-01  -2.5096563e-01  -9.6339863e-03   2.9979195e-01   2.0281059e-01   3.2327165e-01  -8.6951903e-03   1.5867880e-01   1.7218486e-01   2.5920733e-01  -4.3594305e-02   8.8352977e-02  -9.2826430e-02  -3.8014802e-02   6.9626710e-02   1.9326889e-01  -1.3780942e-01  -4.4924838e-02   4.7541930e-02  -1.7161270e-02   7.9085108e-02   2.8085320e-01   1.7082342e-01   1.8971005e-01   1.7770272e-01   1.8816895e-01   1.2762826e-01   1.9497906e-01   1.9103398e-01   2.3737393e-01   6.5316769e-02   2.5323062e-01   1.2678355e-01   2.8764035e-01  -3.2572877e-01  -2.7850083e-01  -2.1301114e-01  -1.9757916e-01  -2.9503106e-01  -2.3945957e-01  -2.7061926e-01  -2.2441171e-01   6.6437352e-02  -1.3063542e-02   1.8737922e-01   1.9779792e-01   1.5620914e-01   9.0702515e-02   1.5794816e-01   1.6551576e-01   6.1559148e-02   5.8677415e-02   1.1147493e-01   2.8827547e-01   2.0910267e-01   2.3469874e-01   9.6536601e-02   1.9012184e-01   6.5246140e-02   1.1377614e-01   2.3165119e-01   4.7747583e-02  -1.4882153e-01  -1.5955404e-01   2.8329086e-04   1.7529594e-01  -1.4929304e-01   4.7548918e-03   7.9449264e-02   1.3304870e-01   2.0740055e-01   4.4386097e-01   2.1981322e-01   2.4825687e-01   1.0879419e-01   2.9144603e-01   4.3313701e-01   4.0274536e-01   1.9104497e-01   2.6918891e-01   4.1820205e-01   1.0000000e+00  -6.2010435e-02  -6.4660263e-02  -1.3299649e-01  -2.1547186e-01   1.6506389e-03  -3.7962061e-02  -1.4147743e-01  -9.0680338e-02  -2.0117250e-01  -1.1149746e-01   2.2994298e-01   8.1522192e-02   1.8229465e-02   1.0992954e-02  -6.2704271e-02   7.1552590e-02  -9.0301730e-02   8.3515557e-03  -4.4738799e-02  -6.6014632e-02  -2.0719747e-01  -2.3498021e-01  -1.2153989e-01  -1.0413633e-01  -1.3450800e-01   6.4923332e-02
  -4.7131885e-01  -4.6511085e-01   4.9347542e-01   1.9597056e-01   6.3362464e-02   9.9167376e-02   6.1223615e-01   4.9706602e-01   6.4603973e-01   3.6785788e-01  -9.4269732e-02  -1.5628481e-01   2.8035127e-01   1.4123846e-01   1.9227126e-01  -1.3775750e-03  -1.0978974e-01  -4.3752611e-01  -2.8306612e-01  -3.0773517e-01  -2.5507539e-01  -3.1051929e-01   4.4880369e-01   4.0955263e-01   2.0288703e-01   1.6063580e-02  -5.1635357e-01  -5.0365634e-01   1.2736922e-02  -3.0597230e-01   5.3648139e-01   4.6083769e-01  -8.2938782e-02  -2.6065369e-02   3.8060386e-01   3.7728281e-01  -1.3906312e-01  -1.7067919e-01  -1.2267696e-01  -3.7016286e-01  -2.0058002e-01  -3.1953873e-01   2.9176892e-01   1.3774422e-01   4.8933861e-01   3.7344227e-01   6.2231194e-02   2.2729503e-02   4.0707797e-01   2.5666696e-01   1.0521958e-01   2.5325182e-01  -2.5699792e-01  -3.1740748e-01  -2.0289165e-01  -1.3752197e-01  -4.7035088e-01  -4.5770835e-01   3.2622572e-01   2.9501776e-02   2.7651091e-01   8.5927889e-02  -8.4594004e-02   1.2273609e-02   4.9342869e-01   4.2082009e-01   3.5206663e-01   3.5788523e-01  -5.1279737e-01  -1.9122928e-01   1.8541035e-01   2.3214820e-01  -2.7201423e-02  -2.3523606e-01   4.1309203e-02  -1.1509990e-02   1.4846753e-01   1.8607565e-01  -9.4088234e-02  -4.9606918e-01  -3.4292425e-01  -4.1136254e-01  -1.3358106e-01  -5.0629769e-01  -1.6092840e-01  -2.6403855e-01  -3.6487331e-01  -5.1928453e-01   9.1492203e-02  -6.2010435e-02   1.0000000e+00   8.8116277e-01   8.2343281e-01   7.4471454e-01   4.0032456e-01   3.3096154e-01   3.7106685e-01   3.6555579e-01   7.1202354e-01   6.0093788e-01   4.8028320e-01   2.6899384e-01   6.3434084e-01   5.7384981e-01   4.1210552e-01   4.0587506e-03   2.0939610e-01   1.8863055e-01   3.6384361e-01   3.5610925e-01   4.5489977e-01   6.3370551e-01   5.9405327e-01   5.9820081e-01   4.4778363e-01   3.0563255e-02
  -3.4858337e-01  -3.6650050e-01   4.6048395e-01   7.8564226e-02  -8.8803053e-02  -4.3299618e-02   5.4815826e-01   4.0075110e-01   4.6619500e-01   1.6711878e-01  -1.3381474e-02  -1.6748663e-01   3.2259546e-01   1.3865360e-01   6.4798723e-02  -2.2161653e-01  -1.4349881e-01  -3.9460302e-01  -2.7398039e-01  -3.0835100e-01  -2.5528991e-01  -3.4112499e-01   5.0681017e-01   4.0399203e-01   1.0144152e-01  -1.5140844e-01  -5.6158965e-01  -5.2891696e-01  -9.8272679e-02  -3.6715579e-01   4.8161736e-01   4.0029144e-01  -1.6078581e-01  -1.1046868e-01   2.8202289e-01   2.7329210e-01  -1.1262423e-01  -1.2588128e-01  -5.4198088e-02  -3.6663214e-01  -2.0719709e-01  -3.8304663e-01   2.2411140e-01   1.1509009e-01   4.7369496e-01   4.4853762e-01   1.4319605e-01   1.2448826e-01   5.3209618e-01   4.3311259e-01   2.2289855e-01   4.0939296e-01  -1.5589101e-01  -1.6156635e-01   1.4209006e-02   1.0577251e-01  -3.8494604e-01  -2.9216990e-01   3.5463576e-01   5.5621746e-02   2.5775300e-01   4.7222102e-02  -6.9635889e-02  -1.3744086e-02   4.5404475e-01   3.7775435e-01   3.2913959e-01   3.3197788e-01  -5.2432494e-01  -2.7674403e-01   1.9354555e-01   1.0715115e-01   8.9551345e-03  -1.7952138e-01   8.8568701e-02   3.4468435e-02   1.0360415e-01   8.2571961e-02  -2.0718347e-01  -5.3855047e-01  -3.6691418e-01  -3.9397558e-01  -9.9896927e-02  -5.9042377e-01  -1.9435845e-01  -2.5888670e-01  -2.2154127e-01  -4.2146047e-01   9.4848424e-02  -6.4660263e-02   8.8116277e-01   1.0000000e+00   7.5145495e-01   7.8043349e-01   3.5827631e-01   3.2024807e-01   4.4331521e-01   4.2875547e-01   7.3758796e-01   6.6709817e-01   4.0304861e-01   2.8606615e-01   5.5244680e-01   5.0423514e-01   2.2079820e-01  -1.7754881e-01   2.7637214e-01   1.9023297e-01   2.8872491e-01   3.6554200e-01   4.9619973e-01   6.5966083e-01   5.3515060e-01   4.8502986e-01   2.1707795e-01  -1.4665029e-01
  -2.9809097e-01  -3.0081238e-01   5.2051066e-01   2.0350369e-01  -7.2682652e-02  -1.1978731e-01   5.3026396e-01   3.7813088e-01   5.8535246e-01   2.9278812e-01  -5.5720371e-03  -4.1902593e-03   2.5550967e-01   1.2548907e-01   8.0451950e-02  -6.5728921e-02   5.5785416e-03  -2.9976536e-01  -2.0444344e-01  -2.1886906e-01  -2.2290436e-01  -3.1375176e-01   4.4359234e-01   3.7514299e-01   9.7720691e-02  -3.9596600e-02  -5.6529572e-01  -6.1041023e-01   6.5219141e-02  -2.7841431e-01   5.2059523e-01   4.6169536e-01  -4.5104562e-02   6.3136960e-03   3.4547570e-01   3.4903997e-01  -2.9336308e-01  -3.1652008e-01  -7.2573226e-02  -4.5233515e-01  -2.6636459e-01  -4.6642753e-01   2.4962324e-01   1.7508154e-01   4.2656233e-01   3.3516100e-01   2.4185408e-02  -9.8462044e-03   3.8903702e-01   2.7401467e-01   1.2716417e-01   3.3274807e-01  -3.0743799e-01  -2.9716784e-01  -1.8033582e-01  -1.5140619e-02  -3.4454073e-01  -3.4328190e-01   1.5224377e-01  -1.3325116e-01   2.0366725e-01  -9.2266760e-02  -7.3664214e-02   2.2333105e-02   4.4889811e-01   4.0454385e-01   2.1766073e-01   2.5450292e-01  -4.3160331e-01  -2.5839036e-01   5.8558825e-02   3.7430702e-02  -1.2898034e-01  -3.4078611e-01  -2.4025605e-02  -1.0255240e-02  -3.3158782e-02   2.4285611e-03  -5.1230587e-02  -5.1607563e-01  -2.3443468e-01  -2.9255284e-01  -1.4116430e-01  -5.8879973e-01  -2.0908766e-01  -1.6287142e-01  -3.3539936e-01  -5.2673731e-01  -5.5647766e-02  -1.3299649e-01   8.2343281e-01   7.5145495e-01   1.0000000e+00   7.8109515e-01   4.9293615e-01   4.6602917e-01   4.2237004e-01   4.4240725e-01   5.9994202e-01   5.6592888e-01   4.4058528e-01   2.0254575e-01   6.5798916e-01   6.0947683e-01   4.3233204e-01  -2.2556294e-01   1.8382697e-01   1.1378547e-01   4.1037187e-01   3.9165804e-01   4.0844654e-01   6.7420663e-01   6.7224156e-01   5.8376527e-01   3.8900397e-01  -7.1895726e-02
  -1.2439417e-01  -1.1761166e-01   3.9620066e-01   6.6542817e-02  -2.3088496e-01  -1.3004098e-01   4.1382280e-01   1.4352110e-01   4.2925948e-01   1.8255488e-01   9.5820043e-02  -2.2572759e-02   3.3598140e-01   1.3928576e-01   1.9761326e-01   1.8774439e-02   1.9738072e-01  -1.9345530e-01  -1.6257368e-02  -6.7063699e-03  -1.0044630e-01  -1.7263367e-01   4.5420900e-01   3.0360640e-01   1.7278298e-01   4.8748680e-02  -5.2103838e-01  -4.9910601e-01   2.5191852e-01  -1.4766013e-01   5.8975958e-01   5.2011988e-01  -2.8917041e-01  -2.4977600e-01   1.5586330e-01   1.2387565e-01  -4.8954061e-01  -5.0721902e-01  -2.4435709e-01  -6.0582860e-01  -4.5593526e-01  -5.5377693e-01   1.7613123e-01   1.3531180e-01   3.8062393e-01   3.6423039e-01  -3.8238414e-02   1.8119945e-02   4.3945678e-01   3.7665952e-01   2.5467082e-01   3.4699435e-01  -2.1892287e-01  -7.6229320e-02  -3.0040195e-01  -1.1476871e-02  -2.6361029e-01  -2.0119766e-01  -2.6446089e-02  -2.6473145e-01  -7.8450798e-02  -3.0595118e-01  -9.9625133e-02  -1.5025479e-01   3.6765251e-01   1.8609795e-01  -4.9391471e-02  -6.5608434e-02  -2.2842294e-01  -7.3429576e-02  -1.1221397e-01  -3.7339428e-02  -2.8919673e-01  -5.0315200e-01  -2.2273082e-01  -2.5692390e-01  -2.8260978e-01  -2.6648667e-01   2.0115773e-01  -2.9159211e-01  -5.1224466e-02  -5.1408659e-02  -2.0305954e-01  -6.1897456e-01  -6.8903599e-02  -1.2834113e-01  -4.3131532e-01  -5.9365066e-01  -7.8429735e-02  -2.1547186e-01   7.4471454e-01   7.8043349e-01   7.8109515e-01   1.0000000e+00   5.2569387e-01   4.8627250e-01   3.3425835e-01   3.6622137e-01   5.5980765e-01   7.0918270e-01   4.6881357e-01   3.6172586e-01   7.5726909e-01   6.9578896e-01   5.5012758e-01  -1.6053761e-01   1.5847909e-01   1.0243646e-01   5.7536617e-01   4.6016731e-01   2.9358838e-01   6.7236867e-01   7.9185382e-01   7.3637109e-01   4.3066265e-01   1.1855419e-01
  -5.0476045e-02   1.5617866e-02   2.4149565e-01   1.6749115e-01  -1.6841032e-01  -1.5903916e-01   2.3006945e-01   3.4329028e-02   2.4676745e-01   1.4295565e-01   2.5255403e-01   1.6935776e-01   3.5689821e-01   2.8514043e-01   1.7868568e-01   1.0697044e-01   4.4634526e-01   1.0334228e-01   2.1192932e-01   2.1104423e-01   5.3894251e-02   1.5952994e-02   2.5478437e-01   2.9637164e-01   1.2817654e-01   1.5514089e-01  -2.7827341e-01  -3.1960564e-01   5.9859463e-01   3.0595009e-01   4.8936336e-01   5.0826817e-01   2.5511972e-02   8.3124912e-02   1.6833077e-01   1.4796151e-01  -5.3980860e-01  -4.7744736e-01   6.1061710e-02  -4.0993297e-01  -1.7919371e-01  -1.6690336e-01   2.2735017e-01   1.7858292e-01   3.1116682e-01   2.4590110e-01   4.5010769e-02   4.1542682e-03   3.2162438e-01   1.5677107e-01   3.1857796e-01   3.3612140e-01  -2.7401196e-01  -1.0807416e-01  -1.4392096e-01   1.6586029e-01  -1.8983715e-01  -1.9704658e-01  -2.4389328e-01  -3.9302636e-01  -1.9918949e-01  -4.1296525e-01   1.0242706e-01   4.7075355e-03   2.7470754e-01   1.6442272e-01  -7.4773615e-02  -8.6261747e-02   7.2599808e-03   4.9319161e-02  -4.7055313e-01  -4.1805128e-01  -2.1636186e-01  -4.1490404e-01  -1.2971416e-01  -1.2600871e-01  -4.1345527e-01  -3.7017325e-01   4.1563443e-01  -5.2391224e-02   3.0403699e-01   1.8738979e-01   7.2771826e-02  -4.7285403e-01   9.7360866e-02  -3.9026255e-02  -2.8087597e-01  -3.5330894e-01  -5.6683674e-03   1.6506389e-03   4.0032456e-01   3.5827631e-01   4.9293615e-01   5.2569387e-01   1.0000000e+00   8.8470614e-01   5.8506362e-01   6.5804583e-01   5.3664669e-01   5.7881717e-01   3.3848422e-01   1.0810369e-01   5.9972662e-01   4.5020183e-01   4.4018779e-01  -4.4585135e-01   6.3440315e-02   3.8951187e-02   8.0000478e-01   7.4615371e-01   3.6806305e-01   6.7915131e-01   6.5930290e-01   4.9449939e-01   2.1881112e-01  -4.8804278e-02
   2.5045637e-02   9.7345123e-02   1.2944632e-01   7.0814824e-02  -2.0505234e-01  -1.9810351e-01   1.0782057e-01   5.8949653e-03   2.0343412e-01   1.6446308e-01   4.3010140e-01   2.3671746e-01   4.1237246e-01   3.3771065e-01   1.1129025e-01   4.1692292e-03   5.5905338e-01   2.0501338e-01   2.4566218e-01   2.4789978e-01   9.0261265e-02   5.7139806e-02   1.9544452e-01   2.0408353e-01   9.5300349e-02   1.1137043e-01  -3.3057952e-01  -3.5035986e-01   6.5248184e-01   3.8550610e-01   5.3661843e-01   5.7086225e-01   1.3818640e-01   2.2912160e-01   1.6308776e-01   1.1863396e-01  -5.3377753e-01  -4.9258632e-01   2.2252805e-01  -4.1889723e-01  -5.5894497e-02  -2.0710942e-01   1.9293247e-01   1.6131741e-01   2.7982677e-01   2.0264860e-01   9.4457760e-02   8.6367296e-02   3.2795233e-01   1.4556045e-01   2.1553877e-01   3.3526082e-01  -3.5067428e-01  -1.6240013e-01  -5.5296231e-02   2.7219109e-01  -9.0970958e-02  -9.3165438e-02  -3.1813014e-01  -4.9939422e-01  -1.7583909e-01  -3.7743178e-01   1.9049153e-01   1.3335312e-01   2.3150189e-01   2.5530065e-01  -1.4076714e-01  -1.0873681e-01   3.8823101e-04  -2.3761551e-02  -5.3555124e-01  -4.9788015e-01  -1.7821639e-01  -3.5756559e-01  -6.7484942e-02  -2.2914644e-02  -5.4099928e-01  -5.0565540e-01   3.9954000e-01  -1.4945379e-01   3.9300915e-01   1.9902666e-01   1.9834180e-01  -5.8935685e-01   8.7223727e-02  -9.7108444e-02  -6.9986196e-02  -2.3511774e-01   7.8277451e-03  -3.7962061e-02   3.3096154e-01   3.2024807e-01   4.6602917e-01   4.8627250e-01   8.8470614e-01   1.0000000e+00   7.1174098e-01   8.0295753e-01   5.0183258e-01   4.5455931e-01   2.7508525e-01   2.7727807e-02   5.4608850e-01   3.6662903e-01   3.9083204e-01  -5.6512499e-01   1.7296066e-01   4.8523825e-02   6.8038685e-01   8.6262745e-01   4.8264407e-01   7.7504620e-01   5.6436880e-01   3.9724442e-01   1.1373859e-01  -1.8343389e-01
  -6.0801819e-02  -4.3147364e-02   2.2158876e-01   6.9155612e-02  -6.1544353e-02  -1.1893091e-01   1.1583067e-01   1.1633356e-01   3.3366921e-01   2.3050450e-01   3.2094649e-01  -1.1423792e-01   2.6721122e-01   9.4200182e-02  -1.3858724e-01  -3.5414010e-01   2.1566414e-01   2.5572117e-03  -1.1172239e-02  -1.1799510e-01  -7.0918677e-02  -1.2055187e-01   3.1802763e-01   2.8414693e-01   2.2894492e-01  -3.6492564e-02  -4.1159838e-01  -3.8168818e-01   1.5375263e-01  -6.5667931e-03   3.6556709e-01   3.5559028e-01   3.1133455e-01   3.5619726e-01   4.0135003e-01   3.3890430e-01  -1.7212689e-01  -1.5555869e-01   4.6057766e-01  -2.1908967e-01   1.0460852e-01  -2.2785670e-01   4.0773836e-01   3.7556656e-01   5.4233365e-01   4.5860838e-01   5.6188349e-01   5.3816163e-01   5.7670522e-01   4.0310857e-01   1.5255471e-01   3.6315779e-01  -1.3592444e-01  -1.9852715e-01   3.8692959e-01   5.0386102e-01  -1.1271063e-01  -6.4517665e-02   3.0761186e-02  -1.6680507e-01   1.6582219e-01  -5.8825431e-02   1.3747704e-01   1.5044355e-01   3.8534168e-01   5.4009671e-01   2.3484221e-01   2.7352162e-01  -3.9080671e-01  -4.6353446e-01  -1.8217008e-01  -3.1183392e-01   2.2709261e-01  -8.7958986e-02   4.3523407e-01   4.1913902e-01  -1.8290255e-01  -1.6161614e-01  -5.7542530e-02  -4.6070401e-01   7.6927827e-02  -1.7956477e-01   2.8725213e-01  -7.3277979e-01  -1.0454112e-01  -2.4680631e-01   2.9910383e-01   2.9328353e-02   1.3703220e-01  -1.4147743e-01   3.7106685e-01   4.4331521e-01   4.2237004e-01   3.3425835e-01   5.8506362e-01   7.1174098e-01   1.0000000e+00   9.1785593e-01   7.1144394e-01   3.7039775e-01   1.3722744e-02  -1.8912291e-01   3.1397483e-01   2.7209586e-01   3.4547864e-03  -6.5405289e-01   4.8734288e-01   2.4416041e-01   1.9356907e-01   7.5839633e-01   9.0677266e-01   7.9507076e-01   2.5436575e-01   1.6693655e-01  -8.4596699e-02  -6.3865503e-01
   8.0881978e-02   8.9701412e-02   1.2227447e-01   1.0967002e-01  -1.0409211e-01  -1.5535001e-01   1.0513976e-01   1.2826180e-01   2.5158270e-01   1.3756966e-01   3.6695113e-01   6.8122038e-02   2.9318345e-01   2.1768014e-01  -1.3983563e-01  -2.9864669e-01   4.2088587e-01   2.0883940e-01   7.3557107e-02   1.9995370e-02   5.8429020e-02   4.7545686e-03   1.9120872e-01   1.7801403e-01   1.2142570e-01   1.7978155e-02  -3.5542849e-01  -3.2457919e-01   3.4539175e-01   1.8949527e-01   4.5355421e-01   4.7341969e-01   3.2780629e-01   3.9616834e-01   2.5386651e-01   2.0131429e-01  -3.1469677e-01  -2.9570023e-01   3.9623945e-01  -3.3671606e-01   1.0447587e-01  -2.2516096e-01   2.4873600e-01   2.4828429e-01   3.7346270e-01   3.0987520e-01   3.7171965e-01   3.8000939e-01   4.4695386e-01   3.3239818e-01   1.8211709e-01   3.9124404e-01  -2.0481807e-01  -1.8305704e-01   2.7818518e-01   5.3395161e-01   6.3013137e-02   6.6262716e-02  -1.1419730e-01  -2.8380710e-01   7.7412029e-02  -1.0627992e-01   2.3630477e-01   2.6063045e-01   2.6037588e-01   5.1045935e-01   5.7970555e-02   1.1783273e-01  -2.3509899e-01  -3.2543493e-01  -2.6330067e-01  -3.8265420e-01   8.5378761e-02  -1.1706264e-01   2.5331840e-01   2.2269690e-01  -3.5862131e-01  -3.3531919e-01   9.6465017e-02  -3.6363642e-01   2.4317172e-01  -1.9794696e-02   3.2380414e-01  -7.4494965e-01  -1.2386498e-01  -2.5153923e-01   1.9178936e-01  -3.5156651e-02   7.6453413e-02  -9.0680338e-02   3.6555579e-01   4.2875547e-01   4.4240725e-01   3.6622137e-01   6.5804583e-01   8.0295753e-01   9.1785593e-01   1.0000000e+00   6.5554080e-01   4.6047306e-01   1.6731483e-01  -1.0659204e-01   3.8950614e-01   2.4821291e-01   7.3624509e-02  -7.1534164e-01   4.7950228e-01   2.4251570e-01   3.6519946e-01   8.3108765e-01   7.9340463e-01   8.1177072e-01   3.3511983e-01   1.5485728e-01  -1.2455777e-01  -5.5837625e-01
  -2.5383747e-01  -2.9783324e-01   4.0235186e-01   9.4188554e-02   1.0499452e-01   7.7691524e-02   5.0745569e-01   3.4033482e-01   4.9314858e-01   3.0009500e-01   1.4164682e-01  -1.6399201e-01   3.2735877e-01   1.1646224e-01   9.0723389e-02  -2.1347901e-01  -5.0524723e-02  -3.0289326e-01  -1.3610461e-01  -2.4868357e-01  -1.1654901e-01  -2.1724926e-01   3.9771287e-01   3.5370837e-01   2.0468608e-01  -2.1714947e-02  -3.8142648e-01  -3.6914647e-01   3.4939456e-02  -2.3037162e-01   3.3612457e-01   2.9460320e-01  -6.7476593e-03   3.0684370e-02   3.1683079e-01   2.7270353e-01  -1.8499002e-01  -1.8267317e-01   1.4859902e-01  -3.6005130e-01  -8.0863215e-02  -3.0511046e-01   5.2798996e-01   4.2375031e-01   6.1799638e-01   5.6543440e-01   5.0628113e-01   4.1700737e-01   6.2014228e-01   4.7436127e-01   3.6564943e-01   4.2986642e-01  -1.2580915e-01  -1.6928279e-01   2.1136691e-01   3.0290326e-01  -3.7844728e-01  -3.1442822e-01   2.5124194e-01  -1.9329903e-02   2.5040706e-01  -3.4297872e-02   6.2525987e-02   9.3310141e-02   4.2786503e-01   3.7268978e-01   3.3739784e-01   3.2304935e-01  -5.4049422e-01  -3.7438126e-01  -5.7243708e-03  -1.3854019e-02   1.2368626e-01  -1.7725876e-01   2.9368665e-01   2.0276321e-01   1.4293777e-02  -1.3716461e-03  -1.5031513e-01  -5.0635920e-01  -1.9802159e-01  -3.4793112e-01   1.1728660e-01  -6.5551585e-01  -1.7942814e-01  -3.2887762e-01  -6.4909152e-02  -3.5903729e-01   1.4829896e-01  -2.0117250e-01   7.1202354e-01   7.3758796e-01   5.9994202e-01   5.5980765e-01   5.3664669e-01   5.0183258e-01   7.1144394e-01   6.5554080e-01   1.0000000e+00   6.9147222e-01   1.8770503e-01   1.1064447e-01   4.8532888e-01   4.0447914e-01   1.6690280e-01  -3.8443451e-01   3.9499190e-01   3.3785530e-01   3.3887677e-01   5.5329893e-01   7.1332103e-01   7.6847082e-01   5.1605118e-01   4.4362366e-01   1.7907991e-01  -3.4584346e-01
   6.1053474e-02   3.6959917e-02   1.7020564e-01   2.6792294e-02  -1.9621285e-01  -1.0610910e-01   4.0805910e-01   1.4043955e-01   1.8449831e-01  -2.5476718e-02   2.6248115e-01   1.3942586e-01   4.2253193e-01   2.9735267e-01   1.9388824e-01  -2.3059270e-02   3.2867322e-01   5.6834418e-02   1.5899815e-01   1.5716187e-01   8.6832332e-02  -1.7380454e-02   2.4686544e-01   1.6995267e-01  -3.7611895e-02  -1.6179910e-03  -2.7572370e-01  -2.3641426e-01   3.3377342e-01   4.9242393e-02   4.1443646e-01   4.2174931e-01  -2.2776372e-01  -1.9510522e-01  -1.3712711e-01  -1.0933221e-01  -4.6300417e-01  -4.4032520e-01  -1.6435711e-01  -5.6731578e-01  -2.1697630e-01  -2.9262377e-01   7.5489476e-02   5.8510495e-02   2.2359234e-01   2.8597128e-01   1.1094952e-02   8.9927295e-02   3.6640064e-01   4.3334288e-01   4.4502986e-01   4.0931285e-01  -8.2499406e-02   1.0634966e-01  -8.3453646e-02   2.7512685e-01  -4.2281519e-02   5.3099538e-04   3.4698709e-02  -9.2985265e-02   1.6505175e-02  -2.5299799e-01   2.6852039e-01   6.8679451e-02   1.5461474e-01   1.8547637e-02  -1.2140942e-01  -1.4738992e-01  -7.2771141e-02   3.7948011e-02  -1.9068189e-01  -1.3423762e-01  -1.6144364e-01  -1.6961639e-01  -8.6375485e-02  -1.4085131e-01  -3.0382023e-01  -3.0547117e-01   2.6401086e-01  -1.2203664e-01   1.3383117e-01   1.2532605e-01   5.6010919e-02  -4.9728710e-01  -1.3852801e-01  -2.3582229e-01  -3.9722013e-01  -4.8687251e-01  -1.6579918e-02  -1.1149746e-01   6.0093788e-01   6.6709817e-01   5.6592888e-01   7.0918270e-01   5.7881717e-01   4.5455931e-01   3.7039775e-01   4.6047306e-01   6.9147222e-01   1.0000000e+00   4.5315857e-01   3.2401872e-01   6.8435760e-01   5.5144545e-01   3.2653584e-01  -3.1828107e-01   3.9127134e-01   3.9911803e-01   5.8679169e-01   4.5724745e-01   3.1460936e-01   5.6744286e-01   7.5952309e-01   5.6662152e-01   1.7108256e-01  -3.3264064e-02
   9.8625424e-02   1.3394865e-01   1.3884771e-01   2.5360496e-01  -5.7201937e-02  -6.3548629e-02   3.2534203e-01   2.9776620e-01   6.9733777e-02  -7.3600354e-02   1.3412826e-01   3.0508855e-01   3.6167934e-01   4.4347175e-01   2.5680447e-01   2.3771379e-01   3.5358410e-01   2.4747524e-01   1.3034453e-01   2.3134378e-01   1.0730765e-01   5.5794359e-02   1.0373980e-02  -8.6682241e-02  -1.1485130e-01   7.9518238e-02  -1.0203252e-01  -9.4422810e-02   4.2190433e-01   2.2223260e-01   3.5764632e-01   3.1270192e-01   1.1163429e-01   1.4198194e-01  -6.5768918e-02  -4.8681769e-02  -3.2483445e-01  -2.7407899e-01  -2.7991060e-01  -3.2246069e-01  -1.3891906e-01  -1.0223644e-01  -3.5783988e-01  -3.2931862e-01  -1.5131524e-01  -1.4184773e-01  -4.8264761e-01  -2.9759086e-01  -9.0254639e-02  -4.4781704e-02   1.2111576e-01   4.1830536e-02  -1.9620849e-01  -4.3784941e-02  -3.4346078e-01  -9.5269762e-02   1.3478029e-01   1.3669013e-01  -3.2160408e-02  -1.7712861e-01   3.4122298e-03  -6.4330281e-02   1.7468442e-01   2.0925315e-01   4.6448752e-02   6.0566082e-02  -1.4150144e-01  -9.5381146e-02   1.9269821e-01   2.6032384e-01  -8.3549970e-02  -7.3928860e-02  -2.7775738e-01  -1.9788301e-01  -3.7388171e-01  -3.4571360e-01  -2.0855114e-01  -1.7341604e-01   3.4970669e-01   1.7551952e-01   2.2174036e-01   2.1172221e-01  -2.0703723e-03  -1.0771201e-01   3.9438507e-02  -1.0227547e-01  -4.5008526e-01  -3.1613883e-01   1.7076723e-01   2.2994298e-01   4.8028320e-01   4.0304861e-01   4.4058528e-01   4.6881357e-01   3.3848422e-01   2.7508525e-01   1.3722744e-02   1.6731483e-01   1.8770503e-01   4.5315857e-01   1.0000000e+00   4.3195014e-01   5.9973647e-01   3.0349938e-01   3.1537199e-01  -1.4851593e-01   1.1051802e-01   1.8687033e-01   4.5083785e-01   2.7070837e-01  -4.6058482e-02   2.2944172e-01   4.9473538e-01   3.5436944e-01   9.5017946e-02   1.4474685e-01
   2.5855830e-03  -5.7509984e-03   6.7987300e-03   7.6187433e-02   1.3871387e-02   1.4043092e-02   2.6630078e-01   1.6599796e-01  -7.2771245e-02  -1.2939961e-01   1.6309571e-02   1.3670277e-01   1.6302127e-01   2.8999242e-01   1.5559341e-01   1.7919335e-01   1.5395803e-01   7.7277297e-02   9.1578937e-02   1.8639880e-01   1.9865455e-01   2.1384138e-01  -1.8371821e-01  -1.3773547e-01  -1.6014895e-01  -3.1442202e-02   1.1966419e-01   8.0205503e-02   2.1758233e-01   1.2075452e-01   1.6555333e-01   1.4534996e-01  -1.3423599e-01  -1.1011073e-01  -3.0363397e-01  -2.7598619e-01  -2.1042579e-01  -2.2834161e-01  -3.3417350e-01  -2.8002428e-01  -1.6254768e-01  -5.0204045e-02  -2.7291890e-01  -2.9896142e-01  -1.2660701e-01  -9.0708611e-02  -3.8881252e-01  -3.9807452e-01   2.6928925e-02   3.8259750e-02   3.2012416e-01   1.2160364e-01  -7.8127712e-02  -3.4350651e-02  -3.4903903e-01  -2.0341537e-01   3.8906594e-02   6.9255437e-02   9.3477326e-02   6.4606337e-02  -6.9752296e-02  -7.9755230e-02   4.9258348e-02   1.4236128e-01  -2.1192392e-01  -2.6379702e-01  -1.4713086e-01  -1.4071989e-01   2.0321817e-01   3.6742529e-01   9.1883250e-03   1.1177429e-01  -1.9869410e-01  -1.2766844e-01  -3.1213781e-01  -3.2371993e-01  -9.1733238e-02  -1.1490047e-01   2.1068885e-01   1.1191934e-01   2.4832119e-02   9.7593107e-02  -1.9821562e-01   4.3953006e-02  -4.8079970e-02  -1.1233607e-01  -4.2578437e-01  -3.3307306e-01  -1.0151789e-01   8.1522192e-02   2.6899384e-01   2.8606615e-01   2.0254575e-01   3.6172586e-01   1.0810369e-01   2.7727807e-02  -1.8912291e-01  -1.0659204e-01   1.1064447e-01   3.2401872e-01   4.3195014e-01   1.0000000e+00   3.3518322e-01   2.0013367e-01   2.9789845e-01   1.6064411e-01  -1.0813669e-01   6.4987204e-02   2.6338794e-01   7.0170187e-03  -2.7183900e-01   1.7279704e-02   3.4150492e-01   3.2320830e-01   8.6339866e-02   3.2725379e-01
  -6.5297698e-02  -2.2536085e-02   2.8786109e-01   8.6057494e-02  -2.2177494e-01  -1.5158785e-01   3.2604694e-01   8.6728057e-02   2.7352070e-01   2.0387359e-02   1.3351380e-01   1.3653047e-01   2.8896006e-01   2.3341613e-01   1.4707227e-01   7.6772370e-02   3.4540563e-01   5.8833359e-03   1.3229860e-01   1.5403898e-01  -6.2054555e-03  -5.1253548e-02   3.0453820e-01   2.5215515e-01   8.8631823e-02   9.3612176e-02  -3.3612952e-01  -3.2812233e-01   3.8140726e-01   7.3192382e-02   5.5484008e-01   5.2010435e-01  -1.3820993e-01  -1.2543280e-01   6.0742187e-02   7.5893964e-02  -4.3345018e-01  -4.3006336e-01  -1.2793174e-01  -4.8246411e-01  -2.5776107e-01  -2.9067503e-01   6.4216124e-02   3.9425828e-02   2.0777395e-01   1.7879651e-01  -1.7452109e-01  -6.2045340e-02   1.7593066e-01   1.8678889e-01   1.9290829e-01   2.1301288e-01  -3.0689698e-01  -8.3666566e-02  -2.8029865e-01   2.3642108e-02  -1.4167555e-01  -1.4190618e-01  -1.0196852e-01  -2.6882828e-01  -9.4741852e-02  -2.9571749e-01   1.0552236e-01   2.1776445e-03   3.2934124e-01   1.7325919e-01  -1.0463927e-01  -9.8052315e-02  -2.7955599e-02   2.5887261e-02  -2.6006360e-01  -1.8994309e-01  -2.3851313e-01  -3.3180116e-01  -2.0149968e-01  -1.4188868e-01  -3.2934382e-01  -2.7972108e-01   3.3490871e-01  -1.6703004e-01   1.1867288e-01   6.6650166e-02  -1.3149183e-01  -4.4409081e-01  -1.6437609e-02  -9.3363500e-02  -4.3559497e-01  -4.6662993e-01   4.1587102e-02   1.8229465e-02   6.3434084e-01   5.5244680e-01   6.5798916e-01   7.5726909e-01   5.9972662e-01   5.4608850e-01   3.1397483e-01   3.8950614e-01   4.8532888e-01   6.8435760e-01   5.9973647e-01   3.3518322e-01   1.0000000e+00   6.8078399e-01   5.8893274e-01  -1.6510933e-01   1.4274737e-01   1.2956699e-01   5.8075180e-01   4.3495205e-01   2.4365009e-01   5.1601145e-01   7.9088525e-01   7.3567509e-01   4.0512506e-01   1.4486581e-01
  -1.8563195e-01  -1.2506770e-01   3.5696936e-01   1.2739566e-02  -2.9034390e-01  -1.3896354e-01   2.4457818e-01   2.2332267e-02   4.6083301e-01   1.6878911e-01  -1.7604099e-02  -7.0398851e-02   3.0249073e-01   5.3040435e-02   2.6385033e-01   1.5330440e-01   2.2827581e-01  -1.5619077e-01   1.1433701e-02  -1.5015995e-02  -2.1810438e-01  -1.9895871e-01   5.1682656e-01   4.3035396e-01   3.0328313e-01   1.6350914e-01  -5.1878394e-01  -4.9487298e-01   2.5156176e-01  -4.7203805e-02   6.1485780e-01   5.4434600e-01  -2.1868716e-01  -2.3024953e-01   2.9638567e-01   2.9140089e-01  -4.4948744e-01  -4.5689598e-01  -2.6772257e-01  -5.2059150e-01  -4.8671760e-01  -4.8728056e-01   2.1629579e-01   1.6673492e-01   3.3047317e-01   2.4708355e-01  -3.8432725e-02   1.6605825e-02   2.5430748e-01   1.2538987e-01   1.3123163e-01   8.4514195e-02  -2.4031306e-01  -1.0368342e-01  -3.2590164e-01  -1.0504184e-01  -3.1198918e-01  -2.6039186e-01  -5.3452306e-02  -2.7124182e-01  -5.2985007e-02  -2.2839012e-01  -9.8751162e-02  -2.0740581e-01   5.2174918e-01   2.4802968e-01  -5.7913291e-02  -7.9956552e-02  -2.1137117e-01  -1.6449324e-01  -2.0856701e-01  -5.8413998e-02  -2.9671864e-01  -4.8470111e-01  -1.6560240e-01  -1.5878024e-01  -2.1538122e-01  -1.3510074e-01   3.1663517e-01  -1.2853813e-01   3.1488870e-02   1.4215861e-02  -2.2059158e-01  -4.8050575e-01   8.7413024e-02   1.5384347e-02  -3.4416138e-01  -4.5932377e-01  -2.4542982e-02   1.0992954e-02   5.7384981e-01   5.0423514e-01   6.0947683e-01   6.9578896e-01   4.5020183e-01   3.6662903e-01   2.7209586e-01   2.4821291e-01   4.0447914e-01   5.5144545e-01   3.0349938e-01   2.0013367e-01   6.8078399e-01   1.0000000e+00   6.4105277e-01   1.2841813e-02   8.6225045e-02   1.7125160e-01   4.7109599e-01   3.6850813e-01   2.5917337e-01   4.9165785e-01   6.6087807e-01   7.8311610e-01   5.8621588e-01   2.4044779e-01
  -2.3697335e-01  -1.9917609e-01   1.0217033e-01   2.8857486e-02  -9.7323650e-02   6.9472614e-03   7.2420452e-02  -1.0410520e-01   3.1249195e-01   2.6838720e-01  -9.4855004e-02  -4.1914590e-02   1.0871664e-01   1.0925726e-02   3.2965546e-01   3.7793218e-01   3.4465033e-01  -9.4091412e-02   5.2769693e-02   1.1235037e-01   5.3866254e-02   8.4385723e-02   2.3177337e-01   3.0840419e-01   4.1677048e-01   5.0035985e-01  -1.6038770e-01  -2.4639782e-01   5.2292609e-01   1.5496885e-01   5.4572207e-01   5.6310135e-01  -3.5272648e-01  -2.9550073e-01   1.7564071e-01   1.4178749e-01  -5.4749134e-01  -5.7532235e-01  -3.8892645e-01  -4.6887182e-01  -4.3641539e-01  -2.8877830e-01   2.2695246e-01   1.5612258e-01   2.5086053e-01   1.4460151e-01  -2.3789297e-01  -2.8990871e-01   9.1204029e-02  -8.6273743e-02   1.6035939e-01   2.8517573e-02  -3.6347930e-01  -1.9101529e-01  -6.4934844e-01  -3.9933663e-01  -3.7644792e-01  -4.2853082e-01  -2.8412062e-01  -4.0302148e-01  -3.4011730e-01  -4.0961703e-01  -2.1587267e-01  -2.8231408e-01   3.3404439e-01   3.7509127e-02  -2.1540907e-01  -2.3084018e-01   4.9483906e-02   2.5669674e-01  -2.9595569e-01  -1.0302747e-02  -4.8959624e-01  -5.8819729e-01  -4.4241356e-01  -4.1459232e-01  -3.0004788e-01  -2.2497039e-01   5.7393688e-01   7.1456321e-02   2.1877232e-01   1.5592830e-01  -3.6179371e-01  -3.1560833e-01   2.7007330e-01   8.2570246e-02  -5.9082623e-01  -5.4428161e-01  -1.3123056e-01  -6.2704271e-02   4.1210552e-01   2.2079820e-01   4.3233204e-01   5.5012758e-01   4.4018779e-01   3.9083204e-01   3.4547864e-03   7.3624509e-02   1.6690280e-01   3.2653584e-01   3.1537199e-01   2.9789845e-01   5.8893274e-01   6.4105277e-01   1.0000000e+00   3.3667653e-01  -1.1286912e-01   3.9050651e-02   6.5474512e-01   3.2627759e-01  -5.9593110e-02   3.5552241e-01   6.7076889e-01   7.6059063e-01   8.4426867e-01   6.8897956e-01
  -4.5248495e-01  -4.2088437e-01  -2.3208342e-02  -2.8314247e-02   1.7763753e-01   2.8465519e-01  -2.7161885e-02   1.3606330e-02   6.9872335e-02   1.3148268e-01  -4.8629040e-01  -2.8942603e-01  -2.6556827e-01  -2.3588555e-01   2.2504924e-01   3.7285258e-01  -3.6720702e-01  -3.7249554e-01  -2.1700638e-01  -1.8490730e-01  -6.8290269e-02   3.3382541e-02  -1.3147469e-02   1.0647877e-01   1.7759586e-01   2.5748546e-01   1.8909820e-01   1.4568404e-01  -1.9243006e-01  -1.7751134e-01  -6.1772765e-02  -6.3621460e-02  -3.4370950e-01  -3.3382232e-01   4.3997862e-02   6.3982047e-02   2.8775721e-01   1.9842651e-01  -3.5019008e-01   2.6024417e-01  -5.7001530e-02   2.2887446e-01  -1.5279163e-03  -1.1925809e-01  -9.1971850e-02  -1.7163597e-01  -2.9767021e-01  -3.7924532e-01  -2.8412671e-01  -3.6800374e-01  -2.0841959e-01  -3.6895715e-01  -2.1887061e-02  -1.4334106e-01  -4.0011297e-01  -6.8827519e-01  -3.7930151e-01  -4.2316943e-01   2.0258027e-01   2.7494087e-01  -4.2555590e-02   1.5869755e-01  -3.9357125e-01  -3.1719153e-01  -1.5404741e-04  -2.2416212e-01   1.1054125e-01   6.4564811e-02  -3.9432202e-03   2.8609419e-01   3.3172761e-01   5.1482826e-01  -2.8542482e-02   2.9586066e-02  -1.1501843e-01  -1.5413146e-01   4.3394866e-01   4.5266538e-01   1.6787666e-02   1.6809993e-01  -2.7594319e-01  -1.7717963e-01  -3.9445010e-01   4.7245326e-01   1.9189016e-01   1.1420741e-01  -3.2015344e-01  -8.5436859e-02  -5.5617585e-03   7.1552590e-02   4.0587506e-03  -1.7754881e-01  -2.2556294e-01  -1.6053761e-01  -4.4585135e-01  -5.6512499e-01  -6.5405289e-01  -7.1534164e-01  -3.8443451e-01  -3.1828107e-01  -1.4851593e-01   1.6064411e-01  -1.6510933e-01   1.2841813e-02   3.3667653e-01   1.0000000e+00  -3.8441204e-01  -1.4094304e-01  -2.0051897e-01  -5.5951057e-01  -4.8654126e-01  -4.9657670e-01  -1.7282320e-01   1.1592527e-01   5.5821446e-01   7.6887051e-01
   2.6500633e-01   2.1086551e-01  -7.7300759e-02  -4.7455744e-02  -1.0032285e-02  -2.2637008e-02   2.8356226e-02   7.8318461e-02   6.4234175e-02   9.7996494e-03   2.3480523e-01  -2.1990250e-02   7.6990007e-02   7.4529967e-02  -1.0130169e-01  -2.2419683e-01   2.7940770e-01   2.3045865e-01   5.2831730e-02   7.5374345e-02   2.1605529e-01   5.3848958e-02   4.6430153e-02  -9.6952002e-02   8.3917741e-02  -1.4498831e-02  -1.1907154e-01  -5.0941080e-02   1.0563950e-01  -4.9215254e-02   2.8419281e-01   2.9043524e-01   1.5064893e-01   1.7884070e-01   5.8615533e-02  -1.3342320e-02  -2.5579689e-01  -2.1887371e-01   1.1961026e-02  -3.6910793e-01  -5.4273234e-02  -2.8640812e-01   7.5817795e-02   1.5786990e-01   2.6926163e-01   2.8968094e-01   2.9702053e-01   3.8286132e-01   3.7377184e-01   4.0373359e-01   2.7964715e-01   2.5101135e-01   8.1559128e-02   9.3881629e-02   1.8138206e-01   4.0816598e-01   2.2264395e-01   2.9138744e-01   8.5033343e-03  -5.5610897e-02   1.1628773e-01  -6.5953780e-02   2.6795320e-01   1.7230175e-01   1.0380700e-01   1.9195485e-01   8.1008903e-03   1.5605808e-02  -1.1785657e-01  -1.5558291e-01   8.9154694e-02   5.9043631e-02   5.4668729e-02   1.1190376e-01   1.8909227e-01   1.1780155e-01  -1.9585307e-01  -1.9795437e-01   9.8611094e-02  -1.2528778e-01   1.6417067e-01   7.8611809e-02   1.2968482e-01  -5.0984979e-01  -2.2323678e-01  -1.8005029e-01   1.0875466e-01  -4.0102653e-02  -4.2252984e-02  -9.0301730e-02   2.0939610e-01   2.7637214e-01   1.8382697e-01   1.5847909e-01   6.3440315e-02   1.7296066e-01   4.8734288e-01   4.7950228e-01   3.9499190e-01   3.9127134e-01   1.1051802e-01  -1.0813669e-01   1.4274737e-01   8.6225045e-02  -1.1286912e-01  -3.8441204e-01   1.0000000e+00   7.8878716e-01   5.1077267e-02   4.2313951e-01   5.2522983e-01   4.1907156e-01   1.8999108e-01  -1.4697160e-02  -1.6390359e-01  -4.8617225e-01
   2.0704308e-01   1.7253247e-01  -1.1665691e-01   6.8372172e-02  -4.3520806e-02   3.1087570e-02   4.7670769e-02   7.0859203e-02  -5.3850376e-02  -5.0258082e-02   7.6111862e-02   1.7688243e-02   4.1167640e-02   5.5696915e-02  -5.0018483e-02   1.1206664e-02   2.4679649e-01   2.2364728e-01   5.6172806e-02   1.2951700e-01   2.7673614e-01   1.0665382e-01  -1.0393124e-02  -5.5414450e-02   1.3228792e-01   1.2505491e-01   1.8127618e-02   4.7824447e-02   1.6466966e-01  -1.3135619e-02   2.4341163e-01   2.6056359e-01  -2.9957657e-02  -1.3544273e-03  -6.1444937e-03  -6.4298745e-02  -3.1056383e-01  -2.4823900e-01  -2.5425613e-01  -3.9367636e-01  -1.5794669e-01  -2.4897286e-01   9.3794681e-02   2.0233992e-01   2.0932608e-01   2.3106088e-01   2.0107094e-01   2.9179051e-01   2.7170536e-01   2.6033152e-01   3.5043223e-01   1.4744022e-01  -7.0715368e-03   9.4128554e-02  -1.2799642e-02   1.5421537e-01   1.6183974e-01   2.0089757e-01  -2.1055029e-02  -6.9940933e-02   3.9749053e-03  -1.1227629e-01   2.1510283e-01   7.5854011e-02   7.4573295e-02   7.4540254e-03  -6.6943391e-02  -5.9361859e-02   4.3296479e-02   5.5447587e-02   4.1835017e-02   1.2766678e-01  -1.8034082e-01   1.6568236e-03  -6.2036128e-02  -7.8412860e-02  -1.7459345e-01  -1.5685094e-01   2.5509841e-01   1.0741692e-01   2.3831823e-01   1.7154629e-01  -3.0706749e-02  -3.0475237e-01  -1.1632588e-01  -4.7746242e-02  -1.2543394e-01  -2.0769549e-01  -6.2624337e-02   8.3515557e-03   1.8863055e-01   1.9023297e-01   1.1378547e-01   1.0243646e-01   3.8951187e-02   4.8523825e-02   2.4416041e-01   2.4251570e-01   3.3785530e-01   3.9911803e-01   1.8687033e-01   6.4987204e-02   1.2956699e-01   1.7125160e-01   3.9050651e-02  -1.4094304e-01   7.8878716e-01   1.0000000e+00   1.6897608e-01   3.0160459e-01   2.8001594e-01   2.7662459e-01   2.7469654e-01   1.0485814e-01  -3.1879253e-02  -1.9793919e-01
   1.0396430e-01   1.3472737e-01   9.1073004e-02   6.6637644e-02  -2.0717719e-01  -1.1682472e-01   2.1029637e-01  -5.2308166e-02   1.4430647e-01   1.1003866e-01   1.7475156e-01   2.8715483e-01   3.3802416e-01   3.1459253e-01   3.4677634e-01   3.5214486e-01   5.3252869e-01   1.7436750e-01   2.8890205e-01   3.7195303e-01   1.6165830e-01   8.9200878e-02   1.4574482e-01   1.5797795e-01   1.1698821e-01   2.6138888e-01  -1.5957540e-01  -2.0663430e-01   7.4359959e-01   3.5605372e-01   5.0091032e-01   5.1274143e-01  -2.5756524e-01  -2.1016745e-01  -4.8980669e-02  -8.8127927e-02  -7.8496742e-01  -7.1335266e-01  -3.8858688e-01  -6.6159114e-01  -4.7241136e-01  -3.0852758e-01   9.8982789e-02   7.7646071e-02   1.6700242e-01   1.5247813e-01  -2.1355999e-01  -2.2975717e-01   1.7353975e-01   9.2371326e-02   3.7534072e-01   2.4176345e-01  -2.9937304e-01  -1.8866737e-03  -5.3737933e-01  -9.7569135e-02  -1.1666729e-01  -1.4152614e-01  -4.0030562e-01  -5.2225133e-01  -3.7525963e-01  -5.5852954e-01   6.1154647e-02  -1.1343369e-01   1.6938566e-01  -8.6339642e-02  -3.5124467e-01  -3.7901736e-01   2.2820617e-01   3.5404229e-01  -4.9877456e-01  -2.7025652e-01  -5.9356014e-01  -5.8379344e-01  -5.7392042e-01  -5.6187906e-01  -5.2857482e-01  -5.0190100e-01   6.3343870e-01   2.0359528e-01   4.2416244e-01   4.1333460e-01  -1.5721837e-01  -3.7960511e-01   1.4032219e-01   8.6751082e-02  -6.0173386e-01  -6.2886402e-01  -1.9917509e-01  -4.4738799e-02   3.6384361e-01   2.8872491e-01   4.1037187e-01   5.7536617e-01   8.0000478e-01   6.8038685e-01   1.9356907e-01   3.6519946e-01   3.3887677e-01   5.8679169e-01   4.5083785e-01   2.6338794e-01   5.8075180e-01   4.7109599e-01   6.5474512e-01  -2.0051897e-01   5.1077267e-02   1.6897608e-01   1.0000000e+00   6.4998641e-01   1.7712027e-02   5.7327894e-01   8.0519233e-01   5.7531782e-01   3.7977274e-01   3.1370805e-01
   8.5329128e-02   1.3526017e-01   3.6299740e-02   9.0608794e-02  -1.2487502e-01  -2.0664975e-02   8.4718174e-02   5.5251076e-02   2.5080710e-01   2.8734361e-01   3.4760288e-01   1.5584860e-01   3.7870466e-01   2.9380475e-01   1.1829629e-01   2.7891953e-02   5.6346136e-01   2.3593070e-01   1.8163106e-01   2.0997314e-01   1.8363234e-01   9.8735545e-02   1.4199405e-01   1.7086635e-01   1.9168577e-01   1.9111351e-01  -2.7029574e-01  -2.5816496e-01   6.3293033e-01   3.4879701e-01   5.3974241e-01   5.5289743e-01   1.6590945e-01   2.5303846e-01   1.9199735e-01   9.5449179e-02  -5.7731229e-01  -5.2383813e-01   1.2872967e-01  -5.0874892e-01  -1.4159063e-01  -2.8959255e-01   1.9870649e-01   1.8854521e-01   3.4550346e-01   3.1627850e-01   1.9794952e-01   2.1237463e-01   4.1711441e-01   2.9440429e-01   2.8068769e-01   3.7239827e-01  -2.0679909e-01  -6.0360649e-02  -4.8880348e-02   3.1859478e-01  -2.4051520e-02  -1.3743318e-04  -2.7844325e-01  -4.4281012e-01  -1.1108546e-01  -3.0200592e-01   1.4661054e-01   1.7039375e-01   2.4393134e-01   3.1759144e-01  -1.4806695e-01  -1.1446043e-01  -3.6210655e-02  -2.4291096e-02  -4.4781152e-01  -3.8342466e-01  -2.1389102e-01  -3.5304165e-01  -9.1718387e-02  -9.4690807e-02  -5.1503901e-01  -4.6168994e-01   4.2164727e-01  -8.8145929e-02   4.1735477e-01   2.1277215e-01   1.2136633e-01  -6.9666247e-01   2.7489515e-02  -1.1904746e-01  -4.3780252e-02  -2.4763327e-01  -3.3181138e-02  -6.6014632e-02   3.5610925e-01   3.6554200e-01   3.9165804e-01   4.6016731e-01   7.4615371e-01   8.6262745e-01   7.5839633e-01   8.3108765e-01   5.5329893e-01   4.5724745e-01   2.7070837e-01   7.0170187e-03   4.3495205e-01   3.6850813e-01   3.2627759e-01  -5.5951057e-01   4.2313951e-01   3.0160459e-01   6.4998641e-01   1.0000000e+00   6.0159762e-01   8.5412750e-01   5.0313614e-01   3.1397738e-01   5.7553993e-02  -2.8851916e-01
  -2.1237246e-01  -2.1945399e-01   2.5288232e-01  -3.5841267e-04   1.1686654e-02   8.5146962e-03   1.6957472e-01   1.7649283e-01   4.5979726e-01   2.7359353e-01   1.0720719e-01  -2.9468035e-01   1.3576985e-01  -5.1430769e-02  -1.3344367e-01  -4.0332250e-01   2.2211714e-03  -1.8195180e-01  -1.5431193e-01  -2.9735020e-01  -1.0664608e-01  -2.0704114e-01   3.8305761e-01   3.3079343e-01   3.3809008e-01   2.7417464e-02  -4.2873757e-01  -3.4657507e-01  -5.1181220e-02  -1.7776408e-01   3.4931331e-01   2.9449381e-01   2.3000911e-01   2.5923297e-01   4.5469356e-01   3.9226274e-01  -5.7976036e-03  -2.8485076e-02   4.2034328e-01  -1.6518450e-01   1.3208659e-01  -2.4637214e-01   5.0465450e-01   4.4825654e-01   5.8491614e-01   4.9138142e-01   6.3763322e-01   6.3672591e-01   5.4161255e-01   3.9298620e-01  -2.5207921e-02   2.0394867e-01  -1.6708668e-01  -2.9465833e-01   3.5298959e-01   3.7648843e-01  -2.0583358e-01  -1.8006409e-01   1.8546316e-01  -2.5390135e-02   2.6049037e-01   9.1114142e-02  -5.3760795e-03   7.1768272e-02   4.8090260e-01   6.0045179e-01   3.6151630e-01   3.9210856e-01  -5.5305569e-01  -5.4524455e-01   2.6565297e-02  -9.2280503e-02   3.3647655e-01   2.1858806e-02   5.6044271e-01   4.9097481e-01   3.7127846e-02   6.5081623e-02  -2.2006605e-01  -5.6406053e-01  -1.3082603e-01  -3.7643179e-01   2.0702036e-01  -7.0957717e-01  -2.6916181e-01  -2.9822840e-01   2.7871463e-01   1.6374311e-02   8.5018041e-02  -2.0719747e-01   4.5489977e-01   4.9619973e-01   4.0844654e-01   2.9358838e-01   3.6806305e-01   4.8264407e-01   9.0677266e-01   7.9340463e-01   7.1332103e-01   3.1460936e-01  -4.6058482e-02  -2.7183900e-01   2.4365009e-01   2.5917337e-01  -5.9593110e-02  -4.8654126e-01   5.2522983e-01   2.8001594e-01   1.7712027e-02   6.0159762e-01   1.0000000e+00   7.2346049e-01   1.6052173e-01   1.4468228e-01  -1.0865800e-02  -6.2230500e-01
  -1.1690739e-01  -1.0577220e-01   2.6406242e-01   2.2498198e-02  -9.2228684e-02  -5.8748314e-02   3.0711309e-01   1.8945551e-01   4.8858381e-01   3.4322528e-01   2.4236023e-01  -1.5752287e-02   3.6697327e-01   1.9260736e-01   9.2488025e-02  -1.2584178e-01   2.7223986e-01  -9.7870493e-02  -4.7592703e-02  -6.8629702e-02  -4.6582652e-02  -1.4663180e-01   3.9083802e-01   3.2258126e-01   2.2771910e-01   5.1612644e-02  -5.0870035e-01  -4.9660801e-01   3.4323964e-01  -8.1967377e-03   5.7442248e-01   5.3636573e-01   1.1938056e-02   9.3353754e-02   3.1939332e-01   2.2842474e-01  -4.9249916e-01  -4.8633751e-01   6.8743965e-02  -5.9075901e-01  -2.6465375e-01  -4.9059971e-01   3.8998508e-01   3.1292590e-01   5.8227223e-01   5.3957340e-01   3.1587249e-01   2.6814047e-01   6.1006129e-01   4.5482005e-01   2.4885879e-01   4.0900053e-01  -2.7369599e-01  -2.0791113e-01  -3.9707708e-02   2.4616652e-01  -2.5535994e-01  -2.2231302e-01  -4.9697242e-02  -3.1870595e-01   5.4316626e-02  -2.2188336e-01   3.1633583e-02   6.3531093e-02   4.2559437e-01   4.1172224e-01   7.3368987e-02   1.0947113e-01  -3.7029053e-01  -2.3996250e-01  -2.3661388e-01  -2.1183086e-01  -1.5077420e-01  -3.8405621e-01   2.8156209e-02   2.4478517e-03  -2.8383996e-01  -2.7834564e-01   1.2550935e-01  -4.2006247e-01   7.9203101e-02  -1.0900081e-01   1.2477801e-02  -8.5565414e-01  -1.3251883e-01  -2.4586314e-01  -1.2776815e-01  -4.3069562e-01  -4.4129139e-02  -2.3498021e-01   6.3370551e-01   6.5966083e-01   6.7420663e-01   6.7236867e-01   6.7915131e-01   7.7504620e-01   7.9507076e-01   8.1177072e-01   7.6847082e-01   5.6744286e-01   2.2944172e-01   1.7279704e-02   5.1601145e-01   4.9165785e-01   3.5552241e-01  -4.9657670e-01   4.1907156e-01   2.7662459e-01   5.7327894e-01   8.5412750e-01   7.2346049e-01   1.0000000e+00   6.3210988e-01   4.6613929e-01   2.0710280e-01  -2.9923741e-01
  -1.4000353e-02  -2.7102784e-03   1.8089442e-01   2.0040059e-02  -2.7521481e-01  -1.9664078e-01   3.0721167e-01   1.1902101e-02   2.3249425e-01   4.1841884e-02   1.1438720e-01   1.2019559e-01   3.0971128e-01   1.8935166e-01   2.4982282e-01   1.5301920e-01   3.8232521e-01  -2.8028801e-02   1.1183065e-01   1.8991297e-01   3.3474541e-02  -5.2890527e-02   3.2376791e-01   2.7196895e-01   1.1772817e-01   1.4516683e-01  -3.2994775e-01  -3.4606101e-01   4.9642977e-01   7.1256408e-02   5.6808978e-01   5.4742868e-01  -3.8545659e-01  -3.5011876e-01   1.8707817e-03  -1.2021294e-02  -6.8811893e-01  -6.7277128e-01  -3.4564357e-01  -6.9828212e-01  -4.7283484e-01  -4.7533696e-01   1.5219258e-01   1.1817975e-01   3.3090257e-01   3.3343314e-01  -1.3748690e-01  -1.1010207e-01   3.1733453e-01   3.0709709e-01   3.5766500e-01   2.8860123e-01  -3.0901623e-01  -2.1088779e-02  -4.5777084e-01  -8.4067665e-02  -2.0298363e-01  -2.1070669e-01  -1.8817664e-01  -3.5752535e-01  -2.1425566e-01  -4.6202545e-01   4.1251595e-02  -1.4534274e-01   3.0975347e-01   2.1114687e-02  -1.9897434e-01  -2.0387288e-01   1.4306008e-02   1.7361338e-01  -3.5019892e-01  -1.5905286e-01  -4.7137019e-01  -4.8670237e-01  -3.9097429e-01  -3.8164616e-01  -3.8077555e-01  -3.6206086e-01   4.5827784e-01  -4.3909845e-02   1.9087636e-01   1.9506477e-01  -2.6150988e-01  -5.3623666e-01  -2.8715918e-02  -2.6363579e-02  -6.1738802e-01  -6.8013437e-01  -1.6586183e-01  -1.2153989e-01   5.9405327e-01   5.3515060e-01   6.7224156e-01   7.9185382e-01   6.5930290e-01   5.6436880e-01   2.5436575e-01   3.3511983e-01   5.1605118e-01   7.5952309e-01   4.9473538e-01   3.4150492e-01   7.9088525e-01   6.6087807e-01   6.7076889e-01  -1.7282320e-01   1.8999108e-01   2.7469654e-01   8.0519233e-01   5.0313614e-01   1.6052173e-01   6.3210988e-01   1.0000000e+00   7.9760180e-01   4.8447457e-01   2.5306501e-01
  -2.2415843e-01  -1.6388206e-01   2.5289467e-01   3.8337707e-03  -3.2460018e-01  -1.7457014e-01   2.5546813e-01   7.2504575e-03   3.5151412e-01   1.3686918e-01  -2.1550920e-02  -7.1919586e-02   2.5961155e-01   9.3972603e-02   3.3109750e-01   2.3567966e-01   1.9692571e-01  -2.4194117e-01   4.8341155e-02   5.0183552e-02  -1.9782238e-01  -2.1521018e-01   4.6554447e-01   4.3537382e-01   2.6362327e-01   1.5180389e-01  -4.5269692e-01  -4.5460142e-01   3.1402245e-01  -7.7631551e-02   5.7096275e-01   5.1095731e-01  -4.2360712e-01  -3.8366249e-01   2.0068880e-01   2.0174262e-01  -4.9329274e-01  -5.2448914e-01  -3.2612872e-01  -5.3410413e-01  -4.2858246e-01  -4.4695791e-01   2.9498006e-01   2.6171169e-01   3.7054670e-01   3.0178002e-01  -3.5437495e-02   1.4385452e-02   2.8634340e-01   2.0540949e-01   1.7298021e-01   7.6587756e-02  -3.3823148e-01  -1.1822463e-01  -4.4905512e-01  -2.5278353e-01  -4.0344235e-01  -3.6210455e-01  -1.0362332e-01  -2.6979294e-01  -1.9067060e-01  -3.4959483e-01  -1.6159901e-01  -2.9194812e-01   4.3212445e-01   7.3347017e-02  -1.0031042e-01  -1.3456603e-01  -1.4206904e-01   1.4965433e-02  -3.1003885e-01  -9.4085819e-02  -3.5687750e-01  -5.2294888e-01  -2.4929241e-01  -2.5186423e-01  -2.3772544e-01  -1.8847779e-01   3.8892749e-01  -8.0219288e-02   5.7446103e-02   2.1780179e-02  -2.5262263e-01  -4.2007683e-01   1.4803739e-01   1.6112826e-02  -4.8879789e-01  -5.7965807e-01  -6.5215158e-02  -1.0413633e-01   5.9820081e-01   4.8502986e-01   5.8376527e-01   7.3637109e-01   4.9449939e-01   3.9724442e-01   1.6693655e-01   1.5485728e-01   4.4362366e-01   5.6662152e-01   3.5436944e-01   3.2320830e-01   7.3567509e-01   7.8311610e-01   7.6059063e-01   1.1592527e-01  -1.4697160e-02   1.0485814e-01   5.7531782e-01   3.1397738e-01   1.4468228e-01   4.6613929e-01   7.9760180e-01   1.0000000e+00   7.3545299e-01   4.0962021e-01
  -4.8557281e-01  -4.5327566e-01   2.5568104e-01   4.3187112e-02   6.2645487e-03   1.1939805e-01   1.5048970e-01   7.5547067e-03   4.7431673e-01   3.9065620e-01  -3.0950161e-01  -2.9651538e-01  -1.5991658e-02  -1.9158847e-01   3.5722338e-01   3.5140211e-01  -4.6318536e-02  -4.3780388e-01  -1.5006394e-01  -1.8586415e-01  -1.7693682e-01  -1.1229371e-01   3.9432085e-01   4.6070044e-01   4.8480419e-01   4.3875982e-01  -2.3595983e-01  -2.9098877e-01   1.6738837e-01  -1.8243616e-01   4.1176458e-01   3.8736051e-01  -4.0765178e-01  -3.7532989e-01   3.7921237e-01   3.5854989e-01  -2.6075471e-01  -3.0791258e-01  -3.4954744e-01  -2.4820184e-01  -3.7301888e-01  -2.5659397e-01   4.2359189e-01   3.2281750e-01   3.7529803e-01   2.0888573e-01  -4.8064357e-02  -1.2823717e-01   7.4378866e-02  -1.0575778e-01  -3.4627551e-02  -1.0660772e-01  -3.2310318e-01  -2.7465042e-01  -5.3137410e-01  -5.2570097e-01  -6.1560816e-01  -6.4254865e-01  -4.4641143e-02  -1.7652404e-01  -1.6829015e-01  -2.0860171e-01  -4.1737972e-01  -4.2758235e-01   4.8349709e-01   1.3919242e-01   6.0639589e-02   1.3649249e-02  -2.5413330e-01   2.2888514e-02  -1.9906506e-02   2.3624778e-01  -2.5144846e-01  -4.9753192e-01  -1.8328037e-01  -2.2732943e-01   7.1408666e-02   1.3574165e-01   2.7461071e-01  -6.7534597e-02  -1.1523185e-01  -1.4903155e-01  -3.8246792e-01  -2.0052104e-01   2.3470498e-01   6.4236569e-02  -4.9740930e-01  -4.5909586e-01  -3.4309843e-02  -1.3450800e-01   4.4778363e-01   2.1707795e-01   3.8900397e-01   4.3066265e-01   2.1881112e-01   1.1373859e-01  -8.4596699e-02  -1.2455777e-01   1.7907991e-01   1.7108256e-01   9.5017946e-02   8.6339866e-02   4.0512506e-01   5.8621588e-01   8.4426867e-01   5.5821446e-01  -1.6390359e-01  -3.1879253e-02   3.7977274e-01   5.7553993e-02  -1.0865800e-02   2.0710280e-01   4.8447457e-01   7.3545299e-01   1.0000000e+00   6.8001819e-01
  -1.9748916e-01  -1.5588744e-01  -1.2449502e-01  -5.1011880e-02  -5.0942017e-02   1.0637125e-01  -6.6017534e-02  -1.6080744e-01  -4.0894348e-02   3.4289366e-02  -2.6004102e-01  -1.4276257e-02  -6.1247140e-02  -5.4628382e-02   3.5543911e-01   5.0574831e-01   8.7227951e-02  -8.6195744e-02   5.9751868e-02   1.6404287e-01   5.6464947e-02   1.7697179e-01  -3.7398349e-02   6.7520020e-02   1.2772818e-01   3.7772778e-01   1.5593240e-01   1.1096353e-01   2.8358018e-01   1.8078836e-01   1.2739454e-01   1.6104622e-01  -4.6230820e-01  -4.3159684e-01  -1.5749830e-01  -1.3961453e-01  -2.0514075e-01  -2.4819622e-01  -5.3270204e-01  -9.9365427e-02  -2.8052568e-01   5.0240903e-02  -1.0108684e-01  -1.7866334e-01  -1.8074533e-01  -2.2544200e-01  -5.2542502e-01  -5.6976567e-01  -2.9709377e-01  -3.4954708e-01  -1.8273353e-02  -2.4215926e-01  -1.7108752e-01  -2.9163986e-02  -6.7946394e-01  -6.4907733e-01  -2.3761833e-01  -3.0584935e-01  -1.5099475e-01  -7.6500871e-02  -3.6177291e-01  -1.8908660e-01  -2.5676865e-01  -3.3119138e-01  -5.5372911e-02  -3.6084690e-01  -2.7654689e-01  -3.1735911e-01   3.0456734e-01   5.5549152e-01  -1.0790309e-01   1.9709436e-01  -4.1001485e-01  -2.9328588e-01  -5.1825746e-01  -5.1897928e-01  -3.2229494e-02  -2.6474742e-03   4.4406485e-01   3.7441231e-01   1.0979235e-01   2.1457671e-01  -3.8237280e-01   3.3125820e-01   3.0138321e-01   1.7359697e-01  -5.8864187e-01  -3.3049589e-01  -1.1332821e-01   6.4923332e-02   3.0563255e-02  -1.4665029e-01  -7.1895726e-02   1.1855419e-01  -4.8804278e-02  -1.8343389e-01  -6.3865503e-01  -5.5837625e-01  -3.4584346e-01  -3.3264064e-02   1.4474685e-01   3.2725379e-01   1.4486581e-01   2.4044779e-01   6.8897956e-01   7.6887051e-01  -4.8617225e-01  -1.9793919e-01   3.1370805e-01  -2.8851916e-01  -6.2230500e-01  -2.9923741e-01   2.5306501e-01   4.0962021e-01   6.8001819e-01   1.0000000e+00
