# Supplementary material for: “I Know that You Know that I Know”: Neural Substrates Associated with Social Cognition Deficits in DM1 Patients
Source: PLoS One. 2016 Jun 3;11(6):e0156901. doi: 10.1371/journal.pone.0156901 (PMC4892543; doi:10.1371/journal.pone.0156901)
Supplement: S2 File — Adjacency matrices obtained by graph theory bases analysis illustrating the intra-nodal correlations in individual subjects (DM1 patients and controls) (ZIP) [file pone.0156901.s002.zip › Adjacency_matrices/Sub_16.txt]

   1.0000000e+00   7.1244410e-01  -3.0586199e-01   6.1880345e-02  -5.5155227e-02  -1.0173088e-01   1.3814425e-01   3.1447284e-01  -1.3765200e-01  -1.5092711e-02   4.4561460e-01   4.8928892e-01   2.2665807e-01   4.5588965e-01   2.1978747e-02   2.7657572e-01   6.9711586e-01   6.9988444e-01   6.2894390e-01   5.4100877e-01  -3.6991284e-01  -3.5134649e-01  -2.0470905e-01  -2.7794954e-01  -4.7424290e-01  -4.3831208e-01  -3.6392450e-02  -8.1427423e-02   6.1973381e-01   6.4261572e-01   1.0660033e-01   1.2087898e-01   4.6158833e-01   5.1263455e-01  -2.2562637e-01  -2.4410647e-01  -2.9851972e-01   1.2630321e-02  -3.8628581e-01  -2.5358537e-01   1.7291173e-01   2.7819640e-01  -1.7209561e-01  -7.1481598e-02  -7.7385631e-02  -1.0174085e-01   7.7339048e-02   1.2923272e-01   1.3884318e-01   1.2790098e-01  -1.9124924e-01  -2.0806646e-01   5.1958673e-02  -1.7638753e-01  -6.6077332e-03  -2.4638812e-01   8.0139127e-01   7.2891421e-01   2.7699358e-01   3.6538650e-01   3.1551270e-01   4.4966597e-01   4.8872939e-01   4.9562838e-01  -1.3777142e-01  -7.3368761e-02  -2.2746727e-01  -2.2551792e-01   1.7849789e-01   1.5736145e-01  -1.5810655e-01  -1.2259111e-01   5.2941752e-01   5.1839125e-01   5.8250777e-01   4.8405448e-01   2.3781119e-01   4.2544960e-01   5.5074043e-01   5.1755114e-01   5.6155856e-01   6.8683415e-01   2.8580174e-01   5.8615455e-01  -1.7740642e-02  -6.5583704e-02  -4.2856084e-02  -2.8764789e-01   9.9535532e-02  -7.7384293e-02   8.5838380e-02  -6.8630224e-02  -1.0986359e-01  -3.8921705e-02  -3.2125258e-01  -1.8256456e-01  -1.6099864e-01  -9.6290176e-02   2.7279179e-01   1.3704800e-01  -2.1553969e-02   2.5131186e-01  -1.4946244e-01   2.9101112e-02  -3.6752354e-01  -5.0900444e-01  -5.5320544e-02   2.5083540e-02  -3.4543053e-01  -4.1360288e-01  -2.1866137e-01  -5.3994747e-02  -1.5016191e-02  -1.0099383e-01  -4.9270334e-01  -4.4800418e-01
   7.1244410e-01   1.0000000e+00  -1.4181371e-01   1.4524809e-01  -7.2609546e-02  -1.0562087e-01   2.1986685e-01   3.0171517e-01  -8.7895468e-02  -7.1454419e-02   4.6557315e-01   6.1717007e-01   4.0566397e-01   5.5220158e-01   1.4025589e-01   3.3910520e-01   5.6352263e-01   6.1507610e-01   5.4743129e-01   6.0545958e-01  -3.1592764e-01  -2.8347109e-01  -1.0726793e-01  -2.1079951e-01  -4.1857095e-01  -3.7277955e-01  -1.3992267e-02  -1.2121692e-01   6.2613306e-01   6.6291943e-01   2.3849844e-01   2.1930236e-01   4.5795242e-01   4.0125046e-01  -2.8901147e-01  -3.9137921e-01  -1.6513934e-01   2.6598794e-02  -3.3377977e-01  -2.3437714e-01   2.4958544e-01   3.5077961e-01  -1.9844879e-01  -1.6910949e-01  -1.3015993e-01  -1.7226734e-01  -5.3230266e-02  -1.4502642e-02   2.9988703e-01   1.4558560e-01  -1.8826483e-03  -2.3625571e-02   1.4218017e-01  -1.1569727e-01  -1.2668926e-02  -2.0185968e-01   6.7435213e-01   7.2712819e-01   3.6397326e-01   3.7225669e-01   4.5045015e-01   5.6974716e-01   4.4657494e-01   5.6755484e-01  -1.8983771e-01  -1.8489074e-01  -2.1700852e-01  -3.0397957e-01   2.9768065e-01   2.2911880e-01  -2.7417318e-01  -1.5289226e-01   5.5580093e-01   5.9941591e-01   4.9710235e-01   4.8121456e-01   2.8607171e-01   3.5672796e-01   3.9297839e-01   4.7036049e-01   4.2251061e-01   5.4043008e-01   2.4193417e-01   4.5825443e-01  -9.8796838e-02  -2.0382845e-01  -8.5248475e-02  -4.1985014e-01   1.9893538e-01  -4.9991151e-02  -2.4063643e-02  -1.6074880e-01  -4.1473182e-01  -1.4794651e-01  -3.7972813e-01  -2.5711696e-01  -2.7923801e-01  -1.7666989e-01   2.2614880e-02  -6.7918075e-02  -5.1844118e-02   2.2951674e-01  -3.4007428e-01  -9.1555980e-02  -4.3831061e-01  -4.7571123e-01  -2.3320992e-02   5.4793492e-02  -3.7960245e-01  -4.6051919e-01  -3.8112645e-01  -1.8681115e-01  -2.3021276e-01  -2.2050724e-01  -5.7592559e-01  -5.0135698e-01
  -3.0586199e-01  -1.4181371e-01   1.0000000e+00   7.4305354e-01  -1.4790336e-01  -3.9977160e-01   4.7520318e-01   3.7896346e-01  -1.8351323e-01  -5.5441208e-01  -1.1067549e-01  -8.1349959e-02   1.3285197e-02  -7.0776413e-02  -6.0215442e-02  -2.7430167e-01  -5.2651115e-01  -5.5349474e-01   4.4520659e-02   3.8655138e-02   1.7802917e-01   5.4532594e-02   8.7645562e-01   7.7052582e-01   6.8166423e-01   5.5272117e-01  -3.4664572e-02  -1.0044241e-01  -5.0368944e-01  -6.2293532e-01   5.0759607e-01   3.8059423e-01  -1.5014302e-01  -3.4581724e-01   6.5057471e-01   5.8291119e-01   1.7107028e-01  -1.5763277e-01  -8.9198191e-02  -1.1920503e-02  -3.2423917e-01  -3.4545046e-01   1.8218849e-01  -1.3286925e-01   3.8635774e-01   2.8098953e-01  -3.0312999e-01  -3.2878644e-01  -1.8006677e-01  -7.9147675e-03   1.7080631e-01   1.2588536e-01  -2.8559251e-01  -4.2356885e-02  -3.3422406e-01  -1.3334648e-02  -5.1124112e-01  -3.7159653e-01  -2.6999826e-01  -3.6135741e-01  -3.5096822e-01  -4.7215334e-01  -6.6079130e-01  -5.9933252e-01   6.1728366e-01   4.1771428e-01   7.1443485e-01   4.6117006e-01   2.1435862e-01   4.9754816e-02   2.3973266e-01   4.1175859e-01  -4.2954635e-01  -3.0253754e-01  -3.1886197e-01  -2.0191907e-01   1.0642636e-01   8.4173096e-02  -4.3001641e-01  -4.8159036e-01  -4.7806039e-01  -5.7063585e-01  -2.4933256e-02  -2.7620863e-01   5.8938818e-01   6.1103825e-01  -2.4637933e-02   5.3091395e-01   2.2012872e-01   5.4857356e-01  -1.7077458e-01   2.4051636e-01   1.7362088e-01   2.1088512e-01  -7.1517929e-02  -1.1840338e-01  -2.3888559e-01  -2.4010487e-01  -5.1884233e-01  -3.1812118e-01  -2.4527288e-01  -7.0484836e-02  -7.8183165e-02   1.2694592e-02   9.5883046e-02   1.6582792e-01   9.6972753e-02   2.4591259e-01   6.0161552e-02   1.0589097e-01   2.0485733e-01  -1.9380481e-01  -1.6190434e-01  -1.6632603e-01   4.4170845e-02   1.3118985e-01
   6.1880345e-02   1.4524809e-01   7.4305354e-01   1.0000000e+00  -1.9420958e-01  -4.3876208e-01   4.9695008e-01   6.0789948e-01  -2.4203597e-01  -4.7587960e-01   5.8645982e-02   1.2963343e-01   4.0271565e-02   1.3735203e-01   3.6909334e-03  -5.1557848e-02  -1.2464993e-01  -1.8513821e-01   3.5257648e-01   3.5852233e-01  -6.4322506e-02  -2.1444157e-01   7.3157451e-01   7.5271605e-01   4.3501420e-01   3.7221575e-01  -1.0379394e-02  -1.3486834e-01  -1.4472695e-01  -2.7159179e-01   6.8332180e-01   6.3337449e-01   1.0474335e-01  -1.9919560e-02   5.3704059e-01   4.3435362e-01  -6.1579624e-02  -8.3543723e-02  -3.0811450e-01  -1.3345925e-01  -2.1606274e-01  -1.9846880e-01   7.1247478e-04  -2.5250544e-01   3.8131230e-01   2.7461187e-01  -3.1921793e-01  -2.8056240e-01  -5.6199379e-03   1.7261161e-01   3.6359561e-02   8.9906681e-02  -2.0849970e-01  -6.2839844e-02  -3.0734335e-01  -1.4135267e-01  -2.0376869e-01  -1.3603149e-01  -3.6123477e-02  -6.2086039e-02  -2.2818920e-01  -1.8795004e-01  -3.9626116e-01  -3.4706210e-01   4.2216514e-01   3.5101864e-01   5.2477253e-01   3.5842330e-01   2.4331982e-01   8.3439271e-02   1.5026763e-02   3.0611451e-01  -1.4011637e-01   1.3999569e-02  -4.5827660e-02   5.0073524e-02   1.7685960e-01   3.8741024e-01  -1.0320394e-01  -1.7997306e-01  -1.3777524e-01  -1.8041137e-01   1.8628570e-01   8.8308382e-02   4.9637746e-01   5.1675799e-01   8.0964122e-02   3.7332930e-01   4.2937457e-01   5.0915595e-01  -1.9807761e-02   1.8668385e-01   1.2443391e-01   1.0914397e-01  -2.5648631e-01  -2.7063010e-01  -3.4266485e-01  -3.5771448e-01  -4.0092982e-01  -3.0906560e-01  -2.1473004e-01  -5.8072647e-02  -2.3585611e-01   2.0234600e-02  -7.2715053e-02  -1.1650394e-01   1.4442857e-01   3.2114503e-01  -1.1034015e-01  -1.3270579e-01  -2.0292550e-02  -3.6637819e-01  -3.0937317e-01  -3.1696620e-01  -2.4406716e-01  -1.4191358e-01
  -5.5155227e-02  -7.2609546e-02  -1.4790336e-01  -1.9420958e-01   1.0000000e+00   7.8412035e-01  -2.3327629e-01  -2.5103791e-01   6.5383250e-01   5.7398053e-01  -1.5217428e-01  -1.3029485e-01  -3.1569632e-02  -3.7660468e-02   3.8373337e-01   3.2929740e-01  -6.0595984e-02   1.9475357e-02  -1.2045526e-01  -1.3729904e-01   6.1408216e-01   5.5832870e-01  -2.0440362e-01  -2.5188555e-01   2.8642642e-01   3.6495122e-01   8.6557385e-01   8.5390916e-01  -1.6319851e-01  -3.5665573e-04  -2.4648613e-01  -1.3033695e-01   2.2608775e-02   2.3438096e-02  -3.2007277e-01  -2.1722150e-01   2.0980007e-02   6.7510820e-02   5.4529128e-01   4.0273454e-01   1.7905020e-01   2.1167929e-01  -4.1964135e-02   2.6365666e-01  -1.2602313e-01  -3.3063710e-02   2.6157508e-01   3.1608825e-01   1.1709851e-01   4.5110492e-02   1.1586877e-01   2.1326789e-01   2.1527001e-01   2.9741386e-01   4.5706739e-01   4.6661416e-01   1.1874601e-01  -1.1962373e-02   9.0123058e-02   9.0116446e-02   1.3439878e-01   1.9225940e-01   9.4561781e-02   2.3675240e-01  -1.8930422e-01  -8.2697329e-02  -2.6901358e-01  -1.5051384e-01  -2.0952458e-01  -2.3549434e-02  -1.5070200e-01  -2.9645696e-01   5.9447787e-02   2.3989435e-02   2.9938601e-02   5.4399873e-02  -1.4304669e-01  -2.9200416e-01  -1.5029861e-02   1.0836108e-01  -1.0130916e-01   6.6135133e-02  -4.3644003e-02  -1.2229473e-01  -2.7811257e-01  -2.2816710e-01   2.8333586e-01   1.4024429e-01  -1.0063626e-01   1.2358379e-01  -1.8392735e-01  -1.7957255e-01  -1.9524487e-01  -2.9379497e-01   1.2447970e-01   1.4953483e-01   3.5392017e-01   3.6118588e-01   4.1045747e-01   3.0423102e-01  -1.7088160e-01  -3.0022660e-01  -1.0039893e-01  -2.3767557e-01   3.3231361e-01   2.8354613e-01  -3.4395308e-01  -1.7617919e-01  -2.3653987e-02   1.2144293e-01  -1.2372480e-01   2.6628328e-01   1.5313214e-01   3.7022722e-01   3.8635213e-01   1.6063758e-01
  -1.0173088e-01  -1.0562087e-01  -3.9977160e-01  -4.3876208e-01   7.8412035e-01   1.0000000e+00  -3.1126694e-01  -3.1237318e-01   7.0165144e-01   7.9692454e-01  -1.8339974e-01  -1.7416523e-01  -2.6640812e-02  -2.3567955e-02   4.5802404e-01   4.3326411e-01  -1.3104859e-02   7.7202481e-02  -2.5936528e-01  -2.5947724e-01   6.2692982e-01   6.1504453e-01  -4.8035021e-01  -3.7189478e-01   6.5298380e-02   2.2454367e-01   6.2061877e-01   7.9181105e-01  -1.1356726e-01   6.2254019e-02  -4.9182023e-01  -2.4064946e-01  -3.4873709e-02   7.6471241e-02  -4.6691096e-01  -3.3267011e-01   7.5012267e-02   1.0732407e-01   6.6508836e-01   4.3398379e-01   2.0848520e-01   1.5513777e-01  -5.6922711e-02   3.2853832e-01  -2.6616572e-01  -6.3548250e-02   3.4072771e-01   3.6530931e-01   2.6287861e-01   8.9031827e-02   2.2427306e-01   3.3750170e-01   4.0429731e-01   4.2818965e-01   6.3295847e-01   5.5043392e-01   1.4555199e-01  -1.0641893e-02   2.1043454e-01   1.6167994e-01   3.4366580e-01   3.0026394e-01   2.3529439e-01   3.5228156e-01  -3.3050851e-01  -1.3581647e-02  -4.4292589e-01  -1.8306960e-01  -2.0397792e-01  -1.6943290e-01  -7.6125959e-02  -3.2475693e-01   1.2838384e-01   4.6781182e-02   4.2283785e-02   2.7624129e-02  -1.8827986e-01  -3.2501896e-01   3.8863271e-02   9.2592099e-02  -7.4945082e-02   6.9505974e-02  -1.2891638e-01  -2.3273007e-01  -5.4436397e-01  -4.6330729e-01   3.0899942e-01  -4.9412878e-02  -1.8282997e-01  -1.2205173e-01   4.9629935e-02  -1.5477081e-01  -9.4072580e-02  -2.8174474e-01   2.0279389e-01   1.8531591e-01   4.5473947e-01   4.5704458e-01   5.9967492e-01   5.0092680e-01   3.8917943e-02  -2.6356239e-01   9.5223437e-02  -1.9403540e-01   3.3121803e-01   3.3301349e-01  -3.1432462e-01  -2.7554698e-01  -6.1622690e-03   1.2284610e-01  -1.0814720e-01   4.0713117e-01   3.4591602e-01   4.4542407e-01   4.2936546e-01   1.5802762e-01
   1.3814425e-01   2.1986685e-01   4.7520318e-01   4.9695008e-01  -2.3327629e-01  -3.1126694e-01   1.0000000e+00   6.1291594e-01  -1.0540487e-02  -1.2934686e-01   4.8226457e-01   4.1908967e-01   5.8932278e-01   3.6544905e-01   2.6454191e-01   1.1090964e-01   2.5978644e-02  -5.6788301e-02   3.3762941e-01   2.2020431e-01  -2.4764058e-01  -3.0956089e-01   3.5493508e-01   2.8938945e-01  -9.0150005e-02  -1.0005887e-01  -2.0902080e-01  -2.4371861e-01   1.6253391e-01   2.4775001e-02   3.0453708e-01   2.3255690e-01   3.1977524e-01   1.3840993e-01   2.7652107e-01   2.2624362e-01  -1.5339909e-01  -2.9836845e-01  -3.6122904e-01  -3.5095014e-01  -7.9548480e-02  -1.9061773e-01   5.4939698e-02  -2.0611140e-01   4.3053879e-01   2.1188643e-01  -2.7648982e-01  -3.0180785e-01   1.0900913e-01   4.6658784e-02   1.9920587e-01   2.5961324e-02  -1.5764587e-01  -1.9126245e-01  -2.7952210e-01  -1.9560386e-01  -9.8969797e-02  -1.6192083e-02   1.3288189e-01  -3.2605136e-02   2.9644419e-01   4.5473071e-02  -6.6282440e-02  -4.8251233e-02   6.3071129e-01   4.0232744e-01   5.3634991e-01   3.4045516e-01   3.1070796e-01   7.6073166e-02  -5.6304715e-02   7.6637790e-02   8.5910467e-02   8.6367558e-02   5.8698667e-02   1.6505061e-01   2.1767478e-01   2.2370153e-01  -1.3583838e-01  -8.9588768e-02  -5.6326696e-02  -7.0200902e-02   1.4552960e-01   1.1766301e-01   2.8620908e-01   3.0993179e-01  -1.1966113e-01  -5.3572880e-02   4.0862249e-01   3.1441680e-01   8.7079533e-02   4.1306569e-01  -2.6054806e-02   3.7300868e-01  -2.7454777e-01  -2.3989452e-01  -3.5162573e-01  -2.2035843e-01  -2.8552782e-01  -1.0719796e-01  -5.5235190e-03   3.7351304e-01  -6.6356784e-02   1.8923653e-01  -1.5715333e-01  -2.1846666e-01   1.8292565e-01   4.0619197e-01  -1.9191919e-01  -2.0247543e-01   3.0702023e-02  -1.5745203e-01  -2.2303370e-01  -1.7710864e-01  -2.5248947e-01  -1.8897662e-01
   3.1447284e-01   3.0171517e-01   3.7896346e-01   6.0789948e-01  -2.5103791e-01  -3.1237318e-01   6.1291594e-01   1.0000000e+00  -1.2625737e-01  -2.1641554e-01   4.5116216e-01   5.1984849e-01   3.4067661e-01   5.5225601e-01   2.6172378e-01   3.0031667e-01   1.3276135e-01   1.1288323e-01   3.8255853e-01   3.0939348e-01  -2.1758000e-01  -2.3590181e-01   4.8727945e-01   4.7293824e-01  -2.8789904e-02  -1.9082873e-03  -2.1822147e-01  -1.8650491e-01   1.6631753e-01   2.9727667e-02   3.9783873e-01   3.6103682e-01   1.7151687e-01   9.0625553e-02   2.9060438e-01   3.1015582e-01  -3.3670688e-01  -2.0192151e-01  -4.0701991e-01  -3.3739396e-01  -2.5137967e-01  -1.3904559e-01  -1.5995368e-02  -1.0727749e-01   3.7097405e-01   3.4700776e-01  -1.0667600e-01  -8.0995210e-02   2.7664051e-01   3.0872643e-01   2.1635592e-01   1.5691245e-01   9.8352377e-02  -1.2250297e-01  -1.3256376e-01  -1.8169284e-01  -3.8083662e-02  -2.9063849e-02   9.8244644e-02   1.7819388e-01   1.1456200e-01   7.4342165e-02  -1.2271153e-01  -4.3535126e-02   4.7250903e-01   5.8170997e-01   2.3704884e-01   2.7257446e-01   5.3993039e-02  -1.4844319e-01  -5.0347710e-02   1.3406935e-01   1.3389721e-01   1.8597736e-01   1.9514851e-01   2.2811087e-01   2.9060686e-01   4.2967729e-01   1.0699078e-01  -6.8823339e-02   6.0421794e-02   5.1857683e-02   4.2639407e-01   3.7040817e-01   3.2425367e-01   3.6782238e-01   2.7762668e-01   1.0731767e-01   4.5256420e-01   3.9629700e-01   1.7757822e-01   2.5765267e-01   7.8823142e-02   1.2544267e-01  -3.1858366e-01  -3.0322769e-01  -3.2262260e-01  -2.7077201e-01  -2.0450537e-01  -6.5041392e-02  -6.5425407e-02   1.1746283e-01  -1.4600145e-01   6.4553246e-02  -1.8070121e-01  -3.4216925e-01   2.8297959e-02   2.4726573e-01  -2.1775074e-01  -2.9454522e-01  -9.6278072e-02  -2.2556164e-01  -2.1677413e-01  -1.9265595e-01  -3.2512796e-01  -2.4410131e-01
  -1.3765200e-01  -8.7895468e-02  -1.8351323e-01  -2.4203597e-01   6.5383250e-01   7.0165144e-01  -1.0540487e-02  -1.2625737e-01   1.0000000e+00   6.9743732e-01  -2.1063089e-02  -1.1799924e-01   1.5476354e-01  -3.2867952e-02   4.8459296e-01   3.1416324e-01  -4.4487309e-03   6.7341127e-02  -2.4095034e-01  -2.7775464e-01   3.9213648e-01   3.5858988e-01  -2.6389608e-01  -2.2965337e-01   1.2157582e-01   2.5469202e-01   4.0066971e-01   5.3827358e-01  -5.6656289e-02   1.0499263e-01  -2.9074348e-01  -1.1634678e-01   1.9006367e-02   9.6851189e-02  -4.0225761e-01  -2.9311782e-01   1.8178060e-01   8.0828879e-02   4.9527278e-01   4.0702031e-01   2.3328085e-01   1.7969077e-01  -7.5865180e-02   2.7533780e-01  -1.0569255e-01  -4.3331516e-02   2.5306361e-01   3.1709329e-01   1.9838381e-01   7.1054274e-02   1.1004374e-01   2.7970976e-01   2.9952079e-01   3.4469188e-01   4.6590830e-01   4.2606052e-01   9.4126197e-02  -3.9466355e-02   1.0542588e-01   1.2144400e-01   3.0078025e-01   2.8351166e-01   2.1462889e-01   3.1079999e-01  -1.1948136e-01   5.7194722e-02  -3.3247270e-01  -1.9183019e-01  -3.4125685e-01  -9.8019147e-02  -2.0202419e-01  -2.6597341e-01   1.7461846e-01   1.2067372e-01   1.3994153e-01   2.0699364e-01  -1.0817174e-01  -2.4773412e-01  -4.5839878e-02   1.0706536e-01  -1.3637963e-01   6.2161426e-03  -4.8452035e-02  -1.5234341e-01  -4.3248398e-01  -4.3893652e-01   3.7966305e-01   6.5944936e-03  -1.7350770e-02  -1.2865105e-01   2.7715277e-02   5.7032848e-03  -1.1812919e-01  -1.2212414e-01   1.5315510e-01   2.1964228e-01   3.9454782e-01   4.2005806e-01   3.5274688e-01   3.8153115e-01  -6.0057469e-02  -1.8499120e-01   7.0082597e-02  -2.1029119e-01   2.9937189e-01   3.5621521e-01  -1.9208662e-01  -1.4983275e-01   1.6984245e-02   1.5097764e-01   3.9611067e-02   2.9012279e-01   2.9481946e-01   3.0654812e-01   3.8021922e-01   2.1205313e-01
  -1.5092711e-02  -7.1454419e-02  -5.5441208e-01  -4.7587960e-01   5.7398053e-01   7.9692454e-01  -1.2934686e-01  -2.1641554e-01   6.9743732e-01   1.0000000e+00   6.0043847e-02  -5.0720460e-02   7.8804973e-02   2.1796762e-02   3.9743127e-01   4.1720190e-01   2.1297040e-01   2.4816505e-01  -1.2964534e-01  -1.5147189e-01   2.8269918e-01   3.0371311e-01  -6.1686530e-01  -5.1020278e-01  -2.4969898e-01  -7.0138694e-02   3.4266065e-01   5.2103080e-01   1.8100491e-01   2.9820434e-01  -5.8241439e-01  -3.1204247e-01   1.0699846e-01   2.6119670e-01  -6.2896054e-01  -5.0031250e-01  -4.3593544e-02   2.5762025e-02   4.9480994e-01   2.9964688e-01   3.3775528e-01   2.0049171e-01  -6.8538500e-02   3.1354130e-01  -2.1938428e-01  -1.0653907e-01   3.4874908e-01   3.7668573e-01   2.5007382e-01   1.9242993e-02   1.4417541e-01   2.6040005e-01   4.2130223e-01   3.7388065e-01   5.4202295e-01   4.1356651e-01   2.0692238e-01   5.3860837e-02   2.5637759e-01   1.8354312e-01   4.4018579e-01   3.9818504e-01   4.5043372e-01   4.7043563e-01  -2.6846086e-01  -5.7630774e-03  -4.7778326e-01  -2.4963530e-01  -2.2283302e-01  -1.2512889e-01  -2.8788579e-01  -4.6442813e-01   3.0986575e-01   1.7769564e-01   2.6249091e-01   2.2855715e-01  -7.6091561e-02  -1.7108483e-01   1.6979856e-01   2.5802354e-01   1.0211277e-01   2.6687691e-01   5.3800553e-02   2.6036887e-02  -4.6358575e-01  -4.3359534e-01   3.1611436e-01  -1.3612881e-01  -3.1200904e-02  -2.2503563e-01   1.8251970e-01  -2.6176322e-02  -8.5138685e-02  -1.5689356e-01   2.6169223e-01   1.7977393e-01   4.6771664e-01   4.4676165e-01   6.0121528e-01   5.5219894e-01   2.4564495e-01  -3.2868786e-02   2.1368982e-01  -2.1329629e-02   2.3852346e-01   1.8446440e-01  -1.8000775e-01  -2.2229516e-01   5.9592201e-03   6.0734913e-02  -1.1475798e-01   4.4821858e-01   3.4959334e-01   3.8974303e-01   2.8182564e-01   7.6025416e-02
   4.4561460e-01   4.6557315e-01  -1.1067549e-01   5.8645982e-02  -1.5217428e-01  -1.8339974e-01   4.8226457e-01   4.5116216e-01  -2.1063089e-02   6.0043847e-02   1.0000000e+00   7.6546222e-01   7.2501210e-01   6.4709137e-01   3.5949957e-01   4.4374137e-01   5.6474100e-01   5.6582802e-01   4.4512107e-01   3.3033687e-01  -4.3730228e-01  -3.5866742e-01  -6.2600145e-02  -1.7142526e-01  -5.4758717e-01  -5.6140709e-01  -2.7518922e-01  -2.6027477e-01   6.6894114e-01   5.5348059e-01   1.5559583e-01   4.6862368e-02   4.4206064e-01   4.2991722e-01  -2.3780801e-01  -1.6227809e-01  -2.8778479e-01  -5.5628827e-02  -3.5521469e-01  -3.3306214e-01   2.1266254e-01   2.7722016e-01  -3.1449533e-01  -2.5145727e-01   3.9970706e-02  -8.1934016e-02  -6.0978315e-02  -8.8270109e-02   2.5096158e-01   9.5943528e-02   6.2674138e-02  -1.1269245e-01   8.6147064e-02  -1.4242253e-01  -2.6115213e-02  -1.3594770e-01   2.6674091e-01   2.5560137e-01   1.9297105e-01   2.4973042e-01   3.5415120e-01   3.2572600e-01   4.4210255e-01   4.2386996e-01   1.1781994e-01   3.2371806e-02  -1.2860894e-01  -1.9284214e-01  -1.1907785e-02  -1.1060974e-01  -1.9554987e-01  -2.6893895e-01   6.1559304e-01   4.5509069e-01   4.9210821e-01   4.5676729e-01   4.6078720e-01   3.6556611e-01   3.5225522e-01   3.5801409e-01   4.5487193e-01   4.4807434e-01   4.8267582e-01   5.9539697e-01   7.2892505e-02   5.6408783e-03   8.7667746e-02  -2.9881511e-01   2.9327123e-01   1.3534253e-01  -3.8324676e-02   1.0825256e-01  -2.3943955e-01   4.3716470e-02  -3.9278343e-01  -3.1459343e-01  -3.9709068e-01  -2.6505673e-01  -1.5482835e-02  -5.7693011e-02  -6.2073169e-02   3.0377480e-01  -2.1274005e-01  -2.9215446e-02  -2.2251320e-01  -4.3854134e-01  -8.9687663e-02   1.1143685e-01  -3.9592887e-01  -4.2287547e-01  -2.8408626e-01  -2.2441219e-01  -1.4181597e-01  -3.1191997e-02  -2.8057859e-01  -2.5476141e-01
   4.8928892e-01   6.1717007e-01  -8.1349959e-02   1.2963343e-01  -1.3029485e-01  -1.7416523e-01   4.1908967e-01   5.1984849e-01  -1.1799924e-01  -5.0720460e-02   7.6546222e-01   1.0000000e+00   5.7921484e-01   8.1455039e-01   3.4394995e-01   5.8454435e-01   4.4351203e-01   5.0059329e-01   4.3903778e-01   4.1374748e-01  -2.8084155e-01  -2.0222403e-01   3.5531051e-02  -9.0730954e-02  -4.8729937e-01  -4.5108942e-01  -1.6373481e-01  -1.5426055e-01   5.5217628e-01   5.2687157e-01   2.6019970e-01   1.8060644e-01   2.5355498e-01   2.2708554e-01  -2.5642670e-01  -2.1928220e-01  -4.4965689e-01  -1.3860533e-01  -4.3911282e-01  -4.1948706e-01  -2.0552670e-02   1.9103625e-01  -3.8735225e-01  -3.2909703e-01  -5.5485776e-02  -1.1875781e-01  -9.3720277e-02  -1.2713400e-01   3.9540210e-01   2.2772947e-01   1.3896759e-01   1.1887057e-02   1.5846334e-01  -7.9231450e-02  -9.7510043e-02  -1.6518296e-01   2.5803590e-01   2.8975731e-01   2.4446423e-01   3.8706499e-01   3.6243835e-01   4.7821680e-01   2.7649139e-01   4.5607984e-01   4.8879098e-02   2.6044002e-02  -2.2185518e-01  -2.1065733e-01   8.0774129e-02  -1.1159127e-01  -9.4131455e-02  -1.5394182e-01   4.7598161e-01   4.7241587e-01   4.0158904e-01   4.0063360e-01   3.8676477e-01   2.9670023e-01   2.6633022e-01   1.8396913e-01   3.2163810e-01   3.6721758e-01   4.6677091e-01   5.6402810e-01   2.6021279e-02  -9.1919339e-02   1.2458383e-01  -3.3106247e-01   2.2897300e-01   2.4130828e-01   1.0386139e-01   1.6878147e-01  -2.4699484e-01   2.5828012e-02  -4.4788504e-01  -3.6294432e-01  -4.7337311e-01  -3.3605923e-01  -9.7256793e-02  -1.1950453e-01  -8.1939665e-02   2.2632965e-01  -2.5790467e-01   9.9869953e-03  -2.8949029e-01  -5.1486724e-01  -1.0717064e-01   5.8352841e-02  -4.4314253e-01  -4.7253171e-01  -4.3662218e-01  -1.9380794e-01  -2.0790222e-01  -7.5036227e-02  -3.6760836e-01  -3.7749884e-01
   2.2665807e-01   4.0566397e-01   1.3285197e-02   4.0271565e-02  -3.1569632e-02  -2.6640812e-02   5.8932278e-01   3.4067661e-01   1.5476354e-01   7.8804973e-02   7.2501210e-01   5.7921484e-01   1.0000000e+00   6.1629474e-01   5.5569799e-01   4.2800653e-01   2.6451669e-01   3.1575931e-01   1.9490040e-01   1.1751959e-01  -1.9662425e-01  -1.8486699e-01  -1.9740297e-02  -8.9586329e-02  -3.5087632e-01  -3.0728893e-01  -1.2272539e-01  -1.2540341e-01   3.8436189e-01   3.5945696e-01   7.6770428e-02   2.1693755e-02   2.8034459e-01   2.1193475e-01  -1.4874147e-01  -1.0878371e-01  -4.2963914e-02  -5.0993893e-02  -8.3245197e-02  -1.6299234e-01   1.5231476e-01   1.4352705e-01  -2.8711321e-01  -2.9507915e-01  -3.4369439e-02  -1.8194591e-01  -1.5119574e-01  -2.0254666e-01   2.8684922e-01  -2.0411273e-03   1.0939879e-01  -6.5682201e-02   7.2179704e-02  -1.1613679e-01   1.2235741e-01   4.5171637e-03   1.3525578e-01   1.8876888e-01   2.0353643e-01   1.9184234e-01   4.3068109e-01   2.8069983e-01   2.4008152e-01   2.9860399e-01   5.6705703e-02   2.7514165e-03  -3.8069148e-02  -1.7993141e-01   1.5521176e-01   5.7639451e-02  -8.4180001e-02  -2.0339831e-01   4.0242805e-01   3.5508953e-01   1.8985278e-01   3.2793060e-01   3.1239944e-01   1.4632214e-01   6.5465893e-02   2.0736014e-01   1.2036516e-01   1.3674488e-01   1.1896073e-01   1.7519990e-01  -1.9679487e-01  -2.3156117e-01  -7.6575302e-02  -3.3828329e-01   2.1199041e-01   4.2687054e-02   1.1173937e-02   1.9013699e-01  -3.2261592e-01   1.4479437e-01  -3.4698226e-01  -2.3766251e-01  -2.8974685e-01  -9.8870219e-02   3.1381563e-02  -5.8378083e-03  -4.9576008e-02   2.8386735e-01  -1.8563906e-01  -6.5256608e-02  -7.5426034e-02  -1.8753795e-01  -5.0200358e-02   1.7130035e-01  -3.5947342e-01  -3.3804446e-01  -1.9159273e-01  -1.4601877e-01  -1.5740794e-01   5.0260124e-02  -3.3268835e-02  -7.3129231e-02
   4.5588965e-01   5.5220158e-01  -7.0776413e-02   1.3735203e-01  -3.7660468e-02  -2.3567955e-02   3.6544905e-01   5.5225601e-01  -3.2867952e-02   2.1796762e-02   6.4709137e-01   8.1455039e-01   6.1629474e-01   1.0000000e+00   4.5549335e-01   6.5840728e-01   3.4976503e-01   4.6451741e-01   3.3042094e-01   3.1300444e-01  -1.2989593e-01  -5.1745230e-02  -4.2507464e-02  -8.3983649e-02  -4.0436342e-01  -3.3738968e-01  -1.1043661e-01  -8.0212119e-02   4.3563248e-01   4.1823880e-01   1.6588726e-01   1.5455358e-01   2.0921209e-01   2.2396938e-01  -2.8652796e-01  -2.3214941e-01  -3.3327913e-01  -8.6662580e-02  -2.5469798e-01  -3.0514141e-01  -3.2058045e-02   1.1569189e-01  -3.6192167e-01  -2.2721757e-01  -1.2045575e-01  -1.0922816e-01  -3.6989637e-02  -9.6303876e-02   4.9676985e-01   3.0115743e-01   2.8455903e-01   1.6027205e-01   2.9799584e-01  -9.0379016e-02   1.0046720e-01  -1.3644014e-02   2.5342155e-01   2.5889623e-01   3.4104387e-01   4.7822149e-01   4.2556707e-01   4.7114534e-01   2.8318042e-01   4.9990204e-01  -5.1241971e-02   5.7064069e-02  -2.2706598e-01  -1.2659251e-01   1.0957152e-01  -1.0001599e-01  -7.6072707e-02  -1.6195106e-01   4.7914311e-01   4.7181813e-01   3.2290632e-01   3.7504080e-01   1.9808492e-01   2.2603803e-01   2.3108397e-01   1.9482886e-01   2.5889646e-01   3.1716044e-01   3.1922885e-01   4.0860748e-01  -1.3378838e-01  -1.5865608e-01   1.6749622e-01  -2.8679212e-01   1.7564733e-01   1.5948454e-01   1.5948274e-01   1.5337028e-01  -2.2389698e-01  -1.0107873e-02  -4.3626857e-01  -3.1735051e-01  -3.1901230e-01  -1.5935101e-01   2.5952382e-02   5.1300240e-03  -1.5198511e-02   1.7272248e-01  -2.5814157e-01  -2.6907435e-02  -1.6320924e-01  -3.9284010e-01  -2.0531431e-01   1.5026865e-01  -5.6953310e-01  -4.6939879e-01  -4.1575127e-01  -2.1944040e-01  -2.7397164e-01  -3.0709482e-02  -2.3535845e-01  -3.0662082e-01
   2.1978747e-02   1.4025589e-01  -6.0215442e-02   3.6909334e-03   3.8373337e-01   4.5802404e-01   2.6454191e-01   2.6172378e-01   4.8459296e-01   3.9743127e-01   3.5949957e-01   3.4394995e-01   5.5569799e-01   4.5549335e-01   1.0000000e+00   6.9920966e-01   9.2302724e-02   1.9082951e-01   2.8544475e-02  -2.3653513e-02   4.1202536e-01   3.8489291e-01  -6.2540940e-02   5.4283364e-03  -2.9064240e-02   9.9649589e-02   2.6086647e-01   3.0076138e-01   8.4848841e-02   2.0239981e-01   1.0280251e-01   2.6210114e-01   2.2778733e-01   2.0590176e-01  -1.6967492e-01  -4.3183436e-02  -1.5121438e-01  -1.4846123e-01   1.0905220e-01  -5.5346537e-02   2.0934244e-02   1.6398563e-02  -2.4173212e-01  -7.0294006e-02  -2.1794202e-03   1.7278549e-02   8.1843309e-04   1.3810349e-02   5.2966221e-01   2.9726596e-01   2.7001368e-01   2.7311288e-01   2.6965931e-01   1.3519756e-01   2.4110963e-01   1.4154171e-01  -1.4919679e-02  -2.4788098e-02   3.1590824e-01   2.4371035e-01   4.2211771e-01   2.8516412e-01   1.9846541e-01   3.0700019e-01  -3.3859286e-02   9.1796164e-02  -1.7663356e-01  -5.7070382e-02  -2.3962473e-02  -1.1834643e-01   1.9308638e-02  -1.3142464e-01   2.8179146e-01   2.1489903e-01   1.4277554e-03   3.9335522e-02  -4.5185858e-02  -1.5369403e-01  -1.2043337e-01   8.7532417e-02  -2.6607248e-02   7.0659960e-02   1.4943829e-01   1.6907095e-02  -3.5221071e-01  -2.4476242e-01   1.5139351e-01  -2.2553696e-01   6.9532803e-03   2.1053069e-01   1.9731477e-02   8.0782961e-02  -2.3049397e-01  -4.4501960e-02  -2.0796542e-01  -1.9481181e-01  -1.2029132e-01  -2.3406652e-02   1.6217289e-01   6.0016593e-02  -7.9484933e-02   4.3467461e-03  -1.9506342e-01  -1.8858219e-01  -1.6463673e-02  -6.5234944e-02  -1.2660355e-01   8.1864682e-02  -2.6680669e-01  -1.8791617e-01  -2.7750401e-01  -1.2796770e-01  -9.4682844e-02   1.4853974e-01   1.1503981e-01  -1.0641953e-01
   2.7657572e-01   3.3910520e-01  -2.7430167e-01  -5.1557848e-02   3.2929740e-01   4.3326411e-01   1.1090964e-01   3.0031667e-01   3.1416324e-01   4.1720190e-01   4.4374137e-01   5.8454435e-01   4.2800653e-01   6.5840728e-01   6.9920966e-01   1.0000000e+00   3.3640490e-01   3.5610178e-01   2.0467277e-01   2.2210521e-01   1.5793799e-01   2.0291684e-01  -2.1213538e-01  -1.4282792e-01  -2.9155418e-01  -1.4909670e-01   2.2128198e-01   2.6530920e-01   3.5803818e-01   4.0443440e-01   2.4779338e-02   1.5513909e-01   1.7452935e-01   2.2376793e-01  -3.7072739e-01  -2.7729321e-01  -2.7658931e-01   8.3687621e-02  -4.3427558e-02  -1.3788463e-01   1.4647364e-01   2.6153061e-01  -3.3910826e-01  -8.4205249e-02  -2.6825923e-01  -1.4295345e-01   1.1424324e-01   8.2394962e-02   5.3324704e-01   3.2926814e-01   2.5470875e-01   2.4144723e-01   5.1084820e-01   2.3107859e-01   3.1569332e-01   1.7078931e-01   1.7782708e-01   1.2518216e-01   3.8088883e-01   4.7467601e-01   4.6574619e-01   6.0464320e-01   3.4458758e-01   5.3864058e-01  -2.2653416e-01  -9.1445552e-03  -4.8475613e-01  -3.0479569e-01  -9.6928569e-02  -1.9160942e-01  -3.3888949e-02  -1.6042337e-01   4.9107434e-01   4.4208332e-01   2.8908803e-01   2.8326493e-01   1.2290405e-01   9.8427084e-02   2.4074298e-01   1.8811219e-01   2.3838716e-01   2.8995805e-01   3.8206281e-01   3.6583198e-01  -2.8063545e-01  -3.5992768e-01   3.8298926e-01  -2.7539454e-01   2.0465523e-01   2.0799599e-01   2.9900483e-01   2.0637160e-01  -7.6293291e-02   1.7038716e-02  -2.2979411e-01  -2.1967995e-01  -1.6482524e-01  -1.0398681e-01   2.6407277e-01   1.7939015e-01   7.7532892e-02   1.2765238e-01  -2.0378910e-01  -8.5908471e-02  -1.2171388e-01  -2.6661629e-01  -9.8508018e-02   3.1217396e-02  -3.3595809e-01  -3.0383457e-01  -3.9191597e-01  -6.1514652e-02   1.7069769e-02   9.6496670e-02  -7.5541014e-02  -1.9025961e-01
   6.9711586e-01   5.6352263e-01  -5.2651115e-01  -1.2464993e-01  -6.0595984e-02  -1.3104859e-02   2.5978644e-02   1.3276135e-01  -4.4487309e-03   2.1297040e-01   5.6474100e-01   4.4351203e-01   2.6451669e-01   3.4976503e-01   9.2302724e-02   3.3640490e-01   1.0000000e+00   8.4617952e-01   5.4679236e-01   4.7140889e-01  -5.2040492e-01  -4.5838459e-01  -4.3280285e-01  -3.9141714e-01  -6.2866309e-01  -5.6772247e-01  -1.4668703e-01  -1.8227677e-01   8.2327919e-01   8.4037239e-01  -7.0151531e-02   1.2144542e-02   5.4534982e-01   6.4506521e-01  -3.9518535e-01  -4.2251063e-01  -3.2479342e-01   9.9160732e-02  -3.1765854e-01  -1.8965555e-01   4.1681722e-01   4.6838955e-01  -3.2065734e-01  -1.5103580e-01  -1.4414878e-01  -2.5430941e-01   3.2598380e-02   1.3942454e-01   1.5080317e-01   6.2119335e-02  -3.3141641e-01  -2.8494960e-01   1.6250523e-01  -8.7803438e-02   2.9889443e-03  -2.0052635e-01   7.0497485e-01   5.4255674e-01   3.4746067e-01   4.0796692e-01   3.8605705e-01   5.2840301e-01   8.1457010e-01   6.4762334e-01  -2.2460309e-01  -2.0072720e-01  -4.3876101e-01  -3.9195657e-01   4.9442962e-02   1.9774548e-01  -4.6994769e-01  -3.9386221e-01   6.2328350e-01   6.1632146e-01   5.7012459e-01   5.2551201e-01   2.6171247e-01   3.8435594e-01   7.5198512e-01   8.3173652e-01   8.5966762e-01   8.7980112e-01   4.1988195e-01   6.9458250e-01  -3.7032982e-02  -1.5383492e-01   2.9600817e-02  -3.7858810e-01   2.4521183e-01  -1.4829739e-01   7.8085125e-02  -7.6068371e-02  -1.6760928e-01  -6.6200856e-02  -2.5122713e-01  -1.2606905e-01  -1.7508749e-01  -3.4783364e-02   2.9578746e-01   1.5840320e-01   4.5686174e-02   2.4304505e-01  -1.3239457e-01  -9.7888852e-02  -3.1427326e-01  -4.4601676e-01   6.8447574e-02  -6.6693374e-02  -2.0266099e-01  -2.9584109e-01  -2.7304778e-01   5.5362577e-02   6.7077566e-02  -6.2713117e-02  -4.3332494e-01  -3.8734287e-01
   6.9988444e-01   6.1507610e-01  -5.5349474e-01  -1.8513821e-01   1.9475357e-02   7.7202481e-02  -5.6788301e-02   1.1288323e-01   6.7341127e-02   2.4816505e-01   5.6582802e-01   5.0059329e-01   3.1575931e-01   4.6451741e-01   1.9082951e-01   3.5610178e-01   8.4617952e-01   1.0000000e+00   4.6688538e-01   3.8636299e-01  -3.4661867e-01  -2.6906459e-01  -4.6167755e-01  -4.5454676e-01  -5.9616142e-01  -5.4797695e-01  -1.1443047e-01  -9.1505886e-02   7.5298892e-01   8.7625229e-01  -7.7590863e-02  -6.9055494e-03   5.6166494e-01   6.5349574e-01  -5.3290864e-01  -5.0054114e-01  -2.8302320e-01   1.0325359e-01  -1.4870707e-01  -5.7967299e-02   4.0255479e-01   4.5925754e-01  -4.0752088e-01  -1.2057564e-01  -2.6041994e-01  -2.8358354e-01   9.7629001e-02   2.0268513e-01   2.1542737e-01   8.3144777e-02  -3.1562532e-01  -1.9109771e-01   2.4482259e-01  -4.3576290e-02   1.3959634e-01  -9.5845664e-02   7.7841168e-01   6.3089153e-01   2.8714580e-01   3.9984339e-01   3.8638148e-01   4.9102972e-01   7.3106801e-01   7.0365150e-01  -3.5683408e-01  -2.2682104e-01  -5.3812409e-01  -4.7679138e-01   5.7724298e-02   7.0749743e-02  -3.8825295e-01  -3.8394290e-01   6.6237887e-01   6.9395629e-01   6.0309696e-01   6.0413088e-01   2.8114468e-01   3.3236833e-01   5.8789509e-01   7.9598693e-01   6.9763366e-01   8.6913055e-01   3.4746861e-01   6.1192224e-01  -2.5736462e-01  -3.0551349e-01   5.8198438e-02  -3.7987664e-01   7.4476475e-02  -2.5207251e-01   2.4901377e-02  -2.1116932e-01  -2.8644937e-01  -2.5577183e-01  -2.2593211e-01  -1.3246640e-01  -8.4173751e-02   2.9786086e-02   3.6596846e-01   1.9190919e-01   2.5118459e-02  -1.1019028e-02  -1.4253784e-01  -1.9055646e-01  -2.8093894e-01  -4.2358965e-01  -1.5451771e-01  -2.0719465e-01  -3.0693634e-01  -3.4181029e-01  -3.6481671e-01   2.4261352e-02  -6.4313577e-03   1.6949075e-02  -3.2796603e-01  -3.8525598e-01
   6.2894390e-01   5.4743129e-01   4.4520659e-02   3.5257648e-01  -1.2045526e-01  -2.5936528e-01   3.3762941e-01   3.8255853e-01  -2.4095034e-01  -1.2964534e-01   4.4512107e-01   4.3903778e-01   1.9490040e-01   3.3042094e-01   2.8544475e-02   2.0467277e-01   5.4679236e-01   4.6688538e-01   1.0000000e+00   8.0957048e-01  -3.4301669e-01  -3.2708534e-01   6.5598602e-02  -1.7390047e-02  -3.1504126e-01  -3.3706828e-01  -1.1050817e-01  -2.0886314e-01   5.0923261e-01   4.4594348e-01   2.9593526e-01   2.3874922e-01   5.7475649e-01   4.9507450e-01  -2.7629645e-02  -1.4003623e-01  -3.2360484e-01  -1.1632652e-01  -4.4406998e-01  -3.6683764e-01   1.0978853e-01   1.2399812e-01  -1.9697136e-01  -2.5075585e-01   3.6890639e-03  -1.2180824e-01  -1.2108045e-01  -8.7675346e-02   5.4545516e-02   9.5455956e-02  -1.2991877e-01  -1.1605323e-01   2.8434710e-03  -6.7024316e-02  -2.4187210e-01  -2.4255914e-01   3.5685834e-01   3.6073297e-01   2.3150674e-01   1.8784500e-01   1.5418270e-01   2.9307248e-01   3.0091585e-01   2.5577205e-01   7.7332976e-02   2.7698614e-02   1.5004254e-02  -1.3323612e-01   4.5719399e-01   4.2851040e-01  -2.0986271e-01  -4.8701609e-02   3.5196352e-01   3.8978128e-01   3.7512285e-01   2.7693289e-01   2.3290370e-01   2.9807760e-01   3.7102410e-01   4.0514396e-01   4.7896601e-01   4.5467193e-01   4.0211170e-01   4.8814218e-01   2.8986431e-01   1.6841566e-01  -8.6941904e-02  -1.8322153e-01   3.2897519e-01   1.6374296e-01   5.4031531e-02   7.5203755e-02  -7.0648456e-02   9.4225176e-02  -3.1564897e-01  -2.5183112e-01  -3.3326763e-01  -1.6823047e-01   2.1784359e-02  -2.6541363e-02   4.0284842e-02   3.7340350e-01  -2.8790371e-01   4.6879053e-02  -4.3405801e-01  -5.5377468e-01   1.6663563e-01   2.9740271e-01  -2.6918606e-01  -3.7983394e-01  -2.3263607e-01  -1.6463548e-01  -2.1462564e-01  -2.6141797e-01  -5.3718134e-01  -4.5910220e-01
   5.4100877e-01   6.0545958e-01   3.8655138e-02   3.5852233e-01  -1.3729904e-01  -2.5947724e-01   2.2020431e-01   3.0939348e-01  -2.7775464e-01  -1.5147189e-01   3.3033687e-01   4.1374748e-01   1.1751959e-01   3.1300444e-01  -2.3653513e-02   2.2210521e-01   4.7140889e-01   3.8636299e-01   8.0957048e-01   1.0000000e+00  -2.8425067e-01  -2.4770433e-01   8.9183315e-02   6.1732326e-02  -2.3315003e-01  -2.5846904e-01  -6.6525134e-02  -2.4029855e-01   5.3391663e-01   4.5607183e-01   4.0258261e-01   3.3855710e-01   4.1541092e-01   3.6680486e-01  -3.6977715e-02  -1.8078776e-01  -2.5583559e-01  -3.3159858e-02  -4.3049427e-01  -3.6834521e-01   9.6259244e-02   1.9035279e-01  -2.4094132e-01  -3.2216226e-01  -1.1546550e-01  -2.2036781e-01  -2.6066023e-01  -2.1321035e-01  -1.0754909e-03   1.0989613e-02  -1.5680839e-01  -1.5104671e-01  -7.8672062e-02  -1.1007587e-01  -2.8981331e-01  -3.1073148e-01   2.9666023e-01   3.3207011e-01   1.9693383e-01   1.2804053e-01   3.7905754e-02   2.9204797e-01   2.2527537e-01   2.5767026e-01  -5.9827491e-02  -1.0788694e-01  -2.6353173e-02  -2.2188453e-01   4.8420673e-01   4.5234307e-01  -1.3294055e-01   5.5223372e-02   3.5396399e-01   4.1777539e-01   3.7985319e-01   2.6376744e-01   2.7279085e-01   3.5108459e-01   3.5461878e-01   3.3080701e-01   4.3628473e-01   4.0800081e-01   3.5886603e-01   5.1285864e-01   2.7848945e-01   1.8113489e-01  -1.3738112e-01  -1.5634127e-01   3.1716746e-01   1.8969905e-01   1.5976114e-02   6.7765331e-02  -9.7084673e-02   9.3400142e-02  -3.0308786e-01  -2.8337294e-01  -3.6357195e-01  -2.4642076e-01  -5.7454534e-02  -9.6506691e-02   6.1812090e-02   3.8222689e-01  -3.4018611e-01   9.9532681e-02  -5.2839997e-01  -6.0595608e-01   1.8121427e-01   2.9998683e-01  -2.3504804e-01  -3.8225805e-01  -2.7103940e-01  -1.4490850e-01  -2.1455052e-01  -2.9336248e-01  -5.9220651e-01  -5.4523989e-01
  -3.6991284e-01  -3.1592764e-01   1.7802917e-01  -6.4322506e-02   6.1408216e-01   6.2692982e-01  -2.4764058e-01  -2.1758000e-01   3.9213648e-01   2.8269918e-01  -4.3730228e-01  -2.8084155e-01  -1.9662425e-01  -1.2989593e-01   4.1202536e-01   1.5793799e-01  -5.2040492e-01  -3.4661867e-01  -3.4301669e-01  -2.8425067e-01   1.0000000e+00   9.1694223e-01   6.8613011e-02   9.6252991e-02   5.6398311e-01   6.1679808e-01   5.7974406e-01   6.8594921e-01  -5.5779514e-01  -4.0324593e-01  -4.3711009e-02   1.0543569e-01  -1.9814917e-01  -2.2684741e-01  -8.1331418e-03   1.1620782e-01   1.1956243e-01  -1.6541117e-01   5.5762645e-01   3.1024990e-01  -1.8992403e-01  -2.5863586e-01   4.1955193e-02   2.4483087e-01  -7.5287042e-02   1.0784548e-01   9.4498899e-02   9.6441463e-02   1.6760337e-01   1.4475202e-01   3.2966360e-01   4.1105253e-01   1.3606325e-01   3.3442539e-01   2.9030060e-01   3.7235029e-01  -2.8600779e-01  -2.7544632e-01   6.6337879e-02  -4.9899063e-02  -7.4351774e-03  -7.1440357e-02  -2.8509222e-01  -8.6301365e-02  -7.7894461e-02   1.0380698e-01   1.5071748e-02   1.6457795e-01  -5.6972260e-02  -1.2774612e-01   2.9797405e-01   4.3055849e-02  -3.0432991e-01  -3.0750477e-01  -3.4254905e-01  -3.6282981e-01  -2.7790777e-01  -4.4348026e-01  -3.7867946e-01  -3.1674145e-01  -4.4243307e-01  -3.6321568e-01  -2.3275819e-01  -5.2506674e-01  -2.4133018e-01  -6.7040907e-02   1.0690744e-01   2.4169489e-01  -4.1903720e-01   1.2921535e-01  -2.6403444e-01  -1.9670035e-01  -1.1615214e-01  -3.0222789e-01   1.9890280e-01   5.4752331e-02   2.6853925e-01   1.8509715e-01   1.0026722e-01   1.1761201e-01  -1.0020856e-01  -4.2578167e-01   2.8168004e-02  -9.9308099e-02   3.3319074e-01   3.4653008e-01  -2.1621285e-01  -1.4178731e-01   4.1769062e-02   1.3384036e-01  -1.3478874e-01   1.1591916e-01   7.9543312e-02   2.4540192e-01   4.2574325e-01   1.4727195e-01
  -3.5134649e-01  -2.8347109e-01   5.4532594e-02  -2.1444157e-01   5.5832870e-01   6.1504453e-01  -3.0956089e-01  -2.3590181e-01   3.5858988e-01   3.0371311e-01  -3.5866742e-01  -2.0222403e-01  -1.8486699e-01  -5.1745230e-02   3.8489291e-01   2.0291684e-01  -4.5838459e-01  -2.6906459e-01  -3.2708534e-01  -2.4770433e-01   9.1694223e-01   1.0000000e+00  -2.4135867e-02  -2.7845023e-02   4.1243436e-01   4.6618323e-01   4.6283166e-01   6.1152569e-01  -4.6571799e-01  -3.1655894e-01  -1.1965730e-01   1.7527579e-02  -2.0608650e-01  -1.9294554e-01  -9.3920710e-02   3.7353032e-02   1.2913094e-01  -1.7356979e-01   5.2851808e-01   2.0379146e-01  -2.3162042e-01  -2.6754876e-01   2.5182765e-02   2.4714438e-01  -1.1473394e-01   8.8516140e-02   1.5107292e-01   1.3742795e-01   1.9149832e-01   1.3617018e-01   3.7004168e-01   4.1631561e-01   2.7042099e-01   3.3051181e-01   3.0709620e-01   3.2826214e-01  -2.6776344e-01  -2.6949701e-01   1.0003634e-01  -4.2826279e-02   1.6024969e-02  -1.0091660e-02  -2.4193405e-01   1.5716980e-04  -1.3071717e-01   8.4341448e-02  -7.2457169e-02   1.2221219e-01  -8.5595494e-02  -2.1311290e-01   3.5153671e-01   9.4833706e-02  -2.3809657e-01  -2.5312616e-01  -3.0639315e-01  -3.7159335e-01  -2.7042785e-01  -4.6266834e-01  -3.3155097e-01  -3.0236771e-01  -3.6992636e-01  -3.1364428e-01  -1.9163117e-01  -4.6470859e-01  -1.9419643e-01  -6.9496423e-02   1.0200096e-01   1.6436099e-01  -4.2240051e-01   9.3549111e-02  -1.9670956e-01  -1.5550606e-01  -5.7147534e-02  -2.7089374e-01   1.8248981e-01  -1.0835129e-02   2.4481140e-01   1.8995655e-01   1.2195446e-01   1.3538806e-01  -4.8489122e-02  -3.5801712e-01  -2.1678183e-02  -1.1721724e-01   2.5995936e-01   2.3968147e-01  -2.5220545e-01  -1.1122103e-01  -3.7382257e-02   2.0084723e-02  -1.3130094e-01   1.2115572e-01   5.8052225e-02   1.8391159e-01   3.7871675e-01   1.0459373e-01
  -2.0470905e-01  -1.0726793e-01   8.7645562e-01   7.3157451e-01  -2.0440362e-01  -4.8035021e-01   3.5493508e-01   4.8727945e-01  -2.6389608e-01  -6.1686530e-01  -6.2600145e-02   3.5531051e-02  -1.9740297e-02  -4.2507464e-02  -6.2540940e-02  -2.1213538e-01  -4.3280285e-01  -4.6167755e-01   6.5598602e-02   8.9183315e-02   6.8613011e-02  -2.4135867e-02   1.0000000e+00   8.5713192e-01   6.4663969e-01   5.3745373e-01  -6.5402488e-02  -1.5778765e-01  -4.3416282e-01  -5.4371769e-01   6.0511740e-01   4.8527979e-01  -2.0393006e-01  -3.9897982e-01   7.0800120e-01   6.5405518e-01  -8.6818499e-04  -2.2118711e-01  -2.6233657e-01  -1.5700249e-01  -4.3423986e-01  -3.2340064e-01   8.6099715e-02  -2.3405998e-01   3.7359190e-01   2.6781221e-01  -3.1991396e-01  -2.8965782e-01  -1.9726084e-01  -5.7369476e-02   4.4709238e-02  -2.1392991e-02  -2.3947011e-01  -8.6234553e-02  -4.3070653e-01  -1.6909545e-01  -4.7689213e-01  -3.9475752e-01  -3.8010579e-01  -3.5632135e-01  -4.4295754e-01  -4.7948374e-01  -7.0266154e-01  -6.3994638e-01   6.0793689e-01   4.7164049e-01   5.8002624e-01   3.2726411e-01   1.0951428e-01  -4.3040998e-02   2.9501499e-01   4.7890813e-01  -3.7941613e-01  -2.6223214e-01  -2.7768317e-01  -1.6710801e-01   1.9201266e-01   1.3303542e-01  -4.0555428e-01  -4.9353900e-01  -4.4520743e-01  -5.2264049e-01   1.4933642e-01  -1.1698072e-01   6.2170460e-01   5.9787666e-01   1.1278216e-01   4.7904820e-01   2.7172811e-01   5.3244557e-01  -8.8428973e-02   2.6086614e-01   2.6171293e-01   2.2878732e-01  -1.2287569e-01  -1.4094403e-01  -3.4933885e-01  -3.2045990e-01  -5.7210974e-01  -3.8036811e-01  -2.8045844e-01  -9.6184926e-02  -1.0760888e-01   3.7916986e-03  -1.2472890e-04   1.7868325e-02   5.1430443e-02   1.3740638e-01   1.3902156e-01   1.0791709e-01   2.0569540e-01  -1.8850875e-01  -1.5562018e-01  -1.4975166e-01  -3.1635354e-02   5.1275843e-02
  -2.7794954e-01  -2.1079951e-01   7.7052582e-01   7.5271605e-01  -2.5188555e-01  -3.7189478e-01   2.8938945e-01   4.7293824e-01  -2.2965337e-01  -5.1020278e-01  -1.7142526e-01  -9.0730954e-02  -8.9586329e-02  -8.3983649e-02   5.4283364e-03  -1.4282792e-01  -3.9141714e-01  -4.5454676e-01  -1.7390047e-02   6.1732326e-02   9.6252991e-02  -2.7845023e-02   8.5713192e-01   1.0000000e+00   6.6925810e-01   6.2042582e-01  -7.2880478e-02  -1.3040692e-01  -4.5274175e-01  -5.4123313e-01   5.9285222e-01   6.0446486e-01  -2.3146719e-01  -3.6186756e-01   7.3269524e-01   7.0705913e-01   7.2870809e-02  -4.1324552e-02  -1.8176578e-01  -2.5919961e-02  -3.3852909e-01  -2.7931359e-01   4.0474631e-02  -2.9983475e-01   3.0771429e-01   2.7177928e-01  -4.0039126e-01  -3.4300356e-01  -1.9766462e-01  -2.0422261e-02  -1.2372343e-02   4.5887798e-02  -1.9791921e-01  -4.9370749e-02  -3.4217709e-01  -1.3000530e-01  -4.9112827e-01  -4.3578812e-01  -3.3857374e-01  -3.2160348e-01  -4.6195250e-01  -4.8064202e-01  -6.4054857e-01  -6.1978596e-01   4.6745013e-01   4.4145450e-01   5.3071264e-01   3.8602336e-01   9.3728006e-02  -1.1861518e-01   3.0571428e-01   4.9536322e-01  -3.8111411e-01  -2.3352782e-01  -3.2480643e-01  -2.0967061e-01   1.0472334e-01   1.9961599e-01  -3.0934883e-01  -4.4327934e-01  -3.5161203e-01  -4.5372047e-01   8.8747193e-02  -1.4005768e-01   4.5731314e-01   5.2325261e-01   1.6501715e-01   5.3807347e-01   3.1625862e-01   5.0035990e-01  -2.2559143e-02   2.2779278e-01   3.0672432e-01   1.8035118e-01  -9.9791451e-02  -1.4645327e-01  -2.9823418e-01  -3.0077819e-01  -4.9378064e-01  -3.2924438e-01  -2.0183520e-01  -1.7319889e-01  -1.1338459e-01  -6.9108536e-02  -2.9893920e-02   6.0261950e-02   1.2883024e-01   1.8121159e-01   1.5478657e-01   1.1548807e-01   2.0599553e-01  -2.0331614e-01  -1.7880030e-01  -2.1014114e-01   2.5714566e-03   5.6591016e-02
  -4.7424290e-01  -4.1857095e-01   6.8166423e-01   4.3501420e-01   2.8642642e-01   6.5298380e-02  -9.0150005e-02  -2.8789904e-02   1.2157582e-01  -2.4969898e-01  -5.4758717e-01  -4.8729937e-01  -3.5087632e-01  -4.0436342e-01  -2.9064240e-02  -2.9155418e-01  -6.2866309e-01  -5.9616142e-01  -3.1504126e-01  -2.3315003e-01   5.6398311e-01   4.1243436e-01   6.4663969e-01   6.6925810e-01   1.0000000e+00   9.2601277e-01   4.0451551e-01   3.3338211e-01  -7.6424735e-01  -7.1966104e-01   3.1546715e-01   3.5093858e-01  -3.3917012e-01  -4.5363614e-01   5.7290894e-01   5.7209207e-01   2.8627726e-01  -3.7684912e-02   2.9201733e-01   3.3644400e-01  -2.9829768e-01  -2.7818451e-01   2.3111452e-01   8.9687916e-02   2.7960381e-01   2.9888636e-01  -1.3083014e-01  -1.0590889e-01  -2.4137957e-01  -3.0997589e-02   4.3853207e-02   2.0733194e-01  -2.3337374e-01   9.1394555e-02  -8.4657633e-02   1.7743165e-01  -4.6713388e-01  -4.6723288e-01  -3.6233999e-01  -4.1101824e-01  -5.0895114e-01  -5.4129988e-01  -6.8379479e-01  -6.1716809e-01   2.9236751e-01   2.6441420e-01   4.7038215e-01   4.0029873e-01  -4.0085974e-02  -5.4545452e-02   2.5387084e-01   3.3314971e-01  -5.4571295e-01  -4.4432184e-01  -4.7444816e-01  -3.7703132e-01  -1.7040282e-01  -1.5171376e-01  -4.9183342e-01  -4.6784337e-01  -5.4094131e-01  -5.5522306e-01  -2.1068248e-01  -4.6712062e-01   2.6959019e-01   3.8739900e-01   1.2591239e-01   6.2105696e-01  -6.6519466e-02   3.0294722e-01  -2.7465585e-01  -6.6095732e-02   2.0835979e-01  -8.2133380e-02   1.2957170e-01   6.6228585e-02   6.7897273e-02  -1.8242696e-02  -2.8695986e-01  -2.1289880e-01  -3.8129941e-01  -4.6244432e-01  -7.0670405e-02  -1.8859762e-01   2.7218365e-01   3.9519165e-01  -1.3142492e-01  -5.7423335e-02   2.8827960e-01   3.3739739e-01   2.1781366e-01  -2.4566702e-02   1.2097594e-02   3.8509200e-02   3.2124212e-01   2.8077274e-01
  -4.3831208e-01  -3.7277955e-01   5.5272117e-01   3.7221575e-01   3.6495122e-01   2.2454367e-01  -1.0005887e-01  -1.9082873e-03   2.5469202e-01  -7.0138694e-02  -5.6140709e-01  -4.5108942e-01  -3.0728893e-01  -3.3738968e-01   9.9649589e-02  -1.4909670e-01  -5.6772247e-01  -5.4797695e-01  -3.3706828e-01  -2.5846904e-01   6.1679808e-01   4.6618323e-01   5.3745373e-01   6.2042582e-01   9.2601277e-01   1.0000000e+00   4.9236534e-01   4.6256369e-01  -6.9694989e-01  -6.3769502e-01   2.4714738e-01   3.5467099e-01  -3.5756571e-01  -4.5511994e-01   4.9018561e-01   5.0792329e-01   2.3473697e-01  -6.2606101e-02   3.0135644e-01   3.1215447e-01  -3.0679300e-01  -2.6797040e-01   2.0080732e-01   9.4709808e-02   2.4976565e-01   3.0788421e-01  -1.2687652e-01  -5.3117932e-02  -9.3671025e-02   1.6450215e-02   1.1268708e-01   2.3572886e-01  -1.1980645e-01   1.5346502e-01  -4.7753185e-02   1.5782531e-01  -3.8884546e-01  -4.1422525e-01  -2.5535443e-01  -3.0800887e-01  -3.4988896e-01  -3.8051670e-01  -5.8299858e-01  -5.0298084e-01   2.4271939e-01   2.8004774e-01   3.6102992e-01   3.5378820e-01  -8.6382164e-02  -6.8284613e-02   2.4905942e-01   3.1258318e-01  -4.7414881e-01  -3.8709235e-01  -4.2537278e-01  -3.4126767e-01  -1.6216255e-01  -1.6841933e-01  -4.3407204e-01  -3.9879454e-01  -5.0185976e-01  -4.9577695e-01  -1.9003851e-01  -4.5313573e-01   1.4729259e-01   2.7562507e-01   2.0600451e-01   5.2580677e-01  -9.6853903e-02   2.6586559e-01  -1.7918618e-01  -8.7988097e-02   1.8175941e-01  -1.2888299e-01   1.1236886e-01   1.4160078e-02   7.5045676e-02  -2.9359073e-02  -2.1738767e-01  -1.6334109e-01  -3.5032481e-01  -4.5373900e-01  -6.3944056e-02  -2.1436215e-01   2.8693138e-01   3.8918384e-01  -7.9139902e-02  -6.7576364e-02   2.9112215e-01   2.9160396e-01   1.1936764e-01   1.5748069e-02   2.9261652e-02   4.5006623e-02   3.1533215e-01   2.4154958e-01
  -3.6392450e-02  -1.3992267e-02  -3.4664572e-02  -1.0379394e-02   8.6557385e-01   6.2061877e-01  -2.0902080e-01  -2.1822147e-01   4.0066971e-01   3.4266065e-01  -2.7518922e-01  -1.6373481e-01  -1.2272539e-01  -1.1043661e-01   2.6086647e-01   2.2128198e-01  -1.4668703e-01  -1.1443047e-01  -1.1050817e-01  -6.6525134e-02   5.7974406e-01   4.6283166e-01  -6.5402488e-02  -7.2880478e-02   4.0451551e-01   4.9236534e-01   1.0000000e+00   8.5643454e-01  -2.1377519e-01  -1.1351564e-01  -4.2061587e-02   5.1633106e-02  -1.7318778e-02  -9.9180023e-02  -6.1710264e-02  -1.9583822e-02   2.2236667e-02   5.8386889e-02   3.6953142e-01   3.2538664e-01   7.0519674e-02   1.6463705e-01   1.1081661e-01   1.9942309e-01  -1.2761098e-02   7.7639664e-02   1.4161627e-01   1.5957532e-01   7.1892502e-02   7.0225948e-04   1.3404642e-01   1.7236609e-01   4.6562376e-02   1.3137437e-01   2.6883758e-01   2.5086050e-01   8.3597899e-02  -2.3848037e-02   3.0536374e-02  -6.7951163e-04   3.3862179e-02   9.0577902e-02  -4.6227290e-02   5.2271579e-02  -1.0791466e-01  -1.1005489e-01  -8.5770393e-02  -4.6546127e-03  -1.0090670e-01   7.8163822e-03  -8.8388768e-02  -1.8277124e-01  -2.8836636e-02  -6.9507166e-02  -7.2970786e-02  -7.7251651e-02  -1.8545509e-01  -2.1171716e-01  -7.6176701e-02   1.4625587e-02  -9.5564716e-02   2.4449047e-02  -3.0698057e-02  -1.4948869e-01  -2.0050950e-01  -9.0021118e-02   2.1131663e-01   1.1617997e-01  -1.0212703e-01   1.2621982e-01  -2.2442891e-01  -2.8536390e-01  -1.6207725e-01  -2.9802093e-01   4.2625201e-02   5.8229189e-02   2.0670311e-01   1.4946626e-01   2.2453823e-01   7.3644199e-02  -2.5880943e-01  -2.8335520e-01  -1.6238166e-01  -1.6278745e-01   2.2984045e-01   2.2617325e-01  -2.3163744e-01  -1.0565173e-01   2.3956908e-02   6.7534593e-02  -1.5500625e-01   1.0354480e-01   8.3788451e-03   2.4616610e-01   2.3807456e-01   7.5713926e-02
  -8.1427423e-02  -1.2121692e-01  -1.0044241e-01  -1.3486834e-01   8.5390916e-01   7.9181105e-01  -2.4371861e-01  -1.8650491e-01   5.3827358e-01   5.2103080e-01  -2.6027477e-01  -1.5426055e-01  -1.2540341e-01  -8.0212119e-02   3.0076138e-01   2.6530920e-01  -1.8227677e-01  -9.1505886e-02  -2.0886314e-01  -2.4029855e-01   6.8594921e-01   6.1152569e-01  -1.5778765e-01  -1.3040692e-01   3.3338211e-01   4.6256369e-01   8.5643454e-01   1.0000000e+00  -2.7635403e-01  -1.6633140e-01  -2.6231476e-01  -1.1831512e-01  -1.2503311e-01  -1.1494916e-01  -1.8543336e-01  -5.6024090e-02   6.0533591e-02   2.8742723e-02   5.5846052e-01   4.4429604e-01   6.1706708e-02   5.9732474e-02   4.7627922e-02   2.8378999e-01  -7.5121088e-02   1.0840865e-01   2.7139678e-01   2.6451432e-01   1.5193397e-01   6.2007426e-02   2.3930033e-01   2.9287954e-01   1.7503233e-01   2.7484868e-01   4.4600407e-01   4.3908890e-01   5.8277656e-02  -7.3601899e-02   5.3389718e-02   6.3992947e-02   8.2091174e-02   1.1754754e-01  -3.5007028e-02   9.2942571e-02  -1.3347479e-01   4.8246576e-02  -1.9209944e-01   1.5920324e-02  -2.0653187e-01  -1.8741067e-01  -7.0957732e-02  -2.5920426e-01  -6.9484111e-02  -1.4103808e-01  -4.5621506e-02  -7.9474241e-02  -1.6294532e-01  -3.0050369e-01  -4.4720041e-02  -4.4043513e-02  -1.5946500e-01  -2.1431463e-02  -4.0146807e-02  -2.4025378e-01  -2.6684583e-01  -1.7709365e-01   3.5565796e-01   1.9203186e-01  -1.6518081e-01   8.8447590e-02  -1.2514244e-01  -2.4248426e-01  -1.1188179e-01  -3.5411811e-01   1.9811014e-01   1.5817738e-01   3.6425032e-01   3.1061736e-01   3.8434483e-01   2.9031096e-01  -1.3546442e-01  -3.9028190e-01   3.2028139e-02  -1.8747645e-01   4.0176653e-01   3.3359213e-01  -2.8142954e-01  -2.2867867e-01   9.2156178e-02   1.3455921e-01  -1.4106934e-01   2.8357980e-01   1.8237594e-01   3.7917787e-01   4.3068744e-01   2.1556876e-01
   6.1973381e-01   6.2613306e-01  -5.0368944e-01  -1.4472695e-01  -1.6319851e-01  -1.1356726e-01   1.6253391e-01   1.6631753e-01  -5.6656289e-02   1.8100491e-01   6.6894114e-01   5.5217628e-01   3.8436189e-01   4.3563248e-01   8.4848841e-02   3.5803818e-01   8.2327919e-01   7.5298892e-01   5.0923261e-01   5.3391663e-01  -5.5779514e-01  -4.6571799e-01  -4.3416282e-01  -4.5274175e-01  -7.6424735e-01  -6.9694989e-01  -2.1377519e-01  -2.7635403e-01   1.0000000e+00   8.8050854e-01   7.6944621e-02   4.0006423e-02   5.6717735e-01   6.1249231e-01  -4.3579832e-01  -4.8499144e-01  -2.8434138e-01   1.3311493e-01  -4.0521064e-01  -3.1004293e-01   4.4168040e-01   5.0447884e-01  -2.9652065e-01  -1.9114584e-01  -1.9937071e-01  -3.1101409e-01   8.1860684e-04   4.4504184e-02   2.5903213e-01   6.8829809e-02  -1.5252447e-01  -2.6519392e-01   2.2083687e-01  -1.3423496e-01  -1.8030629e-02  -2.9160043e-01   6.0188787e-01   5.6207102e-01   4.3394641e-01   4.0804647e-01   4.7833211e-01   5.9462194e-01   7.5877420e-01   6.8311724e-01  -2.4353437e-01  -2.8686493e-01  -3.9976037e-01  -4.2676508e-01   9.2496521e-02   2.2215235e-01  -3.2674617e-01  -2.7823769e-01   7.6266704e-01   6.8178079e-01   6.4278027e-01   5.8366529e-01   3.3915656e-01   4.5078691e-01   6.0788307e-01   6.7499878e-01   7.6040303e-01   7.5643539e-01   4.6680911e-01   7.4868412e-01  -7.8410632e-02  -2.2489940e-01   1.1242693e-02  -4.6354571e-01   2.4694574e-01  -1.6009991e-01   1.0185436e-01  -3.4228247e-02  -2.6541342e-01  -4.6023190e-03  -2.1159679e-01  -1.9713967e-01  -2.1480894e-01  -1.5658848e-01   1.8080427e-01   8.1443919e-02   2.0027751e-01   4.0613993e-01  -8.5721091e-02   9.9073758e-02  -3.9140147e-01  -5.1374188e-01   1.5786355e-01   6.8799341e-02  -2.4299467e-01  -3.8814972e-01  -3.5646544e-01  -6.5856185e-02  -5.7111484e-02  -1.0456145e-01  -5.0339497e-01  -4.3922107e-01
   6.4261572e-01   6.6291943e-01  -6.2293532e-01  -2.7159179e-01  -3.5665573e-04   6.2254019e-02   2.4775001e-02   2.9727667e-02   1.0499263e-01   2.9820434e-01   5.5348059e-01   5.2687157e-01   3.5945696e-01   4.1823880e-01   2.0239981e-01   4.0443440e-01   8.4037239e-01   8.7625229e-01   4.4594348e-01   4.5607183e-01  -4.0324593e-01  -3.1655894e-01  -5.4371769e-01  -5.4123313e-01  -7.1966104e-01  -6.3769502e-01  -1.1351564e-01  -1.6633140e-01   8.8050854e-01   1.0000000e+00  -1.9764554e-02   3.5494427e-02   5.8925814e-01   6.5362390e-01  -6.0041880e-01  -6.1344989e-01  -2.6463741e-01   1.3199666e-01  -2.1656147e-01  -1.5120173e-01   5.0049729e-01   5.7256212e-01  -3.9254544e-01  -1.6124771e-01  -2.9698100e-01  -3.9517098e-01   4.6937736e-03   1.2003958e-01   2.8208071e-01   5.9262980e-02  -2.2906191e-01  -1.8286572e-01   2.5716911e-01  -3.2276385e-02   1.0798043e-01  -1.6109320e-01   7.4709695e-01   6.7909334e-01   4.2361255e-01   4.2405001e-01   5.5826323e-01   6.5194067e-01   8.2491251e-01   7.9548781e-01  -3.7869942e-01  -3.4117989e-01  -5.5575022e-01  -5.5690181e-01   1.1796596e-01   2.3096598e-01  -4.1243704e-01  -3.8824217e-01   6.9006844e-01   7.4094275e-01   5.8312443e-01   5.9289385e-01   2.5536404e-01   2.8976523e-01   6.0205825e-01   7.7847976e-01   6.9406514e-01   8.1848578e-01   3.0714092e-01   6.3992611e-01  -3.1175072e-01  -4.1666180e-01  -9.0270428e-03  -5.3083296e-01   1.5275885e-01  -2.2371086e-01   5.3983307e-02  -1.3713223e-01  -3.7643598e-01  -1.6570963e-01  -1.8531923e-01  -1.2022105e-01  -1.3778417e-01  -1.7771152e-02   3.0365696e-01   1.6765739e-01   1.3125009e-01   2.1709762e-01  -1.2187906e-01  -2.3497370e-02  -3.3213723e-01  -4.2321913e-01   1.1315606e-02  -8.9754738e-02  -2.5418844e-01  -3.4277686e-01  -4.0717722e-01   4.0977127e-02  -7.2551193e-04   3.4058324e-04  -3.8271350e-01  -4.0389542e-01
   1.0660033e-01   2.3849844e-01   5.0759607e-01   6.8332180e-01  -2.4648613e-01  -4.9182023e-01   3.0453708e-01   3.9783873e-01  -2.9074348e-01  -5.8241439e-01   1.5559583e-01   2.6019970e-01   7.6770428e-02   1.6588726e-01   1.0280251e-01   2.4779338e-02  -7.0151531e-02  -7.7590863e-02   2.9593526e-01   4.0258261e-01  -4.3711009e-02  -1.1965730e-01   6.0511740e-01   5.9285222e-01   3.1546715e-01   2.4714738e-01  -4.2061587e-02  -2.6231476e-01   7.6944621e-02  -1.9764554e-02   1.0000000e+00   8.4569471e-01   2.3377674e-01   7.5198507e-02   5.1777476e-01   4.3699258e-01  -1.1159245e-01  -6.3497898e-02  -5.0989727e-01  -3.3798208e-01  -1.9602458e-01  -3.7937830e-02  -1.5207640e-01  -4.2154398e-01   2.8284657e-01   1.2863446e-01  -4.5132371e-01  -3.9859281e-01   9.1039354e-02   1.8721106e-01  -5.2961924e-03  -3.1947519e-02  -2.1963850e-01  -2.5646610e-01  -4.2579697e-01  -4.3166976e-01  -1.1138885e-01  -7.0239728e-03   5.7077544e-02  -6.8436917e-03  -1.3969962e-01  -3.7296723e-02  -2.4878044e-01  -1.7263524e-01   2.5374454e-01   1.0254102e-01   3.8262754e-01   2.0097809e-01   1.6823816e-01   1.3240723e-01   2.3061655e-01   4.1191428e-01   9.1604205e-02   1.2934032e-01   1.9078075e-03  -8.2834056e-03   1.0773197e-01   2.9825743e-01  -8.2448644e-02  -1.1589518e-01  -2.9538934e-02  -8.8851494e-02   1.7389834e-01   1.9041993e-01   3.0864062e-01   3.2477230e-01  -7.2367288e-02   6.0280993e-02   2.0555897e-01   3.9596541e-01  -2.4138323e-01  -2.5261037e-02  -2.6751714e-02   3.3055090e-02  -3.6656598e-01  -3.9745941e-01  -5.7349172e-01  -5.6583359e-01  -5.7283459e-01  -5.7945114e-01  -3.6585135e-01  -7.1975497e-04  -4.4676154e-01  -5.4098216e-02  -4.0558055e-01  -4.0018237e-01   1.8574513e-01   3.1140416e-01  -1.4742682e-01  -2.3326111e-01  -2.1121393e-01  -5.8317070e-01  -4.6269153e-01  -4.2223971e-01  -4.4705586e-01  -3.9141375e-01
   1.2087898e-01   2.1930236e-01   3.8059423e-01   6.3337449e-01  -1.3033695e-01  -2.4064946e-01   2.3255690e-01   3.6103682e-01  -1.1634678e-01  -3.1204247e-01   4.6862368e-02   1.8060644e-01   2.1693755e-02   1.5455358e-01   2.6210114e-01   1.5513909e-01   1.2144542e-02  -6.9055494e-03   2.3874922e-01   3.3855710e-01   1.0543569e-01   1.7527579e-02   4.8527979e-01   6.0446486e-01   3.5093858e-01   3.5467099e-01   5.1633106e-02  -1.1831512e-01   4.0006423e-02   3.5494427e-02   8.4569471e-01   1.0000000e+00   2.3223770e-01   1.4780305e-01   3.7119546e-01   3.3452193e-01  -1.5646951e-01  -4.7193264e-02  -3.5409373e-01  -1.9988203e-01  -1.0396679e-01   1.0878520e-03  -1.7249024e-01  -3.5179849e-01   1.7758854e-01   9.1488957e-02  -4.0694544e-01  -2.8576143e-01   1.4757079e-01   1.9637126e-01   6.4215332e-03   1.0075869e-01  -2.7355845e-02  -5.9996047e-02  -2.9782195e-01  -3.1599265e-01  -1.4992569e-02   4.7836025e-03   1.6410480e-01   1.3488411e-02   5.2823984e-03   5.2719815e-02  -1.3729790e-01  -6.9237508e-02   1.3228637e-01   1.1985976e-01   2.5055188e-01   1.6337460e-01   1.6272380e-01   4.1531973e-02   1.3018095e-01   2.8464882e-01   1.5053083e-01   2.5833932e-01   7.0092764e-02   9.0628755e-02   3.9939454e-03   2.4532054e-01  -3.1148103e-02  -3.4508049e-02  -1.3224975e-04   1.7172338e-02   1.0782732e-01   1.1239848e-01   1.3532225e-01   2.1186330e-01   2.4466611e-02   7.9973691e-02   1.8484492e-01   3.5404060e-01  -1.7767878e-01  -7.7930683e-02  -6.0168716e-04  -7.9372467e-02  -3.1367000e-01  -3.4645745e-01  -4.8788551e-01  -4.2858889e-01  -4.0750538e-01  -4.4193092e-01  -2.8394000e-01  -1.0314074e-01  -3.3814248e-01  -8.3164625e-02  -3.1406514e-01  -2.8560975e-01   8.0195991e-02   1.6641448e-01  -1.4694755e-01  -1.9688990e-01  -2.4977770e-01  -4.2078483e-01  -3.4494493e-01  -3.1120304e-01  -3.6187755e-01  -3.9889925e-01
   4.6158833e-01   4.5795242e-01  -1.5014302e-01   1.0474335e-01   2.2608775e-02  -3.4873709e-02   3.1977524e-01   1.7151687e-01   1.9006367e-02   1.0699846e-01   4.4206064e-01   2.5355498e-01   2.8034459e-01   2.0921209e-01   2.2778733e-01   1.7452935e-01   5.4534982e-01   5.6166494e-01   5.7475649e-01   4.1541092e-01  -1.9814917e-01  -2.0608650e-01  -2.0393006e-01  -2.3146719e-01  -3.3917012e-01  -3.5756571e-01  -1.7318778e-02  -1.2503311e-01   5.6717735e-01   5.8925814e-01   2.3377674e-01   2.3223770e-01   1.0000000e+00   8.5490510e-01  -1.1709459e-01  -1.6854820e-01  -2.1006650e-01  -6.5095959e-02  -2.2202804e-01  -2.0097401e-01   4.0036693e-01   2.6812437e-01  -2.1506455e-01  -1.7279517e-01   8.6770139e-02  -3.5425217e-02  -2.0947469e-01  -8.0203133e-02   1.2723531e-01   1.6848820e-01  -8.2418423e-02  -6.1964436e-02   2.3264245e-02  -1.2681813e-01  -1.0557167e-01  -2.5549136e-01   5.1143311e-01   5.3049494e-01   4.7097493e-01   3.0864196e-01   4.7685736e-01   4.2591413e-01   5.7738991e-01   5.1421889e-01   8.9401863e-02  -5.9664111e-04   4.2781481e-02  -2.0890239e-02   3.1051779e-01   2.9732312e-01  -2.9675148e-01  -2.1776577e-01   5.1330388e-01   4.8268101e-01   3.9048908e-01   3.5795680e-01   1.4158671e-01   2.5379518e-01   2.9448087e-01   6.0460820e-01   4.7584369e-01   5.5201348e-01   1.9422617e-01   3.1703665e-01   1.5073117e-02  -2.1725186e-04  -1.6387690e-01  -3.3152514e-01   1.9731400e-01  -3.5563856e-02  -1.7634993e-01  -1.0486419e-01  -1.8059026e-01  -5.0164045e-02  -2.8096720e-01  -2.8840408e-01  -2.3080275e-01  -1.4352446e-01   3.8652708e-02  -2.7460339e-02  -9.9087542e-03   1.6398446e-01  -2.0517081e-01  -4.6261948e-02  -3.5051691e-01  -4.5788377e-01   6.9174911e-02   1.2690734e-01  -3.1055508e-01  -3.3737802e-01  -2.9658623e-01  -1.7882783e-01  -1.6539592e-01  -1.3694396e-01  -4.5339008e-01  -5.3500594e-01
   5.1263455e-01   4.0125046e-01  -3.4581724e-01  -1.9919560e-02   2.3438096e-02   7.6471241e-02   1.3840993e-01   9.0625553e-02   9.6851189e-02   2.6119670e-01   4.2991722e-01   2.2708554e-01   2.1193475e-01   2.2396938e-01   2.0590176e-01   2.2376793e-01   6.4506521e-01   6.5349574e-01   4.9507450e-01   3.6680486e-01  -2.2684741e-01  -1.9294554e-01  -3.9897982e-01  -3.6186756e-01  -4.5363614e-01  -4.5511994e-01  -9.9180023e-02  -1.1494916e-01   6.1249231e-01   6.5362390e-01   7.5198507e-02   1.4780305e-01   8.5490510e-01   1.0000000e+00  -2.9386415e-01  -2.9081327e-01  -2.1493349e-01  -8.6117524e-03  -9.6382852e-02  -1.0526077e-01   3.9279793e-01   3.1802653e-01  -2.6818812e-01  -1.0670200e-01  -3.2073214e-02  -1.0361015e-01  -3.1707114e-02   6.7679694e-02   1.3396313e-01   1.9632498e-01  -1.2532332e-01  -4.2947820e-02   1.4060496e-01  -3.1845015e-02   8.5992958e-02  -1.0820437e-01   5.6148310e-01   5.2041464e-01   4.4790958e-01   3.3409436e-01   4.8014833e-01   4.7650156e-01   7.0786457e-01   6.3963008e-01  -1.1563429e-01  -6.0979059e-02  -1.7127866e-01  -9.7181104e-02   1.7289402e-01   1.8981154e-01  -3.2788574e-01  -3.2395608e-01   5.6396664e-01   5.2489298e-01   4.9703634e-01   3.8764224e-01   1.0679699e-01   2.7629576e-01   4.6443637e-01   7.1522211e-01   5.7271650e-01   6.7019932e-01   1.7631666e-01   3.8699608e-01  -1.0864959e-01  -1.3288946e-01  -7.9607213e-02  -2.6133522e-01   1.2269865e-01  -1.3583574e-01  -1.0121308e-01  -1.2035712e-01  -1.1981612e-01  -1.2445523e-01  -1.7641949e-01  -2.2679835e-01  -8.5995601e-02  -2.8620678e-02   2.4325183e-01   1.5458781e-01  -3.1651434e-02   8.9197284e-02  -1.1177263e-01  -1.1770139e-01  -2.3460836e-01  -3.9545645e-01  -3.4724025e-02  -3.7338440e-02  -2.9470598e-01  -3.4485853e-01  -2.9452677e-01  -6.2722067e-02   5.6446559e-04  -5.9912912e-02  -3.5865497e-01  -4.7386159e-01
  -2.2562637e-01  -2.8901147e-01   6.5057471e-01   5.3704059e-01  -3.2007277e-01  -4.6691096e-01   2.7652107e-01   2.9060438e-01  -4.0225761e-01  -6.2896054e-01  -2.3780801e-01  -2.5642670e-01  -1.4874147e-01  -2.8652796e-01  -1.6967492e-01  -3.7072739e-01  -3.9518535e-01  -5.3290864e-01  -2.7629645e-02  -3.6977715e-02  -8.1331418e-03  -9.3920710e-02   7.0800120e-01   7.3269524e-01   5.7290894e-01   4.9018561e-01  -6.1710264e-02  -1.8543336e-01  -4.3579832e-01  -6.0041880e-01   5.1777476e-01   3.7119546e-01  -1.1709459e-01  -2.9386415e-01   1.0000000e+00   9.2074567e-01   9.8300790e-02  -2.0403762e-01  -3.2947122e-01  -2.5159171e-01  -4.8234140e-01  -4.4954224e-01   2.9786759e-01  -1.7791922e-01   6.0477270e-01   4.9205490e-01  -3.5333334e-01  -3.5819551e-01  -2.6612251e-01  -1.8323416e-02  -4.8471274e-02  -1.5123897e-01  -4.1623556e-01  -3.0686455e-01  -4.8430362e-01  -3.7713871e-01  -4.3235112e-01  -3.6472657e-01  -2.8376028e-01  -3.1437316e-01  -4.6061542e-01  -5.4288960e-01  -6.1234162e-01  -7.0022405e-01   6.0583990e-01   4.2399381e-01   7.6350610e-01   6.4988654e-01   1.0733760e-01   4.7769852e-03   4.0442894e-01   5.5437058e-01  -4.7123569e-01  -4.8597642e-01  -4.6467967e-01  -4.7826333e-01  -7.6122044e-02   1.0257318e-01  -3.4728005e-01  -4.1526513e-01  -2.6699285e-01  -4.6881852e-01  -1.7266590e-02  -2.0060471e-01   5.5629709e-01   6.5651009e-01  -1.3759415e-01   3.4032036e-01   1.4021547e-01   3.2225343e-01  -8.5646026e-02   1.6431067e-01   3.8454258e-01   3.2240852e-01  -1.3599035e-01  -1.9555681e-01  -3.2105288e-01  -4.1293170e-01  -5.1876326e-01  -4.3317349e-01  -2.3748750e-01   4.6413688e-02  -1.0920776e-01   1.1725263e-02  -1.6698401e-01  -5.0572630e-02   2.6112951e-01   2.4612053e-01   2.6550318e-01   8.6459989e-02   2.6606944e-01  -3.1113298e-01  -1.9261095e-01  -3.4245199e-01  -1.3420791e-01   6.2134109e-05
  -2.4410647e-01  -3.9137921e-01   5.8291119e-01   4.3435362e-01  -2.1722150e-01  -3.3267011e-01   2.2624362e-01   3.1015582e-01  -2.9311782e-01  -5.0031250e-01  -1.6227809e-01  -2.1928220e-01  -1.0878371e-01  -2.3214941e-01  -4.3183436e-02  -2.7729321e-01  -4.2251063e-01  -5.0054114e-01  -1.4003623e-01  -1.8078776e-01   1.1620782e-01   3.7353032e-02   6.5405518e-01   7.0705913e-01   5.7209207e-01   5.0792329e-01  -1.9583822e-02  -5.6024090e-02  -4.8499144e-01  -6.1344989e-01   4.3699258e-01   3.3452193e-01  -1.6854820e-01  -2.9081327e-01   9.2074567e-01   1.0000000e+00   7.8024526e-02  -1.7509368e-01  -2.1617994e-01  -1.4087910e-01  -4.9215243e-01  -4.4576356e-01   2.5358929e-01  -1.5620334e-01   5.5889575e-01   4.7419391e-01  -2.9258790e-01  -2.8910627e-01  -2.3672400e-01  -4.9462646e-02  -1.7336974e-02  -1.1995144e-01  -3.7783967e-01  -2.5583142e-01  -3.3297671e-01  -2.4609535e-01  -4.6753761e-01  -4.2993912e-01  -3.4288870e-01  -3.1163230e-01  -4.6870968e-01  -5.6216428e-01  -5.9980884e-01  -6.7285655e-01   5.6035780e-01   4.5094624e-01   6.7787179e-01   6.3510188e-01  -8.8057697e-02  -1.9176274e-01   4.6692578e-01   5.2497444e-01  -4.4977113e-01  -5.0079749e-01  -4.2418278e-01  -4.5277269e-01  -4.5920832e-02   7.0400844e-02  -3.1167234e-01  -4.3484535e-01  -2.7775148e-01  -4.4598269e-01   9.9780951e-03  -2.0226366e-01   4.6913646e-01   6.3037280e-01  -1.6292479e-02   4.3139103e-01   9.5985526e-02   3.6076049e-01  -1.1816178e-01   1.4950463e-01   3.9861256e-01   2.7795579e-01  -1.1227133e-01  -1.8498637e-01  -2.4360167e-01  -3.5583854e-01  -3.9833613e-01  -3.5571332e-01  -2.5963744e-01  -4.0072676e-02  -5.5767543e-02  -1.2134843e-02  -3.0628443e-02   1.4259332e-02   1.6706972e-01   1.5848134e-01   2.3001341e-01   1.0363791e-01   2.7448781e-01  -2.5500907e-01  -1.1801829e-01  -2.2753912e-01   8.5525447e-03   8.3443363e-02
  -2.9851972e-01  -1.6513934e-01   1.7107028e-01  -6.1579624e-02   2.0980007e-02   7.5012267e-02  -1.5339909e-01  -3.3670688e-01   1.8178060e-01  -4.3593544e-02  -2.8778479e-01  -4.4965689e-01  -4.2963914e-02  -3.3327913e-01  -1.5121438e-01  -2.7658931e-01  -3.2479342e-01  -2.8302320e-01  -3.2360484e-01  -2.5583559e-01   1.1956243e-01   1.2913094e-01  -8.6818499e-04   7.2870809e-02   2.8627726e-01   2.3473697e-01   2.2236667e-02   6.0533591e-02  -2.8434138e-01  -2.6463741e-01  -1.1159245e-01  -1.5646951e-01  -2.1006650e-01  -2.1493349e-01   9.8300790e-02   7.8024526e-02   1.0000000e+00   5.6001955e-01   5.2452061e-01   5.3856125e-01   3.1910479e-01   7.2019959e-02   1.4836432e-01   8.7308991e-02  -1.3647776e-01  -5.7913673e-02   5.4014777e-02  -7.5130684e-02  -2.0217166e-01  -1.5293617e-01   3.3874374e-02   9.1776800e-02  -7.9529677e-02   3.7830560e-02   2.2478396e-01   2.7593675e-01  -1.3137011e-01  -3.7163628e-02  -1.9580024e-01  -2.2196974e-01  -1.5003877e-01  -2.1319675e-01  -1.6341502e-01  -2.1774436e-01  -1.3145134e-01  -1.4114313e-01   1.6023864e-01   7.4655613e-02   6.1846608e-02   8.6617026e-02   2.3128603e-01   3.2352052e-01  -1.7016583e-01  -2.1635460e-01  -2.4806678e-01  -1.5736771e-01  -1.3123862e-01  -4.4344015e-02  -1.9416536e-01  -1.8435600e-01  -2.3448679e-01  -3.4589809e-01  -1.8479566e-01  -3.8296272e-01  -6.7872779e-02  -1.3222015e-01   1.7371223e-02   2.7193553e-01   9.8850848e-02  -1.2427771e-01  -4.8879425e-03   4.0321333e-02   9.2503528e-02   7.7373707e-02   2.4495053e-01   2.9147233e-01   3.0113461e-01   2.4844397e-01   4.9127674e-02   2.5666120e-02   1.2374105e-01   3.6242884e-03   1.5204339e-01  -3.4902225e-02   2.4920069e-01   4.6103853e-01   1.7736690e-01   1.9994447e-01   1.6504170e-01   2.3069248e-01   4.2998118e-01  -1.1777731e-02   1.1034759e-01   4.0006341e-02   3.1980275e-01   3.9673726e-01
   1.2630321e-02   2.6598794e-02  -1.5763277e-01  -8.3543723e-02   6.7510820e-02   1.0732407e-01  -2.9836845e-01  -2.0192151e-01   8.0828879e-02   2.5762025e-02  -5.5628827e-02  -1.3860533e-01  -5.0993893e-02  -8.6662580e-02  -1.4846123e-01   8.3687621e-02   9.9160732e-02   1.0325359e-01  -1.1632652e-01  -3.3159858e-02  -1.6541117e-01  -1.7356979e-01  -2.2118711e-01  -4.1324552e-02  -3.7684912e-02  -6.2606101e-02   5.8386889e-02   2.8742723e-02   1.3311493e-01   1.3199666e-01  -6.3497898e-02  -4.7193264e-02  -6.5095959e-02  -8.6117524e-03  -2.0403762e-01  -1.7509368e-01   5.6001955e-01   1.0000000e+00   3.1656716e-01   5.9576692e-01   5.7104938e-01   5.9357808e-01  -1.4512309e-01  -5.5481950e-02  -4.3465204e-01  -3.1038183e-01   1.1553098e-01   9.2233036e-02  -3.6575490e-02  -3.0072799e-02  -1.4886458e-01   6.6161818e-03   1.4764836e-01   1.8275020e-01   3.9543084e-01   3.6237662e-01   1.5169618e-01   1.6480484e-01   2.1831667e-02   8.1773426e-02  -4.9422905e-02   1.1597863e-01   1.1812284e-01   1.2435337e-01  -4.3520872e-01  -3.6072396e-01  -3.0956563e-01  -3.2781851e-01  -1.5842407e-01   2.5662833e-02   2.5526654e-02   1.0608288e-01   2.5657365e-01   2.9063522e-01   2.4472501e-01   2.8889466e-01   6.5110861e-02   3.3277969e-01   2.7813620e-01   9.1073743e-02   1.0286405e-01   6.1557062e-02   1.5062751e-02   9.1189269e-02  -1.9633806e-01  -2.9902217e-01   2.4113736e-01   2.0755839e-01   3.0985965e-01   5.6754167e-02   1.8396234e-01   3.8461460e-02   8.5365918e-02   3.1879167e-02   3.4381143e-02   2.3426486e-01   2.2046880e-01   2.0708480e-01   3.3090627e-01   1.7459106e-01   1.4269408e-01   3.8895848e-02   4.7703108e-02  -6.9591547e-02   3.8820938e-02   2.2301135e-01   9.4567839e-02   8.2567960e-02  -6.7686918e-02   1.0017741e-01   2.4076504e-01   3.1670200e-02   1.8369471e-01   8.9099304e-02   1.1259281e-01   1.9389416e-01
  -3.8628581e-01  -3.3377977e-01  -8.9198191e-02  -3.0811450e-01   5.4529128e-01   6.6508836e-01  -3.6122904e-01  -4.0701991e-01   4.9527278e-01   4.9480994e-01  -3.5521469e-01  -4.3911282e-01  -8.3245197e-02  -2.5469798e-01   1.0905220e-01  -4.3427558e-02  -3.1765854e-01  -1.4870707e-01  -4.4406998e-01  -4.3049427e-01   5.5762645e-01   5.2851808e-01  -2.6233657e-01  -1.8176578e-01   2.9201733e-01   3.0135644e-01   3.6953142e-01   5.5846052e-01  -4.0521064e-01  -2.1656147e-01  -5.0989727e-01  -3.5409373e-01  -2.2202804e-01  -9.6382852e-02  -3.2947122e-01  -2.1617994e-01   5.2452061e-01   3.1656716e-01   1.0000000e+00   7.9108265e-01   2.8344855e-01   1.0689087e-01   4.3350205e-02   3.2831032e-01  -3.0188014e-01  -1.3046408e-01   3.0223511e-01   2.4350911e-01  -5.7548153e-02  -8.4068074e-02   1.7388709e-01   3.7549956e-01   2.0797353e-01   3.9077875e-01   6.6813460e-01   7.2091335e-01  -1.0756653e-01  -1.6710563e-01  -1.2919296e-01  -1.7089567e-01  -1.3269833e-02  -1.2881685e-01  -5.2067201e-02   3.3664167e-03  -3.1470629e-01  -4.3779598e-02  -2.1698465e-01  -9.0131149e-02  -9.0017259e-02  -9.6732869e-02  -7.6588038e-02  -2.2173647e-01  -2.0654332e-01  -1.3517115e-01  -1.6066690e-01  -4.5555095e-02  -1.4808863e-01  -3.0227356e-01  -1.1927322e-01  -5.9094528e-02  -3.1482854e-01  -2.1529309e-01  -3.3944772e-01  -4.6362945e-01  -3.6596104e-01  -3.1165268e-01   2.2654942e-01   3.2901000e-01  -1.2765560e-01  -9.6141847e-02  -1.2885943e-01  -2.0199658e-01  -6.0398814e-02  -3.4424830e-01   4.9766814e-01   4.3708389e-01   6.4736917e-01   6.2632455e-01   4.6634237e-01   4.5525533e-01   7.2136801e-02  -4.0937202e-01   3.0156928e-01  -1.4329366e-01   6.2887574e-01   6.6087942e-01  -3.5282798e-01  -2.8649529e-01   2.0401983e-01   3.7055433e-01   1.1859528e-01   4.5351611e-01   3.4186459e-01   5.1096142e-01   7.0294337e-01   4.8462380e-01
  -2.5358537e-01  -2.3437714e-01  -1.1920503e-02  -1.3345925e-01   4.0273454e-01   4.3398379e-01  -3.5095014e-01  -3.3739396e-01   4.0702031e-01   2.9964688e-01  -3.3306214e-01  -4.1948706e-01  -1.6299234e-01  -3.0514141e-01  -5.5346537e-02  -1.3788463e-01  -1.8965555e-01  -5.7967299e-02  -3.6683764e-01  -3.6834521e-01   3.1024990e-01   2.0379146e-01  -1.5700249e-01  -2.5919961e-02   3.3644400e-01   3.1215447e-01   3.2538664e-01   4.4429604e-01  -3.1004293e-01  -1.5120173e-01  -3.3798208e-01  -1.9988203e-01  -2.0097401e-01  -1.0526077e-01  -2.5159171e-01  -1.4087910e-01   5.3856125e-01   5.9576692e-01   7.9108265e-01   1.0000000e+00   4.3214499e-01   3.8336846e-01  -2.2364413e-03   2.1257728e-01  -3.5447678e-01  -2.3716451e-01   2.4852095e-01   2.1750974e-01  -1.6552039e-01  -1.8808581e-01  -8.8835032e-02   2.1137826e-01   7.5670878e-02   3.4231516e-01   5.8745328e-01   7.1247639e-01  -4.6841917e-03  -5.9503944e-02  -1.9907186e-01  -1.8118560e-01  -1.7438047e-01  -1.5753438e-01  -3.8159503e-02  -4.6895287e-02  -3.4291073e-01  -1.5676570e-01  -2.4128288e-01  -2.0498849e-01  -1.7968318e-01  -6.1430221e-02  -1.9517047e-01  -1.9742498e-01  -1.6209267e-01  -3.0725454e-02  -4.8488711e-02   8.8991600e-02   1.3675685e-03  -8.7917430e-03  -1.5303097e-03  -6.8965606e-04  -1.9351079e-01  -7.3958970e-02  -1.5837615e-01  -2.4183384e-01  -2.9987210e-01  -2.4215895e-01   3.7405769e-01   4.8478431e-01   8.5636807e-02  -2.7490274e-02  -7.7744739e-02  -2.0890288e-01  -5.5131697e-02  -3.0497795e-01   4.3739403e-01   5.3960140e-01   5.9409153e-01   5.7463956e-01   3.9543816e-01   3.5001869e-01   4.8045243e-05  -4.0803985e-01   2.6491192e-01  -1.4222032e-01   5.3257266e-01   6.4707801e-01  -2.6732967e-01  -3.1826375e-01   2.8019631e-01   4.7432517e-01   2.1463515e-01   3.8074623e-01   3.4037762e-01   4.3643227e-01   5.5006356e-01   4.4531526e-01
   1.7291173e-01   2.4958544e-01  -3.2423917e-01  -2.1606274e-01   1.7905020e-01   2.0848520e-01  -7.9548480e-02  -2.5137967e-01   2.3328085e-01   3.3775528e-01   2.1266254e-01  -2.0552670e-02   1.5231476e-01  -3.2058045e-02   2.0934244e-02   1.4647364e-01   4.1681722e-01   4.0255479e-01   1.0978853e-01   9.6259244e-02  -1.8992403e-01  -2.3162042e-01  -4.3423986e-01  -3.3852909e-01  -2.9829768e-01  -3.0679300e-01   7.0519674e-02   6.1706708e-02   4.4168040e-01   5.0049729e-01  -1.9602458e-01  -1.0396679e-01   4.0036693e-01   3.9279793e-01  -4.8234140e-01  -4.9215243e-01   3.1910479e-01   5.7104938e-01   2.8344855e-01   4.3214499e-01   1.0000000e+00   6.7198199e-01  -2.1316337e-01   2.0517926e-02  -3.6991885e-01  -3.5807516e-01   8.1811739e-02   9.6977495e-02  -1.3128129e-02  -3.7146946e-02  -1.0228449e-01   2.5166597e-02   1.2779625e-01   1.2628456e-01   3.0517366e-01   2.1591499e-01   4.3284580e-01   4.0059453e-01   2.2908080e-01   1.7876339e-01   3.1255959e-01   3.7047531e-01   5.5510785e-01   4.8583277e-01  -3.8254362e-01  -3.7464532e-01  -3.2987685e-01  -4.1113704e-01   7.0394917e-02   9.7265901e-02  -4.0996026e-01  -3.5788136e-01   5.0826883e-01   4.7201234e-01   4.5220458e-01   5.0051499e-01   1.6689289e-01   2.6050343e-01   4.0861524e-01   5.0201189e-01   3.9645237e-01   4.2193146e-01   1.3784159e-01   2.1798381e-01  -2.7006089e-01  -3.9246251e-01   1.5165645e-01  -9.6901345e-02   3.0214255e-01  -1.5363262e-01  -9.0245470e-02  -1.7612510e-01  -3.0386337e-01  -2.0221530e-01   8.9456142e-02   1.9625970e-01   1.5011676e-01   2.3090028e-01   3.2546108e-01   2.5778687e-01   2.3506075e-01   8.7790240e-02   1.0427011e-01   1.0359795e-02   3.0710900e-02   1.0583855e-01   7.7770818e-02   3.0379555e-03  -1.4456119e-02   4.5157284e-02  -1.1163165e-01   6.9456693e-02   1.6708462e-01   1.8704267e-01   1.8299758e-02   1.4933088e-02
   2.7819640e-01   3.5077961e-01  -3.4545046e-01  -1.9846880e-01   2.1167929e-01   1.5513777e-01  -1.9061773e-01  -1.3904559e-01   1.7969077e-01   2.0049171e-01   2.7722016e-01   1.9103625e-01   1.4352705e-01   1.1569189e-01   1.6398563e-02   2.6153061e-01   4.6838955e-01   4.5925754e-01   1.2399812e-01   1.9035279e-01  -2.5863586e-01  -2.6754876e-01  -3.2340064e-01  -2.7931359e-01  -2.7818451e-01  -2.6797040e-01   1.6463705e-01   5.9732474e-02   5.0447884e-01   5.7256212e-01  -3.7937830e-02   1.0878520e-03   2.6812437e-01   3.1802653e-01  -4.4954224e-01  -4.4576356e-01   7.2019959e-02   5.9357808e-01   1.0689087e-01   3.8336846e-01   6.7198199e-01   1.0000000e+00  -2.7382611e-01  -6.0558724e-02  -4.2992996e-01  -4.2569523e-01   7.7614093e-02   1.4399844e-01  -3.5244720e-03  -1.3069127e-01  -2.5927243e-01  -1.3708238e-01   2.1779658e-01   2.0500389e-01   3.0832208e-01   2.4056084e-01   4.5986495e-01   3.5276651e-01   1.0111657e-01   1.9748875e-01   1.8268984e-01   3.9367795e-01   4.8269776e-01   4.8925710e-01  -4.3372916e-01  -4.2171499e-01  -5.3718899e-01  -6.2265409e-01  -5.0085063e-02   1.1956663e-01  -3.2053399e-01  -3.2290144e-01   5.4333294e-01   6.2193544e-01   5.3432822e-01   5.3454901e-01   3.4477130e-01   3.6893221e-01   4.8122866e-01   4.3475946e-01   4.2388271e-01   4.5786490e-01   2.5568929e-01   5.1358462e-01  -2.8709061e-01  -3.4799322e-01   2.4696211e-01  -6.1277993e-02   2.7623248e-01   3.1395672e-02  -1.4308967e-02  -1.9836311e-01  -2.2691133e-01  -2.4199331e-01   3.0893284e-03   2.0305352e-01   5.8350829e-02   1.7858076e-01   2.8960230e-01   1.8529350e-01  -8.2291815e-02   1.3448593e-02  -6.7203239e-02  -6.8088635e-02  -1.6975277e-02  -3.7506663e-04  -1.6252153e-01  -2.2333770e-01   6.7506156e-03   5.5844025e-02  -1.8870978e-01   1.0080619e-01   2.0960600e-01   2.3189430e-01  -5.9084929e-02  -5.3297222e-02
  -1.7209561e-01  -1.9844879e-01   1.8218849e-01   7.1247478e-04  -4.1964135e-02  -5.6922711e-02   5.4939698e-02  -1.5995368e-02  -7.5865180e-02  -6.8538500e-02  -3.1449533e-01  -3.8735225e-01  -2.8711321e-01  -3.6192167e-01  -2.4173212e-01  -3.3910826e-01  -3.2065734e-01  -4.0752088e-01  -1.9697136e-01  -2.4094132e-01   4.1955193e-02   2.5182765e-02   8.6099715e-02   4.0474631e-02   2.3111452e-01   2.0080732e-01   1.1081661e-01   4.7627922e-02  -2.9652065e-01  -3.9254544e-01  -1.5207640e-01  -1.7249024e-01  -2.1506455e-01  -2.6818812e-01   2.9786759e-01   2.5358929e-01   1.4836432e-01  -1.4512309e-01   4.3350205e-02  -2.2364413e-03  -2.1316337e-01  -2.7382611e-01   1.0000000e+00   7.2029310e-01   5.7317810e-01   6.1345510e-01   5.3413503e-01   4.5415029e-01   9.5433629e-04   1.4181931e-01   3.9143763e-01   3.0117043e-01   1.3600748e-02   8.4946594e-02   3.7025484e-02   1.0427036e-01  -2.2709214e-01  -2.3655013e-01  -2.2097307e-01  -3.2519982e-01  -1.9307438e-01  -4.5807410e-01  -3.3540474e-01  -4.4291289e-01   2.7358193e-01   1.2161191e-01   3.9348888e-01   4.7171865e-01  -1.5427526e-02  -8.2031422e-02   1.4799613e-02   5.3882641e-02  -3.0842280e-01  -3.7240152e-01  -2.2415646e-01  -3.4570065e-01  -1.3225012e-01  -1.1471992e-01  -1.5165623e-01  -2.5298465e-01  -1.7508654e-01  -2.0445176e-01  -1.9138812e-01  -1.7835615e-01   2.0484277e-01   3.6041012e-01  -9.7863717e-02   1.1617944e-01  -1.5146080e-01  -7.7872473e-02   8.8413346e-02  -9.2224286e-02   1.6006718e-01   2.1170325e-02   3.1393124e-01   2.8074568e-01   3.4192046e-01   2.3456071e-01   3.6684472e-03   1.5815742e-01   1.0183150e-01   6.3621175e-02   2.8323356e-01   3.4467500e-01   2.1178438e-01   3.2286848e-01   1.0350191e-01   1.1425140e-01   2.7391330e-01   2.1869557e-01   3.6950088e-01   1.4715813e-01   9.8153273e-02   1.1379616e-01   1.3541815e-01   2.3779401e-01
  -7.1481598e-02  -1.6910949e-01  -1.3286925e-01  -2.5250544e-01   2.6365666e-01   3.2853832e-01  -2.0611140e-01  -1.0727749e-01   2.7533780e-01   3.1354130e-01  -2.5145727e-01  -3.2909703e-01  -2.9507915e-01  -2.2721757e-01  -7.0294006e-02  -8.4205249e-02  -1.5103580e-01  -1.2057564e-01  -2.5075585e-01  -3.2216226e-01   2.4483087e-01   2.4714438e-01  -2.3405998e-01  -2.9983475e-01   8.9687916e-02   9.4709808e-02   1.9942309e-01   2.8378999e-01  -1.9114584e-01  -1.6124771e-01  -4.2154398e-01  -3.5179849e-01  -1.7279517e-01  -1.0670200e-01  -1.7791922e-01  -1.5620334e-01   8.7308991e-02  -5.5481950e-02   3.2831032e-01   2.1257728e-01   2.0517926e-02  -6.0558724e-02   7.2029310e-01   1.0000000e+00   3.2337200e-01   5.1681605e-01   8.0617697e-01   7.8236148e-01   2.3027112e-01   3.8190319e-01   3.5936159e-01   4.2681017e-01   2.6154152e-01   4.1713875e-01   3.8875501e-01   4.1666927e-01   1.7368460e-02  -7.7360773e-02   1.0245369e-02   2.4733338e-02   9.6589671e-03  -1.2710197e-01  -6.4912217e-02  -3.6665413e-02  -4.9754750e-02   5.3984577e-02  -8.8051291e-02   1.6083498e-01  -2.2698391e-01  -1.4298872e-01  -1.8757422e-01  -2.4050971e-01  -1.0133301e-01  -1.3344875e-01   1.6686554e-02  -8.2676558e-02  -1.0606623e-01  -8.9732833e-02   3.9032445e-02  -7.1063468e-02  -9.7507758e-02  -2.3530197e-02  -1.4772095e-01  -6.8633395e-02  -1.1911646e-01   1.0591633e-02   1.5391887e-01   9.0024450e-02  -2.9954707e-01  -1.9921123e-01   1.0169021e-01  -2.2096694e-01  -5.9909441e-02  -2.7453071e-01   3.0810038e-01   3.3641205e-01   5.4102264e-01   4.3795407e-01   3.4458181e-01   4.6992023e-01   1.2417011e-01  -1.5483419e-01   3.0435641e-01   2.0918349e-01   3.4801653e-01   4.0521285e-01  -1.5034252e-01  -1.4447888e-01   1.1729826e-01   1.5004880e-01   1.4024104e-01   2.4729283e-01   3.2185140e-01   3.2481159e-01   2.7217334e-01   2.9848475e-01
  -7.7385631e-02  -1.3015993e-01   3.8635774e-01   3.8131230e-01  -1.2602313e-01  -2.6616572e-01   4.3053879e-01   3.7097405e-01  -1.0569255e-01  -2.1938428e-01   3.9970706e-02  -5.5485776e-02  -3.4369439e-02  -1.2045575e-01  -2.1794202e-03  -2.6825923e-01  -1.4414878e-01  -2.6041994e-01   3.6890639e-03  -1.1546550e-01  -7.5287042e-02  -1.1473394e-01   3.7359190e-01   3.0771429e-01   2.7960381e-01   2.4976565e-01  -1.2761098e-02  -7.5121088e-02  -1.9937071e-01  -2.9698100e-01   2.8284657e-01   1.7758854e-01   8.6770139e-02  -3.2073214e-02   6.0477270e-01   5.5889575e-01  -1.3647776e-01  -4.3465204e-01  -3.0188014e-01  -3.5447678e-01  -3.6991885e-01  -4.2992996e-01   5.7317810e-01   3.2337200e-01   1.0000000e+00   8.4014531e-01   9.0847043e-02   1.3081722e-01   1.3286549e-01   3.7052530e-01   2.6294595e-01   1.6625248e-01  -2.3483295e-01  -1.2817124e-01  -2.9356565e-01  -2.2274943e-01  -2.0214201e-01  -2.0837640e-01  -4.0407674e-02  -1.0018197e-01  -9.5993215e-02  -3.4092290e-01  -3.0499177e-01  -3.7580424e-01   6.7192246e-01   4.6604498e-01   6.6803975e-01   7.3024277e-01  -2.7289816e-02  -1.0451223e-01  -7.7544291e-03   8.7907307e-02  -2.3033510e-01  -3.1862416e-01  -2.1330070e-01  -2.6629685e-01  -6.9320048e-02   5.1710603e-02  -1.4734695e-01  -1.5548839e-01  -1.1030079e-01  -1.6738569e-01  -1.5692587e-02  -2.4587169e-02   4.2748612e-01   5.8553520e-01  -1.1241030e-01   8.9732430e-02   4.5683767e-02   1.9719668e-01  -7.3942878e-02   3.8867952e-02   1.0509774e-01   8.9628219e-02  -1.5881783e-01  -1.8059994e-01  -1.5099655e-01  -2.2964151e-01  -2.8347456e-01  -1.5677038e-01  -2.4746993e-01   3.4955199e-02  -8.7260840e-02   8.9976412e-02  -3.2817713e-02  -8.1480829e-03   1.1068727e-01   2.1488014e-01   6.0796996e-02  -5.5957441e-02   1.3307064e-01  -2.0243989e-01  -1.2839088e-01  -1.9414287e-01  -1.1722138e-01   7.1023156e-03
  -1.0174085e-01  -1.7226734e-01   2.8098953e-01   2.7461187e-01  -3.3063710e-02  -6.3548250e-02   2.1188643e-01   3.4700776e-01  -4.3331516e-02  -1.0653907e-01  -8.1934016e-02  -1.1875781e-01  -1.8194591e-01  -1.0922816e-01   1.7278549e-02  -1.4295345e-01  -2.5430941e-01  -2.8358354e-01  -1.2180824e-01  -2.2036781e-01   1.0784548e-01   8.8516140e-02   2.6781221e-01   2.7177928e-01   2.9888636e-01   3.0788421e-01   7.7639664e-02   1.0840865e-01  -3.1101409e-01  -3.9517098e-01   1.2863446e-01   9.1488957e-02  -3.5425217e-02  -1.0361015e-01   4.9205490e-01   4.7419391e-01  -5.7913673e-02  -3.1038183e-01  -1.3046408e-01  -2.3716451e-01  -3.5807516e-01  -4.2569523e-01   6.1345510e-01   5.1681605e-01   8.4014531e-01   1.0000000e+00   2.5996817e-01   2.7870033e-01   1.7348374e-01   5.2982808e-01   3.6346826e-01   3.3897874e-01  -7.5835482e-02   3.1693582e-03  -1.4000248e-01  -1.0978301e-01  -1.7246134e-01  -1.8771478e-01  -2.5025801e-02  -2.1768863e-02  -9.4134969e-02  -2.9573284e-01  -3.3560598e-01  -3.1854415e-01   5.3440881e-01   5.0260237e-01   5.0121835e-01   7.3651479e-01  -1.1504149e-01  -2.7235255e-01   7.3544194e-02   9.7575568e-02  -2.2165224e-01  -3.6582449e-01  -1.6158200e-01  -3.2767491e-01  -1.4790828e-01   4.9086664e-02  -1.3311949e-01  -2.4772315e-01  -1.7685155e-01  -1.9451472e-01  -5.0209022e-02  -1.1275725e-01   2.7470090e-01   4.7989734e-01   2.1201739e-02   1.4202912e-01  -1.3149061e-01   1.0511905e-01  -5.4425690e-03  -5.8368082e-02   1.2578074e-01  -7.5778461e-02  -1.1124205e-01  -1.7587980e-01  -2.3046050e-02  -1.6156855e-01  -2.1304658e-01  -3.1186688e-02  -1.4573979e-01  -1.4413197e-01  -1.9002589e-02   2.3723655e-02   2.2446255e-02   4.8294924e-02   3.1237009e-02   1.4906223e-01  -8.5476390e-03  -9.7949915e-02   1.0206156e-01  -2.0118780e-01  -7.2308083e-02  -1.2015181e-01  -4.8063805e-02   7.0274146e-04
   7.7339048e-02  -5.3230266e-02  -3.0312999e-01  -3.1921793e-01   2.6157508e-01   3.4072771e-01  -2.7648982e-01  -1.0667600e-01   2.5306361e-01   3.4874908e-01  -6.0978315e-02  -9.3720277e-02  -1.5119574e-01  -3.6989637e-02   8.1843309e-04   1.1424324e-01   3.2598380e-02   9.7629001e-02  -1.2108045e-01  -2.6066023e-01   9.4498899e-02   1.5107292e-01  -3.1991396e-01  -4.0039126e-01  -1.3083014e-01  -1.2687652e-01   1.4161627e-01   2.7139678e-01   8.1860684e-04   4.6937736e-03  -4.5132371e-01  -4.0694544e-01  -2.0947469e-01  -3.1707114e-02  -3.5333334e-01  -2.9258790e-01   5.4014777e-02   1.1553098e-01   3.0223511e-01   2.4852095e-01   8.1811739e-02   7.7614093e-02   5.3413503e-01   8.0617697e-01   9.0847043e-02   2.5996817e-01   1.0000000e+00   8.8362635e-01   3.4113717e-01   3.2717739e-01   3.2186233e-01   3.6586193e-01   4.6302273e-01   4.6542694e-01   5.5128280e-01   5.5023647e-01   7.0538794e-02  -6.1474121e-02  -3.5371357e-02   6.2073685e-02   2.2474263e-02  -2.7848714e-02   4.6990367e-02   7.5565561e-02  -2.5654953e-01  -8.3169771e-02  -3.5270198e-01  -9.7756787e-02  -2.7745372e-01  -2.2504211e-01  -1.5691302e-01  -2.7089067e-01   1.0007512e-01   1.2785408e-02   1.6127643e-01   2.7341389e-02  -4.1905979e-02  -5.2841904e-02   1.2746901e-01   8.7082158e-03   2.2778508e-02   1.0852023e-01   5.2761199e-02   9.0527507e-02  -1.7894438e-01  -1.7409731e-01   2.9328792e-01   1.9360872e-02  -1.8394169e-01  -1.5860628e-01   2.9766575e-01  -8.2713465e-02   2.6501488e-02  -1.5617171e-01   3.6523116e-01   4.3203551e-01   6.0718277e-01   5.6031937e-01   5.1159489e-01   5.8920123e-01   1.4298700e-01  -5.5927313e-02   2.9609660e-01   1.8355352e-01   3.2425085e-01   3.2671971e-01  -1.6256953e-01  -1.4826574e-01   9.3415724e-02   1.8286671e-01   2.0620624e-01   3.3047517e-01   3.6700366e-01   4.0443146e-01   2.9483043e-01   3.0523549e-01
   1.2923272e-01  -1.4502642e-02  -3.2878644e-01  -2.8056240e-01   3.1608825e-01   3.6530931e-01  -3.0180785e-01  -8.0995210e-02   3.1709329e-01   3.7668573e-01  -8.8270109e-02  -1.2713400e-01  -2.0254666e-01  -9.6303876e-02   1.3810349e-02   8.2394962e-02   1.3942454e-01   2.0268513e-01  -8.7675346e-02  -2.1321035e-01   9.6441463e-02   1.3742795e-01  -2.8965782e-01  -3.4300356e-01  -1.0590889e-01  -5.3117932e-02   1.5957532e-01   2.6451432e-01   4.4504184e-02   1.2003958e-01  -3.9859281e-01  -2.8576143e-01  -8.0203133e-02   6.7679694e-02  -3.5819551e-01  -2.8910627e-01  -7.5130684e-02   9.2233036e-02   2.4350911e-01   2.1750974e-01   9.6977495e-02   1.4399844e-01   4.5415029e-01   7.8236148e-01   1.3081722e-01   2.7870033e-01   8.8362635e-01   1.0000000e+00   3.3175391e-01   3.2236933e-01   1.7119824e-01   2.6157031e-01   4.8481843e-01   5.9502219e-01   4.6109761e-01   5.0342043e-01   2.0386512e-01   5.0592199e-02   7.9464989e-02   1.4213038e-01   9.0635042e-02   2.7693820e-02   1.1997989e-01   1.5455450e-01  -2.2092416e-01  -4.7449803e-02  -3.7825799e-01  -1.6470887e-01  -3.3621386e-01  -1.6028923e-01  -1.9612050e-01  -2.9168994e-01   1.5798380e-01   1.4035841e-01   2.6901680e-01   1.4249635e-01   2.7735661e-02  -2.6301069e-02   2.4266616e-01   1.5062301e-01   5.3892850e-02   1.9707115e-01   3.4001110e-02   1.1584162e-01  -1.9322849e-01  -1.4878356e-01   2.9260220e-01   2.8543593e-02  -1.7121834e-01  -1.1426620e-01   2.8421477e-01  -1.0082712e-01   3.2427771e-03  -1.9304668e-01   2.5340056e-01   3.4663832e-01   5.5415975e-01   5.3849225e-01   5.2259471e-01   6.3382878e-01   1.0962755e-01  -1.2726374e-01   2.7699022e-01   1.1999664e-01   2.9390134e-01   3.0132123e-01  -1.3417904e-01  -1.7909721e-01   3.3251735e-02   1.2930980e-01   2.0125078e-01   3.8797741e-01   4.3408521e-01   3.8303374e-01   2.5123160e-01   2.4037203e-01
   1.3884318e-01   2.9988703e-01  -1.8006677e-01  -5.6199379e-03   1.1709851e-01   2.6287861e-01   1.0900913e-01   2.7664051e-01   1.9838381e-01   2.5007382e-01   2.5096158e-01   3.9540210e-01   2.8684922e-01   4.9676985e-01   5.2966221e-01   5.3324704e-01   1.5080317e-01   2.1542737e-01   5.4545516e-02  -1.0754909e-03   1.6760337e-01   1.9149832e-01  -1.9726084e-01  -1.9766462e-01  -2.4137957e-01  -9.3671025e-02   7.1892502e-02   1.5193397e-01   2.5903213e-01   2.8208071e-01   9.1039354e-02   1.4757079e-01   1.2723531e-01   1.3396313e-01  -2.6612251e-01  -2.3672400e-01  -2.0217166e-01  -3.6575490e-02  -5.7548153e-02  -1.6552039e-01  -1.3128129e-02  -3.5244720e-03   9.5433629e-04   2.3027112e-01   1.3286549e-01   1.7348374e-01   3.4113717e-01   3.3175391e-01   1.0000000e+00   6.8562045e-01   5.8645785e-01   5.3233275e-01   4.9291235e-01   3.5049804e-01   3.2842151e-01   2.0009676e-01   9.9607247e-02   1.7371886e-01   5.8554191e-01   5.8145582e-01   5.4596092e-01   4.5798954e-01   2.3145199e-01   4.0060330e-01  -1.5796090e-01   4.3126996e-02  -2.8482977e-01  -3.1742196e-02  -1.2956555e-01  -3.2371494e-02  -1.2884937e-01  -2.0404609e-01   3.1772898e-01   2.6643838e-01   1.0266350e-01   7.8341227e-02  -1.0192473e-01   5.5104030e-03   4.8704480e-02   4.1198421e-02   9.1606655e-03   7.7154033e-02   1.6422748e-01   1.3113135e-01  -2.6436590e-01  -2.9319840e-01   1.8935276e-01  -3.7617621e-01  -6.4648799e-03   1.4273120e-01   3.3089146e-01   6.7368331e-02  -2.0644745e-01  -6.7687346e-02  -2.0173329e-01  -1.7240255e-01  -1.6180214e-03  -3.1110852e-02   2.2993870e-01   2.1793799e-01   6.8630372e-02   1.2976933e-01  -6.9485150e-02   1.6125605e-01  -3.1236095e-02  -9.2131301e-02   1.8166664e-02   1.5784846e-01  -3.0170710e-01  -2.7365015e-01  -3.4370267e-01  -1.0988157e-01  -1.8711044e-02   7.3698449e-02  -5.4649919e-02  -8.0902063e-02
   1.2790098e-01   1.4558560e-01  -7.9147675e-03   1.7261161e-01   4.5110492e-02   8.9031827e-02   4.6658784e-02   3.0872643e-01   7.1054274e-02   1.9242993e-02   9.5943528e-02   2.2772947e-01  -2.0411273e-03   3.0115743e-01   2.9726596e-01   3.2926814e-01   6.2119335e-02   8.3144777e-02   9.5455956e-02   1.0989613e-02   1.4475202e-01   1.3617018e-01  -5.7369476e-02  -2.0422261e-02  -3.0997589e-02   1.6450215e-02   7.0225948e-04   6.2007426e-02   6.8829809e-02   5.9262980e-02   1.8721106e-01   1.9637126e-01   1.6848820e-01   1.9632498e-01  -1.8323416e-02  -4.9462646e-02  -1.5293617e-01  -3.0072799e-02  -8.4068074e-02  -1.8808581e-01  -3.7146946e-02  -1.3069127e-01   1.4181931e-01   3.8190319e-01   3.7052530e-01   5.2982808e-01   3.2717739e-01   3.2236933e-01   6.8562045e-01   1.0000000e+00   4.7139107e-01   5.4552401e-01   2.3582417e-01   2.6743538e-01   1.3844030e-01   8.8840107e-02   4.3363392e-02   1.4902523e-01   4.4440151e-01   5.4828368e-01   2.4553744e-01   2.6709461e-01   6.4776076e-02   2.3464680e-01  -1.6401403e-02   1.3917318e-01  -2.8395017e-02   3.1394712e-01  -8.5493069e-02  -4.2031965e-02  -6.2984270e-02  -9.4012490e-02   1.3982955e-01   1.4471022e-01   6.5007173e-02   3.8985640e-04  -1.4747996e-01   1.0340414e-01   8.2927840e-02   1.3826726e-02   2.7296713e-02   5.8205328e-02   1.2660100e-02   1.1162424e-01  -4.0198900e-02  -3.1166045e-02   1.0101816e-01  -1.0572420e-01  -1.3153791e-01   1.7198576e-01   1.4299559e-01  -7.1814834e-03  -1.2426894e-01  -1.6714699e-01  -2.5238882e-01  -2.1547402e-01  -4.6396779e-02  -1.6637180e-01   7.1269022e-02   1.2255346e-01  -2.5640136e-02  -6.1729688e-02  -1.5474041e-01   2.7440826e-02  -5.8441805e-02  -7.5671822e-02  -1.7255591e-02   1.8745829e-01  -3.3240577e-01  -2.7750472e-01  -2.8676260e-01  -2.6529599e-01  -7.0970243e-02  -9.1327887e-02  -8.7016640e-02  -7.9563500e-02
  -1.9124924e-01  -1.8826483e-03   1.7080631e-01   3.6359561e-02   1.1586877e-01   2.2427306e-01   1.9920587e-01   2.1635592e-01   1.1004374e-01   1.4417541e-01   6.2674138e-02   1.3896759e-01   1.0939879e-01   2.8455903e-01   2.7001368e-01   2.5470875e-01  -3.3141641e-01  -3.1562532e-01  -1.2991877e-01  -1.5680839e-01   3.2966360e-01   3.7004168e-01   4.4709238e-02  -1.2372343e-02   4.3853207e-02   1.1268708e-01   1.3404642e-01   2.3930033e-01  -1.5252447e-01  -2.2906191e-01  -5.2961924e-03   6.4215332e-03  -8.2418423e-02  -1.2532332e-01  -4.8471274e-02  -1.7336974e-02   3.3874374e-02  -1.4886458e-01   1.7388709e-01  -8.8835032e-02  -1.0228449e-01  -2.5927243e-01   3.9143763e-01   3.5936159e-01   2.6294595e-01   3.6346826e-01   3.2186233e-01   1.7119824e-01   5.8645785e-01   4.7139107e-01   1.0000000e+00   7.5921866e-01   3.7226445e-01   2.2999411e-01   2.8094403e-01   2.4154214e-01  -2.8181785e-01  -1.8530741e-01   2.3179348e-01   9.5493136e-02   3.1608697e-01   8.2779614e-02  -1.4202542e-01   9.1347363e-04   1.6967850e-01   2.3014856e-01   1.5846393e-01   3.5832663e-01   3.8629604e-03  -2.6399853e-01   3.4760254e-02  -9.0571525e-02   1.5602418e-02  -1.3648230e-01  -7.9636087e-02  -1.6602816e-01  -1.4309951e-01  -2.3800250e-01  -2.1279575e-01  -3.2815559e-01  -2.8981218e-01  -3.0953588e-01  -6.5331019e-02  -2.4773592e-01   2.2633557e-02   2.7746453e-02   1.7561158e-01  -1.3456900e-01  -2.9207930e-02   2.0103268e-01   7.7201926e-02   4.7886848e-02  -3.2945681e-02  -7.7414883e-02   8.3278103e-02  -8.7630528e-03   1.3348579e-01   6.2977240e-02   7.9277659e-03   1.4453954e-01   9.2084685e-02   9.2737012e-02   1.1780262e-01   3.2496830e-01   2.3546019e-01   1.8329798e-01  -7.7858824e-02   2.4705236e-01  -1.2715266e-01  -6.3475966e-02  -9.5349237e-02   2.8344710e-03  -4.4019915e-02   1.9101682e-01   1.9761311e-01   1.1313481e-01
  -2.0806646e-01  -2.3625571e-02   1.2588536e-01   8.9906681e-02   2.1326789e-01   3.3750170e-01   2.5961324e-02   1.5691245e-01   2.7970976e-01   2.6040005e-01  -1.1269245e-01   1.1887057e-02  -6.5682201e-02   1.6027205e-01   2.7311288e-01   2.4144723e-01  -2.8494960e-01  -1.9109771e-01  -1.1605323e-01  -1.5104671e-01   4.1105253e-01   4.1631561e-01  -2.1392991e-02   4.5887798e-02   2.0733194e-01   2.3572886e-01   1.7236609e-01   2.9287954e-01  -2.6519392e-01  -1.8286572e-01  -3.1947519e-02   1.0075869e-01  -6.1964436e-02  -4.2947820e-02  -1.5123897e-01  -1.1995144e-01   9.1776800e-02   6.6161818e-03   3.7549956e-01   2.1137826e-01   2.5166597e-02  -1.3708238e-01   3.0117043e-01   4.2681017e-01   1.6625248e-01   3.3897874e-01   3.6586193e-01   2.6157031e-01   5.3233275e-01   5.4552401e-01   7.5921866e-01   1.0000000e+00   4.0814097e-01   3.4946659e-01   4.1586111e-01   4.2865152e-01  -1.6212787e-01  -1.3033374e-01   1.6546463e-01   3.8169932e-02   2.1977462e-01   4.9153570e-02  -1.5828330e-01   4.2407188e-02   2.2544671e-02   2.7216557e-01   1.3000892e-02   2.7493998e-01   1.9668383e-02  -2.1550913e-01  -1.1626797e-01  -1.3450396e-01  -9.6961147e-03   1.6503028e-03  -5.8036717e-02  -5.8121339e-02  -1.7532659e-01  -1.4738565e-01  -1.5258863e-01  -2.3973786e-01  -2.8965704e-01  -2.0709812e-01  -8.6833638e-02  -2.6810904e-01  -1.1321581e-01  -4.0454741e-02   2.8849648e-01   3.5132778e-02  -2.4357320e-02   1.4756655e-01   6.0300699e-02  -8.6645321e-02  -3.9348074e-02  -2.6403840e-01   1.4555486e-01   6.2141317e-02   2.3752773e-01   1.9643605e-01   1.0246199e-01   2.2551597e-01   1.8595923e-02  -1.5701216e-01   4.8483337e-02   1.7465660e-01   2.5979461e-01   2.6392801e-01  -2.5375124e-01   1.5380269e-01  -1.1826945e-01  -3.3275658e-02  -1.3900367e-01   4.2144384e-02   1.9270025e-02   1.5967937e-01   2.3201771e-01   1.1755992e-01
   5.1958673e-02   1.4218017e-01  -2.8559251e-01  -2.0849970e-01   2.1527001e-01   4.0429731e-01  -1.5764587e-01   9.8352377e-02   2.9952079e-01   4.2130223e-01   8.6147064e-02   1.5846334e-01   7.2179704e-02   2.9799584e-01   2.6965931e-01   5.1084820e-01   1.6250523e-01   2.4482259e-01   2.8434710e-03  -7.8672062e-02   1.3606325e-01   2.7042099e-01  -2.3947011e-01  -1.9791921e-01  -2.3337374e-01  -1.1980645e-01   4.6562376e-02   1.7503233e-01   2.2083687e-01   2.5716911e-01  -2.1963850e-01  -2.7355845e-02   2.3264245e-02   1.4060496e-01  -4.1623556e-01  -3.7783967e-01  -7.9529677e-02   1.4764836e-01   2.0797353e-01   7.5670878e-02   1.2779625e-01   2.1779658e-01   1.3600748e-02   2.6154152e-01  -2.3483295e-01  -7.5835482e-02   4.6302273e-01   4.8481843e-01   4.9291235e-01   2.3582417e-01   3.7226445e-01   4.0814097e-01   1.0000000e+00   5.3948744e-01   5.3997370e-01   3.4433251e-01   1.3779068e-01   4.0404955e-02   2.8599991e-01   2.4875751e-01   3.9554928e-01   3.4469810e-01   2.1929591e-01   3.8312630e-01  -2.7275422e-01   2.3562987e-02  -5.1772630e-01  -3.0508423e-01  -1.8380683e-01  -2.0917641e-01  -7.1570618e-02  -1.7027105e-01   3.3444415e-01   3.9800948e-01   2.2981564e-01   2.6125184e-01   2.3620768e-03   1.0570127e-02   1.5990252e-01   1.0396289e-01   6.5351141e-02   1.2495428e-01   2.0815724e-01   1.5329294e-01  -2.3201955e-01  -3.5885819e-01   4.2890263e-01  -1.4274746e-01   1.4847939e-01  -5.3381041e-03   4.2246083e-01   7.4545825e-02   1.0510518e-01  -8.0900720e-02   1.4894352e-01   5.6741968e-02   2.7928164e-01   2.9107827e-01   3.8620248e-01   4.7574282e-01   2.5715240e-01  -4.7070322e-02   1.4143321e-01   1.0440705e-01   9.3068548e-02   1.1183040e-01  -1.5806421e-01  -7.2588136e-02  -1.1388365e-01  -1.0324550e-01  -1.2252326e-01   2.4082007e-01   2.1827095e-01   2.1728016e-01   1.1958542e-01   7.2313733e-02
  -1.7638753e-01  -1.1569727e-01  -4.2356885e-02  -6.2839844e-02   2.9741386e-01   4.2818965e-01  -1.9126245e-01  -1.2250297e-01   3.4469188e-01   3.7388065e-01  -1.4242253e-01  -7.9231450e-02  -1.1613679e-01  -9.0379016e-02   1.3519756e-01   2.3107859e-01  -8.7803438e-02  -4.3576290e-02  -6.7024316e-02  -1.1007587e-01   3.3442539e-01   3.3051181e-01  -8.6234553e-02  -4.9370749e-02   9.1394555e-02   1.5346502e-01   1.3137437e-01   2.7484868e-01  -1.3423496e-01  -3.2276385e-02  -2.5646610e-01  -5.9996047e-02  -1.2681813e-01  -3.1845015e-02  -3.0686455e-01  -2.5583142e-01   3.7830560e-02   1.8275020e-01   3.9077875e-01   3.4231516e-01   1.2628456e-01   2.0500389e-01   8.4946594e-02   4.1713875e-01  -1.2817124e-01   3.1693582e-03   4.6542694e-01   5.9502219e-01   3.5049804e-01   2.6743538e-01   2.2999411e-01   3.4946659e-01   5.3948744e-01   1.0000000e+00   4.5549537e-01   6.9557793e-01  -1.3354431e-01  -1.2309359e-01   1.8627110e-01   2.2054389e-01   8.5564321e-02   1.4286363e-01  -4.6878984e-02   1.3799387e-01  -2.5724486e-01  -1.8255762e-02  -3.5356221e-01  -2.6258551e-01  -2.1400023e-01  -9.0374319e-02  -5.5920437e-02  -1.9581745e-01  -1.2473828e-02   1.2982909e-01   7.6349798e-02   6.9758324e-02   9.0909876e-02  -2.9103852e-02   2.4511062e-03  -1.3653598e-01  -2.3454899e-01  -1.6522141e-01   2.8123315e-02  -3.3296123e-02  -1.7756418e-01  -2.4054015e-01   3.6441686e-01   1.8900278e-01   5.5424521e-02   1.9894484e-01   3.5398055e-01   1.3972753e-01   6.0945058e-02  -7.9584987e-02   1.7189490e-01   2.1967940e-01   3.8367760e-01   3.7722333e-01   3.9269072e-01   5.7687879e-01   1.6993378e-01  -1.1689981e-01   2.2048652e-01   1.6864572e-01   3.5395506e-01   4.0533040e-01  -1.2020034e-01  -1.8401124e-01   2.8913895e-02   1.3874498e-01   2.7941153e-02   3.4975391e-01   4.5778518e-01   3.4074054e-01   3.5537434e-01   2.9871661e-01
  -6.6077332e-03  -1.2668926e-02  -3.3422406e-01  -3.0734335e-01   4.5706739e-01   6.3295847e-01  -2.7952210e-01  -1.3256376e-01   4.6590830e-01   5.4202295e-01  -2.6115213e-02  -9.7510043e-02   1.2235741e-01   1.0046720e-01   2.4110963e-01   3.1569332e-01   2.9889443e-03   1.3959634e-01  -2.4187210e-01  -2.8981331e-01   2.9030060e-01   3.0709620e-01  -4.3070653e-01  -3.4217709e-01  -8.4657633e-02  -4.7753185e-02   2.6883758e-01   4.4600407e-01  -1.8030629e-02   1.0798043e-01  -4.2579697e-01  -2.9782195e-01  -1.0557167e-01   8.5992958e-02  -4.8430362e-01  -3.3297671e-01   2.2478396e-01   3.9543084e-01   6.6813460e-01   5.8745328e-01   3.0517366e-01   3.0832208e-01   3.7025484e-02   3.8875501e-01  -2.9356565e-01  -1.4000248e-01   5.5128280e-01   4.6109761e-01   3.2842151e-01   1.3844030e-01   2.8094403e-01   4.1586111e-01   5.3997370e-01   4.5549537e-01   1.0000000e+00   7.2647909e-01   1.2644469e-01   8.4786471e-02   1.5666188e-01   2.4216812e-01   1.9841146e-01   2.1787181e-01   1.7785861e-01   2.9945295e-01  -5.1039130e-01  -1.2644440e-01  -5.0953406e-01  -2.6560513e-01  -2.6417313e-01  -2.0214257e-01  -1.4929904e-01  -3.1461187e-01   1.5428433e-01   1.7649918e-01   1.4122342e-01   1.6877242e-01  -1.7663625e-02   2.4060382e-03   1.7930313e-01   7.5283705e-02  -5.3119204e-02   4.8165154e-02  -1.0382358e-01  -4.0756491e-02  -5.1277728e-01  -4.8742199e-01   3.8367421e-01   4.1066755e-02   5.5454934e-02  -1.0018170e-01   1.8055841e-01  -8.1784863e-02  -9.0423413e-02  -2.2543369e-01   3.0039563e-01   2.8485957e-01   6.5634594e-01   5.7038976e-01   7.2901006e-01   6.6121632e-01   1.5548368e-01  -1.7071119e-01   2.1506429e-01   2.8490620e-02   4.2269682e-01   4.0578427e-01  -2.7665150e-01  -2.2490938e-01  -4.1082281e-02   9.0714033e-02  -5.7791278e-03   3.2668072e-01   3.7100501e-01   4.8791002e-01   4.6856251e-01   3.2573234e-01
  -2.4638812e-01  -2.0185968e-01  -1.3334648e-02  -1.4135267e-01   4.6661416e-01   5.5043392e-01  -1.9560386e-01  -1.8169284e-01   4.2606052e-01   4.1356651e-01  -1.3594770e-01  -1.6518296e-01   4.5171637e-03  -1.3644014e-02   1.4154171e-01   1.7078931e-01  -2.0052635e-01  -9.5845664e-02  -2.4255914e-01  -3.1073148e-01   3.7235029e-01   3.2826214e-01  -1.6909545e-01  -1.3000530e-01   1.7743165e-01   1.5782531e-01   2.5086050e-01   4.3908890e-01  -2.9160043e-01  -1.6109320e-01  -4.3166976e-01  -3.1599265e-01  -2.5549136e-01  -1.0820437e-01  -3.7713871e-01  -2.4609535e-01   2.7593675e-01   3.6237662e-01   7.2091335e-01   7.1247639e-01   2.1591499e-01   2.4056084e-01   1.0427036e-01   4.1666927e-01  -2.2274943e-01  -1.0978301e-01   5.5023647e-01   5.0342043e-01   2.0009676e-01   8.8840107e-02   2.4154214e-01   4.2865152e-01   3.4433251e-01   6.9557793e-01   7.2647909e-01   1.0000000e+00  -1.5807278e-01  -1.8979104e-01  -3.3235344e-02   1.4170124e-02  -4.2695034e-03  -4.3913697e-02  -7.5642105e-02   4.5918491e-02  -3.0111682e-01  -3.2063184e-02  -3.1203871e-01  -2.1093957e-01  -1.8819724e-01  -1.4202078e-01  -1.5345826e-01  -3.0956086e-01  -1.1281046e-01  -3.4602487e-03  -4.7186349e-02   3.3774264e-02   5.8031811e-02  -1.0170757e-01  -9.3447692e-03  -1.4640274e-01  -2.9448785e-01  -1.7998698e-01  -1.2736614e-01  -1.8592569e-01  -3.0291926e-01  -2.7193349e-01   3.8975867e-01   3.4459264e-01   7.6385698e-02   1.7014429e-01   1.8521094e-01   5.1604864e-02  -2.8021883e-02  -1.5968997e-01   3.6164799e-01   4.8861030e-01   5.8234575e-01   6.6629804e-01   5.0907834e-01   5.9304224e-01   7.5875306e-02  -2.2018928e-01   2.3613694e-01   1.5050514e-02   6.1226504e-01   6.0537269e-01  -3.3792042e-01  -2.2039461e-01   8.6045405e-02   3.5552911e-01   1.8242203e-01   4.4188673e-01   4.1289356e-01   5.6124348e-01   6.2292637e-01   4.9779038e-01
   8.0139127e-01   6.7435213e-01  -5.1124112e-01  -2.0376869e-01   1.1874601e-01   1.4555199e-01  -9.8969797e-02  -3.8083662e-02   9.4126197e-02   2.0692238e-01   2.6674091e-01   2.5803590e-01   1.3525578e-01   2.5342155e-01  -1.4919679e-02   1.7782708e-01   7.0497485e-01   7.7841168e-01   3.5685834e-01   2.9666023e-01  -2.8600779e-01  -2.6776344e-01  -4.7689213e-01  -4.9112827e-01  -4.6713388e-01  -3.8884546e-01   8.3597899e-02   5.8277656e-02   6.0188787e-01   7.4709695e-01  -1.1138885e-01  -1.4992569e-02   5.1143311e-01   5.6148310e-01  -4.3235112e-01  -4.6753761e-01  -1.3137011e-01   1.5169618e-01  -1.0756653e-01  -4.6841917e-03   4.3284580e-01   4.5986495e-01  -2.2709214e-01   1.7368460e-02  -2.0214201e-01  -1.7246134e-01   7.0538794e-02   2.0386512e-01   9.9607247e-02   4.3363392e-02  -2.8181785e-01  -1.6212787e-01   1.3779068e-01  -1.3354431e-01   1.2644469e-01  -1.5807278e-01   1.0000000e+00   8.5173281e-01   3.4311265e-01   3.4890198e-01   4.7533688e-01   5.3852890e-01   6.6024713e-01   6.6765688e-01  -3.0495569e-01  -2.1289418e-01  -3.8814089e-01  -3.5818256e-01   1.0867494e-01   1.5826679e-01  -3.4495546e-01  -2.9145282e-01   5.8036822e-01   6.0343611e-01   5.9627266e-01   5.7927918e-01   1.3393987e-01   3.0836413e-01   5.7552466e-01   7.0810833e-01   5.7379904e-01   7.5069107e-01   6.0859517e-02   3.9837919e-01  -2.8071004e-01  -3.1096277e-01  -7.0628065e-02  -3.7036828e-01  -2.7045190e-02  -3.1973220e-01  -5.4166222e-02  -3.3100866e-01  -2.8929066e-01  -2.9697718e-01  -2.1401156e-01  -9.1879136e-02  -2.0774857e-02   2.7678032e-02   3.5883179e-01   1.5344018e-01  -2.7751491e-02   3.1074521e-02  -1.0915421e-01  -1.6564863e-01  -2.8007549e-01  -3.0755115e-01  -1.5932831e-01  -1.7994382e-01  -2.7429475e-01  -3.2448961e-01  -2.7956337e-01   4.2847524e-02   5.9048628e-02  -3.6783784e-02  -3.7748430e-01  -3.6825385e-01
   7.2891421e-01   7.2712819e-01  -3.7159653e-01  -1.3603149e-01  -1.1962373e-02  -1.0641893e-02  -1.6192083e-02  -2.9063849e-02  -3.9466355e-02   5.3860837e-02   2.5560137e-01   2.8975731e-01   1.8876888e-01   2.5889623e-01  -2.4788098e-02   1.2518216e-01   5.4255674e-01   6.3089153e-01   3.6073297e-01   3.3207011e-01  -2.7544632e-01  -2.6949701e-01  -3.9475752e-01  -4.3578812e-01  -4.6723288e-01  -4.1422525e-01  -2.3848037e-02  -7.3601899e-02   5.6207102e-01   6.7909334e-01  -7.0239728e-03   4.7836025e-03   5.3049494e-01   5.2041464e-01  -3.6472657e-01  -4.2993912e-01  -3.7163628e-02   1.6480484e-01  -1.6710563e-01  -5.9503944e-02   4.0059453e-01   3.5276651e-01  -2.3655013e-01  -7.7360773e-02  -2.0837640e-01  -1.8771478e-01  -6.1474121e-02   5.0592199e-02   1.7371886e-01   1.4902523e-01  -1.8530741e-01  -1.3033374e-01   4.0404955e-02  -1.2309359e-01   8.4786471e-02  -1.8979104e-01   8.5173281e-01   1.0000000e+00   4.5342908e-01   4.5454898e-01   4.5981542e-01   5.4297399e-01   5.9106616e-01   6.4705899e-01  -3.0034745e-01  -2.9843557e-01  -2.6055702e-01  -2.8811743e-01   1.5716080e-01   2.9279494e-01  -2.3398788e-01  -1.6433152e-01   4.5210004e-01   5.1324915e-01   4.2699506e-01   4.3358321e-01   1.3444052e-01   3.0816190e-01   4.1722227e-01   5.6662301e-01   4.1979073e-01   5.6850908e-01   2.8669567e-02   3.1386085e-01  -2.4799701e-01  -3.2719331e-01  -1.7022025e-01  -3.6774393e-01  -5.0809429e-03  -2.4922486e-01  -4.6081552e-02  -2.0300048e-01  -3.6255983e-01  -1.5079189e-01  -3.0744037e-01  -2.4978528e-01  -9.6301200e-02  -1.3574902e-01   2.3030998e-01   8.0478847e-02   9.9804107e-02   1.6693010e-01  -1.0727325e-01  -9.2031778e-02  -3.1756880e-01  -3.2095566e-01   1.3832040e-02  -6.9776231e-02  -3.7514621e-01  -4.4893655e-01  -3.2906594e-01  -1.2416326e-01  -2.8684009e-02  -1.1743340e-01  -3.9999402e-01  -3.6558556e-01
   2.7699358e-01   3.6397326e-01  -2.6999826e-01  -3.6123477e-02   9.0123058e-02   2.1043454e-01   1.3288189e-01   9.8244644e-02   1.0542588e-01   2.5637759e-01   1.9297105e-01   2.4446423e-01   2.0353643e-01   3.4104387e-01   3.1590824e-01   3.8088883e-01   3.4746067e-01   2.8714580e-01   2.3150674e-01   1.9693383e-01   6.6337879e-02   1.0003634e-01  -3.8010579e-01  -3.3857374e-01  -3.6233999e-01  -2.5535443e-01   3.0536374e-02   5.3389718e-02   4.3394641e-01   4.2361255e-01   5.7077544e-02   1.6410480e-01   4.7097493e-01   4.4790958e-01  -2.8376028e-01  -3.4288870e-01  -1.9580024e-01   2.1831667e-02  -1.2919296e-01  -1.9907186e-01   2.2908080e-01   1.0111657e-01  -2.2097307e-01   1.0245369e-02  -4.0407674e-02  -2.5025801e-02  -3.5371357e-02   7.9464989e-02   5.8554191e-01   4.4440151e-01   2.3179348e-01   1.6546463e-01   2.8599991e-01   1.8627110e-01   1.5666188e-01  -3.3235344e-02   3.4311265e-01   4.5342908e-01   1.0000000e+00   7.1062809e-01   6.9478134e-01   7.1768622e-01   5.1413009e-01   6.3590060e-01  -1.7761404e-01  -8.2903017e-02  -1.5996443e-01  -9.2416520e-03   2.2314087e-02   1.8113139e-01  -1.9092164e-01  -2.6061682e-01   4.1010896e-01   3.0810877e-01   2.5680597e-01   1.4338483e-01  -1.7878761e-01   8.2267855e-02   2.6839848e-01   3.0122294e-01   2.7369490e-01   2.6016496e-01   4.4448736e-02   1.1172139e-01  -2.5316870e-01  -2.9897433e-01  -9.0853609e-02  -4.2380285e-01   5.3062828e-02  -3.1241708e-02   1.2140857e-01  -8.4009599e-03  -2.9165102e-01  -4.7452288e-02  -3.3979282e-01  -3.4197762e-01  -8.6192424e-02  -1.1501880e-01   2.2320327e-01   1.5445601e-01   2.6182329e-01   2.8981869e-01  -3.7571376e-02   8.5957942e-02  -2.3259217e-01  -2.7267512e-01   2.1437450e-01   2.1117968e-01  -4.3227300e-01  -4.4444652e-01  -3.8096287e-01  -1.7590114e-01  -1.4964483e-05  -9.3797512e-02  -3.1156113e-01  -3.1897029e-01
   3.6538650e-01   3.7225669e-01  -3.6135741e-01  -6.2086039e-02   9.0116446e-02   1.6167994e-01  -3.2605136e-02   1.7819388e-01   1.2144400e-01   1.8354312e-01   2.4973042e-01   3.8706499e-01   1.9184234e-01   4.7822149e-01   2.4371035e-01   4.7467601e-01   4.0796692e-01   3.9984339e-01   1.8784500e-01   1.2804053e-01  -4.9899063e-02  -4.2826279e-02  -3.5632135e-01  -3.2160348e-01  -4.1101824e-01  -3.0800887e-01  -6.7951163e-04   6.3992947e-02   4.0804647e-01   4.2405001e-01  -6.8436917e-03   1.3488411e-02   3.0864196e-01   3.3409436e-01  -3.1437316e-01  -3.1163230e-01  -2.2196974e-01   8.1773426e-02  -1.7089567e-01  -1.8118560e-01   1.7876339e-01   1.9748875e-01  -3.2519982e-01   2.4733338e-02  -1.0018197e-01  -2.1768863e-02   6.2073685e-02   1.4213038e-01   5.8145582e-01   5.4828368e-01   9.5493136e-02   3.8169932e-02   2.4875751e-01   2.2054389e-01   2.4216812e-01   1.4170124e-02   3.4890198e-01   4.5454898e-01   7.1062809e-01   1.0000000e+00   4.4352849e-01   7.3631263e-01   4.8206182e-01   6.4284943e-01  -3.2769724e-01  -1.2808858e-01  -4.1078135e-01  -1.4235047e-01  -2.0495120e-01   8.7816767e-02  -1.5811824e-01  -2.4034216e-01   3.8994647e-01   3.1459411e-01   2.8342778e-01   2.0910130e-01  -5.7770440e-02   1.6267738e-01   3.4818566e-01   3.0087589e-01   3.1399230e-01   2.9345239e-01   2.0242723e-01   3.2248519e-01  -3.1421510e-01  -4.3753103e-01   1.3030602e-01  -3.4681004e-01   4.5720932e-02  -7.5849663e-02   2.7203178e-01   1.0350196e-01  -2.1746464e-01  -1.2590809e-02  -3.9975006e-01  -2.7608314e-01  -3.1191983e-02  -1.0976536e-01   2.8707530e-01   2.3826935e-01   1.6691555e-01   1.5254178e-01  -9.7987500e-02   7.0986001e-03  -1.5998371e-01  -2.8701295e-01   1.4186754e-01   2.5825171e-02  -4.2802262e-01  -3.8573101e-01  -3.9124534e-01  -2.0081541e-01   2.3017058e-02  -7.5358533e-02  -2.1881444e-01  -2.1378712e-01
   3.1551270e-01   4.5045015e-01  -3.5096822e-01  -2.2818920e-01   1.3439878e-01   3.4366580e-01   2.9644419e-01   1.1456200e-01   3.0078025e-01   4.4018579e-01   3.5415120e-01   3.6243835e-01   4.3068109e-01   4.2556707e-01   4.2211771e-01   4.6574619e-01   3.8605705e-01   3.8638148e-01   1.5418270e-01   3.7905754e-02  -7.4351774e-03   1.6024969e-02  -4.4295754e-01  -4.6195250e-01  -5.0895114e-01  -3.4988896e-01   3.3862179e-02   8.2091174e-02   4.7833211e-01   5.5826323e-01  -1.3969962e-01   5.2823984e-03   4.7685736e-01   4.8014833e-01  -4.6061542e-01  -4.6870968e-01  -1.5003877e-01  -4.9422905e-02  -1.3269833e-02  -1.7438047e-01   3.1255959e-01   1.8268984e-01  -1.9307438e-01   9.6589671e-03  -9.5993215e-02  -9.4134969e-02   2.2474263e-02   9.0635042e-02   5.4596092e-01   2.4553744e-01   3.1608697e-01   2.1977462e-01   3.9554928e-01   8.5564321e-02   1.9841146e-01  -4.2695034e-03   4.7533688e-01   4.5981542e-01   6.9478134e-01   4.4352849e-01   1.0000000e+00   7.3526382e-01   6.2425235e-01   6.9928536e-01  -1.2956315e-03   1.0224892e-01  -2.2199846e-01  -1.3686599e-01   1.0464657e-01   7.0075169e-02  -2.5512851e-01  -3.6393678e-01   5.1992461e-01   4.0475939e-01   3.3822602e-01   3.4311245e-01  -9.8432058e-02  -4.3453834e-02   2.1479397e-01   3.9148139e-01   2.0474192e-01   3.4180801e-01   1.4174929e-02   4.2890540e-02  -4.1143241e-01  -4.5121908e-01  -4.5947158e-02  -5.8813640e-01   6.2265255e-02  -1.5469606e-01   1.2530954e-01  -1.3075064e-02  -2.9476034e-01  -8.7087640e-02  -1.8280262e-01  -1.3694285e-01  -7.4776928e-02   2.2534128e-02   2.2068472e-01   2.1295675e-01   1.4477115e-01   2.6436758e-01   1.3371239e-02   7.0161574e-02  -1.2550286e-01  -1.9316317e-01   2.8972358e-02   9.8872386e-02  -3.2217720e-01  -2.9920722e-01  -2.7726379e-01   5.5181494e-02   6.2334416e-02   4.5279783e-02  -2.1654442e-01  -2.6709544e-01
   4.4966597e-01   5.6974716e-01  -4.7215334e-01  -1.8795004e-01   1.9225940e-01   3.0026394e-01   4.5473071e-02   7.4342165e-02   2.8351166e-01   3.9818504e-01   3.2572600e-01   4.7821680e-01   2.8069983e-01   4.7114534e-01   2.8516412e-01   6.0464320e-01   5.2840301e-01   4.9102972e-01   2.9307248e-01   2.9204797e-01  -7.1440357e-02  -1.0091660e-02  -4.7948374e-01  -4.8064202e-01  -5.4129988e-01  -3.8051670e-01   9.0577902e-02   1.1754754e-01   5.9462194e-01   6.5194067e-01  -3.7296723e-02   5.2719815e-02   4.2591413e-01   4.7650156e-01  -5.4288960e-01  -5.6216428e-01  -2.1319675e-01   1.1597863e-01  -1.2881685e-01  -1.5753438e-01   3.7047531e-01   3.9367795e-01  -4.5807410e-01  -1.2710197e-01  -3.4092290e-01  -2.9573284e-01  -2.7848714e-02   2.7693820e-02   4.5798954e-01   2.6709461e-01   8.2779614e-02   4.9153570e-02   3.4469810e-01   1.4286363e-01   2.1787181e-01  -4.3913697e-02   5.3852890e-01   5.4297399e-01   7.1768622e-01   7.3631263e-01   7.3526382e-01   1.0000000e+00   6.6463679e-01   8.5377320e-01  -3.2908156e-01  -1.4714210e-01  -5.0849549e-01  -3.7361377e-01  -6.4966726e-02   9.4478814e-02  -2.3595785e-01  -2.6826281e-01   5.9759028e-01   5.1594333e-01   4.9619208e-01   4.2248999e-01   2.0514444e-02   1.6232303e-01   4.1825482e-01   4.4196700e-01   3.9690881e-01   4.4651016e-01   1.9386532e-01   3.3604039e-01  -3.7875224e-01  -5.5746881e-01   1.0555305e-01  -4.9324258e-01   1.1407805e-01  -1.3869264e-01   1.3781723e-01   3.4471034e-04  -3.0431275e-01  -1.0013139e-01  -3.1083035e-01  -2.3915999e-01  -1.0684570e-01  -9.6062867e-02   2.3871493e-01   1.6174992e-01   1.0170595e-01   2.4206932e-01  -2.1195195e-01  -6.2496497e-02  -3.1502276e-01  -4.0723829e-01   6.4486307e-02  -1.3705644e-02  -3.8438529e-01  -4.0595313e-01  -4.5570596e-01  -8.3803009e-02   2.9221213e-03  -1.4262257e-01  -4.0333331e-01  -4.2026706e-01
   4.8872939e-01   4.4657494e-01  -6.6079130e-01  -3.9626116e-01   9.4561781e-02   2.3529439e-01  -6.6282440e-02  -1.2271153e-01   2.1462889e-01   4.5043372e-01   4.4210255e-01   2.7649139e-01   2.4008152e-01   2.8318042e-01   1.9846541e-01   3.4458758e-01   8.1457010e-01   7.3106801e-01   3.0091585e-01   2.2527537e-01  -2.8509222e-01  -2.4193405e-01  -7.0266154e-01  -6.4054857e-01  -6.8379479e-01  -5.8299858e-01  -4.6227290e-02  -3.5007028e-02   7.5877420e-01   8.2491251e-01  -2.4878044e-01  -1.3729790e-01   5.7738991e-01   7.0786457e-01  -6.1234162e-01  -5.9980884e-01  -1.6341502e-01   1.1812284e-01  -5.2067201e-02  -3.8159503e-02   5.5510785e-01   4.8269776e-01  -3.3540474e-01  -6.4912217e-02  -3.0499177e-01  -3.3560598e-01   4.6990367e-02   1.1997989e-01   2.3145199e-01   6.4776076e-02  -1.4202542e-01  -1.5828330e-01   2.1929591e-01  -4.6878984e-02   1.7785861e-01  -7.5642105e-02   6.6024713e-01   5.9106616e-01   5.1413009e-01   4.8206182e-01   6.2425235e-01   6.6463679e-01   1.0000000e+00   8.2240280e-01  -3.4413563e-01  -3.1644542e-01  -5.1873408e-01  -4.0130967e-01  -2.7569877e-02   1.8498095e-01  -5.1207305e-01  -5.3299449e-01   6.0781290e-01   5.1178906e-01   4.7639800e-01   4.2477184e-01   1.3889044e-02   1.1717482e-01   6.2742563e-01   8.1157548e-01   7.4494842e-01   7.7969609e-01   2.3710022e-01   4.2967682e-01  -3.4500880e-01  -4.3420474e-01  -1.2360335e-02  -4.9260427e-01   5.5442023e-02  -3.1688088e-01  -2.7420239e-02  -1.7814333e-01  -3.1212209e-01  -1.6922910e-01  -7.8995880e-02  -5.7146347e-02   2.5813618e-02   8.2311782e-02   3.4411781e-01   2.3963275e-01   1.6646551e-01   2.0839233e-01   1.6022540e-02  -1.0160066e-01  -1.3600271e-01  -2.5619396e-01   8.3499330e-02  -1.0832335e-01  -1.9201693e-01  -2.1633328e-01  -3.4382025e-01   8.0965059e-02   1.1760908e-01   8.0608992e-02  -2.4633515e-01  -2.8590858e-01
   4.9562838e-01   5.6755484e-01  -5.9933252e-01  -3.4706210e-01   2.3675240e-01   3.5228156e-01  -4.8251233e-02  -4.3535126e-02   3.1079999e-01   4.7043563e-01   4.2386996e-01   4.5607984e-01   2.9860399e-01   4.9990204e-01   3.0700019e-01   5.3864058e-01   6.4762334e-01   7.0365150e-01   2.5577205e-01   2.5767026e-01  -8.6301365e-02   1.5716980e-04  -6.3994638e-01  -6.1978596e-01  -6.1716809e-01  -5.0298084e-01   5.2271579e-02   9.2942571e-02   6.8311724e-01   7.9548781e-01  -1.7263524e-01  -6.9237508e-02   5.1421889e-01   6.3963008e-01  -7.0022405e-01  -6.7285655e-01  -2.1774436e-01   1.2435337e-01   3.3664167e-03  -4.6895287e-02   4.8583277e-01   4.8925710e-01  -4.4291289e-01  -3.6665413e-02  -3.7580424e-01  -3.1854415e-01   7.5565561e-02   1.5455450e-01   4.0060330e-01   2.3464680e-01   9.1347363e-04   4.2407188e-02   3.8312630e-01   1.3799387e-01   2.9945295e-01   4.5918491e-02   6.6765688e-01   6.4705899e-01   6.3590060e-01   6.4284943e-01   6.9928536e-01   8.5377320e-01   8.2240280e-01   1.0000000e+00  -4.2415564e-01  -2.9548843e-01  -6.0920032e-01  -4.6203016e-01  -8.7876842e-02   5.7697800e-02  -3.7095545e-01  -4.4556488e-01   6.5952039e-01   6.1507952e-01   5.3714289e-01   4.8674292e-01   4.6705506e-02   1.6995894e-01   5.0362865e-01   6.3409254e-01   5.3701392e-01   6.4340146e-01   1.9028716e-01   4.0386256e-01  -4.4619194e-01  -5.6298299e-01   1.0212372e-01  -4.5171298e-01   4.2747023e-02  -2.3402531e-01   2.4158772e-02  -1.5488320e-01  -3.9036172e-01  -2.3799394e-01  -2.6550138e-01  -1.9472112e-01  -8.9732333e-03   3.8236157e-02   3.5496275e-01   2.8986132e-01   1.2037206e-01   1.4422772e-01  -1.0891372e-01  -1.3525645e-01  -1.9916466e-01  -3.2419749e-01  -1.2949192e-01  -1.4888611e-01  -4.2808012e-01  -4.3142889e-01  -5.0729819e-01  -7.5455063e-03   7.8367360e-02   2.2050293e-02  -2.8773666e-01  -3.7530923e-01
  -1.3777142e-01  -1.8983771e-01   6.1728366e-01   4.2216514e-01  -1.8930422e-01  -3.3050851e-01   6.3071129e-01   4.7250903e-01  -1.1948136e-01  -2.6846086e-01   1.1781994e-01   4.8879098e-02   5.6705703e-02  -5.1241971e-02  -3.3859286e-02  -2.2653416e-01  -2.2460309e-01  -3.5683408e-01   7.7332976e-02  -5.9827491e-02  -7.7894461e-02  -1.3071717e-01   6.0793689e-01   4.6745013e-01   2.9236751e-01   2.4271939e-01  -1.0791466e-01  -1.3347479e-01  -2.4353437e-01  -3.7869942e-01   2.5374454e-01   1.3228637e-01   8.9401863e-02  -1.1563429e-01   6.0583990e-01   5.6035780e-01  -1.3145134e-01  -4.3520872e-01  -3.1470629e-01  -3.4291073e-01  -3.8254362e-01  -4.3372916e-01   2.7358193e-01  -4.9754750e-02   6.7192246e-01   5.3440881e-01  -2.5654953e-01  -2.2092416e-01  -1.5796090e-01  -1.6401403e-02   1.6967850e-01   2.2544671e-02  -2.7275422e-01  -2.5724486e-01  -5.1039130e-01  -3.0111682e-01  -3.0495569e-01  -3.0034745e-01  -1.7761404e-01  -3.2769724e-01  -1.2956315e-03  -3.2908156e-01  -3.4413563e-01  -4.2415564e-01   1.0000000e+00   7.4216177e-01   7.3106231e-01   5.9623320e-01   1.1158309e-01  -8.1116673e-02   9.4577894e-02   2.0993317e-01  -2.6644363e-01  -3.5410816e-01  -2.0184296e-01  -1.5322961e-01   4.0691802e-02   2.9755410e-03  -2.7516472e-01  -2.6339337e-01  -2.4667466e-01  -2.9900414e-01   1.4599927e-01  -1.4703287e-01   5.9913857e-01   6.6192911e-01  -1.9294743e-02   1.9799167e-01   2.2316759e-01   3.3719903e-01  -6.1143499e-02   3.0828681e-01   2.8385633e-01   3.3059464e-01  -1.1538938e-01  -1.4934675e-01  -2.9993223e-01  -2.6230214e-01  -4.7130337e-01  -2.2387399e-01  -1.3803549e-01   1.5312814e-01   5.3162214e-02   9.4178797e-02  -2.6309489e-02  -4.0267966e-02   1.4938668e-01   2.2708270e-01   8.3670023e-02   2.6230338e-02   2.6874719e-01  -1.6913909e-02  -5.1074993e-02  -1.4216722e-01  -1.0786460e-01  -3.3421803e-02
  -7.3368761e-02  -1.8489074e-01   4.1771428e-01   3.5101864e-01  -8.2697329e-02  -1.3581647e-02   4.0232744e-01   5.8170997e-01   5.7194722e-02  -5.7630774e-03   3.2371806e-02   2.6044002e-02   2.7514165e-03   5.7064069e-02   9.1796164e-02  -9.1445552e-03  -2.0072720e-01  -2.2682104e-01   2.7698614e-02  -1.0788694e-01   1.0380698e-01   8.4341448e-02   4.7164049e-01   4.4145450e-01   2.6441420e-01   2.8004774e-01  -1.1005489e-01   4.8246576e-02  -2.8686493e-01  -3.4117989e-01   1.0254102e-01   1.1985976e-01  -5.9664111e-04  -6.0979059e-02   4.2399381e-01   4.5094624e-01  -1.4114313e-01  -3.6072396e-01  -4.3779598e-02  -1.5676570e-01  -3.7464532e-01  -4.2171499e-01   1.2161191e-01   5.3984577e-02   4.6604498e-01   5.0260237e-01  -8.3169771e-02  -4.7449803e-02   4.3126996e-02   1.3917318e-01   2.3014856e-01   2.7216557e-01   2.3562987e-02  -1.8255762e-02  -1.2644440e-01  -3.2063184e-02  -2.1289418e-01  -2.9843557e-01  -8.2903017e-02  -1.2808858e-01   1.0224892e-01  -1.4714210e-01  -3.1644542e-01  -2.9548843e-01   7.4216177e-01   1.0000000e+00   4.0996244e-01   4.8603124e-01  -3.5696986e-03  -2.5070239e-01   1.0580358e-01   1.5678682e-01  -1.9938970e-01  -2.6791271e-01  -1.1193210e-01  -7.0837276e-02   3.5595023e-02   4.9826071e-02  -1.7122083e-01  -2.7397212e-01  -3.1079208e-01  -2.6866829e-01   1.4539836e-01  -1.6325424e-01   3.4239605e-01   4.2266226e-01   2.1600553e-01   2.3508681e-01   2.0765402e-01   2.5760178e-01   1.0206662e-01   2.2588451e-01   3.1610009e-01   1.0918631e-01   3.3174787e-02  -5.8734552e-02  -6.8287448e-02  -5.0369514e-02  -1.7749391e-01   6.7336914e-02  -6.7745465e-02  -2.9479851e-02   8.6993230e-02   6.1005815e-02   5.5817227e-02  -3.4012831e-02  -4.5651659e-02   7.7101470e-02   1.0786334e-01   7.2664616e-02   1.8825505e-01   1.3115059e-01   7.9150926e-02  -4.4640408e-02  -4.5591953e-03  -2.9861585e-02
  -2.2746727e-01  -2.1700852e-01   7.1443485e-01   5.2477253e-01  -2.6901358e-01  -4.4292589e-01   5.3634991e-01   2.3704884e-01  -3.3247270e-01  -4.7778326e-01  -1.2860894e-01  -2.2185518e-01  -3.8069148e-02  -2.2706598e-01  -1.7663356e-01  -4.8475613e-01  -4.3876101e-01  -5.3812409e-01   1.5004254e-02  -2.6353173e-02   1.5071748e-02  -7.2457169e-02   5.8002624e-01   5.3071264e-01   4.7038215e-01   3.6102992e-01  -8.5770393e-02  -1.9209944e-01  -3.9976037e-01  -5.5575022e-01   3.8262754e-01   2.5055188e-01   4.2781481e-02  -1.7127866e-01   7.6350610e-01   6.7787179e-01   1.6023864e-01  -3.0956563e-01  -2.1698465e-01  -2.4128288e-01  -3.2987685e-01  -5.3718899e-01   3.9348888e-01  -8.8051291e-02   6.6803975e-01   5.0121835e-01  -3.5270198e-01  -3.7825799e-01  -2.8482977e-01  -2.8395017e-02   1.5846393e-01   1.3000892e-02  -5.1772630e-01  -3.5356221e-01  -5.0953406e-01  -3.1203871e-01  -3.8814089e-01  -2.6055702e-01  -1.5996443e-01  -4.1078135e-01  -2.2199846e-01  -5.0849549e-01  -5.1873408e-01  -6.0920032e-01   7.3106231e-01   4.0996244e-01   1.0000000e+00   8.0823527e-01   3.2807420e-01   8.1199839e-02   2.8921195e-01   4.1148527e-01  -3.9882629e-01  -4.6254597e-01  -3.6273551e-01  -3.5508329e-01  -7.8796004e-02  -2.6666411e-02  -4.1730442e-01  -3.7034670e-01  -3.1602138e-01  -4.1985857e-01  -1.9864756e-01  -3.3905806e-01   5.4775135e-01   7.0387524e-01  -3.4848195e-01   2.7509207e-01   7.2462648e-02   2.6213565e-01  -2.5302104e-01   1.4247192e-01   1.7161684e-01   2.5672552e-01  -9.2278901e-02  -1.7521195e-01  -2.5631455e-01  -3.0798436e-01  -5.2000867e-01  -4.1256753e-01  -1.6373025e-01   1.0207681e-01  -6.1238276e-02   1.2261056e-01  -4.4404593e-02   1.4563602e-02   2.2506568e-01   4.0297877e-01   7.3982280e-02   4.3511871e-02   2.9416923e-01  -2.6459413e-01  -2.9594473e-01  -3.0937245e-01  -1.0878561e-01  -6.3195592e-03
  -2.2551792e-01  -3.0397957e-01   4.6117006e-01   3.5842330e-01  -1.5051384e-01  -1.8306960e-01   3.4045516e-01   2.7257446e-01  -1.9183019e-01  -2.4963530e-01  -1.9284214e-01  -2.1065733e-01  -1.7993141e-01  -1.2659251e-01  -5.7070382e-02  -3.0479569e-01  -3.9195657e-01  -4.7679138e-01  -1.3323612e-01  -2.2188453e-01   1.6457795e-01   1.2221219e-01   3.2726411e-01   3.8602336e-01   4.0029873e-01   3.5378820e-01  -4.6546127e-03   1.5920324e-02  -4.2676508e-01  -5.5690181e-01   2.0097809e-01   1.6337460e-01  -2.0890239e-02  -9.7181104e-02   6.4988654e-01   6.3510188e-01   7.4655613e-02  -3.2781851e-01  -9.0131149e-02  -2.0498849e-01  -4.1113704e-01  -6.2265409e-01   4.7171865e-01   1.6083498e-01   7.3024277e-01   7.3651479e-01  -9.7756787e-02  -1.6470887e-01  -3.1742196e-02   3.1394712e-01   3.5832663e-01   2.7493998e-01  -3.0508423e-01  -2.6258551e-01  -2.6560513e-01  -2.1093957e-01  -3.5818256e-01  -2.8811743e-01  -9.2416520e-03  -1.4235047e-01  -1.3686599e-01  -3.7361377e-01  -4.0130967e-01  -4.6203016e-01   5.9623320e-01   4.8603124e-01   8.0823527e-01   1.0000000e+00   9.5778918e-02  -1.3664973e-01   2.5709728e-01   2.8336386e-01  -3.9524811e-01  -5.2778073e-01  -3.7017342e-01  -4.6391304e-01  -2.7930126e-01  -8.1977503e-02  -3.2275745e-01  -3.2877116e-01  -2.2514480e-01  -3.2066316e-01  -1.8659161e-01  -3.1203848e-01   3.8230933e-01   5.9206171e-01  -1.5164495e-01   2.6305219e-01  -1.1006091e-01   1.5587971e-01  -1.5432836e-01   7.3894749e-02   2.0379313e-01   9.6023032e-02  -3.2503387e-02  -1.8630465e-01  -6.1663062e-02  -2.3651489e-01  -3.2798438e-01  -2.3351647e-01  -1.2910411e-01  -7.3596851e-02  -3.5201881e-03   5.2222268e-02   3.2150741e-02   6.1870886e-02   1.1480976e-01   2.9389999e-01   3.5869075e-02   8.7473460e-03   1.8447385e-01  -2.1765607e-01  -2.4973181e-01  -2.6078385e-01  -1.8931467e-02   6.8110838e-03
   1.7849789e-01   2.9768065e-01   2.1435862e-01   2.4331982e-01  -2.0952458e-01  -2.0397792e-01   3.1070796e-01   5.3993039e-02  -3.4125685e-01  -2.2283302e-01  -1.1907785e-02   8.0774129e-02   1.5521176e-01   1.0957152e-01  -2.3962473e-02  -9.6928569e-02   4.9442962e-02   5.7724298e-02   4.5719399e-01   4.8420673e-01  -5.6972260e-02  -8.5595494e-02   1.0951428e-01   9.3728006e-02  -4.0085974e-02  -8.6382164e-02  -1.0090670e-01  -2.0653187e-01   9.2496521e-02   1.1796596e-01   1.6823816e-01   1.6272380e-01   3.1051779e-01   1.7289402e-01   1.0733760e-01  -8.8057697e-02   6.1846608e-02  -1.5842407e-01  -9.0017259e-02  -1.7968318e-01   7.0394917e-02  -5.0085063e-02  -1.5427526e-02  -2.2698391e-01  -2.7289816e-02  -1.1504149e-01  -2.7745372e-01  -3.3621386e-01  -1.2956555e-01  -8.5493069e-02   3.8629604e-03   1.9668383e-02  -1.8380683e-01  -2.1400023e-01  -2.6417313e-01  -1.8819724e-01   1.0867494e-01   1.5716080e-01   2.2314087e-02  -2.0495120e-01   1.0464657e-01  -6.4966726e-02  -2.7569877e-02  -8.7876842e-02   1.1158309e-01  -3.5696986e-03   3.2807420e-01   9.5778918e-02   1.0000000e+00   5.3898564e-01   3.9898922e-02   6.8394319e-02  -1.2690210e-02   1.2698640e-01  -5.0195183e-02  -2.3462872e-02   1.0541651e-01   1.7150690e-02  -7.1301569e-02   1.2360814e-01   7.0331472e-02   8.4452356e-02  -1.0853210e-01  -6.5315636e-02   1.1139857e-01   1.8630916e-01  -4.0160830e-01  -1.8447477e-01   3.5567429e-02   6.4543881e-02  -5.3525128e-02   5.8357752e-02  -9.8535571e-02   7.7266884e-02   3.5560063e-03  -3.5662892e-02  -2.4767956e-01  -1.4197723e-02  -1.3575307e-01  -1.2715892e-01   1.2842622e-01   2.0053112e-01  -5.0940285e-02   2.1722774e-01  -1.7636744e-01  -1.5039092e-01   1.5941958e-01   2.9614077e-01  -1.4223200e-02  -7.4852290e-02  -6.3546137e-02   8.5093922e-03  -2.1426303e-01  -3.7196345e-02  -1.8587161e-01  -2.8635388e-01
   1.5736145e-01   2.2911880e-01   4.9754816e-02   8.3439271e-02  -2.3549434e-02  -1.6943290e-01   7.6073166e-02  -1.4844319e-01  -9.8019147e-02  -1.2512889e-01  -1.1060974e-01  -1.1159127e-01   5.7639451e-02  -1.0001599e-01  -1.1834643e-01  -1.9160942e-01   1.9774548e-01   7.0749743e-02   4.2851040e-01   4.5234307e-01  -1.2774612e-01  -2.1311290e-01  -4.3040998e-02  -1.1861518e-01  -5.4545452e-02  -6.8284613e-02   7.8163822e-03  -1.8741067e-01   2.2215235e-01   2.3096598e-01   1.3240723e-01   4.1531973e-02   2.9732312e-01   1.8981154e-01   4.7769852e-03  -1.9176274e-01   8.6617026e-02   2.5662833e-02  -9.6732869e-02  -6.1430221e-02   9.7265901e-02   1.1956663e-01  -8.2031422e-02  -1.4298872e-01  -1.0451223e-01  -2.7235255e-01  -2.2504211e-01  -1.6028923e-01  -3.2371494e-02  -4.2031965e-02  -2.6399853e-01  -2.1550913e-01  -2.0917641e-01  -9.0374319e-02  -2.0214257e-01  -1.4202078e-01   1.5826679e-01   2.9279494e-01   1.8113139e-01   8.7816767e-02   7.0075169e-02   9.4478814e-02   1.8498095e-01   5.7697800e-02  -8.1116673e-02  -2.5070239e-01   8.1199839e-02  -1.3664973e-01   5.3898564e-01   1.0000000e+00  -1.3063282e-01   1.2156454e-02  -2.1093964e-02   1.1745808e-01  -4.6362919e-02  -1.0244063e-02  -2.3999616e-02  -3.2081773e-02   5.2888967e-02   2.9025178e-01   1.5367464e-01   1.2028702e-01  -9.8112780e-02   6.2002591e-02   5.5317418e-02   1.0244502e-02  -3.5061847e-01  -1.4555298e-01   7.9217988e-03  -4.3056858e-02   8.0009221e-03   7.7727489e-02  -1.5176033e-01   1.8023046e-01  -5.5137415e-02  -1.4437104e-03  -6.6746536e-02   2.3331546e-02   1.2658408e-02  -2.8691387e-02   8.2396593e-02   3.0071548e-01  -7.8592960e-02   1.1979786e-01  -1.7122092e-01  -8.9502562e-02   3.0086807e-01   2.4312779e-01   1.6167578e-02   3.3952658e-03  -2.1343809e-02   3.7876618e-02  -7.4462490e-02  -8.9376447e-02  -1.9024547e-01  -1.3317964e-01
  -1.5810655e-01  -2.7417318e-01   2.3973266e-01   1.5026763e-02  -1.5070200e-01  -7.6125959e-02  -5.6304715e-02  -5.0347710e-02  -2.0202419e-01  -2.8788579e-01  -1.9554987e-01  -9.4131455e-02  -8.4180001e-02  -7.6072707e-02   1.9308638e-02  -3.3888949e-02  -4.6994769e-01  -3.8825295e-01  -2.0986271e-01  -1.3294055e-01   2.9797405e-01   3.5153671e-01   2.9501499e-01   3.0571428e-01   2.5387084e-01   2.4905942e-01  -8.8388768e-02  -7.0957732e-02  -3.2674617e-01  -4.1243704e-01   2.3061655e-01   1.3018095e-01  -2.9675148e-01  -3.2788574e-01   4.0442894e-01   4.6692578e-01   2.3128603e-01   2.5526654e-02  -7.6588038e-02  -1.9517047e-01  -4.0996026e-01  -3.2053399e-01   1.4799613e-02  -1.8757422e-01  -7.7544291e-03   7.3544194e-02  -1.5691302e-01  -1.9612050e-01  -1.2884937e-01  -6.2984270e-02   3.4760254e-02  -1.1626797e-01  -7.1570618e-02  -5.5920437e-02  -1.4929904e-01  -1.5345826e-01  -3.4495546e-01  -2.3398788e-01  -1.9092164e-01  -1.5811824e-01  -2.5512851e-01  -2.3595785e-01  -5.1207305e-01  -3.7095545e-01   9.4577894e-02   1.0580358e-01   2.8921195e-01   2.5709728e-01   3.9898922e-02  -1.3063282e-01   1.0000000e+00   7.5176225e-01  -1.4897804e-01  -2.8186949e-01  -2.2340652e-01  -3.5631633e-01   2.3921808e-02  -4.6392722e-02  -3.7497219e-01  -5.1903463e-01  -3.6304395e-01  -4.8385552e-01  -9.3864744e-02  -2.5531340e-01   9.3543636e-02   1.5387228e-01  -1.2410531e-01   1.8466987e-01  -2.7668733e-01   1.0160996e-01   7.6282284e-02   2.9174476e-01   3.3728109e-01   3.4003389e-01  -6.2548082e-02  -1.6392521e-01  -1.0886017e-01  -2.2210640e-01  -1.7748124e-01  -1.6949798e-01  -4.3854397e-02   5.1039573e-02  -5.2794622e-02   4.9724802e-02  -1.4980684e-01  -6.1834809e-02   1.4980017e-01   2.0082355e-01  -7.4352426e-02  -5.4020059e-02   2.9254337e-01  -1.6195794e-01  -6.2875510e-02  -2.0983651e-01   4.2103929e-02  -1.1144139e-02
  -1.2259111e-01  -1.5289226e-01   4.1175859e-01   3.0611451e-01  -2.9645696e-01  -3.2475693e-01   7.6637790e-02   1.3406935e-01  -2.6597341e-01  -4.6442813e-01  -2.6893895e-01  -1.5394182e-01  -2.0339831e-01  -1.6195106e-01  -1.3142464e-01  -1.6042337e-01  -3.9386221e-01  -3.8394290e-01  -4.8701609e-02   5.5223372e-02   4.3055849e-02   9.4833706e-02   4.7890813e-01   4.9536322e-01   3.3314971e-01   3.1258318e-01  -1.8277124e-01  -2.5920426e-01  -2.7823769e-01  -3.8824217e-01   4.1191428e-01   2.8464882e-01  -2.1776577e-01  -3.2395608e-01   5.5437058e-01   5.2497444e-01   3.2352052e-01   1.0608288e-01  -2.2173647e-01  -1.9742498e-01  -3.5788136e-01  -3.2290144e-01   5.3882641e-02  -2.4050971e-01   8.7907307e-02   9.7575568e-02  -2.7089067e-01  -2.9168994e-01  -2.0404609e-01  -9.4012490e-02  -9.0571525e-02  -1.3450396e-01  -1.7027105e-01  -1.9581745e-01  -3.1461187e-01  -3.0956086e-01  -2.9145282e-01  -1.6433152e-01  -2.6061682e-01  -2.4034216e-01  -3.6393678e-01  -2.6826281e-01  -5.3299449e-01  -4.4556488e-01   2.0993317e-01   1.5678682e-01   4.1148527e-01   2.8336386e-01   6.8394319e-02   1.2156454e-02   7.5176225e-01   1.0000000e+00  -2.3178275e-01  -1.9616390e-01  -2.6619377e-01  -2.2875964e-01   3.1107100e-02   1.6183807e-01  -3.7562611e-01  -4.6399607e-01  -2.8762950e-01  -4.4289453e-01   2.2242516e-02  -1.0947976e-01   3.5109335e-01   3.2661136e-01  -6.4350947e-02   3.0955516e-01   5.7716954e-02   1.9267115e-01   1.2686523e-01   3.4245045e-01   4.2093718e-01   4.1684976e-01  -9.1839592e-02  -2.1409322e-01  -1.9080791e-01  -3.3549085e-01  -3.3539338e-01  -3.5018465e-01  -4.9628957e-02   1.0192931e-01  -1.4705671e-01   8.2651298e-04  -2.5679542e-01  -1.2763971e-01   2.7012483e-01   3.0741366e-01   1.2556050e-02  -2.7375967e-02   3.3408314e-01  -3.0957538e-01  -2.3583768e-01  -4.4753012e-01  -1.9915597e-01  -9.3081921e-02
   5.2941752e-01   5.5580093e-01  -4.2954635e-01  -1.4011637e-01   5.9447787e-02   1.2838384e-01   8.5910467e-02   1.3389721e-01   1.7461846e-01   3.0986575e-01   6.1559304e-01   4.7598161e-01   4.0242805e-01   4.7914311e-01   2.8179146e-01   4.9107434e-01   6.2328350e-01   6.6237887e-01   3.5196352e-01   3.5396399e-01  -3.0432991e-01  -2.3809657e-01  -3.7941613e-01  -3.8111411e-01  -5.4571295e-01  -4.7414881e-01  -2.8836636e-02  -6.9484111e-02   7.6266704e-01   6.9006844e-01   9.1604205e-02   1.5053083e-01   5.1330388e-01   5.6396664e-01  -4.7123569e-01  -4.4977113e-01  -1.7016583e-01   2.5657365e-01  -2.0654332e-01  -1.6209267e-01   5.0826883e-01   5.4333294e-01  -3.0842280e-01  -1.0133301e-01  -2.3033510e-01  -2.2165224e-01   1.0007512e-01   1.5798380e-01   3.1772898e-01   1.3982955e-01   1.5602418e-02  -9.6961147e-03   3.3444415e-01  -1.2473828e-02   1.5428433e-01  -1.1281046e-01   5.8036822e-01   4.5210004e-01   4.1010896e-01   3.8994647e-01   5.1992461e-01   5.9759028e-01   6.0781290e-01   6.5952039e-01  -2.6644363e-01  -1.9938970e-01  -3.9882629e-01  -3.9524811e-01  -1.2690210e-02  -2.1093964e-02  -1.4897804e-01  -2.3178275e-01   1.0000000e+00   7.5841865e-01   8.4435994e-01   6.9625708e-01   2.9866817e-01   3.7649940e-01   5.1484265e-01   5.0669002e-01   5.3419452e-01   5.9882661e-01   3.6152502e-01   4.9032834e-01  -2.3233509e-01  -3.2411385e-01   1.2400783e-01  -4.3249340e-01   1.6043996e-01  -1.4797175e-01   5.3286447e-02  -9.7308316e-02  -2.0242116e-01  -8.2042924e-02  -3.0439349e-01  -1.9579734e-01  -1.5605548e-01  -4.6491635e-02   2.6736229e-01   1.0583842e-01   1.8981656e-02   2.6652481e-01  -1.5027239e-01  -3.0944627e-02  -3.2428514e-01  -4.4008229e-01  -1.3036113e-02   1.1431891e-01  -4.4484495e-01  -4.0379615e-01  -2.7307469e-01  -1.3891237e-01  -1.0543667e-05  -9.3916422e-06  -3.7162944e-01  -4.0377445e-01
   5.1839125e-01   5.9941591e-01  -3.0253754e-01   1.3999569e-02   2.3989435e-02   4.6781182e-02   8.6367558e-02   1.8597736e-01   1.2067372e-01   1.7769564e-01   4.5509069e-01   4.7241587e-01   3.5508953e-01   4.7181813e-01   2.1489903e-01   4.4208332e-01   6.1632146e-01   6.9395629e-01   3.8978128e-01   4.1777539e-01  -3.0750477e-01  -2.5312616e-01  -2.6223214e-01  -2.3352782e-01  -4.4432184e-01  -3.8709235e-01  -6.9507166e-02  -1.4103808e-01   6.8178079e-01   7.4094275e-01   1.2934032e-01   2.5833932e-01   4.8268101e-01   5.2489298e-01  -4.8597642e-01  -5.0079749e-01  -2.1635460e-01   2.9063522e-01  -1.3517115e-01  -3.0725454e-02   4.7201234e-01   6.2193544e-01  -3.7240152e-01  -1.3344875e-01  -3.1862416e-01  -3.6582449e-01   1.2785408e-02   1.4035841e-01   2.6643838e-01   1.4471022e-01  -1.3648230e-01   1.6503028e-03   3.9800948e-01   1.2982909e-01   1.7649918e-01  -3.4602487e-03   6.0343611e-01   5.1324915e-01   3.0810877e-01   3.1459411e-01   4.0475939e-01   5.1594333e-01   5.1178906e-01   6.1507952e-01  -3.5410816e-01  -2.6791271e-01  -4.6254597e-01  -5.2778073e-01   1.2698640e-01   1.1745808e-01  -2.8186949e-01  -1.9616390e-01   7.5841865e-01   1.0000000e+00   7.0110845e-01   8.3099071e-01   4.0583173e-01   4.6432539e-01   5.3230216e-01   5.3346633e-01   4.7459816e-01   6.0516388e-01   2.1945298e-01   5.3878552e-01  -2.1184482e-01  -3.0792027e-01   1.0812380e-01  -2.6564455e-01   2.6346142e-01   3.2635589e-02   9.3984968e-02  -8.5357496e-02  -2.0548633e-01  -1.3728083e-01  -2.9775289e-01  -1.6546879e-01  -2.1110328e-01  -1.5101767e-02   2.5912874e-01   1.0512539e-01  -3.4070425e-02   6.5594816e-02  -1.9935439e-01  -6.4913620e-02  -2.2692109e-01  -2.9460856e-01  -1.4014639e-01  -2.8139512e-02  -4.3004199e-01  -3.8178508e-01  -3.8446544e-01  -6.6208223e-02  -2.5183216e-02   3.1068986e-02  -2.9143693e-01  -3.1467748e-01
   5.8250777e-01   4.9710235e-01  -3.1886197e-01  -4.5827660e-02   2.9938601e-02   4.2283785e-02   5.8698667e-02   1.9514851e-01   1.3994153e-01   2.6249091e-01   4.9210821e-01   4.0158904e-01   1.8985278e-01   3.2290632e-01   1.4277554e-03   2.8908803e-01   5.7012459e-01   6.0309696e-01   3.7512285e-01   3.7985319e-01  -3.4254905e-01  -3.0639315e-01  -2.7768317e-01  -3.2480643e-01  -4.7444816e-01  -4.2537278e-01  -7.2970786e-02  -4.5621506e-02   6.4278027e-01   5.8312443e-01   1.9078075e-03   7.0092764e-02   3.9048908e-01   4.9703634e-01  -4.6467967e-01  -4.2418278e-01  -2.4806678e-01   2.4472501e-01  -1.6066690e-01  -4.8488711e-02   4.5220458e-01   5.3432822e-01  -2.2415646e-01   1.6686554e-02  -2.1330070e-01  -1.6158200e-01   1.6127643e-01   2.6901680e-01   1.0266350e-01   6.5007173e-02  -7.9636087e-02  -5.8036717e-02   2.2981564e-01   7.6349798e-02   1.4122342e-01  -4.7186349e-02   5.9627266e-01   4.2699506e-01   2.5680597e-01   2.8342778e-01   3.3822602e-01   4.9619208e-01   4.7639800e-01   5.3714289e-01  -2.0184296e-01  -1.1193210e-01  -3.6273551e-01  -3.7017342e-01  -5.0195183e-02  -4.6362919e-02  -2.2340652e-01  -2.6619377e-01   8.4435994e-01   7.0110845e-01   1.0000000e+00   7.6641208e-01   4.1967146e-01   4.6387955e-01   6.1977814e-01   4.7375396e-01   4.7245744e-01   5.8503755e-01   2.7806957e-01   5.0533938e-01  -8.2831959e-02  -1.4919754e-01   1.7573693e-01  -1.9877316e-01   1.4693203e-01  -7.3621319e-02   1.0372792e-02  -1.2973519e-01  -1.4065598e-01  -1.5176493e-01  -1.8675262e-01  -8.8620036e-02  -3.4308757e-02   4.1922335e-02   3.0093956e-01   2.1295961e-01   1.1096355e-02   1.5142760e-01  -3.2377479e-03   4.9440036e-03  -2.3081395e-01  -3.4903703e-01  -4.4981716e-02  -4.4808459e-02  -3.3173501e-01  -3.0178919e-01  -1.9040282e-01   4.3124249e-02   1.4339534e-01   4.3721124e-02  -3.4622027e-01  -3.5944708e-01
   4.8405448e-01   4.8121456e-01  -2.0191907e-01   5.0073524e-02   5.4399873e-02   2.7624129e-02   1.6505061e-01   2.2811087e-01   2.0699364e-01   2.2855715e-01   4.5676729e-01   4.0063360e-01   3.2793060e-01   3.7504080e-01   3.9335522e-02   2.8326493e-01   5.2551201e-01   6.0413088e-01   2.7693289e-01   2.6376744e-01  -3.6282981e-01  -3.7159335e-01  -1.6710801e-01  -2.0967061e-01  -3.7703132e-01  -3.4126767e-01  -7.7251651e-02  -7.9474241e-02   5.8366529e-01   5.9289385e-01  -8.2834056e-03   9.0628755e-02   3.5795680e-01   3.8764224e-01  -4.7826333e-01  -4.5277269e-01  -1.5736771e-01   2.8889466e-01  -4.5555095e-02   8.8991600e-02   5.0051499e-01   5.3454901e-01  -3.4570065e-01  -8.2676558e-02  -2.6629685e-01  -3.2767491e-01   2.7341389e-02   1.4249635e-01   7.8341227e-02   3.8985640e-04  -1.6602816e-01  -5.8121339e-02   2.6125184e-01   6.9758324e-02   1.6877242e-01   3.3774264e-02   5.7927918e-01   4.3358321e-01   1.4338483e-01   2.0910130e-01   3.4311245e-01   4.2248999e-01   4.2477184e-01   4.8674292e-01  -1.5322961e-01  -7.0837276e-02  -3.5508329e-01  -4.6391304e-01  -2.3462872e-02  -1.0244063e-02  -3.5631633e-01  -2.2875964e-01   6.9625708e-01   8.3099071e-01   7.6641208e-01   1.0000000e+00   4.6640274e-01   4.6579781e-01   4.9977537e-01   4.6747990e-01   3.8373832e-01   5.2315944e-01   2.4618134e-01   4.7076538e-01  -8.3943566e-02  -2.2576972e-01   2.2822011e-01  -9.2818634e-02   3.1588804e-01  -1.7050288e-02   3.5182675e-02  -3.4921152e-02  -1.8165590e-01  -1.2731211e-01  -1.7257571e-01  -5.6474612e-02  -5.6586297e-02   3.0482056e-02   2.9762002e-01   1.6210397e-01   1.9065362e-02   2.4054566e-02  -2.1855486e-02  -4.8337769e-02  -4.3909679e-02  -1.3655565e-01  -1.8100955e-01  -1.2553227e-01  -3.4036086e-01  -2.2968663e-01  -2.2642597e-01   9.0382636e-02   9.2685397e-02   6.7262396e-02  -1.8480453e-01  -1.4080115e-01
   2.3781119e-01   2.8607171e-01   1.0642636e-01   1.7685960e-01  -1.4304669e-01  -1.8827986e-01   2.1767478e-01   2.9060686e-01  -1.0817174e-01  -7.6091561e-02   4.6078720e-01   3.8676477e-01   3.1239944e-01   1.9808492e-01  -4.5185858e-02   1.2290405e-01   2.6171247e-01   2.8114468e-01   2.3290370e-01   2.7279085e-01  -2.7790777e-01  -2.7042785e-01   1.9201266e-01   1.0472334e-01  -1.7040282e-01  -1.6216255e-01  -1.8545509e-01  -1.6294532e-01   3.3915656e-01   2.5536404e-01   1.0773197e-01   3.9939454e-03   1.4158671e-01   1.0679699e-01  -7.6122044e-02  -4.5920832e-02  -1.3123862e-01   6.5110861e-02  -1.4808863e-01   1.3675685e-03   1.6689289e-01   3.4477130e-01  -1.3225012e-01  -1.0606623e-01  -6.9320048e-02  -1.4790828e-01  -4.1905979e-02   2.7735661e-02  -1.0192473e-01  -1.4747996e-01  -1.4309951e-01  -1.7532659e-01   2.3620768e-03   9.0909876e-02  -1.7663625e-02   5.8031811e-02   1.3393987e-01   1.3444052e-01  -1.7878761e-01  -5.7770440e-02  -9.8432058e-02   2.0514444e-02   1.3889044e-02   4.6705506e-02   4.0691802e-02   3.5595023e-02  -7.8796004e-02  -2.7930126e-01   1.0541651e-01  -2.3999616e-02   2.3921808e-02   3.1107100e-02   2.9866817e-01   4.0583173e-01   4.1967146e-01   4.6640274e-01   1.0000000e+00   5.8536829e-01   3.3780015e-01   1.4258698e-01   2.3250549e-01   2.4534950e-01   3.9533568e-01   4.7690023e-01   2.3677413e-01   1.8640855e-01   2.5745477e-01   1.0260290e-01   2.6848442e-01   1.6658315e-01  -5.5856822e-02   3.3230409e-02  -1.7478482e-01  -6.3048670e-02  -8.8353413e-02  -1.0060255e-01  -2.4126616e-01  -1.3875639e-01  -2.5161473e-02  -1.6090226e-02  -4.6906422e-02  -1.6661197e-02  -3.9252692e-02   9.4576505e-03  -9.5802368e-03  -1.6285848e-01  -3.6434588e-02  -1.7413029e-01  -3.7158327e-02  -1.3839546e-01  -1.7041240e-01   1.6259630e-02   4.1007911e-02   7.8990559e-02  -1.2199736e-01  -1.3463695e-01
   4.2544960e-01   3.5672796e-01   8.4173096e-02   3.8741024e-01  -2.9200416e-01  -3.2501896e-01   2.2370153e-01   4.2967729e-01  -2.4773412e-01  -1.7108483e-01   3.6556611e-01   2.9670023e-01   1.4632214e-01   2.2603803e-01  -1.5369403e-01   9.8427084e-02   3.8435594e-01   3.3236833e-01   2.9807760e-01   3.5108459e-01  -4.4348026e-01  -4.6266834e-01   1.3303542e-01   1.9961599e-01  -1.5171376e-01  -1.6841933e-01  -2.1171716e-01  -3.0050369e-01   4.5078691e-01   2.8976523e-01   2.9825743e-01   2.4532054e-01   2.5379518e-01   2.7629576e-01   1.0257318e-01   7.0400844e-02  -4.4344015e-02   3.3277969e-01  -3.0227356e-01  -8.7917430e-03   2.6050343e-01   3.6893221e-01  -1.1471992e-01  -8.9732833e-02   5.1710603e-02   4.9086664e-02  -5.2841904e-02  -2.6301069e-02   5.5104030e-03   1.0340414e-01  -2.3800250e-01  -1.4738565e-01   1.0570127e-02  -2.9103852e-02   2.4060382e-03  -1.0170757e-01   3.0836413e-01   3.0816190e-01   8.2267855e-02   1.6267738e-01  -4.3453834e-02   1.6232303e-01   1.1717482e-01   1.6995894e-01   2.9755410e-03   4.9826071e-02  -2.6666411e-02  -8.1977503e-02   1.7150690e-02  -3.2081773e-02  -4.6392722e-02   1.6183807e-01   3.7649940e-01   4.6432539e-01   4.6387955e-01   4.6579781e-01   5.8536829e-01   1.0000000e+00   4.5447719e-01   2.0685453e-01   3.8607283e-01   3.2950311e-01   4.3515253e-01   6.2058056e-01   2.5186107e-01   2.0946471e-01   2.5370182e-01   2.2197751e-01   4.3494828e-01   1.4009204e-01   8.9256294e-02   4.7281699e-02   2.7848108e-03   2.9049629e-02  -2.8837402e-01  -3.0392086e-01  -2.5074012e-01  -3.0161025e-01  -3.0042976e-02  -4.2607103e-02   5.4737791e-03   1.1354210e-01  -1.0357527e-01   6.1096398e-03  -2.7244410e-01  -2.8376490e-01   9.5682551e-02  -2.7678370e-04  -1.9542086e-01  -3.6190775e-01  -1.6122585e-01  -2.6455306e-01  -5.2349605e-02  -2.0628928e-01  -4.6095252e-01  -3.4783650e-01
   5.5074043e-01   3.9297839e-01  -4.3001641e-01  -1.0320394e-01  -1.5029861e-02   3.8863271e-02  -1.3583838e-01   1.0699078e-01  -4.5839878e-02   1.6979856e-01   3.5225522e-01   2.6633022e-01   6.5465893e-02   2.3108397e-01  -1.2043337e-01   2.4074298e-01   7.5198512e-01   5.8789509e-01   3.7102410e-01   3.5461878e-01  -3.7867946e-01  -3.3155097e-01  -4.0555428e-01  -3.0934883e-01  -4.9183342e-01  -4.3407204e-01  -7.6176701e-02  -4.4720041e-02   6.0788307e-01   6.0205825e-01  -8.2448644e-02  -3.1148103e-02   2.9448087e-01   4.6443637e-01  -3.4728005e-01  -3.1167234e-01  -1.9416536e-01   2.7813620e-01  -1.1927322e-01  -1.5303097e-03   4.0861524e-01   4.8122866e-01  -1.5165623e-01   3.9032445e-02  -1.4734695e-01  -1.3311949e-01   1.2746901e-01   2.4266616e-01   4.8704480e-02   8.2927840e-02  -2.1279575e-01  -1.5258863e-01   1.5990252e-01   2.4511062e-03   1.7930313e-01  -9.3447692e-03   5.7552466e-01   4.1722227e-01   2.6839848e-01   3.4818566e-01   2.1479397e-01   4.1825482e-01   6.2742563e-01   5.0362865e-01  -2.7516472e-01  -1.7122083e-01  -4.1730442e-01  -3.2275745e-01  -7.1301569e-02   5.2888967e-02  -3.7497219e-01  -3.7562611e-01   5.1484265e-01   5.3230216e-01   6.1977814e-01   4.9977537e-01   3.3780015e-01   4.5447719e-01   1.0000000e+00   6.7435477e-01   7.6465185e-01   7.1166218e-01   2.6710667e-01   5.3840473e-01  -3.7175141e-02  -9.1142250e-02   1.0632806e-01  -1.4460789e-01   2.0747626e-01  -7.5985236e-02  -2.8887016e-02  -2.2840093e-01  -1.9325927e-01  -2.2190249e-01  -1.6610571e-01  -7.6860634e-02  -7.0630294e-02   5.2476624e-02   3.3502908e-01   2.3148770e-01   9.5947671e-02   1.2091902e-01  -3.9539841e-02  -9.4714539e-02  -1.1700201e-01  -2.6036971e-01   1.5038007e-01  -7.1209357e-02  -2.3555922e-01  -3.2980526e-01  -2.7538205e-01   5.8660596e-02   1.4308815e-01  -5.0374676e-03  -2.9331833e-01  -2.5260327e-01
   5.1755114e-01   4.7036049e-01  -4.8159036e-01  -1.7997306e-01   1.0836108e-01   9.2592099e-02  -8.9588768e-02  -6.8823339e-02   1.0706536e-01   2.5802354e-01   3.5801409e-01   1.8396913e-01   2.0736014e-01   1.9482886e-01   8.7532417e-02   1.8811219e-01   8.3173652e-01   7.9598693e-01   4.0514396e-01   3.3080701e-01  -3.1674145e-01  -3.0236771e-01  -4.9353900e-01  -4.4327934e-01  -4.6784337e-01  -3.9879454e-01   1.4625587e-02  -4.4043513e-02   6.7499878e-01   7.7847976e-01  -1.1589518e-01  -3.4508049e-02   6.0460820e-01   7.1522211e-01  -4.1526513e-01  -4.3484535e-01  -1.8435600e-01   9.1073743e-02  -5.9094528e-02  -6.8965606e-04   5.0201189e-01   4.3475946e-01  -2.5298465e-01  -7.1063468e-02  -1.5548839e-01  -2.4772315e-01   8.7082158e-03   1.5062301e-01   4.1198421e-02   1.3826726e-02  -3.2815559e-01  -2.3973786e-01   1.0396289e-01  -1.3653598e-01   7.5283705e-02  -1.4640274e-01   7.0810833e-01   5.6662301e-01   3.0122294e-01   3.0087589e-01   3.9148139e-01   4.4196700e-01   8.1157548e-01   6.3409254e-01  -2.6339337e-01  -2.7397212e-01  -3.7034670e-01  -3.2877116e-01   1.2360814e-01   2.9025178e-01  -5.1903463e-01  -4.6399607e-01   5.0669002e-01   5.3346633e-01   4.7375396e-01   4.6747990e-01   1.4258698e-01   2.0685453e-01   6.7435477e-01   1.0000000e+00   7.8239512e-01   8.5849896e-01   1.8832660e-01   4.5507466e-01  -1.7843779e-01  -2.1098255e-01  -5.2422433e-02  -2.9790640e-01   5.4805036e-02  -2.8195797e-01  -1.7904011e-01  -2.9343154e-01  -3.3000969e-01  -2.7522407e-01  -9.2272223e-02  -8.3492445e-02  -2.7912572e-02   5.3402576e-02   3.1112025e-01   1.6229334e-01   1.3805711e-02   1.2134475e-02  -1.0044188e-01  -2.5389223e-01  -1.6491866e-01  -2.5770795e-01   6.3440151e-02  -1.8031179e-01  -1.3130989e-01  -2.2960526e-01  -3.1280360e-01   9.7735305e-02   1.7536738e-02  -3.2913330e-02  -2.7209354e-01  -3.1615278e-01
   5.6155856e-01   4.2251061e-01  -4.7806039e-01  -1.3777524e-01  -1.0130916e-01  -7.4945082e-02  -5.6326696e-02   6.0421794e-02  -1.3637963e-01   1.0211277e-01   4.5487193e-01   3.2163810e-01   1.2036516e-01   2.5889646e-01  -2.6607248e-02   2.3838716e-01   8.5966762e-01   6.9763366e-01   4.7896601e-01   4.3628473e-01  -4.4243307e-01  -3.6992636e-01  -4.4520743e-01  -3.5161203e-01  -5.4094131e-01  -5.0185976e-01  -9.5564716e-02  -1.5946500e-01   7.6040303e-01   6.9406514e-01  -2.9538934e-02  -1.3224975e-04   4.7584369e-01   5.7271650e-01  -2.6699285e-01  -2.7775148e-01  -2.3448679e-01   1.0286405e-01  -3.1482854e-01  -1.9351079e-01   3.9645237e-01   4.2388271e-01  -1.7508654e-01  -9.7507758e-02  -1.1030079e-01  -1.7685155e-01   2.2778508e-02   5.3892850e-02   9.1606655e-03   2.7296713e-02  -2.8981218e-01  -2.8965704e-01   6.5351141e-02  -2.3454899e-01  -5.3119204e-02  -2.9448785e-01   5.7379904e-01   4.1979073e-01   2.7369490e-01   3.1399230e-01   2.0474192e-01   3.9690881e-01   7.4494842e-01   5.3701392e-01  -2.4667466e-01  -3.1079208e-01  -3.1602138e-01  -2.2514480e-01   7.0331472e-02   1.5367464e-01  -3.6304395e-01  -2.8762950e-01   5.3419452e-01   4.7459816e-01   4.7245744e-01   3.8373832e-01   2.3250549e-01   3.8607283e-01   7.6465185e-01   7.8239512e-01   1.0000000e+00   8.4964240e-01   4.3641199e-01   6.6627856e-01   3.1664928e-02  -2.1010510e-02   3.4223722e-03  -2.7279050e-01   1.1791692e-01  -2.2036283e-01  -8.6843185e-02  -2.1057380e-01  -1.9852989e-01  -1.5286868e-01  -1.8119697e-01  -2.1282179e-01  -1.6872553e-01  -1.5989269e-01   2.0817579e-01   3.1741648e-02   8.1711956e-02   1.8446164e-01  -9.3602048e-02  -9.3489806e-02  -2.4894047e-01  -3.9266831e-01   1.6873997e-01  -3.3285536e-02  -1.5820932e-01  -3.2712979e-01  -3.4250190e-01  -8.2781104e-02  -7.9502665e-03  -1.2901931e-01  -4.1215038e-01  -3.2808684e-01
   6.8683415e-01   5.4043008e-01  -5.7063585e-01  -1.8041137e-01   6.6135133e-02   6.9505974e-02  -7.0200902e-02   5.1857683e-02   6.2161426e-03   2.6687691e-01   4.4807434e-01   3.6721758e-01   1.3674488e-01   3.1716044e-01   7.0659960e-02   2.8995805e-01   8.7980112e-01   8.6913055e-01   4.5467193e-01   4.0800081e-01  -3.6321568e-01  -3.1364428e-01  -5.2264049e-01  -4.5372047e-01  -5.5522306e-01  -4.9577695e-01   2.4449047e-02  -2.1431463e-02   7.5643539e-01   8.1848578e-01  -8.8851494e-02   1.7172338e-02   5.5201348e-01   6.7019932e-01  -4.6881852e-01  -4.4598269e-01  -3.4589809e-01   6.1557062e-02  -2.1529309e-01  -7.3958970e-02   4.2193146e-01   4.5786490e-01  -2.0445176e-01  -2.3530197e-02  -1.6738569e-01  -1.9451472e-01   1.0852023e-01   1.9707115e-01   7.7154033e-02   5.8205328e-02  -3.0953588e-01  -2.0709812e-01   1.2495428e-01  -1.6522141e-01   4.8165154e-02  -1.7998698e-01   7.5069107e-01   5.6850908e-01   2.6016496e-01   2.9345239e-01   3.4180801e-01   4.4651016e-01   7.7969609e-01   6.4340146e-01  -2.9900414e-01  -2.6866829e-01  -4.1985857e-01  -3.2066316e-01   8.4452356e-02   1.2028702e-01  -4.8385552e-01  -4.4289453e-01   5.9882661e-01   6.0516388e-01   5.8503755e-01   5.2315944e-01   2.4534950e-01   3.2950311e-01   7.1166218e-01   8.5849896e-01   8.4964240e-01   1.0000000e+00   3.1953797e-01   6.4992421e-01  -1.5081177e-01  -1.3201643e-01   2.1300617e-02  -3.2385096e-01   5.1591413e-02  -2.4202284e-01  -8.8973104e-02  -3.1582001e-01  -2.9597286e-01  -3.0996691e-01  -1.2309906e-01  -8.5278114e-02  -7.7115912e-02   3.2095428e-03   3.1051288e-01   1.2515390e-01   1.0147760e-02   8.3299043e-03  -1.3247953e-01  -1.3183953e-01  -2.4068311e-01  -4.1056592e-01  -5.7009130e-02  -1.6255706e-01  -1.9438715e-01  -2.7077381e-01  -3.5949289e-01   4.9407068e-02  -4.0607109e-02  -1.6176237e-02  -3.8031158e-01  -4.1231248e-01
   2.8580174e-01   2.4193417e-01  -2.4933256e-02   1.8628570e-01  -4.3644003e-02  -1.2891638e-01   1.4552960e-01   4.2639407e-01  -4.8452035e-02   5.3800553e-02   4.8267582e-01   4.6677091e-01   1.1896073e-01   3.1922885e-01   1.4943829e-01   3.8206281e-01   4.1988195e-01   3.4746861e-01   4.0211170e-01   3.5886603e-01  -2.3275819e-01  -1.9163117e-01   1.4933642e-01   8.8747193e-02  -2.1068248e-01  -1.9003851e-01  -3.0698057e-02  -4.0146807e-02   4.6680911e-01   3.0714092e-01   1.7389834e-01   1.0782732e-01   1.9422617e-01   1.7631666e-01  -1.7266590e-02   9.9780951e-03  -1.8479566e-01   1.5062751e-02  -3.3944772e-01  -1.5837615e-01   1.3784159e-01   2.5568929e-01  -1.9138812e-01  -1.4772095e-01  -1.5692587e-02  -5.0209022e-02   5.2761199e-02   3.4001110e-02   1.6422748e-01   1.2660100e-02  -6.5331019e-02  -8.6833638e-02   2.0815724e-01   2.8123315e-02  -1.0382358e-01  -1.2736614e-01   6.0859517e-02   2.8669567e-02   4.4448736e-02   2.0242723e-01   1.4174929e-02   1.9386532e-01   2.3710022e-01   1.9028716e-01   1.4599927e-01   1.4539836e-01  -1.9864756e-01  -1.8659161e-01  -1.0853210e-01  -9.8112780e-02  -9.3864744e-02   2.2242516e-02   3.6152502e-01   2.1945298e-01   2.7806957e-01   2.4618134e-01   3.9533568e-01   4.3515253e-01   2.6710667e-01   1.8832660e-01   4.3641199e-01   3.1953797e-01   1.0000000e+00   6.4622063e-01   3.2156166e-01   1.6682097e-01   5.5763705e-01   8.2201448e-02   4.7573301e-01   2.0157539e-01   2.3121908e-01   2.3627779e-01   8.9603999e-02   1.5926143e-01  -8.1949994e-02  -1.4242671e-01  -1.8374997e-01  -2.0252583e-01  -2.3182619e-02   4.2003864e-02   1.4603635e-01   2.4129931e-01   3.7040115e-02   1.2804124e-01  -1.0724002e-01  -2.9377421e-01   1.9587973e-01   7.9662677e-02   3.4104273e-02  -1.7007770e-01  -1.7354069e-01  -7.9928578e-02   7.2794388e-02  -3.2093939e-02  -2.5973944e-01  -1.8931681e-01
   5.8615455e-01   4.5825443e-01  -2.7620863e-01   8.8308382e-02  -1.2229473e-01  -2.3273007e-01   1.1766301e-01   3.7040817e-01  -1.5234341e-01   2.6036887e-02   5.9539697e-01   5.6402810e-01   1.7519990e-01   4.0860748e-01   1.6907095e-02   3.6583198e-01   6.9458250e-01   6.1192224e-01   4.8814218e-01   5.1285864e-01  -5.2506674e-01  -4.6470859e-01  -1.1698072e-01  -1.4005768e-01  -4.6712062e-01  -4.5313573e-01  -1.4948869e-01  -2.4025378e-01   7.4868412e-01   6.3992611e-01   1.9041993e-01   1.1239848e-01   3.1703665e-01   3.8699608e-01  -2.0060471e-01  -2.0226366e-01  -3.8296272e-01   9.1189269e-02  -4.6362945e-01  -2.4183384e-01   2.1798381e-01   5.1358462e-01  -1.7835615e-01  -6.8633395e-02  -2.4587169e-02  -1.1275725e-01   9.0527507e-02   1.1584162e-01   1.3113135e-01   1.1162424e-01  -2.4773592e-01  -2.6810904e-01   1.5329294e-01  -3.3296123e-02  -4.0756491e-02  -1.8592569e-01   3.9837919e-01   3.1386085e-01   1.1172139e-01   3.2248519e-01   4.2890540e-02   3.3604039e-01   4.2967682e-01   4.0386256e-01  -1.4703287e-01  -1.6325424e-01  -3.3905806e-01  -3.1203848e-01  -6.5315636e-02   6.2002591e-02  -2.5531340e-01  -1.0947976e-01   4.9032834e-01   5.3878552e-01   5.0533938e-01   4.7076538e-01   4.7690023e-01   6.2058056e-01   5.3840473e-01   4.5507466e-01   6.6627856e-01   6.4992421e-01   6.4622063e-01   1.0000000e+00   1.7160220e-01   7.5544352e-02   2.6394655e-01  -5.8137560e-02   3.5534459e-01   1.3015421e-01   1.5751724e-01   4.4702813e-02  -9.0285088e-02  -2.5910874e-02  -1.8307823e-01  -1.5941893e-01  -2.0947875e-01  -2.1863391e-01   1.1243208e-01   4.0194018e-02   3.9480667e-03   1.9216192e-01  -1.5996937e-01   7.1951032e-02  -3.0855942e-01  -4.5113040e-01  -1.6363107e-02  -7.9499692e-02  -8.1099941e-02  -2.4282568e-01  -3.1520949e-01  -1.0902947e-01  -5.8713291e-02  -1.0074859e-01  -4.4612158e-01  -3.2773244e-01
  -1.7740642e-02  -9.8796838e-02   5.8938818e-01   4.9637746e-01  -2.7811257e-01  -5.4436397e-01   2.8620908e-01   3.2425367e-01  -4.3248398e-01  -4.6358575e-01   7.2892505e-02   2.6021279e-02  -1.9679487e-01  -1.3378838e-01  -3.5221071e-01  -2.8063545e-01  -3.7032982e-02  -2.5736462e-01   2.8986431e-01   2.7848945e-01  -2.4133018e-01  -1.9419643e-01   6.2170460e-01   4.5731314e-01   2.6959019e-01   1.4729259e-01  -2.0050950e-01  -2.6684583e-01  -7.8410632e-02  -3.1175072e-01   3.0864062e-01   1.3532225e-01   1.5073117e-02  -1.0864959e-01   5.5629709e-01   4.6913646e-01  -6.7872779e-02  -1.9633806e-01  -3.6596104e-01  -2.9987210e-01  -2.7006089e-01  -2.8709061e-01   2.0484277e-01  -1.1911646e-01   4.2748612e-01   2.7470090e-01  -1.7894438e-01  -1.9322849e-01  -2.6436590e-01  -4.0198900e-02   2.2633557e-02  -1.1321581e-01  -2.3201955e-01  -1.7756418e-01  -5.1277728e-01  -3.0291926e-01  -2.8071004e-01  -2.4799701e-01  -2.5316870e-01  -3.1421510e-01  -4.1143241e-01  -3.7875224e-01  -3.4500880e-01  -4.4619194e-01   5.9913857e-01   3.4239605e-01   5.4775135e-01   3.8230933e-01   1.1139857e-01   5.5317418e-02   9.3543636e-02   3.5109335e-01  -2.3233509e-01  -2.1184482e-01  -8.2831959e-02  -8.3943566e-02   2.3677413e-01   2.5186107e-01  -3.7175141e-02  -1.7843779e-01   3.1664928e-02  -1.5081177e-01   3.2156166e-01   1.7160220e-01   1.0000000e+00   8.2472635e-01   1.3803602e-02   4.2364020e-01   3.3162628e-01   4.7813822e-01  -2.9909356e-02   3.1455964e-01   3.8085284e-01   3.3683654e-01  -1.5860804e-02  -1.5546733e-01  -2.5376021e-01  -3.3733785e-01  -3.7937053e-01  -2.6542314e-01  -5.8349697e-02   2.0484850e-01   9.1237574e-03   1.5364503e-01  -8.5989486e-02  -1.4135450e-01   1.8894162e-01   2.2556389e-01   1.5004794e-01   2.6534693e-02   1.9681650e-01  -3.2934404e-02  -4.8188918e-02  -2.5757917e-01  -2.1489769e-01  -2.9682598e-02
  -6.5583704e-02  -2.0382845e-01   6.1103825e-01   5.1675799e-01  -2.2816710e-01  -4.6330729e-01   3.0993179e-01   3.6782238e-01  -4.3893652e-01  -4.3359534e-01   5.6408783e-03  -9.1919339e-02  -2.3156117e-01  -1.5865608e-01  -2.4476242e-01  -3.5992768e-01  -1.5383492e-01  -3.0551349e-01   1.6841566e-01   1.8113489e-01  -6.7040907e-02  -6.9496423e-02   5.9787666e-01   5.2325261e-01   3.8739900e-01   2.7562507e-01  -9.0021118e-02  -1.7709365e-01  -2.2489940e-01  -4.1666180e-01   3.2477230e-01   2.1186330e-01  -2.1725186e-04  -1.3288946e-01   6.5651009e-01   6.3037280e-01  -1.3222015e-01  -2.9902217e-01  -3.1165268e-01  -2.4215895e-01  -3.9246251e-01  -3.4799322e-01   3.6041012e-01   1.0591633e-02   5.8553520e-01   4.7989734e-01  -1.7409731e-01  -1.4878356e-01  -2.9319840e-01  -3.1166045e-02   2.7746453e-02  -4.0454741e-02  -3.5885819e-01  -2.4054015e-01  -4.8742199e-01  -2.7193349e-01  -3.1096277e-01  -3.2719331e-01  -2.9897433e-01  -4.3753103e-01  -4.5121908e-01  -5.5746881e-01  -4.3420474e-01  -5.6298299e-01   6.6192911e-01   4.2266226e-01   7.0387524e-01   5.9206171e-01   1.8630916e-01   1.0244502e-02   1.5387228e-01   3.2661136e-01  -3.2411385e-01  -3.0792027e-01  -1.4919754e-01  -2.2576972e-01   1.8640855e-01   2.0946471e-01  -9.1142250e-02  -2.1098255e-01  -2.1010510e-02  -1.3201643e-01   1.6682097e-01   7.5544352e-02   8.2472635e-01   1.0000000e+00  -8.4253286e-02   4.6750754e-01   1.2741233e-01   5.0549481e-01  -1.9570475e-01   1.1026743e-01   2.8861344e-01   1.6757951e-01  -2.0670018e-02  -1.5318631e-01  -2.3018459e-01  -2.8888373e-01  -4.0052983e-01  -2.9895226e-01  -1.6210395e-01   5.1956020e-02  -4.6404212e-02   1.4756537e-01  -3.5624156e-02  -8.5472198e-02   8.1280809e-02   2.2464513e-01   1.3887012e-01   4.5820522e-02   1.8740184e-01  -9.0903789e-02  -1.5320581e-01  -2.3127965e-01  -1.7357760e-01  -9.3106586e-02
  -4.2856084e-02  -8.5248475e-02  -2.4637933e-02   8.0964122e-02   2.8333586e-01   3.0899942e-01  -1.1966113e-01   2.7762668e-01   3.7966305e-01   3.1611436e-01   8.7667746e-02   1.2458383e-01  -7.6575302e-02   1.6749622e-01   1.5139351e-01   3.8298926e-01   2.9600817e-02   5.8198438e-02  -8.6941904e-02  -1.3738112e-01   1.0690744e-01   1.0200096e-01   1.1278216e-01   1.6501715e-01   1.2591239e-01   2.0600451e-01   2.1131663e-01   3.5565796e-01   1.1242693e-02  -9.0270428e-03  -7.2367288e-02   2.4466611e-02  -1.6387690e-01  -7.9607213e-02  -1.3759415e-01  -1.6292479e-02   1.7371223e-02   2.4113736e-01   2.2654942e-01   3.7405769e-01   1.5165645e-01   2.4696211e-01  -9.7863717e-02   1.5391887e-01  -1.1241030e-01   2.1201739e-02   2.9328792e-01   2.9260220e-01   1.8935276e-01   1.0101816e-01   1.7561158e-01   2.8849648e-01   4.2890263e-01   3.6441686e-01   3.8367421e-01   3.8975867e-01  -7.0628065e-02  -1.7022025e-01  -9.0853609e-02   1.3030602e-01  -4.5947158e-02   1.0555305e-01  -1.2360335e-02   1.0212372e-01  -1.9294743e-02   2.1600553e-01  -3.4848195e-01  -1.5164495e-01  -4.0160830e-01  -3.5061847e-01  -1.2410531e-01  -6.4350947e-02   1.2400783e-01   1.0812380e-01   1.7573693e-01   2.2822011e-01   2.5745477e-01   2.5370182e-01   1.0632806e-01  -5.2422433e-02   3.4223722e-03   2.1300617e-02   5.5763705e-01   2.6394655e-01   1.3803602e-02  -8.4253286e-02   1.0000000e+00   3.6464526e-01   4.0916651e-01   1.5728118e-01   2.6209634e-01   1.5302240e-01   1.5867223e-01  -7.0307901e-02   1.7441327e-01   1.5725615e-01   2.3155191e-01   1.4849150e-01   1.9213154e-01   3.0107786e-01   8.2039235e-02  -1.8944558e-01   2.1458615e-01  -4.3390831e-02   3.1934069e-01   2.7705563e-01  -1.7992336e-01  -2.4341146e-01   1.5947931e-01   1.3206698e-01  -1.7051393e-02   1.9934724e-01   2.7090675e-01   2.8088840e-01   2.6868012e-01   2.2147597e-01
  -2.8764789e-01  -4.1985014e-01   5.3091395e-01   3.7332930e-01   1.4024429e-01  -4.9412878e-02  -5.3572880e-02   1.0731767e-01   6.5944936e-03  -1.3612881e-01  -2.9881511e-01  -3.3106247e-01  -3.3828329e-01  -2.8679212e-01  -2.2553696e-01  -2.7539454e-01  -3.7858810e-01  -3.7987664e-01  -1.8322153e-01  -1.5634127e-01   2.4169489e-01   1.6436099e-01   4.7904820e-01   5.3807347e-01   6.2105696e-01   5.2580677e-01   1.1617997e-01   1.9203186e-01  -4.6354571e-01  -5.3083296e-01   6.0280993e-02   7.9973691e-02  -3.3152514e-01  -2.6133522e-01   3.4032036e-01   4.3139103e-01   2.7193553e-01   2.0755839e-01   3.2901000e-01   4.8478431e-01  -9.6901345e-02  -6.1277993e-02   1.1617944e-01   9.0024450e-02   8.9732430e-02   1.4202912e-01   1.9360872e-02   2.8543593e-02  -3.7617621e-01  -1.0572420e-01  -1.3456900e-01   3.5132778e-02  -1.4274746e-01   1.8900278e-01   4.1066755e-02   3.4459264e-01  -3.7036828e-01  -3.6774393e-01  -4.2380285e-01  -3.4681004e-01  -5.8813640e-01  -4.9324258e-01  -4.9260427e-01  -4.5171298e-01   1.9799167e-01   2.3508681e-01   2.7509207e-01   2.6305219e-01  -1.8447477e-01  -1.4555298e-01   1.8466987e-01   3.0955516e-01  -4.3249340e-01  -2.6564455e-01  -1.9877316e-01  -9.2818634e-02   1.0260290e-01   2.2197751e-01  -1.4460789e-01  -2.9790640e-01  -2.7279050e-01  -3.2385096e-01   8.2201448e-02  -5.8137560e-02   4.2364020e-01   4.6750754e-01   3.6464526e-01   1.0000000e+00   1.6310148e-01   4.1062822e-01  -1.0051379e-01   1.3504857e-01   2.6336338e-01   4.1946081e-03   2.8991528e-01   2.0375529e-01   2.6104447e-01   1.2961042e-01  -5.3815042e-02   7.6412429e-02  -8.5888252e-02  -3.2058479e-01   1.5679667e-01  -1.3071816e-01   3.8064855e-01   4.0817537e-01  -1.4259147e-01  -1.5585523e-01   2.6768926e-01   3.1631857e-01   3.1665374e-01   1.8860466e-01   1.2636448e-01   3.6474640e-02   3.1204455e-01   3.3037531e-01
   9.9535532e-02   1.9893538e-01   2.2012872e-01   4.2937457e-01  -1.0063626e-01  -1.8282997e-01   4.0862249e-01   4.5256420e-01  -1.7350770e-02  -3.1200904e-02   2.9327123e-01   2.2897300e-01   2.1199041e-01   1.7564733e-01   6.9532803e-03   2.0465523e-01   2.4521183e-01   7.4476475e-02   3.2897519e-01   3.1716746e-01  -4.1903720e-01  -4.2240051e-01   2.7172811e-01   3.1625862e-01  -6.6519466e-02  -9.6853903e-02  -1.0212703e-01  -1.6518081e-01   2.4694574e-01   1.5275885e-01   2.0555897e-01   1.8484492e-01   1.9731400e-01   1.2269865e-01   1.4021547e-01   9.5985526e-02   9.8850848e-02   3.0985965e-01  -1.2765560e-01   8.5636807e-02   3.0214255e-01   2.7623248e-01  -1.5146080e-01  -2.9954707e-01   4.5683767e-02  -1.3149061e-01  -1.8394169e-01  -1.7121834e-01  -6.4648799e-03  -1.3153791e-01  -2.9207930e-02  -2.4357320e-02   1.4847939e-01   5.5424521e-02   5.5454934e-02   7.6385698e-02  -2.7045190e-02  -5.0809429e-03   5.3062828e-02   4.5720932e-02   6.2265255e-02   1.1407805e-01   5.5442023e-02   4.2747023e-02   2.2316759e-01   2.0765402e-01   7.2462648e-02  -1.1006091e-01   3.5567429e-02   7.9217988e-03  -2.7668733e-01   5.7716954e-02   1.6043996e-01   2.6346142e-01   1.4693203e-01   3.1588804e-01   2.6848442e-01   4.3494828e-01   2.0747626e-01   5.4805036e-02   1.1791692e-01   5.1591413e-02   4.7573301e-01   3.5534459e-01   3.3162628e-01   1.2741233e-01   4.0916651e-01   1.6310148e-01   1.0000000e+00   4.0344790e-01   3.2831918e-01   3.8465902e-01   2.1814312e-01   3.4448350e-01  -1.2679190e-01   3.0673831e-03  -1.4572717e-01  -1.2104366e-02   1.5675202e-02   5.7527363e-02   1.7359175e-01   3.6696603e-01   2.4859102e-02   1.5884270e-01  -5.1343778e-02  -7.2050764e-02   2.0058782e-01   2.4931210e-01   3.5367088e-02  -2.4545276e-02   1.1210925e-01  -2.4438633e-02   3.9699670e-02  -2.8948616e-02  -1.6922549e-01  -2.6483653e-02
  -7.7384293e-02  -4.9991151e-02   5.4857356e-01   5.0915595e-01   1.2358379e-01  -1.2205173e-01   3.1441680e-01   3.9629700e-01  -1.2865105e-01  -2.2503563e-01   1.3534253e-01   2.4130828e-01   4.2687054e-02   1.5948454e-01   2.1053069e-01   2.0799599e-01  -1.4829739e-01  -2.5207251e-01   1.6374296e-01   1.8969905e-01   1.2921535e-01   9.3549111e-02   5.3244557e-01   5.0035990e-01   3.0294722e-01   2.6586559e-01   1.2621982e-01   8.8447590e-02  -1.6009991e-01  -2.2371086e-01   3.9596541e-01   3.5404060e-01  -3.5563856e-02  -1.3583574e-01   3.2225343e-01   3.6076049e-01  -1.2427771e-01   5.6754167e-02  -9.6141847e-02  -2.7490274e-02  -1.5363262e-01   3.1395672e-02  -7.7872473e-02  -1.9921123e-01   1.9719668e-01   1.0511905e-01  -1.5860628e-01  -1.1426620e-01   1.4273120e-01   1.7198576e-01   2.0103268e-01   1.4756655e-01  -5.3381041e-03   1.9894484e-01  -1.0018170e-01   1.7014429e-01  -3.1973220e-01  -2.4922486e-01  -3.1241708e-02  -7.5849663e-02  -1.5469606e-01  -1.3869264e-01  -3.1688088e-01  -2.3402531e-01   3.3719903e-01   2.5760178e-01   2.6213565e-01   1.5587971e-01   6.4543881e-02  -4.3056858e-02   1.0160996e-01   1.9267115e-01  -1.4797175e-01   3.2635589e-02  -7.3621319e-02  -1.7050288e-02   1.6658315e-01   1.4009204e-01  -7.5985236e-02  -2.8195797e-01  -2.2036283e-01  -2.4202284e-01   2.0157539e-01   1.3015421e-01   4.7813822e-01   5.0549481e-01   1.5728118e-01   4.1062822e-01   4.0344790e-01   1.0000000e+00   3.0871097e-02   3.1953901e-01   1.9681641e-01   2.0999576e-01  -1.1617310e-01  -8.7069171e-02  -2.4864424e-01  -1.6050854e-01  -1.5941420e-01  -1.1468135e-01  -1.6651434e-01   1.1537543e-01  -1.5039659e-01   9.7659534e-02   5.7869737e-02   2.2578758e-02  -2.2554241e-02   2.3049763e-01  -1.3162581e-02   5.9391801e-02  -9.3291899e-03  -4.1826804e-02  -4.6223957e-02   1.0499778e-02   4.6028126e-02   2.9191880e-02
   8.5838380e-02  -2.4063643e-02  -1.7077458e-01  -1.9807761e-02  -1.8392735e-01   4.9629935e-02   8.7079533e-02   1.7757822e-01   2.7715277e-02   1.8251970e-01  -3.8324676e-02   1.0386139e-01   1.1173937e-02   1.5948274e-01   1.9731477e-02   2.9900483e-01   7.8085125e-02   2.4901377e-02   5.4031531e-02   1.5976114e-02  -2.6403444e-01  -1.9670956e-01  -8.8428973e-02  -2.2559143e-02  -2.7465585e-01  -1.7918618e-01  -2.2442891e-01  -1.2514244e-01   1.0185436e-01   5.3983307e-02  -2.4138323e-01  -1.7767878e-01  -1.7634993e-01  -1.0121308e-01  -8.5646026e-02  -1.1816178e-01  -4.8879425e-03   1.8396234e-01  -1.2885943e-01  -7.7744739e-02  -9.0245470e-02  -1.4308967e-02   8.8413346e-02   1.0169021e-01  -7.3942878e-02  -5.4425690e-03   2.9766575e-01   2.8421477e-01   3.3089146e-01   1.4299559e-01   7.7201926e-02   6.0300699e-02   4.2246083e-01   3.5398055e-01   1.8055841e-01   1.8521094e-01  -5.4166222e-02  -4.6081552e-02   1.2140857e-01   2.7203178e-01   1.2530954e-01   1.3781723e-01  -2.7420239e-02   2.4158772e-02  -6.1143499e-02   1.0206662e-01  -2.5302104e-01  -1.5432836e-01  -5.3525128e-02   8.0009221e-03   7.6282284e-02   1.2686523e-01   5.3286447e-02   9.3984968e-02   1.0372792e-02   3.5182675e-02  -5.5856822e-02   8.9256294e-02  -2.8887016e-02  -1.7904011e-01  -8.6843185e-02  -8.8973104e-02   2.3121908e-01   1.5751724e-01  -2.9909356e-02  -1.9570475e-01   2.6209634e-01  -1.0051379e-01   3.2831918e-01   3.0871097e-02   1.0000000e+00   6.7970292e-01   5.4538287e-01   5.8383897e-01   2.9679596e-02   1.2527940e-01   1.9389253e-01   1.8580054e-01   3.6905775e-01   4.6990829e-01   4.3961834e-01   3.6435955e-01   3.3682601e-01   4.0738382e-01   3.3596266e-02   4.4451154e-02   2.3697068e-01   2.1846589e-01  -6.8842886e-04   5.1796483e-02   3.2184721e-01   2.7508777e-01   3.8572754e-01   1.7187002e-01   8.3226560e-02   1.7971309e-01
  -6.8630224e-02  -1.6074880e-01   2.4051636e-01   1.8668385e-01  -1.7957255e-01  -1.5477081e-01   4.1306569e-01   2.5765267e-01   5.7032848e-03  -2.6176322e-02   1.0825256e-01   1.6878147e-01   1.9013699e-01   1.5337028e-01   8.0782961e-02   2.0637160e-01  -7.6068371e-02  -2.1116932e-01   7.5203755e-02   6.7765331e-02  -1.9670035e-01  -1.5550606e-01   2.6086614e-01   2.2779278e-01  -6.6095732e-02  -8.7988097e-02  -2.8536390e-01  -2.4248426e-01  -3.4228247e-02  -1.3713223e-01  -2.5261037e-02  -7.7930683e-02  -1.0486419e-01  -1.2035712e-01   1.6431067e-01   1.4950463e-01   4.0321333e-02   3.8461460e-02  -2.0199658e-01  -2.0890288e-01  -1.7612510e-01  -1.9836311e-01  -9.2224286e-02  -2.2096694e-01   3.8867952e-02  -5.8368082e-02  -8.2713465e-02  -1.0082712e-01   6.7368331e-02  -7.1814834e-03   4.7886848e-02  -8.6645321e-02   7.4545825e-02   1.3972753e-01  -8.1784863e-02   5.1604864e-02  -3.3100866e-01  -2.0300048e-01  -8.4009599e-03   1.0350196e-01  -1.3075064e-02   3.4471034e-04  -1.7814333e-01  -1.5488320e-01   3.0828681e-01   2.2588451e-01   1.4247192e-01   7.3894749e-02   5.8357752e-02   7.7727489e-02   2.9174476e-01   3.4245045e-01  -9.7308316e-02  -8.5357496e-02  -1.2973519e-01  -3.4921152e-02   3.3230409e-02   4.7281699e-02  -2.2840093e-01  -2.9343154e-01  -2.1057380e-01  -3.1582001e-01   2.3627779e-01   4.4702813e-02   3.1455964e-01   1.1026743e-01   1.5302240e-01   1.3504857e-01   3.8465902e-01   3.1953901e-01   6.7970292e-01   1.0000000e+00   5.5468060e-01   8.7681568e-01  -5.0229756e-02  -3.8002441e-02  -1.1086743e-02  -2.5180299e-02   5.0543347e-02   2.4707447e-01   3.0514093e-01   4.5444191e-01   2.1833352e-01   3.1244180e-01   1.1097560e-02   3.1441829e-02   3.2426483e-01   3.5014457e-01  -6.3612033e-02   5.0080535e-02   4.6125849e-01   2.1676864e-01   2.5051527e-01   3.0193845e-02   1.2303294e-01   1.7706490e-01
  -1.0986359e-01  -4.1473182e-01   1.7362088e-01   1.2443391e-01  -1.9524487e-01  -9.4072580e-02  -2.6054806e-02   7.8823142e-02  -1.1812919e-01  -8.5138685e-02  -2.3943955e-01  -2.4699484e-01  -3.2261592e-01  -2.2389698e-01  -2.3049397e-01  -7.6293291e-02  -1.6760928e-01  -2.8644937e-01  -7.0648456e-02  -9.7084673e-02  -1.1615214e-01  -5.7147534e-02   2.6171293e-01   3.0672432e-01   2.0835979e-01   1.8175941e-01  -1.6207725e-01  -1.1188179e-01  -2.6541342e-01  -3.7643598e-01  -2.6751714e-02  -6.0168716e-04  -1.8059026e-01  -1.1981612e-01   3.8454258e-01   3.9861256e-01   9.2503528e-02   8.5365918e-02  -6.0398814e-02  -5.5131697e-02  -3.0386337e-01  -2.2691133e-01   1.6006718e-01  -5.9909441e-02   1.0509774e-01   1.2578074e-01   2.6501488e-02   3.2427771e-03  -2.0644745e-01  -1.2426894e-01  -3.2945681e-02  -3.9348074e-02   1.0510518e-01   6.0945058e-02  -9.0423413e-02  -2.8021883e-02  -2.8929066e-01  -3.6255983e-01  -2.9165102e-01  -2.1746464e-01  -2.9476034e-01  -3.0431275e-01  -3.1212209e-01  -3.9036172e-01   2.8385633e-01   3.1610009e-01   1.7161684e-01   2.0379313e-01  -9.8535571e-02  -1.5176033e-01   3.3728109e-01   4.2093718e-01  -2.0242116e-01  -2.0548633e-01  -1.4065598e-01  -1.8165590e-01  -1.7478482e-01   2.7848108e-03  -1.9325927e-01  -3.3000969e-01  -1.9852989e-01  -2.9597286e-01   8.9603999e-02  -9.0285088e-02   3.8085284e-01   2.8861344e-01   1.5867223e-01   2.6336338e-01   2.1814312e-01   1.9681641e-01   5.4538287e-01   5.5468060e-01   1.0000000e+00   6.1071149e-01   1.3017772e-01   3.6612248e-02   8.7469494e-02   2.2865086e-02   3.3386805e-02   1.4836689e-01   1.9716486e-02   1.2298296e-01   2.7253824e-01   2.2553189e-01   9.0697318e-02   7.9525162e-02   1.0138800e-01   1.4505741e-01   2.0281952e-01   2.2710666e-01   4.9670134e-01   2.2078255e-01   3.8232651e-01   8.4773231e-02   1.5241694e-01   1.8518729e-01
  -3.8921705e-02  -1.4794651e-01   2.1088512e-01   1.0914397e-01  -2.9379497e-01  -2.8174474e-01   3.7300868e-01   1.2544267e-01  -1.2212414e-01  -1.5689356e-01   4.3716470e-02   2.5828012e-02   1.4479437e-01  -1.0107873e-02  -4.4501960e-02   1.7038716e-02  -6.6200856e-02  -2.5577183e-01   9.4225176e-02   9.3400142e-02  -3.0222789e-01  -2.7089374e-01   2.2878732e-01   1.8035118e-01  -8.2133380e-02  -1.2888299e-01  -2.9802093e-01  -3.5411811e-01  -4.6023190e-03  -1.6570963e-01   3.3055090e-02  -7.9372467e-02  -5.0164045e-02  -1.2445523e-01   3.2240852e-01   2.7795579e-01   7.7373707e-02   3.1879167e-02  -3.4424830e-01  -3.0497795e-01  -2.0221530e-01  -2.4199331e-01   2.1170325e-02  -2.7453071e-01   8.9628219e-02  -7.5778461e-02  -1.5617171e-01  -1.9304668e-01  -6.7687346e-02  -1.6714699e-01  -7.7414883e-02  -2.6403840e-01  -8.0900720e-02  -7.9584987e-02  -2.2543369e-01  -1.5968997e-01  -2.9697718e-01  -1.5079189e-01  -4.7452288e-02  -1.2590809e-02  -8.7087640e-02  -1.0013139e-01  -1.6922910e-01  -2.3799394e-01   3.3059464e-01   1.0918631e-01   2.5672552e-01   9.6023032e-02   7.7266884e-02   1.8023046e-01   3.4003389e-01   4.1684976e-01  -8.2042924e-02  -1.3728083e-01  -1.5176493e-01  -1.2731211e-01  -6.3048670e-02   2.9049629e-02  -2.2190249e-01  -2.7522407e-01  -1.5286868e-01  -3.0996691e-01   1.5926143e-01  -2.5910874e-02   3.3683654e-01   1.6757951e-01  -7.0307901e-02   4.1946081e-03   3.4448350e-01   2.0999576e-01   5.8383897e-01   8.7681568e-01   6.1071149e-01   1.0000000e+00  -1.4310398e-01  -8.6995990e-02  -9.8217789e-02  -8.3147331e-02  -3.3856513e-02   7.9695034e-02   2.8977099e-01   6.3546984e-01   1.9485855e-01   3.3483760e-01  -1.5562522e-01  -5.5438561e-02   4.7083811e-01   4.2925680e-01  -4.5263936e-02   3.6626362e-03   5.1721534e-01   8.6379755e-02   1.8787757e-01  -6.2435979e-02  -2.5836888e-02   7.9737438e-02
  -3.2125258e-01  -3.7972813e-01  -7.1517929e-02  -2.5648631e-01   1.2447970e-01   2.0279389e-01  -2.7454777e-01  -3.1858366e-01   1.5315510e-01   2.6169223e-01  -3.9278343e-01  -4.4788504e-01  -3.4698226e-01  -4.3626857e-01  -2.0796542e-01  -2.2979411e-01  -2.5122713e-01  -2.2593211e-01  -3.1564897e-01  -3.0308786e-01   1.9890280e-01   1.8248981e-01  -1.2287569e-01  -9.9791451e-02   1.2957170e-01   1.1236886e-01   4.2625201e-02   1.9811014e-01  -2.1159679e-01  -1.8531923e-01  -3.6656598e-01  -3.1367000e-01  -2.8096720e-01  -1.7641949e-01  -1.3599035e-01  -1.1227133e-01   2.4495053e-01   3.4381143e-02   4.9766814e-01   4.3739403e-01   8.9456142e-02   3.0893284e-03   3.1393124e-01   3.0810038e-01  -1.5881783e-01  -1.1124205e-01   3.6523116e-01   2.5340056e-01  -2.0173329e-01  -2.5238882e-01   8.3278103e-02   1.4555486e-01   1.4894352e-01   1.7189490e-01   3.0039563e-01   3.6164799e-01  -2.1401156e-01  -3.0744037e-01  -3.3979282e-01  -3.9975006e-01  -1.8280262e-01  -3.1083035e-01  -7.8995880e-02  -2.6550138e-01  -1.1538938e-01   3.3174787e-02  -9.2278901e-02  -3.2503387e-02   3.5560063e-03  -5.5137415e-02  -6.2548082e-02  -9.1839592e-02  -3.0439349e-01  -2.9775289e-01  -1.8675262e-01  -1.7257571e-01  -8.8353413e-02  -2.8837402e-01  -1.6610571e-01  -9.2272223e-02  -1.8119697e-01  -1.2309906e-01  -8.1949994e-02  -1.8307823e-01  -1.5860804e-02  -2.0670018e-02   1.7441327e-01   2.8991528e-01  -1.2679190e-01  -1.1617310e-01   2.9679596e-02  -5.0229756e-02   1.3017772e-01  -1.4310398e-01   1.0000000e+00   7.1771005e-01   7.0401061e-01   5.6214756e-01   1.8932251e-01   3.7863270e-01   2.4784116e-01  -1.8776681e-01   5.0067186e-01   2.2590187e-01   4.8251943e-01   4.7189636e-01  -2.4150493e-02  -2.0728851e-01   7.4428130e-01   7.4848435e-01   3.2089476e-01   6.1824686e-01   3.1576398e-01   3.6504736e-01   4.8946748e-01   4.2329286e-01
  -1.8256456e-01  -2.5711696e-01  -1.1840338e-01  -2.7063010e-01   1.4953483e-01   1.8531591e-01  -2.3989452e-01  -3.0322769e-01   2.1964228e-01   1.7977393e-01  -3.1459343e-01  -3.6294432e-01  -2.3766251e-01  -3.1735051e-01  -1.9481181e-01  -2.1967995e-01  -1.2606905e-01  -1.3246640e-01  -2.5183112e-01  -2.8337294e-01   5.4752331e-02  -1.0835129e-02  -1.4094403e-01  -1.4645327e-01   6.6228585e-02   1.4160078e-02   5.8229189e-02   1.5817738e-01  -1.9713967e-01  -1.2022105e-01  -3.9745941e-01  -3.4645745e-01  -2.8840408e-01  -2.2679835e-01  -1.9555681e-01  -1.8498637e-01   2.9147233e-01   2.3426486e-01   4.3708389e-01   5.3960140e-01   1.9625970e-01   2.0305352e-01   2.8074568e-01   3.3641205e-01  -1.8059994e-01  -1.7587980e-01   4.3203551e-01   3.4663832e-01  -1.7240255e-01  -2.1547402e-01  -8.7630528e-03   6.2141317e-02   5.6741968e-02   2.1967940e-01   2.8485957e-01   4.8861030e-01  -9.1879136e-02  -2.4978528e-01  -3.4197762e-01  -2.7608314e-01  -1.3694285e-01  -2.3915999e-01  -5.7146347e-02  -1.9472112e-01  -1.4934675e-01  -5.8734552e-02  -1.7521195e-01  -1.8630465e-01  -3.5662892e-02  -1.4437104e-03  -1.6392521e-01  -2.1409322e-01  -1.9579734e-01  -1.6546879e-01  -8.8620036e-02  -5.6474612e-02  -1.0060255e-01  -3.0392086e-01  -7.6860634e-02  -8.3492445e-02  -2.1282179e-01  -8.5278114e-02  -1.4242671e-01  -1.5941893e-01  -1.5546733e-01  -1.5318631e-01   1.5725615e-01   2.0375529e-01   3.0673831e-03  -8.7069171e-02   1.2527940e-01  -3.8002441e-02   3.6612248e-02  -8.6995990e-02   7.1771005e-01   1.0000000e+00   6.4203609e-01   7.7564357e-01   2.5743555e-01   3.9452026e-01   1.7761505e-01  -4.2931412e-02   3.9359784e-01   2.3808837e-01   3.9454080e-01   4.7534765e-01  -1.1978770e-01  -1.4066558e-01   5.9737666e-01   7.9396208e-01   4.9427505e-01   6.0325603e-01   3.1342187e-01   4.1155824e-01   4.3875754e-01   4.1117370e-01
  -1.6099864e-01  -2.7923801e-01  -2.3888559e-01  -3.4266485e-01   3.5392017e-01   4.5473947e-01  -3.5162573e-01  -3.2262260e-01   3.9454782e-01   4.6771664e-01  -3.9709068e-01  -4.7337311e-01  -2.8974685e-01  -3.1901230e-01  -1.2029132e-01  -1.6482524e-01  -1.7508749e-01  -8.4173751e-02  -3.3326763e-01  -3.6357195e-01   2.6853925e-01   2.4481140e-01  -3.4933885e-01  -2.9823418e-01   6.7897273e-02   7.5045676e-02   2.0670311e-01   3.6425032e-01  -2.1480894e-01  -1.3778417e-01  -5.7349172e-01  -4.8788551e-01  -2.3080275e-01  -8.5995601e-02  -3.2105288e-01  -2.4360167e-01   3.0113461e-01   2.2046880e-01   6.4736917e-01   5.9409153e-01   1.5011676e-01   5.8350829e-02   3.4192046e-01   5.4102264e-01  -1.5099655e-01  -2.3046050e-02   6.0718277e-01   5.5415975e-01  -1.6180214e-03  -4.6396779e-02   1.3348579e-01   2.3752773e-01   2.7928164e-01   3.8367760e-01   6.5634594e-01   5.8234575e-01  -2.0774857e-02  -9.6301200e-02  -8.6192424e-02  -3.1191983e-02  -7.4776928e-02  -1.0684570e-01   2.5813618e-02  -8.9732333e-03  -2.9993223e-01  -6.8287448e-02  -2.5631455e-01  -6.1663062e-02  -2.4767956e-01  -6.6746536e-02  -1.0886017e-01  -1.9080791e-01  -1.5605548e-01  -2.1110328e-01  -3.4308757e-02  -5.6586297e-02  -2.4126616e-01  -2.5074012e-01  -7.0630294e-02  -2.7912572e-02  -1.6872553e-01  -7.7115912e-02  -1.8374997e-01  -2.0947875e-01  -2.5376021e-01  -2.3018459e-01   2.3155191e-01   2.6104447e-01  -1.4572717e-01  -2.4864424e-01   1.9389253e-01  -1.1086743e-02   8.7469494e-02  -9.8217789e-02   7.0401061e-01   6.4203609e-01   1.0000000e+00   7.6537697e-01   6.1155340e-01   7.1887773e-01   2.9293311e-01  -1.3705133e-01   4.9497723e-01   1.8466032e-01   4.9646992e-01   5.5175188e-01  -1.1793553e-01  -1.8149072e-01   3.3834791e-01   5.1624204e-01   4.1862583e-01   6.2960635e-01   4.6452052e-01   4.2931998e-01   5.2538144e-01   4.6731244e-01
  -9.6290176e-02  -1.7666989e-01  -2.4010487e-01  -3.5771448e-01   3.6118588e-01   4.5704458e-01  -2.2035843e-01  -2.7077201e-01   4.2005806e-01   4.4676165e-01  -2.6505673e-01  -3.3605923e-01  -9.8870219e-02  -1.5935101e-01  -2.3406652e-02  -1.0398681e-01  -3.4783364e-02   2.9786086e-02  -1.6823047e-01  -2.4642076e-01   1.8509715e-01   1.8995655e-01  -3.2045990e-01  -3.0077819e-01  -1.8242696e-02  -2.9359073e-02   1.4946626e-01   3.1061736e-01  -1.5658848e-01  -1.7771152e-02  -5.6583359e-01  -4.2858889e-01  -1.4352446e-01  -2.8620678e-02  -4.1293170e-01  -3.5583854e-01   2.4844397e-01   2.0708480e-01   6.2632455e-01   5.7463956e-01   2.3090028e-01   1.7858076e-01   2.3456071e-01   4.3795407e-01  -2.2964151e-01  -1.6156855e-01   5.6031937e-01   5.3849225e-01  -3.1110852e-02  -1.6637180e-01   6.2977240e-02   1.9643605e-01   2.9107827e-01   3.7722333e-01   5.7038976e-01   6.6629804e-01   2.7678032e-02  -1.3574902e-01  -1.1501880e-01  -1.0976536e-01   2.2534128e-02  -9.6062867e-02   8.2311782e-02   3.8236157e-02  -2.6230214e-01  -5.0369514e-02  -3.0798436e-01  -2.3651489e-01  -1.4197723e-02   2.3331546e-02  -2.2210640e-01  -3.3549085e-01  -4.6491635e-02  -1.5101767e-02   4.1922335e-02   3.0482056e-02  -1.3875639e-01  -3.0161025e-01   5.2476624e-02   5.3402576e-02  -1.5989269e-01   3.2095428e-03  -2.0252583e-01  -2.1863391e-01  -3.3733785e-01  -2.8888373e-01   1.4849150e-01   1.2961042e-01  -1.2104366e-02  -1.6050854e-01   1.8580054e-01  -2.5180299e-02   2.2865086e-02  -8.3147331e-02   5.6214756e-01   7.7564357e-01   7.6537697e-01   1.0000000e+00   5.4035447e-01   6.8827679e-01   2.4233734e-01  -6.5173270e-02   3.9610841e-01   1.3978294e-01   4.4698568e-01   4.5468723e-01  -1.6256344e-01  -1.1885194e-01   2.5899626e-01   5.1088476e-01   4.3022604e-01   6.6802062e-01   3.7987180e-01   5.5762204e-01   4.8194085e-01   3.0509424e-01
   2.7279179e-01   2.2614880e-02  -5.1884233e-01  -4.0092982e-01   4.1045747e-01   5.9967492e-01  -2.8552782e-01  -2.0450537e-01   3.5274688e-01   6.0121528e-01  -1.5482835e-02  -9.7256793e-02   3.1381563e-02   2.5952382e-02   1.6217289e-01   2.6407277e-01   2.9578746e-01   3.6596846e-01   2.1784359e-02  -5.7454534e-02   1.0026722e-01   1.2195446e-01  -5.7210974e-01  -4.9378064e-01  -2.8695986e-01  -2.1738767e-01   2.2453823e-01   3.8434483e-01   1.8080427e-01   3.0365696e-01  -5.7283459e-01  -4.0750538e-01   3.8652708e-02   2.4325183e-01  -5.1876326e-01  -3.9833613e-01   4.9127674e-02   3.3090627e-01   4.6634237e-01   3.9543816e-01   3.2546108e-01   2.8960230e-01   3.6684472e-03   3.4458181e-01  -2.8347456e-01  -2.1304658e-01   5.1159489e-01   5.2259471e-01   2.2993870e-01   7.1269022e-02   7.9277659e-03   1.0246199e-01   3.8620248e-01   3.9269072e-01   7.2901006e-01   5.0907834e-01   3.5883179e-01   2.3030998e-01   2.2320327e-01   2.8707530e-01   2.2068472e-01   2.3871493e-01   3.4411781e-01   3.5496275e-01  -4.7130337e-01  -1.7749391e-01  -5.2000867e-01  -3.2798438e-01  -1.3575307e-01   1.2658408e-02  -1.7748124e-01  -3.3539338e-01   2.6736229e-01   2.5912874e-01   3.0093956e-01   2.9762002e-01  -2.5161473e-02  -3.0042976e-02   3.3502908e-01   3.1112025e-01   2.0817579e-01   3.1051288e-01  -2.3182619e-02   1.1243208e-01  -3.7937053e-01  -4.0052983e-01   1.9213154e-01  -5.3815042e-02   1.5675202e-02  -1.5941420e-01   3.6905775e-01   5.0543347e-02   3.3386805e-02  -3.3856513e-02   1.8932251e-01   2.5743555e-01   6.1155340e-01   5.4035447e-01   1.0000000e+00   7.6555199e-01   3.2819191e-01   5.6290079e-02   3.5452737e-01   9.9297822e-02   2.7689508e-01   2.5173697e-01  -1.2477471e-01  -1.8927616e-01  -8.9922182e-02   3.6945694e-02   8.8255131e-02   5.1359700e-01   5.4288445e-01   4.9114951e-01   3.5573946e-01   2.7476858e-01
   1.3704800e-01  -6.7918075e-02  -3.1812118e-01  -3.0906560e-01   3.0423102e-01   5.0092680e-01  -1.0719796e-01  -6.5041392e-02   3.8153115e-01   5.5219894e-01  -5.7693011e-02  -1.1950453e-01  -5.8378083e-03   5.1300240e-03   6.0016593e-02   1.7939015e-01   1.5840320e-01   1.9190919e-01  -2.6541363e-02  -9.6506691e-02   1.1761201e-01   1.3538806e-01  -3.8036811e-01  -3.2924438e-01  -2.1289880e-01  -1.6334109e-01   7.3644199e-02   2.9031096e-01   8.1443919e-02   1.6765739e-01  -5.7945114e-01  -4.4193092e-01  -2.7460339e-02   1.5458781e-01  -4.3317349e-01  -3.5571332e-01   2.5666120e-02   1.7459106e-01   4.5525533e-01   3.5001869e-01   2.5778687e-01   1.8529350e-01   1.5815742e-01   4.6992023e-01  -1.5677038e-01  -3.1186688e-02   5.8920123e-01   6.3382878e-01   2.1793799e-01   1.2255346e-01   1.4453954e-01   2.2551597e-01   4.7574282e-01   5.7687879e-01   6.6121632e-01   5.9304224e-01   1.5344018e-01   8.0478847e-02   1.5445601e-01   2.3826935e-01   2.1295675e-01   1.6174992e-01   2.3963275e-01   2.8986132e-01  -2.2387399e-01   6.7336914e-02  -4.1256753e-01  -2.3351647e-01  -1.2715892e-01  -2.8691387e-02  -1.6949798e-01  -3.5018465e-01   1.0583842e-01   1.0512539e-01   2.1295961e-01   1.6210397e-01  -1.6090226e-02  -4.2607103e-02   2.3148770e-01   1.6229334e-01   3.1741648e-02   1.2515390e-01   4.2003864e-02   4.0194018e-02  -2.6542314e-01  -2.9895226e-01   3.0107786e-01   7.6412429e-02   5.7527363e-02  -1.1468135e-01   4.6990829e-01   2.4707447e-01   1.4836689e-01   7.9695034e-02   3.7863270e-01   3.9452026e-01   7.1887773e-01   6.8827679e-01   7.6555199e-01   1.0000000e+00   4.0942300e-01   7.3031850e-02   5.1404812e-01   2.8175068e-01   3.7965123e-01   3.3501926e-01  -3.3563934e-02  -1.1445337e-01   8.0104203e-02   1.8937388e-01   2.4365846e-01   6.8890201e-01   6.7482075e-01   5.3829364e-01   4.2074525e-01   3.1345747e-01
  -2.1553969e-02  -5.1844118e-02  -2.4527288e-01  -2.1473004e-01  -1.7088160e-01   3.8917943e-02  -5.5235190e-03  -6.5425407e-02  -6.0057469e-02   2.4564495e-01  -6.2073169e-02  -8.1939665e-02  -4.9576008e-02  -1.5198511e-02  -7.9484933e-02   7.7532892e-02   4.5686174e-02   2.5118459e-02   4.0284842e-02   6.1812090e-02  -1.0020856e-01  -4.8489122e-02  -2.8045844e-01  -2.0183520e-01  -3.8129941e-01  -3.5032481e-01  -2.5880943e-01  -1.3546442e-01   2.0027751e-01   1.3125009e-01  -3.6585135e-01  -2.8394000e-01  -9.9087542e-03  -3.1651434e-02  -2.3748750e-01  -2.5963744e-01   1.2374105e-01   1.4269408e-01   7.2136801e-02   4.8045243e-05   2.3506075e-01  -8.2291815e-02   1.0183150e-01   1.2417011e-01  -2.4746993e-01  -1.4573979e-01   1.4298700e-01   1.0962755e-01   6.8630372e-02  -2.5640136e-02   9.2084685e-02   1.8595923e-02   2.5715240e-01   1.6993378e-01   1.5548368e-01   7.5875306e-02  -2.7751491e-02   9.9804107e-02   2.6182329e-01   1.6691555e-01   1.4477115e-01   1.0170595e-01   1.6646551e-01   1.2037206e-01  -1.3803549e-01  -6.7745465e-02  -1.6373025e-01  -1.2910411e-01   1.2842622e-01   8.2396593e-02  -4.3854397e-02  -4.9628957e-02   1.8981656e-02  -3.4070425e-02   1.1096355e-02   1.9065362e-02  -4.6906422e-02   5.4737791e-03   9.5947671e-02   1.3805711e-02   8.1711956e-02   1.0147760e-02   1.4603635e-01   3.9480667e-03  -5.8349697e-02  -1.6210395e-01   8.2039235e-02  -8.5888252e-02   1.7359175e-01  -1.6651434e-01   4.3961834e-01   3.0514093e-01   1.9716486e-02   2.8977099e-01   2.4784116e-01   1.7761505e-01   2.9293311e-01   2.4233734e-01   3.2819191e-01   4.0942300e-01   1.0000000e+00   4.5117578e-01   6.0535507e-01   4.6140722e-01   6.0051983e-02   1.4315770e-01   4.3207519e-01   1.5987672e-01   4.3049558e-02  -2.4988474e-03   1.3245306e-01   2.8262286e-01   2.1395381e-01   1.8713673e-01   9.5659708e-02   9.3985380e-02
   2.5131186e-01   2.2951674e-01  -7.0484836e-02  -5.8072647e-02  -3.0022660e-01  -2.6356239e-01   3.7351304e-01   1.1746283e-01  -1.8499120e-01  -3.2868786e-02   3.0377480e-01   2.2632965e-01   2.8386735e-01   1.7272248e-01   4.3467461e-03   1.2765238e-01   2.4304505e-01  -1.1019028e-02   3.7340350e-01   3.8222689e-01  -4.2578167e-01  -3.5801712e-01  -9.6184926e-02  -1.7319889e-01  -4.6244432e-01  -4.5373900e-01  -2.8335520e-01  -3.9028190e-01   4.0613993e-01   2.1709762e-01  -7.1975497e-04  -1.0314074e-01   1.6398446e-01   8.9197284e-02   4.6413688e-02  -4.0072676e-02   3.6242884e-03   3.8895848e-02  -4.0937202e-01  -4.0803985e-01   8.7790240e-02   1.3448593e-02   6.3621175e-02  -1.5483419e-01   3.4955199e-02  -1.4413197e-01  -5.5927313e-02  -1.2726374e-01   1.2976933e-01  -6.1729688e-02   9.2737012e-02  -1.5701216e-01  -4.7070322e-02  -1.1689981e-01  -1.7071119e-01  -2.2018928e-01   3.1074521e-02   1.6693010e-01   2.8981869e-01   1.5254178e-01   2.6436758e-01   2.4206932e-01   2.0839233e-01   1.4422772e-01   1.5312814e-01  -2.9479851e-02   1.0207681e-01  -7.3596851e-02   2.0053112e-01   3.0071548e-01   5.1039573e-02   1.0192931e-01   2.6652481e-01   6.5594816e-02   1.5142760e-01   2.4054566e-02  -1.6661197e-02   1.1354210e-01   1.2091902e-01   1.2134475e-02   1.8446164e-01   8.3299043e-03   2.4129931e-01   1.9216192e-01   2.0484850e-01   5.1956020e-02  -1.8944558e-01  -3.2058479e-01   3.6696603e-01   1.1537543e-01   3.6435955e-01   4.5444191e-01   1.2298296e-01   6.3546984e-01  -1.8776681e-01  -4.2931412e-02  -1.3705133e-01  -6.5173270e-02   5.6290079e-02   7.3031850e-02   4.5117578e-01   1.0000000e+00   1.5462244e-01   4.9556097e-01  -3.1041128e-01  -2.6102113e-01   4.7188106e-01   5.1419468e-01  -1.1672550e-01  -1.9485416e-01   1.8833171e-01  -2.1845834e-02   8.5191570e-02  -1.1917339e-01  -3.1666898e-01  -1.5961054e-01
  -1.4946244e-01  -3.4007428e-01  -7.8183165e-02  -2.3585611e-01  -1.0039893e-01   9.5223437e-02  -6.6356784e-02  -1.4600145e-01   7.0082597e-02   2.1368982e-01  -2.1274005e-01  -2.5790467e-01  -1.8563906e-01  -2.5814157e-01  -1.9506342e-01  -2.0378910e-01  -1.3239457e-01  -1.4253784e-01  -2.8790371e-01  -3.4018611e-01   2.8168004e-02  -2.1678183e-02  -1.0760888e-01  -1.1338459e-01  -7.0670405e-02  -6.3944056e-02  -1.6238166e-01   3.2028139e-02  -8.5721091e-02  -1.2187906e-01  -4.4676154e-01  -3.3814248e-01  -2.0517081e-01  -1.1177263e-01  -1.0920776e-01  -5.5767543e-02   1.5204339e-01   4.7703108e-02   3.0156928e-01   2.6491192e-01   1.0427011e-01  -6.7203239e-02   2.8323356e-01   3.0435641e-01  -8.7260840e-02  -1.9002589e-02   2.9609660e-01   2.7699022e-01  -6.9485150e-02  -1.5474041e-01   1.1780262e-01   4.8483337e-02   1.4143321e-01   2.2048652e-01   2.1506429e-01   2.3613694e-01  -1.0915421e-01  -1.0727325e-01  -3.7571376e-02  -9.7987500e-02   1.3371239e-02  -2.1195195e-01   1.6022540e-02  -1.0891372e-01   5.3162214e-02   8.6993230e-02  -6.1238276e-02  -3.5201881e-03  -5.0940285e-02  -7.8592960e-02  -5.2794622e-02  -1.4705671e-01  -1.5027239e-01  -1.9935439e-01  -3.2377479e-03  -2.1855486e-02  -3.9252692e-02  -1.0357527e-01  -3.9539841e-02  -1.0044188e-01  -9.3602048e-02  -1.3247953e-01   3.7040115e-02  -1.5996937e-01   9.1237574e-03  -4.6404212e-02   2.1458615e-01   1.5679667e-01   2.4859102e-02  -1.5039659e-01   3.3682601e-01   2.1833352e-01   2.7253824e-01   1.9485855e-01   5.0067186e-01   3.9359784e-01   4.9497723e-01   3.9610841e-01   3.5452737e-01   5.1404812e-01   6.0535507e-01   1.5462244e-01   1.0000000e+00   5.0904524e-01   5.3652982e-01   5.1694805e-01   1.9355075e-01  -1.7056348e-01   3.8330271e-01   3.5991227e-01   3.0561056e-01   5.7056888e-01   6.6503859e-01   6.3077246e-01   4.8627539e-01   4.2135795e-01
   2.9101112e-02  -9.1555980e-02   1.2694592e-02   2.0234600e-02  -2.3767557e-01  -1.9403540e-01   1.8923653e-01   6.4553246e-02  -2.1029119e-01  -2.1329629e-02  -2.9215446e-02   9.9869953e-03  -6.5256608e-02  -2.6907435e-02  -1.8858219e-01  -8.5908471e-02  -9.7888852e-02  -1.9055646e-01   4.6879053e-02   9.9532681e-02  -9.9308099e-02  -1.1721724e-01   3.7916986e-03  -6.9108536e-02  -1.8859762e-01  -2.1436215e-01  -1.6278745e-01  -1.8747645e-01   9.9073758e-02  -2.3497370e-02  -5.4098216e-02  -8.3164625e-02  -4.6261948e-02  -1.1770139e-01   1.1725263e-02  -1.2134843e-02  -3.4902225e-02  -6.9591547e-02  -1.4329366e-01  -1.4222032e-01   1.0359795e-02  -6.8088635e-02   3.4467500e-01   2.0918349e-01   8.9976412e-02   2.3723655e-02   1.8355352e-01   1.1999664e-01   1.6125605e-01   2.7440826e-02   3.2496830e-01   1.7465660e-01   1.0440705e-01   1.6864572e-01   2.8490620e-02   1.5050514e-02  -1.6564863e-01  -9.2031778e-02   8.5957942e-02   7.0986001e-03   7.0161574e-02  -6.2496497e-02  -1.0160066e-01  -1.3525645e-01   9.4178797e-02   6.1005815e-02   1.2261056e-01   5.2222268e-02   2.1722774e-01   1.1979786e-01   4.9724802e-02   8.2651298e-04  -3.0944627e-02  -6.4913620e-02   4.9440036e-03  -4.8337769e-02   9.4576505e-03   6.1096398e-03  -9.4714539e-02  -2.5389223e-01  -9.3489806e-02  -1.3183953e-01   1.2804124e-01   7.1951032e-02   1.5364503e-01   1.4756537e-01  -4.3390831e-02  -1.3071816e-01   1.5884270e-01   9.7659534e-02   4.0738382e-01   3.1244180e-01   2.2553189e-01   3.3483760e-01   2.2590187e-01   2.3808837e-01   1.8466032e-01   1.3978294e-01   9.9297822e-02   2.8175068e-01   4.6140722e-01   4.9556097e-01   5.0904524e-01   1.0000000e+00   1.8905475e-01   1.2464328e-01   2.5917073e-01   3.9197477e-01   1.7419542e-01   1.4819350e-01   1.7274141e-01   2.0879801e-01   2.7755862e-01   2.7090392e-01   8.4403117e-02   1.1407914e-01
  -3.6752354e-01  -4.3831061e-01   9.5883046e-02  -7.2715053e-02   3.3231361e-01   3.3121803e-01  -1.5715333e-01  -1.8070121e-01   2.9937189e-01   2.3852346e-01  -2.2251320e-01  -2.8949029e-01  -7.5426034e-02  -1.6320924e-01  -1.6463673e-02  -1.2171388e-01  -3.1427326e-01  -2.8093894e-01  -4.3405801e-01  -5.2839997e-01   3.3319074e-01   2.5995936e-01  -1.2472890e-04  -2.9893920e-02   2.7218365e-01   2.8693138e-01   2.2984045e-01   4.0176653e-01  -3.9140147e-01  -3.3213723e-01  -4.0558055e-01  -3.1406514e-01  -3.5051691e-01  -2.3460836e-01  -1.6698401e-01  -3.0628443e-02   2.4920069e-01   3.8820938e-02   6.2887574e-01   5.3257266e-01   3.0710900e-02  -1.6975277e-02   2.1178438e-01   3.4801653e-01  -3.2817713e-02   2.2446255e-02   3.2425085e-01   2.9390134e-01  -3.1236095e-02  -5.8441805e-02   2.3546019e-01   2.5979461e-01   9.3068548e-02   3.5395506e-01   4.2269682e-01   6.1226504e-01  -2.8007549e-01  -3.1756880e-01  -2.3259217e-01  -1.5998371e-01  -1.2550286e-01  -3.1502276e-01  -1.3600271e-01  -1.9916466e-01  -2.6309489e-02   5.5817227e-02  -4.4404593e-02   3.2150741e-02  -1.7636744e-01  -1.7122092e-01  -1.4980684e-01  -2.5679542e-01  -3.2428514e-01  -2.2692109e-01  -2.3081395e-01  -4.3909679e-02  -9.5802368e-03  -2.7244410e-01  -1.1700201e-01  -1.6491866e-01  -2.4894047e-01  -2.4068311e-01  -1.0724002e-01  -3.0855942e-01  -8.5989486e-02  -3.5624156e-02   3.1934069e-01   3.8064855e-01  -5.1343778e-02   5.7869737e-02   3.3596266e-02   1.1097560e-02   9.0697318e-02  -1.5562522e-01   4.8251943e-01   3.9454080e-01   4.9646992e-01   4.4698568e-01   2.7689508e-01   3.7965123e-01   6.0051983e-02  -3.1041128e-01   5.3652982e-01   1.8905475e-01   1.0000000e+00   7.7664478e-01  -2.1674359e-01  -2.0118140e-01   2.7078446e-01   4.2996871e-01   1.4775157e-01   4.1777397e-01   4.5007686e-01   6.5591577e-01   8.1563543e-01   7.0064320e-01
  -5.0900444e-01  -4.7571123e-01   1.6582792e-01  -1.1650394e-01   2.8354613e-01   3.3301349e-01  -2.1846666e-01  -3.4216925e-01   3.5621521e-01   1.8446440e-01  -4.3854134e-01  -5.1486724e-01  -1.8753795e-01  -3.9284010e-01  -6.5234944e-02  -2.6661629e-01  -4.4601676e-01  -4.2358965e-01  -5.5377468e-01  -6.0595608e-01   3.4653008e-01   2.3968147e-01   1.7868325e-02   6.0261950e-02   3.9519165e-01   3.8918384e-01   2.2617325e-01   3.3359213e-01  -5.1374188e-01  -4.2321913e-01  -4.0018237e-01  -2.8560975e-01  -4.5788377e-01  -3.9545645e-01  -5.0572630e-02   1.4259332e-02   4.6103853e-01   2.2301135e-01   6.6087942e-01   6.4707801e-01   1.0583855e-01  -3.7506663e-04   3.2286848e-01   4.0521285e-01  -8.1480829e-03   4.8294924e-02   3.2671971e-01   3.0132123e-01  -9.2131301e-02  -7.5671822e-02   1.8329798e-01   2.6392801e-01   1.1183040e-01   4.0533040e-01   4.0578427e-01   6.0537269e-01  -3.0755115e-01  -3.2095566e-01  -2.7267512e-01  -2.8701295e-01  -1.9316317e-01  -4.0723829e-01  -2.5619396e-01  -3.2419749e-01  -4.0267966e-02  -3.4012831e-02   1.4563602e-02   6.1870886e-02  -1.5039092e-01  -8.9502562e-02  -6.1834809e-02  -1.2763971e-01  -4.4008229e-01  -2.9460856e-01  -3.4903703e-01  -1.3655565e-01  -1.6285848e-01  -2.8376490e-01  -2.6036971e-01  -2.5770795e-01  -3.9266831e-01  -4.1056592e-01  -2.9377421e-01  -4.5113040e-01  -1.4135450e-01  -8.5472198e-02   2.7705563e-01   4.0817537e-01  -7.2050764e-02   2.2578758e-02   4.4451154e-02   3.1441829e-02   7.9525162e-02  -5.5438561e-02   4.7189636e-01   4.7534765e-01   5.5175188e-01   4.5468723e-01   2.5173697e-01   3.3501926e-01   1.4315770e-01  -2.6102113e-01   5.1694805e-01   1.2464328e-01   7.7664478e-01   1.0000000e+00  -1.4311409e-01  -1.8072120e-01   3.3929500e-01   5.1276365e-01   3.4128206e-01   4.2107524e-01   4.2293065e-01   5.2788846e-01   8.2178272e-01   7.8848127e-01
  -5.5320544e-02  -2.3320992e-02   9.6972753e-02   1.4442857e-01  -3.4395308e-01  -3.1432462e-01   1.8292565e-01   2.8297959e-02  -1.9208662e-01  -1.8000775e-01  -8.9687663e-02  -1.0717064e-01  -5.0200358e-02  -2.0531431e-01  -1.2660355e-01  -9.8508018e-02   6.8447574e-02  -1.5451771e-01   1.6663563e-01   1.8121427e-01  -2.1621285e-01  -2.5220545e-01   5.1430443e-02   1.2883024e-01  -1.3142492e-01  -7.9139902e-02  -2.3163744e-01  -2.8142954e-01   1.5786355e-01   1.1315606e-02   1.8574513e-01   8.0195991e-02   6.9174911e-02  -3.4724025e-02   2.6112951e-01   1.6706972e-01   1.7736690e-01   9.4567839e-02  -3.5282798e-01  -2.6732967e-01   7.7770818e-02  -1.6252153e-01   1.0350191e-01  -1.5034252e-01   1.1068727e-01   3.1237009e-02  -1.6256953e-01  -1.3417904e-01   1.8166664e-02  -1.7255591e-02  -7.7858824e-02  -2.5375124e-01  -1.5806421e-01  -1.2020034e-01  -2.7665150e-01  -3.3792042e-01  -1.5932831e-01   1.3832040e-02   2.1437450e-01   1.4186754e-01   2.8972358e-02   6.4486307e-02   8.3499330e-02  -1.2949192e-01   1.4938668e-01  -4.5651659e-02   2.2506568e-01   1.1480976e-01   1.5941958e-01   3.0086807e-01   1.4980017e-01   2.7012483e-01  -1.3036113e-02  -1.4014639e-01  -4.4981716e-02  -1.8100955e-01  -3.6434588e-02   9.5682551e-02   1.5038007e-01   6.3440151e-02   1.6873997e-01  -5.7009130e-02   1.9587973e-01  -1.6363107e-02   1.8894162e-01   8.1280809e-02  -1.7992336e-01  -1.4259147e-01   2.0058782e-01  -2.2554241e-02   2.3697068e-01   3.2426483e-01   1.0138800e-01   4.7083811e-01  -2.4150493e-02  -1.1978770e-01  -1.1793553e-01  -1.6256344e-01  -1.2477471e-01  -3.3563934e-02   4.3207519e-01   4.7188106e-01   1.9355075e-01   2.5917073e-01  -2.1674359e-01  -1.4311409e-01   1.0000000e+00   4.7587148e-01   7.7397017e-02  -7.9741974e-02   2.0420090e-01  -1.3045088e-01   3.0610099e-02  -2.1499378e-01  -2.4016696e-01  -9.0903634e-02
   2.5083540e-02   5.4793492e-02   2.4591259e-01   3.2114503e-01  -1.7617919e-01  -2.7554698e-01   4.0619197e-01   2.4726573e-01  -1.4983275e-01  -2.2229516e-01   1.1143685e-01   5.8352841e-02   1.7130035e-01   1.5026865e-01   8.1864682e-02   3.1217396e-02  -6.6693374e-02  -2.0719465e-01   2.9740271e-01   2.9998683e-01  -1.4178731e-01  -1.1122103e-01   1.3740638e-01   1.8121159e-01  -5.7423335e-02  -6.7576364e-02  -1.0565173e-01  -2.2867867e-01   6.8799341e-02  -8.9754738e-02   3.1140416e-01   1.6641448e-01   1.2690734e-01  -3.7338440e-02   2.4612053e-01   1.5848134e-01   1.9994447e-01   8.2567960e-02  -2.8649529e-01  -3.1826375e-01   3.0379555e-03  -2.2333770e-01   1.1425140e-01  -1.4447888e-01   2.1488014e-01   1.4906223e-01  -1.4826574e-01  -1.7909721e-01   1.5784846e-01   1.8745829e-01   2.4705236e-01   1.5380269e-01  -7.2588136e-02  -1.8401124e-01  -2.2490938e-01  -2.2039461e-01  -1.7994382e-01  -6.9776231e-02   2.1117968e-01   2.5825171e-02   9.8872386e-02  -1.3705644e-02  -1.0832335e-01  -1.4888611e-01   2.2708270e-01   7.7101470e-02   4.0297877e-01   2.9389999e-01   2.9614077e-01   2.4312779e-01   2.0082355e-01   3.0741366e-01   1.1431891e-01  -2.8139512e-02  -4.4808459e-02  -1.2553227e-01  -1.7413029e-01  -2.7678370e-04  -7.1209357e-02  -1.8031179e-01  -3.3285536e-02  -1.6255706e-01   7.9662677e-02  -7.9499692e-02   2.2556389e-01   2.2464513e-01  -2.4341146e-01  -1.5585523e-01   2.4931210e-01   2.3049763e-01   2.1846589e-01   3.5014457e-01   1.4505741e-01   4.2925680e-01  -2.0728851e-01  -1.4066558e-01  -1.8149072e-01  -1.1885194e-01  -1.8927616e-01  -1.1445337e-01   1.5987672e-01   5.1419468e-01  -1.7056348e-01   3.9197477e-01  -2.0118140e-01  -1.8072120e-01   4.7587148e-01   1.0000000e+00  -2.6672160e-01  -1.8953990e-01   2.3189891e-01  -3.2354221e-01  -2.5741459e-01  -2.8923536e-01  -1.8352462e-01  -5.2245732e-02
  -3.4543053e-01  -3.7960245e-01   6.0161552e-02  -1.1034015e-01  -2.3653987e-02  -6.1622690e-03  -1.9191919e-01  -2.1775074e-01   1.6984245e-02   5.9592201e-03  -3.9592887e-01  -4.4314253e-01  -3.5947342e-01  -5.6953310e-01  -2.6680669e-01  -3.3595809e-01  -2.0266099e-01  -3.0693634e-01  -2.6918606e-01  -2.3504804e-01   4.1769062e-02  -3.7382257e-02   1.3902156e-01   1.5478657e-01   2.8827960e-01   2.9112215e-01   2.3956908e-02   9.2156178e-02  -2.4299467e-01  -2.5418844e-01  -1.4742682e-01  -1.4694755e-01  -3.1055508e-01  -2.9470598e-01   2.6550318e-01   2.3001341e-01   1.6504170e-01  -6.7686918e-02   2.0401983e-01   2.8019631e-01  -1.4456119e-02   6.7506156e-03   2.7391330e-01   1.1729826e-01   6.0796996e-02  -8.5476390e-03   9.3415724e-02   3.3251735e-02  -3.0170710e-01  -3.3240577e-01  -1.2715266e-01  -1.1826945e-01  -1.1388365e-01   2.8913895e-02  -4.1082281e-02   8.6045405e-02  -2.7429475e-01  -3.7514621e-01  -4.3227300e-01  -4.2802262e-01  -3.2217720e-01  -3.8438529e-01  -1.9201693e-01  -4.2808012e-01   8.3670023e-02   1.0786334e-01   7.3982280e-02   3.5869075e-02  -1.4223200e-02   1.6167578e-02  -7.4352426e-02   1.2556050e-02  -4.4484495e-01  -4.3004199e-01  -3.3173501e-01  -3.4036086e-01  -3.7158327e-02  -1.9542086e-01  -2.3555922e-01  -1.3130989e-01  -1.5820932e-01  -1.9438715e-01   3.4104273e-02  -8.1099941e-02   1.5004794e-01   1.3887012e-01   1.5947931e-01   2.6768926e-01   3.5367088e-02  -1.3162581e-02  -6.8842886e-04  -6.3612033e-02   2.0281952e-01  -4.5263936e-02   7.4428130e-01   5.9737666e-01   3.3834791e-01   2.5899626e-01  -8.9922182e-02   8.0104203e-02   4.3049558e-02  -1.1672550e-01   3.8330271e-01   1.7419542e-01   2.7078446e-01   3.3929500e-01   7.7397017e-02  -2.6672160e-01   1.0000000e+00   7.9047221e-01   2.6022293e-01   4.3147333e-01   2.8958865e-01   2.2563942e-01   2.9686765e-01   3.2822298e-01
  -4.1360288e-01  -4.6051919e-01   1.0589097e-01  -1.3270579e-01   1.2144293e-01   1.2284610e-01  -2.0247543e-01  -2.9454522e-01   1.5097764e-01   6.0734913e-02  -4.2287547e-01  -4.7253171e-01  -3.3804446e-01  -4.6939879e-01  -1.8791617e-01  -3.0383457e-01  -2.9584109e-01  -3.4181029e-01  -3.7983394e-01  -3.8225805e-01   1.3384036e-01   2.0084723e-02   1.0791709e-01   1.1548807e-01   3.3739739e-01   2.9160396e-01   6.7534593e-02   1.3455921e-01  -3.8814972e-01  -3.4277686e-01  -2.3326111e-01  -1.9688990e-01  -3.3737802e-01  -3.4485853e-01   8.6459989e-02   1.0363791e-01   2.3069248e-01   1.0017741e-01   3.7055433e-01   4.7432517e-01   4.5157284e-02   5.5844025e-02   2.1869557e-01   1.5004880e-01  -5.5957441e-02  -9.7949915e-02   1.8286671e-01   1.2930980e-01  -2.7365015e-01  -2.7750472e-01  -6.3475966e-02  -3.3275658e-02  -1.0324550e-01   1.3874498e-01   9.0714033e-02   3.5552911e-01  -3.2448961e-01  -4.4893655e-01  -4.4444652e-01  -3.8573101e-01  -2.9920722e-01  -4.0595313e-01  -2.1633328e-01  -4.3142889e-01   2.6230338e-02   7.2664616e-02   4.3511871e-02   8.7473460e-03  -7.4852290e-02   3.3952658e-03  -5.4020059e-02  -2.7375967e-02  -4.0379615e-01  -3.8178508e-01  -3.0178919e-01  -2.2968663e-01  -1.3839546e-01  -3.6190775e-01  -3.2980526e-01  -2.2960526e-01  -3.2712979e-01  -2.7077381e-01  -1.7007770e-01  -2.4282568e-01   2.6534693e-02   4.5820522e-02   1.3206698e-01   3.1631857e-01  -2.4545276e-02   5.9391801e-02   5.1796483e-02   5.0080535e-02   2.2710666e-01   3.6626362e-03   7.4848435e-01   7.9396208e-01   5.1624204e-01   5.1088476e-01   3.6945694e-02   1.8937388e-01  -2.4988474e-03  -1.9485416e-01   3.5991227e-01   1.4819350e-01   4.2996871e-01   5.1276365e-01  -7.9741974e-02  -1.8953990e-01   7.9047221e-01   1.0000000e+00   4.8181642e-01   5.4125587e-01   3.0910627e-01   3.7998505e-01   4.9372311e-01   4.6756871e-01
  -2.1866137e-01  -3.8112645e-01   2.0485733e-01  -2.0292550e-02  -1.2372480e-01  -1.0814720e-01   3.0702023e-02  -9.6278072e-02   3.9611067e-02  -1.1475798e-01  -2.8408626e-01  -4.3662218e-01  -1.9159273e-01  -4.1575127e-01  -2.7750401e-01  -3.9191597e-01  -2.7304778e-01  -3.6481671e-01  -2.3263607e-01  -2.7103940e-01  -1.3478874e-01  -1.3130094e-01   2.0569540e-01   2.0599553e-01   2.1781366e-01   1.1936764e-01  -1.5500625e-01  -1.4106934e-01  -3.5646544e-01  -4.0717722e-01  -2.1121393e-01  -2.4977770e-01  -2.9658623e-01  -2.9452677e-01   2.6606944e-01   2.7448781e-01   4.2998118e-01   2.4076504e-01   1.1859528e-01   2.1463515e-01  -1.1163165e-01  -1.8870978e-01   3.6950088e-01   1.4024104e-01   1.3307064e-01   1.0206156e-01   2.0620624e-01   2.0125078e-01  -3.4370267e-01  -2.8676260e-01  -9.5349237e-02  -1.3900367e-01  -1.2252326e-01   2.7941153e-02  -5.7791278e-03   1.8242203e-01  -2.7956337e-01  -3.2906594e-01  -3.8096287e-01  -3.9124534e-01  -2.7726379e-01  -4.5570596e-01  -3.4382025e-01  -5.0729819e-01   2.6874719e-01   1.8825505e-01   2.9416923e-01   1.8447385e-01  -6.3546137e-02  -2.1343809e-02   2.9254337e-01   3.3408314e-01  -2.7307469e-01  -3.8446544e-01  -1.9040282e-01  -2.2642597e-01  -1.7041240e-01  -1.6122585e-01  -2.7538205e-01  -3.1280360e-01  -3.4250190e-01  -3.5949289e-01  -1.7354069e-01  -3.1520949e-01   1.9681650e-01   1.8740184e-01  -1.7051393e-02   3.1665374e-01   1.1210925e-01  -9.3291899e-03   3.2184721e-01   4.6125849e-01   4.9670134e-01   5.1721534e-01   3.2089476e-01   4.9427505e-01   4.1862583e-01   4.3022604e-01   8.8255131e-02   2.4365846e-01   1.3245306e-01   1.8833171e-01   3.0561056e-01   1.7274141e-01   1.4775157e-01   3.4128206e-01   2.0420090e-01   2.3189891e-01   2.6022293e-01   4.8181642e-01   1.0000000e+00   3.9667749e-01   2.9310431e-01   1.1009890e-01   2.7573652e-01   3.8674505e-01
  -5.3994747e-02  -1.8681115e-01  -1.9380481e-01  -3.6637819e-01   2.6628328e-01   4.0713117e-01  -1.5745203e-01  -2.2556164e-01   2.9012279e-01   4.4821858e-01  -2.2441219e-01  -1.9380794e-01  -1.4601877e-01  -2.1944040e-01  -1.2796770e-01  -6.1514652e-02   5.5362577e-02   2.4261352e-02  -1.6463548e-01  -1.4490850e-01   1.1591916e-01   1.2115572e-01  -1.8850875e-01  -2.0331614e-01  -2.4566702e-02   1.5748069e-02   1.0354480e-01   2.8357980e-01  -6.5856185e-02   4.0977127e-02  -5.8317070e-01  -4.2078483e-01  -1.7882783e-01  -6.2722067e-02  -3.1113298e-01  -2.5500907e-01  -1.1777731e-02   3.1670200e-02   4.5351611e-01   3.8074623e-01   6.9456693e-02   1.0080619e-01   1.4715813e-01   2.4729283e-01  -2.0243989e-01  -2.0118780e-01   3.3047517e-01   3.8797741e-01  -1.0988157e-01  -2.6529599e-01   2.8344710e-03   4.2144384e-02   2.4082007e-01   3.4975391e-01   3.2668072e-01   4.4188673e-01   4.2847524e-02  -1.2416326e-01  -1.7590114e-01  -2.0081541e-01   5.5181494e-02  -8.3803009e-02   8.0965059e-02  -7.5455063e-03  -1.6913909e-02   1.3115059e-01  -2.6459413e-01  -2.1765607e-01   8.5093922e-03   3.7876618e-02  -1.6195794e-01  -3.0957538e-01  -1.3891237e-01  -6.6208223e-02   4.3124249e-02   9.0382636e-02   1.6259630e-02  -2.6455306e-01   5.8660596e-02   9.7735305e-02  -8.2781104e-02   4.9407068e-02  -7.9928578e-02  -1.0902947e-01  -3.2934404e-02  -9.0903789e-02   1.9934724e-01   1.8860466e-01  -2.4438633e-02  -4.1826804e-02   2.7508777e-01   2.1676864e-01   2.2078255e-01   8.6379755e-02   6.1824686e-01   6.0325603e-01   6.2960635e-01   6.6802062e-01   5.1359700e-01   6.8890201e-01   2.8262286e-01  -2.1845834e-02   5.7056888e-01   2.0879801e-01   4.1777397e-01   4.2107524e-01  -1.3045088e-01  -3.2354221e-01   4.3147333e-01   5.4125587e-01   3.9667749e-01   1.0000000e+00   6.5291859e-01   5.7173629e-01   4.8224326e-01   3.4542894e-01
  -1.5016191e-02  -2.3021276e-01  -1.6190434e-01  -3.0937317e-01   1.5313214e-01   3.4591602e-01  -2.2303370e-01  -2.1677413e-01   2.9481946e-01   3.4959334e-01  -1.4181597e-01  -2.0790222e-01  -1.5740794e-01  -2.7397164e-01  -9.4682844e-02   1.7069769e-02   6.7077566e-02  -6.4313577e-03  -2.1462564e-01  -2.1455052e-01   7.9543312e-02   5.8052225e-02  -1.5562018e-01  -1.7880030e-01   1.2097594e-02   2.9261652e-02   8.3788451e-03   1.8237594e-01  -5.7111484e-02  -7.2551193e-04  -4.6269153e-01  -3.4494493e-01  -1.6539592e-01   5.6446559e-04  -1.9261095e-01  -1.1801829e-01   1.1034759e-01   1.8369471e-01   3.4186459e-01   3.4037762e-01   1.6708462e-01   2.0960600e-01   9.8153273e-02   3.2185140e-01  -1.2839088e-01  -7.2308083e-02   3.6700366e-01   4.3408521e-01  -1.8711044e-02  -7.0970243e-02  -4.4019915e-02   1.9270025e-02   2.1827095e-01   4.5778518e-01   3.7100501e-01   4.1289356e-01   5.9048628e-02  -2.8684009e-02  -1.4964483e-05   2.3017058e-02   6.2334416e-02   2.9221213e-03   1.1760908e-01   7.8367360e-02  -5.1074993e-02   7.9150926e-02  -2.9594473e-01  -2.4973181e-01  -2.1426303e-01  -7.4462490e-02  -6.2875510e-02  -2.3583768e-01  -1.0543667e-05  -2.5183216e-02   1.4339534e-01   9.2685397e-02   4.1007911e-02  -5.2349605e-02   1.4308815e-01   1.7536738e-02  -7.9502665e-03  -4.0607109e-02   7.2794388e-02  -5.8713291e-02  -4.8188918e-02  -1.5320581e-01   2.7090675e-01   1.2636448e-01   3.9699670e-02  -4.6223957e-02   3.8572754e-01   2.5051527e-01   3.8232651e-01   1.8787757e-01   3.1576398e-01   3.1342187e-01   4.6452052e-01   3.7987180e-01   5.4288445e-01   6.7482075e-01   2.1395381e-01   8.5191570e-02   6.6503859e-01   2.7755862e-01   4.5007686e-01   4.2293065e-01   3.0610099e-02  -2.5741459e-01   2.8958865e-01   3.0910627e-01   2.9310431e-01   6.5291859e-01   1.0000000e+00   6.3296809e-01   4.6607578e-01   4.5862467e-01
  -1.0099383e-01  -2.2050724e-01  -1.6632603e-01  -3.1696620e-01   3.7022722e-01   4.4542407e-01  -1.7710864e-01  -1.9265595e-01   3.0654812e-01   3.8974303e-01  -3.1191997e-02  -7.5036227e-02   5.0260124e-02  -3.0709482e-02   1.4853974e-01   9.6496670e-02  -6.2713117e-02   1.6949075e-02  -2.6141797e-01  -2.9336248e-01   2.4540192e-01   1.8391159e-01  -1.4975166e-01  -2.1014114e-01   3.8509200e-02   4.5006623e-02   2.4616610e-01   3.7917787e-01  -1.0456145e-01   3.4058324e-04  -4.2223971e-01  -3.1120304e-01  -1.3694396e-01  -5.9912912e-02  -3.4245199e-01  -2.2753912e-01   4.0006341e-02   8.9099304e-02   5.1096142e-01   4.3643227e-01   1.8704267e-01   2.3189430e-01   1.1379616e-01   3.2481159e-01  -1.9414287e-01  -1.2015181e-01   4.0443146e-01   3.8303374e-01   7.3698449e-02  -9.1327887e-02   1.9101682e-01   1.5967937e-01   2.1728016e-01   3.4074054e-01   4.8791002e-01   5.6124348e-01  -3.6783784e-02  -1.1743340e-01  -9.3797512e-02  -7.5358533e-02   4.5279783e-02  -1.4262257e-01   8.0608992e-02   2.2050293e-02  -1.4216722e-01  -4.4640408e-02  -3.0937245e-01  -2.6078385e-01  -3.7196345e-02  -8.9376447e-02  -2.0983651e-01  -4.4753012e-01  -9.3916422e-06   3.1068986e-02   4.3721124e-02   6.7262396e-02   7.8990559e-02  -2.0628928e-01  -5.0374676e-03  -3.2913330e-02  -1.2901931e-01  -1.6176237e-02  -3.2093939e-02  -1.0074859e-01  -2.5757917e-01  -2.3127965e-01   2.8088840e-01   3.6474640e-02  -2.8948616e-02   1.0499778e-02   1.7187002e-01   3.0193845e-02   8.4773231e-02  -6.2435979e-02   3.6504736e-01   4.1155824e-01   4.2931998e-01   5.5762204e-01   4.9114951e-01   5.3829364e-01   1.8713673e-01  -1.1917339e-01   6.3077246e-01   2.7090392e-01   6.5591577e-01   5.2788846e-01  -2.1499378e-01  -2.8923536e-01   2.2563942e-01   3.7998505e-01   1.1009890e-01   5.7173629e-01   6.3296809e-01   1.0000000e+00   6.9972336e-01   4.5508017e-01
  -4.9270334e-01  -5.7592559e-01   4.4170845e-02  -2.4406716e-01   3.8635213e-01   4.2936546e-01  -2.5248947e-01  -3.2512796e-01   3.8021922e-01   2.8182564e-01  -2.8057859e-01  -3.6760836e-01  -3.3268835e-02  -2.3535845e-01   1.1503981e-01  -7.5541014e-02  -4.3332494e-01  -3.2796603e-01  -5.3718134e-01  -5.9220651e-01   4.2574325e-01   3.7871675e-01  -3.1635354e-02   2.5714566e-03   3.2124212e-01   3.1533215e-01   2.3807456e-01   4.3068744e-01  -5.0339497e-01  -3.8271350e-01  -4.4705586e-01  -3.6187755e-01  -4.5339008e-01  -3.5865497e-01  -1.3420791e-01   8.5525447e-03   3.1980275e-01   1.1259281e-01   7.0294337e-01   5.5006356e-01   1.8299758e-02  -5.9084929e-02   1.3541815e-01   2.7217334e-01  -1.1722138e-01  -4.8063805e-02   2.9483043e-01   2.5123160e-01  -5.4649919e-02  -8.7016640e-02   1.9761311e-01   2.3201771e-01   1.1958542e-01   3.5537434e-01   4.6856251e-01   6.2292637e-01  -3.7748430e-01  -3.9999402e-01  -3.1156113e-01  -2.1881444e-01  -2.1654442e-01  -4.0333331e-01  -2.4633515e-01  -2.8773666e-01  -1.0786460e-01  -4.5591953e-03  -1.0878561e-01  -1.8931467e-02  -1.8587161e-01  -1.9024547e-01   4.2103929e-02  -1.9915597e-01  -3.7162944e-01  -2.9143693e-01  -3.4622027e-01  -1.8480453e-01  -1.2199736e-01  -4.6095252e-01  -2.9331833e-01  -2.7209354e-01  -4.1215038e-01  -3.8031158e-01  -2.5973944e-01  -4.4612158e-01  -2.1489769e-01  -1.7357760e-01   2.6868012e-01   3.1204455e-01  -1.6922549e-01   4.6028126e-02   8.3226560e-02   1.2303294e-01   1.5241694e-01  -2.5836888e-02   4.8946748e-01   4.3875754e-01   5.2538144e-01   4.8194085e-01   3.5573946e-01   4.2074525e-01   9.5659708e-02  -3.1666898e-01   4.8627539e-01   8.4403117e-02   8.1563543e-01   8.2178272e-01  -2.4016696e-01  -1.8352462e-01   2.9686765e-01   4.9372311e-01   2.7573652e-01   4.8224326e-01   4.6607578e-01   6.9972336e-01   1.0000000e+00   8.3722539e-01
  -4.4800418e-01  -5.0135698e-01   1.3118985e-01  -1.4191358e-01   1.6063758e-01   1.5802762e-01  -1.8897662e-01  -2.4410131e-01   2.1205313e-01   7.6025416e-02  -2.5476141e-01  -3.7749884e-01  -7.3129231e-02  -3.0662082e-01  -1.0641953e-01  -1.9025961e-01  -3.8734287e-01  -3.8525598e-01  -4.5910220e-01  -5.4523989e-01   1.4727195e-01   1.0459373e-01   5.1275843e-02   5.6591016e-02   2.8077274e-01   2.4154958e-01   7.5713926e-02   2.1556876e-01  -4.3922107e-01  -4.0389542e-01  -3.9141375e-01  -3.9889925e-01  -5.3500594e-01  -4.7386159e-01   6.2134109e-05   8.3443363e-02   3.9673726e-01   1.9389416e-01   4.8462380e-01   4.4531526e-01   1.4933088e-02  -5.3297222e-02   2.3779401e-01   2.9848475e-01   7.1023156e-03   7.0274146e-04   3.0523549e-01   2.4037203e-01  -8.0902063e-02  -7.9563500e-02   1.1313481e-01   1.1755992e-01   7.2313733e-02   2.9871661e-01   3.2573234e-01   4.9779038e-01  -3.6825385e-01  -3.6558556e-01  -3.1897029e-01  -2.1378712e-01  -2.6709544e-01  -4.2026706e-01  -2.8590858e-01  -3.7530923e-01  -3.3421803e-02  -2.9861585e-02  -6.3195592e-03   6.8110838e-03  -2.8635388e-01  -1.3317964e-01  -1.1144139e-02  -9.3081921e-02  -4.0377445e-01  -3.1467748e-01  -3.5944708e-01  -1.4080115e-01  -1.3463695e-01  -3.4783650e-01  -2.5260327e-01  -3.1615278e-01  -3.2808684e-01  -4.1231248e-01  -1.8931681e-01  -3.2773244e-01  -2.9682598e-02  -9.3106586e-02   2.2147597e-01   3.3037531e-01  -2.6483653e-02   2.9191880e-02   1.7971309e-01   1.7706490e-01   1.8518729e-01   7.9737438e-02   4.2329286e-01   4.1117370e-01   4.6731244e-01   3.0509424e-01   2.7476858e-01   3.1345747e-01   9.3985380e-02  -1.5961054e-01   4.2135795e-01   1.1407914e-01   7.0064320e-01   7.8848127e-01  -9.0903634e-02  -5.2245732e-02   3.2822298e-01   4.6756871e-01   3.8674505e-01   3.4542894e-01   4.5862467e-01   4.5508017e-01   8.3722539e-01   1.0000000e+00
