# Supplementary material for: “I Know that You Know that I Know”: Neural Substrates Associated with Social Cognition Deficits in DM1 Patients
Source: PLoS One. 2016 Jun 3;11(6):e0156901. doi: 10.1371/journal.pone.0156901 (PMC4892543; doi:10.1371/journal.pone.0156901)
Supplement: S2 File — Adjacency matrices obtained by graph theory bases analysis illustrating the intra-nodal correlations in individual subjects (DM1 patients and controls) (ZIP) [file pone.0156901.s002.zip › Adjacency_matrices/Sub_17.txt]

   1.0000000e+00   7.8739416e-01  -4.1635367e-02   1.5987024e-01  -3.0797429e-02   1.3601454e-02  -8.0826133e-03  -7.6701603e-03   1.0248121e-01  -1.3346398e-02   1.4325546e-01  -1.4905318e-01   1.6643657e-02   1.4223802e-02   1.8153349e-01   1.5817757e-01   2.9230108e-01   3.2489505e-01   6.0836465e-01   5.9562449e-01   1.6023158e-01   5.7319329e-02  -2.6159243e-01  -3.4891357e-01  -2.9885113e-01  -3.2672759e-01  -1.8430221e-01  -1.2102263e-01   1.3888939e-01   1.9418543e-01  -2.0152817e-01  -2.0564547e-01   4.7271346e-02  -1.0235796e-01  -3.0522352e-01  -1.4557108e-01  -1.0489936e-01   1.2517616e-02  -9.1639846e-03   2.0157817e-01   1.5630135e-01   9.6211252e-03  -4.7839753e-02  -1.5169821e-01  -2.3876180e-01  -1.3358949e-01   3.5971520e-02  -3.0714313e-03  -1.8124755e-01  -1.6048567e-01  -1.5920034e-01  -7.5666596e-02   2.9570786e-01   2.8073155e-01   8.7310491e-02   2.9706941e-01   7.3988191e-01   7.1369317e-01  -8.0468514e-02  -2.4654181e-01  -1.7157905e-01  -2.5530595e-01   5.1584197e-01   3.7514436e-01  -3.5542806e-01  -4.1499334e-01  -4.8280861e-01  -4.2682648e-01   4.1435349e-01   5.5703470e-02   1.3249718e-01   1.0385561e-01   2.6388157e-01   2.7121641e-01   3.2680255e-01   3.4341447e-01   3.0158152e-01   2.4967857e-01   9.3359733e-02   2.4546591e-01   2.1096943e-01   1.9165817e-01   9.9304409e-02   2.7269543e-01  -2.5288084e-01  -3.7620617e-01  -2.0130665e-01  -9.4832875e-02   3.3139233e-01   3.1711509e-01   3.2232228e-01   1.2046694e-01   3.7467925e-02  -7.3413971e-03  -7.7219874e-02  -1.5439811e-01   2.1344769e-01   3.5019119e-01   4.5310259e-01   5.4071462e-01   1.7283336e-01   9.1509813e-02   6.0009647e-02   7.1195333e-02  -5.9081029e-03  -1.4584535e-01   1.1594783e-01  -5.5614630e-02  -4.3724582e-02   6.8572934e-02   1.0538084e-01   4.9946028e-01   4.4080864e-01   2.8987554e-01  -9.0365607e-02  -1.5112186e-01
   7.8739416e-01   1.0000000e+00  -6.6482344e-03   2.8257328e-01  -1.7061017e-01  -1.4947245e-01  -1.1643627e-01   5.1128351e-03  -1.4891564e-01  -1.8125651e-01   5.1340483e-02  -7.3928940e-02  -4.7939343e-03  -6.7050007e-02   3.9035368e-02  -2.4439705e-02   3.5750556e-01   4.3188111e-01   6.9380677e-01   7.4233902e-01   1.7885296e-01  -3.9125410e-03  -2.2696552e-01  -1.9952716e-01  -3.2376511e-01  -2.5687357e-01  -8.3063867e-02  -5.1614333e-02   2.3588075e-01   3.0539924e-01  -1.6143167e-01  -1.1551837e-01   1.6742224e-01   1.2204742e-01  -4.0029238e-01  -2.9899238e-01  -2.0416992e-02   6.9080314e-02   5.6478165e-02   4.8873595e-02   1.7430103e-01   1.3369016e-01  -6.3349635e-02  -1.1168581e-01  -2.4972141e-01  -1.1917785e-01  -2.6978508e-02  -4.4145343e-02  -1.7745114e-01  -1.1881565e-01  -1.7775562e-01  -8.1358155e-02   2.5537751e-01   2.1957015e-01   1.5879461e-01   1.2467507e-01   7.6195235e-01   8.5786421e-01  -1.3834349e-01  -2.2197958e-01  -1.7598286e-01  -2.7478847e-01   6.0047698e-01   5.1874811e-01  -3.5948171e-01  -4.0933158e-01  -5.1581043e-01  -4.7313642e-01   4.6174087e-01   1.5120538e-01   2.1091709e-02  -2.6813135e-02   1.8097562e-01   2.7857644e-01   2.0972880e-01   2.7139910e-01   2.5049553e-01   1.9345620e-01   1.2674186e-01   2.3521371e-01   2.6419514e-01   2.0958424e-01   2.0326954e-02   3.4969605e-01  -2.8702694e-01  -3.5149990e-01  -9.9997814e-02   2.3991585e-03   1.7138035e-01   1.6661754e-01   2.4522826e-01   1.2466047e-02  -3.9336314e-02  -9.3256814e-02  -1.0874071e-01  -1.4827622e-01   1.2153778e-01   1.8410312e-01   3.6071399e-01   3.6058081e-01   8.1213205e-02   2.3346539e-02   3.2866173e-02   8.1703138e-02   3.9878066e-02  -1.9228409e-01   1.1618012e-01  -1.5574071e-01  -8.5566323e-02  -1.0405659e-02  -9.3143519e-02   3.5297750e-01   3.2124026e-01   2.6776978e-01  -5.5906095e-02  -1.0213459e-01
  -4.1635367e-02  -6.6482344e-03   1.0000000e+00   4.6211297e-01   3.9982728e-02  -1.4194331e-01   6.1827173e-01   4.2185780e-02   6.4304223e-02  -8.1054085e-02   1.8761231e-01  -1.7003103e-01   2.1496998e-01  -1.2452388e-01   1.6741935e-01   1.0497211e-01  -2.2717342e-01  -2.3126057e-01   9.7161744e-02  -4.1473177e-02   1.1516946e-02  -6.1501357e-02   8.0574593e-01   5.2841704e-01   3.8332688e-01   1.5589960e-01   8.6589849e-02  -5.2440140e-02  -1.0639899e-01  -2.0116394e-01   5.0416661e-01   4.2517093e-01   2.5219115e-01   1.5234392e-01   1.9607484e-01   5.9210022e-02   5.8013350e-02   3.6857255e-02   1.7232649e-01   2.6012635e-01   2.3420568e-01   8.0653171e-03  -1.8298454e-01  -1.9285353e-01  -1.5971776e-01  -2.3767502e-01  -1.9167572e-01  -1.3485864e-01  -1.6842780e-01  -2.0227373e-01   9.1563513e-02  -1.9352488e-01   1.1530558e-01   1.6537294e-01  -5.0914723e-03   4.6260774e-02  -2.4082323e-01  -1.5778813e-01  -1.8634174e-01  -2.1618739e-01  -6.8378963e-02  -2.4881053e-01  -3.0531647e-01  -2.0601178e-01   5.6182959e-01   2.0579280e-01   8.0881944e-02  -2.6849015e-02   8.6572704e-02   7.9652123e-02  -1.8326356e-01  -1.8556037e-01   4.8861839e-03  -2.8452081e-01  -7.0238506e-02  -1.8288707e-01  -2.9311262e-01  -2.9905662e-01  -1.0620793e-01  -2.0759046e-01  -2.7184431e-01  -9.4893720e-02   8.3987710e-03  -6.7150871e-02   3.5045184e-01   1.3220062e-01   6.7810976e-02   1.4003456e-01   2.8545434e-01   1.3402491e-01  -1.9454167e-01   1.1925703e-01   2.1429833e-01   4.2972549e-01   5.2522535e-02   4.8161100e-02  -3.2312373e-01  -1.7398820e-01  -2.9373548e-01  -2.3493920e-01  -6.6395552e-02   2.8879493e-02   4.4911019e-02  -8.2531393e-02   9.1424400e-02   3.0981664e-01   4.7451006e-02  -4.9870757e-02   9.7316239e-02  -3.0128656e-02  -2.1037038e-01  -2.9100270e-01  -2.8058522e-01  -1.8014939e-01   5.3390677e-02   7.9270804e-02
   1.5987024e-01   2.8257328e-01   4.6211297e-01   1.0000000e+00   3.0714734e-02  -1.2339505e-02   2.4865297e-01   3.5897776e-01   1.3684545e-01  -6.7697670e-02  -2.1410128e-01  -1.6179844e-01  -2.7485636e-01  -1.7401777e-01  -1.9619841e-01   4.5316897e-02   1.5644318e-02  -8.6961410e-02   2.4627183e-01   2.6645759e-01   2.1220276e-01  -4.1424310e-03   3.8308880e-01   4.9000150e-01   9.8358431e-02   1.8775376e-02  -1.5789712e-02  -6.8520781e-02  -1.1110676e-01  -7.3287607e-02   4.8378734e-01   6.0054793e-01   4.2869848e-01   4.5583977e-01   2.7802839e-01   2.0627586e-01  -5.3598345e-03   6.6046661e-02  -1.0410148e-01   1.9309909e-01   3.1099546e-01  -8.8834675e-03  -2.6508650e-01  -2.7743791e-01  -3.2076944e-01  -3.4201134e-01  -3.5800345e-01  -2.6926791e-01  -4.1471119e-01  -3.4570464e-01  -1.7394529e-01  -2.9016224e-01  -3.0837985e-02   1.4639109e-03  -1.4259703e-01  -5.6959374e-02   8.0453664e-02   1.2048216e-01  -3.9223306e-01  -2.6767442e-01  -8.2046174e-02   3.0586728e-02  -3.6708781e-02   5.1897795e-02   2.3141908e-01   3.6534480e-01   1.6963463e-01   1.0865835e-01   2.6013510e-01   3.0105184e-02   7.6048715e-02  -1.0215051e-01   1.8060869e-01   1.1581384e-01   1.5468279e-01   2.3342605e-01   5.5703908e-02  -1.8408777e-02   8.7297722e-02  -1.5420878e-01   1.7543597e-02  -4.9689539e-02  -1.9707079e-01   1.0691173e-01   1.6202226e-01   1.6687075e-01  -2.2541192e-01   3.4783662e-01   1.1359897e-01   6.4412292e-02   1.2297300e-01   7.8391433e-03   2.3482548e-01   1.2465974e-01  -1.0680108e-01  -7.4944113e-02  -2.8223003e-01  -7.6445746e-02  -1.3692137e-01  -1.3822983e-02   5.3890786e-02   9.7166147e-02   1.2475552e-02  -7.1219446e-02  -4.6773776e-02  -3.7007287e-04  -9.7937289e-02  -1.1849231e-01  -6.9259929e-02  -8.3315508e-02  -1.7278341e-01  -1.0772221e-01  -1.8451967e-01  -1.4663094e-01  -8.4873609e-02  -1.3436658e-01
  -3.0797429e-02  -1.7061017e-01   3.9982728e-02   3.0714734e-02   1.0000000e+00   8.3724427e-01  -1.3262268e-01  -2.1409137e-01   7.1536179e-01   7.9665650e-01  -1.5023511e-01  -3.3206324e-01  -2.0478729e-01  -2.5427641e-01   6.3949506e-01   5.5385637e-01  -2.3495621e-02  -1.2104625e-01  -2.4461958e-01  -2.0650327e-01   4.8763435e-01   6.0785551e-01   8.6305727e-02   2.0292645e-01   5.2608959e-01   5.5078108e-01   5.8926504e-01   6.4076207e-01  -2.7337706e-01  -3.0504105e-01   2.5415049e-01   1.7608477e-01   2.2729552e-02  -1.1228138e-01   4.3465634e-01   3.7091474e-01   1.0391721e-01   7.8751859e-02   2.4336348e-01   3.1546419e-01   2.3492648e-01  -5.6380740e-02  -1.6768612e-01  -1.4699695e-01  -7.1966671e-02  -2.1918142e-01  -1.5799858e-01  -1.6394770e-01  -1.8552928e-01  -2.3287705e-01  -1.1782014e-01  -2.5662928e-01  -3.2274764e-01  -1.3066326e-01  -7.5982167e-02  -6.8274229e-02  -2.4737432e-01  -1.7764905e-01  -3.2796796e-01  -2.5300505e-01  -2.3357163e-01  -8.9550892e-02  -2.4446365e-01  -4.0341742e-01   2.3838970e-01   1.7463174e-01   1.1049271e-01   1.2771371e-01   4.1701568e-03  -2.2887732e-01   2.3021980e-01   1.1666685e-01   2.2419612e-01  -1.4753712e-02   2.0328010e-01   2.7997559e-01   1.2410711e-01   8.1401126e-02   5.6540971e-02   2.8744895e-02   7.5699418e-02   5.1592904e-02   2.8575347e-01   7.2362416e-02   3.3384666e-01   2.3884728e-01  -2.3061366e-01   7.8334407e-02   3.1765142e-01   1.4082990e-01  -1.6941094e-01  -8.2476697e-02  -4.3148844e-02  -1.4787058e-01   1.1174265e-01   5.5466754e-02   4.8444743e-02  -7.4779066e-02  -1.5594932e-01  -1.8965645e-01  -2.3130865e-01  -1.5907783e-01  -1.0948446e-01   6.7438177e-02  -1.9453021e-02  -9.0497483e-02  -3.6267286e-01  -2.5604670e-01   9.9920089e-02   6.4934859e-02   3.0896214e-02  -7.8323605e-02  -1.7046463e-01  -2.9764473e-01  -9.4849163e-02  -2.6123784e-01
   1.3601454e-02  -1.4947245e-01  -1.4194331e-01  -1.2339505e-02   8.3724427e-01   1.0000000e+00  -4.2478961e-02   3.2416897e-02   6.6239215e-01   8.3948725e-01  -1.4439909e-01  -1.8750917e-01  -2.2769659e-01  -1.7399971e-01   5.6988653e-01   5.7707456e-01  -8.0418310e-02  -1.7418506e-01  -2.3261293e-01  -1.8312843e-01   3.9188206e-01   7.0099579e-01  -9.0019113e-02   4.2177366e-02   2.9807524e-01   3.5290873e-01   5.2925863e-01   6.5406824e-01  -3.0547010e-01  -2.8081981e-01   1.6364289e-01   6.7482056e-02  -6.1881675e-02  -1.2273273e-01   3.0007294e-01   2.5632038e-01   6.1627528e-02   3.0615396e-02   2.4798002e-01   3.3275161e-01   1.2732786e-01  -1.7956441e-01  -6.7062881e-02  -9.3319414e-02  -5.8261363e-02  -1.4785548e-01  -9.8399855e-02  -1.1790180e-01  -1.4941655e-01  -1.6936370e-01  -1.9073030e-01  -1.9682683e-01  -2.1414562e-01  -1.3351014e-01   4.0211012e-02   2.6701653e-04  -1.6006549e-01  -1.9197583e-01  -2.1816412e-01  -1.5233173e-01  -4.8355344e-02   1.4057618e-01  -2.0049041e-01  -3.3028652e-01   7.4364389e-02   1.4465873e-01   7.8211694e-02   8.8549334e-02   6.8453373e-02  -1.6128125e-01   1.8818230e-01   1.7626843e-01   8.2097927e-02  -4.9039744e-02   1.4066219e-01   2.2259051e-01   1.0734950e-01   7.7410118e-02  -7.5398992e-02  -1.2412773e-01  -8.8209473e-03  -1.0734882e-01   3.8459214e-01   9.5438721e-02   2.1179631e-01   1.5687482e-01  -2.1663342e-01  -8.9816200e-03   3.0779768e-01   2.6045378e-01   4.2939957e-02   5.8123916e-02   1.3064001e-01  -1.4772533e-01   6.5357420e-02   2.1774001e-02   1.4620530e-01  -3.5021853e-02  -3.9766442e-02  -1.4676336e-01  -8.9033554e-02  -1.5215399e-01  -7.8226556e-02   6.8094576e-02  -1.7342190e-02  -2.0123165e-01  -3.3570145e-01  -1.7130387e-01   1.1021708e-01   7.4496594e-02   5.3284128e-02   2.1510860e-02  -1.3917550e-02  -2.5627290e-01  -1.2101599e-01  -2.7892766e-01
  -8.0826133e-03  -1.1643627e-01   6.1827173e-01   2.4865297e-01  -1.3262268e-01  -4.2478961e-02   1.0000000e+00   5.2090077e-01   2.1547903e-01   5.4248024e-02   5.0212700e-01   2.9903310e-01   5.3040447e-01   4.1933892e-01   1.9820676e-01   2.6921395e-01  -2.9733956e-01  -1.9803775e-01   2.0011707e-02  -9.5227531e-02  -3.7494381e-01  -8.8202948e-02   5.5639206e-01   9.3743570e-02   1.3031185e-02  -2.6843652e-01  -3.3486041e-01  -3.6755886e-01  -1.1719450e-02  -3.0962039e-02   3.1449435e-01   1.1934749e-01   2.6135851e-01   2.3728698e-01  -3.4657299e-02  -1.6443150e-01  -1.7244561e-01  -8.4710175e-02  -1.4426225e-01   1.3782755e-01   7.7247880e-02  -1.8437495e-01  -1.9704634e-01  -2.5182907e-01  -2.3835703e-01  -2.4265881e-01  -2.0995740e-01  -1.6321363e-01  -1.4748306e-01  -1.5291321e-01  -4.5296377e-02  -1.2084884e-01   1.0517170e-01   8.3629760e-02  -1.6054456e-01   8.9283513e-02  -1.1363846e-01  -1.7115124e-01   1.1303598e-01  -6.8119881e-02   3.5567564e-01   2.4447707e-01  -1.1829760e-01   4.5768386e-02   2.0626970e-01   1.1060318e-01   5.4134254e-02  -9.4977504e-02  -1.4067972e-02   6.2510066e-02  -1.5178418e-01  -9.5836982e-03  -3.2049505e-02  -7.4915194e-02  -3.2949734e-02  -1.4551524e-01  -2.0700997e-01  -2.0605391e-01  -3.2288569e-01  -4.1743864e-01  -3.9433777e-01  -3.0499062e-01   1.8899072e-01  -1.1624866e-01   1.4034134e-01  -1.2781053e-01  -1.2712797e-01  -3.3306630e-01   2.9521142e-01   2.7834429e-01   1.1496019e-01   3.8875141e-01   3.1518030e-01   4.0343617e-01  -2.1981293e-02  -5.0734889e-02  -3.2669342e-01  -1.6005026e-01  -1.5543936e-01  -1.0042445e-01   1.4126535e-02  -3.0090583e-03   4.8120552e-03  -1.5803635e-01  -7.9368134e-02   1.5511994e-01   8.9188427e-02   1.1695932e-01   6.0175194e-02  -1.4470345e-01  -1.8990853e-01  -1.6816899e-01  -1.3388854e-01  -1.8625364e-01  -4.1159876e-02   7.1807102e-02
  -7.6701603e-03   5.1128351e-03   4.2185780e-02   3.5897776e-01  -2.1409137e-01   3.2416897e-02   5.2090077e-01   1.0000000e+00  -6.0245833e-02  -3.0373473e-02   1.8791111e-01   5.4068114e-01   1.4452759e-01   4.9118767e-01  -1.2575362e-01   5.0542816e-03  -1.2781133e-01  -3.8875132e-02   1.8582811e-01   1.4841985e-01  -1.7545904e-01   5.0008014e-02  -3.1670482e-02  -2.7045317e-02  -4.9793265e-01  -4.8042872e-01  -2.7741144e-01  -2.3138301e-01   4.1427374e-02   1.6751463e-01  -2.5016419e-03   9.3579469e-02   2.3690444e-01   4.2218743e-01  -2.6369788e-01  -3.6542680e-01  -1.4577103e-01  -4.9398902e-02  -2.3382057e-01  -6.8655201e-02  -1.1240752e-02  -2.0062571e-01  -1.2075971e-01  -1.7419465e-01  -2.8538727e-01  -1.5233461e-01  -2.4232776e-01  -1.8555949e-01  -1.9872151e-01  -1.0851523e-01  -1.9632794e-01  -1.7890095e-01   1.0606208e-01  -1.0789987e-01  -1.5576817e-02  -1.0194267e-01   1.4760745e-01   1.9777532e-02   8.6211046e-02   2.0541388e-02   4.3346686e-01   6.6416285e-01   2.0504744e-01   3.4953203e-01  -2.8877874e-01   1.1234981e-02  -5.8931507e-02  -1.7089204e-01  -1.0582018e-02  -4.1712771e-02   8.8523559e-03   1.1734050e-01  -1.1131190e-01   7.8170739e-02  -3.2078032e-02  -4.6231338e-02  -5.5638432e-03  -6.8763002e-02  -1.9257719e-01  -4.0392884e-01  -8.2836001e-02  -2.9680181e-01   8.1237940e-02  -1.4630760e-01  -1.2337076e-01  -1.2741182e-01  -2.1503561e-01  -3.1425101e-01   1.9677102e-01   3.2642709e-01   4.7323487e-01   4.4770113e-01   4.5366406e-01   1.7531865e-01  -1.4784280e-01  -1.6000682e-01  -2.3427139e-01  -1.7552694e-01   1.7714748e-02   2.1161419e-03   3.5632354e-01  -1.2472104e-02   1.8864163e-01  -6.2360566e-02  -2.1917731e-02  -3.5918016e-02   8.9541250e-02   2.1408912e-01   1.6089430e-02  -2.0319225e-01  -1.9745881e-01  -2.7896828e-02   1.2613614e-01   3.0911805e-02   1.9438151e-02   3.8491478e-02
   1.0248121e-01  -1.4891564e-01   6.4304223e-02   1.3684545e-01   7.1536179e-01   6.6239215e-01   2.1547903e-01  -6.0245833e-02   1.0000000e+00   7.8668333e-01   1.1450044e-01  -1.7987569e-01   2.5403025e-02   6.2337882e-02   6.4623996e-01   8.4960298e-01  -7.2834603e-03  -1.0489491e-01  -1.9356771e-01  -1.8419422e-01   1.7318701e-01   4.0368464e-01   1.4134719e-01  -2.6779751e-02   3.5057120e-01   1.5075597e-01  -4.6584646e-03   6.4993179e-02  -1.4377862e-01  -1.2880831e-01   4.2673765e-01   2.4093304e-01   5.6422035e-02  -8.2214872e-02   3.8385346e-01   3.4468007e-01  -9.1379491e-02  -7.5311114e-03  -4.3931347e-02   4.1536200e-01   3.0113972e-01  -2.0867445e-01  -3.5763129e-01  -3.8363793e-01  -3.0374218e-01  -3.8851505e-01  -3.0859593e-01  -3.0979112e-01  -3.7104748e-01  -4.0632515e-01  -2.5423559e-01  -3.3103999e-01  -3.3924367e-01  -2.1263079e-01  -4.4026225e-01   3.6138615e-02  -1.6081082e-01  -1.4643301e-01  -3.0899154e-01  -3.1951191e-01  -5.8219739e-02   7.8551303e-02  -2.0091417e-01  -2.7758365e-01   1.2529987e-01   1.6251975e-01  -1.3114388e-02  -4.3755251e-04  -1.0912606e-02  -2.2451932e-01   3.6370751e-01   2.4463024e-01   4.0374103e-01   2.2425558e-01   4.0254256e-01   4.3800240e-01   2.5577337e-01   1.9251807e-01   1.4368374e-01  -1.9030404e-02   6.7512756e-02   2.8739192e-02   2.4883043e-01   2.9461101e-01   2.5869807e-01   1.1999049e-02  -5.1648850e-01  -1.3902265e-01   3.6634516e-01   1.3382477e-01  -7.3561172e-02  -7.5697439e-02  -6.7083815e-02  -1.3590861e-01   5.7602297e-02   4.9517045e-02  -4.9937409e-02   2.1310332e-03  -1.6466356e-01  -8.9713858e-02  -2.7893075e-01  -1.0670204e-01  -1.8713278e-01   7.5448906e-03  -1.5010783e-01  -1.6210454e-01  -3.1970882e-01  -2.0662164e-01  -2.4090455e-03   7.0781367e-02   6.6966408e-04  -3.7840654e-02  -2.3736942e-01  -3.2752834e-01  -2.0251272e-01  -3.0935978e-01
  -1.3346398e-02  -1.8125651e-01  -8.1054085e-02  -6.7697670e-02   7.9665650e-01   8.3948725e-01   5.4248024e-02  -3.0373473e-02   7.8668333e-01   1.0000000e+00   9.7118554e-02  -9.6358746e-02   3.2076559e-02   1.4738446e-02   7.1713844e-01   7.9380674e-01   1.1122086e-02  -3.5344842e-02  -1.6906478e-01  -1.9571346e-01   1.9844128e-01   5.2909920e-01  -5.2044218e-03   4.6938947e-02   2.8001964e-01   2.9569358e-01   2.9296756e-01   3.8592867e-01  -4.0925144e-02  -4.9646535e-02   2.2971264e-01   1.0280059e-01  -1.2378296e-02  -1.0350701e-01   2.9072357e-01   2.2744748e-01   5.2343558e-02   2.3477330e-02   2.7022540e-01   2.9376466e-01   3.1409484e-01  -1.5320817e-01  -2.8537322e-01  -2.7580729e-01  -2.5927513e-01  -3.1991433e-01  -2.8742834e-01  -3.1720249e-01  -3.2657405e-01  -3.9658065e-01  -3.4132083e-01  -3.4328002e-01  -4.0545831e-01  -3.4339047e-01  -2.4062282e-01  -1.1926702e-01  -2.1786599e-01  -2.0842636e-01  -4.2143101e-01  -3.7241716e-01  -1.2078550e-01   1.1195401e-01  -1.2922379e-01  -2.6426352e-01   4.6408773e-02   1.0128094e-01  -5.7781465e-02  -4.5237656e-02  -2.9508409e-02  -2.8154866e-01   3.0910084e-01   2.4989423e-01   3.4240883e-01   1.4878248e-01   3.3094197e-01   3.4362208e-01   2.3637639e-01   2.1296079e-01   1.7095518e-01  -1.3453347e-02   1.4642434e-01   8.5722558e-02   4.6332621e-01   2.1740518e-01   2.8870428e-01   1.6429322e-01  -2.6876691e-01  -1.5735236e-01   3.4641844e-01   1.2832887e-01  -7.7807488e-02  -2.8402691e-02   1.0622681e-02  -1.8903089e-01   1.6236995e-01   8.9769112e-02   8.1093500e-02  -9.6287773e-02  -1.5315324e-01  -2.5129119e-01  -2.0469646e-01  -2.3619977e-01  -1.3508662e-01   7.8925863e-03  -4.6211436e-02  -2.3455758e-01  -4.2272368e-01  -2.5274909e-01   6.0486435e-02   1.5103642e-01   3.1324098e-02  -9.6970437e-02  -2.1430878e-01  -3.4774801e-01  -1.1423680e-01  -2.7326797e-01
   1.4325546e-01   5.1340483e-02   1.8761231e-01  -2.1410128e-01  -1.5023511e-01  -1.4439909e-01   5.0212700e-01   1.8791111e-01   1.1450044e-01   9.7118554e-02   1.0000000e+00   5.2027197e-01   8.7108535e-01   6.4500404e-01   3.5171764e-01   3.2592444e-01   1.0506521e-01   2.3035909e-01   2.0175855e-01   6.6026409e-02  -3.5676237e-01  -6.2711163e-02   1.1449265e-01  -2.2326622e-01  -1.8055078e-01  -3.0716608e-01  -4.5884468e-01  -3.9953235e-01   3.7371183e-01   3.0374418e-01  -3.5223551e-02  -1.7004361e-01   5.4617152e-02   1.5275434e-02  -3.6106492e-01  -3.5277095e-01   1.1841701e-01   7.7187568e-02   2.5528032e-02   1.9118705e-02   1.9274312e-01   7.4262374e-02  -2.7629929e-01  -2.8395012e-01  -3.2223904e-01  -2.4447053e-01  -1.6153343e-01  -1.8980236e-01  -1.1392223e-01  -1.3957239e-01  -1.0588194e-01  -7.4464504e-02  -1.1493130e-02  -1.1714062e-01  -2.0340350e-01   9.6535914e-02   3.4608259e-02   3.1007018e-02   5.2695807e-02  -1.0863237e-01   1.4038461e-01   1.8940890e-02   3.5740972e-01   2.9778847e-01  -2.1170302e-01  -3.3018347e-01  -3.6756766e-01  -3.8079917e-01  -1.7783896e-01  -5.2881739e-02   1.1979085e-01   2.5180731e-01   2.3585620e-01   1.9428587e-01   1.6436146e-01   2.0157898e-02   2.5156836e-01   1.8877332e-01  -8.9875685e-02  -4.4636314e-02   2.9568963e-02   5.1941443e-02   2.7793126e-01   6.9085531e-02  -7.2181921e-03  -3.0871992e-01  -1.0935250e-01  -4.3716426e-01   2.3606476e-01   1.3694829e-01   1.2797262e-01   1.7224930e-01  -1.6218584e-02   1.8805604e-01  -7.6285309e-02  -1.4385603e-01  -1.9553339e-01  -1.1770976e-01  -9.8125170e-02  -4.9829490e-02  -1.1079716e-01  -3.5130204e-02  -1.0796367e-01  -1.3474200e-01  -6.2876874e-02  -5.4376376e-02   1.4021410e-01  -2.7232667e-02  -6.2824333e-02  -1.6171422e-01  -1.7631928e-01  -1.5670096e-01  -1.0203387e-01  -1.9592087e-01  -2.3901249e-01   2.8534060e-02
  -1.4905318e-01  -7.3928940e-02  -1.7003103e-01  -1.6179844e-01  -3.3206324e-01  -1.8750917e-01   2.9903310e-01   5.4068114e-01  -1.7987569e-01  -9.6358746e-02   5.2027197e-01   1.0000000e+00   4.8858669e-01   8.4504023e-01  -1.1016018e-01  -6.3571588e-03  -7.2123547e-02   1.0096837e-01   9.2564924e-02  -2.1962079e-02  -4.5859464e-01  -1.2910437e-01  -8.5211315e-02  -1.5495724e-01  -4.4007801e-01  -4.5155743e-01  -4.4520754e-01  -3.5335862e-01   2.1444331e-01   2.7254752e-01  -2.0792218e-01  -1.9244348e-01   6.7632780e-02   2.3582546e-01  -4.1596842e-01  -3.5838487e-01  -9.1866132e-02   1.1860773e-02  -1.8885637e-01  -2.0840189e-01  -1.3265724e-01  -3.3307982e-02  -9.3356025e-02  -9.6059286e-02  -1.6806956e-01  -4.8833312e-02  -1.3458260e-01  -1.1792032e-01  -3.3318713e-02   3.5108407e-02  -1.9553336e-01  -6.8421484e-02  -1.5705597e-01  -2.6561446e-01  -1.3917113e-01  -1.3914569e-01  -1.0872178e-02  -3.5643089e-02   1.8029183e-01   1.9720344e-01   2.6080943e-01   4.9411696e-01   2.8344523e-01   3.3839837e-01  -3.4072674e-01  -1.3297329e-01  -1.4736663e-01  -1.4892521e-01  -3.5081946e-01  -8.2587289e-02   1.2903228e-01   2.4649257e-01  -8.9717941e-02   1.0079827e-01  -6.5226507e-02  -1.2864666e-01   1.3677150e-01   1.1624542e-01  -1.8373057e-01  -2.4967170e-01  -2.8703767e-02  -1.3223723e-01   1.7459829e-01  -9.0407743e-02  -7.3571421e-02  -1.0988230e-01  -3.3740510e-02  -3.8987141e-01  -5.6848489e-03   4.1264654e-02   1.6904463e-01   1.8959350e-01   1.0263774e-01  -3.0440633e-02  -1.4669622e-01  -1.2067549e-01  -2.9023339e-01  -1.9610912e-01  -1.0286912e-01  -1.6137638e-01   1.4186226e-01  -1.6113704e-01  -2.4048489e-03  -1.5244996e-01  -5.9101918e-02  -1.0644208e-01   1.8868814e-01   1.3227705e-01  -4.4749442e-02  -2.9304111e-01  -2.4415916e-01  -1.9511788e-01  -1.0031443e-01  -1.0335673e-01  -1.1865073e-01   1.1932808e-01
   1.6643657e-02  -4.7939343e-03   2.1496998e-01  -2.7485636e-01  -2.0478729e-01  -2.2769659e-01   5.3040447e-01   1.4452759e-01   2.5403025e-02   3.2076559e-02   8.7108535e-01   4.8858669e-01   1.0000000e+00   6.5703438e-01   3.7084139e-01   2.7163301e-01  -1.8656271e-03   1.8945700e-01   7.3076165e-02  -8.9025110e-04  -3.5867420e-01  -1.4193470e-01   2.2039473e-01  -1.1804711e-01  -1.0907272e-01  -2.1026849e-01  -3.3786544e-01  -3.3095868e-01   2.5762883e-01   2.1610195e-01  -6.6595775e-02  -2.1594804e-01  -6.1209000e-02  -7.0432313e-02  -3.3234263e-01  -3.3918562e-01   4.1278549e-02   1.8619042e-02   1.6579825e-02  -1.1278203e-02   1.3024886e-01   9.3684472e-02  -2.3025747e-01  -2.2136570e-01  -2.2737821e-01  -1.7456188e-01  -1.3613362e-01  -1.3571839e-01  -1.2646853e-02  -3.7962837e-02  -8.9952804e-03   1.2696866e-02   2.9498515e-02  -1.8186915e-02  -1.3025737e-01   9.4889880e-02  -3.6812305e-02  -4.8631209e-02   1.6583482e-01  -1.2273069e-02   2.2074998e-01   1.1850416e-02   1.7346741e-01   1.8713486e-01  -1.0055276e-01  -2.7260255e-01  -3.1199588e-01  -3.4954474e-01  -1.1633713e-01   7.3061420e-02   7.7407982e-02   2.0495182e-01   1.2040967e-01   8.3217496e-02   5.2270333e-02  -8.6190300e-02   8.7371852e-02   9.2296884e-02  -1.4392054e-01  -1.1619167e-01  -5.0697549e-02  -7.8973462e-03   1.9380013e-01  -5.0157734e-02   4.5027466e-02  -3.1514560e-01  -3.1176849e-02  -4.1379702e-01   2.4320475e-01   1.1906236e-01  -2.2189024e-02   1.7052788e-01   4.3598634e-02   1.8193335e-01  -3.0691040e-02  -9.5615372e-02  -2.1586116e-01  -1.9177583e-01  -1.6036002e-01  -1.4514230e-01  -1.4540875e-01  -1.6738604e-01  -9.0085469e-02  -2.1930394e-01   7.0086538e-02   2.9593475e-03   2.0405755e-01   5.4180303e-02  -6.2101264e-02  -1.5952415e-01  -2.0768204e-01  -2.5080364e-01  -1.5388743e-01  -1.8290594e-01  -8.7925821e-02   1.0544391e-01
   1.4223802e-02  -6.7050007e-02  -1.2452388e-01  -1.7401777e-01  -2.5427641e-01  -1.7399971e-01   4.1933892e-01   4.9118767e-01   6.2337882e-02   1.4738446e-02   6.4500404e-01   8.4504023e-01   6.5703438e-01   1.0000000e+00   8.6067126e-02   2.3432996e-01  -5.6882581e-02   1.8502256e-01   9.0686281e-02   4.0625612e-02  -4.3355605e-01  -1.3149618e-01  -2.8810187e-02  -2.2725984e-01  -4.0278549e-01  -4.7686454e-01  -5.6696928e-01  -4.8437433e-01   1.6850339e-01   2.6094414e-01  -1.6241795e-01  -1.9396910e-01   2.1719528e-02   1.5195575e-01  -3.9481100e-01  -3.4110636e-01  -1.9402802e-01  -1.0616416e-02  -2.8613431e-01  -4.3326858e-02  -6.6432642e-02  -9.7286309e-02  -2.1948220e-01  -2.4010368e-01  -2.8020116e-01  -1.7578147e-01  -1.8245217e-01  -1.7343601e-01  -1.3556421e-01  -8.9531756e-02  -2.7294155e-01  -1.8017980e-01  -1.5644216e-01  -2.7713118e-01  -2.7844892e-01  -2.2837977e-02   3.0807292e-03  -1.8747712e-02   1.9200799e-01   7.7932795e-02   2.9617706e-01   4.3082989e-01   2.5901218e-01   3.4418675e-01  -3.4564000e-01  -1.7629347e-01  -2.5880889e-01  -2.7800265e-01  -2.3254997e-01  -7.6888632e-02   2.6793940e-01   3.4539606e-01   1.0488465e-01   2.1219935e-01   1.2035895e-01   2.2502057e-02   2.1930723e-01   1.9193794e-01  -2.0920428e-01  -2.4640942e-01  -6.0569778e-02  -1.1901058e-01   1.3713364e-01  -7.5332273e-02  -1.1929415e-01  -3.2415567e-01  -2.1645753e-01  -4.8710352e-01   1.6186124e-01   1.1405279e-01   1.0304320e-01   8.3680501e-02   4.8567258e-02  -5.4218835e-02  -2.1535144e-01  -2.3428963e-01  -2.9657099e-01  -1.7091099e-01  -1.1795399e-01  -1.3598703e-01   1.7593199e-02  -2.4464974e-01  -8.6425110e-02  -2.6734632e-01  -3.7813454e-02  -5.9382394e-02   2.2642433e-01   1.3629862e-01  -1.7272157e-01  -2.7956451e-01  -2.0686998e-01  -1.9428674e-01  -1.1975487e-01  -1.5193242e-01  -1.3861548e-01   5.9117312e-02
   1.8153349e-01   3.9035368e-02   1.6741935e-01  -1.9619841e-01   6.3949506e-01   5.6988653e-01   1.9820676e-01  -1.2575362e-01   6.4623996e-01   7.1713844e-01   3.5171764e-01  -1.1016018e-01   3.7084139e-01   8.6067126e-02   1.0000000e+00   8.0559069e-01   4.7421173e-02   7.2004402e-02   8.2455946e-02  -6.6973990e-03   2.6517823e-01   5.1176629e-01   8.5448477e-02  -5.6800660e-02   2.2740778e-01   1.8511051e-01   2.3582984e-01   2.9390118e-01   7.0142277e-02   5.1992057e-02   2.0488933e-01  -1.6625457e-02   3.6385991e-02  -1.4798045e-01  -1.0202376e-02  -2.2858208e-02   1.0409045e-01   9.8242017e-02   3.1138985e-01   3.8351958e-01   3.4486063e-01  -4.1569663e-02  -3.3776352e-01  -3.8352899e-01  -3.7589968e-01  -3.9333265e-01  -2.5358058e-01  -2.7501125e-01  -2.9633141e-01  -3.4420600e-01  -1.5397979e-01  -2.6767186e-01  -1.1046867e-01  -5.5423103e-02  -1.6475068e-01   2.4083667e-02   1.1933239e-02   4.3111805e-02  -2.3150911e-01  -3.6175946e-01  -1.0955774e-01  -1.2668173e-01  -2.4616200e-02  -8.0603644e-02  -2.4118134e-02  -2.2489218e-01  -4.0621674e-01  -3.8641112e-01   9.5579255e-02  -1.0478772e-01   2.6747219e-01   2.8920478e-01   3.3892140e-01   1.3290919e-01   3.1677063e-01   2.5897141e-01   1.5513255e-01   1.3630781e-01   7.9307236e-02   1.3801857e-02   1.3000748e-01   1.3033371e-01   4.7659964e-01   3.2882103e-01   2.0615274e-01  -1.4068825e-01  -3.3158488e-01  -3.5867446e-01   5.2567719e-01   3.3717827e-01  -1.0871833e-01   1.0614793e-01  -2.5212859e-02  -7.1523529e-02   7.7517370e-02   1.3214106e-02  -3.4806101e-02  -1.7328751e-01  -1.5275926e-01  -1.5457826e-01  -2.3811550e-01  -2.1580449e-01  -5.8738593e-02   5.8450880e-02   1.7539758e-01  -6.0321162e-02  -7.7904781e-02  -1.6956207e-01   8.2334291e-02   1.3614574e-02  -1.0859833e-01  -3.2413758e-02  -1.2684441e-01  -1.9384678e-01  -1.4170697e-02  -8.5410838e-02
   1.5817757e-01  -2.4439705e-02   1.0497211e-01   4.5316897e-02   5.5385637e-01   5.7707456e-01   2.6921395e-01   5.0542816e-03   8.4960298e-01   7.9380674e-01   3.2592444e-01  -6.3571588e-03   2.7163301e-01   2.3432996e-01   8.0559069e-01   1.0000000e+00   1.1174901e-02  -2.7584749e-02   8.2253519e-04  -4.0623668e-02   1.5222906e-01   4.2973872e-01   1.0889090e-01  -3.8223922e-02   1.8279100e-01   5.5637594e-02  -4.3918207e-02   4.3686580e-02   1.8082622e-02   5.4271699e-02   3.5596030e-01   1.6327172e-01   1.8622688e-02  -1.1111267e-01   1.1617043e-01   1.1411311e-01   7.9080450e-03   1.1178668e-01   1.1915881e-01   5.0341594e-01   3.7979543e-01  -1.6399098e-01  -4.3149844e-01  -4.9387716e-01  -5.0126638e-01  -5.1514307e-01  -3.9151296e-01  -3.9633393e-01  -4.6794955e-01  -5.1137394e-01  -3.2813034e-01  -3.8583372e-01  -3.0038555e-01  -2.4371154e-01  -4.0191148e-01   3.1346821e-02  -9.0381138e-02  -4.9453948e-02  -3.7302455e-01  -3.8601999e-01  -1.0429326e-01   6.7832654e-02  -8.6836812e-02  -1.3191033e-01  -1.4394746e-02  -1.2782809e-02  -3.1588333e-01  -2.7948579e-01   7.6068834e-02  -1.5663872e-01   4.3842134e-01   3.5297415e-01   4.9902725e-01   2.9897834e-01   5.0322309e-01   4.6248074e-01   2.8245658e-01   2.4886600e-01   1.7445632e-01  -8.4882519e-02   1.3385643e-01   7.3808420e-02   3.7074863e-01   4.3482543e-01   2.5131805e-01  -7.2200687e-02  -5.2043706e-01  -2.5726581e-01   4.7377670e-01   2.7744494e-01  -8.3085874e-02  -5.1755814e-02  -2.6711059e-02  -1.7989109e-01  -4.3184473e-03  -6.7870767e-03  -1.0489330e-01  -1.2309734e-01  -2.4288748e-01  -2.2786805e-01  -2.7874199e-01  -2.3403739e-01  -1.7549230e-01  -5.4570296e-02   5.1795773e-05  -1.7070009e-01  -1.9034401e-01  -2.3520146e-01  -5.3586296e-02   3.9428084e-02  -9.5256793e-02  -1.2093928e-01  -2.7600618e-01  -3.4364345e-01  -1.5989680e-01  -2.2357194e-01
   2.9230108e-01   3.5750556e-01  -2.2717342e-01   1.5644318e-02  -2.3495621e-02  -8.0418310e-02  -2.9733956e-01  -1.2781133e-01  -7.2834603e-03   1.1122086e-02   1.0506521e-01  -7.2123547e-02  -1.8656271e-03  -5.6882581e-02   4.7421173e-02   1.1174901e-02   1.0000000e+00   7.0583164e-01   4.1998010e-01   4.7423421e-01  -6.4137571e-02  -5.4318286e-02  -2.7962792e-01  -1.0005129e-01  -1.2155908e-01  -7.5923425e-02  -5.1296890e-02  -3.2171802e-02   5.9081247e-01   6.3265221e-01   3.7859621e-03   9.4072129e-03   2.7538066e-01   2.8200643e-01  -6.8011199e-02   3.0683063e-02   5.8445294e-02  -4.6430478e-02   1.1842290e-01  -3.0536272e-01   1.6130895e-01   3.2805593e-01  -2.8754120e-01  -2.3823318e-01  -2.9526246e-01  -2.3647544e-01  -3.2584436e-01  -4.1283945e-01  -3.3461776e-01  -2.9259883e-01  -3.0285878e-01  -2.2077760e-01  -2.7820050e-01  -2.9368539e-01  -2.4930267e-01  -3.9044114e-01   4.0891204e-01   3.5366864e-01  -3.7881129e-01  -4.1684103e-01  -1.7011843e-01  -6.1588600e-02   4.7566231e-01   3.3803878e-01  -1.8612831e-01  -9.3125345e-02  -2.6853395e-01  -2.2604146e-01   1.7547416e-01  -9.6132980e-02   1.1913970e-01   1.4517630e-01   2.8880755e-01   3.7056843e-01   1.7239870e-01   2.0617016e-01   3.3587864e-01   2.1225530e-01   4.7007469e-01   6.2078980e-01   6.3676247e-01   5.9967049e-01   1.5380756e-02   1.7423140e-01  -3.9354799e-02  -1.5710293e-02  -8.2400422e-02  -1.6870371e-01  -1.1114065e-01  -3.5041661e-01   7.0976901e-02  -4.1280402e-02  -1.0863793e-01  -1.6154529e-01   3.2604418e-02  -2.4121352e-02   1.4089580e-02  -8.6865640e-02  -5.2427035e-02  -5.0653722e-02  -2.0564360e-01  -7.2183370e-02  -1.6318062e-01  -1.2995089e-01  -2.0981058e-01  -3.4915080e-01  -2.2070999e-01  -2.5053654e-01  -6.6552522e-02   1.0731487e-01  -8.4892473e-02   6.5513701e-03  -2.5468086e-03   3.6829718e-02  -1.9779610e-01  -3.1553607e-01
   3.2489505e-01   4.3188111e-01  -2.3126057e-01  -8.6961410e-02  -1.2104625e-01  -1.7418506e-01  -1.9803775e-01  -3.8875132e-02  -1.0489491e-01  -3.5344842e-02   2.3035909e-01   1.0096837e-01   1.8945700e-01   1.8502256e-01   7.2004402e-02  -2.7584749e-02   7.0583164e-01   1.0000000e+00   4.2854637e-01   4.7760183e-01  -1.7297959e-01  -1.3267558e-01  -2.3374127e-01  -1.6676624e-01  -2.3245986e-01  -1.7515167e-01  -1.5904353e-01  -1.3319046e-01   5.9576696e-01   6.9869837e-01  -1.7056034e-01  -1.5455449e-01   9.9094343e-02   1.9992115e-01  -2.2966611e-01  -2.1283544e-01  -6.8714591e-02  -1.3491548e-01   1.0222061e-01  -2.8956800e-01   1.9001466e-01   2.0329230e-01  -1.5841771e-01  -1.1856487e-01  -1.9670351e-01  -9.1824394e-02  -1.7367307e-01  -2.6216948e-01  -2.0311641e-01  -1.9054947e-01  -2.7276347e-01  -2.2334732e-01  -1.0698648e-01  -1.8296471e-01  -1.2818928e-01  -2.3942869e-01   4.2209045e-01   4.0952569e-01  -3.0481891e-01  -3.5892416e-01  -1.6587899e-01  -7.5015345e-02   5.3485836e-01   4.1465951e-01  -2.5207296e-01  -2.4162359e-01  -3.9573333e-01  -3.5018924e-01   1.3125772e-02  -2.1053903e-01  -1.9036483e-02   1.8465221e-02   2.6412747e-01   3.6969926e-01   1.7731507e-01   1.4790915e-01   2.5982533e-01   1.0292982e-01   3.3179494e-01   6.0759934e-01   4.5403380e-01   5.7468039e-01   1.0113656e-01   5.2783976e-02  -2.0787351e-01  -2.3876479e-01   4.3001664e-02  -1.9905193e-01  -1.5874305e-02  -2.3775355e-01   5.5004527e-02  -5.8005270e-02  -1.9275066e-01  -1.8190317e-01   6.1962910e-02  -4.4238138e-02   1.0602730e-01  -3.0819016e-03   1.4577379e-01   7.0150407e-02  -1.2673495e-01  -1.6931550e-01  -1.4410627e-01  -1.5051174e-01  -2.0957921e-01  -3.7273051e-01  -1.3104404e-01  -1.9075737e-01  -1.0784547e-01   7.4062017e-02  -7.9983380e-02   5.1168194e-02   3.8072956e-02   5.4764899e-02  -1.8246621e-01  -3.1678883e-01
   6.0836465e-01   6.9380677e-01   9.7161744e-02   2.4627183e-01  -2.4461958e-01  -2.3261293e-01   2.0011707e-02   1.8582811e-01  -1.9356771e-01  -1.6906478e-01   2.0175855e-01   9.2564924e-02   7.3076165e-02   9.0686281e-02   8.2455946e-02   8.2253519e-04   4.1998010e-01   4.2854637e-01   1.0000000e+00   8.2923392e-01   5.9260301e-02  -4.5630853e-02  -1.9766437e-01  -2.0075308e-01  -4.6147726e-01  -4.5349556e-01  -2.5278270e-01  -2.5135512e-01   5.2723070e-01   5.5096881e-01  -1.4122968e-01  -7.6521569e-02   3.5459306e-01   2.6377058e-01  -4.7593468e-01  -3.6451523e-01   1.5875026e-01   2.1102596e-01   1.2309147e-01   6.1837478e-02   3.0619625e-01   2.0694603e-01  -2.0913931e-01  -2.7166846e-01  -4.5993677e-01  -3.0903485e-01  -2.1074724e-01  -2.4668911e-01  -4.3690515e-01  -3.4198906e-01  -2.6816025e-01  -2.0159173e-01   2.4964705e-01   2.0771058e-02   1.4010560e-02  -4.9298318e-02   6.0899162e-01   6.4657979e-01  -2.6696334e-01  -3.5645714e-01  -2.6642153e-01  -1.7147714e-01   6.3694868e-01   6.6946365e-01  -3.7297051e-01  -4.1258242e-01  -5.5781559e-01  -5.7228072e-01   4.2267506e-01   1.5710532e-01   9.5268469e-02   9.2147965e-02   3.2640546e-01   3.9082994e-01   2.4091834e-01   2.5583756e-01   3.0660097e-01   2.2553076e-01   1.8212698e-01   2.5372490e-01   4.0904368e-01   3.9434502e-01   1.7492714e-01   4.7108556e-01  -1.4894983e-01  -1.9122931e-01  -1.0912537e-01  -1.5274850e-01   1.9115023e-01   2.1108809e-01   4.1753980e-01   1.2948796e-01   1.1146289e-01   2.2557884e-02  -7.8379421e-02  -1.1979498e-01  -7.0347649e-02  -6.3609928e-03   2.0458773e-01   2.2688362e-01   2.5703823e-01   1.0687595e-01   1.8619869e-01   1.1804921e-01   1.4135724e-01  -4.5196937e-03   1.8689579e-01  -7.0809106e-02   2.3566553e-02  -4.0329234e-02  -1.4943406e-01   2.6685128e-01   2.2348376e-01   2.6488208e-01   7.1453498e-02   3.9791297e-02
   5.9562449e-01   7.4233902e-01  -4.1473177e-02   2.6645759e-01  -2.0650327e-01  -1.8312843e-01  -9.5227531e-02   1.4841985e-01  -1.8419422e-01  -1.9571346e-01   6.6026409e-02  -2.1962079e-02  -8.9025110e-04   4.0625612e-02  -6.6973990e-03  -4.0623668e-02   4.7423421e-01   4.7760183e-01   8.2923392e-01   1.0000000e+00   1.9095327e-01  -2.4779200e-03  -3.1510277e-01  -2.7086311e-01  -4.6219346e-01  -3.6013940e-01  -1.6989652e-01  -1.3406547e-01   4.1227365e-01   4.9928645e-01  -1.3500590e-01  -3.6107335e-02   2.3326153e-01   2.5759263e-01  -5.0221453e-01  -4.1439707e-01  -2.3871398e-02   3.5143078e-02  -1.0903768e-02   5.9198311e-03   1.8691041e-01   1.1951376e-01  -9.2918594e-02  -1.4634846e-01  -3.0088836e-01  -1.7088208e-01  -1.0662743e-01  -1.3251213e-01  -2.8668088e-01  -2.0641317e-01  -2.2302605e-01  -7.8629069e-02   2.5366890e-01   1.1152189e-01   1.3215568e-01   6.3900647e-02   5.7593454e-01   6.9815014e-01  -1.6517048e-01  -2.6314045e-01  -2.2969397e-01  -2.4583072e-01   6.5276645e-01   6.7437696e-01  -4.2777349e-01  -4.3538340e-01  -5.2173947e-01  -5.2933336e-01   5.2000183e-01   3.3392292e-01   1.1451637e-01   6.2327218e-02   2.8142310e-01   4.2068457e-01   2.2358742e-01   3.1535727e-01   2.4385755e-01   1.6198598e-01   8.1354807e-02   2.2390863e-01   2.8805173e-01   2.6071588e-01   5.5656093e-03   3.6318633e-01  -3.5898703e-01  -3.7401151e-01  -1.8380635e-01  -9.2132739e-02   1.3130784e-01   1.5591080e-01   4.1046756e-01  -6.0029430e-03   2.1144317e-02  -9.5151747e-02  -9.6584770e-02  -1.8757796e-01   7.0221613e-02   7.8940902e-02   3.1546114e-01   2.1411085e-01   1.4105471e-01   6.7955130e-02   1.2504384e-01   7.9456367e-02   7.8784440e-02  -1.2761891e-01   7.1194551e-02  -7.9358174e-02  -7.5125941e-02   6.5359043e-03  -1.1749635e-01   3.1518580e-01   3.2155047e-01   3.0602934e-01   4.6355640e-02  -1.3628279e-01
   1.6023158e-01   1.7885296e-01   1.1516946e-02   2.1220276e-01   4.8763435e-01   3.9188206e-01  -3.7494381e-01  -1.7545904e-01   1.7318701e-01   1.9844128e-01  -3.5676237e-01  -4.5859464e-01  -3.5867420e-01  -4.3355605e-01   2.6517823e-01   1.5222906e-01  -6.4137571e-02  -1.7297959e-01   5.9260301e-02   1.9095327e-01   1.0000000e+00   6.8965714e-01  -1.1317089e-01   1.8516799e-01   2.0410936e-01   4.4850146e-01   4.9783144e-01   5.3154306e-01  -4.3297978e-01  -3.5187564e-01   2.7221756e-01   3.5387247e-01   3.9108270e-02  -1.3220673e-02   9.1267450e-02   1.2989402e-01   2.5569254e-01   2.9687981e-01   1.7706564e-01   4.5845161e-01   2.1096969e-01   3.5448711e-02  -1.1413948e-01  -1.8692543e-01  -1.8351710e-01  -2.6727491e-01  -9.5385568e-02  -6.9375394e-02  -1.9314641e-01  -2.0352812e-01  -1.7793499e-02  -1.3709488e-01   1.4365506e-01   1.6003041e-01   2.1616284e-01   1.0003462e-01   6.3524705e-02   7.2680397e-02  -1.7232278e-01  -1.9331973e-01  -3.0032734e-01  -3.3236820e-01  -9.3546911e-02  -8.8773031e-02   2.7895051e-02  -3.7066089e-02  -1.1749374e-01  -9.8706601e-02   3.5880638e-01   1.2841077e-01   4.8030669e-01   2.9734875e-01   2.1853008e-01   6.3597792e-02   2.0210794e-01   2.7617352e-01   1.7239531e-01   2.3260620e-01  -9.5575549e-02  -1.1963811e-01   2.7807116e-02  -1.0635168e-02  -1.1157535e-01   2.1521852e-01   5.4943715e-02   1.9356344e-03  -3.5260052e-01   4.1770455e-01   2.9475977e-01   3.2972592e-01   5.9791291e-02  -1.6532151e-03   1.0734528e-01   2.4129390e-02  -2.1785542e-01  -2.9238459e-01   1.9101719e-02  -1.2452804e-01  -2.2252939e-02   4.9054933e-02   5.4065217e-02   8.5536694e-02   1.0446641e-01   1.8763674e-01   3.0161022e-01   7.2940531e-02   3.5870790e-02  -8.4752069e-02  -1.6257242e-01  -1.6353924e-01  -1.0331204e-01   1.1944476e-01   9.6511084e-02   6.8589888e-02  -2.2707951e-02  -7.3136700e-02
   5.7319329e-02  -3.9125410e-03  -6.1501357e-02  -4.1424310e-03   6.0785551e-01   7.0099579e-01  -8.8202948e-02   5.0008014e-02   4.0368464e-01   5.2909920e-01  -6.2711163e-02  -1.2910437e-01  -1.4193470e-01  -1.3149618e-01   5.1176629e-01   4.2973872e-01  -5.4318286e-02  -1.3267558e-01  -4.5630853e-02  -2.4779200e-03   6.8965714e-01   1.0000000e+00  -1.6739457e-01   3.2544804e-02   1.9200813e-01   3.3995255e-01   4.4032593e-01   5.6467634e-01  -3.7267406e-01  -2.7177425e-01   2.8417273e-01   2.2473520e-01   1.2703591e-02  -3.1484741e-03   9.6459756e-02   1.3084319e-01   1.6875399e-01   2.2272725e-01   1.9800084e-01   4.0136189e-01   1.0350360e-01  -1.1198077e-01  -2.6978804e-01  -3.2645817e-01  -3.0456687e-01  -3.5787068e-01  -2.8612601e-01  -2.9628770e-01  -2.6719467e-01  -2.8317432e-01  -1.9678067e-01  -2.5099782e-01  -3.1484150e-02  -6.8766597e-02   1.2617055e-01  -4.5354449e-02  -4.7653241e-02  -9.6310838e-02  -1.6897837e-01  -2.8542633e-01  -8.0894339e-02   1.3127008e-02  -9.6379157e-02  -1.1666416e-01  -3.6725350e-02  -1.5369994e-02  -1.6039116e-01  -1.8703744e-01   2.0728298e-01  -5.6627185e-02   4.8662937e-01   5.0378211e-01   1.2776687e-01   7.5111252e-02   1.5790580e-01   2.3712342e-01   2.3288976e-01   2.1405651e-01  -8.9744035e-02  -1.5989448e-01   3.9442146e-02  -2.2838146e-02   2.0851416e-01   1.1383158e-01   1.1775572e-01  -2.3758606e-02  -3.8239643e-01  -2.0656834e-02   3.9041142e-01   4.0199618e-01   7.8555026e-02   1.5615284e-01   1.2890264e-01  -1.2532197e-03  -1.6696729e-01  -2.5170624e-01  -2.8778546e-02  -2.4175752e-01  -1.2882853e-01  -1.1859675e-01  -6.9853236e-03  -1.2237863e-01  -9.6561125e-04   1.1658024e-01   1.2154585e-01  -1.3257075e-02  -1.4219419e-01  -7.9873877e-02  -4.8693863e-02  -1.8851946e-01  -2.5218436e-01  -1.7680446e-02   3.2588082e-02  -1.5212778e-01  -1.5278782e-01  -7.7398574e-02
  -2.6159243e-01  -2.2696552e-01   8.0574593e-01   3.8308880e-01   8.6305727e-02  -9.0019113e-02   5.5639206e-01  -3.1670482e-02   1.4134719e-01  -5.2044218e-03   1.1449265e-01  -8.5211315e-02   2.2039473e-01  -2.8810187e-02   8.5448477e-02   1.0889090e-01  -2.7962792e-01  -2.3374127e-01  -1.9766437e-01  -3.1510277e-01  -1.1317089e-01  -1.6739457e-01   1.0000000e+00   7.3094782e-01   5.9879836e-01   3.5958086e-01   1.2081230e-01  -4.9704532e-03  -2.4330916e-01  -3.0241761e-01   5.5016800e-01   4.3096683e-01   3.2929806e-01   2.4770293e-01   4.4238237e-01   2.9616309e-01   8.9065578e-03   3.3670950e-02   6.7685756e-02   1.9838535e-01   1.2534559e-01   3.9500224e-02  -2.1491217e-01  -2.2300618e-01  -1.0158252e-01  -2.5081579e-01  -2.5073228e-01  -1.7711598e-01  -1.8586665e-01  -2.4158564e-01   1.3353159e-02  -2.9586889e-01  -1.2440929e-01   3.1364167e-02  -2.3377438e-01  -7.9156933e-02  -4.1377554e-01  -3.5485355e-01  -1.8232065e-01  -1.6263138e-01   1.1603194e-01  -7.2034305e-02  -5.2125580e-01  -3.2040962e-01   7.5907917e-01   5.3742259e-01   3.6713003e-01   2.5032257e-01  -2.5325750e-02   3.1939008e-02  -1.5578239e-01  -1.3451440e-01  -6.3675153e-02  -3.0075459e-01  -1.6319166e-01  -2.9083799e-01  -2.7712209e-01  -1.6425577e-01  -1.9426894e-01  -2.3956229e-01  -3.2044326e-01  -7.3335795e-02  -2.1007038e-02  -1.6864968e-01   5.6153196e-01   3.3625885e-01   9.6724987e-02   2.3318527e-01   5.3324930e-02  -7.2800760e-02  -4.3555742e-01   4.6305000e-02   2.0189051e-01   3.8652116e-01  -8.1041061e-02  -4.9902109e-02  -4.9203525e-01  -3.7729608e-01  -5.2167379e-01  -4.0023598e-01  -1.4937743e-01  -8.2584472e-02  -9.5320922e-02  -2.7773284e-01   3.9318533e-02   2.7746039e-01   7.1597577e-02   1.7849799e-02  -2.0460729e-02  -2.0095200e-01  -2.5388145e-01  -4.7207946e-01  -5.4431368e-01  -4.5473193e-01  -1.9686867e-02   9.4333484e-02
  -3.4891357e-01  -1.9952716e-01   5.2841704e-01   4.9000150e-01   2.0292645e-01   4.2177366e-02   9.3743570e-02  -2.7045317e-02  -2.6779751e-02   4.6938947e-02  -2.2326622e-01  -1.5495724e-01  -1.1804711e-01  -2.2725984e-01  -5.6800660e-02  -3.8223922e-02  -1.0005129e-01  -1.6676624e-01  -2.0075308e-01  -2.7086311e-01   1.8516799e-01   3.2544804e-02   7.3094782e-01   1.0000000e+00   6.1085286e-01   6.2691242e-01   4.5591815e-01   3.4753877e-01  -2.8831829e-01  -3.1535967e-01   4.8855825e-01   5.7662473e-01   3.2898481e-01   3.4693589e-01   5.3927899e-01   4.5994918e-01   1.2971418e-01   9.0774245e-02   1.6436567e-01   8.4115566e-02   1.5413520e-01   1.7677546e-01  -2.5841344e-01  -2.0189980e-01  -1.1415498e-01  -2.8342239e-01  -3.7938840e-01  -3.1043912e-01  -2.5786287e-01  -3.0544024e-01  -1.2637259e-01  -4.0000063e-01  -3.2243034e-01  -2.0048903e-01  -1.8804920e-01  -3.7333394e-01  -4.0566508e-01  -3.8311162e-01  -3.7843141e-01  -2.0473196e-01  -3.9510650e-02  -1.0209777e-02  -4.8922725e-01  -3.7439082e-01   7.0133590e-01   6.9896077e-01   4.4348526e-01   3.8053545e-01   6.8036399e-02  -4.7781906e-02   1.6109983e-02  -3.5007760e-02  -8.2162877e-02  -3.1490553e-01  -2.0921933e-01  -2.5006691e-01  -2.0131232e-01  -1.0386870e-01  -2.8477058e-02  -1.9127668e-01  -1.1325278e-01   3.0973085e-03  -2.1943748e-01  -2.3383892e-01   5.3493168e-01   5.7489138e-01   8.9384247e-02   4.3197083e-01  -7.8256726e-02  -2.1177751e-01  -4.2189885e-01  -4.1935351e-02   3.1761930e-01   2.5310105e-01  -8.5272082e-02  -3.3383972e-02  -4.6765819e-01  -4.7816163e-01  -6.2492898e-01  -5.4305871e-01  -5.3900827e-02  -1.4109473e-01  -3.9629042e-03  -2.2123922e-01   1.4371426e-01   2.1043763e-01   7.1697079e-03  -7.1029609e-02  -2.8792386e-02  -1.5552636e-01  -2.7249366e-01  -5.8546626e-01  -5.4025458e-01  -4.0780102e-01   2.5990224e-02   4.1070598e-02
  -2.9885113e-01  -3.2376511e-01   3.8332688e-01   9.8358431e-02   5.2608959e-01   2.9807524e-01   1.3031185e-02  -4.9793265e-01   3.5057120e-01   2.8001964e-01  -1.8055078e-01  -4.4007801e-01  -1.0907272e-01  -4.0278549e-01   2.2740778e-01   1.8279100e-01  -1.2155908e-01  -2.3245986e-01  -4.6147726e-01  -4.6219346e-01   2.0410936e-01   1.9200813e-01   5.9879836e-01   6.1085286e-01   1.0000000e+00   8.5724079e-01   5.2676162e-01   4.5007580e-01  -3.6963456e-01  -4.9953815e-01   4.4799031e-01   3.0680819e-01   6.2616567e-02  -5.8333934e-02   7.3429856e-01   6.7721896e-01   1.2803670e-01   7.0831966e-02   2.3683546e-01   2.0120699e-01   8.8617171e-02   2.2044518e-01  -1.3008815e-01  -8.1917444e-02   9.9859153e-02  -1.7463843e-01  -1.5969032e-01  -1.4446850e-01  -4.2784329e-02  -1.3689001e-01   1.5578390e-01  -9.0832785e-02  -2.4420537e-01   2.1377637e-02  -5.9212714e-02  -1.1397878e-01  -4.8122008e-01  -4.3460946e-01  -1.6532265e-01  -1.0842577e-01  -4.1505068e-02  -2.1167923e-01  -6.2324024e-01  -6.0431756e-01   8.2187676e-01   6.4098661e-01   5.4110185e-01   5.1249178e-01  -3.7663524e-02  -9.1632051e-02  -4.2255706e-02  -9.4778887e-02   2.4690239e-02  -2.3794143e-01  -6.4143192e-02  -5.0933837e-02  -1.3496231e-01  -6.0932568e-02   3.6026678e-02   3.9319761e-02  -8.4185282e-02   1.2539949e-01  -9.3605441e-02  -1.8191329e-01   5.8419541e-01   5.2826679e-01   8.7907924e-02   3.5540244e-01   9.1208599e-03  -1.9662513e-01  -5.2790357e-01  -1.8504474e-01  -5.3479018e-02   8.2629370e-02   2.9977734e-02   7.5239728e-02  -1.7662090e-01  -2.4803284e-01  -4.4897699e-01  -3.5927759e-01  -2.7517040e-01  -1.2411299e-01  -1.0768882e-01  -1.1368279e-01  -1.3494145e-02   2.0630454e-01  -1.6675035e-01  -1.4831237e-01  -4.4537905e-02  -6.6506216e-02  -1.4681189e-01  -4.5704288e-01  -4.8718808e-01  -4.2446166e-01  -5.7650647e-02  -7.8881983e-02
  -3.2672759e-01  -2.5687357e-01   1.5589960e-01   1.8775376e-02   5.5078108e-01   3.5290873e-01  -2.6843652e-01  -4.8042872e-01   1.5075597e-01   2.9569358e-01  -3.0716608e-01  -4.5155743e-01  -2.1026849e-01  -4.7686454e-01   1.8511051e-01   5.5637594e-02  -7.5923425e-02  -1.7515167e-01  -4.5349556e-01  -3.6013940e-01   4.4850146e-01   3.3995255e-01   3.5958086e-01   6.2691242e-01   8.5724079e-01   1.0000000e+00   7.2597058e-01   6.8138796e-01  -4.2599636e-01  -4.9784162e-01   2.9540507e-01   2.7750402e-01  -4.2510914e-03  -4.4281146e-02   5.7119544e-01   5.3451002e-01   1.4984650e-01   8.0292955e-02   2.8214965e-01   1.3837306e-01   1.8585590e-02   2.4113248e-01  -3.6557850e-02   3.3325029e-02   1.4203440e-01  -1.0212462e-01  -8.6471361e-02  -7.8897605e-02   4.0797561e-02  -7.8537366e-02   1.3653923e-01  -5.0379359e-02  -2.2057244e-01  -1.3734147e-02   7.5752249e-02  -1.5598908e-01  -4.0491732e-01  -3.4910632e-01  -1.6602068e-01  -9.4204701e-02  -1.1214907e-01  -2.5153531e-01  -5.4193881e-01  -5.1409252e-01   6.2840681e-01   5.1736982e-01   4.5208065e-01   4.5474389e-01   4.1300442e-02  -1.8527185e-02   7.6285800e-02  -1.0725800e-02  -1.4534138e-02  -2.3933353e-01  -7.3423938e-02  -6.8016285e-02  -9.1558525e-02   2.7722181e-02   1.8292353e-02   1.9639117e-02  -8.9122103e-03   1.4012090e-01  -1.2545382e-01  -2.2191012e-01   4.7743879e-01   5.0811398e-01   1.2230549e-01   4.3562431e-01  -1.9757375e-02  -1.8398791e-01  -4.4567338e-01  -1.6904237e-01   1.2533171e-02   4.0862988e-02  -3.0969087e-02  -4.8846824e-02  -1.0863573e-01  -3.2231735e-01  -3.7777330e-01  -3.7239140e-01  -1.8488901e-01  -1.4027182e-01   2.0560177e-03  -1.1573864e-02   1.7021759e-01   2.0041312e-01  -1.1823018e-01  -8.8762364e-02  -8.9195459e-02  -1.1041024e-01  -1.0457197e-01  -3.8859320e-01  -3.4478368e-01  -2.7191855e-01   6.2605119e-02  -3.1322430e-02
  -1.8430221e-01  -8.3063867e-02   8.6589849e-02  -1.5789712e-02   5.8926504e-01   5.2925863e-01  -3.3486041e-01  -2.7741144e-01  -4.6584646e-03   2.9296756e-01  -4.5884468e-01  -4.4520754e-01  -3.3786544e-01  -5.6696928e-01   2.3582984e-01  -4.3918207e-02  -5.1296890e-02  -1.5904353e-01  -2.5278270e-01  -1.6989652e-01   4.9783144e-01   4.4032593e-01   1.2081230e-01   4.5591815e-01   5.2676162e-01   7.2597058e-01   1.0000000e+00   9.5987812e-01  -3.6393905e-01  -4.1209181e-01   5.0655092e-02   7.8792486e-02  -1.0421470e-01  -1.2562804e-01   3.5672615e-01   2.9629492e-01   2.1204827e-01   6.5324374e-02   4.5233728e-01   8.6774762e-02   5.2528508e-02   1.5668790e-01   1.5176241e-01   1.7066002e-01   2.5707701e-01   9.9368213e-02   6.0911675e-02   7.5811978e-02   1.5511487e-01   1.2026570e-01   1.6445987e-01   5.3569350e-02  -5.3287497e-02   1.4729959e-01   3.8098316e-01  -9.3514775e-02  -2.2944470e-01  -1.4602131e-01  -1.1347479e-01   4.0187194e-02  -1.0259828e-01  -1.6897287e-01  -3.6595558e-01  -4.3715624e-01   4.1991027e-01   2.7635409e-01   2.7071923e-01   2.7807483e-01   1.4421534e-01   1.1289936e-02  -1.4373584e-01  -1.4442463e-01  -1.8244795e-01  -3.6519962e-01  -1.7044993e-01  -1.4532929e-01  -2.3935380e-01  -1.9085754e-01  -5.6021951e-02   2.2962160e-02  -4.3539195e-02  -3.4980522e-02   6.9606889e-02  -2.3018502e-01   2.9782716e-01   3.5912155e-01   2.6930812e-01   3.3809613e-01   6.3436810e-02   8.0533844e-02  -2.7121390e-01  -1.2775800e-02   1.1249802e-01  -3.1427649e-03   9.5081496e-02   8.2701123e-02   1.3153114e-01  -1.5110764e-01  -1.4183551e-01  -2.6083912e-01  -6.6150688e-02  -1.7398345e-01   3.4191095e-02   2.5060371e-02   2.1531183e-01   7.0788492e-02  -1.5224423e-01  -1.2624925e-01   1.0779955e-01   7.5204493e-02  -8.4197161e-03  -1.8955825e-01  -7.2501943e-02  -1.0402307e-01   1.3385269e-01  -8.0623260e-02
  -1.2102263e-01  -5.1614333e-02  -5.2440140e-02  -6.8520781e-02   6.4076207e-01   6.5406824e-01  -3.6755886e-01  -2.3138301e-01   6.4993179e-02   3.8592867e-01  -3.9953235e-01  -3.5335862e-01  -3.3095868e-01  -4.8437433e-01   2.9390118e-01   4.3686580e-02  -3.2171802e-02  -1.3319046e-01  -2.5135512e-01  -1.3406547e-01   5.3154306e-01   5.6467634e-01  -4.9704532e-03   3.4753877e-01   4.5007580e-01   6.8138796e-01   9.5987812e-01   1.0000000e+00  -3.7442868e-01  -3.8845133e-01   1.7554886e-02   3.1790803e-02  -1.1570800e-01  -1.2287347e-01   2.8068226e-01   2.5387828e-01   1.8198578e-01   6.6943035e-02   4.2346164e-01   1.1224644e-01  -4.3613042e-03   8.4173433e-02   1.4807279e-01   1.4783975e-01   2.1926728e-01   8.2235741e-02   6.4458595e-02   7.1317342e-02   1.3367006e-01   1.0348606e-01   9.5380257e-02   1.6995678e-02  -7.4099761e-02   1.1149256e-01   3.7588475e-01  -6.0182733e-02  -1.7542500e-01  -1.1285671e-01  -9.7201646e-02   3.7773791e-02  -1.0175049e-01  -1.2314705e-01  -2.8789841e-01  -3.8475154e-01   2.8392985e-01   1.9850498e-01   2.0216677e-01   2.2554873e-01   1.3589072e-01   9.4651866e-03  -4.6182657e-02  -2.6003022e-02  -1.7634028e-01  -3.1306356e-01  -1.4845240e-01  -1.0122407e-01  -1.4130991e-01  -1.0209553e-01  -1.0206478e-01   9.8785955e-03  -2.5175355e-02  -4.4671600e-02   1.2770097e-01  -1.7085723e-01   2.2863540e-01   2.8484110e-01   1.7778662e-01   2.7639171e-01   9.7033096e-02   1.2370520e-01  -1.9022598e-01  -1.0722317e-02   9.9082398e-02  -8.3620519e-02   4.9743757e-02   1.8264880e-02   1.5477345e-01  -1.3799996e-01  -8.8922354e-02  -2.3052571e-01  -6.9060046e-02  -2.0032403e-01   3.5043676e-03   2.4211984e-02   1.7850792e-01  -2.0017916e-02  -1.8063703e-01  -1.2710720e-01   9.5449549e-02   3.1649075e-02   1.3545089e-03  -1.2257690e-01  -2.4053899e-02  -1.3208208e-01   6.1865472e-02  -1.0119305e-01
   1.3888939e-01   2.3588075e-01  -1.0639899e-01  -1.1110676e-01  -2.7337706e-01  -3.0547010e-01  -1.1719450e-02   4.1427374e-02  -1.4377862e-01  -4.0925144e-02   3.7371183e-01   2.1444331e-01   2.5762883e-01   1.6850339e-01   7.0142277e-02   1.8082622e-02   5.9081247e-01   5.9576696e-01   5.2723070e-01   4.1227365e-01  -4.3297978e-01  -3.7267406e-01  -2.4330916e-01  -2.8831829e-01  -3.6963456e-01  -4.2599636e-01  -3.6393905e-01  -3.7442868e-01   1.0000000e+00   8.8356481e-01  -1.3671653e-01  -1.4963050e-01   2.2792990e-01   2.1771987e-01  -3.1428326e-01  -3.2290670e-01   1.0002249e-01  -9.8882037e-02   1.0097758e-01  -3.7984169e-01   2.8225464e-01   2.3014163e-01  -1.2735984e-01  -8.7179345e-02  -1.9724551e-01  -6.5197041e-02  -1.4347447e-01  -2.2244627e-01  -1.9322424e-01  -1.6286990e-01  -1.8225765e-01  -1.5416843e-02  -1.0675562e-01  -2.3335018e-01  -2.1273885e-01  -2.7482365e-01   2.8866082e-01   3.1543905e-01  -2.7682734e-01  -2.6166028e-01  -1.7899362e-01  -5.3750846e-02   5.5902352e-01   4.6054844e-01  -3.6392531e-01  -3.4361152e-01  -3.6066849e-01  -3.2271244e-01  -1.1069127e-01  -1.2064285e-01  -1.5465688e-01  -8.4698282e-02   3.2229939e-01   4.3155043e-01   1.7522189e-01   1.6264215e-01   1.5673406e-01   4.0663015e-02   4.6542498e-01   5.0630095e-01   5.0395062e-01   4.5833303e-01   1.9478220e-01   3.6701045e-01  -2.2465969e-01  -9.2916916e-02   6.0529180e-02  -3.7355310e-01  -1.6807987e-01  -3.0181401e-01   1.5321280e-01  -2.9255534e-02  -2.3090132e-01  -1.5053283e-01   2.1990168e-01   2.3171865e-01   6.3716848e-02   2.9620016e-02   1.3477279e-01   4.4631356e-02  -7.8056555e-02   5.8023028e-02  -4.2672023e-02   2.7372066e-02  -2.0288776e-01  -2.7190534e-01  -1.3116630e-01  -2.3372495e-01   1.2643783e-01   1.6659443e-01  -2.1497916e-02   8.9109953e-02  -1.2740335e-02   1.0356515e-01  -5.8938897e-02  -1.6883470e-01
   1.9418543e-01   3.0539924e-01  -2.0116394e-01  -7.3287607e-02  -3.0504105e-01  -2.8081981e-01  -3.0962039e-02   1.6751463e-01  -1.2880831e-01  -4.9646535e-02   3.0374418e-01   2.7254752e-01   2.1610195e-01   2.6094414e-01   5.1992057e-02   5.4271699e-02   6.3265221e-01   6.9869837e-01   5.5096881e-01   4.9928645e-01  -3.5187564e-01  -2.7177425e-01  -3.0241761e-01  -3.1535967e-01  -4.9953815e-01  -4.9784162e-01  -4.1209181e-01  -3.8845133e-01   8.8356481e-01   1.0000000e+00  -1.1482360e-01  -1.0735207e-01   2.4737916e-01   3.2116158e-01  -3.7309148e-01  -3.8128291e-01   1.6997013e-02  -9.8732378e-02   4.1589562e-02  -3.1034494e-01   2.5855108e-01   1.8052854e-01  -2.3760498e-01  -2.2196525e-01  -3.4778441e-01  -1.7392398e-01  -2.7729315e-01  -3.4065486e-01  -3.3927133e-01  -2.8427479e-01  -3.3263047e-01  -1.9182460e-01  -1.1310078e-01  -2.8195535e-01  -2.7820199e-01  -3.2609703e-01   3.6105441e-01   3.4514290e-01  -3.5315584e-01  -3.5382684e-01  -1.5894658e-01   5.3421505e-02   5.9827246e-01   5.4945905e-01  -4.5517099e-01  -3.6690502e-01  -5.0458130e-01  -4.8884782e-01  -2.2553851e-02  -1.4018107e-01  -2.1377904e-02   2.9678393e-02   3.3020584e-01   5.3180247e-01   2.1774417e-01   2.0393077e-01   2.3276626e-01   1.0606559e-01   4.2841366e-01   5.0125801e-01   4.8898625e-01   4.8019163e-01   2.4692625e-01   3.8069546e-01  -2.6657861e-01  -2.0153054e-01  -3.9958930e-02  -3.7554882e-01  -5.5462197e-02  -2.0356443e-01   1.8574763e-01   8.7253341e-03  -1.5481398e-01  -1.4740609e-01   8.1562551e-02   9.1104447e-02  -2.2981127e-02  -4.0566576e-02   8.9923939e-02  -1.1795961e-03  -2.7469962e-02  -2.3806327e-02  -9.3073216e-02  -3.6980339e-02  -2.6228914e-01  -3.8298180e-01  -1.4705609e-01  -2.2172154e-01  -5.8915817e-03   8.5130797e-02  -1.3990614e-01   8.6851063e-02   2.3134635e-02   1.6012001e-01  -1.0416863e-01  -2.3040534e-01
  -2.0152817e-01  -1.6143167e-01   5.0416661e-01   4.8378734e-01   2.5415049e-01   1.6364289e-01   3.1449435e-01  -2.5016419e-03   4.2673765e-01   2.2971264e-01  -3.5223551e-02  -2.0792218e-01  -6.6595775e-02  -1.6241795e-01   2.0488933e-01   3.5596030e-01   3.7859621e-03  -1.7056034e-01  -1.4122968e-01  -1.3500590e-01   2.7221756e-01   2.8417273e-01   5.5016800e-01   4.8855825e-01   4.4799031e-01   2.9540507e-01   5.0655092e-02   1.7554886e-02  -1.3671653e-01  -1.1482360e-01   1.0000000e+00   8.7585692e-01   4.3512906e-01   4.2835060e-01   4.8551730e-01   3.8566612e-01   1.8559482e-02  -3.9399049e-02   2.2996642e-03   1.7331151e-01   3.1799054e-01  -4.3939808e-02  -5.5406455e-01  -5.7507879e-01  -4.2176041e-01  -5.2424976e-01  -5.7006162e-01  -5.2656753e-01  -5.1187655e-01  -5.1815812e-01  -2.7619940e-01  -4.5402690e-01  -2.9382754e-01  -2.3495325e-01  -3.9510531e-01  -2.7982512e-01  -2.9075896e-01  -3.2083223e-01  -4.1091666e-01  -4.6623321e-01  -3.8692581e-02  -4.9707371e-02  -2.9161998e-01  -2.0006854e-01   4.4994974e-01   4.2865608e-01   1.7819356e-01   9.5305872e-02   3.4488454e-02  -8.4956007e-02   2.9721839e-01   2.9690784e-01   2.1749415e-01   4.4828767e-02   9.1868858e-02   4.4986120e-02   9.4137066e-03   5.7326231e-02  -3.0238740e-02  -2.0945177e-01  -1.5368021e-01  -6.0597558e-02  -2.9587108e-02   1.8306704e-01   2.7695600e-01   1.4510185e-01  -3.3801581e-01   1.0113646e-01   1.0493340e-01  -1.2521346e-01  -2.1217272e-01   8.1639586e-02   1.0757198e-01   2.5792157e-01  -9.2077664e-02  -7.1638111e-02  -3.9660084e-01  -3.5199672e-01  -4.9304784e-01  -2.9502576e-01  -2.9544102e-01   3.5140584e-02  -2.2216136e-01  -1.5312952e-01  -9.7557997e-02  -9.3347866e-03  -1.6616053e-01  -1.7332257e-01  -1.0506412e-01  -1.5399004e-01  -3.6393905e-01  -3.1284610e-01  -4.4234050e-01  -4.0340442e-01  -2.8013598e-01  -1.3973451e-01
  -2.0564547e-01  -1.1551837e-01   4.2517093e-01   6.0054793e-01   1.7608477e-01   6.7482056e-02   1.1934749e-01   9.3579469e-02   2.4093304e-01   1.0280059e-01  -1.7004361e-01  -1.9244348e-01  -2.1594804e-01  -1.9396910e-01  -1.6625457e-02   1.6327172e-01   9.4072129e-03  -1.5455449e-01  -7.6521569e-02  -3.6107335e-02   3.5387247e-01   2.2473520e-01   4.3096683e-01   5.7662473e-01   3.0680819e-01   2.7750402e-01   7.8792486e-02   3.1790803e-02  -1.4963050e-01  -1.0735207e-01   8.7585692e-01   1.0000000e+00   3.3111424e-01   4.0985693e-01   4.5072131e-01   3.6865020e-01  -2.1295537e-02  -7.0637704e-02  -4.4947573e-02   1.0430621e-01   3.1533789e-01  -1.0659134e-02  -4.6382587e-01  -4.3706529e-01  -3.4175904e-01  -4.1228238e-01  -5.0404270e-01  -4.5471548e-01  -4.7050007e-01  -4.4759878e-01  -2.7750929e-01  -4.5501352e-01  -2.8485623e-01  -2.9364248e-01  -2.8832915e-01  -3.0293661e-01  -3.2678092e-01  -3.0233353e-01  -4.7735652e-01  -4.0221540e-01  -1.7562655e-01  -8.9572962e-02  -2.3667120e-01  -1.9839894e-01   3.6085606e-01   4.0281057e-01   1.7640637e-01   1.2493066e-01   4.5226752e-02  -4.9125795e-02   3.6074572e-01   3.0467633e-01   1.8912852e-01   3.2777485e-02   4.5117371e-02   5.6168137e-02   4.5667927e-02   8.6548531e-02   1.5688680e-02  -2.2078201e-01  -8.0437681e-02  -6.7522245e-02  -1.5721078e-01   9.7926054e-02   2.2341951e-01   1.8786778e-01  -2.7180732e-01   2.1233573e-01   6.3167183e-02  -1.9269875e-01  -1.4326286e-01   4.2689181e-02   1.7824957e-01   2.6527776e-01  -1.0376890e-01  -9.0092898e-02  -3.4757460e-01  -2.8347899e-01  -4.0661529e-01  -2.3715332e-01  -1.0276975e-01   1.2405585e-01  -4.9490346e-02  -4.5080164e-02  -8.9786896e-03   7.4911736e-02  -1.1933675e-01  -1.7356340e-01  -1.0373822e-01  -7.3691092e-02  -2.9357795e-01  -2.8456742e-01  -3.5991626e-01  -2.6098276e-01  -1.5774716e-01  -1.0702992e-01
   4.7271346e-02   1.6742224e-01   2.5219115e-01   4.2869848e-01   2.2729552e-02  -6.1881675e-02   2.6135851e-01   2.3690444e-01   5.6422035e-02  -1.2378296e-02   5.4617152e-02   6.7632780e-02  -6.1209000e-02   2.1719528e-02   3.6385991e-02   1.8622688e-02   2.7538066e-01   9.9094343e-02   3.5459306e-01   2.3326153e-01   3.9108270e-02   1.2703591e-02   3.2929806e-01   3.2898481e-01   6.2616567e-02  -4.2510914e-03  -1.0421470e-01  -1.1570800e-01   2.2792990e-01   2.4737916e-01   4.3512906e-01   3.3111424e-01   1.0000000e+00   8.8265200e-01   9.2535817e-02   6.9460443e-02   6.3459460e-02   1.6260943e-01  -1.0638158e-01  -8.5912301e-02   1.3244686e-01   1.7863766e-01  -4.1925035e-01  -4.7407504e-01  -4.7280656e-01  -5.0310142e-01  -4.9031829e-01  -4.7144114e-01  -5.5086479e-01  -5.0405251e-01  -3.7472938e-01  -4.4915845e-01  -2.3724184e-01  -2.8456666e-01  -4.8857186e-01  -4.6303558e-01   2.1038852e-01   1.4823887e-01  -2.7790977e-01  -3.8425914e-01   1.7038779e-01   1.7336566e-01   1.8355837e-01   4.1610000e-01   1.2022940e-01   2.8088728e-01   1.2173678e-01   1.1562072e-02   2.0860599e-01   1.0794950e-02   6.4134584e-02   1.1963155e-01   1.5651255e-01   2.1501144e-01   3.5738577e-02   2.4722104e-02   1.1585252e-01   1.4040467e-01  -7.3358658e-02  -3.3251479e-02   9.0580425e-02   1.7375056e-01   6.4481003e-02   2.7174447e-01   1.6267744e-01   2.2115140e-01  -2.4077950e-01  -6.6035500e-02  -1.8250965e-01  -9.0958710e-02   1.4263035e-02   1.0785857e-01   1.2377365e-01   8.7045686e-02  -2.8416338e-01  -2.8771409e-01  -5.5552077e-01  -4.9438771e-01  -3.8111024e-01  -2.3958608e-01  -8.2554920e-02  -5.5166656e-02  -1.5333442e-01  -1.7333747e-01  -9.4529958e-02  -7.2441938e-02   3.6296345e-02  -1.0356230e-01  -8.3337697e-02  -4.1385421e-01  -3.5444824e-01  -1.4284215e-01  -3.2011955e-01  -2.6905978e-01  -1.9879981e-01   7.8694418e-02
  -1.0235796e-01   1.2204742e-01   1.5234392e-01   4.5583977e-01  -1.1228138e-01  -1.2273273e-01   2.3728698e-01   4.2218743e-01  -8.2214872e-02  -1.0350701e-01   1.5275434e-02   2.3582546e-01  -7.0432313e-02   1.5195575e-01  -1.4798045e-01  -1.1111267e-01   2.8200643e-01   1.9992115e-01   2.6377058e-01   2.5759263e-01  -1.3220673e-02  -3.1484741e-03   2.4770293e-01   3.4693589e-01  -5.8333934e-02  -4.4281146e-02  -1.2562804e-01  -1.2287347e-01   2.1771987e-01   3.2116158e-01   4.2835060e-01   4.0985693e-01   8.8265200e-01   1.0000000e+00   4.6706600e-02  -6.1181379e-03  -1.5712646e-02   4.7008165e-02  -1.5630744e-01  -2.2008329e-01   8.8658990e-02   1.1140352e-01  -3.7851365e-01  -4.0694036e-01  -4.1931465e-01  -4.2170140e-01  -5.0644963e-01  -4.7908595e-01  -4.9685744e-01  -4.1682176e-01  -4.4448573e-01  -4.6181943e-01  -2.9029494e-01  -3.8986385e-01  -4.2275204e-01  -5.1697850e-01   1.3790207e-01   9.6129493e-02  -2.3632748e-01  -2.9949654e-01   2.4936748e-01   3.1246786e-01   2.1197648e-01   4.6047667e-01   3.6155387e-02   2.9635553e-01   1.5881437e-01   4.4155503e-02   1.1009929e-01  -1.1202630e-02   4.2122333e-02   1.0048665e-01   5.1962741e-02   1.8393041e-01  -5.0871212e-02  -6.5449044e-02   7.2750905e-02   6.7827253e-02  -1.2109316e-01  -1.0622521e-01   2.8520376e-02   6.0754864e-02   1.4113747e-03   1.2174502e-01   2.6747277e-02   1.1000208e-01  -1.8213721e-01  -3.7173019e-02  -2.0164606e-01  -1.8051460e-01   5.6388033e-02   1.0947015e-01   1.4895198e-01   1.0548128e-01  -3.1142230e-01  -3.2446366e-01  -5.3291268e-01  -5.2159538e-01  -3.6952514e-01  -3.1651754e-01  -5.4351347e-02  -7.2578087e-02  -1.5154890e-01  -2.0174767e-01  -1.6258222e-01  -1.2875783e-01   8.4620197e-03  -4.1703599e-02  -1.7960602e-01  -4.3453867e-01  -4.4595714e-01  -2.5109408e-01  -3.0562758e-01  -2.2295516e-01  -2.1417545e-01   3.9646731e-03
  -3.0522352e-01  -4.0029238e-01   1.9607484e-01   2.7802839e-01   4.3465634e-01   3.0007294e-01  -3.4657299e-02  -2.6369788e-01   3.8385346e-01   2.9072357e-01  -3.6106492e-01  -4.1596842e-01  -3.3234263e-01  -3.9481100e-01  -1.0202376e-02   1.1617043e-01  -6.8011199e-02  -2.2966611e-01  -4.7593468e-01  -5.0221453e-01   9.1267450e-02   9.6459756e-02   4.4238237e-01   5.3927899e-01   7.3429856e-01   5.7119544e-01   3.5672615e-01   2.8068226e-01  -3.1428326e-01  -3.7309148e-01   4.8551730e-01   4.5072131e-01   9.2535817e-02   4.6706600e-02   1.0000000e+00   8.9367513e-01   7.0315617e-02   6.5455134e-02   1.5269035e-01   1.7299115e-01   1.7350545e-01   1.6883648e-01  -1.4686279e-01  -1.0416272e-01   1.0303847e-01  -1.3214967e-01  -2.0692528e-01  -1.6588910e-01  -1.2356478e-01  -1.7590842e-01  -1.9912504e-02  -1.4105952e-01  -3.5585604e-01  -1.0034375e-01  -1.8968763e-01  -1.4525816e-01  -5.0688569e-01  -4.9228749e-01  -2.7840638e-01  -1.1470675e-01  -2.8638515e-02   3.7894248e-02  -5.9373127e-01  -6.4128126e-01   7.1117411e-01   7.6314357e-01   6.7040471e-01   6.2225356e-01  -7.1685410e-02  -2.2768369e-01   2.3312358e-03  -1.0704155e-01   1.3711676e-01  -4.8694179e-02   6.7354785e-02   1.1349934e-01   3.3231536e-02  -1.7959089e-03   1.2766560e-01   3.0654477e-02  -6.2531656e-02   6.3095028e-02  -1.7963996e-02  -2.0943937e-01   4.8864028e-01   5.7175205e-01   1.5566167e-01   4.1878464e-01  -7.3703479e-02  -1.9813270e-01  -4.0484819e-01  -1.9300121e-01  -5.1676617e-02   6.3829073e-02   2.9200387e-02   9.2253803e-02  -2.0156208e-02  -6.3194527e-02  -3.3674822e-01  -2.3096471e-01  -1.7353428e-01  -2.1411071e-02  -1.7241647e-01  -1.8100944e-01  -1.9798576e-01  -2.1547410e-02  -2.9748148e-01  -2.6651054e-01  -1.0590823e-01   1.0932191e-01   9.0410223e-02  -3.5216219e-01  -4.7217434e-01  -4.1484230e-01  -1.7653875e-01  -2.1191776e-01
  -1.4557108e-01  -2.9899238e-01   5.9210022e-02   2.0627586e-01   3.7091474e-01   2.5632038e-01  -1.6443150e-01  -3.6542680e-01   3.4468007e-01   2.2744748e-01  -3.5277095e-01  -3.5838487e-01  -3.3918562e-01  -3.4110636e-01  -2.2858208e-02   1.1411311e-01   3.0683063e-02  -2.1283544e-01  -3.6451523e-01  -4.1439707e-01   1.2989402e-01   1.3084319e-01   2.9616309e-01   4.5994918e-01   6.7721896e-01   5.3451002e-01   2.9629492e-01   2.5387828e-01  -3.2290670e-01  -3.8128291e-01   3.8566612e-01   3.6865020e-01   6.9460443e-02  -6.1181379e-03   8.9367513e-01   1.0000000e+00   9.1980834e-02   1.3483498e-01   1.3630753e-01   1.8464161e-01   1.6257214e-01   2.2979368e-01  -1.3970515e-01  -9.6581367e-02   5.2451530e-02  -1.7133528e-01  -1.8426069e-01  -1.7593714e-01  -1.4178798e-01  -1.8468008e-01  -2.2674697e-02  -8.5010826e-02  -3.6690168e-01  -1.4322119e-01  -2.0514875e-01  -1.0813818e-01  -3.9248865e-01  -3.9243100e-01  -2.5412684e-01  -8.3938081e-02  -1.1949465e-01  -1.7892848e-02  -4.8953488e-01  -5.7145989e-01   6.0951165e-01   7.1201043e-01   6.1666189e-01   6.2585277e-01  -1.4910021e-02  -1.5548011e-01   1.3601933e-01   2.6310313e-02   1.4904283e-01  -1.0945339e-03   9.6071465e-02   1.9482838e-01   1.3281128e-01   1.0551067e-01   1.5584736e-01   1.0676021e-01   2.9619320e-02   1.5509272e-01  -7.9739022e-02  -1.6037826e-01   4.5331280e-01   5.6720057e-01   1.3681946e-01   3.9945182e-01  -8.3679990e-02  -2.1302412e-01  -3.4348634e-01  -2.4486663e-01  -5.6174590e-02  -2.8916796e-03  -2.4812932e-02   3.1800156e-02  -2.4751358e-02  -1.2846133e-02  -3.3186707e-01  -1.8585607e-01  -1.4042857e-01  -3.8287357e-02  -1.2988484e-01  -1.3010992e-01  -1.7702257e-01  -7.4815676e-03  -1.5479109e-01  -2.5024207e-01  -1.2544968e-01   1.1071555e-01   1.1064572e-01  -3.2653491e-01  -4.4399705e-01  -3.5373118e-01  -2.0779287e-01  -1.6990656e-01
  -1.0489936e-01  -2.0416992e-02   5.8013350e-02  -5.3598345e-03   1.0391721e-01   6.1627528e-02  -1.7244561e-01  -1.4577103e-01  -9.1379491e-02   5.2343558e-02   1.1841701e-01  -9.1866132e-02   4.1278549e-02  -1.9402802e-01   1.0409045e-01   7.9080450e-03   5.8445294e-02  -6.8714591e-02   1.5875026e-01  -2.3871398e-02   2.5569254e-01   1.6875399e-01   8.9065578e-03   1.2971418e-01   1.2803670e-01   1.4984650e-01   2.1204827e-01   1.8198578e-01   1.0002249e-01   1.6997013e-02   1.8559482e-02  -2.1295537e-02   6.3459460e-02  -1.5712646e-02   7.0315617e-02   9.1980834e-02   1.0000000e+00   7.0838353e-01   6.0320763e-01   3.0423159e-01   5.4697208e-01   4.8684145e-01  -1.4501416e-01  -1.6869045e-01  -2.7079063e-01  -3.0953870e-01  -1.0535452e-01  -1.0041550e-01  -2.2511038e-01  -2.2186726e-01   1.1815210e-01   1.4909895e-02   1.2751688e-01   5.0105665e-02   1.0641662e-01   8.1211373e-02  -8.9110096e-02  -1.5585567e-01  -2.0011517e-01  -1.2028181e-01  -1.1052635e-01  -1.5692763e-01   1.2892232e-01   7.4460568e-02   1.2294542e-01   2.1873870e-02  -3.8634266e-02  -2.1980497e-02   4.3490515e-02  -9.3201191e-02   5.7182145e-03  -6.8792641e-02   2.9352586e-01   1.7829699e-01   2.3137548e-01   1.8114436e-01   2.9542674e-01   2.7001050e-01   1.2888957e-01   6.8616660e-02   1.6483209e-01   1.6331299e-01   2.1793117e-01   2.0193031e-01   2.7096887e-01   2.7902276e-01   1.1761849e-01   3.5318122e-01   9.3847319e-02   1.7806180e-01   4.0289239e-02  -6.5884690e-02   8.0476105e-04   1.0600726e-01  -1.8999347e-01  -1.5656912e-01  -8.0084776e-02  -7.3054090e-02  -2.1181675e-01  -7.4078426e-02  -3.8325135e-02   2.1585828e-01  -6.3312523e-02  -6.5737310e-02  -2.2914874e-02  -6.6105766e-02  -1.5666852e-02  -2.9586771e-01  -2.1676219e-01  -9.0741285e-02  -4.7965166e-02  -1.8538871e-01  -1.5659164e-01  -2.2882578e-01  -3.0876705e-01  -5.1628076e-02
   1.2517616e-02   6.9080314e-02   3.6857255e-02   6.6046661e-02   7.8751859e-02   3.0615396e-02  -8.4710175e-02  -4.9398902e-02  -7.5311114e-03   2.3477330e-02   7.7187568e-02   1.1860773e-02   1.8619042e-02  -1.0616416e-02   9.8242017e-02   1.1178668e-01  -4.6430478e-02  -1.3491548e-01   2.1102596e-01   3.5143078e-02   2.9687981e-01   2.2272725e-01   3.3670950e-02   9.0774245e-02   7.0831966e-02   8.0292955e-02   6.5324374e-02   6.6943035e-02  -9.8882037e-02  -9.8732378e-02  -3.9399049e-02  -7.0637704e-02   1.6260943e-01   4.7008165e-02   6.5455134e-02   1.3483498e-01   7.0838353e-01   1.0000000e+00   3.5291488e-01   5.5302623e-01   2.9858417e-01   5.1018334e-01  -1.3133364e-01  -2.1056694e-01  -3.6738821e-01  -4.1925085e-01  -1.1635678e-01  -7.4884691e-02  -3.0074879e-01  -3.2594917e-01   4.6624511e-03  -8.9966675e-02   7.7192117e-02   7.3834747e-02  -1.6101963e-02   1.5215189e-01  -6.7673765e-02  -1.8721186e-02  -1.3788548e-01  -2.1915699e-02  -5.7953965e-02   2.7359369e-02   9.2956601e-03   7.8925706e-02   8.8421046e-02   9.8713713e-02  -2.6067670e-02  -3.0842523e-02   2.2287062e-01   5.6332459e-02   2.1756582e-01   9.6481695e-02   3.9104630e-01   3.3948572e-01   4.2111078e-01   3.6356561e-01   4.7841294e-01   4.5067508e-01   2.7785259e-02  -1.1883430e-02   1.5577218e-01   1.8745745e-01   2.3487316e-01   2.9750881e-01   3.7024592e-01   2.6929869e-01   2.6290785e-02   3.5608074e-01   1.0617068e-01   3.7353481e-01  -6.4790026e-03  -1.5866030e-01  -5.0864432e-02  -9.3146476e-02  -4.2611312e-01  -4.5677285e-01  -2.3443448e-01  -2.1382117e-01  -2.7638190e-01  -1.1905497e-01   8.6905759e-02  -4.3818615e-02  -1.3360556e-02  -1.7488507e-01   6.3493067e-02   2.2322392e-03   1.6016837e-01  -2.2972237e-01  -3.2196950e-01  -2.9145023e-01  -7.7025582e-03  -1.7979107e-01  -2.9009459e-01  -2.6808688e-01  -2.4410059e-01   1.4804439e-01
  -9.1639846e-03   5.6478165e-02   1.7232649e-01  -1.0410148e-01   2.4336348e-01   2.4798002e-01  -1.4426225e-01  -2.3382057e-01  -4.3931347e-02   2.7022540e-01   2.5528032e-02  -1.8885637e-01   1.6579825e-02  -2.8613431e-01   3.1138985e-01   1.1915881e-01   1.1842290e-01   1.0222061e-01   1.2309147e-01  -1.0903768e-02   1.7706564e-01   1.9800084e-01   6.7685756e-02   1.6436567e-01   2.3683546e-01   2.8214965e-01   4.5233728e-01   4.2346164e-01   1.0097758e-01   4.1589562e-02   2.2996642e-03  -4.4947573e-02  -1.0638158e-01  -1.5630744e-01   1.5269035e-01   1.3630753e-01   6.0320763e-01   3.5291488e-01   1.0000000e+00   3.2435623e-01   5.1299483e-01   3.8646733e-01   6.1449266e-03  -5.0140847e-03  -9.1011123e-02  -1.4400894e-01  -2.0465878e-02  -4.6085648e-02  -8.7286933e-02  -1.2990214e-01   1.4430302e-01   4.4428383e-02   1.1306322e-01   1.0088132e-01   3.7228178e-01   9.3118239e-02  -1.5098067e-01  -8.0839391e-02  -3.2972671e-01  -2.0858352e-01  -2.5457066e-01  -2.7345794e-01  -1.8749061e-02  -1.5696050e-01   2.3475815e-01  -3.0226849e-02  -1.1914894e-01  -8.1705095e-02   5.1287921e-03  -1.3499102e-01  -1.4241795e-01  -2.0500005e-01   2.6725744e-01   3.7334064e-02   2.5550407e-01   1.7795002e-01   1.8733910e-01   9.9775419e-02   1.6510669e-01   1.9021728e-01   1.1720892e-01   2.4020776e-01   5.1328846e-01   2.3579139e-03   2.6613069e-01   2.6529537e-01   4.5928585e-01   2.5113838e-01   3.7254236e-01   2.3216844e-01  -5.8043881e-02  -2.7259687e-02  -2.4887698e-02  -2.8469805e-02   2.2933994e-02  -2.0600365e-02   2.3311885e-01   2.8571245e-02   1.4049149e-02  -9.0345629e-02   2.9010953e-02  -7.9070671e-02   8.5542394e-02   4.1941463e-02   1.0843261e-01  -1.0134769e-01  -1.5729127e-01  -3.6757649e-01  -1.8766109e-01   1.8378434e-01   1.0266889e-01  -1.4199113e-01  -1.2764029e-01  -8.2587077e-02  -6.8872173e-02  -2.1689366e-01
   2.0157817e-01   4.8873595e-02   2.6012635e-01   1.9309909e-01   3.1546419e-01   3.3275161e-01   1.3782755e-01  -6.8655201e-02   4.1536200e-01   2.9376466e-01   1.9118705e-02  -2.0840189e-01  -1.1278203e-02  -4.3326858e-02   3.8351958e-01   5.0341594e-01  -3.0536272e-01  -2.8956800e-01   6.1837478e-02   5.9198311e-03   4.5845161e-01   4.0136189e-01   1.9838535e-01   8.4115566e-02   2.0120699e-01   1.3837306e-01   8.6774762e-02   1.1224644e-01  -3.7984169e-01  -3.1034494e-01   1.7331151e-01   1.0430621e-01  -8.5912301e-02  -2.2008329e-01   1.7299115e-01   1.8464161e-01   3.0423159e-01   5.5302623e-01   3.2435623e-01   1.0000000e+00   3.4312928e-01   7.1569795e-02  -5.9752043e-02  -2.1452349e-01  -2.7214141e-01  -3.5372552e-01  -2.1684894e-02   2.1817756e-02  -2.3497235e-01  -2.9403135e-01   5.9603075e-02  -7.6088964e-02   2.5995002e-01   2.9933609e-01   3.9793850e-02   5.2482050e-01  -1.5144774e-01  -5.6956391e-02  -1.4429013e-01  -1.2777388e-01  -1.6322653e-01  -1.8019781e-01  -2.9960063e-01  -2.0924778e-01   1.8088599e-01   4.0812052e-02  -1.2989235e-01  -1.3151794e-01   2.8810794e-01   1.2405960e-01   3.5109223e-01   1.0388417e-01   4.2948765e-01   2.3006325e-01   4.9720329e-01   4.4077726e-01   3.0539338e-01   2.9617090e-01  -1.0230751e-01  -2.1787786e-01  -1.1578239e-01  -5.7323673e-02   2.6119820e-01   2.6380948e-01   3.0692504e-01   1.0852342e-02  -2.1009322e-01   3.5305222e-01   5.6668956e-01   6.8097743e-01  -2.2203261e-02  -1.8535768e-01   6.6854510e-02  -6.3827213e-02  -3.4197292e-01  -3.6998805e-01  -6.6782851e-02  -8.8829302e-03  -8.4024116e-02  -2.9011866e-02   1.2450206e-01  -7.6099519e-02   6.6524891e-02  -5.7060143e-02   2.2228148e-01   7.0443714e-02   1.4599254e-01  -1.3720685e-01  -3.1613215e-01  -1.2347491e-01   8.6441314e-02  -2.0910545e-02  -1.7280216e-01  -1.3334198e-01  -8.8095618e-02  -7.2990750e-02
   1.5630135e-01   1.7430103e-01   2.3420568e-01   3.1099546e-01   2.3492648e-01   1.2732786e-01   7.7247880e-02  -1.1240752e-02   3.0113972e-01   3.1409484e-01   1.9274312e-01  -1.3265724e-01   1.3024886e-01  -6.6432642e-02   3.4486063e-01   3.7979543e-01   1.6130895e-01   1.9001466e-01   3.0619625e-01   1.8691041e-01   2.1096969e-01   1.0350360e-01   1.2534559e-01   1.5413520e-01   8.8617171e-02   1.8585590e-02   5.2528508e-02  -4.3613042e-03   2.8225464e-01   2.5855108e-01   3.1799054e-01   3.1533789e-01   1.3244686e-01   8.8658990e-02   1.7350545e-01   1.6257214e-01   5.4697208e-01   2.9858417e-01   5.1299483e-01   3.4312928e-01   1.0000000e+00   3.1790791e-01  -3.3457750e-01  -3.6147760e-01  -4.1949514e-01  -4.2965080e-01  -3.0341874e-01  -3.0044330e-01  -4.0576973e-01  -4.0708131e-01  -3.6574101e-02  -1.4150126e-01  -8.9185699e-03   4.9706739e-03  -1.3875884e-01   1.0294234e-01  -6.1868357e-02   3.2665170e-02  -5.1596998e-01  -3.4645849e-01  -3.0032630e-01  -2.0940325e-01   2.0885010e-01   7.6514083e-02   1.0897900e-01  -7.7232026e-03  -1.9006270e-01  -1.3475424e-01   4.9332660e-02  -1.8564156e-01   1.1093547e-01  -4.3178176e-02   6.3012611e-01   4.2223365e-01   5.2381220e-01   4.6601813e-01   2.8501377e-01   1.8758311e-01   2.9294587e-01   1.4412053e-01   1.6021057e-01   1.8127701e-01   2.8759293e-01   2.7828758e-01   1.7792552e-01   7.4576851e-02  -5.6065365e-02   1.4980687e-01   3.6039568e-01   2.1164346e-01   7.2864344e-02  -7.1468915e-02  -3.0797007e-02   5.2482754e-02   3.7591087e-02   3.4461043e-02   2.6319991e-02   9.8222231e-02  -7.7746448e-02   1.7244542e-02  -1.0561169e-01   8.9811279e-02  -5.4704138e-02   6.8520554e-03  -9.7739268e-02  -2.2987279e-01  -1.8282223e-01  -4.7629334e-01  -1.9034597e-01   2.2201440e-01  -1.6682556e-02  -1.1864902e-01  -2.3706603e-01  -1.5793851e-01  -2.7830126e-01  -3.5540501e-01
   9.6211252e-03   1.3369016e-01   8.0653171e-03  -8.8834675e-03  -5.6380740e-02  -1.7956441e-01  -1.8437495e-01  -2.0062571e-01  -2.0867445e-01  -1.5320817e-01   7.4262374e-02  -3.3307982e-02   9.3684472e-02  -9.7286309e-02  -4.1569663e-02  -1.6399098e-01   3.2805593e-01   2.0329230e-01   2.0694603e-01   1.1951376e-01   3.5448711e-02  -1.1198077e-01   3.9500224e-02   1.7677546e-01   2.2044518e-01   2.4113248e-01   1.5668790e-01   8.4173433e-02   2.3014163e-01   1.8052854e-01  -4.3939808e-02  -1.0659134e-02   1.7863766e-01   1.1140352e-01   1.6883648e-01   2.2979368e-01   4.8684145e-01   5.1018334e-01   3.8646733e-01   7.1569795e-02   3.1790791e-01   1.0000000e+00  -8.6062225e-02  -6.0415269e-02  -1.5976743e-01  -2.3587657e-01  -1.1949380e-01  -1.4019096e-01  -1.8383497e-01  -1.8616377e-01   1.2650313e-01   8.5458031e-02   6.9814364e-02   1.1125871e-01   5.3976832e-02  -9.2691396e-02  -2.8026199e-02   9.4052278e-03  -1.3777577e-01  -3.8796051e-02  -1.1123144e-02  -1.2364753e-01   1.2543763e-01   1.0026602e-01   2.6160579e-01   2.0486980e-01   1.0227179e-01   1.3177514e-01   1.6596976e-01   6.9887308e-02  -4.2769915e-02  -4.7931110e-02   3.4518157e-01   3.6380024e-01   2.7106101e-01   2.3389259e-01   2.8579062e-01   2.4142833e-01   1.6543358e-01   3.0470366e-01   3.0067112e-01   4.5368069e-01   1.3181084e-01   1.1731587e-01   3.4414677e-01   4.2363139e-01   2.9685603e-01   2.2932028e-01   6.6988333e-03  -1.1965783e-02   2.6350036e-02  -4.7861225e-02   1.3104035e-02   7.8451251e-02  -2.0410387e-01  -1.8407560e-01  -1.5694498e-01  -1.3742847e-01  -1.5543082e-01  -4.8701447e-02   1.3097340e-01   6.4534061e-02   1.5457500e-01  -6.9565091e-02   8.6472431e-02   2.0328926e-02   1.1035470e-01  -2.9778673e-01  -2.1336146e-01  -1.1934404e-01  -6.4342858e-02  -2.1445874e-01  -2.0966114e-01   1.9237444e-02  -3.3410036e-02  -1.5378482e-02
  -4.7839753e-02  -6.3349635e-02  -1.8298454e-01  -2.6508650e-01  -1.6768612e-01  -6.7062881e-02  -1.9704634e-01  -1.2075971e-01  -3.5763129e-01  -2.8537322e-01  -2.7629929e-01  -9.3356025e-02  -2.3025747e-01  -2.1948220e-01  -3.3776352e-01  -4.3149844e-01  -2.8754120e-01  -1.5841771e-01  -2.0913931e-01  -9.2918594e-02  -1.1413948e-01  -2.6978804e-01  -2.1491217e-01  -2.5841344e-01  -1.3008815e-01  -3.6557850e-02   1.5176241e-01   1.4807279e-01  -1.2735984e-01  -2.3760498e-01  -5.5406455e-01  -4.6382587e-01  -4.1925035e-01  -3.7851365e-01  -1.4686279e-01  -1.3970515e-01  -1.4501416e-01  -1.3133364e-01   6.1449266e-03  -5.9752043e-02  -3.3457750e-01  -8.6062225e-02   1.0000000e+00   9.2907893e-01   8.3855619e-01   8.3882037e-01   9.1362484e-01   8.8971692e-01   8.1236085e-01   7.7292971e-01   6.2361872e-01   7.0565933e-01   3.7635230e-01   4.4684504e-01   5.1029108e-01   5.2059318e-01  -3.4448502e-02   9.2946008e-02   5.0589846e-01   6.8826079e-01   2.1566760e-02  -1.4693907e-01  -1.7126167e-01  -1.9060407e-01  -4.5939297e-02  -1.7017484e-01   2.7597084e-01   3.7501116e-01  -2.2709899e-01   1.4879769e-01  -5.2790746e-01  -5.3887471e-01  -3.6628346e-01  -3.0721271e-01  -1.7238399e-01  -1.6439200e-01  -3.4481137e-01  -3.2022568e-01  -1.6538387e-01   5.1355059e-02  -1.7463223e-01  -2.0027217e-01  -2.5531266e-02  -2.3566276e-01  -1.8553201e-01   6.3621172e-03   5.2051289e-01   2.2426049e-01  -2.1514106e-01   3.7106785e-02   1.0083391e-01  -1.6926956e-01  -1.5082181e-01  -1.3788946e-01   1.5368626e-01   1.3879135e-01   4.6775096e-01   4.0853183e-01   5.6843532e-01   3.3890819e-01   2.0049063e-01   1.6256850e-01   2.5418147e-01   2.4105238e-01   1.0747948e-01   1.4939100e-01   9.1765378e-02   1.2059700e-01   1.9144515e-01   1.8485771e-01   5.4222860e-01   3.7462364e-01   3.6253101e-01   3.5861697e-01   2.9624696e-01   1.1504948e-01
  -1.5169821e-01  -1.1168581e-01  -1.9285353e-01  -2.7743791e-01  -1.4699695e-01  -9.3319414e-02  -2.5182907e-01  -1.7419465e-01  -3.8363793e-01  -2.7580729e-01  -2.8395012e-01  -9.6059286e-02  -2.2136570e-01  -2.4010368e-01  -3.8352899e-01  -4.9387716e-01  -2.3823318e-01  -1.1856487e-01  -2.7166846e-01  -1.4634846e-01  -1.8692543e-01  -3.2645817e-01  -2.2300618e-01  -2.0189980e-01  -8.1917444e-02   3.3325029e-02   1.7066002e-01   1.4783975e-01  -8.7179345e-02  -2.2196525e-01  -5.7507879e-01  -4.3706529e-01  -4.7407504e-01  -4.0694036e-01  -1.0416272e-01  -9.6581367e-02  -1.6869045e-01  -2.1056694e-01  -5.0140847e-03  -2.1452349e-01  -3.6147760e-01  -6.0415269e-02   9.2907893e-01   1.0000000e+00   8.7950021e-01   8.7731422e-01   8.9115975e-01   8.6495103e-01   8.3871109e-01   7.9849998e-01   6.0309508e-01   6.9438194e-01   2.4361003e-01   3.1985469e-01   5.0837532e-01   4.1030562e-01  -1.3180064e-01   1.0523211e-02   4.3802375e-01   6.6230095e-01  -7.3871559e-02  -1.7493647e-01  -1.8246311e-01  -2.8175907e-01  -3.1024461e-02  -1.4399184e-01   2.9450351e-01   3.9425593e-01  -2.7474633e-01   1.2682411e-01  -5.3503766e-01  -5.5378822e-01  -3.8893676e-01  -3.4509961e-01  -2.2486328e-01  -1.7298070e-01  -3.2322931e-01  -3.4887934e-01  -7.6609649e-02   1.1633567e-01  -1.3489473e-01  -1.5264282e-01  -7.8706303e-02  -3.0118495e-01  -1.9866353e-01   6.0631382e-02   6.0183699e-01   2.2837764e-01  -3.0108468e-01  -1.5623526e-01   4.6746702e-02  -1.7466038e-01  -1.8873449e-01  -1.3337977e-01   2.9401095e-01   2.6990042e-01   5.1985316e-01   4.6487981e-01   5.5059670e-01   2.9310226e-01   1.2790995e-01   1.4217905e-01   2.3906857e-01   2.8638815e-01   4.1961855e-02   1.0338265e-01  -2.6165679e-02   7.5708330e-02   2.7115823e-01   2.9899858e-01   5.6843639e-01   3.1418837e-01   3.5231563e-01   3.6221847e-01   3.0134111e-01   6.0695977e-02
  -2.3876180e-01  -2.4972141e-01  -1.5971776e-01  -3.2076944e-01  -7.1966671e-02  -5.8261363e-02  -2.3835703e-01  -2.8538727e-01  -3.0374218e-01  -2.5927513e-01  -3.2223904e-01  -1.6806956e-01  -2.2737821e-01  -2.8020116e-01  -3.7589968e-01  -5.0126638e-01  -2.9526246e-01  -1.9670351e-01  -4.5993677e-01  -3.0088836e-01  -1.8351710e-01  -3.0456687e-01  -1.0158252e-01  -1.1415498e-01   9.9859153e-02   1.4203440e-01   2.5707701e-01   2.1926728e-01  -1.9724551e-01  -3.4778441e-01  -4.2176041e-01  -3.4175904e-01  -4.7280656e-01  -4.1931465e-01   1.0303847e-01   5.2451530e-02  -2.7079063e-01  -3.6738821e-01  -9.1011123e-02  -2.7214141e-01  -4.1949514e-01  -1.5976743e-01   8.3855619e-01   8.7950021e-01   1.0000000e+00   9.3821014e-01   8.3052222e-01   8.1326633e-01   9.0648908e-01   8.7454542e-01   5.9708461e-01   6.7767285e-01   1.7317554e-01   3.5746178e-01   4.6454148e-01   3.4386747e-01  -2.5366460e-01  -1.2116109e-01   5.2209179e-01   6.9612760e-01   1.9241609e-02  -1.7394224e-01  -3.1866896e-01  -4.2693833e-01   1.3659422e-01  -6.0843975e-03   4.3544505e-01   5.0580694e-01  -3.5031395e-01   6.7306745e-02  -5.2844904e-01  -5.0015560e-01  -5.1367660e-01  -5.0019660e-01  -4.0070126e-01  -3.5048192e-01  -4.6385809e-01  -4.4162291e-01  -1.7901456e-01   4.9354652e-02  -2.9856522e-01  -2.8244188e-01  -2.1587063e-01  -4.2537995e-01  -2.1109014e-01   3.8532442e-02   5.2938428e-01   1.9924146e-01  -3.5413174e-01  -2.1408217e-01  -1.2375859e-01  -1.9761755e-01  -2.2780482e-01  -7.6669276e-02   3.4983487e-01   3.6213590e-01   5.3225617e-01   4.3486009e-01   4.6504629e-01   2.4616413e-01   3.4739969e-02   1.4075276e-01   1.0882033e-01   2.1897616e-01   3.3796754e-02   1.3155435e-01  -7.6066731e-02   1.0445779e-01   3.0146618e-01   3.1765890e-01   4.8587924e-01   2.5604308e-01   2.8346908e-01   2.7452723e-01   2.8049035e-01   4.9814347e-02
  -1.3358949e-01  -1.1917785e-01  -2.3767502e-01  -3.4201134e-01  -2.1918142e-01  -1.4785548e-01  -2.4265881e-01  -1.5233461e-01  -3.8851505e-01  -3.1991433e-01  -2.4447053e-01  -4.8833312e-02  -1.7456188e-01  -1.7578147e-01  -3.9333265e-01  -5.1514307e-01  -2.3647544e-01  -9.1824394e-02  -3.0903485e-01  -1.7088208e-01  -2.6727491e-01  -3.5787068e-01  -2.5081579e-01  -2.8342239e-01  -1.7463843e-01  -1.0212462e-01   9.9368213e-02   8.2235741e-02  -6.5197041e-02  -1.7392398e-01  -5.2424976e-01  -4.1228238e-01  -5.0310142e-01  -4.2170140e-01  -1.3214967e-01  -1.7133528e-01  -3.0953870e-01  -4.1925085e-01  -1.4400894e-01  -3.5372552e-01  -4.2965080e-01  -2.3587657e-01   8.3882037e-01   8.7731422e-01   9.3821014e-01   1.0000000e+00   8.6090888e-01   8.2910130e-01   8.9675767e-01   9.0508662e-01   5.5536771e-01   6.6208950e-01   2.3969284e-01   3.3513106e-01   4.7887637e-01   3.6276358e-01  -8.2855462e-02   2.7039382e-02   5.3445347e-01   6.8104651e-01   4.9614231e-02  -1.1683691e-01  -1.1548045e-01  -2.4417366e-01  -1.0460022e-01  -2.2416769e-01   2.0749463e-01   2.8572257e-01  -3.7665133e-01   2.3279206e-02  -5.3778493e-01  -4.6336991e-01  -5.5526592e-01  -4.5898381e-01  -4.0272821e-01  -3.5789833e-01  -4.4158746e-01  -4.3115726e-01  -1.1857224e-01   8.6189112e-02  -2.3036309e-01  -2.7738175e-01  -1.8847054e-01  -3.5599908e-01  -3.6275592e-01  -1.3505855e-01   4.8351525e-01   3.0575757e-02  -3.3129472e-01  -1.8676078e-01  -4.7927192e-03  -1.2592111e-01  -2.2314756e-01  -1.0021649e-01   4.0370028e-01   4.1284724e-01   5.7338314e-01   5.0763806e-01   5.8198270e-01   3.5638271e-01   7.5692889e-02   1.6093143e-01   1.2052959e-01   2.6601387e-01   2.7908627e-02   6.7795831e-02  -7.5259837e-02   1.4671819e-01   3.7571832e-01   3.6890692e-01   4.6745961e-01   3.8849188e-01   4.3687241e-01   3.7186622e-01   3.0103217e-01   8.6483696e-02
   3.5971520e-02  -2.6978508e-02  -1.9167572e-01  -3.5800345e-01  -1.5799858e-01  -9.8399855e-02  -2.0995740e-01  -2.4232776e-01  -3.0859593e-01  -2.8742834e-01  -1.6153343e-01  -1.3458260e-01  -1.3613362e-01  -1.8245217e-01  -2.5358058e-01  -3.9151296e-01  -3.2584436e-01  -1.7367307e-01  -2.1074724e-01  -1.0662743e-01  -9.5385568e-02  -2.8612601e-01  -2.5073228e-01  -3.7938840e-01  -1.5969032e-01  -8.6471361e-02   6.0911675e-02   6.4458595e-02  -1.4347447e-01  -2.7729315e-01  -5.7006162e-01  -5.0404270e-01  -4.9031829e-01  -5.0644963e-01  -2.0692528e-01  -1.8426069e-01  -1.0535452e-01  -1.1635678e-01  -2.0465878e-02  -2.1684894e-02  -3.0341874e-01  -1.1949380e-01   9.1362484e-01   8.9115975e-01   8.3052222e-01   8.6090888e-01   1.0000000e+00   9.6893701e-01   8.5614664e-01   8.2105465e-01   6.4319105e-01   7.1939145e-01   4.1384181e-01   5.0474497e-01   5.2624825e-01   6.6100417e-01  -2.5092281e-02   1.0287272e-01   5.8075184e-01   6.8519964e-01  -3.5387361e-02  -2.6370682e-01  -1.1480273e-01  -1.9247864e-01  -1.3903682e-01  -3.2985069e-01   1.3567057e-01   2.4418675e-01  -2.4569856e-01   1.2553112e-01  -4.5395974e-01  -4.6527979e-01  -3.1302737e-01  -2.9796010e-01  -1.3377560e-01  -1.3280824e-01  -2.7258342e-01  -2.4808666e-01  -2.2465842e-01   4.8906870e-02  -2.5107887e-01  -2.5637535e-01  -4.9172843e-02  -1.9185184e-01  -3.0461981e-01  -1.7728662e-01   4.5656952e-01   1.5440467e-01  -1.8163147e-01   4.9737331e-02   6.4908638e-02  -2.0635885e-01  -2.6416175e-01  -1.3843849e-01   2.0675824e-01   1.6806584e-01   5.7167362e-01   5.6603883e-01   6.4045933e-01   4.6536486e-01   8.3791534e-02   2.0984670e-01   1.6222043e-01   2.7170350e-01   1.1692364e-01   1.2718391e-01   9.5737579e-02   1.0892066e-01   2.0721769e-01   2.7138947e-01   6.1734997e-01   4.9327766e-01   4.3684756e-01   3.6378004e-01   2.2379900e-01   1.1859899e-01
  -3.0714313e-03  -4.4145343e-02  -1.3485864e-01  -2.6926791e-01  -1.6394770e-01  -1.1790180e-01  -1.6321363e-01  -1.8555949e-01  -3.0979112e-01  -3.1720249e-01  -1.8980236e-01  -1.1792032e-01  -1.3571839e-01  -1.7343601e-01  -2.7501125e-01  -3.9633393e-01  -4.1283945e-01  -2.6216948e-01  -2.4668911e-01  -1.3251213e-01  -6.9375394e-02  -2.9628770e-01  -1.7711598e-01  -3.1043912e-01  -1.4446850e-01  -7.8897605e-02   7.5811978e-02   7.1317342e-02  -2.2244627e-01  -3.4065486e-01  -5.2656753e-01  -4.5471548e-01  -4.7144114e-01  -4.7908595e-01  -1.6588910e-01  -1.7593714e-01  -1.0041550e-01  -7.4884691e-02  -4.6085648e-02   2.1817756e-02  -3.0044330e-01  -1.4019096e-01   8.8971692e-01   8.6495103e-01   8.1326633e-01   8.2910130e-01   9.6893701e-01   1.0000000e+00   8.3874130e-01   8.1089202e-01   6.3869951e-01   7.0540920e-01   3.8867700e-01   5.4764306e-01   5.0587349e-01   6.9407079e-01  -7.4448790e-02   6.7757188e-02   5.6843446e-01   7.2345262e-01  -6.5622988e-03  -2.1974003e-01  -1.9487292e-01  -2.4141375e-01  -9.9036785e-02  -2.7328236e-01   1.7570315e-01   2.7297417e-01  -2.4244519e-01   1.5661927e-01  -4.4082524e-01  -4.8528984e-01  -3.0696373e-01  -2.9592867e-01  -1.0754946e-01  -1.2443687e-01  -2.5895061e-01  -2.3697416e-01  -2.3518551e-01  -3.8627204e-02  -3.0612784e-01  -3.3513834e-01  -6.0077700e-02  -2.1179736e-01  -2.6232176e-01  -1.5865976e-01   4.5379146e-01   2.2431304e-01  -2.0554221e-01   1.0410867e-01   2.3851654e-03  -2.0074939e-01  -2.6414891e-01  -1.3172289e-01   1.6237936e-01   1.4896284e-01   5.3668799e-01   5.5714177e-01   5.9210040e-01   4.3641106e-01   8.4415597e-02   2.0102662e-01   1.3373030e-01   1.9531682e-01   1.1064050e-01   1.0381267e-01   8.4318844e-02   1.0249661e-01   1.5333193e-01   2.4579980e-01   6.1883164e-01   4.5536318e-01   3.8304506e-01   3.0241799e-01   2.0446071e-01   1.2518551e-01
  -1.8124755e-01  -1.7745114e-01  -1.6842780e-01  -4.1471119e-01  -1.8552928e-01  -1.4941655e-01  -1.4748306e-01  -1.9872151e-01  -3.7104748e-01  -3.2657405e-01  -1.1392223e-01  -3.3318713e-02  -1.2646853e-02  -1.3556421e-01  -2.9633141e-01  -4.6794955e-01  -3.3461776e-01  -2.0311641e-01  -4.3690515e-01  -2.8668088e-01  -1.9314641e-01  -2.6719467e-01  -1.8586665e-01  -2.5786287e-01  -4.2784329e-02   4.0797561e-02   1.5511487e-01   1.3367006e-01  -1.9322424e-01  -3.3927133e-01  -5.1187655e-01  -4.7050007e-01  -5.5086479e-01  -4.9685744e-01  -1.2356478e-01  -1.4178798e-01  -2.2511038e-01  -3.0074879e-01  -8.7286933e-02  -2.3497235e-01  -4.0576973e-01  -1.8383497e-01   8.1236085e-01   8.3871109e-01   9.0648908e-01   8.9675767e-01   8.5614664e-01   8.3874130e-01   1.0000000e+00   9.3001685e-01   6.9456439e-01   8.0204850e-01   3.0566948e-01   4.6747638e-01   5.1816474e-01   4.7028586e-01  -1.4462787e-01  -1.3262683e-02   6.7173401e-01   7.5918660e-01   9.0405941e-02  -1.4348257e-01  -2.0810821e-01  -2.9423678e-01  -4.4403378e-02  -2.0985224e-01   2.4957930e-01   3.3401226e-01  -3.3285885e-01   1.4076606e-01  -4.7822854e-01  -4.2176226e-01  -5.0116328e-01  -4.5095848e-01  -3.4007608e-01  -3.3832018e-01  -4.1799443e-01  -3.8184213e-01  -2.2847185e-01  -3.4077410e-02  -3.3282685e-01  -3.5234945e-01  -1.9835443e-01  -4.6063056e-01  -3.1893230e-01  -1.4213132e-01   4.7624541e-01   5.5314073e-02  -2.5024548e-01  -5.0453199e-02  -3.1593508e-02  -1.0692867e-01  -2.1116742e-01  -7.4383823e-02   2.7150539e-01   2.6818542e-01   5.0879240e-01   4.2483406e-01   4.8542046e-01   3.0071432e-01   4.5162123e-02   9.8804572e-02   1.5224205e-01   2.4090930e-01   1.0061773e-01   1.3633013e-01   8.4921066e-02   1.6125253e-01   2.4306535e-01   2.5764958e-01   4.6616773e-01   2.6983149e-01   3.5556857e-01   3.2303542e-01   2.5197391e-01   1.0170888e-01
  -1.6048567e-01  -1.1881565e-01  -2.0227373e-01  -3.4570464e-01  -2.3287705e-01  -1.6936370e-01  -1.5291321e-01  -1.0851523e-01  -4.0632515e-01  -3.9658065e-01  -1.3957239e-01   3.5108407e-02  -3.7962837e-02  -8.9531756e-02  -3.4420600e-01  -5.1137394e-01  -2.9259883e-01  -1.9054947e-01  -3.4198906e-01  -2.0641317e-01  -2.0352812e-01  -2.8317432e-01  -2.4158564e-01  -3.0544024e-01  -1.3689001e-01  -7.8537366e-02   1.2026570e-01   1.0348606e-01  -1.6286990e-01  -2.8427479e-01  -5.1815812e-01  -4.4759878e-01  -5.0405251e-01  -4.1682176e-01  -1.7590842e-01  -1.8468008e-01  -2.2186726e-01  -3.2594917e-01  -1.2990214e-01  -2.9403135e-01  -4.0708131e-01  -1.8616377e-01   7.7292971e-01   7.9849998e-01   8.7454542e-01   9.0508662e-01   8.2105465e-01   8.1089202e-01   9.3001685e-01   1.0000000e+00   6.2654708e-01   7.7594856e-01   3.0262025e-01   4.1857420e-01   5.4502291e-01   4.2270307e-01  -7.3078655e-02   3.7717746e-02   7.0998678e-01   8.2490315e-01   1.4487155e-01  -9.2718693e-02  -1.0941283e-01  -2.1617960e-01  -1.1078065e-01  -2.3806028e-01   2.3574543e-01   3.1254861e-01  -3.3950518e-01   1.2282090e-01  -4.9076779e-01  -4.1439775e-01  -5.5774183e-01  -4.6332046e-01  -4.0082934e-01  -3.5270994e-01  -4.1779633e-01  -4.0006359e-01  -2.7454613e-01  -7.8277000e-02  -3.3952941e-01  -4.1257052e-01  -2.0694890e-01  -4.2248575e-01  -3.6869435e-01  -2.1384241e-01   4.3244107e-01   1.6713795e-02  -2.3998980e-01  -5.3746852e-02   3.7636654e-02  -4.3483811e-02  -1.7473754e-01  -5.3145441e-02   2.4268317e-01   2.8775739e-01   4.6658186e-01   4.3704455e-01   5.1215786e-01   3.4498593e-01   5.4188100e-02   1.5514194e-01   1.2663825e-01   2.5302178e-01   7.5174995e-02   1.2925215e-01   8.9719745e-02   1.4052203e-01   2.4521252e-01   2.0778603e-01   3.3097035e-01   2.7059841e-01   4.2162945e-01   3.6517468e-01   2.5978029e-01   9.5628092e-02
  -1.5920034e-01  -1.7775562e-01   9.1563513e-02  -1.7394529e-01  -1.1782014e-01  -1.9073030e-01  -4.5296377e-02  -1.9632794e-01  -2.5423559e-01  -3.4132083e-01  -1.0588194e-01  -1.9553336e-01  -8.9952804e-03  -2.7294155e-01  -1.5397979e-01  -3.2813034e-01  -3.0285878e-01  -2.7276347e-01  -2.6816025e-01  -2.2302605e-01  -1.7793499e-02  -1.9678067e-01   1.3353159e-02  -1.2637259e-01   1.5578390e-01   1.3653923e-01   1.6445987e-01   9.5380257e-02  -1.8225765e-01  -3.3263047e-01  -2.7619940e-01  -2.7750929e-01  -3.7472938e-01  -4.4448573e-01  -1.9912504e-02  -2.2674697e-02   1.1815210e-01   4.6624511e-03   1.4430302e-01   5.9603075e-02  -3.6574101e-02   1.2650313e-01   6.2361872e-01   6.0309508e-01   5.9708461e-01   5.5536771e-01   6.4319105e-01   6.3869951e-01   6.9456439e-01   6.2654708e-01   1.0000000e+00   7.5820272e-01   5.7233662e-01   6.6788975e-01   5.0445644e-01   5.6095349e-01  -1.7350530e-01  -7.4500113e-02   4.6811875e-01   5.2303616e-01   5.3882414e-02  -2.6513773e-01  -2.4578994e-01  -2.4134605e-01   2.2783251e-01  -9.3169410e-02   2.1711695e-01   2.8245612e-01  -2.1973146e-01   1.5833130e-01  -4.0731861e-01  -3.9547631e-01  -2.3789514e-01  -2.5010011e-01  -1.0557364e-01  -1.2695471e-01  -3.3445719e-01  -3.0707065e-01  -2.0551078e-02   8.4190498e-02  -9.5037141e-02  -8.0143936e-02  -1.3474999e-01  -2.7771133e-01   7.3158003e-02   9.5322615e-02   3.6611258e-01   1.5551219e-01   7.6058983e-03   1.5684285e-01   1.1920337e-02  -4.5129645e-02  -1.8074063e-01   1.2115652e-02   2.3305554e-01   2.2298842e-01   3.1118306e-01   3.6861636e-01   3.5561782e-01   3.5359025e-01   7.9579214e-02   1.9898594e-01   3.0050946e-01   2.8890276e-01   1.4626238e-01   2.4896759e-01   6.6073446e-02   1.4676560e-01   1.9572105e-01   2.0000754e-01   3.9132466e-01   2.1652639e-01   1.9504092e-01   2.8509830e-01   2.6323796e-01   1.8720267e-01
  -7.5666596e-02  -8.1358155e-02  -1.9352488e-01  -2.9016224e-01  -2.5662928e-01  -1.9682683e-01  -1.2084884e-01  -1.7890095e-01  -3.3103999e-01  -3.4328002e-01  -7.4464504e-02  -6.8421484e-02   1.2696866e-02  -1.8017980e-01  -2.6767186e-01  -3.8583372e-01  -2.2077760e-01  -2.2334732e-01  -2.0159173e-01  -7.8629069e-02  -1.3709488e-01  -2.5099782e-01  -2.9586889e-01  -4.0000063e-01  -9.0832785e-02  -5.0379359e-02   5.3569350e-02   1.6995678e-02  -1.5416843e-02  -1.9182460e-01  -4.5402690e-01  -4.5501352e-01  -4.4915845e-01  -4.6181943e-01  -1.4105952e-01  -8.5010826e-02   1.4909895e-02  -8.9966675e-02   4.4428383e-02  -7.6088964e-02  -1.4150126e-01   8.5458031e-02   7.0565933e-01   6.9438194e-01   6.7767285e-01   6.6208950e-01   7.1939145e-01   7.0540920e-01   8.0204850e-01   7.7594856e-01   7.5820272e-01   1.0000000e+00   4.5863949e-01   5.6363780e-01   5.0938629e-01   5.7288054e-01  -5.1768214e-02   7.3790570e-02   5.7828480e-01   6.7005966e-01   6.0857232e-02  -2.0089677e-01  -7.3764376e-02  -1.3155607e-01  -7.2614414e-02  -2.0085618e-01   2.3400107e-01   3.2019138e-01  -1.6456025e-01   2.9878785e-01  -3.8351159e-01  -4.0876895e-01  -1.8177370e-01  -7.7616188e-02  -3.2085638e-02   8.6794771e-03  -1.9087610e-01  -1.8474929e-01  -6.5982314e-02   4.6741512e-02  -1.5977396e-01  -1.8666918e-01  -6.8115735e-02  -2.4863124e-01  -2.4182518e-01  -5.7903235e-02   4.4956819e-01   1.0365589e-01  -1.5091081e-01   1.2102706e-01   1.6232352e-01  -8.1488197e-02  -2.0821734e-01  -7.8501854e-02   1.6322341e-01   1.6913444e-01   4.6123153e-01   4.4630026e-01   5.0849896e-01   3.9577938e-01   1.4147887e-01   2.0004743e-01   2.2852226e-01   2.7150736e-01   7.9280615e-02   6.9727440e-02   1.2142005e-01   3.6764532e-02   9.1434439e-02   1.8452086e-01   3.9898106e-01   2.6948783e-01   3.1470858e-01   3.6611725e-01   1.8539515e-01   1.8756816e-02
   2.9570786e-01   2.5537751e-01   1.1530558e-01  -3.0837985e-02  -3.2274764e-01  -2.1414562e-01   1.0517170e-01   1.0606208e-01  -3.3924367e-01  -4.0545831e-01  -1.1493130e-02  -1.5705597e-01   2.9498515e-02  -1.5644216e-01  -1.1046867e-01  -3.0038555e-01  -2.7820050e-01  -1.0698648e-01   2.4964705e-01   2.5366890e-01   1.4365506e-01  -3.1484150e-02  -1.2440929e-01  -3.2243034e-01  -2.4420537e-01  -2.2057244e-01  -5.3287497e-02  -7.4099761e-02  -1.0675562e-01  -1.1310078e-01  -2.9382754e-01  -2.8485623e-01  -2.3724184e-01  -2.9029494e-01  -3.5585604e-01  -3.6690168e-01   1.2751688e-01   7.7192117e-02   1.1306322e-01   2.5995002e-01  -8.9185699e-03   6.9814364e-02   3.7635230e-01   2.4361003e-01   1.7317554e-01   2.3969284e-01   4.1384181e-01   3.8867700e-01   3.0566948e-01   3.0262025e-01   5.7233662e-01   4.5863949e-01   1.0000000e+00   7.5746894e-01   6.1154309e-01   5.8732608e-01   3.2143021e-01   2.7676401e-01   4.6185322e-01   2.0636070e-01   1.4880102e-01  -2.4618978e-01   1.2613167e-01   2.6483856e-01  -1.1014964e-01  -3.7250779e-01  -1.8192381e-01  -2.2723201e-01   2.4828472e-01   3.2128451e-01  -2.4100043e-01  -1.8374993e-01  -1.6303974e-01  -8.0654686e-02  -8.7409249e-02  -1.0236128e-01  -2.0134518e-01  -1.4954098e-01  -2.1503804e-01  -1.3785716e-02  -1.0685766e-01  -3.9794956e-02  -4.3051588e-02   1.2727402e-03  -1.7094495e-01  -2.2787100e-01   1.1681192e-01   3.7826501e-02   3.5868210e-01   5.2315395e-01   4.4546861e-01   2.3615246e-01   2.0963600e-01   2.5939013e-01  -9.3143398e-03  -9.3296872e-02   1.8741400e-01   2.4765562e-01   5.3245473e-01   5.5754063e-01   4.8375422e-01   3.3837375e-01   4.9814083e-01   2.9140466e-01   3.8954020e-01   3.2310447e-01   4.0895868e-01   3.8189035e-01   1.0044809e-01  -5.4429092e-02   1.1361318e-01   4.4213725e-01   5.0661551e-01   5.2710453e-01   3.3122104e-01   2.9870439e-01
   2.8073155e-01   2.1957015e-01   1.6537294e-01   1.4639109e-03  -1.3066326e-01  -1.3351014e-01   8.3629760e-02  -1.0789987e-01  -2.1263079e-01  -3.4339047e-01  -1.1714062e-01  -2.6561446e-01  -1.8186915e-02  -2.7713118e-01  -5.5423103e-02  -2.4371154e-01  -2.9368539e-01  -1.8296471e-01   2.0771058e-02   1.1152189e-01   1.6003041e-01  -6.8766597e-02   3.1364167e-02  -2.0048903e-01   2.1377637e-02  -1.3734147e-02   1.4729959e-01   1.1149256e-01  -2.3335018e-01  -2.8195535e-01  -2.3495325e-01  -2.9364248e-01  -2.8456666e-01  -3.8986385e-01  -1.0034375e-01  -1.4322119e-01   5.0105665e-02   7.3834747e-02   1.0088132e-01   2.9933609e-01   4.9706739e-03   1.1125871e-01   4.4684504e-01   3.1985469e-01   3.5746178e-01   3.3513106e-01   5.0474497e-01   5.4764306e-01   4.6747638e-01   4.1857420e-01   6.6788975e-01   5.6363780e-01   7.5746894e-01   1.0000000e+00   5.7345309e-01   7.0351153e-01   1.4747082e-01   2.3183723e-01   4.2076316e-01   3.2069444e-01   3.4458900e-02  -3.1953671e-01  -9.7264981e-02  -4.2570219e-02   9.8350999e-02  -2.2868495e-01  -2.5171573e-02  -2.4037385e-02   1.5577422e-01   2.9706038e-01  -3.0040029e-01  -2.9995211e-01  -1.0954810e-01  -7.6715245e-02  -3.5359152e-02  -4.0739442e-02  -2.5093299e-01  -1.6868054e-01  -2.1834822e-01   3.2991005e-03  -2.3450610e-01  -1.3372594e-01  -8.7587186e-02  -1.0661044e-01  -5.7084398e-02  -1.4599275e-01   1.4767142e-01   1.7824426e-01   2.2567278e-01   4.8860055e-01   1.4233700e-01   1.3025702e-01   1.4978844e-03   1.3592845e-01   7.3194096e-02   3.4853046e-02   3.4191200e-01   4.0041788e-01   4.9920892e-01   5.2932175e-01   2.7532219e-01   2.7187709e-01   3.0919832e-01   1.3980853e-01   2.4521022e-01   1.9348511e-01   1.8742294e-01   1.5604677e-01   8.6666763e-02   1.0721914e-01   2.8106734e-01   4.3085312e-01   3.5941230e-01   3.7498450e-01   2.3628782e-01   1.2059718e-01
   8.7310491e-02   1.5879461e-01  -5.0914723e-03  -1.4259703e-01  -7.5982167e-02   4.0211012e-02  -1.6054456e-01  -1.5576817e-02  -4.4026225e-01  -2.4062282e-01  -2.0340350e-01  -1.3917113e-01  -1.3025737e-01  -2.7844892e-01  -1.6475068e-01  -4.0191148e-01  -2.4930267e-01  -1.2818928e-01   1.4010560e-02   1.3215568e-01   2.1616284e-01   1.2617055e-01  -2.3377438e-01  -1.8804920e-01  -5.9212714e-02   7.5752249e-02   3.8098316e-01   3.7588475e-01  -2.1273885e-01  -2.7820199e-01  -3.9510531e-01  -2.8832915e-01  -4.8857186e-01  -4.2275204e-01  -1.8968763e-01  -2.0514875e-01   1.0641662e-01  -1.6101963e-02   3.7228178e-01   3.9793850e-02  -1.3875884e-01   5.3976832e-02   5.1029108e-01   5.0837532e-01   4.6454148e-01   4.7887637e-01   5.2624825e-01   5.0587349e-01   5.1816474e-01   5.4502291e-01   5.0445644e-01   5.0938629e-01   6.1154309e-01   5.7345309e-01   1.0000000e+00   4.1137357e-01   3.0378187e-02   1.0971178e-01   3.8350911e-01   3.5900280e-01  -4.6729517e-02  -2.5854458e-01   2.6986885e-02  -8.4470453e-02  -3.6592679e-02  -2.8558364e-01  -3.9494003e-02  -3.8325062e-02   6.7635123e-02   1.9856790e-01  -3.1153248e-01  -2.6473536e-01  -2.7553081e-01  -2.9208815e-01  -1.8946923e-01  -1.0455106e-01  -2.3319265e-01  -2.4222520e-01  -2.1643363e-01  -1.7386646e-02  -1.5101264e-01  -1.4043051e-01   1.4355133e-03  -2.9346754e-01  -2.0407789e-01  -1.1658914e-01   4.1356328e-01   1.5237897e-01   2.3097459e-01   2.9929139e-01   2.5321355e-01   1.3903004e-01   3.2570179e-02   5.3709522e-02   1.9916266e-01   1.1080003e-01   5.3068790e-01   3.5493274e-01   5.6597035e-01   3.7205481e-01   3.0136622e-01   1.6067860e-01   3.3726940e-01   2.8677712e-01   2.5335160e-01   1.9670852e-01   4.2997684e-02   1.2069095e-01   1.3608695e-01   2.0946175e-01   1.8142219e-01   2.7559840e-01   4.7510550e-01   3.9673021e-01   2.9060507e-01   6.7505127e-02
   2.9706941e-01   1.2467507e-01   4.6260774e-02  -5.6959374e-02  -6.8274229e-02   2.6701653e-04   8.9283513e-02  -1.0194267e-01   3.6138615e-02  -1.1926702e-01   9.6535914e-02  -1.3914569e-01   9.4889880e-02  -2.2837977e-02   2.4083667e-02   3.1346821e-02  -3.9044114e-01  -2.3942869e-01  -4.9298318e-02   6.3900647e-02   1.0003462e-01  -4.5354449e-02  -7.9156933e-02  -3.7333394e-01  -1.1397878e-01  -1.5598908e-01  -9.3514775e-02  -6.0182733e-02  -2.7482365e-01  -3.2609703e-01  -2.7982512e-01  -3.0293661e-01  -4.6303558e-01  -5.1697850e-01  -1.4525816e-01  -1.0813818e-01   8.1211373e-02   1.5215189e-01   9.3118239e-02   5.2482050e-01   1.0294234e-01  -9.2691396e-02   5.2059318e-01   4.1030562e-01   3.4386747e-01   3.6276358e-01   6.6100417e-01   6.9407079e-01   4.7028586e-01   4.2270307e-01   5.6095349e-01   5.7288054e-01   5.8732608e-01   7.0351153e-01   4.1137357e-01   1.0000000e+00  -1.0411420e-02   1.3563757e-01   3.8725875e-01   3.8423201e-01  -3.3053934e-02  -3.0828193e-01  -8.9435017e-02  -1.0364298e-01  -9.3684190e-02  -3.2307935e-01  -6.5246368e-02  -2.2047923e-03   1.4424169e-03   2.2482281e-01  -1.1088714e-01  -2.4353204e-01   9.0992542e-02   4.1019352e-02   2.5303517e-01   2.1198748e-01   4.5988648e-02   3.9164360e-02  -2.0785256e-01  -9.9126252e-02  -2.7312446e-01  -2.7208070e-01   9.3872488e-02  -3.6081742e-02  -1.2967313e-01  -3.2456356e-01   1.4151620e-01   2.0780652e-01   2.8503755e-01   5.2520168e-01   1.4201934e-01  -1.6721637e-01  -1.6662192e-01  -3.5575162e-02  -1.8363399e-02  -9.9830108e-02   4.2588667e-01   5.6893869e-01   5.2601120e-01   4.9124713e-01   9.6636201e-02   1.8323002e-01   1.1085618e-01   9.5408139e-02   1.0775461e-01   4.2083233e-02   1.4200842e-01   7.1293394e-02  -8.8892824e-02   1.6002571e-01   4.7710571e-01   4.2121372e-01   2.9665618e-01   1.7691265e-01  -1.0084146e-02   9.8675226e-03
   7.3988191e-01   7.6195235e-01  -2.4082323e-01   8.0453664e-02  -2.4737432e-01  -1.6006549e-01  -1.1363846e-01   1.4760745e-01  -1.6081082e-01  -2.1786599e-01   3.4608259e-02  -1.0872178e-02  -3.6812305e-02   3.0807292e-03   1.1933239e-02  -9.0381138e-02   4.0891204e-01   4.2209045e-01   6.0899162e-01   5.7593454e-01   6.3524705e-02  -4.7653241e-02  -4.1377554e-01  -4.0566508e-01  -4.8122008e-01  -4.0491732e-01  -2.2944470e-01  -1.7542500e-01   2.8866082e-01   3.6105441e-01  -2.9075896e-01  -3.2678092e-01   2.1038852e-01   1.3790207e-01  -5.0688569e-01  -3.9248865e-01  -8.9110096e-02  -6.7673765e-02  -1.5098067e-01  -1.5144774e-01  -6.1868357e-02  -2.8026199e-02  -3.4448502e-02  -1.3180064e-01  -2.5366460e-01  -8.2855462e-02  -2.5092281e-02  -7.4448790e-02  -1.4462787e-01  -7.3078655e-02  -1.7350530e-01  -5.1768214e-02   3.2143021e-01   1.4747082e-01   3.0378187e-02  -1.0411420e-02   1.0000000e+00   8.2789437e-01   9.7691179e-02  -1.7172551e-01   1.0317128e-01   5.2125349e-03   6.4368548e-01   6.4638719e-01  -5.4550629e-01  -4.4825095e-01  -4.6897330e-01  -4.4074707e-01   3.7045274e-01   5.1229833e-02  -3.4165104e-02  -1.0887477e-03   1.2453784e-02   1.8789909e-01   8.5559326e-02   9.3278746e-02   1.4450750e-01   1.1401987e-01   1.4005117e-01   2.4189335e-01   3.4100869e-01   2.1753496e-01  -5.3213098e-02   2.8703356e-01  -3.8626271e-01  -3.8037683e-01  -2.4799013e-01  -2.1347625e-01   8.4910461e-02   1.3896594e-01   4.3217694e-01   2.4159053e-01   9.4193632e-02  -5.2622378e-02  -1.1389504e-01  -1.2963747e-01   5.7578548e-02   9.0505745e-02   3.8439295e-01   4.6529976e-01   1.5749814e-01   9.5264935e-02   6.9147307e-02   1.1222516e-01   3.9962095e-02  -1.4479554e-01   2.3784099e-01   1.4600591e-01   5.3876295e-03  -1.5215921e-01  -8.1792703e-02   4.7694122e-01   5.1127940e-01   3.8938257e-01   2.3116426e-02   1.9703067e-02
   7.1369317e-01   8.5786421e-01  -1.5778813e-01   1.2048216e-01  -1.7764905e-01  -1.9197583e-01  -1.7115124e-01   1.9777532e-02  -1.4643301e-01  -2.0842636e-01   3.1007018e-02  -3.5643089e-02  -4.8631209e-02  -1.8747712e-02   4.3111805e-02  -4.9453948e-02   3.5366864e-01   4.0952569e-01   6.4657979e-01   6.9815014e-01   7.2680397e-02  -9.6310838e-02  -3.5485355e-01  -3.8311162e-01  -4.3460946e-01  -3.4910632e-01  -1.4602131e-01  -1.1285671e-01   3.1543905e-01   3.4514290e-01  -3.2083223e-01  -3.0233353e-01   1.4823887e-01   9.6129493e-02  -4.9228749e-01  -3.9243100e-01  -1.5585567e-01  -1.8721186e-02  -8.0839391e-02  -5.6956391e-02   3.2665170e-02   9.4052278e-03   9.2946008e-02   1.0523211e-02  -1.2116109e-01   2.7039382e-02   1.0287272e-01   6.7757188e-02  -1.3262683e-02   3.7717746e-02  -7.4500113e-02   7.3790570e-02   2.7676401e-01   2.3183723e-01   1.0971178e-01   1.3563757e-01   8.2789437e-01   1.0000000e+00   6.3275203e-02  -4.9244048e-02  -7.2773674e-02  -1.5886448e-01   6.2024619e-01   5.9427039e-01  -5.1133179e-01  -5.0935858e-01  -4.8152508e-01  -4.0782571e-01   3.9954186e-01   2.1966085e-01  -9.6935099e-02  -1.3385155e-01   1.2789353e-01   2.5420086e-01   2.1345004e-01   2.2837077e-01   1.4702615e-01   1.0585121e-01   1.3462030e-01   2.6955593e-01   3.0794283e-01   2.0709359e-01   3.1420459e-02   3.3574582e-01  -3.8107754e-01  -4.1011972e-01  -1.0013407e-01  -1.3410477e-01   8.4853721e-02   1.7473772e-01   3.1537372e-01   3.3100238e-02  -1.4641924e-01  -1.6836222e-01  -8.0292166e-02  -1.1431791e-01   1.5008392e-01   1.6060755e-01   4.4958914e-01   4.2321343e-01   8.5947838e-02   2.7106865e-02   9.0981272e-02   1.8670969e-01   9.0551643e-02  -1.1924927e-01   2.1168429e-01  -4.5449050e-03   1.6100305e-03  -4.9024501e-02   5.3257560e-04   4.3693779e-01   3.9944091e-01   3.8744157e-01   1.0802458e-01  -5.0393338e-03
  -8.0468514e-02  -1.3834349e-01  -1.8634174e-01  -3.9223306e-01  -3.2796796e-01  -2.1816412e-01   1.1303598e-01   8.6211046e-02  -3.0899154e-01  -4.2143101e-01   5.2695807e-02   1.8029183e-01   1.6583482e-01   1.9200799e-01  -2.3150911e-01  -3.7302455e-01  -3.7881129e-01  -3.0481891e-01  -2.6696334e-01  -1.6517048e-01  -1.7232278e-01  -1.6897837e-01  -1.8232065e-01  -3.7843141e-01  -1.6532265e-01  -1.6602068e-01  -1.1347479e-01  -9.7201646e-02  -2.7682734e-01  -3.5315584e-01  -4.1091666e-01  -4.7735652e-01  -2.7790977e-01  -2.3632748e-01  -2.7840638e-01  -2.5412684e-01  -2.0011517e-01  -1.3788548e-01  -3.2972671e-01  -1.4429013e-01  -5.1596998e-01  -1.3777577e-01   5.0589846e-01   4.3802375e-01   5.2209179e-01   5.3445347e-01   5.8075184e-01   5.6843446e-01   6.7173401e-01   7.0998678e-01   4.6811875e-01   5.7828480e-01   4.6185322e-01   4.2076316e-01   3.8350911e-01   3.8725875e-01   9.7691179e-02   6.3275203e-02   1.0000000e+00   7.4218653e-01   5.1643605e-01   1.5312038e-01  -4.7409500e-02   7.2040140e-02  -1.9330010e-01  -1.9685428e-01   2.0344376e-01   1.9514367e-01  -6.6714933e-02   2.9337409e-01  -2.8835502e-01  -1.3957892e-01  -5.0014754e-01  -3.5879699e-01  -3.6905402e-01  -3.7510427e-01  -3.3993228e-01  -2.6023511e-01  -5.3669306e-01  -3.2399713e-01  -4.0115080e-01  -4.6680000e-01  -2.4958536e-01  -3.0933576e-01  -3.7622177e-01  -3.3297698e-01   1.0994809e-01  -1.7792193e-01  -8.0366470e-02   1.6014427e-01   1.9957544e-01   1.0314308e-01   3.4793360e-02   5.3228151e-02  -5.9980629e-02  -4.2515449e-02   1.1617428e-01   1.3550696e-01   3.0384219e-01   2.8333827e-01   1.3079628e-01   8.7095149e-02   1.6877170e-01   1.0671007e-01   2.3201241e-01   3.2058231e-01   4.3890166e-01   4.4374046e-01   8.3135047e-02  -1.8786584e-01   8.8259555e-02   1.9324771e-01   3.9831434e-01   3.3136918e-01   2.6425743e-01   3.3530862e-01
  -2.4654181e-01  -2.2197958e-01  -2.1618739e-01  -2.6767442e-01  -2.5300505e-01  -1.5233173e-01  -6.8119881e-02   2.0541388e-02  -3.1951191e-01  -3.7241716e-01  -1.0863237e-01   1.9720344e-01  -1.2273069e-02   7.7932795e-02  -3.6175946e-01  -3.8601999e-01  -4.1684103e-01  -3.5892416e-01  -3.5645714e-01  -2.6314045e-01  -1.9331973e-01  -2.8542633e-01  -1.6263138e-01  -2.0473196e-01  -1.0842577e-01  -9.4204701e-02   4.0187194e-02   3.7773791e-02  -2.6166028e-01  -3.5382684e-01  -4.6623321e-01  -4.0221540e-01  -3.8425914e-01  -2.9949654e-01  -1.1470675e-01  -8.3938081e-02  -1.2028181e-01  -2.1915699e-02  -2.0858352e-01  -1.2777388e-01  -3.4645849e-01  -3.8796051e-02   6.8826079e-01   6.6230095e-01   6.9612760e-01   6.8104651e-01   6.8519964e-01   7.2345262e-01   7.5918660e-01   8.2490315e-01   5.2303616e-01   6.7005966e-01   2.0636070e-01   3.2069444e-01   3.5900280e-01   3.8423201e-01  -1.7172551e-01  -4.9244048e-02   7.4218653e-01   1.0000000e+00   2.7944649e-01   1.6935182e-01  -1.9385359e-01  -2.1310757e-01  -4.5515146e-02  -2.2531284e-02   3.7306986e-01   4.6378398e-01  -2.1545020e-01   2.4539914e-01  -3.8123602e-01  -3.3563946e-01  -4.3747844e-01  -3.5666237e-01  -2.6094047e-01  -2.4251349e-01  -3.0720971e-01  -2.8767813e-01  -3.5706998e-01  -2.4450890e-01  -3.8961303e-01  -4.6199616e-01  -2.0662471e-01  -3.1507771e-01  -2.2415006e-01  -6.4746555e-02   3.4646230e-01   1.1149913e-01  -2.8247129e-01   5.3507924e-02   5.0745461e-02  -1.0751280e-01  -7.4170907e-02  -1.1684881e-01   1.2589286e-03   1.0639164e-01   2.2145535e-01   2.5214384e-01   2.5125415e-01   1.5238307e-01   1.2807196e-01   4.9162488e-02   1.3117097e-01   1.0772100e-01   8.8072907e-02   1.1394595e-01   2.5484825e-01   1.0533726e-01   6.6910262e-02   4.0351250e-02   2.6224573e-01   4.2739295e-02   1.8034745e-01   1.7790517e-01   1.7727135e-01   1.4585552e-01
  -1.7157905e-01  -1.7598286e-01  -6.8378963e-02  -8.2046174e-02  -2.3357163e-01  -4.8355344e-02   3.5567564e-01   4.3346686e-01  -5.8219739e-02  -1.2078550e-01   1.4038461e-01   2.6080943e-01   2.2074998e-01   2.9617706e-01  -1.0955774e-01  -1.0429326e-01  -1.7011843e-01  -1.6587899e-01  -2.6642153e-01  -2.2969397e-01  -3.0032734e-01  -8.0894339e-02   1.1603194e-01  -3.9510650e-02  -4.1505068e-02  -1.1214907e-01  -1.0259828e-01  -1.0175049e-01  -1.7899362e-01  -1.5894658e-01  -3.8692581e-02  -1.7562655e-01   1.7038779e-01   2.4936748e-01  -2.8638515e-02  -1.1949465e-01  -1.1052635e-01  -5.7953965e-02  -2.5457066e-01  -1.6322653e-01  -3.0032630e-01  -1.1123144e-02   2.1566760e-02  -7.3871559e-02   1.9241609e-02   4.9614231e-02  -3.5387361e-02  -6.5622988e-03   9.0405941e-02   1.4487155e-01   5.3882414e-02   6.0857232e-02   1.4880102e-01   3.4458900e-02  -4.6729517e-02  -3.3053934e-02   1.0317128e-01  -7.2773674e-02   5.1643605e-01   2.7944649e-01   1.0000000e+00   6.4559363e-01  -3.8049058e-02   1.9400263e-01   3.1339982e-02   2.3267456e-01   2.6981222e-01   1.5523930e-01  -6.6288467e-02  -4.7573909e-02  -2.8460650e-01  -5.2539689e-02  -3.6067856e-01  -1.8842478e-01  -2.3055849e-01  -3.2680649e-01  -2.4349146e-01  -1.7214362e-01  -2.7573176e-01  -2.8832911e-01  -2.0425508e-01  -3.1187822e-01  -1.1829600e-01  -2.7603889e-01  -4.2830530e-03  -6.9675297e-02  -4.1201800e-02  -2.8129270e-01  -9.1546865e-02   1.2635024e-01   6.4685933e-02   2.3544084e-01   2.1318122e-01   1.2468256e-01  -2.0436856e-01  -1.5795728e-01  -2.4495683e-01  -2.5753961e-01  -1.4888469e-01  -9.0108857e-02   8.9357957e-02  -1.4145763e-01   8.7725511e-03  -1.9802313e-01   4.5733091e-02   7.0374236e-02   1.8466274e-01   3.7821650e-01  -6.1507521e-02  -3.3002447e-01  -2.8496724e-01  -1.8148703e-01  -1.7434867e-02  -1.2201476e-01   4.6268685e-02   2.2488426e-01
  -2.5530595e-01  -2.7478847e-01  -2.4881053e-01   3.0586728e-02  -8.9550892e-02   1.4057618e-01   2.4447707e-01   6.6416285e-01   7.8551303e-02   1.1195401e-01   1.8940890e-02   4.9411696e-01   1.1850416e-02   4.3082989e-01  -1.2668173e-01   6.7832654e-02  -6.1588600e-02  -7.5015345e-02  -1.7147714e-01  -2.4583072e-01  -3.3236820e-01   1.3127008e-02  -7.2034305e-02  -1.0209777e-02  -2.1167923e-01  -2.5153531e-01  -1.6897287e-01  -1.2314705e-01  -5.3750846e-02   5.3421505e-02  -4.9707371e-02  -8.9572962e-02   1.7336566e-01   3.1246786e-01   3.7894248e-02  -1.7892848e-02  -1.5692763e-01   2.7359369e-02  -2.7345794e-01  -1.8019781e-01  -2.0940325e-01  -1.2364753e-01  -1.4693907e-01  -1.7493647e-01  -1.7394224e-01  -1.1683691e-01  -2.6370682e-01  -2.1974003e-01  -1.4348257e-01  -9.2718693e-02  -2.6513773e-01  -2.0089677e-01  -2.4618978e-01  -3.1953671e-01  -2.5854458e-01  -3.0828193e-01   5.2125349e-03  -1.5886448e-01   1.5312038e-01   1.6935182e-01   6.4559363e-01   1.0000000e+00  -4.7133646e-02   7.1325473e-02  -1.2186078e-01   3.3351168e-01   2.0305040e-01   1.3990322e-01  -1.4577120e-01  -2.6552296e-01  -6.9530730e-02   6.3749839e-02  -1.6786040e-01  -2.2009362e-03  -4.5788762e-02  -9.0584509e-02  -4.0730920e-02  -9.1641596e-02  -4.6946644e-02  -2.2227887e-01   2.2008485e-02  -1.7892964e-01  -1.4802994e-02  -2.0260428e-01   4.1928160e-02   1.2545477e-01  -1.1672389e-01  -2.9936316e-01  -1.3709791e-01   8.5011929e-02   8.9259752e-02   1.7531942e-01   1.9846452e-01  -1.1741671e-01  -1.3620837e-01  -5.4286671e-02  -2.1539561e-01  -2.5746476e-01  -2.8122655e-01  -2.8627185e-01   9.3113940e-02  -3.3183004e-01  -7.8081951e-02  -2.6585310e-01  -1.5425553e-01  -1.9927186e-01  -2.1028742e-02   1.9737829e-01  -2.2137456e-02  -1.4984901e-01  -1.6356988e-01  -2.5300424e-01  -1.6774080e-01  -2.3735951e-01  -8.5166665e-02   4.1608398e-02
   5.1584197e-01   6.0047698e-01  -3.0531647e-01  -3.6708781e-02  -2.4446365e-01  -2.0049041e-01  -1.1829760e-01   2.0504744e-01  -2.0091417e-01  -1.2922379e-01   3.5740972e-01   2.8344523e-01   1.7346741e-01   2.5901218e-01  -2.4616200e-02  -8.6836812e-02   4.7566231e-01   5.3485836e-01   6.3694868e-01   6.5276645e-01  -9.3546911e-02  -9.6379157e-02  -5.2125580e-01  -4.8922725e-01  -6.2324024e-01  -5.4193881e-01  -3.6595558e-01  -2.8789841e-01   5.5902352e-01   5.9827246e-01  -2.9161998e-01  -2.3667120e-01   1.8355837e-01   2.1197648e-01  -5.9373127e-01  -4.8953488e-01   1.2892232e-01   9.2956601e-03  -1.8749061e-02  -2.9960063e-01   2.0885010e-01   1.2543763e-01  -1.7126167e-01  -1.8246311e-01  -3.1866896e-01  -1.1548045e-01  -1.1480273e-01  -1.9487292e-01  -2.0810821e-01  -1.0941283e-01  -2.4578994e-01  -7.3764376e-02   1.2613167e-01  -9.7264981e-02   2.6986885e-02  -8.9435017e-02   6.4368548e-01   6.2024619e-01  -4.7409500e-02  -1.9385359e-01  -3.8049058e-02  -4.7133646e-02   1.0000000e+00   8.1030090e-01  -6.6186475e-01  -5.7962545e-01  -5.4088443e-01  -4.9316558e-01   1.3212972e-01  -7.6169268e-03   1.2881320e-02   9.4169440e-02   1.7098592e-01   3.5329470e-01   1.1137328e-01   1.6860627e-01   2.7254052e-01   1.7422371e-01   8.3969557e-02   1.8829775e-01   2.9697053e-01   1.6868612e-01   1.2292478e-01   2.6970914e-01  -4.7044454e-01  -4.1352163e-01  -1.5591880e-01  -3.5951578e-01   7.4504134e-02   3.1357959e-02   5.1242000e-01   1.4447799e-01  -4.4295288e-02  -7.7101709e-02  -3.1002560e-03  -7.5879013e-02   6.7642871e-02   1.7820121e-01   3.2115612e-01   3.2241769e-01   6.9997755e-02   1.4460667e-01  -1.8073301e-03   9.3671660e-02  -1.6001158e-01  -2.8911925e-01   4.3796626e-02  -1.1807512e-01  -1.2376259e-02   1.3667304e-02  -1.2707620e-01   2.8607195e-01   3.7729629e-01   2.6380495e-01  -1.4095092e-01  -1.0246106e-01
   3.7514436e-01   5.1874811e-01  -2.0601178e-01   5.1897795e-02  -4.0341742e-01  -3.3028652e-01   4.5768386e-02   3.4953203e-01  -2.7758365e-01  -2.6426352e-01   2.9778847e-01   3.3839837e-01   1.8713486e-01   3.4418675e-01  -8.0603644e-02  -1.3191033e-01   3.3803878e-01   4.1465951e-01   6.6946365e-01   6.7437696e-01  -8.8773031e-02  -1.1666416e-01  -3.2040962e-01  -3.7439082e-01  -6.0431756e-01  -5.1409252e-01  -4.3715624e-01  -3.8475154e-01   4.6054844e-01   5.4945905e-01  -2.0006854e-01  -1.9839894e-01   4.1610000e-01   4.6047667e-01  -6.4128126e-01  -5.7145989e-01   7.4460568e-02   7.8925706e-02  -1.5696050e-01  -2.0924778e-01   7.6514083e-02   1.0026602e-01  -1.9060407e-01  -2.8175907e-01  -4.2693833e-01  -2.4417366e-01  -1.9247864e-01  -2.4141375e-01  -2.9423678e-01  -2.1617960e-01  -2.4134605e-01  -1.3155607e-01   2.6483856e-01  -4.2570219e-02  -8.4470453e-02  -1.0364298e-01   6.4638719e-01   5.9427039e-01   7.2040140e-02  -2.1310757e-01   1.9400263e-01   7.1325473e-02   8.1030090e-01   1.0000000e+00  -5.8248048e-01  -4.5446009e-01  -4.6562006e-01  -5.0334428e-01   2.4793565e-01   1.6540917e-01   4.4638666e-02   1.3850046e-01   9.3573672e-02   3.7605367e-01   4.2379861e-02   4.4932410e-02   1.8480675e-01   2.0741726e-01  -5.8557608e-02   2.7789624e-02   2.2965994e-01   1.6283093e-01   6.3320331e-02   3.2402671e-01  -3.5247016e-01  -3.6675761e-01  -2.5149855e-01  -3.6302994e-01   3.7913910e-02   9.9919702e-02   4.7756526e-01   1.9060918e-01   9.5499195e-02   5.8083061e-03  -2.4900932e-01  -3.0802112e-01  -2.4090047e-01  -1.5640563e-01   1.5320386e-01   1.9223319e-01   1.7468209e-01   1.1679403e-01   1.1532580e-01   5.4332490e-02   6.9578712e-02  -1.4072652e-02   3.1581053e-01   1.6836935e-01  -1.2034326e-01  -3.1587939e-01  -2.9639074e-01   2.3515105e-01   2.7041300e-01   2.4923381e-01   1.4267619e-02   1.5453661e-01
  -3.5542806e-01  -3.5948171e-01   5.6182959e-01   2.3141908e-01   2.3838970e-01   7.4364389e-02   2.0626970e-01  -2.8877874e-01   1.2529987e-01   4.6408773e-02  -2.1170302e-01  -3.4072674e-01  -1.0055276e-01  -3.4564000e-01  -2.4118134e-02  -1.4394746e-02  -1.8612831e-01  -2.5207296e-01  -3.7297051e-01  -4.2777349e-01   2.7895051e-02  -3.6725350e-02   7.5907917e-01   7.0133590e-01   8.2187676e-01   6.2840681e-01   4.1991027e-01   2.8392985e-01  -3.6392531e-01  -4.5517099e-01   4.4994974e-01   3.6085606e-01   1.2022940e-01   3.6155387e-02   7.1117411e-01   6.0951165e-01   1.2294542e-01   8.8421046e-02   2.3475815e-01   1.8088599e-01   1.0897900e-01   2.6160579e-01  -4.5939297e-02  -3.1024461e-02   1.3659422e-01  -1.0460022e-01  -1.3903682e-01  -9.9036785e-02  -4.4403378e-02  -1.1078065e-01   2.2783251e-01  -7.2614414e-02  -1.1014964e-01   9.8350999e-02  -3.6592679e-02  -9.3684190e-02  -5.4550629e-01  -5.1133179e-01  -1.9330010e-01  -4.5515146e-02   3.1339982e-02  -1.2186078e-01  -6.6186475e-01  -5.8248048e-01   1.0000000e+00   7.7378067e-01   6.1231726e-01   5.3890284e-01  -2.5700793e-03  -2.5250659e-02  -1.9531758e-01  -2.0862771e-01  -5.3019829e-02  -2.8769711e-01  -1.2412883e-01  -1.8408936e-01  -2.9042163e-01  -2.2010244e-01  -3.4247957e-02  -2.7605177e-02  -2.1910959e-01   7.5689992e-02  -8.2656736e-02  -3.1132572e-01   6.8778346e-01   6.1490903e-01   2.6460006e-01   4.2919942e-01  -2.0300392e-02  -1.1203112e-01  -4.7469391e-01  -5.1369804e-02   1.1426469e-01   3.0505783e-01   5.7325843e-02   8.0204745e-02  -2.0514760e-01  -2.0406174e-01  -4.4759158e-01  -3.5448609e-01  -1.3434489e-01  -4.4691561e-02  -4.8186817e-02  -2.0840025e-01  -2.3258034e-02   2.1698804e-01  -1.2958642e-01  -1.1702109e-01  -8.6143713e-03   2.6212730e-02  -6.6772350e-02  -4.6751622e-01  -5.0452699e-01  -3.9673692e-01  -2.0060391e-02  -1.2155299e-02
  -4.1499334e-01  -4.0933158e-01   2.0579280e-01   3.6534480e-01   1.7463174e-01   1.4465873e-01   1.1060318e-01   1.1234981e-02   1.6251975e-01   1.0128094e-01  -3.3018347e-01  -1.3297329e-01  -2.7260255e-01  -1.7629347e-01  -2.2489218e-01  -1.2782809e-02  -9.3125345e-02  -2.4162359e-01  -4.1258242e-01  -4.3538340e-01  -3.7066089e-02  -1.5369994e-02   5.3742259e-01   6.9896077e-01   6.4098661e-01   5.1736982e-01   2.7635409e-01   1.9850498e-01  -3.4361152e-01  -3.6690502e-01   4.2865608e-01   4.0281057e-01   2.8088728e-01   2.9635553e-01   7.6314357e-01   7.1201043e-01   2.1873870e-02   9.8713713e-02  -3.0226849e-02   4.0812052e-02  -7.7232026e-03   2.0486980e-01  -1.7017484e-01  -1.4399184e-01  -6.0843975e-03  -2.2416769e-01  -3.2985069e-01  -2.7328236e-01  -2.0985224e-01  -2.3806028e-01  -9.3169410e-02  -2.0085618e-01  -3.7250779e-01  -2.2868495e-01  -2.8558364e-01  -3.2307935e-01  -4.4825095e-01  -5.0935858e-01  -1.9685428e-01  -2.2531284e-02   2.3267456e-01   3.3351168e-01  -5.7962545e-01  -4.5446009e-01   7.7378067e-01   1.0000000e+00   7.7570180e-01   7.0047038e-01   2.4174921e-02  -1.1111432e-01  -3.3414707e-02  -8.3795451e-02  -2.2540322e-02  -1.0541407e-01  -6.9862789e-02  -5.3858375e-02  -1.2956656e-01  -9.7477844e-02   2.1435956e-02  -1.1643478e-01  -1.0880513e-01   1.3871052e-02  -2.0050297e-01  -3.0268031e-01   5.6400385e-01   6.9008306e-01   9.8772486e-02   3.7730276e-01  -2.2959169e-01  -2.0741112e-01  -3.4175865e-01  -7.9944891e-02   2.0467573e-01   1.4847501e-01  -8.4995725e-02  -1.5717513e-02  -3.2145383e-01  -3.2015437e-01  -5.6299771e-01  -4.5337517e-01  -7.2760550e-02  -1.4890279e-01  -1.1467191e-01  -3.1419746e-01  -1.3643324e-01   4.6664717e-02  -1.2297326e-01  -5.0975872e-02  -1.0005477e-01  -1.2406218e-01  -1.4260374e-01  -5.4223515e-01  -5.5606250e-01  -4.7604359e-01  -1.1446832e-01  -6.3388914e-02
  -4.8280861e-01  -5.1581043e-01   8.0881944e-02   1.6963463e-01   1.1049271e-01   7.8211694e-02   5.4134254e-02  -5.8931507e-02  -1.3114388e-02  -5.7781465e-02  -3.6756766e-01  -1.4736663e-01  -3.1199588e-01  -2.5880889e-01  -4.0621674e-01  -3.1588333e-01  -2.6853395e-01  -3.9573333e-01  -5.5781559e-01  -5.2173947e-01  -1.1749374e-01  -1.6039116e-01   3.6713003e-01   4.4348526e-01   5.4110185e-01   4.5208065e-01   2.7071923e-01   2.0216677e-01  -3.6066849e-01  -5.0458130e-01   1.7819356e-01   1.7640637e-01   1.2173678e-01   1.5881437e-01   6.7040471e-01   6.1666189e-01  -3.8634266e-02  -2.6067670e-02  -1.1914894e-01  -1.2989235e-01  -1.9006270e-01   1.0227179e-01   2.7597084e-01   2.9450351e-01   4.3544505e-01   2.0749463e-01   1.3567057e-01   1.7570315e-01   2.4957930e-01   2.3574543e-01   2.1711695e-01   2.3400107e-01  -1.8192381e-01  -2.5171573e-02  -3.9494003e-02  -6.5246368e-02  -4.6897330e-01  -4.8152508e-01   2.0344376e-01   3.7306986e-01   2.6981222e-01   2.0305040e-01  -5.4088443e-01  -4.6562006e-01   6.1231726e-01   7.7570180e-01   1.0000000e+00   9.4728066e-01  -1.5876426e-01   3.8808494e-02  -2.7505680e-01  -2.9187659e-01  -2.5226565e-01  -2.8892487e-01  -2.5486895e-01  -2.0416341e-01  -2.4930406e-01  -1.8557647e-01  -1.7047434e-01  -1.7824844e-01  -2.5902845e-01  -1.9649494e-01  -1.9274646e-01  -4.3096519e-01   3.4113147e-01   5.8021013e-01   3.3675834e-01   4.0464652e-01  -3.8612000e-01  -2.5983805e-01  -2.0841124e-01  -1.4647146e-01   7.3423509e-02   1.0376806e-01  -1.4578464e-02   2.5774917e-02  -1.2438574e-01  -1.0567536e-01  -2.2790006e-01  -1.9572367e-01   6.0573184e-03   4.5929332e-02  -2.3636371e-02  -1.6090269e-01  -1.4979795e-01   1.4318172e-01  -5.3703814e-02   5.5846374e-02  -1.4860872e-02  -1.2665239e-01   6.3560505e-02  -3.4451928e-01  -3.4332551e-01  -2.8580193e-01  -2.7014065e-02   4.0232113e-02
  -4.2682648e-01  -4.7313642e-01  -2.6849015e-02   1.0865835e-01   1.2771371e-01   8.8549334e-02  -9.4977504e-02  -1.7089204e-01  -4.3755251e-04  -4.5237656e-02  -3.8079917e-01  -1.4892521e-01  -3.4954474e-01  -2.7800265e-01  -3.8641112e-01  -2.7948579e-01  -2.2604146e-01  -3.5018924e-01  -5.7228072e-01  -5.2933336e-01  -9.8706601e-02  -1.8703744e-01   2.5032257e-01   3.8053545e-01   5.1249178e-01   4.5474389e-01   2.7807483e-01   2.2554873e-01  -3.2271244e-01  -4.8884782e-01   9.5305872e-02   1.2493066e-01   1.1562072e-02   4.4155503e-02   6.2225356e-01   6.2585277e-01  -2.1980497e-02  -3.0842523e-02  -8.1705095e-02  -1.3151794e-01  -1.3475424e-01   1.3177514e-01   3.7501116e-01   3.9425593e-01   5.0580694e-01   2.8572257e-01   2.4418675e-01   2.7297417e-01   3.3401226e-01   3.1254861e-01   2.8245612e-01   3.2019138e-01  -2.2723201e-01  -2.4037385e-02  -3.8325062e-02  -2.2047923e-03  -4.4074707e-01  -4.0782571e-01   1.9514367e-01   4.6378398e-01   1.5523930e-01   1.3990322e-01  -4.9316558e-01  -5.0334428e-01   5.3890284e-01   7.0047038e-01   9.4728066e-01   1.0000000e+00  -2.2440532e-01   1.9172312e-02  -2.8012902e-01  -3.3618338e-01  -2.0165503e-01  -2.8236044e-01  -1.6564493e-01  -1.3223076e-01  -2.2144678e-01  -1.8080323e-01  -9.3372500e-02  -1.2234717e-01  -1.9487022e-01  -1.7126476e-01  -1.9355897e-01  -3.8341749e-01   2.9774402e-01   5.6245750e-01   3.6026994e-01   4.4101800e-01  -4.0762892e-01  -2.9343100e-01  -2.1892648e-01  -2.3899014e-01  -3.0719256e-02  -9.9918472e-03   2.2474760e-03   6.0504686e-02  -1.7420494e-02   1.6517619e-02  -1.5976734e-01  -1.3832819e-01  -5.0296711e-02   5.1045781e-02  -3.7150867e-02  -9.5127008e-02  -1.4546689e-01   7.5330081e-02  -5.8427093e-02  -3.2948467e-02  -3.6614535e-02  -3.0350903e-02   1.9352967e-01  -2.8627773e-01  -3.1666958e-01  -2.3568453e-01  -3.3302832e-02  -1.5685713e-02
   4.1435349e-01   4.6174087e-01   8.6572704e-02   2.6013510e-01   4.1701568e-03   6.8453373e-02  -1.4067972e-02  -1.0582018e-02  -1.0912606e-02  -2.9508409e-02  -1.7783896e-01  -3.5081946e-01  -1.1633713e-01  -2.3254997e-01   9.5579255e-02   7.6068834e-02   1.7547416e-01   1.3125772e-02   4.2267506e-01   5.2000183e-01   3.5880638e-01   2.0728298e-01  -2.5325750e-02   6.8036399e-02  -3.7663524e-02   4.1300442e-02   1.4421534e-01   1.3589072e-01  -1.1069127e-01  -2.2553851e-02   3.4488454e-02   4.5226752e-02   2.0860599e-01   1.1009929e-01  -7.1685410e-02  -1.4910021e-02   4.3490515e-02   2.2287062e-01   5.1287921e-03   2.8810794e-01   4.9332660e-02   1.6596976e-01  -2.2709899e-01  -2.7474633e-01  -3.5031395e-01  -3.7665133e-01  -2.4569856e-01  -2.4244519e-01  -3.3285885e-01  -3.3950518e-01  -2.1973146e-01  -1.6456025e-01   2.4828472e-01   1.5577422e-01   6.7635123e-02   1.4424169e-03   3.7045274e-01   3.9954186e-01  -6.6714933e-02  -2.1545020e-01  -6.6288467e-02  -1.4577120e-01   1.3212972e-01   2.4793565e-01  -2.5700793e-03   2.4174921e-02  -1.5876426e-01  -2.2440532e-01   1.0000000e+00   6.4150449e-01   1.9717251e-01   1.3908541e-01   1.8208897e-01   1.7464606e-01   1.1816012e-01   1.7990440e-01   1.0644572e-01   1.5600078e-01  -8.7348962e-02  -6.1063622e-02   8.6380535e-02   1.3575833e-01  -3.0974712e-02   2.4811648e-01   4.8864547e-02  -5.3534173e-02  -2.0585485e-01   1.2435656e-01   1.5073616e-01   3.1818603e-01   2.0267297e-01   8.1699782e-02   2.9670199e-01   8.5629282e-02  -2.1447581e-01  -2.9536459e-01  -1.1854909e-01  -1.5358938e-01  -5.7924349e-02  -2.2119944e-02   1.1159202e-01  -7.7716948e-02   5.7679696e-02  -9.1633463e-02   2.1556492e-01   3.2580270e-02   2.3363629e-01   7.7637882e-02  -9.0301618e-02  -1.1583711e-01  -1.1540586e-01   8.7833986e-02   1.4779198e-01   9.4312992e-02   1.0558866e-01   9.6448114e-02
   5.5703470e-02   1.5120538e-01   7.9652123e-02   3.0105184e-02  -2.2887732e-01  -1.6128125e-01   6.2510066e-02  -4.1712771e-02  -2.2451932e-01  -2.8154866e-01  -5.2881739e-02  -8.2587289e-02   7.3061420e-02  -7.6888632e-02  -1.0478772e-01  -1.5663872e-01  -9.6132980e-02  -2.1053903e-01   1.5710532e-01   3.3392292e-01   1.2841077e-01  -5.6627185e-02   3.1939008e-02  -4.7781906e-02  -9.1632051e-02  -1.8527185e-02   1.1289936e-02   9.4651866e-03  -1.2064285e-01  -1.4018107e-01  -8.4956007e-02  -4.9125795e-02   1.0794950e-02  -1.1202630e-02  -2.2768369e-01  -1.5548011e-01  -9.3201191e-02   5.6332459e-02  -1.3499102e-01   1.2405960e-01  -1.8564156e-01   6.9887308e-02   1.4879769e-01   1.2682411e-01   6.7306745e-02   2.3279206e-02   1.2553112e-01   1.5661927e-01   1.4076606e-01   1.2282090e-01   1.5833130e-01   2.9878785e-01   3.2128451e-01   2.9706038e-01   1.9856790e-01   2.2482281e-01   5.1229833e-02   2.1966085e-01   2.9337409e-01   2.4539914e-01  -4.7573909e-02  -2.6552296e-01  -7.6169268e-03   1.6540917e-01  -2.5250659e-02  -1.1111432e-01   3.8808494e-02   1.9172312e-02   6.4150449e-01   1.0000000e+00   7.3359784e-02   6.7927718e-02  -8.7165789e-02  -2.8406243e-02  -1.1235023e-01  -8.7784979e-02  -3.8372916e-02   1.0850232e-01  -3.0588324e-01  -2.6130144e-01  -1.4476834e-01  -6.7653250e-02  -5.9473164e-02   1.1881604e-01  -1.3243951e-02  -8.0030476e-02   2.8924723e-02   1.4448240e-01  -5.5532590e-02   1.6660888e-01   1.5284074e-01   2.2400060e-02   1.4904083e-01   6.8532584e-02  -1.9603483e-01  -2.7306140e-01  -1.1907344e-01  -1.2226642e-01   3.9915286e-02  -1.7969171e-02   1.4851171e-01   3.8366792e-02   1.4906960e-01  -3.6867148e-02   2.5472868e-01   1.4863044e-01   3.9000586e-01   1.5789538e-01  -6.0106567e-02  -1.7756706e-01  -7.9499802e-03   3.7529475e-02   8.8604282e-02   1.5961930e-01   1.9980890e-01   2.2070757e-01
   1.3249718e-01   2.1091709e-02  -1.8326356e-01   7.6048715e-02   2.3021980e-01   1.8818230e-01  -1.5178418e-01   8.8523559e-03   3.6370751e-01   3.0910084e-01   1.1979085e-01   1.2903228e-01   7.7407982e-02   2.6793940e-01   2.6747219e-01   4.3842134e-01   1.1913970e-01  -1.9036483e-02   9.5268469e-02   1.1451637e-01   4.8030669e-01   4.8662937e-01  -1.5578239e-01   1.6109983e-02  -4.2255706e-02   7.6285800e-02  -1.4373584e-01  -4.6182657e-02  -1.5465688e-01  -2.1377904e-02   2.9721839e-01   3.6074572e-01   6.4134584e-02   4.2122333e-02   2.3312358e-03   1.3601933e-01   5.7182145e-03   2.1756582e-01  -1.4241795e-01   3.5109223e-01   1.1093547e-01  -4.2769915e-02  -5.2790746e-01  -5.3503766e-01  -5.2844904e-01  -5.3778493e-01  -4.5395974e-01  -4.4082524e-01  -4.7822854e-01  -4.9076779e-01  -4.0731861e-01  -3.8351159e-01  -2.4100043e-01  -3.0040029e-01  -3.1153248e-01  -1.1088714e-01  -3.4165104e-02  -9.6935099e-02  -2.8835502e-01  -3.8123602e-01  -2.8460650e-01  -6.9530730e-02   1.2881320e-02   4.4638666e-02  -1.9531758e-01  -3.3414707e-02  -2.7505680e-01  -2.8012902e-01   1.9717251e-01   7.3359784e-02   1.0000000e+00   8.4955073e-01   4.4428693e-01   4.0598939e-01   3.5047049e-01   3.8755906e-01   6.1542423e-01   6.7709149e-01   8.7477337e-02  -1.1620170e-01   2.3118331e-01   1.5736439e-01  -2.7316722e-03   2.9981480e-01   1.1457644e-01  -7.4155340e-02  -5.8521457e-01  -1.9864960e-02   2.4612972e-01   1.1795501e-01   1.7775786e-02  -4.1937352e-02   9.0690660e-02  -9.7118342e-02  -2.8881159e-01  -3.7258866e-01  -2.5758419e-01  -2.7172564e-01  -2.4673925e-01  -1.0243168e-01   3.7753684e-02  -8.1113547e-02  -3.6600013e-02  -7.9662912e-02   1.7182621e-01  -3.4026417e-02   7.7633169e-02  -8.2950936e-03  -2.6807775e-01  -2.8204291e-01  -2.2777509e-01  -8.3249830e-02  -1.6154546e-01  -1.2927752e-01  -1.8755716e-01  -1.8606015e-02
   1.0385561e-01  -2.6813135e-02  -1.8556037e-01  -1.0215051e-01   1.1666685e-01   1.7626843e-01  -9.5836982e-03   1.1734050e-01   2.4463024e-01   2.4989423e-01   2.5180731e-01   2.4649257e-01   2.0495182e-01   3.4539606e-01   2.8920478e-01   3.5297415e-01   1.4517630e-01   1.8465221e-02   9.2147965e-02   6.2327218e-02   2.9734875e-01   5.0378211e-01  -1.3451440e-01  -3.5007760e-02  -9.4778887e-02  -1.0725800e-02  -1.4442463e-01  -2.6003022e-02  -8.4698282e-02   2.9678393e-02   2.9690784e-01   3.0467633e-01   1.1963155e-01   1.0048665e-01  -1.0704155e-01   2.6310313e-02  -6.8792641e-02   9.6481695e-02  -2.0500005e-01   1.0388417e-01  -4.3178176e-02  -4.7931110e-02  -5.3887471e-01  -5.5378822e-01  -5.0015560e-01  -4.6336991e-01  -4.6527979e-01  -4.8528984e-01  -4.2176226e-01  -4.1439775e-01  -3.9547631e-01  -4.0876895e-01  -1.8374993e-01  -2.9995211e-01  -2.6473536e-01  -2.4353204e-01  -1.0887477e-03  -1.3385155e-01  -1.3957892e-01  -3.3563946e-01  -5.2539689e-02   6.3749839e-02   9.4169440e-02   1.3850046e-01  -2.0862771e-01  -8.3795451e-02  -2.9187659e-01  -3.3618338e-01   1.3908541e-01   6.7927718e-02   8.4955073e-01   1.0000000e+00   1.7356780e-01   2.2969809e-01   7.4751223e-02   8.0334320e-02   4.3791033e-01   5.7513986e-01  -5.7452705e-02  -1.3768195e-01   1.7117016e-01   1.3144422e-01   2.1057189e-02   2.4052622e-01   8.5017010e-02  -1.0450469e-01  -5.4093595e-01  -3.1432150e-01   1.6482508e-01   6.0847225e-02   8.3870146e-02   2.0591922e-01   2.3124127e-01   6.0897421e-02  -2.2188747e-01  -3.0102108e-01  -3.1937294e-01  -3.6298322e-01  -2.6338752e-01  -8.1301238e-02   9.4048290e-02  -6.0616264e-02   2.0820433e-02  -8.7686052e-02   2.0415493e-01   4.2990536e-02   1.4196914e-01   1.2178491e-01  -7.1629092e-02  -2.9405895e-01  -3.5100120e-01  -7.7657554e-02  -8.3463976e-02  -1.3808479e-01  -1.4040625e-01   1.3945518e-01
   2.6388157e-01   1.8097562e-01   4.8861839e-03   1.8060869e-01   2.2419612e-01   8.2097927e-02  -3.2049505e-02  -1.1131190e-01   4.0374103e-01   3.4240883e-01   2.3585620e-01  -8.9717941e-02   1.2040967e-01   1.0488465e-01   3.3892140e-01   4.9902725e-01   2.8880755e-01   2.6412747e-01   3.2640546e-01   2.8142310e-01   2.1853008e-01   1.2776687e-01  -6.3675153e-02  -8.2162877e-02   2.4690239e-02  -1.4534138e-02  -1.8244795e-01  -1.7634028e-01   3.2229939e-01   3.3020584e-01   2.1749415e-01   1.8912852e-01   1.5651255e-01   5.1962741e-02   1.3711676e-01   1.4904283e-01   2.9352586e-01   3.9104630e-01   2.6725744e-01   4.2948765e-01   6.3012611e-01   3.4518157e-01  -3.6628346e-01  -3.8893676e-01  -5.1367660e-01  -5.5526592e-01  -3.1302737e-01  -3.0696373e-01  -5.0116328e-01  -5.5774183e-01  -2.3789514e-01  -1.8177370e-01  -1.6303974e-01  -1.0954810e-01  -2.7553081e-01   9.0992542e-02   1.2453784e-02   1.2789353e-01  -5.0014754e-01  -4.3747844e-01  -3.6067856e-01  -1.6786040e-01   1.7098592e-01   9.3573672e-02  -5.3019829e-02  -2.2540322e-02  -2.5226565e-01  -2.0165503e-01   1.8208897e-01  -8.7165789e-02   4.4428693e-01   1.7356780e-01   1.0000000e+00   8.0054253e-01   8.8644449e-01   8.2247140e-01   6.4026627e-01   5.0719012e-01   3.6626397e-01   2.5888967e-01   3.6882097e-01   4.0048963e-01   3.4997707e-01   4.3294743e-01   1.6405406e-01   2.3438390e-02  -1.7915093e-01   1.2356867e-01   2.8123721e-01   1.9800689e-01   2.7646015e-02  -2.2681399e-01  -2.7841088e-01  -2.0893844e-01  -1.5127742e-01  -2.2693209e-01   3.0882889e-02   4.2117770e-02  -3.8698120e-02   3.0229646e-02  -1.4155801e-01  -8.3480008e-02  -1.3469314e-01  -1.1772543e-01  -1.1126460e-01  -2.7421744e-01  -1.7610004e-01  -4.6647072e-01  -3.7078322e-01   2.6109970e-02   8.4756883e-02  -4.4861985e-02  -3.0000105e-01  -1.6958113e-01  -3.0115304e-01  -3.6000569e-01
   2.7121641e-01   2.7857644e-01  -2.8452081e-01   1.1581384e-01  -1.4753712e-02  -4.9039744e-02  -7.4915194e-02   7.8170739e-02   2.2425558e-01   1.4878248e-01   1.9428587e-01   1.0079827e-01   8.3217496e-02   2.1219935e-01   1.3290919e-01   2.9897834e-01   3.7056843e-01   3.6969926e-01   3.9082994e-01   4.2068457e-01   6.3597792e-02   7.5111252e-02  -3.0075459e-01  -3.1490553e-01  -2.3794143e-01  -2.3933353e-01  -3.6519962e-01  -3.1306356e-01   4.3155043e-01   5.3180247e-01   4.4828767e-02   3.2777485e-02   2.1501144e-01   1.8393041e-01  -4.8694179e-02  -1.0945339e-03   1.7829699e-01   3.3948572e-01   3.7334064e-02   2.3006325e-01   4.2223365e-01   3.6380024e-01  -3.0721271e-01  -3.4509961e-01  -5.0019660e-01  -4.5898381e-01  -2.9796010e-01  -2.9592867e-01  -4.5095848e-01  -4.6332046e-01  -2.5010011e-01  -7.7616188e-02  -8.0654686e-02  -7.6715245e-02  -2.9208815e-01   4.1019352e-02   1.8789909e-01   2.5420086e-01  -3.5879699e-01  -3.5666237e-01  -1.8842478e-01  -2.2009362e-03   3.5329470e-01   3.7605367e-01  -2.8769711e-01  -1.0541407e-01  -2.8892487e-01  -2.8236044e-01   1.7464606e-01  -2.8406243e-02   4.0598939e-01   2.2969809e-01   8.0054253e-01   1.0000000e+00   7.4059336e-01   7.9827295e-01   6.6820880e-01   5.5579117e-01   3.5596891e-01   3.0707860e-01   3.9378401e-01   3.9629326e-01   2.9991157e-01   4.2813350e-01  -3.5381080e-02  -7.7933672e-02  -2.2368952e-01  -4.6002329e-02   1.0818966e-01   1.4885488e-01   1.7376186e-01  -1.3612800e-01  -2.7032362e-01  -2.4409314e-01  -2.4782755e-01  -2.7707703e-01  -1.7797358e-02   1.6663817e-02   5.5853159e-02   1.3589170e-01   1.8705665e-03  -3.0975342e-02  -7.6112893e-02  -8.4937742e-02  -2.3654128e-01  -3.1534579e-01  -1.2423895e-01  -3.8191694e-01  -3.7364004e-01  -9.4820921e-02  -1.7809376e-02   9.8079134e-02  -1.3282646e-01  -3.7700467e-02  -2.9146623e-01  -3.1154728e-01
   3.2680255e-01   2.0972880e-01  -7.0238506e-02   1.5468279e-01   2.0328010e-01   1.4066219e-01  -3.2949734e-02  -3.2078032e-02   4.0254256e-01   3.3094197e-01   1.6436146e-01  -6.5226507e-02   5.2270333e-02   1.2035895e-01   3.1677063e-01   5.0322309e-01   1.7239870e-01   1.7731507e-01   2.4091834e-01   2.2358742e-01   2.0210794e-01   1.5790580e-01  -1.6319166e-01  -2.0921933e-01  -6.4143192e-02  -7.3423938e-02  -1.7044993e-01  -1.4845240e-01   1.7522189e-01   2.1774417e-01   9.1868858e-02   4.5117371e-02   3.5738577e-02  -5.0871212e-02   6.7354785e-02   9.6071465e-02   2.3137548e-01   4.2111078e-01   2.5550407e-01   4.9720329e-01   5.2381220e-01   2.7106101e-01  -1.7238399e-01  -2.2486328e-01  -4.0070126e-01  -4.0272821e-01  -1.3377560e-01  -1.0754946e-01  -3.4007608e-01  -4.0082934e-01  -1.0557364e-01  -3.2085638e-02  -8.7409249e-02  -3.5359152e-02  -1.8946923e-01   2.5303517e-01   8.5559326e-02   2.1345004e-01  -3.6905402e-01  -2.6094047e-01  -2.3055849e-01  -4.5788762e-02   1.1137328e-01   4.2379861e-02  -1.2412883e-01  -6.9862789e-02  -2.5486895e-01  -1.6564493e-01   1.1816012e-01  -1.1235023e-01   3.5047049e-01   7.4751223e-02   8.8644449e-01   7.4059336e-01   1.0000000e+00   8.5885205e-01   6.3585391e-01   4.6667049e-01   3.8700299e-01   2.2194368e-01   3.2124579e-01   2.9919330e-01   4.1290548e-01   3.7184043e-01   1.1138512e-01  -3.1942318e-02  -1.0456914e-01   1.4289662e-01   2.8630164e-01   3.3651921e-01   6.0567545e-02  -2.3457579e-01  -3.2703820e-01  -2.9269616e-01  -2.0808848e-01  -2.5914083e-01   1.2839945e-01   1.4846540e-01   8.4622378e-02   1.2175727e-01  -1.2800715e-01  -1.2651726e-01  -1.4630804e-01  -8.4634161e-02  -1.3251971e-01  -3.4371200e-01  -1.9594821e-01  -4.2552903e-01  -4.0625735e-01   4.1018636e-02   2.1449654e-01   4.9732830e-02  -1.8064420e-01  -1.2136729e-01  -3.1035185e-01  -3.7652053e-01
   3.4341447e-01   2.7139910e-01  -1.8288707e-01   2.3342605e-01   2.7997559e-01   2.2259051e-01  -1.4551524e-01  -4.6231338e-02   4.3800240e-01   3.4362208e-01   2.0157898e-02  -1.2864666e-01  -8.6190300e-02   2.2502057e-02   2.5897141e-01   4.6248074e-01   2.0617016e-01   1.4790915e-01   2.5583756e-01   3.1535727e-01   2.7617352e-01   2.3712342e-01  -2.9083799e-01  -2.5006691e-01  -5.0933837e-02  -6.8016285e-02  -1.4532929e-01  -1.0122407e-01   1.6264215e-01   2.0393077e-01   4.4986120e-02   5.6168137e-02   2.4722104e-02  -6.5449044e-02   1.1349934e-01   1.9482838e-01   1.8114436e-01   3.6356561e-01   1.7795002e-01   4.4077726e-01   4.6601813e-01   2.3389259e-01  -1.6439200e-01  -1.7298070e-01  -3.5048192e-01  -3.5789833e-01  -1.3280824e-01  -1.2443687e-01  -3.3832018e-01  -3.5270994e-01  -1.2695471e-01   8.6794771e-03  -1.0236128e-01  -4.0739442e-02  -1.0455106e-01   2.1198748e-01   9.3278746e-02   2.2837077e-01  -3.7510427e-01  -2.4251349e-01  -3.2680649e-01  -9.0584509e-02   1.6860627e-01   4.4932410e-02  -1.8408936e-01  -5.3858375e-02  -2.0416341e-01  -1.3223076e-01   1.7990440e-01  -8.7784979e-02   3.8755906e-01   8.0334320e-02   8.2247140e-01   7.9827295e-01   8.5885205e-01   1.0000000e+00   6.3210866e-01   4.4359094e-01   4.0159043e-01   2.4247508e-01   3.5159525e-01   2.8647682e-01   2.8603207e-01   3.6650259e-01   8.4396579e-03  -1.4280664e-02  -1.8627319e-01   1.3308899e-01   2.6609188e-01   2.4361639e-01   1.1353589e-01  -2.8697235e-01  -3.3349499e-01  -3.7249699e-01  -1.1698631e-01  -1.5982868e-01   1.9572305e-01   2.3256140e-01   1.5528728e-01   1.7414754e-01  -6.1275985e-02  -6.7674185e-02  -4.7268023e-02   6.6790487e-02  -1.8145354e-01  -3.2278706e-01  -2.6553490e-01  -4.9791331e-01  -3.1746438e-01   9.5481717e-02   1.5292624e-01   1.0960714e-01  -1.0926019e-01  -6.2649606e-02  -2.5173102e-01  -4.3152768e-01
   3.0158152e-01   2.5049553e-01  -2.9311262e-01   5.5703908e-02   1.2410711e-01   1.0734950e-01  -2.0700997e-01  -5.5638432e-03   2.5577337e-01   2.3637639e-01   2.5156836e-01   1.3677150e-01   8.7371852e-02   2.1930723e-01   1.5513255e-01   2.8245658e-01   3.3587864e-01   2.5982533e-01   3.0660097e-01   2.4385755e-01   1.7239531e-01   2.3288976e-01  -2.7712209e-01  -2.0131232e-01  -1.3496231e-01  -9.1558525e-02  -2.3935380e-01  -1.4130991e-01   1.5673406e-01   2.3276626e-01   9.4137066e-03   4.5667927e-02   1.1585252e-01   7.2750905e-02   3.3231536e-02   1.3281128e-01   2.9542674e-01   4.7841294e-01   1.8733910e-01   3.0539338e-01   2.8501377e-01   2.8579062e-01  -3.4481137e-01  -3.2322931e-01  -4.6385809e-01  -4.4158746e-01  -2.7258342e-01  -2.5895061e-01  -4.1799443e-01  -4.1779633e-01  -3.3445719e-01  -1.9087610e-01  -2.0134518e-01  -2.5093299e-01  -2.3319265e-01   4.5988648e-02   1.4450750e-01   1.4702615e-01  -3.3993228e-01  -3.0720971e-01  -2.4349146e-01  -4.0730920e-02   2.7254052e-01   1.8480675e-01  -2.9042163e-01  -1.2956656e-01  -2.4930406e-01  -2.2144678e-01   1.0644572e-01  -3.8372916e-02   6.1542423e-01   4.3791033e-01   6.4026627e-01   6.6820880e-01   6.3585391e-01   6.3210866e-01   1.0000000e+00   8.6514599e-01   2.8765129e-01   2.0436515e-01   4.1349795e-01   3.7650471e-01   3.7635787e-01   3.1724651e-01   6.9273669e-02  -2.3918035e-02  -1.2445270e-01   1.0888498e-01   1.3356713e-01   8.7726521e-02   1.1463764e-01  -1.6111494e-01  -1.7721032e-01  -2.5718489e-01  -4.2434794e-01  -4.8907449e-01  -6.6999133e-02  -6.9282007e-02  -7.1934199e-03   1.0930686e-01   5.7851375e-02  -6.5636156e-02  -1.2307649e-01  -1.4463278e-01  -1.4419852e-01  -3.2147434e-01  -6.2723774e-02  -3.4886237e-01  -4.8998502e-01  -2.5231669e-01  -4.3231949e-03  -1.4895783e-02  -1.3240862e-01  -1.9246022e-01  -4.3993046e-01  -2.3866012e-01
   2.4967857e-01   1.9345620e-01  -2.9905662e-01  -1.8408777e-02   8.1401126e-02   7.7410118e-02  -2.0605391e-01  -6.8763002e-02   1.9251807e-01   2.1296079e-01   1.8877332e-01   1.1624542e-01   9.2296884e-02   1.9193794e-01   1.3630781e-01   2.4886600e-01   2.1225530e-01   1.0292982e-01   2.2553076e-01   1.6198598e-01   2.3260620e-01   2.1405651e-01  -1.6425577e-01  -1.0386870e-01  -6.0932568e-02   2.7722181e-02  -1.9085754e-01  -1.0209553e-01   4.0663015e-02   1.0606559e-01   5.7326231e-02   8.6548531e-02   1.4040467e-01   6.7827253e-02  -1.7959089e-03   1.0551067e-01   2.7001050e-01   4.5067508e-01   9.9775419e-02   2.9617090e-01   1.8758311e-01   2.4142833e-01  -3.2022568e-01  -3.4887934e-01  -4.4162291e-01  -4.3115726e-01  -2.4808666e-01  -2.3697416e-01  -3.8184213e-01  -4.0006359e-01  -3.0707065e-01  -1.8474929e-01  -1.4954098e-01  -1.6868054e-01  -2.4222520e-01   3.9164360e-02   1.1401987e-01   1.0585121e-01  -2.6023511e-01  -2.8767813e-01  -1.7214362e-01  -9.1641596e-02   1.7422371e-01   2.0741726e-01  -2.2010244e-01  -9.7477844e-02  -1.8557647e-01  -1.8080323e-01   1.5600078e-01   1.0850232e-01   6.7709149e-01   5.7513986e-01   5.0719012e-01   5.5579117e-01   4.6667049e-01   4.4359094e-01   8.6514599e-01   1.0000000e+00   1.6232693e-01   6.5672171e-02   3.5313388e-01   3.3511246e-01   2.9212114e-01   3.3917220e-01   1.9670235e-01   5.5962111e-02  -2.0573103e-01   9.5231075e-02   5.2175650e-02   4.2726090e-02   2.0940670e-02  -8.2732415e-02  -5.2895196e-02  -1.3044989e-01  -4.6561924e-01  -5.3491240e-01  -2.1124032e-01  -2.3019875e-01  -9.0277730e-02   9.2377651e-02   1.2985040e-01   3.9233780e-02  -4.2857325e-02  -1.6117921e-01   3.7054184e-02  -1.3194516e-01   8.5717701e-02  -1.9694474e-01  -4.4143873e-01  -3.8653158e-01  -1.2737783e-01  -1.1763297e-02  -1.5435959e-01  -2.1473587e-01  -3.2566483e-01  -2.9861280e-02
   9.3359733e-02   1.2674186e-01  -1.0620793e-01   8.7297722e-02   5.6540971e-02  -7.5398992e-02  -3.2288569e-01  -1.9257719e-01   1.4368374e-01   1.7095518e-01  -8.9875685e-02  -1.8373057e-01  -1.4392054e-01  -2.0920428e-01   7.9307236e-02   1.7445632e-01   4.7007469e-01   3.3179494e-01   1.8212698e-01   8.1354807e-02  -9.5575549e-02  -8.9744035e-02  -1.9426894e-01  -2.8477058e-02   3.6026678e-02   1.8292353e-02  -5.6021951e-02  -1.0206478e-01   4.6542498e-01   4.2841366e-01  -3.0238740e-02   1.5688680e-02  -7.3358658e-02  -1.2109316e-01   1.2766560e-01   1.5584736e-01   1.2888957e-01   2.7785259e-02   1.6510669e-01  -1.0230751e-01   2.9294587e-01   1.6543358e-01  -1.6538387e-01  -7.6609649e-02  -1.7901456e-01  -1.1857224e-01  -2.2465842e-01  -2.3518551e-01  -2.2847185e-01  -2.7454613e-01  -2.0551078e-02  -6.5982314e-02  -2.1503804e-01  -2.1834822e-01  -2.1643363e-01  -2.0785256e-01   1.4005117e-01   1.3462030e-01  -5.3669306e-01  -3.5706998e-01  -2.7573176e-01  -4.6946644e-02   8.3969557e-02  -5.8557608e-02  -3.4247957e-02   2.1435956e-02  -1.7047434e-01  -9.3372500e-02  -8.7348962e-02  -3.0588324e-01   8.7477337e-02  -5.7452705e-02   3.6626397e-01   3.5596891e-01   3.8700299e-01   4.0159043e-01   2.8765129e-01   1.6232693e-01   1.0000000e+00   6.5190888e-01   7.6743591e-01   6.2681269e-01   1.2468640e-02   2.3676325e-01   1.9767038e-01   2.6013629e-01   1.1428755e-03   5.1794887e-03  -8.6388752e-02  -2.7105549e-01  -1.5114953e-01  -2.5368079e-01  -3.0455455e-01  -2.9074106e-01   3.3181279e-01   3.6522537e-01   1.6755510e-01   1.3531672e-01   1.1860756e-02   1.1676191e-02  -9.1472253e-02  -3.5672209e-02  -3.7665499e-02   5.8016458e-02  -2.0757192e-01  -2.6771219e-01  -4.5694112e-01  -2.1390486e-01   8.9164169e-02   3.1978655e-01   5.6341217e-02  -1.6322548e-02  -1.5145801e-01  -1.3755871e-02  -2.0955144e-02  -1.8092750e-01
   2.4546591e-01   2.3521371e-01  -2.0759046e-01  -1.5420878e-01   2.8744895e-02  -1.2412773e-01  -4.1743864e-01  -4.0392884e-01  -1.9030404e-02  -1.3453347e-02  -4.4636314e-02  -2.4967170e-01  -1.1619167e-01  -2.4640942e-01   1.3801857e-02  -8.4882519e-02   6.2078980e-01   6.0759934e-01   2.5372490e-01   2.2390863e-01  -1.1963811e-01  -1.5989448e-01  -2.3956229e-01  -1.9127668e-01   3.9319761e-02   1.9639117e-02   2.2962160e-02   9.8785955e-03   5.0630095e-01   5.0125801e-01  -2.0945177e-01  -2.2078201e-01  -3.3251479e-02  -1.0622521e-01   3.0654477e-02   1.0676021e-01   6.8616660e-02  -1.1883430e-02   1.9021728e-01  -2.1787786e-01   1.4412053e-01   3.0470366e-01   5.1355059e-02   1.1633567e-01   4.9354652e-02   8.6189112e-02   4.8906870e-02  -3.8627204e-02  -3.4077410e-02  -7.8277000e-02   8.4190498e-02   4.6741512e-02  -1.3785716e-02   3.2991005e-03  -1.7386646e-02  -9.9126252e-02   2.4189335e-01   2.6955593e-01  -3.2399713e-01  -2.4450890e-01  -2.8832911e-01  -2.2227887e-01   1.8829775e-01   2.7789624e-02  -2.7605177e-02  -1.1643478e-01  -1.7824844e-01  -1.2234717e-01  -6.1063622e-02  -2.6130144e-01  -1.1620170e-01  -1.3768195e-01   2.5888967e-01   3.0707860e-01   2.2194368e-01   2.4247508e-01   2.0436515e-01   6.5672171e-02   6.5190888e-01   1.0000000e+00   6.4078127e-01   7.7955215e-01   2.0477861e-02   1.6438679e-01   2.6993355e-02   1.1624154e-01   2.2388090e-01  -8.0555744e-03  -1.5260680e-01  -3.2277313e-01  -7.9650639e-02  -2.2016663e-01  -3.9832591e-01  -2.2465574e-01   3.2521882e-01   2.5406748e-01   2.9335353e-01   1.9775457e-01   2.3316800e-01   1.9823559e-01  -9.9573805e-02  -4.4506450e-02  -5.9807347e-02   4.4476826e-02  -2.3763321e-01  -2.6461229e-01  -3.2988306e-01  -1.5062863e-01   1.7642744e-01   2.7375335e-01   1.6404601e-01   1.8575544e-01   1.8621368e-02   1.2792593e-01  -7.0955421e-02  -1.7183441e-01
   2.1096943e-01   2.6419514e-01  -2.7184431e-01   1.7543597e-02   7.5699418e-02  -8.8209473e-03  -3.9433777e-01  -8.2836001e-02   6.7512756e-02   1.4642434e-01   2.9568963e-02  -2.8703767e-02  -5.0697549e-02  -6.0569778e-02   1.3000748e-01   1.3385643e-01   6.3676247e-01   4.5403380e-01   4.0904368e-01   2.8805173e-01   2.7807116e-02   3.9442146e-02  -3.2044326e-01  -1.1325278e-01  -8.4185282e-02  -8.9122103e-03  -4.3539195e-02  -2.5175355e-02   5.0395062e-01   4.8898625e-01  -1.5368021e-01  -8.0437681e-02   9.0580425e-02   2.8520376e-02  -6.2531656e-02   2.9619320e-02   1.6483209e-01   1.5577218e-01   1.1720892e-01  -1.1578239e-01   1.6021057e-01   3.0067112e-01  -1.7463223e-01  -1.3489473e-01  -2.9856522e-01  -2.3036309e-01  -2.5107887e-01  -3.0612784e-01  -3.3282685e-01  -3.3952941e-01  -9.5037141e-02  -1.5977396e-01  -1.0685766e-01  -2.3450610e-01  -1.5101264e-01  -2.7312446e-01   3.4100869e-01   3.0794283e-01  -4.0115080e-01  -3.8961303e-01  -2.0425508e-01   2.2008485e-02   2.9697053e-01   2.2965994e-01  -2.1910959e-01  -1.0880513e-01  -2.5902845e-01  -1.9487022e-01   8.6380535e-02  -1.4476834e-01   2.3118331e-01   1.7117016e-01   3.6882097e-01   3.9378401e-01   3.2124579e-01   3.5159525e-01   4.1349795e-01   3.5313388e-01   7.6743591e-01   6.4078127e-01   1.0000000e+00   7.8439008e-01   8.7752867e-02   3.6187965e-01   2.6326864e-01   2.4344152e-01  -8.5066240e-02  -9.5333318e-02  -3.0819093e-02  -2.0057540e-01   4.3297908e-02  -1.3064659e-01  -1.8526431e-01  -2.7892301e-01   1.2067042e-01   8.0355311e-02  -4.7608612e-03  -8.9226838e-02   6.8910626e-03   2.0192338e-02  -8.7580331e-03  -4.7176366e-02   5.0644941e-02   3.0952638e-02   3.9790699e-03  -1.5716411e-01  -2.0146728e-01  -2.2465846e-02   7.0409456e-02   2.9057537e-02  -4.5046350e-02   4.2505140e-02  -9.0364081e-02   3.5344604e-02   4.0125082e-02   1.9270628e-02
   1.9165817e-01   2.0958424e-01  -9.4893720e-02  -4.9689539e-02   5.1592904e-02  -1.0734882e-01  -3.0499062e-01  -2.9680181e-01   2.8739192e-02   8.5722558e-02   5.1941443e-02  -1.3223723e-01  -7.8973462e-03  -1.1901058e-01   1.3033371e-01   7.3808420e-02   5.9967049e-01   5.7468039e-01   3.9434502e-01   2.6071588e-01  -1.0635168e-02  -2.2838146e-02  -7.3335795e-02   3.0973085e-03   1.2539949e-01   1.4012090e-01  -3.4980522e-02  -4.4671600e-02   4.5833303e-01   4.8019163e-01  -6.0597558e-02  -6.7522245e-02   1.7375056e-01   6.0754864e-02   6.3095028e-02   1.5509272e-01   1.6331299e-01   1.8745745e-01   2.4020776e-01  -5.7323673e-02   1.8127701e-01   4.5368069e-01  -2.0027217e-01  -1.5264282e-01  -2.8244188e-01  -2.7738175e-01  -2.5637535e-01  -3.3513834e-01  -3.5234945e-01  -4.1257052e-01  -8.0143936e-02  -1.8666918e-01  -3.9794956e-02  -1.3372594e-01  -1.4043051e-01  -2.7208070e-01   2.1753496e-01   2.0709359e-01  -4.6680000e-01  -4.6199616e-01  -3.1187822e-01  -1.7892964e-01   1.6868612e-01   1.6283093e-01   7.5689992e-02   1.3871052e-02  -1.9649494e-01  -1.7126476e-01   1.3575833e-01  -6.7653250e-02   1.5736439e-01   1.3144422e-01   4.0048963e-01   3.9629326e-01   2.9919330e-01   2.8647682e-01   3.7650471e-01   3.3511246e-01   6.2681269e-01   7.7955215e-01   7.8439008e-01   1.0000000e+00   1.2730430e-01   2.8529133e-01   3.5568670e-01   3.6371744e-01   8.0541773e-02   1.1502450e-02   1.6096831e-03  -2.3354251e-01  -5.0298365e-02  -1.0263260e-01  -1.7754502e-01  -1.0627631e-01   7.5491125e-02  -2.2385455e-02  -4.5447716e-02  -1.6104803e-01  -3.0396652e-02   8.7467388e-04   1.8064520e-02  -3.9303060e-02   7.0992456e-02  -1.5474039e-02  -1.6492826e-02  -9.7084030e-02  -1.3173549e-01  -1.2328144e-01  -4.6529404e-03   1.2118509e-02  -3.8575088e-02  -1.6135291e-02  -1.8113627e-01   3.2935226e-04  -9.4378991e-03  -8.5034419e-03
   9.9304409e-02   2.0326954e-02   8.3987710e-03  -1.9707079e-01   2.8575347e-01   3.8459214e-01   1.8899072e-01   8.1237940e-02   2.4883043e-01   4.6332621e-01   2.7793126e-01   1.7459829e-01   1.9380013e-01   1.3713364e-01   4.7659964e-01   3.7074863e-01   1.5380756e-02   1.0113656e-01   1.7492714e-01   5.5656093e-03  -1.1157535e-01   2.0851416e-01  -2.1007038e-02  -2.1943748e-01  -9.3605441e-02  -1.2545382e-01   6.9606889e-02   1.2770097e-01   1.9478220e-01   2.4692625e-01  -2.9587108e-02  -1.5721078e-01   6.4481003e-02   1.4113747e-03  -1.7963996e-02  -7.9739022e-02   2.1793117e-01   2.3487316e-01   5.1328846e-01   2.6119820e-01   2.8759293e-01   1.3181084e-01  -2.5531266e-02  -7.8706303e-02  -2.1587063e-01  -1.8847054e-01  -4.9172843e-02  -6.0077700e-02  -1.9835443e-01  -2.0694890e-01  -1.3474999e-01  -6.8115735e-02  -4.3051588e-02  -8.7587186e-02   1.4355133e-03   9.3872488e-02  -5.3213098e-02   3.1420459e-02  -2.4958536e-01  -2.0662471e-01  -1.1829600e-01  -1.4802994e-02   1.2292478e-01   6.3320331e-02  -8.2656736e-02  -2.0050297e-01  -1.9274646e-01  -1.9355897e-01  -3.0974712e-02  -5.9473164e-02  -2.7316722e-03   2.1057189e-02   3.4997707e-01   2.9991157e-01   4.1290548e-01   2.8603207e-01   3.7635787e-01   2.9212114e-01   1.2468640e-02   2.0477861e-02   8.7752867e-02   1.2730430e-01   1.0000000e+00   2.1980231e-01   2.4566781e-01   2.4319161e-02   2.8097554e-01  -1.5234758e-01   3.5300339e-01   3.5165056e-01   8.1572995e-02   1.4451440e-01  -5.5454853e-02  -3.5859620e-02  -9.6750964e-02  -1.7640281e-01   3.0903070e-02  -3.8855401e-02   6.9608393e-02  -1.4085761e-02   2.5381977e-02  -9.7763182e-02  -7.8509276e-02  -3.3889980e-02  -8.7911002e-02  -2.1056908e-01  -1.3126848e-01  -2.6509213e-01  -1.2889769e-01  -5.6817492e-02   7.2228730e-02   1.4155108e-02  -9.6512144e-02  -1.6044061e-01  -1.6646112e-01  -1.2626708e-01
   2.7269543e-01   3.4969605e-01  -6.7150871e-02   1.0691173e-01   7.2362416e-02   9.5438721e-02  -1.1624866e-01  -1.4630760e-01   2.9461101e-01   2.1740518e-01   6.9085531e-02  -9.0407743e-02  -5.0157734e-02  -7.5332273e-02   3.2882103e-01   4.3482543e-01   1.7423140e-01   5.2783976e-02   4.7108556e-01   3.6318633e-01   2.1521852e-01   1.1383158e-01  -1.6864968e-01  -2.3383892e-01  -1.8191329e-01  -2.2191012e-01  -2.3018502e-01  -1.7085723e-01   3.6701045e-01   3.8069546e-01   1.8306704e-01   9.7926054e-02   2.7174447e-01   1.2174502e-01  -2.0943937e-01  -1.6037826e-01   2.0193031e-01   2.9750881e-01   2.3579139e-03   2.6380948e-01   2.7828758e-01   1.1731587e-01  -2.3566276e-01  -3.0118495e-01  -4.2537995e-01  -3.5599908e-01  -1.9185184e-01  -2.1179736e-01  -4.6063056e-01  -4.2248575e-01  -2.7771133e-01  -2.4863124e-01   1.2727402e-03  -1.0661044e-01  -2.9346754e-01  -3.6081742e-02   2.8703356e-01   3.3574582e-01  -3.0933576e-01  -3.1507771e-01  -2.7603889e-01  -2.0260428e-01   2.6970914e-01   3.2402671e-01  -3.1132572e-01  -3.0268031e-01  -4.3096519e-01  -3.8341749e-01   2.4811648e-01   1.1881604e-01   2.9981480e-01   2.4052622e-01   4.3294743e-01   4.2813350e-01   3.7184043e-01   3.6650259e-01   3.1724651e-01   3.3917220e-01   2.3676325e-01   1.6438679e-01   3.6187965e-01   2.8529133e-01   2.1980231e-01   1.0000000e+00   6.8239156e-03  -6.1392143e-02  -3.9207852e-01  -5.0369390e-04   7.6857018e-02   6.8792508e-02   1.9147223e-01  -1.1030510e-01  -1.1999816e-01  -1.8726433e-01  -2.9404123e-02   7.6892955e-03  -1.0455691e-01  -6.3283931e-02   3.9038129e-02   1.0323422e-01  -3.1304960e-02   1.3216343e-01  -2.3830171e-02   1.6333784e-01   1.2884586e-01  -1.0749368e-01   1.2105026e-02  -1.3260159e-01   8.7506917e-02  -1.0440872e-01  -1.0303324e-01   2.6826892e-01  -2.7005490e-02   9.1433204e-02  -1.6530134e-03   8.0718484e-02
  -2.5288084e-01  -2.8702694e-01   3.5045184e-01   1.6202226e-01   3.3384666e-01   2.1179631e-01   1.4034134e-01  -1.2337076e-01   2.5869807e-01   2.8870428e-01  -7.2181921e-03  -7.3571421e-02   4.5027466e-02  -1.1929415e-01   2.0615274e-01   2.5131805e-01  -3.9354799e-02  -2.0787351e-01  -1.4894983e-01  -3.5898703e-01   5.4943715e-02   1.1775572e-01   5.6153196e-01   5.3493168e-01   5.8419541e-01   4.7743879e-01   2.9782716e-01   2.2863540e-01  -2.2465969e-01  -2.6657861e-01   2.7695600e-01   2.2341951e-01   1.6267744e-01   2.6747277e-02   4.8864028e-01   4.5331280e-01   2.7096887e-01   3.7024592e-01   2.6613069e-01   3.0692504e-01   1.7792552e-01   3.4414677e-01  -1.8553201e-01  -1.9866353e-01  -2.1109014e-01  -3.6275592e-01  -3.0461981e-01  -2.6232176e-01  -3.1893230e-01  -3.6869435e-01   7.3158003e-02  -2.4182518e-01  -1.7094495e-01  -5.7084398e-02  -2.0407789e-01  -1.2967313e-01  -3.8626271e-01  -3.8107754e-01  -3.7622177e-01  -2.2415006e-01  -4.2830530e-03   4.1928160e-02  -4.7044454e-01  -3.5247016e-01   6.8778346e-01   5.6400385e-01   3.4113147e-01   2.9774402e-01   4.8864547e-02  -1.3243951e-02   1.1457644e-01   8.5017010e-02   1.6405406e-01  -3.5381080e-02   1.1138512e-01   8.4396579e-03   6.9273669e-02   1.9670235e-01   1.9767038e-01   2.6993355e-02   2.6326864e-01   3.5568670e-01   2.4566781e-01   6.8239156e-03   1.0000000e+00   7.1792798e-01   9.7538830e-02   2.6337946e-01   1.1119215e-01   5.3566418e-02  -3.7190468e-01   3.7134919e-02   1.4857030e-01   1.7942750e-01  -5.9316532e-02  -8.4365159e-02  -3.8888287e-01  -3.7619396e-01  -5.2285260e-01  -3.8710451e-01  -3.4704293e-02  -9.6955737e-02  -3.4984925e-03  -2.4621693e-01   8.9355847e-02   1.8521111e-01  -8.0556645e-02  -9.8814939e-03  -1.7937476e-02  -1.5171414e-01  -1.2643537e-01  -4.2170195e-01  -5.6168439e-01  -4.6031809e-01  -4.7349020e-03   2.0259091e-01
  -3.7620617e-01  -3.5149990e-01   1.3220062e-01   1.6687075e-01   2.3884728e-01   1.5687482e-01  -1.2781053e-01  -1.2741182e-01   1.1999049e-02   1.6429322e-01  -3.0871992e-01  -1.0988230e-01  -3.1514560e-01  -3.2415567e-01  -1.4068825e-01  -7.2200687e-02  -1.5710293e-02  -2.3876479e-01  -1.9122931e-01  -3.7401151e-01   1.9356344e-03  -2.3758606e-02   3.3625885e-01   5.7489138e-01   5.2826679e-01   5.0811398e-01   3.5912155e-01   2.8484110e-01  -9.2916916e-02  -2.0153054e-01   1.4510185e-01   1.8786778e-01   2.2115140e-01   1.1000208e-01   5.7175205e-01   5.6720057e-01   2.7902276e-01   2.6929869e-01   2.6529537e-01   1.0852342e-02   7.4576851e-02   4.2363139e-01   6.3621172e-03   6.0631382e-02   3.8532442e-02  -1.3505855e-01  -1.7728662e-01  -1.5865976e-01  -1.4213132e-01  -2.1384241e-01   9.5322615e-02  -5.7903235e-02  -2.2787100e-01  -1.4599275e-01  -1.1658914e-01  -3.2456356e-01  -3.8037683e-01  -4.1011972e-01  -3.3297698e-01  -6.4746555e-02  -6.9675297e-02   1.2545477e-01  -4.1352163e-01  -3.6675761e-01   6.1490903e-01   6.9008306e-01   5.8021013e-01   5.6245750e-01  -5.3534173e-02  -8.0030476e-02  -7.4155340e-02  -1.0450469e-01   2.3438390e-02  -7.7933672e-02  -3.1942318e-02  -1.4280664e-02  -2.3918035e-02   5.5962111e-02   2.6013629e-01   1.1624154e-01   2.4344152e-01   3.6371744e-01   2.4319161e-02  -6.1392143e-02   7.1792798e-01   1.0000000e+00   2.8971329e-01   3.7746130e-01  -2.1486102e-01  -2.0085651e-01  -2.1161100e-01  -3.2096976e-02   1.8274612e-01   9.5570629e-02   4.7508391e-02   1.0447053e-01  -2.3560553e-01  -2.6236742e-01  -3.6976813e-01  -3.2260542e-01   1.6357249e-01   3.7662480e-02   1.8835302e-01  -4.5764129e-02   3.7939792e-02   1.2118849e-01  -1.2129225e-01  -1.1766509e-01   1.0499626e-01  -3.9414990e-02   1.3107591e-02  -3.3959943e-01  -4.2475690e-01  -2.5962671e-01   7.0327568e-02   8.0842004e-02
  -2.0130665e-01  -9.9997814e-02   6.7810976e-02  -2.2541192e-01  -2.3061366e-01  -2.1663342e-01  -1.2712797e-01  -2.1503561e-01  -5.1648850e-01  -2.6876691e-01  -1.0935250e-01  -3.3740510e-02  -3.1176849e-02  -2.1645753e-01  -3.3158488e-01  -5.2043706e-01  -8.2400422e-02   4.3001664e-02  -1.0912537e-01  -1.8380635e-01  -3.5260052e-01  -3.8239643e-01   9.6724987e-02   8.9384247e-02   8.7907924e-02   1.2230549e-01   2.6930812e-01   1.7778662e-01   6.0529180e-02  -3.9958930e-02  -3.3801581e-01  -2.7180732e-01  -2.4077950e-01  -1.8213721e-01   1.5566167e-01   1.3681946e-01   1.1761849e-01   2.6290785e-02   4.5928585e-01  -2.1009322e-01  -5.6065365e-02   2.9685603e-01   5.2051289e-01   6.0183699e-01   5.2938428e-01   4.8351525e-01   4.5656952e-01   4.5379146e-01   4.7624541e-01   4.3244107e-01   3.6611258e-01   4.4956819e-01   1.1681192e-01   1.4767142e-01   4.1356328e-01   1.4151620e-01  -2.4799013e-01  -1.0013407e-01   1.0994809e-01   3.4646230e-01  -4.1201800e-02  -1.1672389e-01  -1.5591880e-01  -2.5149855e-01   2.6460006e-01   9.8772486e-02   3.3675834e-01   3.6026994e-01  -2.0585485e-01   2.8924723e-02  -5.8521457e-01  -5.4093595e-01  -1.7915093e-01  -2.2368952e-01  -1.0456914e-01  -1.8627319e-01  -1.2445270e-01  -2.0573103e-01   1.1428755e-03   2.2388090e-01  -8.5066240e-02   8.0541773e-02   2.8097554e-01  -3.9207852e-01   9.7538830e-02   2.8971329e-01   1.0000000e+00   2.8786342e-01  -2.1386612e-01  -1.4765078e-01  -1.7262410e-01  -1.1244522e-01  -1.7057578e-01   2.4683386e-02   1.3046744e-01   9.9195829e-02   2.8991272e-01   1.9141870e-01   1.8042499e-01   5.0222067e-03   1.0126749e-01  -8.3847457e-02   8.3143585e-02  -3.6778984e-02  -5.7306694e-02  -2.1344493e-03  -4.0306834e-03  -1.2003200e-01   4.4168827e-03   2.0818277e-01   3.3177290e-01  -1.0875366e-01  -4.9425497e-02   6.1302822e-02   8.9198982e-02   1.9298761e-02
  -9.4832875e-02   2.3991585e-03   1.4003456e-01   3.4783662e-01   7.8334407e-02  -8.9816200e-03  -3.3306630e-01  -3.1425101e-01  -1.3902265e-01  -1.5735236e-01  -4.3716426e-01  -3.8987141e-01  -4.1379702e-01  -4.8710352e-01  -3.5867446e-01  -2.5726581e-01  -1.6870371e-01  -1.9905193e-01  -1.5274850e-01  -9.2132739e-02   4.1770455e-01  -2.0656834e-02   2.3318527e-01   4.3197083e-01   3.5540244e-01   4.3562431e-01   3.3809613e-01   2.7639171e-01  -3.7355310e-01  -3.7554882e-01   1.0113646e-01   2.1233573e-01  -6.6035500e-02  -3.7173019e-02   4.1878464e-01   3.9945182e-01   3.5318122e-01   3.5608074e-01   2.5113838e-01   3.5305222e-01   1.4980687e-01   2.2932028e-01   2.2426049e-01   2.2837764e-01   1.9924146e-01   3.0575757e-02   1.5440467e-01   2.2431304e-01   5.5314073e-02   1.6713795e-02   1.5551219e-01   1.0365589e-01   3.7826501e-02   1.7824426e-01   1.5237897e-01   2.0780652e-01  -2.1347625e-01  -1.3410477e-01  -1.7792193e-01   1.1149913e-01  -2.8129270e-01  -2.9936316e-01  -3.5951578e-01  -3.6302994e-01   4.2919942e-01   3.7730276e-01   4.0464652e-01   4.4101800e-01   1.2435656e-01   1.4448240e-01  -1.9864960e-02  -3.1432150e-01   1.2356867e-01  -4.6002329e-02   1.4289662e-01   1.3308899e-01   1.0888498e-01   9.5231075e-02   5.1794887e-03  -8.0555744e-03  -9.5333318e-02   1.1502450e-02  -1.5234758e-01  -5.0369390e-04   2.6337946e-01   3.7746130e-01   2.8786342e-01   1.0000000e+00  -9.9996133e-02  -1.7861378e-02  -1.7116342e-01  -3.0643787e-01  -3.5158005e-02   3.9395888e-02  -2.2492760e-01  -1.8777505e-01   6.4801653e-02   6.5270369e-02  -6.2135273e-02  -5.4143640e-02   3.7786849e-02   8.8968268e-02  -6.2423566e-02  -9.3681797e-02  -3.6096157e-02  -4.5425853e-02  -5.4796507e-02  -2.2439532e-01  -3.3518754e-01  -6.1005413e-02   1.7415745e-01  -1.4205511e-01  -2.0096696e-01  -8.9900032e-02  -1.4387229e-01  -1.9915759e-01
   3.3139233e-01   1.7138035e-01   2.8545434e-01   1.1359897e-01   3.1765142e-01   3.0779768e-01   2.9521142e-01   1.9677102e-01   3.6634516e-01   3.4641844e-01   2.3606476e-01  -5.6848489e-03   2.4320475e-01   1.6186124e-01   5.2567719e-01   4.7377670e-01  -1.1114065e-01  -1.5874305e-02   1.9115023e-01   1.3130784e-01   2.9475977e-01   3.9041142e-01   5.3324930e-02  -7.8256726e-02   9.1208599e-03  -1.9757375e-02   6.3436810e-02   9.7033096e-02  -1.6807987e-01  -5.5462197e-02   1.0493340e-01   6.3167183e-02  -1.8250965e-01  -2.0164606e-01  -7.3703479e-02  -8.3679990e-02   9.3847319e-02   1.0617068e-01   3.7254236e-01   5.6668956e-01   3.6039568e-01   6.6988333e-03  -2.1514106e-01  -3.0108468e-01  -3.5413174e-01  -3.3129472e-01  -1.8163147e-01  -2.0554221e-01  -2.5024548e-01  -2.3998980e-01   7.6058983e-03  -1.5091081e-01   3.5868210e-01   2.2567278e-01   2.3097459e-01   2.8503755e-01   8.4910461e-02   8.4853721e-02  -8.0366470e-02  -2.8247129e-01  -9.1546865e-02  -1.3709791e-01   7.4504134e-02   3.7913910e-02  -2.0300392e-02  -2.2959169e-01  -3.8612000e-01  -4.0762892e-01   1.5073616e-01  -5.5532590e-02   2.4612972e-01   1.6482508e-01   2.8123721e-01   1.0818966e-01   2.8630164e-01   2.6609188e-01   1.3356713e-01   5.2175650e-02  -8.6388752e-02  -1.5260680e-01  -3.0819093e-02   1.6096831e-03   3.5300339e-01   7.6857018e-02   1.1119215e-01  -2.1486102e-01  -2.1386612e-01  -9.9996133e-02   1.0000000e+00   6.3729368e-01   2.9992328e-01   2.5182055e-01   3.0194591e-01   1.7716221e-01  -2.8523799e-02  -1.4219159e-01   1.1222786e-02   4.8807756e-02   1.2141617e-01   1.4052213e-01   2.2746001e-01  -3.7329216e-02   2.9512102e-01   1.6675514e-01   2.8679376e-01   1.5661443e-01   1.1099471e-01  -1.0697349e-02  -1.0093335e-01   8.0098986e-03  -1.0147496e-01   2.8615602e-02   1.2338563e-01   1.9606356e-01   1.5036952e-01  -1.0000008e-01
   3.1711509e-01   1.6661754e-01   1.3402491e-01   6.4412292e-02   1.4082990e-01   2.6045378e-01   2.7834429e-01   3.2642709e-01   1.3382477e-01   1.2832887e-01   1.3694829e-01   4.1264654e-02   1.1906236e-01   1.1405279e-01   3.3717827e-01   2.7744494e-01  -3.5041661e-01  -2.3775355e-01   2.1108809e-01   1.5591080e-01   3.2972592e-01   4.0199618e-01  -7.2800760e-02  -2.1177751e-01  -1.9662513e-01  -1.8398791e-01   8.0533844e-02   1.2370520e-01  -3.0181401e-01  -2.0356443e-01  -1.2521346e-01  -1.9269875e-01  -9.0958710e-02  -1.8051460e-01  -1.9813270e-01  -2.1302412e-01   1.7806180e-01   3.7353481e-01   2.3216844e-01   6.8097743e-01   2.1164346e-01  -1.1965783e-02   3.7106785e-02  -1.5623526e-01  -2.1408217e-01  -1.8676078e-01   4.9737331e-02   1.0410867e-01  -5.0453199e-02  -5.3746852e-02   1.5684285e-01   1.2102706e-01   5.2315395e-01   4.8860055e-01   2.9929139e-01   5.2520168e-01   1.3896594e-01   1.7473772e-01   1.6014427e-01   5.3507924e-02   1.2635024e-01   8.5011929e-02   3.1357959e-02   9.9919702e-02  -1.1203112e-01  -2.0741112e-01  -2.5983805e-01  -2.9343100e-01   3.1818603e-01   1.6660888e-01   1.1795501e-01   6.0847225e-02   1.9800689e-01   1.4885488e-01   3.3651921e-01   2.4361639e-01   8.7726521e-02   4.2726090e-02  -2.7105549e-01  -3.2277313e-01  -2.0057540e-01  -2.3354251e-01   3.5165056e-01   6.8792508e-02   5.3566418e-02  -2.0085651e-01  -1.4765078e-01  -1.7861378e-02   6.3729368e-01   1.0000000e+00   3.4733410e-01   2.0334774e-01   2.4987041e-01   6.7410716e-02  -2.0911846e-01  -2.8250781e-01   7.1968830e-02   9.1533964e-02   1.8035685e-01   1.9423323e-01   3.3877545e-01  -5.5944648e-02   1.9812142e-01   2.6983493e-02   2.9415247e-01   5.4831726e-02   2.4378511e-01   1.1028281e-01  -1.1503675e-01  -8.9882658e-02   5.1529468e-02   1.8046249e-01   1.8286921e-01   1.1387828e-01   6.2333449e-02   9.1283020e-02
   3.2232228e-01   2.4522826e-01  -1.9454167e-01   1.2297300e-01  -1.6941094e-01   4.2939957e-02   1.1496019e-01   4.7323487e-01  -7.3561172e-02  -7.7807488e-02   1.2797262e-01   1.6904463e-01  -2.2189024e-02   1.0304320e-01  -1.0871833e-01  -8.3085874e-02   7.0976901e-02   5.5004527e-02   4.1753980e-01   4.1046756e-01   5.9791291e-02   7.8555026e-02  -4.3555742e-01  -4.2189885e-01  -5.2790357e-01  -4.4567338e-01  -2.7121390e-01  -1.9022598e-01   1.5321280e-01   1.8574763e-01  -2.1217272e-01  -1.4326286e-01   1.4263035e-02   5.6388033e-02  -4.0484819e-01  -3.4348634e-01   4.0289239e-02  -6.4790026e-03  -5.8043881e-02  -2.2203261e-02   7.2864344e-02   2.6350036e-02   1.0083391e-01   4.6746702e-02  -1.2375859e-01  -4.7927192e-03   6.4908638e-02   2.3851654e-03  -3.1593508e-02   3.7636654e-02   1.1920337e-02   1.6232352e-01   4.4546861e-01   1.4233700e-01   2.5321355e-01   1.4201934e-01   4.3217694e-01   3.1537372e-01   1.9957544e-01   5.0745461e-02   6.4685933e-02   8.9259752e-02   5.1242000e-01   4.7756526e-01  -4.7469391e-01  -3.4175865e-01  -2.0841124e-01  -2.1892648e-01   2.0267297e-01   1.5284074e-01   1.7775786e-02   8.3870146e-02   2.7646015e-02   1.7376186e-01   6.0567545e-02   1.1353589e-01   1.1463764e-01   2.0940670e-02  -1.5114953e-01  -7.9650639e-02   4.3297908e-02  -5.0298365e-02   8.1572995e-02   1.9147223e-01  -3.7190468e-01  -2.1161100e-01  -1.7262410e-01  -1.7116342e-01   2.9992328e-01   3.4733410e-01   1.0000000e+00   4.4767754e-01   4.8193713e-01   2.4467943e-01   3.2596188e-02  -3.0281062e-02   1.3792985e-01   2.0615502e-01   5.1892781e-01   5.2736683e-01   5.3535480e-01   4.2987900e-01   4.9110585e-01   4.7022524e-01   2.0100761e-01   7.9629517e-02   1.9314278e-01   2.3274980e-01   1.8184433e-01  -3.5010164e-02   6.4862706e-02   4.4351753e-01   5.9878943e-01   5.4426975e-01   2.3999653e-01   2.5017256e-02
   1.2046694e-01   1.2466047e-02   1.1925703e-01   7.8391433e-03  -8.2476697e-02   5.8123916e-02   3.8875141e-01   4.4770113e-01  -7.5697439e-02  -2.8402691e-02   1.7224930e-01   1.8959350e-01   1.7052788e-01   8.3680501e-02   1.0614793e-01  -5.1755814e-02  -4.1280402e-02  -5.8005270e-02   1.2948796e-01  -6.0029430e-03  -1.6532151e-03   1.5615284e-01   4.6305000e-02  -4.1935351e-02  -1.8504474e-01  -1.6904237e-01  -1.2775800e-02  -1.0722317e-02  -2.9255534e-02   8.7253341e-03   8.1639586e-02   4.2689181e-02   1.0785857e-01   1.0947015e-01  -1.9300121e-01  -2.4486663e-01  -6.5884690e-02  -1.5866030e-01  -2.7259687e-02  -1.8535768e-01  -7.1468915e-02  -4.7861225e-02  -1.6926956e-01  -1.7466038e-01  -1.9761755e-01  -1.2592111e-01  -2.0635885e-01  -2.0074939e-01  -1.0692867e-01  -4.3483811e-02  -4.5129645e-02  -8.1488197e-02   2.3615246e-01   1.3025702e-01   1.3903004e-01  -1.6721637e-01   2.4159053e-01   3.3100238e-02   1.0314308e-01  -1.0751280e-01   2.3544084e-01   1.7531942e-01   1.4447799e-01   1.9060918e-01  -5.1369804e-02  -7.9944891e-02  -1.4647146e-01  -2.3899014e-01   8.1699782e-02   2.2400060e-02  -4.1937352e-02   2.0591922e-01  -2.2681399e-01  -1.3612800e-01  -2.3457579e-01  -2.8697235e-01  -1.6111494e-01  -8.2732415e-02  -2.5368079e-01  -2.2016663e-01  -1.3064659e-01  -1.0263260e-01   1.4451440e-01  -1.1030510e-01   3.7134919e-02  -3.2096976e-02  -1.1244522e-01  -3.0643787e-01   2.5182055e-01   2.0334774e-01   4.4767754e-01   1.0000000e+00   5.9790297e-01   6.8853891e-01   6.3236063e-02   3.4797093e-02  -1.1101083e-01  -1.1882980e-01   1.1384615e-01   2.8296869e-01   3.4494989e-01   3.3472345e-01   3.5722068e-01   2.5205257e-01   1.5646688e-01   2.0387615e-01   1.7909323e-01   2.9154175e-01   2.5018757e-01  -1.4279626e-01  -1.7643605e-01   2.0942185e-01   4.3140496e-01   2.8786697e-01   2.0462740e-01   1.1371976e-01
   3.7467925e-02  -3.9336314e-02   2.1429833e-01   2.3482548e-01  -4.3148844e-02   1.3064001e-01   3.1518030e-01   4.5366406e-01  -6.7083815e-02   1.0622681e-02  -1.6218584e-02   1.0263774e-01   4.3598634e-02   4.8567258e-02  -2.5212859e-02  -2.6711059e-02  -1.0863793e-01  -1.9275066e-01   1.1146289e-01   2.1144317e-02   1.0734528e-01   1.2890264e-01   2.0189051e-01   3.1761930e-01  -5.3479018e-02   1.2533171e-02   1.1249802e-01   9.9082398e-02  -2.3090132e-01  -1.5481398e-01   1.0757198e-01   1.7824957e-01   1.2377365e-01   1.4895198e-01  -5.1676617e-02  -5.6174590e-02   8.0476105e-04  -5.0864432e-02  -2.4887698e-02   6.6854510e-02  -3.0797007e-02   1.3104035e-02  -1.5082181e-01  -1.8873449e-01  -2.2780482e-01  -2.2314756e-01  -2.6416175e-01  -2.6414891e-01  -2.1116742e-01  -1.7473754e-01  -1.8074063e-01  -2.0821734e-01   2.0963600e-01   1.4978844e-03   3.2570179e-02  -1.6662192e-01   9.4193632e-02  -1.4641924e-01   3.4793360e-02  -7.4170907e-02   2.1318122e-01   1.9846452e-01  -4.4295288e-02   9.5499195e-02   1.1426469e-01   2.0467573e-01   7.3423509e-02  -3.0719256e-02   2.9670199e-01   1.4904083e-01   9.0690660e-02   2.3124127e-01  -2.7841088e-01  -2.7032362e-01  -3.2703820e-01  -3.3349499e-01  -1.7721032e-01  -5.2895196e-02  -3.0455455e-01  -3.9832591e-01  -1.8526431e-01  -1.7754502e-01  -5.5454853e-02  -1.1999816e-01   1.4857030e-01   1.8274612e-01  -1.7057578e-01  -3.5158005e-02   3.0194591e-01   2.4987041e-01   4.8193713e-01   5.9790297e-01   1.0000000e+00   5.7560752e-01  -1.1762696e-01  -9.5995345e-02  -3.5030961e-01  -2.8875392e-01  -1.3953360e-01  -4.9027319e-02   5.5377228e-01   2.1367677e-01   4.8378404e-01   1.1661463e-01   4.2908163e-01   3.1359027e-01   3.7019744e-01   3.4707640e-01   1.3204244e-01  -2.1029959e-01  -2.6729965e-01  -9.2564773e-02   1.9800815e-01   1.6324486e-01   2.9320231e-01   1.3869041e-01
  -7.3413971e-03  -9.3256814e-02   4.2972549e-01   1.2465974e-01  -1.4787058e-01  -1.4772533e-01   4.0343617e-01   1.7531865e-01  -1.3590861e-01  -1.8903089e-01   1.8805604e-01  -3.0440633e-02   1.8193335e-01  -5.4218835e-02  -7.1523529e-02  -1.7989109e-01  -1.6154529e-01  -1.8190317e-01   2.2557884e-02  -9.5151747e-02   2.4129390e-02  -1.2532197e-03   3.8652116e-01   2.5310105e-01   8.2629370e-02   4.0862988e-02  -3.1427649e-03  -8.3620519e-02  -1.5053283e-01  -1.4740609e-01   2.5792157e-01   2.6527776e-01   8.7045686e-02   1.0548128e-01   6.3829073e-02  -2.8916796e-03   1.0600726e-01  -9.3146476e-02  -2.8469805e-02  -6.3827213e-02   5.2482754e-02   7.8451251e-02  -1.3788946e-01  -1.3337977e-01  -7.6669276e-02  -1.0021649e-01  -1.3843849e-01  -1.3172289e-01  -7.4383823e-02  -5.3145441e-02   1.2115652e-02  -7.8501854e-02   2.5939013e-01   1.3592845e-01   5.3709522e-02  -3.5575162e-02  -5.2622378e-02  -1.6836222e-01   5.3228151e-02  -1.1684881e-01   1.2468256e-01  -1.1741671e-01  -7.7101709e-02   5.8083061e-03   3.0505783e-01   1.4847501e-01   1.0376806e-01  -9.9918472e-03   8.5629282e-02   6.8532584e-02  -9.7118342e-02   6.0897421e-02  -2.0893844e-01  -2.4409314e-01  -2.9269616e-01  -3.7249699e-01  -2.5718489e-01  -1.3044989e-01  -2.9074106e-01  -2.2465574e-01  -2.7892301e-01  -1.0627631e-01  -3.5859620e-02  -1.8726433e-01   1.7942750e-01   9.5570629e-02   2.4683386e-02   3.9395888e-02   1.7716221e-01   6.7410716e-02   2.4467943e-01   6.8853891e-01   5.7560752e-01   1.0000000e+00   9.1871724e-03  -9.1980276e-03  -2.0635075e-01  -1.1424129e-01  -4.4958468e-02   1.5246859e-01   2.5751431e-01   5.7120835e-01   2.8406074e-01   2.1377260e-01   1.7260131e-01   3.9733008e-01   2.2942427e-01   2.5698028e-01   1.5614939e-01  -1.4878497e-01  -2.0035128e-01   1.5918613e-02   2.3597859e-01   1.7600333e-01   1.4433275e-01   1.6602022e-01
  -7.7219874e-02  -1.0874071e-01   5.2522535e-02  -1.0680108e-01   1.1174265e-01   6.5357420e-02  -2.1981293e-02  -1.4784280e-01   5.7602297e-02   1.6236995e-01  -7.6285309e-02  -1.4669622e-01  -3.0691040e-02  -2.1535144e-01   7.7517370e-02  -4.3184473e-03   3.2604418e-02   6.1962910e-02  -7.8379421e-02  -9.6584770e-02  -2.1785542e-01  -1.6696729e-01  -8.1041061e-02  -8.5272082e-02   2.9977734e-02  -3.0969087e-02   9.5081496e-02   4.9743757e-02   2.1990168e-01   8.1562551e-02  -9.2077664e-02  -1.0376890e-01  -2.8416338e-01  -3.1142230e-01   2.9200387e-02  -2.4812932e-02  -1.8999347e-01  -4.2611312e-01   2.2933994e-02  -3.4197292e-01   3.7591087e-02  -2.0410387e-01   1.5368626e-01   2.9401095e-01   3.4983487e-01   4.0370028e-01   2.0675824e-01   1.6237936e-01   2.7150539e-01   2.4268317e-01   2.3305554e-01   1.6322341e-01  -9.3143398e-03   7.3194096e-02   1.9916266e-01  -1.8363399e-02  -1.1389504e-01  -8.0292166e-02  -5.9980629e-02   1.2589286e-03  -2.0436856e-01  -1.3620837e-01  -3.1002560e-03  -2.4900932e-01   5.7325843e-02  -8.4995725e-02  -1.4578464e-02   2.2474760e-03  -2.1447581e-01  -1.9603483e-01  -2.8881159e-01  -2.2188747e-01  -1.5127742e-01  -2.4782755e-01  -2.0808848e-01  -1.1698631e-01  -4.2434794e-01  -4.6561924e-01   3.3181279e-01   3.2521882e-01   1.2067042e-01   7.5491125e-02  -9.6750964e-02  -2.9404123e-02  -5.9316532e-02   4.7508391e-02   1.3046744e-01  -2.2492760e-01  -2.8523799e-02  -2.0911846e-01   3.2596188e-02   6.3236063e-02  -1.1762696e-01   9.1871724e-03   1.0000000e+00   8.8550318e-01   5.1304156e-01   4.6582741e-01   3.3365009e-01   2.1183638e-01  -1.0090056e-01   1.2074192e-01   8.2166760e-02   2.8872008e-01  -2.3231493e-02  -5.4047547e-02  -4.8195565e-01   1.1008446e-01   7.8475421e-01   6.6283434e-01   2.5267175e-01   2.7697081e-01   2.1496297e-01   2.2489943e-01   3.3693808e-01   5.7851452e-02
  -1.5439811e-01  -1.4827622e-01   4.8161100e-02  -7.4944113e-02   5.5466754e-02   2.1774001e-02  -5.0734889e-02  -1.6000682e-01   4.9517045e-02   8.9769112e-02  -1.4385603e-01  -1.2067549e-01  -9.5615372e-02  -2.3428963e-01   1.3214106e-02  -6.7870767e-03  -2.4121352e-02  -4.4238138e-02  -1.1979498e-01  -1.8757796e-01  -2.9238459e-01  -2.5170624e-01  -4.9902109e-02  -3.3383972e-02   7.5239728e-02  -4.8846824e-02   8.2701123e-02   1.8264880e-02   2.3171865e-01   9.1104447e-02  -7.1638111e-02  -9.0092898e-02  -2.8771409e-01  -3.2446366e-01   9.2253803e-02   3.1800156e-02  -1.5656912e-01  -4.5677285e-01  -2.0600365e-02  -3.6998805e-01   3.4461043e-02  -1.8407560e-01   1.3879135e-01   2.6990042e-01   3.6213590e-01   4.1284724e-01   1.6806584e-01   1.4896284e-01   2.6818542e-01   2.8775739e-01   2.2298842e-01   1.6913444e-01  -9.3296872e-02   3.4853046e-02   1.1080003e-01  -9.9830108e-02  -1.2963747e-01  -1.1431791e-01  -4.2515449e-02   1.0639164e-01  -1.5795728e-01  -5.4286671e-02  -7.5879013e-02  -3.0802112e-01   8.0204745e-02  -1.5717513e-02   2.5774917e-02   6.0504686e-02  -2.9536459e-01  -2.7306140e-01  -3.7258866e-01  -3.0102108e-01  -2.2693209e-01  -2.7707703e-01  -2.5914083e-01  -1.5982868e-01  -4.8907449e-01  -5.3491240e-01   3.6522537e-01   2.5406748e-01   8.0355311e-02  -2.2385455e-02  -1.7640281e-01   7.6892955e-03  -8.4365159e-02   1.0447053e-01   9.9195829e-02  -1.8777505e-01  -1.4219159e-01  -2.8250781e-01  -3.0281062e-02   3.4797093e-02  -9.5995345e-02  -9.1980276e-03   8.8550318e-01   1.0000000e+00   4.2911314e-01   4.6702709e-01   2.3186193e-01   1.3107706e-01  -1.3096679e-01   1.5412681e-01   3.9025611e-02   2.9903708e-01  -8.4547825e-02  -3.9028392e-02  -4.5483113e-01   1.6758825e-02   7.0197743e-01   6.6167219e-01   1.8031609e-01   1.6983914e-01   1.6285423e-01   1.8827603e-01   3.1160652e-01  -5.8204195e-02
   2.1344769e-01   1.2153778e-01  -3.2312373e-01  -2.8223003e-01   4.8444743e-02   1.4620530e-01  -3.2669342e-01  -2.3427139e-01  -4.9937409e-02   8.1093500e-02  -1.9553339e-01  -2.9023339e-01  -2.1586116e-01  -2.9657099e-01  -3.4806101e-02  -1.0489330e-01   1.4089580e-02   1.0602730e-01  -7.0347649e-02   7.0221613e-02   1.9101719e-02  -2.8778546e-02  -4.9203525e-01  -4.6765819e-01  -1.7662090e-01  -1.0863573e-01   1.3153114e-01   1.5477345e-01   6.3716848e-02  -2.2981127e-02  -3.9660084e-01  -3.4757460e-01  -5.5552077e-01  -5.3291268e-01  -2.0156208e-02  -2.4751358e-02  -8.0084776e-02  -2.3443448e-01   2.3311885e-01  -6.6782851e-02   2.6319991e-02  -1.5694498e-01   4.6775096e-01   5.1985316e-01   5.3225617e-01   5.7338314e-01   5.7167362e-01   5.3668799e-01   5.0879240e-01   4.6658186e-01   3.1118306e-01   4.6123153e-01   1.8741400e-01   3.4191200e-01   5.3068790e-01   4.2588667e-01   5.7578548e-02   1.5008392e-01   1.1617428e-01   2.2145535e-01  -2.4495683e-01  -2.1539561e-01   6.7642871e-02  -2.4090047e-01  -2.0514760e-01  -3.2145383e-01  -1.2438574e-01  -1.7420494e-02  -1.1854909e-01  -1.1907344e-01  -2.5758419e-01  -3.1937294e-01   3.0882889e-02  -1.7797358e-02   1.2839945e-01   1.9572305e-01  -6.6999133e-02  -2.1124032e-01   1.6755510e-01   2.9335353e-01  -4.7608612e-03  -4.5447716e-02   3.0903070e-02  -1.0455691e-01  -3.8888287e-01  -2.3560553e-01   2.8991272e-01   6.4801653e-02   1.1222786e-02   7.1968830e-02   1.3792985e-01  -1.1101083e-01  -3.5030961e-01  -2.0635075e-01   5.1304156e-01   4.2911314e-01   1.0000000e+00   7.8811340e-01   7.3137734e-01   5.0404999e-01  -2.3662500e-02   1.4400611e-01   1.4104580e-02   2.9508261e-01  -9.0198506e-02  -2.6935090e-01  -3.9980207e-01  -1.3752893e-01   1.8285283e-01   7.1720786e-01   6.5583983e-01   5.5411735e-01   4.5953759e-01   3.4252571e-01   8.4548060e-02  -2.6300758e-01
   3.5019119e-01   1.8410312e-01  -1.7398820e-01  -7.6445746e-02  -7.4779066e-02  -3.5021853e-02  -1.6005026e-01  -1.7552694e-01   2.1310332e-03  -9.6287773e-02  -1.1770976e-01  -1.9610912e-01  -1.9177583e-01  -1.7091099e-01  -1.7328751e-01  -1.2309734e-01  -8.6865640e-02  -3.0819016e-03  -6.3609928e-03   7.8940902e-02  -1.2452804e-01  -2.4175752e-01  -3.7729608e-01  -4.7816163e-01  -2.4803284e-01  -3.2231735e-01  -1.5110764e-01  -1.3799996e-01   2.9620016e-02  -4.0566576e-02  -3.5199672e-01  -2.8347899e-01  -4.9438771e-01  -5.2159538e-01  -6.3194527e-02  -1.2846133e-02  -7.3054090e-02  -2.1382117e-01   2.8571245e-02  -8.8829302e-03   9.8222231e-02  -1.3742847e-01   4.0853183e-01   4.6487981e-01   4.3486009e-01   5.0763806e-01   5.6603883e-01   5.5714177e-01   4.2483406e-01   4.3704455e-01   3.6861636e-01   4.4630026e-01   2.4765562e-01   4.0041788e-01   3.5493274e-01   5.6893869e-01   9.0505745e-02   1.6060755e-01   1.3550696e-01   2.5214384e-01  -2.5753961e-01  -2.5746476e-01   1.7820121e-01  -1.5640563e-01  -2.0406174e-01  -3.2015437e-01  -1.0567536e-01   1.6517619e-02  -1.5358938e-01  -1.2226642e-01  -2.7172564e-01  -3.6298322e-01   4.2117770e-02   1.6663817e-02   1.4846540e-01   2.3256140e-01  -6.9282007e-02  -2.3019875e-01   1.3531672e-01   1.9775457e-01  -8.9226838e-02  -1.6104803e-01  -3.8855401e-02  -6.3283931e-02  -3.7619396e-01  -2.6236742e-01   1.9141870e-01   6.5270369e-02   4.8807756e-02   9.1533964e-02   2.0615502e-01  -1.1882980e-01  -2.8875392e-01  -1.1424129e-01   4.6582741e-01   4.6702709e-01   7.8811340e-01   1.0000000e+00   7.1508699e-01   6.2971346e-01  -2.0607221e-02   2.9938573e-01   1.1874439e-02   2.7907041e-01  -2.3977435e-01  -2.3628076e-01  -3.2905621e-01  -1.3156891e-01   1.8779572e-01   7.0340084e-01   6.5276097e-01   5.7752333e-01   4.6981134e-01   3.5920790e-01   7.2831179e-03  -2.7465369e-01
   4.5310259e-01   3.6071399e-01  -2.9373548e-01  -1.3692137e-01  -1.5594932e-01  -3.9766442e-02  -1.5543936e-01   1.7714748e-02  -1.6466356e-01  -1.5315324e-01  -9.8125170e-02  -1.0286912e-01  -1.6036002e-01  -1.1795399e-01  -1.5275926e-01  -2.4288748e-01  -5.2427035e-02   1.4577379e-01   2.0458773e-01   3.1546114e-01  -2.2252939e-02  -1.2882853e-01  -5.2167379e-01  -6.2492898e-01  -4.4897699e-01  -3.7777330e-01  -1.4183551e-01  -8.8922354e-02   1.3477279e-01   8.9923939e-02  -4.9304784e-01  -4.0661529e-01  -3.8111024e-01  -3.6952514e-01  -3.3674822e-01  -3.3186707e-01  -2.1181675e-01  -2.7638190e-01   1.4049149e-02  -8.4024116e-02  -7.7746448e-02  -1.5543082e-01   5.6843532e-01   5.5059670e-01   4.6504629e-01   5.8198270e-01   6.4045933e-01   5.9210040e-01   4.8542046e-01   5.1215786e-01   3.5561782e-01   5.0849896e-01   5.3245473e-01   4.9920892e-01   5.6597035e-01   5.2601120e-01   3.8439295e-01   4.4958914e-01   3.0384219e-01   2.5125415e-01  -1.4888469e-01  -2.8122655e-01   3.2115612e-01   1.5320386e-01  -4.4759158e-01  -5.6299771e-01  -2.2790006e-01  -1.5976734e-01  -5.7924349e-02   3.9915286e-02  -2.4673925e-01  -2.6338752e-01  -3.8698120e-02   5.5853159e-02   8.4622378e-02   1.5528728e-01  -7.1934199e-03  -9.0277730e-02   1.1860756e-02   2.3316800e-01   6.8910626e-03  -3.0396652e-02   6.9608393e-02   3.9038129e-02  -5.2285260e-01  -3.6976813e-01   1.8042499e-01  -6.2135273e-02   1.2141617e-01   1.8035685e-01   5.1892781e-01   1.1384615e-01  -1.3953360e-01  -4.4958468e-02   3.3365009e-01   2.3186193e-01   7.3137734e-01   7.1508699e-01   1.0000000e+00   8.4413515e-01   3.2196208e-01   4.0382092e-01   3.3265882e-01   4.9548325e-01   8.0133318e-02  -3.5111908e-02  -8.8338603e-02   1.0347305e-01   2.4402656e-01   3.2918146e-01   4.9184010e-01   7.9733997e-01   7.3951902e-01   6.4990403e-01   2.6455125e-01  -6.3188976e-02
   5.4071462e-01   3.6058081e-01  -2.3493920e-01  -1.3822983e-02  -1.8965645e-01  -1.4676336e-01  -1.0042445e-01   2.1161419e-03  -8.9713858e-02  -2.5129119e-01  -4.9829490e-02  -1.6137638e-01  -1.4514230e-01  -1.3598703e-01  -1.5457826e-01  -2.2786805e-01  -5.0653722e-02   7.0150407e-02   2.2688362e-01   2.1411085e-01   4.9054933e-02  -1.1859675e-01  -4.0023598e-01  -5.4305871e-01  -3.5927759e-01  -3.7239140e-01  -2.6083912e-01  -2.3052571e-01   4.4631356e-02  -1.1795961e-03  -2.9502576e-01  -2.3715332e-01  -2.3958608e-01  -3.1651754e-01  -2.3096471e-01  -1.8585607e-01  -7.4078426e-02  -1.1905497e-01  -9.0345629e-02  -2.9011866e-02   1.7244542e-02  -4.8701447e-02   3.3890819e-01   2.9310226e-01   2.4616413e-01   3.5638271e-01   4.6536486e-01   4.3641106e-01   3.0071432e-01   3.4498593e-01   3.5359025e-01   3.9577938e-01   5.5754063e-01   5.2932175e-01   3.7205481e-01   4.9124713e-01   4.6529976e-01   4.2321343e-01   2.8333827e-01   1.5238307e-01  -9.0108857e-02  -2.8627185e-01   3.2241769e-01   1.9223319e-01  -3.5448609e-01  -4.5337517e-01  -1.9572367e-01  -1.3832819e-01  -2.2119944e-02  -1.7969171e-02  -1.0243168e-01  -8.1301238e-02   3.0229646e-02   1.3589170e-01   1.2175727e-01   1.7414754e-01   1.0930686e-01   9.2377651e-02   1.1676191e-02   1.9823559e-01   2.0192338e-02   8.7467388e-04  -1.4085761e-02   1.0323422e-01  -3.8710451e-01  -3.2260542e-01   5.0222067e-03  -5.4143640e-02   1.4052213e-01   1.9423323e-01   5.2736683e-01   2.8296869e-01  -4.9027319e-02   1.5246859e-01   2.1183638e-01   1.3107706e-01   5.0404999e-01   6.2971346e-01   8.4413515e-01   1.0000000e+00   3.5405353e-01   5.6765802e-01   3.4649407e-01   4.7520494e-01   8.8364875e-02   9.0631199e-02   6.5033804e-02   1.4967928e-01   2.1094856e-01   1.6293871e-01   3.8264316e-01   8.0235315e-01   7.0614046e-01   5.8488266e-01   1.7612047e-01   6.1930957e-02
   1.7283336e-01   8.1213205e-02  -6.6395552e-02   5.3890786e-02  -2.3130865e-01  -8.9033554e-02   1.4126535e-02   3.5632354e-01  -2.7893075e-01  -2.0469646e-01  -1.1079716e-01   1.4186226e-01  -1.4540875e-01   1.7593199e-02  -2.3811550e-01  -2.7874199e-01  -2.0564360e-01  -1.2673495e-01   2.5703823e-01   1.4105471e-01   5.4065217e-02  -6.9853236e-03  -1.4937743e-01  -5.3900827e-02  -2.7517040e-01  -1.8488901e-01  -6.6150688e-02  -6.9060046e-02  -7.8056555e-02  -2.7469962e-02  -2.9544102e-01  -1.0276975e-01  -8.2554920e-02  -5.4351347e-02  -1.7353428e-01  -1.4042857e-01  -3.8325135e-02   8.6905759e-02   2.9010953e-02   1.2450206e-01  -1.0561169e-01   1.3097340e-01   2.0049063e-01   1.2790995e-01   3.4739969e-02   7.5692889e-02   8.3791534e-02   8.4415597e-02   4.5162123e-02   5.4188100e-02   7.9579214e-02   1.4147887e-01   4.8375422e-01   2.7532219e-01   3.0136622e-01   9.6636201e-02   1.5749814e-01   8.5947838e-02   1.3079628e-01   1.2807196e-01   8.9357957e-02   9.3113940e-02   6.9997755e-02   1.7468209e-01  -1.3434489e-01  -7.2760550e-02   6.0573184e-03  -5.0296711e-02   1.1159202e-01   1.4851171e-01   3.7753684e-02   9.4048290e-02  -1.4155801e-01   1.8705665e-03  -1.2800715e-01  -6.1275985e-02   5.7851375e-02   1.2985040e-01  -9.1472253e-02  -9.9573805e-02  -8.7580331e-03   1.8064520e-02   2.5381977e-02  -3.1304960e-02  -3.4704293e-02   1.6357249e-01   1.0126749e-01   3.7786849e-02   2.2746001e-01   3.3877545e-01   5.3535480e-01   3.4494989e-01   5.5377228e-01   2.5751431e-01  -1.0090056e-01  -1.3096679e-01  -2.3662500e-02  -2.0607221e-02   3.2196208e-01   3.5405353e-01   1.0000000e+00   3.3361232e-01   8.1265380e-01   3.8439430e-01   4.5692223e-01   3.6023311e-01   4.1406928e-01   3.2137415e-01   1.0751325e-01  -1.6959760e-01  -6.8443941e-02   1.9293918e-01   3.0278954e-01   5.0402776e-01   4.6408271e-01   2.3148016e-01
   9.1509813e-02   2.3346539e-02   2.8879493e-02   9.7166147e-02  -1.5907783e-01  -1.5215399e-01  -3.0090583e-03  -1.2472104e-02  -1.0670204e-01  -2.3619977e-01  -3.5130204e-02  -1.6113704e-01  -1.6738604e-01  -2.4464974e-01  -2.1580449e-01  -2.3403739e-01  -7.2183370e-02  -1.6931550e-01   1.0687595e-01   6.7955130e-02   8.5536694e-02  -1.2237863e-01  -8.2584472e-02  -1.4109473e-01  -1.2411299e-01  -1.4027182e-01  -1.7398345e-01  -2.0032403e-01   5.8023028e-02  -2.3806327e-02   3.5140584e-02   1.2405585e-01  -5.5166656e-02  -7.2578087e-02  -2.1411071e-02  -3.8287357e-02   2.1585828e-01  -4.3818615e-02  -7.9070671e-02  -7.6099519e-02   8.9811279e-02   6.4534061e-02   1.6256850e-01   1.4217905e-01   1.4075276e-01   1.6093143e-01   2.0984670e-01   2.0102662e-01   9.8804572e-02   1.5514194e-01   1.9898594e-01   2.0004743e-01   3.3837375e-01   2.7187709e-01   1.6067860e-01   1.8323002e-01   9.5264935e-02   2.7106865e-02   8.7095149e-02   4.9162488e-02  -1.4145763e-01  -3.3183004e-01   1.4460667e-01   1.1679403e-01  -4.4691561e-02  -1.4890279e-01   4.5929332e-02   5.1045781e-02  -7.7716948e-02   3.8366792e-02  -8.1113547e-02  -6.0616264e-02  -8.3480008e-02  -3.0975342e-02  -1.2651726e-01  -6.7674185e-02  -6.5636156e-02   3.9233780e-02  -3.5672209e-02  -4.4506450e-02  -4.7176366e-02  -3.9303060e-02  -9.7763182e-02   1.3216343e-01  -9.6955737e-02   3.7662480e-02  -8.3847457e-02   8.8968268e-02  -3.7329216e-02  -5.5944648e-02   4.2987900e-01   3.3472345e-01   2.1367677e-01   5.7120835e-01   1.2074192e-01   1.5412681e-01   1.4400611e-01   2.9938573e-01   4.0382092e-01   5.6765802e-01   3.3361232e-01   1.0000000e+00   3.9980352e-01   5.2970226e-01   1.3765964e-01   3.1446346e-01   9.2845193e-02   1.1802993e-01   1.9645415e-01   5.0607021e-02   1.1800278e-01   4.2418922e-01   4.3209139e-01   4.0059413e-01   1.7691291e-01   8.6158853e-02
   6.0009647e-02   3.2866173e-02   4.4911019e-02   1.2475552e-02  -1.0948446e-01  -7.8226556e-02   4.8120552e-03   1.8864163e-01  -1.8713278e-01  -1.3508662e-01  -1.0796367e-01  -2.4048489e-03  -9.0085469e-02  -8.6425110e-02  -5.8738593e-02  -1.7549230e-01  -1.6318062e-01  -1.4410627e-01   1.8619869e-01   1.2504384e-01   1.0446641e-01  -9.6561125e-04  -9.5320922e-02  -3.9629042e-03  -1.0768882e-01   2.0560177e-03   3.4191095e-02   3.5043676e-03  -4.2672023e-02  -9.3073216e-02  -2.2216136e-01  -4.9490346e-02  -1.5333442e-01  -1.5154890e-01  -1.7241647e-01  -1.2988484e-01  -6.3312523e-02  -1.3360556e-02   8.5542394e-02   6.6524891e-02  -5.4704138e-02   1.5457500e-01   2.5418147e-01   2.3906857e-01   1.0882033e-01   1.2052959e-01   1.6222043e-01   1.3373030e-01   1.5224205e-01   1.2663825e-01   3.0050946e-01   2.2852226e-01   4.9814083e-01   3.0919832e-01   3.3726940e-01   1.1085618e-01   6.9147307e-02   9.0981272e-02   1.6877170e-01   1.3117097e-01   8.7725511e-03  -7.8081951e-02  -1.8073301e-03   1.1532580e-01  -4.8186817e-02  -1.1467191e-01  -2.3636371e-02  -3.7150867e-02   5.7679696e-02   1.4906960e-01  -3.6600013e-02   2.0820433e-02  -1.3469314e-01  -7.6112893e-02  -1.4630804e-01  -4.7268023e-02  -1.2307649e-01  -4.2857325e-02  -3.7665499e-02  -5.9807347e-02   5.0644941e-02   7.0992456e-02  -7.8509276e-02  -2.3830171e-02  -3.4984925e-03   1.8835302e-01   8.3143585e-02  -6.2423566e-02   2.9512102e-01   1.9812142e-01   4.9110585e-01   3.5722068e-01   4.8378404e-01   2.8406074e-01   8.2166760e-02   3.9025611e-02   1.4104580e-02   1.1874439e-02   3.3265882e-01   3.4649407e-01   8.1265380e-01   3.9980352e-01   1.0000000e+00   6.4213843e-01   6.2896007e-01   5.5762058e-01   4.0705357e-01   3.2541371e-01   2.5907870e-01  -3.1963634e-02   2.3214345e-02   2.1261186e-01   3.2620451e-01   6.1187242e-01   6.8926503e-01   2.6214309e-01
   7.1195333e-02   8.1703138e-02  -8.2531393e-02  -7.1219446e-02   6.7438177e-02   6.8094576e-02  -1.5803635e-01  -6.2360566e-02   7.5448906e-03   7.8925863e-03  -1.3474200e-01  -1.5244996e-01  -2.1930394e-01  -2.6734632e-01   5.8450880e-02  -5.4570296e-02  -1.2995089e-01  -1.5051174e-01   1.1804921e-01   7.9456367e-02   1.8763674e-01   1.1658024e-01  -2.7773284e-01  -2.2123922e-01  -1.1368279e-01  -1.1573864e-02   2.5060371e-02   2.4211984e-02   2.7372066e-02  -3.6980339e-02  -1.5312952e-01  -4.5080164e-02  -1.7333747e-01  -2.0174767e-01  -1.8100944e-01  -1.3010992e-01  -6.5737310e-02  -1.7488507e-01   4.1941463e-02  -5.7060143e-02   6.8520554e-03  -6.9565091e-02   2.4105238e-01   2.8638815e-01   2.1897616e-01   2.6601387e-01   2.7170350e-01   1.9531682e-01   2.4090930e-01   2.5302178e-01   2.8890276e-01   2.7150736e-01   2.9140466e-01   1.3980853e-01   2.8677712e-01   9.5408139e-02   1.1222516e-01   1.8670969e-01   1.0671007e-01   1.0772100e-01  -1.9802313e-01  -2.6585310e-01   9.3671660e-02   5.4332490e-02  -2.0840025e-01  -3.1419746e-01  -1.6090269e-01  -9.5127008e-02  -9.1633463e-02  -3.6867148e-02  -7.9662912e-02  -8.7686052e-02  -1.1772543e-01  -8.4937742e-02  -8.4634161e-02   6.6790487e-02  -1.4463278e-01  -1.6117921e-01   5.8016458e-02   4.4476826e-02   3.0952638e-02  -1.5474039e-02  -3.3889980e-02   1.6333784e-01  -2.4621693e-01  -4.5764129e-02  -3.6778984e-02  -9.3681797e-02   1.6675514e-01   2.6983493e-02   4.7022524e-01   2.5205257e-01   1.1661463e-01   2.1377260e-01   2.8872008e-01   2.9903708e-01   2.9508261e-01   2.7907041e-01   4.9548325e-01   4.7520494e-01   3.8439430e-01   5.2970226e-01   6.4213843e-01   1.0000000e+00   3.7094359e-01   4.0667315e-01   6.7474164e-02   1.6736067e-01   3.6984836e-01   1.7586145e-01   1.2049726e-01   4.7403753e-01   4.9261354e-01   6.4907183e-01   5.5648472e-01   9.5009187e-02
  -5.9081029e-03   3.9878066e-02   9.1424400e-02  -4.6773776e-02  -1.9453021e-02  -1.7342190e-02  -7.9368134e-02  -2.1917731e-02  -1.5010783e-01  -4.6211436e-02  -6.2876874e-02  -5.9101918e-02   7.0086538e-02  -3.7813454e-02   1.7539758e-01   5.1795773e-05  -2.0981058e-01  -2.0957921e-01   1.4135724e-01   7.8784440e-02   3.0161022e-01   1.2154585e-01   3.9318533e-02   1.4371426e-01  -1.3494145e-02   1.7021759e-01   2.1531183e-01   1.7850792e-01  -2.0288776e-01  -2.6228914e-01  -9.7557997e-02  -8.9786896e-03  -9.4529958e-02  -1.6258222e-01  -1.9798576e-01  -1.7702257e-01  -2.2914874e-02   6.3493067e-02   1.0843261e-01   2.2228148e-01  -9.7739268e-02   8.6472431e-02   1.0747948e-01   4.1961855e-02   3.3796754e-02   2.7908627e-02   1.1692364e-01   1.1064050e-01   1.0061773e-01   7.5174995e-02   1.4626238e-01   7.9280615e-02   3.8954020e-01   2.4521022e-01   2.5335160e-01   1.0775461e-01   3.9962095e-02   9.0551643e-02   2.3201241e-01   8.8072907e-02   4.5733091e-02  -1.5425553e-01  -1.6001158e-01   6.9578712e-02  -2.3258034e-02  -1.3643324e-01  -1.4979795e-01  -1.4546689e-01   2.1556492e-01   2.5472868e-01   1.7182621e-01   2.0415493e-01  -1.1126460e-01  -2.3654128e-01  -1.3251971e-01  -1.8145354e-01  -1.4419852e-01   3.7054184e-02  -2.0757192e-01  -2.3763321e-01   3.9790699e-03  -1.6492826e-02  -8.7911002e-02   1.2884586e-01   8.9355847e-02   3.7939792e-02  -5.7306694e-02  -3.6096157e-02   2.8679376e-01   2.9415247e-01   2.0100761e-01   1.5646688e-01   4.2908163e-01   1.7260131e-01  -2.3231493e-02  -8.4547825e-02  -9.0198506e-02  -2.3977435e-01   8.0133318e-02   8.8364875e-02   4.5692223e-01   1.3765964e-01   6.2896007e-01   3.7094359e-01   1.0000000e+00   6.1302565e-01   5.4468146e-01   4.5144093e-01   1.7645123e-01  -1.7261804e-01  -5.9292162e-02   1.1735599e-01   1.4945384e-01   3.6031208e-01   6.8586212e-01   5.1438973e-01
  -1.4584535e-01  -1.9228409e-01   3.0981664e-01  -3.7007287e-04  -9.0497483e-02  -2.0123165e-01   1.5511994e-01  -3.5918016e-02  -1.6210454e-01  -2.3455758e-01  -5.4376376e-02  -1.0644208e-01   2.9593475e-03  -5.9382394e-02  -6.0321162e-02  -1.7070009e-01  -3.4915080e-01  -3.7273051e-01  -4.5196937e-03  -1.2761891e-01   7.2940531e-02  -1.3257075e-02   2.7746039e-01   2.1043763e-01   2.0630454e-01   2.0041312e-01   7.0788492e-02  -2.0017916e-02  -2.7190534e-01  -3.8298180e-01  -9.3347866e-03   7.4911736e-02  -7.2441938e-02  -1.2875783e-01  -2.1547410e-02  -7.4815676e-03  -6.6105766e-02   2.2322392e-03  -1.0134769e-01   7.0443714e-02  -2.2987279e-01   2.0328926e-02   1.4939100e-01   1.0338265e-01   1.3155435e-01   6.7795831e-02   1.2718391e-01   1.0381267e-01   1.3633013e-01   1.2925215e-01   2.4896759e-01   6.9727440e-02   3.2310447e-01   1.9348511e-01   1.9670852e-01   4.2083233e-02  -1.4479554e-01  -1.1924927e-01   3.2058231e-01   1.1394595e-01   7.0374236e-02  -1.9927186e-01  -2.8911925e-01  -1.4072652e-02   2.1698804e-01   4.6664717e-02   1.4318172e-01   7.5330081e-02   3.2580270e-02   1.4863044e-01  -3.4026417e-02   4.2990536e-02  -2.7421744e-01  -3.1534579e-01  -3.4371200e-01  -3.2278706e-01  -3.2147434e-01  -1.3194516e-01  -2.6771219e-01  -2.6461229e-01  -1.5716411e-01  -9.7084030e-02  -2.1056908e-01  -1.0749368e-01   1.8521111e-01   1.2118849e-01  -2.1344493e-03  -4.5425853e-02   1.5661443e-01   5.4831726e-02   7.9629517e-02   2.0387615e-01   3.1359027e-01   3.9733008e-01  -5.4047547e-02  -3.9028392e-02  -2.6935090e-01  -2.3628076e-01  -3.5111908e-02   9.0631199e-02   3.6023311e-01   3.1446346e-01   5.5762058e-01   4.0667315e-01   6.1302565e-01   1.0000000e+00   5.0806575e-01   4.7714701e-01   1.8630467e-01  -2.4073527e-01  -1.5171508e-01   1.4371269e-02   1.2916812e-01   3.1050379e-01   6.4526477e-01   5.7742525e-01
   1.1594783e-01   1.1618012e-01   4.7451006e-02  -9.7937289e-02  -3.6267286e-01  -3.3570145e-01   8.9188427e-02   8.9541250e-02  -3.1970882e-01  -4.2272368e-01   1.4021410e-01   1.8868814e-01   2.0405755e-01   2.2642433e-01  -7.7904781e-02  -1.9034401e-01  -2.2070999e-01  -1.3104404e-01   1.8689579e-01   7.1194551e-02   3.5870790e-02  -1.4219419e-01   7.1597577e-02   7.1697079e-03  -1.6675035e-01  -1.1823018e-01  -1.5224423e-01  -1.8063703e-01  -1.3116630e-01  -1.4705609e-01  -1.6616053e-01  -1.1933675e-01   3.6296345e-02   8.4620197e-03  -2.9748148e-01  -1.5479109e-01  -1.5666852e-02   1.6016837e-01  -1.5729127e-01   1.4599254e-01  -1.8282223e-01   1.1035470e-01   9.1765378e-02  -2.6165679e-02  -7.6066731e-02  -7.5259837e-02   9.5737579e-02   8.4318844e-02   8.4921066e-02   8.9719745e-02   6.6073446e-02   1.2142005e-01   4.0895868e-01   1.8742294e-01   4.2997684e-02   1.4200842e-01   2.3784099e-01   2.1168429e-01   4.3890166e-01   2.5484825e-01   1.8466274e-01  -2.1028742e-02   4.3796626e-02   3.1581053e-01  -1.2958642e-01  -1.2297326e-01  -5.3703814e-02  -5.8427093e-02   2.3363629e-01   3.9000586e-01   7.7633169e-02   1.4196914e-01  -1.7610004e-01  -1.2423895e-01  -1.9594821e-01  -2.6553490e-01  -6.2723774e-02   8.5717701e-02  -4.5694112e-01  -3.2988306e-01  -2.0146728e-01  -1.3173549e-01  -1.3126848e-01   1.2105026e-02  -8.0556645e-02  -1.2129225e-01  -4.0306834e-03  -5.4796507e-02   1.1099471e-01   2.4378511e-01   1.9314278e-01   1.7909323e-01   3.7019744e-01   2.2942427e-01  -4.8195565e-01  -4.5483113e-01  -3.9980207e-01  -3.2905621e-01  -8.8338603e-02   6.5033804e-02   4.1406928e-01   9.2845193e-02   4.0705357e-01   6.7474164e-02   5.4468146e-01   5.0806575e-01   1.0000000e+00   3.9865018e-01  -1.5514340e-01  -4.7927056e-01  -1.4875051e-01  -4.2288041e-02   8.5374875e-02   2.4803387e-01   2.5414816e-01   4.4410748e-01
  -5.5614630e-02  -1.5574071e-01  -4.9870757e-02  -1.1849231e-01  -2.5604670e-01  -1.7130387e-01   1.1695932e-01   2.1408912e-01  -2.0662164e-01  -2.5274909e-01  -2.7232667e-02   1.3227705e-01   5.4180303e-02   1.3629862e-01  -1.6956207e-01  -2.3520146e-01  -2.5053654e-01  -1.9075737e-01  -7.0809106e-02  -7.9358174e-02  -8.4752069e-02  -7.9873877e-02   1.7849799e-02  -7.1029609e-02  -1.4831237e-01  -8.8762364e-02  -1.2624925e-01  -1.2710720e-01  -2.3372495e-01  -2.2172154e-01  -1.7332257e-01  -1.7356340e-01  -1.0356230e-01  -4.1703599e-02  -2.6651054e-01  -2.5024207e-01  -2.9586771e-01  -2.2972237e-01  -3.6757649e-01  -1.3720685e-01  -4.7629334e-01  -2.9778673e-01   1.2059700e-01   7.5708330e-02   1.0445779e-01   1.4671819e-01   1.0892066e-01   1.0249661e-01   1.6125253e-01   1.4052203e-01   1.4676560e-01   3.6764532e-02   3.8189035e-01   1.5604677e-01   1.2069095e-01   7.1293394e-02   1.4600591e-01  -4.5449050e-03   4.4374046e-01   1.0533726e-01   3.7821650e-01   1.9737829e-01  -1.1807512e-01   1.6836935e-01  -1.1702109e-01  -5.0975872e-02   5.5846374e-02  -3.2948467e-02   7.7637882e-02   1.5789538e-01  -8.2950936e-03   1.2178491e-01  -4.6647072e-01  -3.8191694e-01  -4.2552903e-01  -4.9791331e-01  -3.4886237e-01  -1.9694474e-01  -2.1390486e-01  -1.5062863e-01  -2.2465846e-02  -1.2328144e-01  -2.6509213e-01  -1.3260159e-01  -9.8814939e-03  -1.1766509e-01  -1.2003200e-01  -2.2439532e-01  -1.0697349e-02   1.1028281e-01   2.3274980e-01   2.9154175e-01   3.4707640e-01   2.5698028e-01   1.1008446e-01   1.6758825e-02  -1.3752893e-01  -1.3156891e-01   1.0347305e-01   1.4967928e-01   3.2137415e-01   1.1802993e-01   3.2541371e-01   1.6736067e-01   4.5144093e-01   4.7714701e-01   3.9865018e-01   1.0000000e+00   3.2378346e-01  -2.6189713e-01  -1.0415242e-01   2.1465683e-01   2.9400240e-01   2.9761291e-01   4.8942525e-01   6.2059654e-01
  -4.3724582e-02  -8.5566323e-02   9.7316239e-02  -6.9259929e-02   9.9920089e-02   1.1021708e-01   6.0175194e-02   1.6089430e-02  -2.4090455e-03   6.0486435e-02  -6.2824333e-02  -4.4749442e-02  -6.2101264e-02  -1.7272157e-01   8.2334291e-02  -5.3586296e-02  -6.6552522e-02  -1.0784547e-01   2.3566553e-02  -7.5125941e-02  -1.6257242e-01  -4.8693863e-02  -2.0460729e-02  -2.8792386e-02  -4.4537905e-02  -8.9195459e-02   1.0779955e-01   9.5449549e-02   1.2643783e-01  -5.8915817e-03  -1.0506412e-01  -1.0373822e-01  -8.3337697e-02  -1.7960602e-01  -1.0590823e-01  -1.2544968e-01  -2.1676219e-01  -3.2196950e-01  -1.8766109e-01  -3.1613215e-01  -1.9034597e-01  -2.1336146e-01   1.9144515e-01   2.7115823e-01   3.0146618e-01   3.7571832e-01   2.0721769e-01   1.5333193e-01   2.4306535e-01   2.4521252e-01   1.9572105e-01   9.1434439e-02   1.0044809e-01   8.6666763e-02   1.3608695e-01  -8.8892824e-02   5.3876295e-03   1.6100305e-03   8.3135047e-02   6.6910262e-02  -6.1507521e-02  -2.2137456e-02  -1.2376259e-02  -1.2034326e-01  -8.6143713e-03  -1.0005477e-01  -1.4860872e-02  -3.6614535e-02  -9.0301618e-02  -6.0106567e-02  -2.6807775e-01  -7.1629092e-02  -3.7078322e-01  -3.7364004e-01  -4.0625735e-01  -3.1746438e-01  -4.8998502e-01  -4.4143873e-01   8.9164169e-02   1.7642744e-01   7.0409456e-02  -4.6529404e-03  -1.2889769e-01   8.7506917e-02  -1.7937476e-02   1.0499626e-01   4.4168827e-03  -3.3518754e-01  -1.0093335e-01  -1.1503675e-01   1.8184433e-01   2.5018757e-01   1.3204244e-01   1.5614939e-01   7.8475421e-01   7.0197743e-01   1.8285283e-01   1.8779572e-01   2.4402656e-01   2.1094856e-01   1.0751325e-01   1.9645415e-01   2.5907870e-01   3.6984836e-01   1.7645123e-01   1.8630467e-01  -1.5514340e-01   3.2378346e-01   1.0000000e+00   3.1625051e-01   9.8631184e-02   3.5126719e-01   3.2711050e-01   2.8043874e-01   4.6355031e-01   3.6852686e-01
   6.8572934e-02  -1.0405659e-02  -3.0128656e-02  -8.3315508e-02   6.4934859e-02   7.4496594e-02  -1.4470345e-01  -2.0319225e-01   7.0781367e-02   1.5103642e-01  -1.6171422e-01  -2.9304111e-01  -1.5952415e-01  -2.7956451e-01   1.3614574e-02   3.9428084e-02   1.0731487e-01   7.4062017e-02  -4.0329234e-02   6.5359043e-03  -1.6353924e-01  -1.8851946e-01  -2.0095200e-01  -1.5552636e-01  -6.6506216e-02  -1.1041024e-01   7.5204493e-02   3.1649075e-02   1.6659443e-01   8.5130797e-02  -1.5399004e-01  -7.3691092e-02  -4.1385421e-01  -4.3453867e-01   1.0932191e-01   1.1071555e-01  -9.0741285e-02  -2.9145023e-01   1.8378434e-01  -1.2347491e-01   2.2201440e-01  -1.1934404e-01   1.8485771e-01   2.9899858e-01   3.1765890e-01   3.6890692e-01   2.7138947e-01   2.4579980e-01   2.5764958e-01   2.0778603e-01   2.0000754e-01   1.8452086e-01  -5.4429092e-02   1.0721914e-01   2.0946175e-01   1.6002571e-01  -1.5215921e-01  -4.9024501e-02  -1.8786584e-01   4.0351250e-02  -3.3002447e-01  -1.4984901e-01   1.3667304e-02  -3.1587939e-01   2.6212730e-02  -1.2406218e-01  -1.2665239e-01  -3.0350903e-02  -1.1583711e-01  -1.7756706e-01  -2.8204291e-01  -2.9405895e-01   2.6109970e-02  -9.4820921e-02   4.1018636e-02   9.5481717e-02  -2.5231669e-01  -3.8653158e-01   3.1978655e-01   2.7375335e-01   2.9057537e-02   1.2118509e-02  -5.6817492e-02  -1.0440872e-01  -1.5171414e-01  -3.9414990e-02   2.0818277e-01  -6.1005413e-02   8.0098986e-03  -8.9882658e-02  -3.5010164e-02  -1.4279626e-01  -2.1029959e-01  -1.4878497e-01   6.6283434e-01   6.6167219e-01   7.1720786e-01   7.0340084e-01   3.2918146e-01   1.6293871e-01  -1.6959760e-01   5.0607021e-02  -3.1963634e-02   1.7586145e-01  -1.7261804e-01  -2.4073527e-01  -4.7927056e-01  -2.6189713e-01   3.1625051e-01   1.0000000e+00   5.9360741e-01   2.4465603e-01   1.4986018e-01   1.4359205e-01   9.7520360e-02  -2.9091206e-01
   1.0538084e-01  -9.3143519e-02  -2.1037038e-01  -1.7278341e-01   3.0896214e-02   5.3284128e-02  -1.8990853e-01  -1.9745881e-01   6.6966408e-04   3.1324098e-02  -1.7631928e-01  -2.4415916e-01  -2.0768204e-01  -2.0686998e-01  -1.0859833e-01  -9.5256793e-02  -8.4892473e-02  -7.9983380e-02  -1.4943406e-01  -1.1749635e-01  -1.0331204e-01  -2.5218436e-01  -2.5388145e-01  -2.7249366e-01  -1.4681189e-01  -1.0457197e-01  -8.4197161e-03   1.3545089e-03  -2.1497916e-02  -1.3990614e-01  -3.6393905e-01  -2.9357795e-01  -3.5444824e-01  -4.4595714e-01   9.0410223e-02   1.1064572e-01  -4.7965166e-02  -7.7025582e-03   1.0266889e-01   8.6441314e-02  -1.6682556e-02  -6.4342858e-02   5.4222860e-01   5.6843639e-01   4.8587924e-01   4.6745961e-01   6.1734997e-01   6.1883164e-01   4.6616773e-01   3.3097035e-01   3.9132466e-01   3.9898106e-01   1.1361318e-01   2.8106734e-01   1.8142219e-01   4.7710571e-01  -8.1792703e-02   5.3257560e-04   8.8259555e-02   2.6224573e-01  -2.8496724e-01  -1.6356988e-01  -1.2707620e-01  -2.9639074e-01  -6.6772350e-02  -1.4260374e-01   6.3560505e-02   1.9352967e-01  -1.1540586e-01  -7.9499802e-03  -2.2777509e-01  -3.5100120e-01   8.4756883e-02  -1.7809376e-02   2.1449654e-01   1.5292624e-01  -4.3231949e-03  -1.2737783e-01   5.6341217e-02   1.6404601e-01  -4.5046350e-02  -3.8575088e-02   7.2228730e-02  -1.0303324e-01  -1.2643537e-01   1.3107591e-02   3.3177290e-01   1.7415745e-01  -1.0147496e-01   5.1529468e-02   6.4862706e-02  -1.7643605e-01  -2.6729965e-01  -2.0035128e-01   2.5267175e-01   1.8031609e-01   6.5583983e-01   6.5276097e-01   4.9184010e-01   3.8264316e-01  -6.8443941e-02   1.1800278e-01   2.3214345e-02   1.2049726e-01  -5.9292162e-02  -1.5171508e-01  -1.4875051e-01  -1.0415242e-01   9.8631184e-02   5.9360741e-01   1.0000000e+00   4.9616230e-01   2.5871044e-01   1.8783834e-01   5.7425060e-02  -7.4001245e-02
   4.9946028e-01   3.5297750e-01  -2.9100270e-01  -1.0772221e-01  -7.8323605e-02   2.1510860e-02  -1.6816899e-01  -2.7896828e-02  -3.7840654e-02  -9.6970437e-02  -1.5670096e-01  -1.9511788e-01  -2.5080364e-01  -1.9428674e-01  -3.2413758e-02  -1.2093928e-01   6.5513701e-03   5.1168194e-02   2.6685128e-01   3.1518580e-01   1.1944476e-01  -1.7680446e-02  -4.7207946e-01  -5.8546626e-01  -4.5704288e-01  -3.8859320e-01  -1.8955825e-01  -1.2257690e-01   8.9109953e-02   8.6851063e-02  -3.1284610e-01  -2.8456742e-01  -1.4284215e-01  -2.5109408e-01  -3.5216219e-01  -3.2653491e-01  -1.8538871e-01  -1.7979107e-01  -1.4199113e-01  -2.0910545e-02  -1.1864902e-01  -2.1445874e-01   3.7462364e-01   3.1418837e-01   2.5604308e-01   3.8849188e-01   4.9327766e-01   4.5536318e-01   2.6983149e-01   2.7059841e-01   2.1652639e-01   2.6948783e-01   4.4213725e-01   4.3085312e-01   2.7559840e-01   4.2121372e-01   4.7694122e-01   4.3693779e-01   1.9324771e-01   4.2739295e-02  -1.8148703e-01  -2.5300424e-01   2.8607195e-01   2.3515105e-01  -4.6751622e-01  -5.4223515e-01  -3.4451928e-01  -2.8627773e-01   8.7833986e-02   3.7529475e-02  -8.3249830e-02  -7.7657554e-02  -4.4861985e-02   9.8079134e-02   4.9732830e-02   1.0960714e-01  -1.4895783e-02  -1.1763297e-02  -1.6322548e-02   1.8575544e-01   4.2505140e-02  -1.6135291e-02   1.4155108e-02   2.6826892e-01  -4.2170195e-01  -3.3959943e-01  -1.0875366e-01  -1.4205511e-01   2.8615602e-02   1.8046249e-01   4.4351753e-01   2.0942185e-01  -9.2564773e-02   1.5918613e-02   2.7697081e-01   1.6983914e-01   5.5411735e-01   5.7752333e-01   7.9733997e-01   8.0235315e-01   1.9293918e-01   4.2418922e-01   2.1261186e-01   4.7403753e-01   1.1735599e-01   1.4371269e-02  -4.2288041e-02   2.1465683e-01   3.5126719e-01   2.4465603e-01   4.9616230e-01   1.0000000e+00   7.7738553e-01   5.9029565e-01   2.4981271e-01   1.3129650e-01
   4.4080864e-01   3.2124026e-01  -2.8058522e-01  -1.8451967e-01  -1.7046463e-01  -1.3917550e-02  -1.3388854e-01   1.2613614e-01  -2.3736942e-01  -2.1430878e-01  -1.0203387e-01  -1.0031443e-01  -1.5388743e-01  -1.1975487e-01  -1.2684441e-01  -2.7600618e-01  -2.5468086e-03   3.8072956e-02   2.2348376e-01   3.2155047e-01   9.6511084e-02   3.2588082e-02  -5.4431368e-01  -5.4025458e-01  -4.8718808e-01  -3.4478368e-01  -7.2501943e-02  -2.4053899e-02  -1.2740335e-02   2.3134635e-02  -4.4234050e-01  -3.5991626e-01  -3.2011955e-01  -3.0562758e-01  -4.7217434e-01  -4.4399705e-01  -1.5659164e-01  -2.9009459e-01  -1.2764029e-01  -1.7280216e-01  -2.3706603e-01  -2.0966114e-01   3.6253101e-01   3.5231563e-01   2.8346908e-01   4.3687241e-01   4.3684756e-01   3.8304506e-01   3.5556857e-01   4.2162945e-01   1.9504092e-01   3.1470858e-01   5.0661551e-01   3.5941230e-01   4.7510550e-01   2.9665618e-01   5.1127940e-01   3.9944091e-01   3.9831434e-01   1.8034745e-01  -1.7434867e-02  -1.6774080e-01   3.7729629e-01   2.7041300e-01  -5.0452699e-01  -5.5606250e-01  -3.4332551e-01  -3.1666958e-01   1.4779198e-01   8.8604282e-02  -1.6154546e-01  -8.3463976e-02  -3.0000105e-01  -1.3282646e-01  -1.8064420e-01  -1.0926019e-01  -1.3240862e-01  -1.5435959e-01  -1.5145801e-01   1.8621368e-02  -9.0364081e-02  -1.8113627e-01  -9.6512144e-02  -2.7005490e-02  -5.6168439e-01  -4.2475690e-01  -4.9425497e-02  -2.0096696e-01   1.2338563e-01   1.8286921e-01   5.9878943e-01   4.3140496e-01   1.9800815e-01   2.3597859e-01   2.1496297e-01   1.6285423e-01   4.5953759e-01   4.6981134e-01   7.3951902e-01   7.0614046e-01   3.0278954e-01   4.3209139e-01   3.2620451e-01   4.9261354e-01   1.4945384e-01   1.2916812e-01   8.5374875e-02   2.9400240e-01   3.2711050e-01   1.4986018e-01   2.5871044e-01   7.7738553e-01   1.0000000e+00   7.3512442e-01   3.3780734e-01   8.4261725e-02
   2.8987554e-01   2.6776978e-01  -1.8014939e-01  -1.4663094e-01  -2.9764473e-01  -2.5627290e-01  -1.8625364e-01   3.0911805e-02  -3.2752834e-01  -3.4774801e-01  -1.9592087e-01  -1.0335673e-01  -1.8290594e-01  -1.5193242e-01  -1.9384678e-01  -3.4364345e-01   3.6829718e-02   5.4764899e-02   2.6488208e-01   3.0602934e-01   6.8589888e-02  -1.5212778e-01  -4.5473193e-01  -4.0780102e-01  -4.2446166e-01  -2.7191855e-01  -1.0402307e-01  -1.3208208e-01   1.0356515e-01   1.6012001e-01  -4.0340442e-01  -2.6098276e-01  -2.6905978e-01  -2.2295516e-01  -4.1484230e-01  -3.5373118e-01  -2.2882578e-01  -2.6808688e-01  -8.2587077e-02  -1.3334198e-01  -1.5793851e-01   1.9237444e-02   3.5861697e-01   3.6221847e-01   2.7452723e-01   3.7186622e-01   3.6378004e-01   3.0241799e-01   3.2303542e-01   3.6517468e-01   2.8509830e-01   3.6611725e-01   5.2710453e-01   3.7498450e-01   3.9673021e-01   1.7691265e-01   3.8938257e-01   3.8744157e-01   3.3136918e-01   1.7790517e-01  -1.2201476e-01  -2.3735951e-01   2.6380495e-01   2.4923381e-01  -3.9673692e-01  -4.7604359e-01  -2.8580193e-01  -2.3568453e-01   9.4312992e-02   1.5961930e-01  -1.2927752e-01  -1.3808479e-01  -1.6958113e-01  -3.7700467e-02  -1.2136729e-01  -6.2649606e-02  -1.9246022e-01  -2.1473587e-01  -1.3755871e-02   1.2792593e-01   3.5344604e-02   3.2935226e-04  -1.6044061e-01   9.1433204e-02  -4.6031809e-01  -2.5962671e-01   6.1302822e-02  -8.9900032e-02   1.9606356e-01   1.1387828e-01   5.4426975e-01   2.8786697e-01   1.6324486e-01   1.7600333e-01   2.2489943e-01   1.8827603e-01   3.4252571e-01   3.5920790e-01   6.4990403e-01   5.8488266e-01   5.0402776e-01   4.0059413e-01   6.1187242e-01   6.4907183e-01   3.6031208e-01   3.1050379e-01   2.4803387e-01   2.9761291e-01   2.8043874e-01   1.4359205e-01   1.8783834e-01   5.9029565e-01   7.3512442e-01   1.0000000e+00   6.4039543e-01   1.4261496e-01
  -9.0365607e-02  -5.5906095e-02   5.3390677e-02  -8.4873609e-02  -9.4849163e-02  -1.2101599e-01  -4.1159876e-02   1.9438151e-02  -2.0251272e-01  -1.1423680e-01  -2.3901249e-01  -1.1865073e-01  -8.7925821e-02  -1.3861548e-01  -1.4170697e-02  -1.5989680e-01  -1.9779610e-01  -1.8246621e-01   7.1453498e-02   4.6355640e-02  -2.2707951e-02  -1.5278782e-01  -1.9686867e-02   2.5990224e-02  -5.7650647e-02   6.2605119e-02   1.3385269e-01   6.1865472e-02  -5.8938897e-02  -1.0416863e-01  -2.8013598e-01  -1.5774716e-01  -1.9879981e-01  -2.1417545e-01  -1.7653875e-01  -2.0779287e-01  -3.0876705e-01  -2.4410059e-01  -6.8872173e-02  -8.8095618e-02  -2.7830126e-01  -3.3410036e-02   2.9624696e-01   3.0134111e-01   2.8049035e-01   3.0103217e-01   2.2379900e-01   2.0446071e-01   2.5197391e-01   2.5978029e-01   2.6323796e-01   1.8539515e-01   3.3122104e-01   2.3628782e-01   2.9060507e-01  -1.0084146e-02   2.3116426e-02   1.0802458e-01   2.6425743e-01   1.7727135e-01   4.6268685e-02  -8.5166665e-02  -1.4095092e-01   1.4267619e-02  -2.0060391e-02  -1.1446832e-01  -2.7014065e-02  -3.3302832e-02   1.0558866e-01   1.9980890e-01  -1.8755716e-01  -1.4040625e-01  -3.0115304e-01  -2.9146623e-01  -3.1035185e-01  -2.5173102e-01  -4.3993046e-01  -3.2566483e-01  -2.0955144e-02  -7.0955421e-02   4.0125082e-02  -9.4378991e-03  -1.6646112e-01  -1.6530134e-03  -4.7349020e-03   7.0327568e-02   8.9198982e-02  -1.4387229e-01   1.5036952e-01   6.2333449e-02   2.3999653e-01   2.0462740e-01   2.9320231e-01   1.4433275e-01   3.3693808e-01   3.1160652e-01   8.4548060e-02   7.2831179e-03   2.6455125e-01   1.7612047e-01   4.6408271e-01   1.7691291e-01   6.8926503e-01   5.5648472e-01   6.8586212e-01   6.4526477e-01   2.5414816e-01   4.8942525e-01   4.6355031e-01   9.7520360e-02   5.7425060e-02   2.4981271e-01   3.3780734e-01   6.4039543e-01   1.0000000e+00   4.8561951e-01
  -1.5112186e-01  -1.0213459e-01   7.9270804e-02  -1.3436658e-01  -2.6123784e-01  -2.7892766e-01   7.1807102e-02   3.8491478e-02  -3.0935978e-01  -2.7326797e-01   2.8534060e-02   1.1932808e-01   1.0544391e-01   5.9117312e-02  -8.5410838e-02  -2.2357194e-01  -3.1553607e-01  -3.1678883e-01   3.9791297e-02  -1.3628279e-01  -7.3136700e-02  -7.7398574e-02   9.4333484e-02   4.1070598e-02  -7.8881983e-02  -3.1322430e-02  -8.0623260e-02  -1.0119305e-01  -1.6883470e-01  -2.3040534e-01  -1.3973451e-01  -1.0702992e-01   7.8694418e-02   3.9646731e-03  -2.1191776e-01  -1.6990656e-01  -5.1628076e-02   1.4804439e-01  -2.1689366e-01  -7.2990750e-02  -3.5540501e-01  -1.5378482e-02   1.1504948e-01   6.0695977e-02   4.9814347e-02   8.6483696e-02   1.1859899e-01   1.2518551e-01   1.0170888e-01   9.5628092e-02   1.8720267e-01   1.8756816e-02   2.9870439e-01   1.2059718e-01   6.7505127e-02   9.8675226e-03   1.9703067e-02  -5.0393338e-03   3.3530862e-01   1.4585552e-01   2.2488426e-01   4.1608398e-02  -1.0246106e-01   1.5453661e-01  -1.2155299e-02  -6.3388914e-02   4.0232113e-02  -1.5685713e-02   9.6448114e-02   2.2070757e-01  -1.8606015e-02   1.3945518e-01  -3.6000569e-01  -3.1154728e-01  -3.7652053e-01  -4.3152768e-01  -2.3866012e-01  -2.9861280e-02  -1.8092750e-01  -1.7183441e-01   1.9270628e-02  -8.5034419e-03  -1.2626708e-01   8.0718484e-02   2.0259091e-01   8.0842004e-02   1.9298761e-02  -1.9915759e-01  -1.0000008e-01   9.1283020e-02   2.5017256e-02   1.1371976e-01   1.3869041e-01   1.6602022e-01   5.7851452e-02  -5.8204195e-02  -2.6300758e-01  -2.7465369e-01  -6.3188976e-02   6.1930957e-02   2.3148016e-01   8.6158853e-02   2.6214309e-01   9.5009187e-02   5.1438973e-01   5.7742525e-01   4.4410748e-01   6.2059654e-01   3.6852686e-01  -2.9091206e-01  -7.4001245e-02   1.3129650e-01   8.4261725e-02   1.4261496e-01   4.8561951e-01   1.0000000e+00
