# Supplementary material for: “I Know that You Know that I Know”: Neural Substrates Associated with Social Cognition Deficits in DM1 Patients
Source: PLoS One. 2016 Jun 3;11(6):e0156901. doi: 10.1371/journal.pone.0156901 (PMC4892543; doi:10.1371/journal.pone.0156901)
Supplement: S2 File — Adjacency matrices obtained by graph theory bases analysis illustrating the intra-nodal correlations in individual subjects (DM1 patients and controls) (ZIP) [file pone.0156901.s002.zip › Adjacency_matrices/Sub_18.txt]

   1.0000000e+00   5.7465039e-01   4.7434668e-02   1.9284727e-02  -4.0234098e-01  -4.6807439e-02   1.5447316e-01   2.0587180e-01  -2.0410331e-01   1.0375086e-01   5.0029545e-01   3.8647405e-01   2.5724080e-01   2.8436528e-01  -1.9619087e-01  -3.4622177e-01   1.5232499e-01   1.7679317e-01   3.3312085e-01   1.3661794e-01  -3.9666205e-01  -3.5428015e-01  -1.7063011e-01  -2.8855791e-01  -4.0474248e-01  -5.3864556e-01  -2.8848223e-01  -1.4329459e-01  -4.1394886e-02  -7.2100704e-02  -3.3149937e-01  -1.9908487e-01   3.2505312e-02   1.8522307e-02  -3.0853525e-01  -3.7738582e-01  -2.2807761e-01  -3.4393159e-01  -2.9061891e-01  -2.7283287e-01  -2.1186752e-01  -3.7239732e-01  -1.1734751e-01  -1.7844732e-02  -2.5066497e-01  -2.9543337e-01  -1.8644307e-01   2.9000054e-02  -1.1866546e-01  -2.0478433e-02  -3.7088886e-03   4.8262875e-03   5.4296766e-03   4.5984274e-02  -2.0499708e-01  -1.0367866e-01   5.1251710e-01   4.2756402e-01   3.2407071e-01   2.3026660e-01   4.9001178e-01   3.8059057e-01   1.6244491e-01   2.8140874e-01   6.3791543e-02  -6.6443288e-02  -2.1502160e-01  -9.2837620e-03  -3.6833074e-02  -4.1416911e-02  -3.6933937e-03   1.8329861e-02  -2.7853036e-01  -2.1432754e-01  -2.2236560e-01  -3.0301914e-01  -1.4540821e-01  -1.1820150e-01  -3.5673440e-02   1.3458403e-01  -7.6792827e-02  -5.5063460e-02  -7.5414497e-02  -2.5241589e-01   9.0481665e-03  -1.4141476e-01   8.5791324e-02  -2.4653225e-01   2.9173837e-01   8.2051624e-02  -2.8458074e-03   1.7656072e-01   8.9579110e-02   2.1703185e-01  -2.8424032e-02   5.2986588e-02  -2.3281689e-01  -2.9641630e-05   3.0538550e-02   2.3056906e-01   5.4544162e-02   1.4312141e-01   1.8471733e-01   2.6585666e-01   9.9192072e-02   1.5384501e-01  -2.2624926e-01  -3.8678870e-02   7.1100595e-02   1.9508383e-02  -1.0956561e-01   9.2024068e-02   1.4002840e-01   2.4725994e-01   3.1415405e-01  -1.5087741e-01
   5.7465039e-01   1.0000000e+00  -8.8292049e-02   1.0296150e-01  -4.3393035e-01  -1.3786875e-01  -1.2940247e-01   1.8605875e-01  -2.6553184e-01   7.5787082e-02   2.1069951e-01   2.5390313e-01  -1.2710931e-03   1.5957779e-01  -1.7361397e-01  -1.7847378e-01   2.2968864e-01   3.3235153e-01   4.6337188e-01   3.7349044e-01  -3.0710651e-01  -1.8766438e-01  -1.6638030e-01  -1.5686176e-01  -3.3813590e-01  -3.7872816e-01  -2.5972251e-01  -1.5080612e-01   1.3597605e-01   7.5859429e-02  -1.7055892e-01  -2.6606672e-02   3.6713768e-02   3.3453336e-02  -3.7503783e-01  -2.6213653e-01  -1.2596382e-01  -1.9352140e-01  -3.1252828e-01  -2.7783071e-01  -1.3099807e-01  -1.5013815e-01  -1.4569486e-01  -7.1507564e-02  -2.2605658e-01  -1.3543819e-01  -3.8319987e-02   1.4445406e-01  -1.0996929e-01   7.7906564e-02  -9.9223533e-02  -2.3234741e-02   6.4211002e-02   1.5303063e-01  -1.4821969e-01  -1.8408996e-01   6.4437776e-01   7.5682484e-01   1.1405486e-03   1.2612337e-01   1.9304092e-01   2.7184014e-01   1.1208112e-01   2.3583711e-01  -2.9345263e-01  -8.2140532e-02  -3.8337204e-01  -6.6767767e-02  -1.1782371e-02  -4.4705426e-02  -3.1855572e-02  -4.2755546e-02  -6.7592654e-03   4.6507843e-02   1.4021398e-02   8.2999835e-05   5.1298569e-02  -9.1504760e-02   2.1198583e-01   3.5320090e-01   1.0280641e-01   4.4613803e-02   6.9654772e-02  -1.0147335e-01  -6.9241901e-02  -7.0597431e-02   1.4133280e-01  -1.5367177e-01   1.0164519e-01  -5.3092160e-02  -1.0986349e-01  -1.4155930e-01  -7.3420659e-02  -1.0692843e-02  -2.2024061e-02   9.8533451e-03  -1.6133833e-01   2.5430746e-02   2.2024762e-01   1.9833612e-01  -4.5164661e-02  -4.3124398e-02   1.7460550e-01   1.4082293e-01   1.6524496e-02   1.2073565e-01  -5.7026128e-02   3.6835646e-02   6.2966631e-02   8.2894170e-02   4.0031050e-02   1.4123251e-01   1.3151103e-01   1.1021943e-01   7.2699590e-02  -2.3646985e-01
   4.7434668e-02  -8.8292049e-02   1.0000000e+00   7.7411123e-02   5.8592180e-02  -1.0147854e-01   6.6338646e-01  -3.5923236e-02  -2.4257259e-01  -1.9045423e-01  -1.3559124e-01  -3.3760298e-01  -2.1159015e-01  -3.0174170e-01   6.6487487e-02  -5.3677741e-02  -4.5365180e-01  -1.9233507e-01   1.2796311e-02  -1.4842719e-01   1.9791177e-01   7.6990023e-02   7.1302275e-01   5.6593898e-01   4.8050948e-01   3.0526753e-01   3.5180822e-01   2.6012373e-01  -5.3644417e-01  -5.4924855e-01   1.8096537e-01   1.6912714e-01  -1.2736755e-01   1.3805345e-02   5.3557255e-01   3.4548815e-01   5.1963686e-02   9.2241824e-02   1.1606478e-01   5.8152769e-02   1.2649814e-01   5.4992546e-02   2.3513199e-01   1.7484475e-01  -1.4690574e-01  -2.9932397e-01   2.0181589e-01   2.5095734e-01  -2.8962701e-01  -3.2505265e-01  -1.6227582e-02  -1.4993260e-01   1.9166612e-01   3.0183686e-01   3.0113012e-01   1.9953275e-01   2.8055892e-02   4.6193027e-02  -4.4376587e-01  -5.7827573e-01  -3.7995672e-01  -4.6275558e-01  -4.5287346e-01  -3.8358205e-01   1.3992612e-01  -1.0009754e-01  -2.2940196e-01  -4.2464429e-01  -6.8445324e-02  -2.1494046e-01   2.3056618e-01   3.0083805e-01  -3.3070319e-01  -3.3242949e-01  -1.2151051e-01  -1.9312847e-01  -1.6228245e-01  -1.3378319e-01  -3.3658876e-01  -1.7957876e-01  -4.4811878e-01  -2.6444825e-01   4.0577234e-02  -3.0513829e-01   5.7492778e-01   2.3580088e-01   2.6504757e-01   1.6381007e-01   4.6359445e-01   2.3802105e-01  -1.1919689e-03   1.3892999e-01   1.9229784e-01   7.5109534e-02   4.2606313e-02  -1.8941726e-02   4.2249535e-02   3.3575145e-01   6.4881764e-02   1.5409333e-01  -1.5335080e-01  -6.3585008e-02   6.7083781e-03  -1.0026740e-01   3.6457917e-01   3.0412537e-01  -7.8566843e-02  -4.3007552e-01   2.3708758e-02   2.6984333e-01   2.7406760e-01   2.8895178e-01   1.7319687e-01   7.8602570e-02   2.1884356e-01   1.8194876e-01
   1.9284727e-02   1.0296150e-01   7.7411123e-02   1.0000000e+00   3.9844865e-02   3.9912616e-01   1.3854675e-01   7.7049727e-01  -1.1379224e-01   3.0839468e-01  -3.3622604e-01   2.8395128e-02  -3.4560126e-01   6.6078379e-02  -3.0021161e-01  -7.2783539e-02  -3.1163473e-01  -1.9439469e-01   1.3498606e-02  -4.9773235e-02   3.1679387e-01   4.4115138e-01   2.7572842e-02   2.7830714e-01   4.1770721e-02   1.3469894e-01   1.8577035e-01   2.6941316e-01  -3.2094399e-01  -4.1982774e-01   1.5818033e-01   2.5622840e-01   5.6748787e-02   2.1383152e-01  -1.2449679e-01  -5.2875225e-02  -8.0878782e-02   8.6567691e-03   1.1211000e-01   1.0798566e-01  -6.7746879e-02  -5.2251741e-02   7.5373838e-02  -1.6662148e-02  -1.6629410e-01  -1.3269514e-02   1.2713681e-01   7.8009122e-02  -1.8888015e-02   1.0471587e-01   1.9951619e-01   1.6719008e-01   3.1101629e-01   2.0263527e-01   3.4253063e-01   1.5696152e-01   2.0879652e-01   2.2747933e-01  -2.9202530e-02   5.9860514e-02   7.0630981e-02   4.2904258e-01  -9.4264823e-02   8.3414438e-02  -6.4429478e-02   4.1127856e-01  -2.2692124e-01  -5.9997420e-02  -8.0649920e-02  -7.0532807e-02  -8.8837091e-02   1.8023065e-02  -2.0459080e-01  -3.1448649e-01  -9.4150860e-02  -2.0319960e-01  -2.6275240e-01  -2.1685995e-01  -9.0761720e-02  -3.3217264e-01  -2.1870122e-01  -3.1025153e-01  -1.7702807e-01  -2.5609046e-01  -1.4433245e-01   2.6730733e-01   1.0290432e-02   1.2428529e-01   4.4840661e-01   4.5394959e-01   1.7067070e-01  -1.6773998e-02   1.5990033e-01  -5.1134068e-04  -3.4848742e-02  -2.1006917e-01   6.2568845e-02   1.6459220e-01   2.2443508e-01   1.4179052e-01   6.5035847e-02   2.3384548e-02   1.3174043e-01   8.4354769e-02   7.7103696e-02   1.3842050e-01  -8.5945490e-02  -2.8833825e-01  -1.8694450e-01  -1.1118517e-01  -7.5914950e-02   5.2203232e-02   5.6213699e-02   7.3847740e-02   7.3128280e-03   4.5457693e-02
  -4.0234098e-01  -4.3393035e-01   5.8592180e-02   3.9844865e-02   1.0000000e+00   5.6393010e-01   1.3211418e-01  -5.0861032e-02   6.8014454e-01   3.5296312e-01  -5.1499875e-02  -1.7654038e-01  -9.6752385e-02  -1.3525391e-01   4.6005898e-01   2.6871373e-01  -3.7808060e-01  -5.5116005e-01  -1.7881681e-01  -3.4870521e-01   6.1511179e-01   5.2003221e-01   9.4506295e-02   1.2930527e-01   6.4213993e-01   6.2030570e-01   8.5104712e-01   6.6600091e-01  -2.7639899e-01  -3.0548778e-01  -2.4813411e-01  -3.7745141e-01  -5.5172150e-01  -4.3022345e-01   1.0735955e-01   8.6952162e-02   3.2810325e-01   2.6504014e-01   4.1327948e-01   3.3857814e-01   2.6890681e-01   1.1595144e-01   5.7398723e-01   3.9183079e-01   4.8131121e-01   3.3689249e-01   4.6208359e-01   2.5519814e-01   5.5697287e-01   4.1918319e-01   5.4791753e-01   5.8386601e-01   2.5208289e-01   3.1626254e-01   5.0276841e-01   4.8045674e-01  -4.0281438e-01  -4.6632279e-01  -2.3975856e-01  -1.6163078e-01  -1.7190915e-01  -7.4605887e-02  -3.8980277e-01  -4.0006493e-01   2.9239788e-01   3.6196668e-01  -4.4192945e-02  -1.1312863e-01  -2.1869756e-01  -2.4876330e-01   3.8327734e-02  -5.8371401e-02  -3.3692500e-03  -3.4536297e-02   1.5706106e-01   8.5353000e-02  -9.3065552e-02  -1.4366169e-01  -7.7404906e-02  -3.2687315e-01  -1.4903853e-01  -2.1787333e-01   2.2888735e-01   7.8368724e-02   2.9462721e-01   3.7714929e-01   7.4991634e-02   4.3769943e-01   5.3863714e-02   4.0067043e-01   2.8612655e-01   3.0883707e-01   2.0509393e-01   1.0063697e-01  -1.8050846e-01  -1.2270413e-01   3.2301853e-01   2.0603217e-01   9.9362093e-02   1.1241053e-01   2.9204375e-01   8.2705889e-02   1.4829479e-01  -5.8860161e-02   3.1898533e-02   1.5293253e-03   2.5779630e-01   1.0323293e-01  -1.9887677e-01  -2.8956926e-01   7.9127842e-02   1.1021908e-01   1.2182763e-02  -1.2451023e-01  -1.0509525e-01   2.9937189e-01
  -4.6807439e-02  -1.3786875e-01  -1.0147854e-01   3.9912616e-01   5.6393010e-01   1.0000000e+00  -1.1854758e-02   3.4650983e-01   3.7422363e-01   6.1104397e-01  -1.0543154e-01   1.8674446e-02  -2.6328836e-01  -1.1868961e-01  -1.2160409e-01  -1.6521404e-01  -2.3633778e-01  -3.7378573e-01  -1.3885905e-01  -3.7332082e-01   6.3317175e-01   6.1138435e-01  -1.5316728e-01  -1.5115667e-01   2.8608047e-01   3.5090430e-01   5.3092316e-01   7.5960081e-01  -3.1776786e-01  -3.5680494e-01  -3.4415894e-01  -3.9279371e-01  -4.0974765e-01  -2.9795012e-01  -1.4597672e-01  -1.7354206e-01   2.6113779e-01   1.5381613e-01   3.2134051e-01   3.2205203e-01   2.7957133e-03  -8.8972827e-02   4.1908384e-01   2.8703217e-01   2.2258487e-01   2.1094796e-01   3.2798033e-01   2.5645683e-01   4.5568505e-01   4.2903900e-01   5.6933613e-01   5.7919163e-01   4.4163533e-01   3.3751486e-01   3.4789615e-01   4.9110461e-01   4.6867426e-02  -2.1619751e-01   4.8119185e-03   1.4024852e-01   1.7325747e-01   4.4240586e-01  -1.6565111e-01  -7.3832789e-02   1.7713945e-01   3.1321513e-01  -2.9119279e-01  -1.5205278e-01  -3.5547687e-01  -3.0961502e-01   7.5313606e-03  -1.3272830e-01  -2.5201709e-01  -2.3742053e-01  -8.3615173e-02  -1.7712709e-01  -1.5884113e-01  -9.5730528e-02   5.6964241e-02  -3.2172655e-01  -7.8152904e-02  -2.6370911e-01  -6.6264034e-02  -1.3104294e-01  -3.0471588e-02   9.7413225e-02   1.7570146e-01   1.5967084e-01   1.3617480e-01   6.0506577e-01   4.4990759e-02   4.1264045e-01   8.7058083e-02   2.7252663e-01  -1.2330128e-01  -8.1510112e-02   1.4233959e-01   2.3910301e-01   1.6650634e-01   2.0820832e-01  -6.0501134e-03   2.7912164e-01  -8.4286457e-03   1.8329022e-01   1.2202088e-01   1.9624851e-01  -1.9817812e-01  -1.3537443e-01  -1.2395503e-01  -1.7543372e-01   3.8517541e-02   1.8875436e-01   8.1592538e-02  -2.6004597e-02   1.0207721e-01   2.8031901e-01
   1.5447316e-01  -1.2940247e-01   6.6338646e-01   1.3854675e-01   1.3211418e-01  -1.1854758e-02   1.0000000e+00   1.9792288e-01   1.4270660e-01  -1.3420290e-02   2.0445494e-01   1.3497905e-01   3.5009712e-01   2.1099025e-01   1.6741194e-01   6.2996109e-02  -2.7095168e-01  -4.5150290e-02  -5.1335561e-02  -1.9644303e-01   1.1856791e-02  -5.9099210e-02   3.8704118e-01   2.4444158e-01   2.6126291e-01   7.8680095e-02   2.3014784e-01   1.5846845e-01  -2.7151568e-01  -2.5673038e-01   5.4603160e-02  -9.2330362e-03  -1.3034054e-01  -3.5041597e-02   2.6268846e-01  -2.2843991e-02  -1.3230811e-02   5.5823367e-02   1.2077247e-01   7.7019117e-02   9.5203220e-02  -2.4216473e-02   1.4804277e-01   1.3677344e-01  -3.9610081e-02  -2.9584487e-01   2.1151787e-01   1.7563423e-01  -1.5485898e-01  -1.9787582e-01   6.4708809e-02  -1.6533212e-03   3.9445707e-02   2.0599598e-01   1.5628076e-01   2.4003995e-01  -2.2693738e-02  -1.1410336e-01  -2.7269037e-01  -3.7154820e-01   5.7927859e-02  -1.1760838e-01  -2.3824867e-01  -1.9057451e-01   3.6239139e-01  -3.4387706e-02  -2.8155613e-01  -4.9585568e-01  -1.7199134e-01  -2.7425658e-01   1.4465071e-01   1.3953597e-01  -2.0840327e-01  -2.4166220e-01  -6.7514884e-02  -1.5110197e-01  -6.9578092e-02  -1.3086837e-01  -2.8108816e-01  -9.4108471e-02  -4.3408823e-01  -1.5256527e-01   1.5323148e-03  -1.3357241e-01   2.5684242e-01   1.6683244e-01   2.0735319e-02   5.1876563e-02   3.0168609e-01   1.7123124e-01   1.6898538e-01   1.6189411e-01   1.5995221e-01  -7.0136165e-02  -1.0589441e-01  -3.9229649e-02  -7.4528725e-02   1.5855500e-01  -1.8896033e-02   1.7736898e-01  -1.1339922e-01  -1.7480245e-01   5.9809852e-03  -1.7031337e-01   1.1204948e-01   1.2043771e-01  -6.5506866e-02  -2.6464221e-01  -8.4447990e-02   1.3149208e-02  -1.7332582e-01   2.6448533e-02   7.0931197e-02   3.9897887e-02   8.5819330e-02   9.4075576e-02
   2.0587180e-01   1.8605875e-01  -3.5923236e-02   7.7049727e-01  -5.0861032e-02   3.4650983e-01   1.9792288e-01   1.0000000e+00  -5.0246099e-02   3.5655098e-01  -7.8433371e-02   3.1815970e-01  -1.9215411e-01   2.3726484e-01  -4.0155770e-01  -3.0779932e-01  -2.8190265e-01  -2.2417954e-01   1.7282365e-01  -8.3572529e-03   1.4665316e-01   3.0784580e-01  -1.0327854e-01   5.6652389e-02  -1.1921624e-01  -8.0702041e-02   6.0023637e-02   1.6954676e-01  -3.0425921e-01  -4.0369327e-01  -6.0772097e-02   1.0426548e-01   3.9084932e-02   2.1555263e-01  -2.4499896e-01  -1.5551038e-01  -2.3509180e-01  -8.8623157e-02  -4.7356672e-02   1.7351639e-02  -3.1121692e-01  -2.8187006e-01   6.2014564e-03   2.2598739e-02  -2.1915733e-01  -1.4576192e-01   1.6365830e-01   2.3679882e-01  -8.4377173e-02   3.8547596e-02   2.1070661e-01   2.1969162e-01   4.4294791e-01   2.7111664e-01   1.6154054e-01   2.2515092e-01   1.6792033e-01   8.3340363e-02   3.4933872e-02   1.4666688e-01   1.4085264e-01   5.3098264e-01  -1.3805611e-01   8.2755465e-02  -5.9838678e-02   3.9011675e-01  -2.6558417e-01   3.2601483e-02  -1.4829765e-01  -1.6347375e-01   4.8101873e-02   1.1832173e-01  -4.0149413e-01  -4.9416506e-01  -4.1242335e-01  -4.7678480e-01  -3.3967222e-01  -2.5340036e-01  -1.4721967e-01  -2.8567248e-01  -2.5359761e-01  -3.9274406e-01  -3.2581813e-01  -3.6315725e-01  -2.2102478e-01   1.2505959e-01  -1.7677686e-01   1.3703211e-02   3.3138568e-01   3.9593655e-01   3.0767803e-01   2.1192118e-01   3.0558202e-01   2.9484758e-02   4.0135029e-02  -1.6277662e-01   9.1220905e-02   2.0704669e-01   3.2338418e-01   3.2855700e-01  -9.6647756e-02  -6.7486973e-03   6.5444112e-02   5.9961862e-02   1.1717119e-01   1.7922727e-01  -2.2606708e-01  -2.9970709e-01  -2.8617428e-02   7.4500245e-02   5.9156662e-03   2.1811176e-01   2.9267548e-01   1.4272850e-01   8.3924905e-02   7.2465995e-02
  -2.0410331e-01  -2.6553184e-01  -2.4257259e-01  -1.1379224e-01   6.8014454e-01   3.7422363e-01   1.4270660e-01  -5.0246099e-02   1.0000000e+00   5.7348378e-01   3.1985992e-01   1.8100139e-01   3.8063028e-01   2.8795526e-01   5.9378026e-01   4.5426387e-01  -6.0448779e-03  -2.2916798e-01  -6.6334498e-02  -1.4841923e-01   1.8403094e-01   1.7875537e-01  -2.8332750e-01  -3.0614709e-01   2.8788037e-01   2.3634222e-01   3.8791132e-01   2.1737257e-01   1.6315415e-01   1.5800776e-01  -2.5652194e-01  -4.5293867e-01  -3.1202840e-01  -3.1831643e-01  -6.5882036e-02  -2.1322385e-01   3.1342547e-01   1.8039343e-01   2.3787210e-01   2.0947197e-01   1.9859052e-01   5.4888497e-02   2.4088141e-01   1.5748874e-01   3.0268328e-01   3.0110372e-01   2.8929648e-01   1.6300086e-01   4.8903783e-01   4.5942257e-01   3.4550149e-01   5.5750976e-01   8.9896829e-02   2.6498181e-01   1.9297036e-01   3.0903566e-01  -3.2330480e-01  -4.0706754e-01  -8.3777468e-02   2.9907839e-02   1.8155597e-01   2.1337756e-01  -1.3677029e-01  -9.9377073e-02   2.9456601e-01   9.4741957e-02  -1.1731437e-01  -2.2383003e-01  -3.5330736e-02  -7.2592788e-02  -5.6199390e-02  -2.5502436e-01   1.4512654e-01   2.0292498e-01   2.7720404e-01   1.9715773e-01   1.0312717e-01  -1.4729883e-01   1.6699002e-01  -2.6444544e-02   1.4816545e-01   5.7460167e-02   3.6250480e-01   3.3536905e-01   7.5390435e-02   1.8692320e-01   1.9567442e-02   1.8475939e-01  -7.7062322e-02   1.5612385e-01   2.1088838e-01   2.1367905e-01  -1.1140360e-01   4.8754960e-02  -2.9709770e-01  -8.7715489e-02  -6.3771995e-02  -7.1942013e-02   3.2077064e-04   8.1671855e-02   3.2970473e-01   1.1637452e-01   2.1718735e-01   9.1679372e-02  -2.5054436e-01  -1.9770438e-01   3.6227973e-01   4.4690176e-01  -2.4303981e-01  -4.7599103e-01  -3.2176969e-01  -1.6573689e-01  -1.0324572e-01  -1.0790459e-01  -2.0363959e-01   8.0294299e-02
   1.0375086e-01   7.5787082e-02  -1.9045423e-01   3.0839468e-01   3.5296312e-01   6.1104397e-01  -1.3420290e-02   3.5655098e-01   5.7348378e-01   1.0000000e+00   2.7224252e-01   1.4118194e-01   3.0244680e-02   1.9243393e-01   1.9131935e-01   2.0298922e-01  -5.3932179e-02  -3.4207012e-01   1.7574671e-01  -4.5711670e-02   2.8099229e-01   3.2603566e-01  -3.0439583e-01  -2.9599739e-01   1.6387368e-01   7.8266224e-02   3.3378459e-01   3.9044217e-01   2.9108999e-02  -1.7306380e-01  -2.2494285e-01  -2.9413430e-01  -1.6994158e-01  -8.1334468e-02  -1.5857972e-01  -1.7504007e-01   1.7877676e-01   1.4367657e-01   6.5088603e-02   1.0379683e-01  -6.3196261e-02  -3.6309491e-02   1.7880122e-01   1.8160290e-01   3.0750371e-02   1.8602000e-01   1.9216243e-01   2.1717848e-01   3.2381128e-01   4.6346140e-01   3.2279226e-01   4.6444960e-01   2.6483269e-01   3.3703657e-01   2.8868686e-01   2.4907079e-01   6.2270405e-02  -7.0096132e-02  -8.7261281e-02   1.0926371e-01   2.0809625e-01   5.0863781e-01  -2.2747645e-01  -9.2331082e-02   2.6094792e-01   2.8359568e-01  -3.0953481e-01  -1.3377603e-01   6.2601654e-02   9.1321604e-02  -1.5556117e-01  -2.2196805e-01  -5.4710011e-02  -1.9709937e-01   5.0853847e-02  -6.7052725e-02  -1.3181653e-01  -2.4073323e-01   2.8444019e-01  -4.2308433e-02   1.5677237e-01  -1.0171002e-01   2.0468217e-01   4.2312083e-02   6.2235744e-02   2.3509849e-01   3.3244759e-01   1.1905241e-01   2.7284023e-01   3.5648822e-01   6.2009405e-02   2.7613779e-01  -1.0288414e-01   1.3070584e-01  -1.2358245e-01  -1.5553741e-01  -1.4578414e-01   1.3103518e-01   1.2550307e-01   2.0850723e-01   2.7667687e-01   1.8041391e-01   2.6509165e-01   2.2348584e-01  -2.4689795e-01  -1.8876015e-01   1.2126258e-01   2.2013784e-01  -8.9307617e-02  -3.9012465e-01  -2.4068331e-01   5.3101040e-02   1.3768644e-01   6.7158819e-02  -1.6647937e-01  -1.8699508e-02
   5.0029545e-01   2.1069951e-01  -1.3559124e-01  -3.3622604e-01  -5.1499875e-02  -1.0543154e-01   2.0445494e-01  -7.8433371e-02   3.1985992e-01   2.7224252e-01   1.0000000e+00   3.9504513e-01   6.6761552e-01   4.5783631e-01   2.9623979e-01   1.1257894e-01   3.1687277e-01   4.3033606e-02   4.4992547e-01   1.8386972e-01  -4.3032124e-01  -4.3873290e-01  -1.9421830e-01  -3.3050201e-01  -1.8996320e-01  -4.3423103e-01  -1.1826023e-01  -1.3700952e-01   3.3299267e-01   2.9773910e-01  -3.5850765e-01  -3.9540523e-01  -1.1991672e-01  -2.2913198e-01  -3.3651547e-01  -4.1831063e-01   4.7344649e-04  -7.2998822e-02  -1.0270665e-01  -9.6628087e-02  -3.6629763e-02  -1.1032617e-01  -1.5934319e-01  -3.3783685e-02  -6.2242848e-02  -1.1738071e-01  -6.2460556e-02  -3.4092941e-04  -6.4375452e-03   4.9244716e-02  -1.1576335e-01   3.5277052e-02  -1.9576332e-01  -2.5113757e-02  -1.6365671e-01  -5.7332553e-02   2.8034092e-02  -2.3728490e-02   1.4348139e-01   6.6783203e-02   2.9954723e-01   1.1521823e-01  -1.0903045e-02  -4.2663885e-02   2.3104265e-01  -9.3744984e-02  -1.6835276e-01  -1.3758327e-01   9.3714394e-02   8.2766547e-02  -3.2091874e-02  -1.0801909e-01   1.4217460e-01   1.3735229e-01   1.0845152e-01   5.4464324e-02   2.2951104e-02  -1.4425408e-01   7.7786341e-02   2.6917306e-01   5.3102885e-02   1.3372037e-01   2.6409351e-01   1.7472532e-01   1.0086887e-01  -1.2508900e-02   8.7333183e-02  -1.2745910e-01  -9.4061827e-02  -2.2080189e-01   1.4245898e-01   1.6753702e-01   6.4167649e-02   5.6187496e-03  -2.2532663e-02   1.1919010e-01  -2.3794762e-01  -6.7249995e-02  -1.5670782e-01   4.2059786e-02   1.5992006e-01  -4.8701094e-02   7.3386514e-02  -2.3318474e-02  -2.2321695e-01  -2.2761938e-01   3.2530554e-03   2.8170603e-01   1.0839573e-01  -1.8082868e-01  -3.5488449e-01  -1.6013038e-01  -3.9018933e-02  -4.5897045e-02  -1.2509960e-01  -1.2004479e-01
   3.8647405e-01   2.5390313e-01  -3.3760298e-01   2.8395128e-02  -1.7654038e-01   1.8674446e-02   1.3497905e-01   3.1815970e-01   1.8100139e-01   1.4118194e-01   3.9504513e-01   1.0000000e+00   4.7455396e-01   7.9514265e-01  -9.6817933e-02  -8.9855147e-03   3.3228235e-01   3.5871745e-01   6.1815512e-02   1.3136889e-01  -3.2965141e-01  -3.5272731e-01  -4.0493323e-01  -4.3388521e-01  -3.7329935e-01  -4.4370366e-01  -2.6790397e-01  -1.5648666e-01   2.5863758e-01   3.0426087e-01  -2.0062550e-01  -1.5707823e-01   1.3825435e-01   6.9418021e-02  -3.6532183e-01  -3.9368028e-01  -2.8393102e-01  -3.0008570e-01  -2.0293270e-01  -1.8411201e-01  -1.6143140e-01  -2.7930724e-01  -9.4176821e-02   1.0893737e-01   8.3842377e-03  -1.3395804e-01  -9.1738246e-02   1.4508132e-02   2.2126562e-02   9.0680441e-02   1.6148581e-03   1.2415628e-01  -8.7297458e-02   7.0233901e-03  -2.3282660e-01   1.7239853e-02   6.8500455e-02  -4.2877282e-02   4.0110516e-01   3.8131913e-01   5.1942468e-01   4.6316808e-01   3.6640213e-01   4.1248209e-01  -4.9172027e-02  -9.3773142e-02  -6.8607038e-02   5.5251992e-02  -3.5431825e-02  -7.3558197e-02  -1.3464491e-01  -2.3678508e-01  -6.0192498e-02  -4.2739091e-03  -1.8109829e-01  -1.3723819e-01   1.3540257e-01   8.3766025e-02   1.4888895e-01   2.2742562e-01   1.0191787e-01   6.1632135e-02  -1.0432062e-01  -9.5657426e-03  -3.7909541e-01  -1.5744117e-01  -2.2625360e-01  -2.2033189e-01  -1.4381337e-01  -1.2439231e-01   2.9582343e-02  -5.7286848e-02  -1.2246125e-01  -1.8466518e-01  -1.1307658e-01  -2.4124767e-02  -2.0274160e-01  -2.9068658e-01  -1.9330377e-01   3.1405165e-02   2.2345341e-02  -9.9034992e-02  -8.1692220e-02  -2.2698170e-02  -2.9998501e-01  -1.9722969e-01  -2.1988812e-02   5.2237328e-02  -1.4009395e-01  -2.3798366e-01  -3.6901292e-01  -3.4137118e-01  -2.0669198e-01  -1.6114184e-01  -1.8603283e-01  -3.2510743e-01
   2.5724080e-01  -1.2710931e-03  -2.1159015e-01  -3.4560126e-01  -9.6752385e-02  -2.6328836e-01   3.5009712e-01  -1.9215411e-01   3.8063028e-01   3.0244680e-02   6.6761552e-01   4.7455396e-01   1.0000000e+00   6.7368582e-01   3.5489227e-01   2.5794201e-01   4.3947535e-01   3.4134220e-01  -2.4562098e-02   8.5712328e-02  -4.7358118e-01  -4.7418714e-01  -3.1246913e-01  -4.7128725e-01  -3.2451249e-01  -4.7932650e-01  -3.1784081e-01  -3.9644648e-01   5.0603341e-01   5.2936266e-01  -4.6788471e-02  -1.4773377e-01   1.8996473e-01   1.9150411e-02  -2.2523337e-01  -5.0123076e-01  -1.8018184e-01  -2.2730511e-01  -1.8957961e-01  -2.5221454e-01  -6.1112229e-02  -9.0139163e-02  -3.0337432e-01  -1.7482382e-01  -5.0797888e-02  -1.7294326e-01  -2.2572854e-01  -2.5739865e-01  -7.1318187e-02  -3.9340175e-02  -1.9983420e-01  -1.1134638e-01  -4.4577185e-01  -2.3001169e-01  -2.8403370e-01  -2.5567441e-01  -7.7497251e-02  -7.0215535e-02   2.8670322e-01   2.1519517e-01   5.1482831e-01   2.0277839e-01   3.2453037e-01   3.4261297e-01   3.0651175e-01  -2.3610917e-01   4.4560437e-02  -1.6385465e-01   1.1060107e-01   1.0625907e-01  -2.5145498e-02  -1.1087489e-01   2.7461396e-01   2.1066143e-01   1.7027812e-01   1.4222376e-01   1.5418781e-01  -9.6034544e-02   1.6518014e-01   2.5423382e-01   2.1329624e-01   3.3056956e-01   8.5341959e-02   2.8605048e-01  -1.4707615e-01  -2.1797934e-01  -1.6398056e-01  -4.0002721e-01  -1.5813261e-01  -4.2777682e-01   1.0939950e-01  -1.2848930e-01  -1.6135206e-01  -1.9145852e-01  -4.2819494e-02   1.3512352e-01  -3.2089630e-01  -3.4918737e-01  -2.8751616e-01  -1.4902139e-01   1.8624892e-01  -1.6440672e-01   1.0889874e-01  -3.9795527e-02  -3.3887809e-01  -3.6353456e-01   2.2298717e-01   3.1506959e-01   9.3429284e-02  -2.5617049e-01  -5.6143692e-01  -4.3015052e-01  -2.0342257e-01   4.3695333e-02  -1.6039462e-01  -2.6774681e-01
   2.8436528e-01   1.5957779e-01  -3.0174170e-01   6.6078379e-02  -1.3525391e-01  -1.1868961e-01   2.1099025e-01   2.3726484e-01   2.8795526e-01   1.9243393e-01   4.5783631e-01   7.9514265e-01   6.7368582e-01   1.0000000e+00   8.9290528e-02   2.5726750e-01   3.3149915e-01   2.8120258e-01   2.3184387e-02   1.6625219e-01  -4.1249547e-01  -3.6959161e-01  -4.4651069e-01  -4.3253991e-01  -3.6547168e-01  -5.0191667e-01  -2.2154414e-01  -2.5007451e-01   4.0020799e-01   3.8906697e-01  -5.9679065e-03  -2.6686807e-02   2.6382899e-01   1.4037731e-01  -3.9767783e-01  -5.3171700e-01  -3.0138350e-01  -2.9709675e-01  -2.1767166e-01  -2.1540584e-01  -9.4088240e-02  -1.8371010e-01  -3.1304014e-01  -7.5727035e-02  -1.6478496e-01  -2.3072241e-01  -2.5067205e-01  -1.8602530e-01  -9.6751115e-02   4.2916377e-03  -1.6849604e-01  -1.1982995e-02  -3.1465060e-01  -9.9381081e-02  -1.6634981e-01  -1.3262826e-01  -2.2999331e-02  -4.4413523e-03   4.2291202e-01   3.8569344e-01   5.3236786e-01   5.1101362e-01   3.0052172e-01   4.8045275e-01   5.4394106e-02  -1.1670563e-01  -6.0018896e-02  -5.4645538e-02   7.5822359e-02   8.0629477e-02  -1.6442410e-01  -2.3013793e-01   1.0923389e-01   1.1080129e-01   4.9423304e-02   4.2439707e-02   1.0947331e-01  -6.8001587e-02   2.1529534e-01   1.5457401e-01   2.1850360e-01   3.6890461e-02  -1.9848696e-02   4.5565831e-02  -3.4415221e-01  -1.2519986e-01  -1.9977942e-01  -3.1262933e-01   7.3258520e-03  -2.1620596e-01   1.0611742e-01  -2.0335727e-01  -1.8759396e-01  -3.6591186e-01   4.1154852e-03   8.3246703e-02  -2.9764586e-01  -3.6582344e-01  -2.8871131e-01  -8.1190633e-02   2.2336785e-01  -2.8500967e-01   6.9949482e-02  -1.1373341e-01  -3.7823226e-01  -3.3349696e-01   1.9547276e-01   1.7554321e-01   1.0373513e-02  -3.1697999e-01  -5.4441138e-01  -4.4052728e-01  -2.5748656e-01  -4.6479359e-02  -2.4780227e-01  -3.8738792e-01
  -1.9619087e-01  -1.7361397e-01   6.6487487e-02  -3.0021161e-01   4.6005898e-01  -1.2160409e-01   1.6741194e-01  -4.0155770e-01   5.9378026e-01   1.9131935e-01   2.9623979e-01  -9.6817933e-02   3.5489227e-01   8.9290528e-02   1.0000000e+00   6.8356437e-01  -4.1766646e-02  -1.5730458e-01   1.0845677e-01   1.0551345e-01   8.1143326e-02   5.0045278e-02   1.6080161e-01   6.9326497e-02   4.0463175e-01   2.5768866e-01   3.0846180e-01  -1.5036159e-02   1.8285888e-01   1.5067435e-01   8.4421591e-02  -7.7452423e-02  -1.0487853e-01  -4.2373023e-02   2.1996111e-01   9.8780271e-02   1.7326086e-01   1.1969728e-01   9.4839840e-02  -2.2969096e-03   3.0403763e-01   2.0951975e-01   1.0557134e-01   2.8870144e-02   1.7087914e-01   1.2529397e-01   9.0614446e-02  -1.0318114e-01   2.2634674e-01   4.5985949e-02   8.5559417e-02   1.2824478e-01  -1.6628707e-01   3.5704058e-02   2.2580330e-01  -7.1793671e-02  -2.2392380e-01  -1.2227470e-01  -2.9071220e-01  -3.0017302e-01  -1.8333510e-01  -2.8230544e-01  -2.1243650e-01  -2.4273777e-01   2.6287614e-01   5.3136605e-02   5.3234255e-02  -2.0675103e-01   2.4102902e-01   8.6630588e-02  -6.5582649e-02   3.0273467e-02   2.7100070e-01   2.9623536e-01   4.0280445e-01   3.2552874e-01   3.3634681e-02  -2.7584256e-01   1.1538812e-01   8.9951991e-02   2.0322170e-01   2.6328554e-01   6.6700446e-01   5.1797686e-01   5.1852579e-01   4.3098520e-01   2.3206354e-01   2.7417175e-01   7.5680510e-02  -7.1483616e-02   1.0457019e-01  -6.6558128e-02  -1.1119189e-01   2.6704676e-02  -3.0567178e-01  -1.5348912e-01  -1.1300228e-01  -1.2572296e-01  -1.5110244e-01  -1.7016657e-01   5.0415228e-01   9.0604116e-02   3.8015824e-01   1.1452267e-01  -2.2783201e-01  -3.0232020e-01   5.6302580e-01   4.4979634e-01  -2.5097546e-01  -4.6586327e-01  -2.0205960e-01  -1.7492428e-01  -1.5569924e-01  -2.1261386e-03  -2.6899356e-01  -3.2429312e-02
  -3.4622177e-01  -1.7847378e-01  -5.3677741e-02  -7.2783539e-02   2.6871373e-01  -1.6521404e-01   6.2996109e-02  -3.0779932e-01   4.5426387e-01   2.0298922e-01   1.1257894e-01  -8.9855147e-03   2.5794201e-01   2.5726750e-01   6.8356437e-01   1.0000000e+00   3.9898342e-02  -1.4336161e-02  -4.5084983e-02   1.4661088e-01  -3.7626593e-02  -4.7291582e-02   9.4661478e-02   1.7751239e-01   1.9754165e-01   1.4683075e-01   1.4575876e-01  -1.3313028e-01   3.2887796e-01   3.7123685e-01   2.5906391e-01   1.0212748e-01   1.1532027e-01   1.4495125e-01   2.6356300e-01   1.7233759e-01   2.2065219e-01   1.8734023e-01   1.1047237e-01   1.1046402e-01   4.2533204e-01   3.9866836e-01  -2.0624841e-02  -8.5046954e-02   9.0190094e-02   5.2901347e-02  -1.2312269e-01  -2.5128363e-01   1.0041826e-01  -6.5785266e-03  -1.8136060e-01  -9.4125408e-02  -3.3100150e-01  -4.0585851e-02   1.3943849e-01  -1.5537997e-01  -1.6471351e-01  -2.9701523e-02  -1.8650784e-01  -2.1230917e-01  -1.5024416e-01  -1.8664480e-01   1.9168771e-02  -8.9267453e-02   1.2638527e-01   3.8662430e-02   1.1425424e-01  -1.4317622e-01   2.4887382e-01   2.1514009e-01  -2.9527061e-01  -1.5472667e-01   4.6892370e-01   3.6387658e-01   5.5901147e-01   5.3012026e-01   3.1105330e-01   1.5986292e-02   2.9020276e-01   1.6880293e-01   2.5221739e-01   3.3070792e-01   6.8492401e-01   6.4149731e-01   2.4107681e-01   4.5361596e-01   2.6616828e-01   2.2728004e-01   1.2601952e-02  -1.0254955e-01  -3.8565233e-02  -3.0919841e-01  -3.0633717e-01  -2.5624898e-01  -2.1235852e-01  -1.3544623e-01  -3.0969325e-01  -3.1610072e-01  -2.9460456e-01  -3.1930317e-01   4.6311482e-01  -9.4583882e-02   2.5071412e-01  -1.2341147e-02  -4.7390584e-01  -5.4403197e-01   5.7539706e-01   4.9142808e-01  -2.3028776e-01  -4.8694032e-01  -3.6917018e-01  -4.0560368e-01  -4.1291252e-01  -1.0428087e-01  -4.6755984e-01  -2.9272473e-01
   1.5232499e-01   2.2968864e-01  -4.5365180e-01  -3.1163473e-01  -3.7808060e-01  -2.3633778e-01  -2.7095168e-01  -2.8190265e-01  -6.0448779e-03  -5.3932179e-02   3.1687277e-01   3.3228235e-01   4.3947535e-01   3.3149915e-01  -4.1766646e-02   3.9898342e-02   1.0000000e+00   6.6941674e-01   4.1472536e-02   3.2076431e-01  -5.1667367e-01  -5.0480312e-01  -4.2556835e-01  -5.0006977e-01  -5.4211384e-01  -5.5203439e-01  -5.5052936e-01  -4.4811232e-01   6.5407451e-01   7.0054457e-01  -9.4802716e-02  -1.2274147e-01   2.9141048e-01   5.6985191e-02  -2.8056540e-01  -2.9451906e-01  -2.5854974e-01  -3.4201387e-01  -3.5397910e-01  -4.2032004e-01  -2.1061348e-01  -6.9046156e-02  -3.1551969e-01  -2.2010618e-01   6.2664466e-02   1.1061517e-01  -3.3906499e-01  -2.9832828e-01   1.3661082e-03   1.4582516e-01  -2.6801397e-01  -1.5382144e-01  -3.1252128e-01  -3.0009765e-01  -4.0865050e-01  -4.0844210e-01   3.0708322e-01   3.0390124e-01   4.4031161e-01   4.4165014e-01   4.5275948e-01   2.2110526e-01   6.9198128e-01   5.3518022e-01  -1.0081784e-02  -2.0260310e-01   2.2994785e-01   1.8832760e-01   1.6222824e-01   2.4094633e-01  -2.5497226e-01  -2.7834221e-01   4.3537100e-01   4.7216862e-01   1.4970078e-01   3.6698819e-01   2.9484644e-01   1.9047765e-01   5.0187324e-01   5.6193941e-01   5.6827713e-01   4.9396815e-01   3.9222187e-02   2.2283392e-01  -2.9439299e-01  -3.0587864e-01  -5.1476899e-02  -4.5821801e-01  -3.5764364e-01  -3.6129244e-01  -2.6469544e-01  -2.7198158e-01  -2.8690172e-01  -2.5676937e-02   6.2293739e-02   5.0437654e-02  -3.0544459e-01  -4.4477986e-01  -1.4087896e-01  -2.1082321e-01   5.9873527e-02   3.6756742e-02  -8.9865957e-02   1.2226296e-01  -2.4095054e-01  -1.2967742e-01  -7.0497491e-02   2.6847707e-01   5.9498722e-02  -1.6474076e-01  -3.0132843e-01  -3.2532422e-01  -1.8174863e-01  -5.0134492e-02  -5.9400474e-02  -4.3356522e-01
   1.7679317e-01   3.3235153e-01  -1.9233507e-01  -1.9439469e-01  -5.5116005e-01  -3.7378573e-01  -4.5150290e-02  -2.2417954e-01  -2.2916798e-01  -3.4207012e-01   4.3033606e-02   3.5871745e-01   3.4134220e-01   2.8120258e-01  -1.5730458e-01  -1.4336161e-02   6.6941674e-01   1.0000000e+00  -6.8821642e-02   2.5199870e-01  -5.6700808e-01  -5.7786996e-01  -1.6822564e-01  -2.8293960e-01  -4.7978628e-01  -4.6168467e-01  -6.0234207e-01  -4.9970380e-01   4.1691247e-01   6.4777936e-01   1.8021642e-01   1.4308283e-01   3.2112977e-01   1.7020709e-01  -6.7481824e-02  -1.5416148e-01  -2.9005379e-01  -2.8046398e-01  -4.1811127e-01  -3.8568550e-01  -5.6818942e-02   2.4383033e-02  -3.7545637e-01  -3.5407891e-01  -1.5361181e-01  -1.2254137e-01  -3.6123816e-01  -3.4875387e-01  -2.2589595e-01  -1.6458925e-01  -4.2863202e-01  -3.9352182e-01  -3.5617328e-01  -3.0125404e-01  -6.1556182e-01  -4.6100841e-01   3.6266518e-01   4.2465736e-01   2.3452176e-01   2.0089100e-01   2.9076727e-01   8.0993777e-02   6.6557052e-01   5.6754320e-01  -1.9346152e-01  -4.2492369e-01   7.6984324e-02  -7.1004829e-02   3.3814404e-02   1.7087782e-02  -5.2970844e-02  -2.2220018e-01   1.6112026e-01   3.5902353e-01   5.4849827e-02   2.2861370e-01   2.7664265e-01   3.3572813e-01   1.7077956e-01   5.1590989e-01   3.2342738e-01   5.7296668e-01  -9.9239583e-02   2.1296947e-01  -2.8256831e-01  -3.5868884e-01  -2.0047542e-01  -4.9615927e-01  -3.1535920e-01  -4.3029105e-01  -2.6294381e-01  -4.0696377e-01  -2.7814115e-01  -1.0658638e-01  -1.7597192e-01  -8.7456760e-02  -4.2217469e-01  -5.7382368e-01  -2.3284818e-01  -2.4419724e-01  -1.5710044e-01  -4.0981967e-02  -1.8401701e-01   4.2816389e-02  -1.3284919e-01  -3.6132431e-02  -3.7397298e-02   3.3427137e-02  -1.4791854e-01  -5.3382405e-02  -2.6241135e-01  -3.7513568e-01  -3.0140514e-01  -1.3206486e-01   3.9042721e-02  -3.1411188e-01
   3.3312085e-01   4.6337188e-01   1.2796311e-02   1.3498606e-02  -1.7881681e-01  -1.3885905e-01  -5.1335561e-02   1.7282365e-01  -6.6334498e-02   1.7574671e-01   4.4992547e-01   6.1815512e-02  -2.4562098e-02   2.3184387e-02   1.0845677e-01  -4.5084983e-02   4.1472536e-02  -6.8821642e-02   1.0000000e+00   6.1852560e-01  -3.1648211e-01  -1.3541183e-01  -1.6837778e-02   3.4693034e-02  -1.0698784e-01  -2.2931646e-01  -7.1811440e-02  -1.0442307e-01   1.6374465e-01   1.7267663e-02  -2.1378707e-01  -1.4919109e-01   3.4795246e-02  -4.7481162e-02  -3.5034454e-01  -1.0649672e-01   7.9871013e-02   9.1959522e-02  -1.5676058e-02   2.6456453e-02   1.3953787e-01   1.2042948e-01  -8.0231434e-02  -9.5247235e-02  -2.8992963e-01  -9.6040766e-02   1.7604401e-01   2.6609298e-01  -8.4857073e-02  -7.2015057e-03   4.5367959e-02   8.2474715e-02   2.8519588e-01   3.5967208e-01   1.1273819e-01   8.2402048e-02   1.0401113e-01   2.2776949e-01  -2.0497688e-01  -1.9049383e-01  -2.6980719e-01  -1.3378921e-01  -2.8229088e-01  -1.8991226e-01  -3.6456649e-01  -2.2318126e-01  -4.0197879e-01  -1.7740710e-01   2.1753888e-01   6.1832933e-02  -4.2951416e-02  -4.6731580e-02   2.3109889e-02   7.9068198e-02   2.4085191e-02   3.6942329e-02  -1.2542092e-01  -1.9814455e-01  -1.1685653e-01   5.5205322e-03   5.7564979e-02  -3.5482713e-02   3.6720584e-01   1.8250060e-01   2.1428606e-01   1.4361685e-01   1.1675015e-01   1.4984837e-01   9.4729298e-02   1.2410376e-01   1.0900811e-01   2.3772363e-01   1.6900958e-01   6.8932033e-02  -1.4916082e-01  -2.3038029e-01  -4.5959505e-02   1.9827875e-01   1.9947078e-01   2.3348354e-01   5.6804454e-02  -1.2886398e-02   1.9188913e-01   9.4255851e-03  -4.0205688e-02  -4.1600336e-02  -2.7847666e-02   1.3876083e-01  -1.5765899e-01   1.5233162e-01   1.5892573e-01   2.4351582e-01   2.9001386e-01   5.6784101e-02  -1.2577626e-02  -4.4923631e-02
   1.3661794e-01   3.7349044e-01  -1.4842719e-01  -4.9773235e-02  -3.4870521e-01  -3.7332082e-01  -1.9644303e-01  -8.3572529e-03  -1.4841923e-01  -4.5711670e-02   1.8386972e-01   1.3136889e-01   8.5712328e-02   1.6625219e-01   1.0551345e-01   1.4661088e-01   3.2076431e-01   2.5199870e-01   6.1852560e-01   1.0000000e+00  -3.9788933e-01  -1.8977530e-01  -4.7670746e-02   6.9376352e-03  -2.7203304e-01  -3.1823352e-01  -3.5235377e-01  -3.3623808e-01   3.6269766e-01   2.8179597e-01   1.1513976e-01   1.8788968e-01   4.3241053e-01   2.8643105e-01  -3.2006379e-01  -1.6894735e-01  -1.3162440e-01  -1.9047803e-01  -2.9885203e-01  -2.6884732e-01   5.1408978e-02   1.6230908e-01  -2.6026626e-01  -2.2957236e-01  -4.0037175e-01  -2.5447966e-01  -9.8460959e-02  -1.3563236e-01  -3.8733876e-01  -2.5018277e-01  -3.0792165e-01  -2.8523065e-01  -2.5365705e-03   6.5827212e-02  -1.3291930e-01  -3.8263022e-01   6.9924253e-02   3.2526962e-01   5.4386508e-02   7.2533565e-02  -1.5527400e-01  -8.7715818e-02   1.7207933e-01   2.5970153e-01  -3.6312491e-01  -2.9386802e-01  -8.4475470e-03  -1.3195786e-02   6.8539136e-01   5.0522272e-01  -2.1607677e-01  -6.3943395e-02   2.8218774e-01   3.7616796e-01   7.9451637e-02   2.7996054e-01  -8.5012285e-02  -1.7065830e-01   1.0818231e-01   2.0830306e-01   3.7112504e-01   2.5806107e-01   2.8015239e-01   2.9322607e-01   1.4220055e-01   2.9253586e-02   2.5734096e-02  -1.4306618e-01  -7.9849225e-03  -2.0494345e-01  -7.8208050e-02  -2.9726418e-01  -8.3248965e-02  -1.8122810e-01   3.0670599e-02  -1.8983921e-01  -1.4575363e-01  -1.6028128e-01  -3.0249009e-02  -2.0195759e-01   1.6659427e-01  -1.4882862e-01   1.4471102e-01   4.9763002e-02  -2.6228635e-01  -2.0132784e-01   1.2549068e-01   2.7928597e-01  -9.5554502e-02  -5.3846107e-02  -2.8359317e-02  -8.3360805e-02  -5.1744543e-02   8.7776271e-02  -1.1940932e-01  -3.4586959e-01
  -3.9666205e-01  -3.0710651e-01   1.9791177e-01   3.1679387e-01   6.1511179e-01   6.3317175e-01   1.1856791e-02   1.4665316e-01   1.8403094e-01   2.8099229e-01  -4.3032124e-01  -3.2965141e-01  -4.7358118e-01  -4.1249547e-01   8.1143326e-02  -3.7626593e-02  -5.1667367e-01  -5.6700808e-01  -3.1648211e-01  -3.9788933e-01   1.0000000e+00   8.7024966e-01   2.4544038e-01   2.6407188e-01   6.8042104e-01   7.1367559e-01   6.8075344e-01   7.3522952e-01  -4.4967017e-01  -5.9337944e-01   6.5706481e-02  -2.8934591e-03  -3.1944034e-01  -8.4309916e-02   2.5307209e-01   2.7690071e-01   1.5106975e-01   1.3511707e-01   2.6663022e-01   1.7876729e-01  -8.4214408e-02  -1.1088206e-01   5.3257847e-01   3.9158844e-01   3.1200930e-01   2.2886084e-01   4.5966872e-01   2.8744238e-01   2.9482500e-01   1.7966794e-01   4.9586016e-01   3.6166531e-01   3.6575560e-01   2.3303772e-01   4.3701178e-01   3.4531711e-01  -1.3424143e-01  -2.3720445e-01  -2.9294666e-01  -1.6086048e-01  -2.1425810e-01  -9.8424872e-03  -3.9033474e-01  -3.5787869e-01   2.2949376e-01   4.5223941e-01  -3.6128149e-02  -1.8868655e-03  -1.3310082e-01  -1.1077167e-01   1.5293947e-01   1.7096738e-01  -2.1529733e-01  -3.3861916e-01  -1.9401574e-01  -2.9348306e-01  -3.1316524e-01  -2.5544598e-01  -3.1632575e-02  -3.3457142e-01  -2.1113025e-01  -3.4914908e-01  -7.9919849e-02  -2.5690559e-01   2.0041544e-01   2.7541258e-01   8.0171564e-02   2.8591860e-01   1.3484006e-01   3.8260014e-01   9.5003715e-02   1.4522584e-01   1.3570361e-01   8.5519675e-02   3.1357946e-02  -8.8877044e-02   4.3497877e-01   3.6118922e-01   2.5123662e-01   1.1096303e-01   4.8337571e-02   8.5243144e-02   1.0225428e-01   6.1510011e-03   1.3882142e-01   7.3921815e-02   7.4582959e-03  -2.0592426e-01  -2.5176834e-02  -1.2389133e-01   2.7988951e-01   2.3304377e-01   5.2166989e-02  -6.7323763e-02  -9.6938715e-02   2.7845655e-01
  -3.5428015e-01  -1.8766438e-01   7.6990023e-02   4.4115138e-01   5.2003221e-01   6.1138435e-01  -5.9099210e-02   3.0784580e-01   1.7875537e-01   3.2603566e-01  -4.3873290e-01  -3.5272731e-01  -4.7418714e-01  -3.6959161e-01   5.0045278e-02  -4.7291582e-02  -5.0480312e-01  -5.7786996e-01  -1.3541183e-01  -1.8977530e-01   8.7024966e-01   1.0000000e+00   1.1342740e-01   2.0436112e-01   5.1680686e-01   6.1604368e-01   5.3942705e-01   6.0548587e-01  -3.2777298e-01  -5.1815273e-01   1.0949189e-01   9.8559409e-02  -2.1149797e-01  -2.5191375e-04   6.0611034e-02   1.4356930e-01   1.5000450e-01   1.7329164e-01   1.9204805e-01   1.7536150e-01  -1.0890109e-01  -6.7467279e-02   4.0472831e-01   2.7672239e-01   1.1422293e-01   1.2272978e-01   4.2577450e-01   2.9413555e-01   1.9939627e-01   8.9438739e-02   4.3373524e-01   3.4400812e-01   4.3007879e-01   2.8517740e-01   4.5424243e-01   3.0505042e-01  -6.7571124e-02  -1.4784446e-01  -2.8630167e-01  -1.3515416e-01  -2.2123338e-01   9.6136958e-02  -4.0536232e-01  -2.5369668e-01   6.5504777e-02   3.8931021e-01  -1.5792602e-01  -5.1486045e-02  -2.7558659e-02  -4.7277047e-02   1.2984997e-01   2.3555101e-01  -1.7563636e-01  -2.6048537e-01  -1.3084035e-01  -2.3100102e-01  -3.2414172e-01  -3.0552486e-01   3.8349271e-02  -3.6428500e-01  -7.6233459e-02  -3.3603201e-01  -3.4229058e-02  -1.6605253e-01   1.2896763e-01   3.2664923e-01   1.3072868e-01   2.6534563e-01   2.1282986e-01   4.5490796e-01   6.1328340e-02   1.3336441e-01   6.4582131e-02   3.8939004e-02   1.4488960e-01  -9.7671441e-02   3.7915548e-01   4.1505265e-01   3.0659427e-01   1.4659870e-01   3.6164326e-02   4.3950345e-02   1.1782752e-01   5.1317595e-02   1.1244166e-01   9.5889136e-02  -3.5464158e-02  -1.0813455e-01   4.4988156e-02  -3.6611921e-02   2.8363064e-01   3.2867875e-01   1.7567616e-01   4.3167347e-02  -7.7366696e-02   2.7208913e-01
  -1.7063011e-01  -1.6638030e-01   7.1302275e-01   2.7572842e-02   9.4506295e-02  -1.5316728e-01   3.8704118e-01  -1.0327854e-01  -2.8332750e-01  -3.0439583e-01  -1.9421830e-01  -4.0493323e-01  -3.1246913e-01  -4.4651069e-01   1.6080161e-01   9.4661478e-02  -4.2556835e-01  -1.6822564e-01  -1.6837778e-02  -4.7670746e-02   2.4544038e-01   1.1342740e-01   1.0000000e+00   8.4586221e-01   4.8208671e-01   4.6120922e-01   2.6561407e-01   1.6552606e-01  -5.4182439e-01  -4.6078598e-01   4.1461146e-01   4.0847207e-01  -1.0156811e-01   1.3229993e-01   6.2751242e-01   6.0111243e-01  -5.9203608e-02   1.8769991e-02  -2.9865939e-02  -1.9503627e-02   6.7718307e-02   1.0835662e-01   2.1701599e-01   8.4994563e-02   1.5867182e-02  -9.7809600e-02   1.7476781e-01   3.6899958e-02  -1.9306609e-01  -3.9697594e-01  -1.5786281e-01  -3.2299103e-01   1.7640636e-01   1.2884317e-01   1.8287227e-01  -6.3657799e-02   4.9235941e-02   8.5427100e-02  -5.3643113e-01  -6.7048508e-01  -5.9689257e-01  -6.3965596e-01  -3.3598362e-01  -4.8928900e-01   1.6615361e-01   1.1993697e-01   7.0215583e-02  -1.3794749e-01   4.8097140e-02  -8.0554543e-02   3.2882282e-01   4.6324728e-01  -2.1318449e-01  -2.0829030e-01  -1.4539303e-01  -5.4212348e-02  -2.3155702e-01  -2.5965390e-02  -4.3712701e-01  -2.3766959e-01  -5.0799829e-01  -9.4586067e-02   1.0945425e-01  -1.7615252e-02   6.1141936e-01   3.0864014e-01   1.6450562e-01   2.1495152e-01   2.0676628e-01  -1.3686662e-02   1.1121360e-01   3.7027127e-02   2.6309271e-01   8.6900245e-02  -3.0064898e-02  -1.2500076e-01   5.2241541e-02   8.0565626e-02   1.0220007e-01  -5.4268400e-02  -8.8044297e-02  -3.4914242e-02  -3.6740267e-02  -1.6348921e-01   2.4676059e-01   1.6950927e-01   4.8786294e-02  -3.6701166e-01  -3.4870863e-02   1.7605536e-01   2.5379758e-01   1.4949174e-01   1.6225270e-03  -8.3803129e-02   4.6103815e-02   3.3301593e-02
  -2.8855791e-01  -1.5686176e-01   5.6593898e-01   2.7830714e-01   1.2930527e-01  -1.5115667e-01   2.4444158e-01   5.6652389e-02  -3.0614709e-01  -2.9599739e-01  -3.3050201e-01  -4.3388521e-01  -4.7128725e-01  -4.3253991e-01   6.9326497e-02   1.7751239e-01  -5.0006977e-01  -2.8293960e-01   3.4693034e-02   6.9376352e-03   2.6407188e-01   2.0436112e-01   8.4586221e-01   1.0000000e+00   4.6823903e-01   5.2697378e-01   3.0569720e-01   1.8081111e-01  -5.1150343e-01  -4.6936369e-01   3.3815301e-01   4.0390057e-01  -9.2986265e-02   1.3156719e-01   5.4307076e-01   6.1470140e-01   6.1317460e-02   1.4484025e-01   1.5591318e-01   1.6537743e-01   1.9176571e-01   2.1432286e-01   2.2994255e-01   7.2411005e-02   3.0997762e-02  -2.0059478e-02   2.0513114e-01   9.3610291e-02  -1.6014683e-01  -2.6494928e-01  -8.8068873e-02  -2.2460578e-01   2.1441353e-01   1.4347205e-01   3.4213097e-01   2.0262705e-02  -2.6633360e-03   1.0089557e-01  -5.3421698e-01  -6.1197338e-01  -6.6429514e-01  -5.8309410e-01  -3.8754190e-01  -5.2009329e-01   3.4721772e-02   2.6589366e-01   4.5272020e-02  -8.8497147e-02   8.0526837e-02  -5.0711338e-02   1.9498861e-01   3.5622253e-01  -9.1568844e-02  -1.5730959e-01  -3.5510615e-02   1.1563872e-02  -1.3835050e-01  -7.1702124e-02  -3.6485479e-01  -2.5677018e-01  -5.4126861e-01  -1.4348129e-01   1.0312604e-01  -5.9357130e-02   4.7925954e-01   4.8526826e-01   1.1517806e-01   3.6807575e-01   2.1729928e-01   9.7880571e-02   1.8267855e-01  -4.5514185e-02   3.4115645e-01   1.9325057e-02   7.8744335e-02  -6.2354218e-02   2.0030282e-01   2.2698619e-01   1.3203193e-01  -4.4882317e-02  -6.8828580e-02  -6.7492799e-02  -4.1116982e-02  -2.4788039e-01   2.5262826e-01   1.2050284e-01   6.8358388e-02  -3.6583565e-01  -4.9496897e-02   2.0560159e-01   2.7486343e-01   1.4953224e-01  -6.6275940e-03  -1.2045922e-01  -3.6348322e-02   4.0080305e-02
  -4.0474248e-01  -3.3813590e-01   4.8050948e-01   4.1770721e-02   6.4213993e-01   2.8608047e-01   2.6126291e-01  -1.1921624e-01   2.8788037e-01   1.6387368e-01  -1.8996320e-01  -3.7329935e-01  -3.2451249e-01  -3.6547168e-01   4.0463175e-01   1.9754165e-01  -5.4211384e-01  -4.7978628e-01  -1.0698784e-01  -2.7203304e-01   6.8042104e-01   5.1680686e-01   4.8208671e-01   4.6823903e-01   1.0000000e+00   8.6547791e-01   7.7674699e-01   6.5510728e-01  -3.9238908e-01  -4.8874334e-01   1.3773367e-01  -1.1975428e-02  -3.5410298e-01  -1.4485821e-01   5.0214322e-01   4.6904688e-01   2.9673517e-01   3.0153669e-01   3.2016852e-01   2.5007656e-01   2.2895408e-01   1.7720422e-01   4.9104991e-01   3.7964343e-01   3.0361640e-01   1.6189586e-01   3.9617046e-01   3.0353669e-01   1.5872368e-01   4.6492546e-02   2.5152670e-01   2.5386365e-01   1.6619335e-01   2.5998014e-01   4.3195896e-01   3.1775689e-01  -3.2632480e-01  -3.4193283e-01  -5.9726386e-01  -5.6767552e-01  -5.0077245e-01  -4.2775441e-01  -6.6989197e-01  -6.6540790e-01   2.5328547e-01   2.5790197e-01  -6.4970051e-02  -2.1463230e-01   1.7806564e-03  -9.6378547e-02   3.0483929e-01   1.8930021e-01  -1.2771546e-01  -1.3492442e-01   2.2495960e-02  -7.5191867e-02  -1.9056634e-01  -1.8896436e-01  -1.7491598e-01  -2.0282865e-01  -3.7091196e-01  -2.7667206e-01   1.1024613e-01  -1.4045946e-01   4.5658344e-01   3.6321201e-01   1.8078344e-01   4.0685814e-01   1.7244147e-01   2.1944636e-01   9.9636020e-02   1.1523727e-01   1.3419166e-01   5.8740245e-02  -3.7527982e-02  -6.7901127e-02   3.1309133e-01   3.8092244e-01   5.2043481e-02   3.3797847e-02   9.3072770e-02   1.5541728e-02   7.5448321e-02  -1.7700780e-01   1.0114542e-01   4.3281455e-02   1.7271709e-01  -1.4277121e-01  -1.3824264e-01  -1.0976477e-01   2.3329864e-01   1.5072617e-01  -6.1264189e-02  -2.2285170e-01  -1.6301169e-01   2.7770802e-01
  -5.3864556e-01  -3.7872816e-01   3.0526753e-01   1.3469894e-01   6.2030570e-01   3.5090430e-01   7.8680095e-02  -8.0702041e-02   2.3634222e-01   7.8266224e-02  -4.3423103e-01  -4.4370366e-01  -4.7932650e-01  -5.0191667e-01   2.5768866e-01   1.4683075e-01  -5.5203439e-01  -4.6168467e-01  -2.2931646e-01  -3.1823352e-01   7.1367559e-01   6.1604368e-01   4.6120922e-01   5.2697378e-01   8.6547791e-01   1.0000000e+00   6.6079217e-01   6.0588661e-01  -4.3779190e-01  -4.7960472e-01   1.6483612e-01   8.1483906e-02  -3.6889020e-01  -1.4417623e-01   4.7347797e-01   5.3311395e-01   2.7149826e-01   2.7300275e-01   3.2867287e-01   3.0354768e-01   1.9817542e-01   1.4924294e-01   5.4363048e-01   3.6143976e-01   3.7028453e-01   3.0905873e-01   4.6973429e-01   3.4214771e-01   2.9271341e-01   1.1509856e-01   3.1951349e-01   2.7051493e-01   2.9324465e-01   2.6308223e-01   4.0959359e-01   3.4182315e-01  -2.6432878e-01  -3.5200510e-01  -5.4511441e-01  -4.9530465e-01  -4.9953180e-01  -3.8590054e-01  -5.3632935e-01  -6.1654237e-01   1.6612276e-01   3.2431760e-01  -1.4054854e-03  -1.1595572e-01  -3.3101504e-02  -1.0201035e-01   2.9323141e-01   1.9676526e-01  -1.1387265e-01  -9.4397696e-02   2.7878375e-02   8.0420020e-03  -1.0561132e-01  -4.3922745e-02  -1.6923454e-01  -2.6374533e-01  -3.6827757e-01  -1.8438683e-01   3.3658510e-02  -5.5074933e-02   2.9637504e-01   3.7229736e-01   1.0252023e-01   4.6968780e-01   6.7624622e-02   2.3944715e-01   9.8379093e-02   1.4786248e-01   1.2033462e-01   4.6202226e-02  -2.4869574e-02  -5.6034798e-02   3.8185915e-01   3.4423979e-01   1.8749729e-01   1.2342199e-01   5.1086030e-04   1.7521092e-02  -3.5652104e-02  -1.3482002e-01   1.6452896e-01   1.0516523e-01   1.0407757e-01  -1.8197679e-01  -1.2773005e-01  -3.9209996e-03   3.4177484e-01   2.2029883e-01  -1.9888237e-02  -2.1557147e-01  -9.1299188e-02   2.7640334e-01
  -2.8848223e-01  -2.5972251e-01   3.5180822e-01   1.8577035e-01   8.5104712e-01   5.3092316e-01   2.3014784e-01   6.0023637e-02   3.8791132e-01   3.3378459e-01  -1.1826023e-01  -2.6790397e-01  -3.1784081e-01  -2.2154414e-01   3.0846180e-01   1.4575876e-01  -5.5052936e-01  -6.0234207e-01  -7.1811440e-02  -3.5235377e-01   6.8075344e-01   5.3942705e-01   2.6561407e-01   3.0569720e-01   7.7674699e-01   6.6079217e-01   1.0000000e+00   8.3752171e-01  -4.8882023e-01  -5.5255137e-01  -1.9069593e-01  -2.7068152e-01  -6.0276427e-01  -4.1135517e-01   1.8654678e-01   2.0905945e-01   3.6353566e-01   3.5057617e-01   4.5653010e-01   3.8906125e-01   2.7484753e-01   1.5333771e-01   5.5813111e-01   4.3889131e-01   3.4001182e-01   2.2896396e-01   4.5218228e-01   3.5115892e-01   3.6330138e-01   3.1172926e-01   4.9719503e-01   5.0158834e-01   2.8079042e-01   4.0545686e-01   6.0617488e-01   5.6831892e-01  -2.8225620e-01  -3.0638366e-01  -4.1077208e-01  -3.3973355e-01  -3.3780997e-01  -1.5879974e-01  -6.0086716e-01  -5.4260203e-01   2.0133557e-01   3.5901179e-01  -1.9822468e-01  -1.8655802e-01  -2.4634498e-01  -2.8698957e-01   5.9838765e-02   8.5709945e-03  -1.7197694e-01  -1.8942838e-01   6.8801556e-02  -1.6738884e-02  -1.9832163e-01  -2.1962421e-01  -1.8114280e-01  -3.3916179e-01  -3.0639731e-01  -4.2139957e-01   1.5469171e-01  -1.5174851e-01   4.2422180e-01   4.2223183e-01   2.1024898e-01   5.4158857e-01   2.8053745e-01   5.0607458e-01   2.3440594e-01   3.0600162e-01   2.6551416e-01   5.7109635e-02  -9.7350367e-02  -1.2730935e-01   3.8429518e-01   4.2992898e-01   1.5525161e-01   2.1593444e-01   2.0414446e-01  -1.2530634e-02   1.4073283e-01  -1.4959861e-01   1.6247900e-01   1.2383251e-01   1.5721966e-01  -1.2327005e-01  -1.5700921e-01  -1.5331773e-01   2.2610281e-01   2.6315035e-01   4.2348465e-02  -1.3052318e-01  -4.0581977e-02   3.5732962e-01
  -1.4329459e-01  -1.5080612e-01   2.6012373e-01   2.6941316e-01   6.6600091e-01   7.5960081e-01   1.5846845e-01   1.6954676e-01   2.1737257e-01   3.9044217e-01  -1.3700952e-01  -1.5648666e-01  -3.9644648e-01  -2.5007451e-01  -1.5036159e-02  -1.3313028e-01  -4.4811232e-01  -4.9970380e-01  -1.0442307e-01  -3.3623808e-01   7.3522952e-01   6.0548587e-01   1.6552606e-01   1.8081111e-01   6.5510728e-01   6.0588661e-01   8.3752171e-01   1.0000000e+00  -4.7852658e-01  -5.8425831e-01  -3.0740050e-01  -3.3599689e-01  -5.6700790e-01  -4.2326701e-01   2.0756160e-02   3.7050510e-02   3.0703526e-01   2.4679934e-01   3.8550360e-01   3.5308561e-01   8.2027735e-02  -1.4603426e-02   6.0506556e-01   5.1755040e-01   2.9980879e-01   1.4630656e-01   4.8212558e-01   4.2244649e-01   3.3302655e-01   3.2677100e-01   5.2609148e-01   4.8769765e-01   3.6642215e-01   3.9385434e-01   4.7989829e-01   5.5949401e-01  -9.1972762e-02  -2.6508505e-01  -2.5083726e-01  -1.5699797e-01  -1.2629079e-01   4.1221889e-02  -4.6807262e-01  -4.1052849e-01   2.2008037e-01   3.5456989e-01  -2.9173300e-01  -2.0196099e-01  -2.5231082e-01  -2.6847155e-01   8.0901806e-02  -5.2587762e-02  -2.5676017e-01  -2.4763550e-01  -7.7626152e-02  -1.5701041e-01  -2.2099006e-01  -1.3873612e-01  -8.7171894e-02  -2.4971991e-01  -3.0683067e-01  -3.8730278e-01  -5.9946779e-02  -3.1235120e-01   2.7061588e-01   2.8474924e-01   2.2082056e-01   3.4506138e-01   2.0303522e-01   5.2254146e-01   6.3277711e-02   3.2988031e-01   2.0196062e-01   1.1147401e-01  -1.9219124e-03  -2.5949456e-02   3.9048513e-01   4.8401116e-01   1.7444774e-01   2.6900294e-01  -2.6095104e-02   4.4059644e-02  -6.7705188e-02  -8.6275963e-02   2.2520346e-01   2.2139128e-01  -1.9859269e-01  -2.4365242e-01  -7.1057008e-02  -8.9274303e-02   2.4594835e-01   3.1396548e-01   7.2536712e-02  -1.4123902e-01   6.2689168e-02   3.7735431e-01
  -4.1394886e-02   1.3597605e-01  -5.3644417e-01  -3.2094399e-01  -2.7639899e-01  -3.1776786e-01  -2.7151568e-01  -3.0425921e-01   1.6315415e-01   2.9108999e-02   3.3299267e-01   2.5863758e-01   5.0603341e-01   4.0020799e-01   1.8285888e-01   3.2887796e-01   6.5407451e-01   4.1691247e-01   1.6374465e-01   3.6269766e-01  -4.4967017e-01  -3.2777298e-01  -5.4182439e-01  -5.1150343e-01  -3.9238908e-01  -4.3779190e-01  -4.8882023e-01  -4.7852658e-01   1.0000000e+00   8.0573254e-01   5.9067701e-02  -7.8713067e-02   4.2844123e-01   1.5916673e-01  -3.5647314e-01  -3.4653597e-01   1.8657704e-02  -5.1823136e-02  -1.6217655e-01  -1.8509133e-01  -4.8690908e-04   1.0156657e-01  -3.4916148e-01  -2.9812249e-01  -5.4992375e-02  -1.9554899e-02  -2.4491797e-01  -3.2513820e-01  -5.4383617e-02   6.0533287e-03  -3.1089184e-01  -1.8462738e-01  -5.0041902e-01  -3.4792056e-01  -3.3310267e-01  -3.8677798e-01  -5.2175128e-03   1.3608414e-02   2.4886159e-01   2.5459446e-01   2.5869923e-01   8.8296716e-02   3.6854337e-01   3.1381805e-01  -1.1877478e-01  -3.3367418e-01   7.6365547e-02   1.7057995e-02   2.3100950e-01   3.0149124e-01  -1.9719588e-01  -2.7995468e-01   6.7074042e-01   5.0264131e-01   3.9431403e-01   3.5509313e-01   3.4956640e-01   1.3781326e-01   5.1637359e-01   4.7598327e-01   6.0973148e-01   4.5223839e-01   2.6981318e-01   3.9287148e-01  -3.7862491e-01  -2.3286761e-01  -5.3901547e-02  -3.3243607e-01  -4.6252733e-01  -4.8106214e-01  -2.6089383e-01  -3.2298417e-01  -4.6401711e-01  -2.2991957e-01   7.2346096e-02   7.9296789e-02  -2.3527874e-01  -3.4527439e-01  -2.3117903e-01  -2.6024754e-01   8.1176237e-02  -9.8956667e-02  -3.8748145e-02   3.3635472e-02  -4.9045003e-01  -4.3323819e-01   1.0927811e-01   5.9130104e-01   7.5586991e-02  -1.4192118e-01  -3.3225716e-01  -3.4581639e-01  -2.0801943e-01  -1.1918501e-01  -3.3435760e-01  -2.8653960e-01
  -7.2100704e-02   7.5859429e-02  -5.4924855e-01  -4.1982774e-01  -3.0548778e-01  -3.5680494e-01  -2.5673038e-01  -4.0369327e-01   1.5800776e-01  -1.7306380e-01   2.9773910e-01   3.0426087e-01   5.2936266e-01   3.8906697e-01   1.5067435e-01   3.7123685e-01   7.0054457e-01   6.4777936e-01   1.7267663e-02   2.8179597e-01  -5.9337944e-01  -5.1815273e-01  -4.6078598e-01  -4.6936369e-01  -4.8874334e-01  -4.7960472e-01  -5.5255137e-01  -5.8425831e-01   8.0573254e-01   1.0000000e+00   5.3826324e-02  -5.0043639e-02   3.4411812e-01   9.1281367e-02  -2.2555262e-01  -2.5204907e-01   3.9928680e-02  -1.2225999e-02  -1.3866976e-01  -1.1804146e-01   1.3673559e-01   2.1278404e-01  -4.4974181e-01  -3.9184403e-01  -2.4527485e-02   9.3000547e-03  -3.8489006e-01  -4.3154626e-01  -2.9815016e-02  -5.1309707e-02  -4.0645484e-01  -2.4552614e-01  -5.4803337e-01  -3.9823633e-01  -4.8782486e-01  -3.7794558e-01  -3.4437087e-03   5.6634600e-02   2.8546874e-01   2.5182863e-01   2.3884523e-01   3.4519529e-02   5.4094863e-01   4.1197240e-01  -1.7542979e-01  -4.2492027e-01   1.8159953e-01   3.4944951e-02   9.8514078e-02   1.6731941e-01  -2.3272977e-01  -3.2304713e-01   5.8512320e-01   6.4229869e-01   4.2453543e-01   5.0593955e-01   4.5333863e-01   2.8744812e-01   3.8216978e-01   5.2153858e-01   5.5480520e-01   6.2529802e-01   2.3264076e-01   5.9261138e-01  -3.8787146e-01  -2.6062447e-01  -1.1864744e-01  -2.8568088e-01  -5.6311398e-01  -4.6530361e-01  -2.3696975e-01  -3.3962061e-01  -4.0526610e-01  -1.7048346e-01  -1.1153474e-01  -3.9922478e-03  -3.5017915e-01  -5.4178040e-01  -3.6017956e-01  -3.7007423e-01   7.6883991e-02  -2.9059041e-02  -9.7781379e-02   1.8462050e-02  -4.2987072e-01  -3.8468758e-01   1.5467687e-01   5.2463782e-01  -7.9961404e-02  -1.8765880e-01  -3.7773647e-01  -4.7947380e-01  -3.9708675e-01  -1.2756411e-01  -2.3158659e-01  -3.0640564e-01
  -3.3149937e-01  -1.7055892e-01   1.8096537e-01   1.5818033e-01  -2.4813411e-01  -3.4415894e-01   5.4603160e-02  -6.0772097e-02  -2.5652194e-01  -2.2494285e-01  -3.5850765e-01  -2.0062550e-01  -4.6788471e-02  -5.9679065e-03   8.4421591e-02   2.5906391e-01  -9.4802716e-02   1.8021642e-01  -2.1378707e-01   1.1513976e-01   6.5706481e-02   1.0949189e-01   4.1461146e-01   3.3815301e-01   1.3773367e-01   1.6483612e-01  -1.9069593e-01  -3.0740050e-01   5.9067701e-02   5.3826324e-02   1.0000000e+00   8.9595203e-01   5.4197260e-01   6.2164234e-01   3.8486165e-01   3.7663149e-01  -3.1642375e-01  -1.3331511e-01  -3.3241541e-01  -2.8070116e-01  -1.0117501e-01   1.7070008e-01  -3.6253749e-01  -2.9830900e-01  -2.8052670e-01  -1.3748953e-01  -2.6147977e-01  -4.3661127e-01  -4.0801473e-01  -5.3895930e-01  -4.9939650e-01  -5.9722435e-01  -2.7801517e-01  -2.8717116e-01  -1.1853350e-01  -4.9019201e-01  -4.9350602e-02   9.4984817e-02  -2.3511675e-01  -3.3070622e-01  -3.0928613e-01  -2.5410117e-01  -2.3523773e-02   3.8693172e-02   4.4972174e-02  -5.1594545e-02   2.9660745e-01   3.5586841e-02   3.8663218e-01   3.9305114e-01   2.2416024e-01   3.3377655e-01   1.3376394e-01   2.3894903e-02   3.3097490e-02   8.0247835e-02  -1.4049810e-01   2.5204950e-02  -1.1423078e-01  -1.2102454e-01  -1.6389425e-02   1.0396539e-01  -1.1399820e-01   1.4026127e-01  -1.2410008e-03  -1.4861633e-02  -5.9648532e-02  -1.5727356e-01   8.9345242e-02  -3.8683468e-01  -8.0946117e-02  -4.1562913e-01  -2.7879176e-01  -2.1700933e-01   1.1787504e-01  -1.5135041e-01  -1.0260967e-01  -3.1237864e-01  -9.4417119e-02  -3.7830163e-01   1.2260631e-01  -1.5588446e-01   9.3446834e-02  -5.6829042e-02  -2.4651147e-01  -2.1977633e-01   3.2963370e-01   3.4731863e-03   3.4433362e-02  -3.3250473e-02  -1.1691862e-01  -3.2341505e-01  -2.5243082e-01   3.0609648e-03  -1.9384038e-01  -2.4635709e-01
  -1.9908487e-01  -2.6606672e-02   1.6912714e-01   2.5622840e-01  -3.7745141e-01  -3.9279371e-01  -9.2330362e-03   1.0426548e-01  -4.5293867e-01  -2.9413430e-01  -3.9540523e-01  -1.5707823e-01  -1.4773377e-01  -2.6686807e-02  -7.7452423e-02   1.0212748e-01  -1.2274147e-01   1.4308283e-01  -1.4919109e-01   1.8788968e-01  -2.8934591e-03   9.8559409e-02   4.0847207e-01   4.0390057e-01  -1.1975428e-02   8.1483906e-02  -2.7068152e-01  -3.3599689e-01  -7.8713067e-02  -5.0043639e-02   8.9595203e-01   1.0000000e+00   5.4355568e-01   6.8158607e-01   3.4457235e-01   4.1225538e-01  -4.6186226e-01  -2.4250801e-01  -4.1299134e-01  -3.5847879e-01  -2.2021774e-01   4.9923837e-02  -3.8871187e-01  -2.6044088e-01  -3.2387609e-01  -1.7881117e-01  -2.8991115e-01  -3.9440538e-01  -4.4703025e-01  -5.5170547e-01  -4.8402574e-01  -6.3395820e-01  -1.8196210e-01  -2.5199855e-01  -9.1513941e-02  -5.1214485e-01   6.9609263e-02   2.2020810e-01  -1.4900098e-01  -2.5059945e-01  -2.7964580e-01  -1.8106952e-01   2.8969936e-02   8.1556284e-02   1.0184270e-02   7.0490208e-02   3.1388031e-01   1.6272841e-01   3.8337543e-01   3.7228512e-01   1.4258752e-01   3.8043916e-01   5.2162590e-02  -6.4851199e-02  -4.6166036e-02   1.3770456e-02  -2.0395940e-01  -3.4228835e-02  -1.0575764e-01  -9.9662937e-02  -4.0950982e-02   1.0837820e-01  -2.4404441e-01   2.9007669e-02  -1.1562977e-03   7.9236559e-02  -3.3718881e-02  -1.4340996e-01   1.6526875e-01  -3.3644101e-01  -1.0551454e-01  -4.1796119e-01  -2.0259662e-01  -1.7777601e-01   2.2870318e-01  -1.0513691e-01  -6.3903474e-02  -2.1988347e-01  -3.6045109e-02  -3.3542973e-01   7.3524930e-02  -1.3572996e-01   5.7479592e-02  -5.0607184e-02  -1.5975944e-01  -1.6854514e-01   2.3094821e-01  -1.0032189e-01   1.5832237e-01   4.0767515e-02  -6.0113885e-02  -2.2561312e-01  -1.6069915e-01   1.2108277e-01  -8.9324942e-02  -2.8389680e-01
   3.2505312e-02   3.6713768e-02  -1.2736755e-01   5.6748787e-02  -5.5172150e-01  -4.0974765e-01  -1.3034054e-01   3.9084932e-02  -3.1202840e-01  -1.6994158e-01  -1.1991672e-01   1.3825435e-01   1.8996473e-01   2.6382899e-01  -1.0487853e-01   1.1532027e-01   2.9141048e-01   3.2112977e-01   3.4795246e-02   4.3241053e-01  -3.1944034e-01  -2.1149797e-01  -1.0156811e-01  -9.2986265e-02  -3.5410298e-01  -3.6889020e-01  -6.0276427e-01  -5.6700790e-01   4.2844123e-01   3.4411812e-01   5.4197260e-01   5.4355568e-01   1.0000000e+00   8.3331967e-01   5.5851068e-02  -1.1907314e-03  -4.2008703e-01  -4.2953368e-01  -4.1108370e-01  -3.9125070e-01  -2.1822493e-01  -9.6985069e-02  -4.4749715e-01  -2.7921391e-01  -4.1532264e-01  -3.1623880e-01  -4.3100604e-01  -4.3164814e-01  -4.1751575e-01  -4.0468784e-01  -3.9709591e-01  -5.0885147e-01  -2.8959908e-01  -2.9396684e-01  -2.2637663e-01  -5.7501585e-01   3.2840047e-02   1.7566376e-01   2.8452701e-01   2.0376947e-01   8.9462245e-02   7.1718677e-02   3.1029525e-01   4.8429964e-01  -1.1545756e-01  -2.6461345e-01   3.4957451e-01   2.1405994e-01   4.8372286e-01   4.6838478e-01   1.6789527e-02   1.3686399e-01   2.0032810e-01   1.3334123e-02  -1.1472484e-01  -7.5191438e-02  -5.1449692e-02  -3.9751160e-02   1.8125572e-01   8.6981438e-02   3.1388052e-01   2.7993956e-01  -9.6628831e-02   1.2156227e-01  -2.5112943e-01  -3.0659813e-01  -1.0964098e-01  -4.5874075e-01   8.2730358e-03  -3.7058043e-01  -2.4870589e-01  -3.7370572e-01  -3.3969722e-01  -8.3718252e-02   1.6152667e-01  -3.2442664e-02  -2.9467102e-01  -4.2086579e-01  -1.9023463e-01  -3.7384236e-01   4.4930575e-02   1.2112782e-02   1.1915024e-01   1.1657698e-01  -3.1217130e-01  -2.9024333e-01   1.0364637e-01   1.5444308e-01   9.2379614e-02  -1.1826523e-02  -1.2303246e-01  -2.7591328e-01  -1.4360293e-01   2.3274994e-01  -7.5327436e-03  -3.6841601e-01
   1.8522307e-02   3.3453336e-02   1.3805345e-02   2.1383152e-01  -4.3022345e-01  -2.9795012e-01  -3.5041597e-02   2.1555263e-01  -3.1831643e-01  -8.1334468e-02  -2.2913198e-01   6.9418021e-02   1.9150411e-02   1.4037731e-01  -4.2373023e-02   1.4495125e-01   5.6985191e-02   1.7020709e-01  -4.7481162e-02   2.8643105e-01  -8.4309916e-02  -2.5191375e-04   1.3229993e-01   1.3156719e-01  -1.4485821e-01  -1.4417623e-01  -4.1135517e-01  -4.2326701e-01   1.5916673e-01   9.1281367e-02   6.2164234e-01   6.8158607e-01   8.3331967e-01   1.0000000e+00   2.8844191e-01   2.6158683e-01  -4.6854871e-01  -4.1748018e-01  -3.9939389e-01  -3.7506549e-01  -3.0208865e-01  -1.4148916e-01  -3.8819693e-01  -3.0096528e-01  -3.7774191e-01  -3.6826258e-01  -3.6206403e-01  -3.9476368e-01  -4.0145298e-01  -5.1375212e-01  -3.6508442e-01  -5.0782880e-01  -1.3597952e-01  -2.2101462e-01  -1.0355353e-01  -5.3747623e-01   1.1559296e-01   2.3837138e-01   5.6915624e-02   1.8247879e-02  -4.5461578e-02   8.2406680e-02   1.4144004e-01   3.0415500e-01   3.2769531e-02   6.5291724e-03   2.9890043e-01   1.8017719e-01   4.1249281e-01   4.0316505e-01   8.1613819e-02   3.0452228e-01   5.7994243e-02  -1.8528836e-01  -1.9688611e-01  -1.9438972e-01  -2.0593451e-01  -1.6084522e-01   1.0231972e-01  -7.7937848e-03   1.1855447e-01   1.8706189e-01  -1.1156620e-01   7.1054174e-02  -9.2391657e-02  -1.0233881e-01  -5.1539334e-02  -3.0175735e-01   1.5730910e-01  -2.5534288e-01  -1.2959688e-01  -3.3370855e-01  -1.8610066e-01  -6.9134023e-02   1.6027251e-01  -9.8880181e-02  -2.3293322e-01  -3.1909142e-01  -8.2194372e-02  -3.1191927e-01   1.0491614e-01   1.4357855e-02   2.2145181e-01   1.8308316e-01  -1.9814636e-01  -2.1557544e-01   1.4408704e-01   3.5293786e-02   1.1069806e-01  -5.7452269e-02  -9.6667149e-02  -2.1096089e-01  -1.4384533e-01   2.8648763e-01  -1.5417547e-02  -2.7947854e-01
  -3.0853525e-01  -3.7503783e-01   5.3557255e-01  -1.2449679e-01   1.0735955e-01  -1.4597672e-01   2.6268846e-01  -2.4499896e-01  -6.5882036e-02  -1.5857972e-01  -3.3651547e-01  -3.6532183e-01  -2.2523337e-01  -3.9767783e-01   2.1996111e-01   2.6356300e-01  -2.8056540e-01  -6.7481824e-02  -3.5034454e-01  -3.2006379e-01   2.5307209e-01   6.0611034e-02   6.2751242e-01   5.4307076e-01   5.0214322e-01   4.7347797e-01   1.8654678e-01   2.0756160e-02  -3.5647314e-01  -2.2555262e-01   3.8486165e-01   3.4457235e-01   5.5851068e-02   2.8844191e-01   1.0000000e+00   8.2583406e-01   2.2845739e-02   5.5771396e-02   3.2513854e-02  -1.3966965e-02   1.4088655e-01   1.4466468e-01   1.1909982e-01   6.4954082e-02   1.2316940e-01   1.5604525e-02  -8.2366982e-02  -1.0618954e-01  -1.2095498e-01  -2.6209004e-01  -1.5539887e-01  -2.5051037e-01  -5.0505052e-02  -4.3153052e-02   9.9468653e-02  -9.8654130e-02  -6.1251037e-02  -7.6805420e-02  -4.1075230e-01  -5.2326792e-01  -3.9071369e-01  -4.7274907e-01  -1.6975140e-01  -3.6907847e-01   3.4475357e-01   1.4673751e-01   3.3643470e-01   8.8618479e-03   1.8826604e-03  -3.6440200e-02   2.0338585e-01   2.5432049e-01  -8.6516240e-02  -1.8759507e-01  -3.6039428e-02  -6.5927393e-02   2.3498454e-02   9.5315140e-02  -1.1783994e-01  -3.9864405e-02  -2.7617142e-01   1.1187631e-01   5.8621047e-02   2.7164767e-02   4.1372344e-01   2.1185719e-01   1.8370188e-01   1.3120859e-01   1.5090114e-01  -3.0017036e-02  -1.0818414e-01  -8.0882848e-02  -2.2118683e-02   1.5125592e-01  -9.6930009e-03   1.5566187e-03  -1.0632973e-01  -3.6082376e-02  -1.7802224e-01  -2.5868361e-01  -6.9613877e-02   1.6432199e-01  -3.0141349e-02  -6.8707547e-02   1.0324436e-01  -3.3053969e-02   2.0839412e-01  -2.2058689e-01  -6.5268621e-03  -2.3229950e-02   5.3004766e-02  -8.9841347e-02  -1.4430140e-01  -5.3555688e-02   1.1611014e-02   1.0168261e-03
  -3.7738582e-01  -2.6213653e-01   3.4548815e-01  -5.2875225e-02   8.6952162e-02  -1.7354206e-01  -2.2843991e-02  -1.5551038e-01  -2.1322385e-01  -1.7504007e-01  -4.1831063e-01  -3.9368028e-01  -5.0123076e-01  -5.3171700e-01   9.8780271e-02   1.7233759e-01  -2.9451906e-01  -1.5416148e-01  -1.0649672e-01  -1.6894735e-01   2.7690071e-01   1.4356930e-01   6.0111243e-01   6.1470140e-01   4.6904688e-01   5.3311395e-01   2.0905945e-01   3.7050510e-02  -3.4653597e-01  -2.5204907e-01   3.7663149e-01   4.1225538e-01  -1.1907314e-03   2.6158683e-01   8.2583406e-01   1.0000000e+00   2.3406588e-02   1.4059417e-01   3.7004206e-02   2.2778308e-02   9.9887678e-02   1.8628827e-01   1.7425565e-01   1.4044975e-01   2.1715299e-01   1.8722899e-01   4.7931064e-02   1.0601795e-02   5.5246918e-03  -1.7308965e-01  -6.7422619e-02  -1.6271935e-01   8.8874979e-02  -1.5445956e-02   1.8501990e-01  -2.4294407e-02  -1.0020056e-01  -4.1410816e-02  -4.6454774e-01  -5.1995505e-01  -5.8622256e-01  -5.5771656e-01  -2.2889578e-01  -4.9668755e-01   1.2050929e-01   2.5551916e-01   3.5949803e-01   2.5734998e-01   2.8990573e-02   3.0055131e-02   1.1514169e-01   2.4595421e-01  -3.4883139e-02  -1.4531087e-01  -5.3979930e-02   5.5441568e-03  -1.2635426e-02   1.7860964e-01  -1.7220419e-01  -4.4768139e-02  -2.6288235e-01   3.6774990e-02   4.5541484e-02   5.7908940e-02   3.3537327e-01   2.8574793e-01   1.0999169e-01   3.6072917e-01   4.9622047e-02   1.3597743e-02  -4.7785527e-02  -1.8796094e-02   4.9224985e-02   7.6448475e-02  -2.7456000e-03  -1.8568075e-01   1.2766946e-01   7.3273901e-02   3.8599219e-02  -1.3118222e-01  -3.2342836e-02   8.0821971e-02  -2.5558767e-02  -1.4239494e-01   6.9127935e-02  -5.6917237e-02   1.9555128e-01  -1.7627431e-01  -9.3434410e-02   4.0413137e-02   2.7897958e-01   5.3964150e-02  -3.4370867e-02  -1.0397662e-01  -7.5601596e-02  -2.9067597e-02
  -2.2807761e-01  -1.2596382e-01   5.1963686e-02  -8.0878782e-02   3.2810325e-01   2.6113779e-01  -1.3230811e-02  -2.3509180e-01   3.1342547e-01   1.7877676e-01   4.7344649e-04  -2.8393102e-01  -1.8018184e-01  -3.0138350e-01   1.7326086e-01   2.2065219e-01  -2.5854974e-01  -2.9005379e-01   7.9871013e-02  -1.3162440e-01   1.5106975e-01   1.5000450e-01  -5.9203608e-02   6.1317460e-02   2.9673517e-01   2.7149826e-01   3.6353566e-01   3.0703526e-01   1.8657704e-02   3.9928680e-02  -3.1642375e-01  -4.6186226e-01  -4.2008703e-01  -4.6854871e-01   2.2845739e-02   2.3406588e-02   1.0000000e+00   8.0866583e-01   7.9479041e-01   8.0877307e-01   6.8010874e-01   6.2492426e-01   1.9568174e-01   3.4468034e-03   9.3096068e-02   1.6010491e-01   2.2344253e-01   1.9674007e-01   1.3714450e-01   2.4160031e-01   1.2271148e-01   3.4290179e-01   2.8469534e-02   2.1294266e-01   2.9922872e-01   5.3906268e-01  -2.3716280e-01  -2.4958072e-01  -3.5667993e-01  -2.9241837e-01  -2.7596841e-01  -2.1557600e-01  -3.4730479e-01  -3.6129242e-01  -1.6441127e-01  -1.9357490e-01  -3.4283532e-01  -3.6586955e-01  -2.2069011e-01  -2.0810355e-01  -1.9049011e-01  -3.0331519e-01   1.5038783e-01   2.0568525e-01   4.0642299e-01   2.3547166e-01   2.1238001e-01   4.3539070e-02  -2.8610147e-02  -4.2245617e-02  -1.6232033e-02  -1.2590136e-01   4.2027828e-01   2.7362657e-01   1.6041909e-01   1.3243830e-01   3.1929441e-01   5.0626276e-01  -1.5973785e-02   3.6733975e-01  -8.5056219e-02   2.2662719e-01  -1.7628381e-02   1.2428938e-01  -1.8823644e-01  -2.3289193e-02   6.5852335e-02   3.5477819e-01  -9.3999323e-02   9.4504620e-02  -3.7111991e-02   1.6187706e-01  -3.9287489e-02  -3.3124349e-02   7.7250159e-02   5.2768444e-02   2.6828328e-03   1.8279970e-01  -2.7102642e-01   3.9252172e-02   7.8598998e-02   1.0433577e-01  -1.2325645e-01  -2.6374459e-01  -1.5420563e-01   3.1274215e-01
  -3.4393159e-01  -1.9352140e-01   9.2241824e-02   8.6567691e-03   2.6504014e-01   1.5381613e-01   5.5823367e-02  -8.8623157e-02   1.8039343e-01   1.4367657e-01  -7.2998822e-02  -3.0008570e-01  -2.2730511e-01  -2.9709675e-01   1.1969728e-01   1.8734023e-01  -3.4201387e-01  -2.8046398e-01   9.1959522e-02  -1.9047803e-01   1.3511707e-01   1.7329164e-01   1.8769991e-02   1.4484025e-01   3.0153669e-01   2.7300275e-01   3.5057617e-01   2.4679934e-01  -5.1823136e-02  -1.2225999e-02  -1.3331511e-01  -2.4250801e-01  -4.2953368e-01  -4.1748018e-01   5.5771396e-02   1.4059417e-01   8.0866583e-01   1.0000000e+00   6.6783263e-01   7.7593579e-01   5.7857553e-01   7.0204720e-01   1.3566581e-01  -1.5290881e-04   9.8091529e-02   1.3231658e-01   1.9891788e-01   2.0080840e-01   9.0879495e-02   1.0986640e-01   5.4235721e-02   1.7024855e-01  -4.3380780e-02   6.9845733e-02   2.4496274e-01   4.8335006e-01  -2.9378251e-01  -3.1094702e-01  -5.2166157e-01  -4.4429788e-01  -3.9306003e-01  -2.9289870e-01  -4.7011988e-01  -4.9818491e-01  -1.7495553e-01  -1.1031586e-01  -4.0418655e-01  -3.6187845e-01  -2.5782573e-01  -2.4843207e-01  -1.1219472e-01  -1.3389071e-01   1.0887649e-01   8.7615646e-02   3.9659369e-01   2.2510932e-01   2.4883303e-01   1.7295104e-01  -1.3996835e-01  -5.4055751e-02  -9.4683832e-02  -1.2408170e-01   2.3892215e-01   2.6241315e-01   9.2904601e-02   2.3003517e-01   2.5187676e-01   5.6138152e-01  -1.9371724e-02   2.9594361e-01  -5.3342027e-02   1.6036785e-01   2.3289056e-02   6.2496453e-03  -1.6173240e-01  -1.4304622e-01   8.7941493e-02   3.8130266e-01  -1.1629554e-01   9.5045823e-02  -7.4680310e-02   3.3522908e-02  -9.8709608e-02  -1.7264474e-01   5.5652290e-02  -3.5845281e-03  -2.2425453e-02   5.4145535e-02  -2.3362688e-01   1.4569345e-01   1.2095199e-01   1.3167899e-01  -7.8472645e-04  -2.2548455e-01  -2.1620701e-01   3.4036417e-01
  -2.9061891e-01  -3.1252828e-01   1.1606478e-01   1.1211000e-01   4.1327948e-01   3.2134051e-01   1.2077247e-01  -4.7356672e-02   2.3787210e-01   6.5088603e-02  -1.0270665e-01  -2.0293270e-01  -1.8957961e-01  -2.1767166e-01   9.4839840e-02   1.1047237e-01  -3.5397910e-01  -4.1811127e-01  -1.5676058e-02  -2.9885203e-01   2.6663022e-01   1.9204805e-01  -2.9865939e-02   1.5591318e-01   3.2016852e-01   3.2867287e-01   4.5653010e-01   3.8550360e-01  -1.6217655e-01  -1.3866976e-01  -3.3241541e-01  -4.1299134e-01  -4.1108370e-01  -3.9939389e-01   3.2513854e-02   3.7004206e-02   7.9479041e-01   6.6783263e-01   1.0000000e+00   8.7134256e-01   6.1166695e-01   4.5723583e-01   2.1131140e-01   8.6445107e-03   1.2566550e-01   1.4581514e-01   2.5307550e-01   2.0183363e-01   1.8458872e-01   2.3281253e-01   3.1055725e-01   4.0156373e-01   1.1952085e-01   1.7525675e-01   5.4101538e-01   6.8124624e-01  -3.7144519e-01  -3.7225140e-01  -1.9882721e-01  -1.7398020e-01  -1.9493094e-01  -1.2508844e-01  -3.3934739e-01  -3.3295113e-01  -1.2764180e-01  -3.6723726e-02  -2.4511903e-01  -2.4782265e-01  -3.4542219e-01  -3.1036034e-01  -2.0377544e-01  -2.8656065e-01   8.2061702e-02   6.0306491e-02   2.6197403e-01   1.1270327e-01   1.5144102e-01  -4.8471595e-02  -2.3810948e-01  -2.5324893e-01  -2.0553029e-01  -2.9259410e-01   2.1259630e-01   1.2311657e-01   1.3542961e-02   1.1737809e-01   1.4885517e-01   5.9622181e-01   3.9296282e-02   4.6058479e-01   7.6188670e-02   2.2783071e-01   2.2822719e-01   7.3197066e-02  -2.2906980e-01  -3.4421366e-02   2.5379896e-01   3.8860839e-01  -8.3022987e-02   1.1171037e-01   1.2166447e-03   1.1059473e-01  -2.2488507e-02  -1.1351989e-01   2.2237833e-01   1.1892148e-01  -5.6732725e-02  -1.0655986e-01  -3.3499238e-01   1.5898635e-02   6.0814725e-02   7.1648059e-02  -6.0500330e-02  -2.0204557e-01  -9.5280924e-02   4.5930024e-01
  -2.7283287e-01  -2.7783071e-01   5.8152769e-02   1.0798566e-01   3.3857814e-01   3.2205203e-01   7.7019117e-02   1.7351639e-02   2.0947197e-01   1.0379683e-01  -9.6628087e-02  -1.8411201e-01  -2.5221454e-01  -2.1540584e-01  -2.2969096e-03   1.1046402e-01  -4.2032004e-01  -3.8568550e-01   2.6456453e-02  -2.6884732e-01   1.7876729e-01   1.7536150e-01  -1.9503627e-02   1.6537743e-01   2.5007656e-01   3.0354768e-01   3.8906125e-01   3.5308561e-01  -1.8509133e-01  -1.1804146e-01  -2.8070116e-01  -3.5847879e-01  -3.9125070e-01  -3.7506549e-01  -1.3966965e-02   2.2778308e-02   8.0877307e-01   7.7593579e-01   8.7134256e-01   1.0000000e+00   6.5127934e-01   5.4823015e-01   1.5227819e-01  -2.1259839e-02   5.2574993e-02   7.6209844e-02   2.1077050e-01   2.0797201e-01   1.5559947e-01   1.4056126e-01   2.2975837e-01   3.1382950e-01   1.5085681e-01   2.0745603e-01   3.8092235e-01   6.8708885e-01  -3.4170821e-01  -4.1471036e-01  -3.0782615e-01  -2.6579807e-01  -2.6347334e-01  -1.2152566e-01  -4.1639390e-01  -3.6298407e-01  -1.9062453e-01  -1.1838205e-01  -3.8446752e-01  -3.5541839e-01  -3.3174148e-01  -3.3976309e-01  -1.5914404e-01  -2.1798007e-01  -5.2887877e-02   8.7184624e-03   2.3160145e-01   8.6239522e-02   1.5998078e-01   8.0905697e-02  -2.5419405e-01  -2.6756144e-01  -2.3167284e-01  -2.9343266e-01   2.0966007e-01   2.0380081e-01   5.2286114e-03   1.1874179e-01   1.4437167e-01   5.7612308e-01   8.0502434e-02   4.7870365e-01   1.5642252e-02   2.8387666e-01   1.4365695e-01   5.8177870e-02  -2.2587428e-01  -2.8265114e-02   9.8460157e-02   3.5613021e-01  -9.4370521e-02   1.7120270e-01  -1.3668193e-01   7.6957261e-02  -1.1183209e-01  -9.6390670e-02   1.9669017e-01   1.5593173e-01  -1.5978713e-01  -7.2169649e-02  -2.9408773e-01   1.0569079e-01   9.8984510e-02   1.1861666e-01  -7.1512865e-02  -1.9913822e-01  -4.0833404e-02   4.8342176e-01
  -2.1186752e-01  -1.3099807e-01   1.2649814e-01  -6.7746879e-02   2.6890681e-01   2.7957133e-03   9.5203220e-02  -3.1121692e-01   1.9859052e-01  -6.3196261e-02  -3.6629763e-02  -1.6143140e-01  -6.1112229e-02  -9.4088240e-02   3.0403763e-01   4.2533204e-01  -2.1061348e-01  -5.6818942e-02   1.3953787e-01   5.1408978e-02  -8.4214408e-02  -1.0890109e-01   6.7718307e-02   1.9176571e-01   2.2895408e-01   1.9817542e-01   2.7484753e-01   8.2027735e-02  -4.8690908e-04   1.3673559e-01  -1.0117501e-01  -2.2021774e-01  -2.1822493e-01  -3.0208865e-01   1.4088655e-01   9.9887678e-02   6.8010874e-01   5.7857553e-01   6.1166695e-01   6.5127934e-01   1.0000000e+00   7.5747934e-01   3.7500578e-02  -1.5749644e-01  -1.3676907e-02   4.8658510e-02   2.3495461e-03  -7.8633593e-02   6.6034164e-02   4.9366171e-02   3.0166892e-02   1.1783784e-01  -9.9776437e-02   1.3291968e-01   2.1597289e-01   3.0599346e-01  -2.7819960e-01  -1.6313531e-01  -2.2466990e-01  -3.0387525e-01  -2.6652973e-01  -3.1599058e-01  -1.3840717e-01  -1.8837733e-01  -2.1207667e-01  -2.7890738e-01  -2.0178937e-01  -3.5939842e-01  -1.3210022e-01  -2.3061169e-01  -2.9766285e-01  -3.5846266e-01   1.3804752e-01   2.8169431e-01   4.7861673e-01   3.7074922e-01   2.6669649e-01   1.1494774e-01  -1.7694868e-01  -1.6403217e-01   1.7635937e-02  -2.3959945e-02   5.1511980e-01   4.4493741e-01   2.3514721e-01   1.7986632e-01   1.7512388e-01   4.0889422e-01   9.3117922e-02   2.2930633e-01  -2.8088318e-02  -3.0738171e-02   1.2992756e-02   6.2739787e-03  -4.3725590e-01  -1.6260746e-01  -1.6614749e-01  -2.6995332e-02  -3.4267750e-01  -1.4615590e-01   1.5102308e-01   8.0198846e-02   7.4498806e-02  -5.2283222e-02  -2.2140233e-02  -9.2290394e-02   2.3517988e-01   1.1908606e-01  -4.6489702e-01  -1.3624512e-01  -1.1414926e-01  -1.5075297e-01  -2.7207480e-01  -1.8679174e-01  -1.4107580e-01   1.1042284e-01
  -3.7239732e-01  -1.5013815e-01   5.4992546e-02  -5.2251741e-02   1.1595144e-01  -8.8972827e-02  -2.4216473e-02  -2.8187006e-01   5.4888497e-02  -3.6309491e-02  -1.1032617e-01  -2.7930724e-01  -9.0139163e-02  -1.8371010e-01   2.0951975e-01   3.9866836e-01  -6.9046156e-02   2.4383033e-02   1.2042948e-01   1.6230908e-01  -1.1088206e-01  -6.7467279e-02   1.0835662e-01   2.1432286e-01   1.7720422e-01   1.4924294e-01   1.5333771e-01  -1.4603426e-02   1.0156657e-01   2.1278404e-01   1.7070008e-01   4.9923837e-02  -9.6985069e-02  -1.4148916e-01   1.4466468e-01   1.8628827e-01   6.2492426e-01   7.0204720e-01   4.5723583e-01   5.4823015e-01   7.5747934e-01   1.0000000e+00  -1.8077705e-01  -2.7704815e-01  -1.2124495e-01  -3.0372214e-02  -1.4406867e-01  -2.0592868e-01  -1.5447807e-01  -1.1043519e-01  -2.8278783e-01  -1.3062046e-01  -2.2532960e-01  -1.3811679e-02   1.0661830e-01   1.0174107e-01  -2.2096359e-01  -7.6597688e-02  -3.8694881e-01  -4.1528424e-01  -4.2534138e-01  -3.7932900e-01  -1.7267448e-01  -2.3042559e-01  -1.8266183e-01  -2.3020831e-01  -1.3229025e-01  -3.0859182e-01   6.3868798e-02   6.0588700e-02  -2.8723881e-01  -1.9839356e-01   3.3764351e-01   2.9662731e-01   5.2923012e-01   4.6406798e-01   2.4255061e-01   1.4211583e-01  -8.0818970e-02  -4.2206925e-02   7.2616806e-02   9.7796425e-02   3.4825417e-01   5.2083141e-01   1.8230230e-01   2.2559613e-01   1.9574113e-01   3.3578896e-01   5.4108013e-02   1.0853129e-01  -7.5951303e-02  -1.2676675e-01  -8.3821142e-02  -2.9951031e-02  -2.3901714e-01  -2.7307116e-01  -1.2816380e-01  -4.6469662e-03  -3.0229660e-01  -2.4150838e-01   1.8226397e-01   4.0105984e-02   5.9147611e-02  -7.4888305e-02  -1.7329432e-01  -1.8681760e-01   2.9555970e-01   1.8187441e-01  -3.2673316e-01  -4.8248945e-02  -1.2701711e-01  -2.3290850e-01  -2.7729634e-01  -1.6432308e-01  -2.7015774e-01  -5.8631342e-04
  -1.1734751e-01  -1.4569486e-01   2.3513199e-01   7.5373838e-02   5.7398723e-01   4.1908384e-01   1.4804277e-01   6.2014564e-03   2.4088141e-01   1.7880122e-01  -1.5934319e-01  -9.4176821e-02  -3.0337432e-01  -3.1304014e-01   1.0557134e-01  -2.0624841e-02  -3.1551969e-01  -3.7545637e-01  -8.0231434e-02  -2.6026626e-01   5.3257847e-01   4.0472831e-01   2.1701599e-01   2.2994255e-01   4.9104991e-01   5.4363048e-01   5.5813111e-01   6.0506556e-01  -3.4916148e-01  -4.4974181e-01  -3.6253749e-01  -3.8871187e-01  -4.4749715e-01  -3.8819693e-01   1.1909982e-01   1.7425565e-01   1.9568174e-01   1.3566581e-01   2.1131140e-01   1.5227819e-01   3.7500578e-02  -1.8077705e-01   1.0000000e+00   7.8982687e-01   6.4916435e-01   4.0727286e-01   7.2403550e-01   6.5868042e-01   5.4002943e-01   4.4614519e-01   6.3868158e-01   4.9711294e-01   4.0468916e-01   3.6303612e-01   4.0908106e-01   4.8604552e-01  -1.2306056e-01  -2.4033615e-01  -2.0671645e-01  -1.7003042e-01  -9.6726700e-02  -2.0562035e-01  -2.4640401e-01  -3.8691521e-01   1.7511951e-01   2.6265925e-01  -9.9389516e-02  -2.0981708e-02  -2.7164591e-01  -3.3478063e-01   2.0394990e-01   6.1117341e-02  -2.6226731e-01  -2.9427754e-01  -1.6719434e-01  -1.6299441e-01   6.5717000e-02   1.2178328e-01  -3.6461073e-02  -9.2713649e-02  -2.3766137e-01  -1.7232405e-01   8.4606529e-02  -1.9095284e-01   2.1353269e-01   2.8738337e-01   1.4264540e-01   3.4789561e-01   2.3240939e-02   3.8049917e-01   3.6049554e-02   3.4486352e-01   1.3893106e-01   1.3021158e-01  -1.1659163e-01  -1.1803439e-01   2.9671423e-01   3.4233028e-01   2.7319358e-01   3.6466104e-01  -1.0887172e-01   7.5512659e-02  -7.5873932e-02  -6.4683272e-02   1.6242148e-01   1.3013092e-01  -1.3604517e-01  -1.9217654e-01  -1.8942865e-01   2.6688159e-02   4.4719853e-01   3.7444492e-01   1.7855477e-01  -2.1084810e-01   1.3682456e-02   8.1290033e-02
  -1.7844732e-02  -7.1507564e-02   1.7484475e-01  -1.6662148e-02   3.9183079e-01   2.8703217e-01   1.3677344e-01   2.2598739e-02   1.5748874e-01   1.8160290e-01  -3.3783685e-02   1.0893737e-01  -1.7482382e-01  -7.5727035e-02   2.8870144e-02  -8.5046954e-02  -2.2010618e-01  -3.5407891e-01  -9.5247235e-02  -2.2957236e-01   3.9158844e-01   2.7672239e-01   8.4994563e-02   7.2411005e-02   3.7964343e-01   3.6143976e-01   4.3889131e-01   5.1755040e-01  -2.9812249e-01  -3.9184403e-01  -2.9830900e-01  -2.6044088e-01  -2.7921391e-01  -3.0096528e-01   6.4954082e-02   1.4044975e-01   3.4468034e-03  -1.5290881e-04   8.6445107e-03  -2.1259839e-02  -1.5749644e-01  -2.7704815e-01   7.8982687e-01   1.0000000e+00   5.8577655e-01   3.4560141e-01   5.0205524e-01   6.1745593e-01   4.4400849e-01   4.0847688e-01   5.3296493e-01   4.4119017e-01   2.2699946e-01   2.9472608e-01   3.2211045e-01   3.8644115e-01  -1.4675259e-01  -2.5189087e-01  -7.9639854e-02  -6.5211154e-02   1.4025071e-02  -1.3273396e-01  -2.5112013e-01  -3.1442141e-01   2.3819472e-01   2.5715407e-01   1.3483620e-02   1.7441058e-01  -1.2145289e-01  -1.2371933e-01   1.1732209e-01   1.1869351e-01  -2.4615178e-01  -3.0547433e-01  -1.8301906e-01  -1.8263379e-01   7.5531875e-02   1.1116500e-01   1.3057466e-01   9.9837064e-02  -2.0251288e-01  -1.5138552e-01  -8.5234958e-02  -3.1355643e-01   1.1566736e-01   2.4627760e-01   1.4042786e-01   2.6081657e-01   6.1444031e-02   2.3266476e-01  -7.7919889e-02   2.7458201e-01  -7.7165913e-02  -2.3228679e-02   8.4514922e-02   3.6513632e-02   2.9716371e-01   3.5144819e-01   1.7055586e-01   3.0028132e-01  -1.0196774e-01  -7.8875095e-02  -1.1881103e-01  -2.1350270e-01  -4.6632284e-03  -7.8145260e-03  -1.0166721e-01  -1.3756590e-01  -1.9505625e-02  -3.7090173e-02   3.3467045e-01   2.7723190e-01   1.0978481e-01  -1.1522147e-01  -7.9398388e-03  -6.9564530e-02
  -2.5066497e-01  -2.2605658e-01  -1.4690574e-01  -1.6629410e-01   4.8131121e-01   2.2258487e-01  -3.9610081e-02  -2.1915733e-01   3.0268328e-01   3.0750371e-02  -6.2242848e-02   8.3842377e-03  -5.0797888e-02  -1.6478496e-01   1.7087914e-01   9.0190094e-02   6.2664466e-02  -1.5361181e-01  -2.8992963e-01  -4.0037175e-01   3.1200930e-01   1.1422293e-01   1.5867182e-02   3.0997762e-02   3.0361640e-01   3.7028453e-01   3.4001182e-01   2.9980879e-01  -5.4992375e-02  -2.4527485e-02  -2.8052670e-01  -3.2387609e-01  -4.1532264e-01  -3.7774191e-01   1.2316940e-01   2.1715299e-01   9.3096068e-02   9.8091529e-02   1.2566550e-01   5.2574993e-02  -1.3676907e-02  -1.2124495e-01   6.4916435e-01   5.8577655e-01   1.0000000e+00   7.3581258e-01   3.8694579e-01   2.8832159e-01   7.4331161e-01   5.9861550e-01   5.1358559e-01   4.5928860e-01   5.4029177e-02  -2.7095664e-02   1.4064481e-01   2.6278997e-01  -1.4914896e-01  -2.9253155e-01  -1.1800498e-01  -5.7351231e-02   2.9439476e-02  -2.0967406e-01   3.1472733e-02  -3.1395060e-01   3.5907283e-01   3.5319422e-01   2.1306710e-01   2.6224507e-01  -3.5185921e-01  -2.7016553e-01   1.1531105e-01   1.2736948e-02   4.6388117e-02   1.9980235e-02   6.7995658e-02   1.2028560e-01   2.2818273e-01   2.3402764e-01   1.8083149e-01   1.3217239e-01  -7.2311215e-02   3.2209293e-02   3.4283430e-02   1.2225634e-04  -4.3985009e-02   1.3286276e-01  -3.3425443e-02   2.6379656e-01  -3.4268800e-01   8.7583335e-02  -3.0769565e-02   1.8672990e-01  -4.4614937e-02   1.1116831e-01  -1.1037028e-01  -4.2993858e-02   2.5176062e-01   9.1716275e-02   1.7848858e-01   1.0216737e-01  -5.6069373e-02   1.0432987e-01  -1.1731659e-01  -1.1538006e-01   7.4001438e-04  -1.6997315e-02  -8.0893753e-03   6.0316159e-02  -1.5837565e-01  -1.4455891e-01   1.6197530e-01   8.3042193e-02  -2.5341812e-02  -2.3100214e-01  -8.7556213e-02  -6.1711683e-02
  -2.9543337e-01  -1.3543819e-01  -2.9932397e-01  -1.3269514e-02   3.3689249e-01   2.1094796e-01  -2.9584487e-01  -1.4576192e-01   3.0110372e-01   1.8602000e-01  -1.1738071e-01  -1.3395804e-01  -1.7294326e-01  -2.3072241e-01   1.2529397e-01   5.2901347e-02   1.1061517e-01  -1.2254137e-01  -9.6040766e-02  -2.5447966e-01   2.2886084e-01   1.2272978e-01  -9.7809600e-02  -2.0059478e-02   1.6189586e-01   3.0905873e-01   2.2896396e-01   1.4630656e-01  -1.9554899e-02   9.3000547e-03  -1.3748953e-01  -1.7881117e-01  -3.1623880e-01  -3.6826258e-01   1.5604525e-02   1.8722899e-01   1.6010491e-01   1.3231658e-01   1.4581514e-01   7.6209844e-02   4.8658510e-02  -3.0372214e-02   4.0727286e-01   3.4560141e-01   7.3581258e-01   1.0000000e+00   3.1709566e-01   2.3677461e-01   7.1200672e-01   7.5850027e-01   4.9410575e-01   4.7386066e-01   1.8650472e-01   1.1782215e-01   1.5863781e-01   2.4994102e-01  -8.7774145e-02  -1.5712475e-01  -1.1760287e-01  -8.5626341e-03  -7.0951871e-02  -1.1342856e-01   2.3870030e-02  -2.2410852e-01   1.0261649e-01   2.3382709e-01   1.8638189e-01   3.1116647e-01  -1.8032427e-01  -1.0098171e-01   1.3402408e-02  -1.7556203e-01   1.4374342e-02   1.1774401e-01   6.4159812e-02   2.1920522e-01   4.8189558e-02   9.4571817e-02   1.6173335e-01   2.4812799e-02   1.3280111e-01   8.9826347e-02   1.0905866e-01   7.7440964e-02  -9.2901282e-02   7.0909330e-02   3.9841588e-02   2.8253541e-01  -2.9428900e-01   7.5468876e-02  -6.2171375e-03   1.9015437e-01  -9.8882648e-02   2.0294558e-01  -1.7880490e-01  -6.0428187e-02   1.5659952e-01   4.1477833e-02   2.8332424e-01   1.2694808e-01   4.2106519e-03   2.0907364e-01  -4.7765646e-02  -6.4384766e-02  -7.8577884e-02  -5.5471148e-02   8.3048511e-02   4.6679223e-02  -1.9935686e-01  -1.1396968e-01   8.7483056e-02   7.6961170e-02  -8.0924705e-03  -2.4429613e-01  -1.3147548e-01  -1.0615023e-01
  -1.8644307e-01  -3.8319987e-02   2.0181589e-01   1.2713681e-01   4.6208359e-01   3.2798033e-01   2.1151787e-01   1.6365830e-01   2.8929648e-01   1.9216243e-01  -6.2460556e-02  -9.1738246e-02  -2.2572854e-01  -2.5067205e-01   9.0614446e-02  -1.2312269e-01  -3.3906499e-01  -3.6123816e-01   1.7604401e-01  -9.8460959e-02   4.5966872e-01   4.2577450e-01   1.7476781e-01   2.0513114e-01   3.9617046e-01   4.6973429e-01   4.5218228e-01   4.8212558e-01  -2.4491797e-01  -3.8489006e-01  -2.6147977e-01  -2.8991115e-01  -4.3100604e-01  -3.6206403e-01  -8.2366982e-02   4.7931064e-02   2.2344253e-01   1.9891788e-01   2.5307550e-01   2.1077050e-01   2.3495461e-03  -1.4406867e-01   7.2403550e-01   5.0205524e-01   3.8694579e-01   3.1709566e-01   1.0000000e+00   7.8236657e-01   4.0121458e-01   3.3553104e-01   5.9697550e-01   4.9918821e-01   6.1757843e-01   5.6069094e-01   4.3610986e-01   5.6820723e-01  -1.6708714e-01  -2.2085013e-01  -3.9855306e-01  -2.6667910e-01  -2.0409623e-01  -1.7120302e-01  -3.9723513e-01  -4.2621444e-01   5.2447572e-02   1.1333153e-01  -3.6351352e-01  -2.4629236e-01  -1.6833252e-01  -2.8504003e-01   2.2555749e-01   3.1095310e-02  -1.8745635e-01  -2.1393705e-01  -1.4575953e-01  -1.6076095e-01  -3.7978443e-02  -1.2831353e-01  -1.7176344e-01  -1.9391503e-01  -2.7914892e-01  -2.2603932e-01   3.5521986e-02  -1.1324253e-01   1.7696698e-01   2.0648091e-01  -3.2655711e-02   4.0987109e-01  -5.2978747e-02   2.7282338e-01   2.5328387e-01   4.2283532e-01   2.5021572e-01   4.5623867e-02  -1.1140182e-01  -1.9235911e-01   4.9167341e-01   4.5536492e-01   5.5736137e-01   5.9699884e-01  -7.6878044e-02  -6.0469341e-02   3.5061312e-02   9.4492200e-03   2.4364241e-01   2.4615667e-01  -1.5734678e-01  -7.8830270e-02  -1.6332892e-01   2.0410098e-01   4.7126262e-01   4.7951603e-01   3.9848807e-01  -4.4439671e-02   9.4687763e-02   2.3530686e-01
   2.9000054e-02   1.4445406e-01   2.5095734e-01   7.8009122e-02   2.5519814e-01   2.5645683e-01   1.7563423e-01   2.3679882e-01   1.6300086e-01   2.1717848e-01  -3.4092941e-04   1.4508132e-02  -2.5739865e-01  -1.8602530e-01  -1.0318114e-01  -2.5128363e-01  -2.9832828e-01  -3.4875387e-01   2.6609298e-01  -1.3563236e-01   2.8744238e-01   2.9413555e-01   3.6899958e-02   9.3610291e-02   3.0353669e-01   3.4214771e-01   3.5115892e-01   4.2244649e-01  -3.2513820e-01  -4.3154626e-01  -4.3661127e-01  -3.9440538e-01  -4.3164814e-01  -3.9476368e-01  -1.0618954e-01   1.0601795e-02   1.9674007e-01   2.0080840e-01   2.0183363e-01   2.0797201e-01  -7.8633593e-02  -2.0592868e-01   6.5868042e-01   6.1745593e-01   2.8832159e-01   2.3677461e-01   7.8236657e-01   1.0000000e+00   3.1553690e-01   3.7877731e-01   5.5606491e-01   5.4886247e-01   6.4181513e-01   6.7334270e-01   3.6266764e-01   6.6453258e-01  -6.3325198e-02  -1.3325551e-01  -3.3744033e-01  -2.0148840e-01  -1.3786137e-01  -9.6650506e-02  -4.7092168e-01  -3.9998994e-01  -1.1113129e-01   1.8656134e-02  -4.6153496e-01  -1.9299273e-01  -1.9840885e-01  -3.0478482e-01   2.1204440e-01   2.2508855e-03  -3.7729864e-01  -3.4409828e-01  -2.7429023e-01  -2.5360910e-01   3.2154449e-02  -7.4066229e-02  -8.4782688e-02  -5.1068024e-02  -3.2116793e-01  -2.9289100e-01  -6.0112944e-02  -2.8174063e-01   6.9705871e-02   1.9118415e-01   3.5602465e-02   3.4263835e-01   5.4029000e-02   3.6003560e-01   1.6909300e-01   4.7643528e-01   2.1168049e-01   2.1195218e-02   2.5009103e-02   7.3977477e-03   3.9266736e-01   6.1976233e-01   5.0187602e-01   7.4812534e-01  -2.4739229e-01  -1.1234357e-01  -7.4408938e-02  -9.5247017e-02   2.7489244e-01   2.6354531e-01  -2.7921324e-01  -2.3066696e-01  -2.4226453e-02   3.7343530e-01   5.1719692e-01   5.6192690e-01   4.5040148e-01  -4.7080886e-02   9.9245416e-02   1.7755255e-01
  -1.1866546e-01  -1.0996929e-01  -2.8962701e-01  -1.8888015e-02   5.5697287e-01   4.5568505e-01  -1.5485898e-01  -8.4377173e-02   4.8903783e-01   3.2381128e-01  -6.4375452e-03   2.2126562e-02  -7.1318187e-02  -9.6751115e-02   2.2634674e-01   1.0041826e-01   1.3661082e-03  -2.2589595e-01  -8.4857073e-02  -3.8733876e-01   2.9482500e-01   1.9939627e-01  -1.9306609e-01  -1.6014683e-01   1.5872368e-01   2.9271341e-01   3.6330138e-01   3.3302655e-01  -5.4383617e-02  -2.9815016e-02  -4.0801473e-01  -4.4703025e-01  -4.1751575e-01  -4.0145298e-01  -1.2095498e-01   5.5246918e-03   1.3714450e-01   9.0879495e-02   1.8458872e-01   1.5559947e-01   6.6034164e-02  -1.5447807e-01   5.4002943e-01   4.4400849e-01   7.4331161e-01   7.1200672e-01   4.0121458e-01   3.1553690e-01   1.0000000e+00   7.8273486e-01   7.4733541e-01   6.9265185e-01   2.7845530e-01   2.3793924e-01   2.3796818e-01   3.8815741e-01  -3.5213542e-02  -2.1043181e-01   5.8317764e-03   1.1973333e-01   1.3325323e-01   9.3291661e-02  -5.1413362e-03  -1.7119622e-01   1.9208529e-01   2.4371262e-01  -6.6986958e-02   1.1174146e-01  -3.9516038e-01  -3.2279140e-01  -3.6569161e-02  -1.3814270e-01  -5.0561287e-02   2.4570170e-02   1.3283083e-01   1.3676104e-01   1.2522590e-01   1.1860056e-01   1.9929330e-01  -2.1232977e-02   8.7382861e-02   2.8490456e-02   2.0887827e-01   1.3450556e-01  -5.6831537e-02   1.3918381e-01  -1.4941655e-02   2.9403976e-01  -2.5059335e-01   3.0400242e-01   7.1756657e-02   3.8353426e-01  -4.0595889e-02   2.4569389e-01  -3.8102059e-01  -2.0361731e-01   1.2773596e-01   1.4550468e-02   3.1380596e-01   2.8494621e-01   1.1306046e-01   2.4523464e-01   1.0864053e-01   7.6980982e-02  -6.3479877e-02  -5.7180677e-02   4.0489184e-02   1.7525219e-01  -2.9728018e-01  -2.5202082e-01   1.1325933e-01   1.8572387e-01   1.0383376e-01  -1.5066551e-02   1.7720011e-02   4.1938702e-02
  -2.0478433e-02   7.7906564e-02  -3.2505265e-01   1.0471587e-01   4.1918319e-01   4.2903900e-01  -1.9787582e-01   3.8547596e-02   4.5942257e-01   4.6346140e-01   4.9244716e-02   9.0680441e-02  -3.9340175e-02   4.2916377e-03   4.5985949e-02  -6.5785266e-03   1.4582516e-01  -1.6458925e-01  -7.2015057e-03  -2.5018277e-01   1.7966794e-01   8.9438739e-02  -3.9697594e-01  -2.6494928e-01   4.6492546e-02   1.1509856e-01   3.1172926e-01   3.2677100e-01   6.0533287e-03  -5.1309707e-02  -5.3895930e-01  -5.5170547e-01  -4.0468784e-01  -5.1375212e-01  -2.6209004e-01  -1.7308965e-01   2.4160031e-01   1.0986640e-01   2.3281253e-01   1.4056126e-01   4.9366171e-02  -1.1043519e-01   4.4614519e-01   4.0847688e-01   5.9861550e-01   7.5850027e-01   3.3553104e-01   3.7877731e-01   7.8273486e-01   1.0000000e+00   6.6452504e-01   7.6508180e-01   2.8518776e-01   3.1265498e-01   2.3428610e-01   4.0654909e-01   2.5900751e-02  -5.4031952e-02   1.0269265e-01   2.9993471e-01   2.4895806e-01   2.7664595e-01   4.4894168e-02  -1.7444715e-02   1.0959690e-01   2.5679970e-01  -9.6182458e-02   1.3968135e-01  -2.6426980e-01  -1.9602381e-01  -1.9412679e-01  -4.1325586e-01  -3.4281976e-03   4.1977137e-02   9.1591827e-02   1.2910603e-01   6.1144683e-02  -1.3404096e-02   2.8255462e-01   8.1537352e-02   1.8370688e-01  -2.1278394e-02   1.2588162e-01  -6.3618588e-02  -9.6625130e-02   6.6212345e-02   1.2822380e-02   1.6359423e-01  -1.1566100e-01   3.1291838e-01   1.1305052e-01   2.9563119e-01   4.0851908e-03   2.2349596e-01  -2.3242402e-01  -4.4556868e-02   1.5412292e-01   1.4867923e-01   3.2023436e-01   3.1947500e-01   1.0778105e-01   2.2832301e-01   1.0178116e-01   5.3688098e-02  -3.8327614e-02  -1.8897044e-02   5.0698456e-02   1.2480745e-01  -2.4561708e-01  -2.1888167e-01   9.8660550e-03   1.4345953e-01   1.2226529e-01  -1.0980048e-01  -5.2162914e-02  -3.4024379e-02
  -3.7088886e-03  -9.9223533e-02  -1.6227582e-02   1.9951619e-01   5.4791753e-01   5.6933613e-01   6.4708809e-02   2.1070661e-01   3.4550149e-01   3.2279226e-01  -1.1576335e-01   1.6148581e-03  -1.9983420e-01  -1.6849604e-01   8.5559417e-02  -1.8136060e-01  -2.6801397e-01  -4.2863202e-01   4.5367959e-02  -3.0792165e-01   4.9586016e-01   4.3373524e-01  -1.5786281e-01  -8.8068873e-02   2.5152670e-01   3.1951349e-01   4.9719503e-01   5.2609148e-01  -3.1089184e-01  -4.0645484e-01  -4.9939650e-01  -4.8402574e-01  -3.9709591e-01  -3.6508442e-01  -1.5539887e-01  -6.7422619e-02   1.2271148e-01   5.4235721e-02   3.1055725e-01   2.2975837e-01   3.0166892e-02  -2.8278783e-01   6.3868158e-01   5.3296493e-01   5.1358559e-01   4.9410575e-01   5.9697550e-01   5.5606491e-01   7.4733541e-01   6.6452504e-01   1.0000000e+00   8.0794481e-01   6.0758712e-01   4.9095014e-01   4.8305030e-01   6.3577366e-01  -1.3393772e-01  -2.3201241e-01  -6.6849721e-03   1.4271362e-01   1.0742554e-01   1.6192965e-01  -1.9224809e-01  -1.3597567e-01   1.0008019e-01   2.3638301e-01  -2.0323480e-01   2.1000327e-02  -3.3717691e-01  -3.8284663e-01  -3.7464889e-02  -1.1111502e-01  -3.3371474e-01  -2.7568755e-01  -1.8546404e-01  -1.9869623e-01  -1.6179597e-01  -2.0755763e-01  -7.8974008e-03  -2.6872816e-01  -5.5827640e-02  -2.3234193e-01   6.2176949e-02  -1.5114824e-01   7.1289233e-02   1.5374659e-01  -8.2854253e-02   3.4143914e-01   6.4818712e-02   5.7868146e-01   2.2590280e-01   5.0296786e-01   2.0974384e-01   2.8022547e-01  -3.0721013e-01  -1.7077264e-01   3.6199447e-01   3.6477773e-01   4.7189087e-01   4.9740232e-01   1.5195229e-02   2.2926574e-01   1.5642232e-01   1.5851620e-01   2.2160830e-01   1.9582282e-01  -1.3472892e-01  -1.0582231e-01  -2.8450297e-01  -6.8844440e-02   3.0237828e-01   4.3560958e-01   3.6733886e-01   1.5788205e-01   2.2345153e-01   2.6780391e-01
   4.8262875e-03  -2.3234741e-02  -1.4993260e-01   1.6719008e-01   5.8386601e-01   5.7919163e-01  -1.6533212e-03   2.1969162e-01   5.5750976e-01   4.6444960e-01   3.5277052e-02   1.2415628e-01  -1.1134638e-01  -1.1982995e-02   1.2824478e-01  -9.4125408e-02  -1.5382144e-01  -3.9352182e-01   8.2474715e-02  -2.8523065e-01   3.6166531e-01   3.4400812e-01  -3.2299103e-01  -2.2460578e-01   2.5386365e-01   2.7051493e-01   5.0158834e-01   4.8769765e-01  -1.8462738e-01  -2.4552614e-01  -5.9722435e-01  -6.3395820e-01  -5.0885147e-01  -5.0782880e-01  -2.5051037e-01  -1.6271935e-01   3.4290179e-01   1.7024855e-01   4.0156373e-01   3.1382950e-01   1.1783784e-01  -1.3062046e-01   4.9711294e-01   4.4119017e-01   4.5928860e-01   4.7386066e-01   4.9918821e-01   5.4886247e-01   6.9265185e-01   7.6508180e-01   8.0794481e-01   1.0000000e+00   5.1597554e-01   5.1555515e-01   3.9383469e-01   6.9090176e-01  -1.2337995e-01  -2.2076489e-01  -2.1933139e-02   1.8171585e-01   1.2230474e-01   2.7097587e-01  -2.1918310e-01  -1.2843365e-01   4.6306812e-02   2.2289391e-01  -2.8937250e-01  -3.7743778e-02  -3.2704430e-01  -3.3939441e-01  -1.2547940e-01  -2.5565924e-01  -2.2156752e-01  -9.8660895e-02  -5.4849974e-02  -9.7210652e-02  -9.2056967e-02  -2.0860988e-01   6.8405951e-02  -1.5637217e-01  -1.7159394e-02  -3.3454521e-01   1.2904252e-01  -1.0229529e-01   9.5533761e-03   1.1711858e-01  -9.8325168e-02   3.5215555e-01   5.8125118e-02   6.0520323e-01   2.9797417e-01   5.1202115e-01   2.0648273e-01   2.3475559e-01  -2.6523885e-01  -1.6346036e-01   3.3341702e-01   3.6721821e-01   4.0214749e-01   5.0624602e-01   1.1763502e-01   2.1137610e-01   2.0371485e-01   1.3925628e-01   1.5842341e-01   1.7664176e-01  -6.7699608e-04   5.5691617e-02  -3.3591848e-01  -1.8667071e-01   1.6795748e-01   3.4639152e-01   2.7859932e-01  -4.5672865e-03   4.8852605e-02   2.2348267e-01
   5.4296766e-03   6.4211002e-02   1.9166612e-01   3.1101629e-01   2.5208289e-01   4.4163533e-01   3.9445707e-02   4.4294791e-01   8.9896829e-02   2.6483269e-01  -1.9576332e-01  -8.7297458e-02  -4.4577185e-01  -3.1465060e-01  -1.6628707e-01  -3.3100150e-01  -3.1252128e-01  -3.5617328e-01   2.8519588e-01  -2.5365705e-03   3.6575560e-01   4.3007879e-01   1.7640636e-01   2.1441353e-01   1.6619335e-01   2.9324465e-01   2.8079042e-01   3.6642215e-01  -5.0041902e-01  -5.4803337e-01  -2.7801517e-01  -1.8196210e-01  -2.8959908e-01  -1.3597952e-01  -5.0505052e-02   8.8874979e-02   2.8469534e-02  -4.3380780e-02   1.1952085e-01   1.5085681e-01  -9.9776437e-02  -2.2532960e-01   4.0468916e-01   2.2699946e-01   5.4029177e-02   1.8650472e-01   6.1757843e-01   6.4181513e-01   2.7845530e-01   2.8518776e-01   6.0758712e-01   5.1597554e-01   1.0000000e+00   7.5919057e-01   4.4719886e-01   5.2385259e-01   5.3300999e-02   8.7439726e-03  -2.0898382e-01  -3.7410228e-02  -2.0819707e-01   8.5835338e-02  -2.8722294e-01  -1.5864994e-01  -1.2449001e-01   1.4153931e-01  -3.1777245e-01  -1.0556069e-01  -1.1380121e-01  -2.7777447e-01   1.1403506e-01   6.2224593e-02  -5.1032724e-01  -3.6125344e-01  -4.1353992e-01  -2.9356443e-01  -3.3829443e-01  -2.6171542e-01  -1.8952278e-01  -4.0569586e-01  -2.0122272e-01  -3.3416835e-01  -9.7619526e-03  -1.8509635e-01   2.4495948e-01   1.8319886e-01  -2.2899354e-02   2.3204716e-01   2.3208174e-01   5.5490829e-01   3.0358808e-01   4.9178880e-01   3.6332047e-01   2.6915667e-01  -1.4858650e-01  -1.8376607e-01   2.7945011e-01   3.9265725e-01   6.4718731e-01   5.8952132e-01  -1.4157273e-01   1.5394774e-01   7.3371402e-02   2.3293250e-01   3.8505696e-01   4.0756222e-01  -2.4558106e-01  -3.0298672e-01  -1.4015958e-01   2.4916762e-01   4.2623059e-01   5.7495594e-01   5.3480574e-01   2.1288631e-01   2.7083932e-01   2.1026738e-01
   4.5984274e-02   1.5303063e-01   3.0183686e-01   2.0263527e-01   3.1626254e-01   3.3751486e-01   2.0599598e-01   2.7111664e-01   2.6498181e-01   3.3703657e-01  -2.5113757e-02   7.0233901e-03  -2.3001169e-01  -9.9381081e-02   3.5704058e-02  -4.0585851e-02  -3.0009765e-01  -3.0125404e-01   3.5967208e-01   6.5827212e-02   2.3303772e-01   2.8517740e-01   1.2884317e-01   1.4347205e-01   2.5998014e-01   2.6308223e-01   4.0545686e-01   3.9385434e-01  -3.4792056e-01  -3.9823633e-01  -2.8717116e-01  -2.5199855e-01  -2.9396684e-01  -2.2101462e-01  -4.3153052e-02  -1.5445956e-02   2.1294266e-01   6.9845733e-02   1.7525675e-01   2.0745603e-01   1.3291968e-01  -1.3811679e-02   3.6303612e-01   2.9472608e-01  -2.7095664e-02   1.1782215e-01   5.6069094e-01   6.7334270e-01   2.3793924e-01   3.1265498e-01   4.9095014e-01   5.1555515e-01   7.5919057e-01   1.0000000e+00   4.3226115e-01   5.9180411e-01   2.9493838e-02  -9.3481259e-03  -3.1519340e-01  -2.3111106e-01  -2.0916393e-01   1.7962476e-03  -3.8522270e-01  -2.2554499e-01  -1.6565733e-01  -8.7727197e-02  -4.6746715e-01  -3.4701963e-01  -2.9734326e-02  -2.0115142e-01  -3.2496301e-02  -1.1243182e-01  -3.3531271e-01  -2.1991927e-01  -1.3151045e-01  -9.7512008e-02  -2.2548253e-01  -2.8671351e-01  -5.6087032e-02  -2.6733675e-01  -1.6573792e-01  -2.6113225e-01   2.3707996e-01  -4.8864558e-02   3.2147794e-01   2.5736303e-01   1.6685988e-01   2.8225297e-01   2.8189819e-01   4.8127390e-01   1.9055271e-01   4.3841117e-01   1.1453114e-01   1.1773609e-01  -1.6714378e-01  -1.0997823e-01   9.8588570e-02   3.8462469e-01   4.5556599e-01   5.8215599e-01  -2.3563191e-02   2.2331952e-02   1.1119901e-01   8.0547948e-02   8.9652771e-02   1.8109442e-01  -7.7988378e-02  -1.0082543e-01  -1.2055380e-01   1.3558106e-01   2.0931396e-01   3.9706676e-01   2.7908136e-01   1.0782857e-01   1.3710077e-01   1.2169206e-01
  -2.0499708e-01  -1.4821969e-01   3.0113012e-01   3.4253063e-01   5.0276841e-01   3.4789615e-01   1.5628076e-01   1.6154054e-01   1.9297036e-01   2.8868686e-01  -1.6365671e-01  -2.3282660e-01  -2.8403370e-01  -1.6634981e-01   2.2580330e-01   1.3943849e-01  -4.0865050e-01  -6.1556182e-01   1.1273819e-01  -1.3291930e-01   4.3701178e-01   4.5424243e-01   1.8287227e-01   3.4213097e-01   4.3195896e-01   4.0959359e-01   6.0617488e-01   4.7989829e-01  -3.3310267e-01  -4.8782486e-01  -1.1853350e-01  -9.1513941e-02  -2.2637663e-01  -1.0355353e-01   9.9468653e-02   1.8501990e-01   2.9922872e-01   2.4496274e-01   5.4101538e-01   3.8092235e-01   2.1597289e-01   1.0661830e-01   4.0908106e-01   3.2211045e-01   1.4064481e-01   1.5863781e-01   4.3610986e-01   3.6266764e-01   2.3796818e-01   2.3428610e-01   4.8305030e-01   3.9383469e-01   4.4719886e-01   4.3226115e-01   1.0000000e+00   5.1867101e-01  -2.5174786e-01  -1.1929986e-01  -2.4019431e-01  -1.8710496e-01  -2.2701330e-01  -5.9490018e-02  -4.5470975e-01  -3.3099841e-01   3.1239144e-02   2.3495082e-01  -1.3392586e-01  -6.4961385e-02  -8.9852488e-02  -1.7515254e-01  -7.8608810e-02   2.9843606e-02  -1.9166144e-02  -2.1001373e-01   1.2233354e-01   2.2702831e-02  -5.6614952e-02  -3.2092872e-01  -1.0166665e-01  -4.0529476e-01  -1.9988425e-01  -3.9127139e-01   1.8121851e-01  -8.9729153e-02   2.9073286e-01   3.9870889e-01   3.8172537e-01   5.5787597e-01   4.6512486e-01   5.1023416e-01   1.3221239e-01   1.6491421e-01   1.5700791e-01   3.3857115e-02  -8.9987271e-03  -8.2215093e-02   3.2903868e-01   4.8147335e-01   2.1849618e-01   1.9549216e-01   2.2139373e-01   2.9576255e-02   1.8760346e-01   7.1094315e-03   1.9436065e-01   1.3938995e-01   8.7119728e-02  -1.5537101e-01  -1.3447873e-01  -3.5558801e-02   1.6701832e-01   2.5777350e-01   2.0261261e-01   8.0012291e-02  -1.6835607e-02   1.9368110e-01
  -1.0367866e-01  -1.8408996e-01   1.9953275e-01   1.5696152e-01   4.8045674e-01   4.9110461e-01   2.4003995e-01   2.2515092e-01   3.0903566e-01   2.4907079e-01  -5.7332553e-02   1.7239853e-02  -2.5567441e-01  -1.3262826e-01  -7.1793671e-02  -1.5537997e-01  -4.0844210e-01  -4.6100841e-01   8.2402048e-02  -3.8263022e-01   3.4531711e-01   3.0505042e-01  -6.3657799e-02   2.0262705e-02   3.1775689e-01   3.4182315e-01   5.6831892e-01   5.5949401e-01  -3.8677798e-01  -3.7794558e-01  -4.9019201e-01  -5.1214485e-01  -5.7501585e-01  -5.3747623e-01  -9.8654130e-02  -2.4294407e-02   5.3906268e-01   4.8335006e-01   6.8124624e-01   6.8708885e-01   3.0599346e-01   1.0174107e-01   4.8604552e-01   3.8644115e-01   2.6278997e-01   2.4994102e-01   5.6820723e-01   6.6453258e-01   3.8815741e-01   4.0654909e-01   6.3577366e-01   6.9090176e-01   5.2385259e-01   5.9180411e-01   5.1867101e-01   1.0000000e+00  -2.8773370e-01  -4.2866631e-01  -2.4300278e-01  -1.7338515e-01  -1.1370610e-01   2.0992521e-03  -4.2611446e-01  -3.6392776e-01  -1.3733140e-01  -2.0742581e-02  -4.6259734e-01  -2.7826936e-01  -4.5549328e-01  -4.7406471e-01  -7.7631756e-02  -2.1065736e-01  -3.6770355e-01  -2.5694170e-01  -1.1126677e-01  -1.7058016e-01  -4.1305095e-03  -5.7424472e-02  -2.5149075e-01  -3.3170800e-01  -3.0550589e-01  -4.7818982e-01   5.2291682e-02  -1.1037100e-01   2.4352944e-02   1.5982721e-01   8.7870893e-02   6.2165305e-01   1.5405969e-01   6.9458620e-01   1.5262907e-01   6.3255302e-01   2.4079964e-01   1.1529706e-01  -1.9753656e-01  -1.2643368e-01   3.0773159e-01   5.3707712e-01   2.9029270e-01   6.1769074e-01  -1.8206571e-01   4.4149622e-02  -1.0106755e-01  -7.9419319e-02   3.1077517e-01   3.1682044e-01  -2.8379176e-01  -1.9960927e-01  -2.5488741e-01   1.8748384e-01   3.0771223e-01   4.2710003e-01   2.6607424e-01  -1.4009365e-01   1.0306536e-01   4.2393142e-01
   5.1251710e-01   6.4437776e-01   2.8055892e-02   2.0879652e-01  -4.0281438e-01   4.6867426e-02  -2.2693738e-02   1.6792033e-01  -3.2330480e-01   6.2270405e-02   2.8034092e-02   6.8500455e-02  -7.7497251e-02  -2.2999331e-02  -2.2392380e-01  -1.6471351e-01   3.0708322e-01   3.6266518e-01   1.0401113e-01   6.9924253e-02  -1.3424143e-01  -6.7571124e-02   4.9235941e-02  -2.6633360e-03  -3.2632480e-01  -2.6432878e-01  -2.8225620e-01  -9.1972762e-02  -5.2175128e-03  -3.4437087e-03  -4.9350602e-02   6.9609263e-02   3.2840047e-02   1.1559296e-01  -6.1251037e-02  -1.0020056e-01  -2.3716280e-01  -2.9378251e-01  -3.7144519e-01  -3.4170821e-01  -2.7819960e-01  -2.2096359e-01  -1.2306056e-01  -1.4675259e-01  -1.4914896e-01  -8.7774145e-02  -1.6708714e-01  -6.3325198e-02  -3.5213542e-02   2.5900751e-02  -1.3393772e-01  -1.2337995e-01   5.3300999e-02   2.9493838e-02  -2.5174786e-01  -2.8773370e-01   1.0000000e+00   7.4660374e-01   2.8587507e-02   6.2079639e-02   2.3632531e-01   2.8180107e-01   2.8369999e-01   2.2257815e-01   2.0180476e-02   9.3449295e-02  -2.5425005e-01  -8.2168975e-02  -1.1966236e-01  -7.3679235e-02  -4.0800206e-02   9.3448220e-02  -6.5474936e-02  -7.2615401e-02  -6.9193765e-02  -4.4767133e-02   3.2554928e-02   2.0983071e-02   3.3066008e-01   2.8387284e-01   6.7164448e-02   1.2490274e-01   4.7952488e-02  -1.2990630e-01   4.0668473e-02   4.8756565e-02   2.4250503e-01  -2.4692856e-01   1.1977082e-01   9.1052266e-02  -1.9682263e-01  -4.6322112e-02  -5.8112138e-02   1.8858147e-01   6.9823281e-02   9.1499470e-03  -3.0403749e-01  -1.0534689e-01   1.7879548e-01   1.2326280e-01  -7.5755385e-02   1.4101845e-01   7.6082837e-02   1.9843087e-01   3.5229496e-02   1.3820447e-01  -1.8843013e-01  -1.3323554e-01   1.7958923e-01   6.9757161e-02  -2.1252053e-02   1.3790049e-01   1.0726874e-01   1.0652126e-01   1.3589412e-01  -3.2994865e-01
   4.2756402e-01   7.5682484e-01   4.6193027e-02   2.2747933e-01  -4.6632279e-01  -2.1619751e-01  -1.1410336e-01   8.3340363e-02  -4.0706754e-01  -7.0096132e-02  -2.3728490e-02  -4.2877282e-02  -7.0215535e-02  -4.4413523e-03  -1.2227470e-01  -2.9701523e-02   3.0390124e-01   4.2465736e-01   2.2776949e-01   3.2526962e-01  -2.3720445e-01  -1.4784446e-01   8.5427100e-02   1.0089557e-01  -3.4193283e-01  -3.5200510e-01  -3.0638366e-01  -2.6508505e-01   1.3608414e-02   5.6634600e-02   9.4984817e-02   2.2020810e-01   1.7566376e-01   2.3837138e-01  -7.6805420e-02  -4.1410816e-02  -2.4958072e-01  -3.1094702e-01  -3.7225140e-01  -4.1471036e-01  -1.6313531e-01  -7.6597688e-02  -2.4033615e-01  -2.5189087e-01  -2.9253155e-01  -1.5712475e-01  -2.2085013e-01  -1.3325551e-01  -2.1043181e-01  -5.4031952e-02  -2.3201241e-01  -2.2076489e-01   8.7439726e-03  -9.3481259e-03  -1.1929986e-01  -4.2866631e-01   7.4660374e-01   1.0000000e+00   5.2369209e-02   1.3062894e-01   1.2707429e-01   2.0249816e-01   3.1471434e-01   3.8030833e-01  -1.7292533e-01   2.2673740e-02  -1.1379276e-01   1.8624605e-02   6.0261864e-02   5.9922214e-02  -1.3660341e-01   4.1035198e-02   2.3884031e-02   6.6297892e-02   3.5444702e-03   9.1975624e-02  -5.6724880e-02  -1.7431053e-01   1.6718245e-01   2.7650024e-01   1.6712790e-01   1.8077247e-01   8.3342071e-02  -2.8850916e-02   1.0118875e-01   1.9514407e-02   1.0919942e-01  -2.5505272e-01   2.2163004e-01  -3.8127737e-02  -4.2843531e-02  -3.3208717e-01   2.4186057e-02   6.1302420e-02  -3.6083778e-02  -8.4862117e-02  -2.2825915e-01  -1.5656157e-01   1.7614489e-01  -3.3700271e-02   1.3467641e-01   4.2424295e-02   3.1332284e-01   2.2430550e-01   8.8940647e-02   1.4115301e-01   9.2548918e-02  -7.7176843e-02   7.4396138e-03  -2.4359737e-02  -3.7075345e-02   1.3009277e-02   3.2831582e-02   2.0773051e-01   9.6173900e-02  -3.3130848e-01
   3.2407071e-01   1.1405486e-03  -4.4376587e-01  -2.9202530e-02  -2.3975856e-01   4.8119185e-03  -2.7269037e-01   3.4933872e-02  -8.3777468e-02  -8.7261281e-02   1.4348139e-01   4.0110516e-01   2.8670322e-01   4.2291202e-01  -2.9071220e-01  -1.8650784e-01   4.4031161e-01   2.3452176e-01  -2.0497688e-01   5.4386508e-02  -2.9294666e-01  -2.8630167e-01  -5.3643113e-01  -5.3421698e-01  -5.9726386e-01  -5.4511441e-01  -4.1077208e-01  -2.5083726e-01   2.4886159e-01   2.8546874e-01  -2.3511675e-01  -1.4900098e-01   2.8452701e-01   5.6915624e-02  -4.1075230e-01  -4.6454774e-01  -3.5667993e-01  -5.2166157e-01  -1.9882721e-01  -3.0782615e-01  -2.2466990e-01  -3.8694881e-01  -2.0671645e-01  -7.9639854e-02  -1.1800498e-01  -1.1760287e-01  -3.9855306e-01  -3.3744033e-01   5.8317764e-03   1.0269265e-01  -6.6849721e-03  -2.1933139e-02  -2.0898382e-01  -3.1519340e-01  -2.4019431e-01  -2.4300278e-01   2.8587507e-02   5.2369209e-02   1.0000000e+00   8.7107962e-01   7.0314334e-01   5.5030050e-01   7.0166630e-01   7.3676080e-01  -5.9198438e-02   1.5967928e-03   4.1246406e-01   4.7595432e-01   1.9109851e-03   1.2024490e-01  -3.1741595e-01  -2.8277428e-01   5.6690287e-02   9.3144522e-02  -1.2262883e-01  -6.0131448e-02   4.8669483e-02   1.0351799e-01   1.9519431e-01   1.0041002e-01   4.0718984e-01   1.0500141e-01  -1.8950861e-01  -1.2383861e-01  -3.9643875e-01  -3.6639549e-01  -2.6084462e-01  -4.7292490e-01  -1.0998197e-01  -1.3108394e-01  -3.6060267e-02  -1.8906076e-01  -7.0702579e-02  -7.5361413e-02   3.9368107e-02   1.3229167e-01  -1.2352684e-01  -3.9710627e-01  -2.3731123e-01  -1.9976033e-01   1.2363455e-01   2.1323573e-02  -7.0129954e-02   1.3792352e-01  -1.3217063e-01  -1.0165738e-01  -9.5995947e-02   7.6769850e-02   4.5468458e-02  -2.2604619e-01  -2.6644302e-01  -2.7957238e-01  -1.3777283e-01   7.4424279e-02   8.1521130e-02  -1.7081119e-01
   2.3026660e-01   1.2612337e-01  -5.7827573e-01   5.9860514e-02  -1.6163078e-01   1.4024852e-01  -3.7154820e-01   1.4666688e-01   2.9907839e-02   1.0926371e-01   6.6783203e-02   3.8131913e-01   2.1519517e-01   3.8569344e-01  -3.0017302e-01  -2.1230917e-01   4.4165014e-01   2.0089100e-01  -1.9049383e-01   7.2533565e-02  -1.6086048e-01  -1.3515416e-01  -6.7048508e-01  -6.1197338e-01  -5.6767552e-01  -4.9530465e-01  -3.3973355e-01  -1.5699797e-01   2.5459446e-01   2.5182863e-01  -3.3070622e-01  -2.5059945e-01   2.0376947e-01   1.8247879e-02  -5.2326792e-01  -5.1995505e-01  -2.9241837e-01  -4.4429788e-01  -1.7398020e-01  -2.6579807e-01  -3.0387525e-01  -4.1528424e-01  -1.7003042e-01  -6.5211154e-02  -5.7351231e-02  -8.5626341e-03  -2.6667910e-01  -2.0148840e-01   1.1973333e-01   2.9993471e-01   1.4271362e-01   1.8171585e-01  -3.7410228e-02  -2.3111106e-01  -1.8710496e-01  -1.7338515e-01   6.2079639e-02   1.3062894e-01   8.7107962e-01   1.0000000e+00   6.7121996e-01   7.0179206e-01   6.2083047e-01   7.5162910e-01  -9.7337997e-02   7.8060771e-02   2.5242741e-01   4.5175515e-01   3.3473152e-04   1.2093724e-01  -3.5931766e-01  -3.6197345e-01   4.2830442e-02   1.1359861e-01  -1.3853711e-01  -2.6110129e-02  -1.9159780e-02   7.9024380e-04   3.0938432e-01   1.4206490e-01   4.6922095e-01   9.7678352e-02  -2.2328921e-01  -1.3170242e-01  -4.3895935e-01  -3.8533117e-01  -2.7987713e-01  -4.2553317e-01  -1.5323228e-01  -3.5117470e-02  -6.2069175e-03  -1.9914195e-01  -6.0933863e-02  -1.1427157e-01   1.8011369e-02   1.1068958e-01  -1.0677679e-02  -2.8139897e-01  -6.5256855e-02  -7.5971124e-02   9.1948842e-02  -2.1443040e-02  -2.0440989e-02   1.7462640e-01  -9.9578458e-02  -5.9563453e-02  -1.1090612e-01   9.8341674e-02   1.5545783e-02  -2.6023088e-01  -2.1335884e-01  -1.3972537e-01  -1.5614438e-02   1.5029396e-01   3.9320973e-02  -1.3314344e-01
   4.9001178e-01   1.9304092e-01  -3.7995672e-01   7.0630981e-02  -1.7190915e-01   1.7325747e-01   5.7927859e-02   1.4085264e-01   1.8155597e-01   2.0809625e-01   2.9954723e-01   5.1942468e-01   5.1482831e-01   5.3236786e-01  -1.8333510e-01  -1.5024416e-01   4.5275948e-01   2.9076727e-01  -2.6980719e-01  -1.5527400e-01  -2.1425810e-01  -2.2123338e-01  -5.9689257e-01  -6.6429514e-01  -5.0077245e-01  -4.9953180e-01  -3.3780997e-01  -1.2629079e-01   2.5869923e-01   2.3884523e-01  -3.0928613e-01  -2.7964580e-01   8.9462245e-02  -4.5461578e-02  -3.9071369e-01  -5.8622256e-01  -2.7596841e-01  -3.9306003e-01  -1.9493094e-01  -2.6347334e-01  -2.6652973e-01  -4.2534138e-01  -9.6726700e-02   1.4025071e-02   2.9439476e-02  -7.0951871e-02  -2.0409623e-01  -1.3786137e-01   1.3325323e-01   2.4895806e-01   1.0742554e-01   1.2230474e-01  -2.0819707e-01  -2.0916393e-01  -2.2701330e-01  -1.1370610e-01   2.3632531e-01   1.2707429e-01   7.0314334e-01   6.7121996e-01   1.0000000e+00   7.5513677e-01   6.0700518e-01   6.3138411e-01   2.6692781e-01   8.1582446e-02   6.0259070e-02   1.3392315e-01  -1.5527357e-01  -2.6923133e-02  -2.1905454e-01  -3.0265431e-01   2.5591643e-02  -3.3135710e-02  -7.7349893e-03  -1.1618888e-01   1.5963452e-01   4.3636341e-02   3.0033596e-01   2.4265056e-01   2.2005535e-01   1.1615706e-01  -2.3810520e-01  -1.5952456e-01  -4.4255349e-01  -3.0411467e-01  -1.4532963e-01  -4.4972378e-01   1.3915445e-02  -7.8317678e-02  -7.3046525e-02  -1.0319446e-01  -1.8524337e-01  -5.2369021e-03  -4.3889975e-02   1.7688073e-01  -2.5984490e-01  -2.7166409e-01  -1.4784740e-01  -1.7908988e-02   8.6573658e-02   8.0595066e-02   2.9098722e-02   2.5016045e-01  -1.0086361e-01  -2.7969783e-02  -1.7278057e-01   1.2985564e-01   6.4978461e-02  -3.2961653e-01  -4.8004355e-01  -3.1740870e-01  -8.6909452e-02   1.4243778e-01   1.3459404e-01  -1.4624466e-01
   3.8059057e-01   2.7184014e-01  -4.6275558e-01   4.2904258e-01  -7.4605887e-02   4.4240586e-01  -1.1760838e-01   5.3098264e-01   2.1337756e-01   5.0863781e-01   1.1521823e-01   4.6316808e-01   2.0277839e-01   5.1101362e-01  -2.8230544e-01  -1.8664480e-01   2.2110526e-01   8.0993777e-02  -1.3378921e-01  -8.7715818e-02  -9.8424872e-03   9.6136958e-02  -6.3965596e-01  -5.8309410e-01  -4.2775441e-01  -3.8590054e-01  -1.5879974e-01   4.1221889e-02   8.8296716e-02   3.4519529e-02  -2.5410117e-01  -1.8106952e-01   7.1718677e-02   8.2406680e-02  -4.7274907e-01  -5.5771656e-01  -2.1557600e-01  -2.9289870e-01  -1.2508844e-01  -1.2152566e-01  -3.1599058e-01  -3.7932900e-01  -2.0562035e-01  -1.3273396e-01  -2.0967406e-01  -1.1342856e-01  -1.7120302e-01  -9.6650506e-02   9.3291661e-02   2.7664595e-01   1.6192965e-01   2.7097587e-01   8.5835338e-02   1.7962476e-03  -5.9490018e-02   2.0992521e-03   2.8180107e-01   2.0249816e-01   5.5030050e-01   7.0179206e-01   7.5513677e-01   1.0000000e+00   3.5574174e-01   6.0870456e-01   7.9868828e-02   2.1740813e-01  -1.5074317e-01   6.8173612e-02  -1.0623634e-01   1.8415685e-03  -2.4066673e-01  -2.8062539e-01  -1.1417030e-01  -1.2370954e-01  -1.0440319e-01  -1.9792261e-01  -1.1654391e-01  -1.7028142e-01   2.7228769e-01   5.5152318e-03   2.3981424e-01  -9.7549176e-02  -2.6157401e-01  -2.1083632e-01  -4.2687326e-01  -2.3058335e-01  -1.1550017e-01  -3.3105960e-01   2.0248771e-01   2.0437226e-01   6.2402075e-02  -3.7406202e-02  -6.3301063e-02  -8.3886399e-03  -1.2421601e-02   6.5102932e-02  -1.6673210e-01  -1.3822078e-01   1.1465783e-02   7.7144754e-02   1.2844022e-01   7.7557844e-02   1.4097891e-01   2.9642037e-01  -7.3334446e-02   3.6061285e-02  -1.2538449e-01   2.8974760e-02   4.3088902e-02  -3.1482438e-01  -3.8696279e-01  -1.5573330e-01   1.0698213e-02   2.1023389e-01   7.9313427e-02  -4.8429821e-02
   1.6244491e-01   1.1208112e-01  -4.5287346e-01  -9.4264823e-02  -3.8980277e-01  -1.6565111e-01  -2.3824867e-01  -1.3805611e-01  -1.3677029e-01  -2.2747645e-01  -1.0903045e-02   3.6640213e-01   3.2453037e-01   3.0052172e-01  -2.1243650e-01   1.9168771e-02   6.9198128e-01   6.6557052e-01  -2.8229088e-01   1.7207933e-01  -3.9033474e-01  -4.0536232e-01  -3.3598362e-01  -3.8754190e-01  -6.6989197e-01  -5.3632935e-01  -6.0086716e-01  -4.6807262e-01   3.6854337e-01   5.4094863e-01  -2.3523773e-02   2.8969936e-02   3.1029525e-01   1.4144004e-01  -1.6975140e-01  -2.2889578e-01  -3.4730479e-01  -4.7011988e-01  -3.3934739e-01  -4.1639390e-01  -1.3840717e-01  -1.7267448e-01  -2.4640401e-01  -2.5112013e-01   3.1472733e-02   2.3870030e-02  -3.9723513e-01  -4.7092168e-01  -5.1413362e-03   4.4894168e-02  -1.9224809e-01  -2.1918310e-01  -2.8722294e-01  -3.8522270e-01  -4.5470975e-01  -4.2611446e-01   2.8369999e-01   3.1471434e-01   7.0166630e-01   6.2083047e-01   6.0700518e-01   3.5574174e-01   1.0000000e+00   7.6927992e-01  -4.6051246e-02  -9.2172588e-02   4.2224238e-01   3.5266817e-01  -3.7499988e-03   9.3399753e-02  -3.5110082e-01  -2.7628488e-01   2.1067289e-01   2.8221422e-01   4.8885850e-03   1.9074752e-01   2.2955287e-01   2.5636529e-01   3.0744756e-01   3.2250062e-01   4.9380699e-01   4.3753138e-01  -5.9415352e-02   1.8263124e-01  -3.5255604e-01  -3.2212758e-01  -2.1757556e-01  -4.7665145e-01  -2.8074811e-01  -2.7314658e-01  -1.9296227e-01  -3.5792956e-01  -2.0942487e-01  -6.2400223e-02  -1.2722062e-01  -7.3047939e-02  -3.7154224e-01  -6.4048570e-01  -1.9916731e-01  -3.3942242e-01   2.5681691e-02   6.8144857e-02  -1.1006536e-01   1.5756363e-01  -1.9680850e-01  -1.4273103e-01  -2.4881913e-02   1.3320522e-01  -9.5769666e-02  -2.5965244e-01  -3.5307442e-01  -3.9873784e-01  -2.5983483e-01  -1.3195955e-02   1.4884069e-02  -4.0820962e-01
   2.8140874e-01   2.3583711e-01  -3.8358205e-01   8.3414438e-02  -4.0006493e-01  -7.3832789e-02  -1.9057451e-01   8.2755465e-02  -9.9377073e-02  -9.2331082e-02  -4.2663885e-02   4.1248209e-01   3.4261297e-01   4.8045275e-01  -2.4273777e-01  -8.9267453e-02   5.3518022e-01   5.6754320e-01  -1.8991226e-01   2.5970153e-01  -3.5787869e-01  -2.5369668e-01  -4.8928900e-01  -5.2009329e-01  -6.6540790e-01  -6.1654237e-01  -5.4260203e-01  -4.1052849e-01   3.1381805e-01   4.1197240e-01   3.8693172e-02   8.1556284e-02   4.8429964e-01   3.0415500e-01  -3.6907847e-01  -4.9668755e-01  -3.6129242e-01  -4.9818491e-01  -3.3295113e-01  -3.6298407e-01  -1.8837733e-01  -2.3042559e-01  -3.8691521e-01  -3.1442141e-01  -3.1395060e-01  -2.2410852e-01  -4.2621444e-01  -3.9998994e-01  -1.7119622e-01  -1.7444715e-02  -1.3597567e-01  -1.2843365e-01  -1.5864994e-01  -2.2554499e-01  -3.3099841e-01  -3.6392776e-01   2.2257815e-01   3.8030833e-01   7.3676080e-01   7.5162910e-01   6.3138411e-01   6.0870456e-01   7.6927992e-01   1.0000000e+00  -1.7183011e-01  -2.2719097e-01   1.9150531e-01   1.7675184e-01   9.5688843e-02   1.2208665e-01  -2.9604407e-01  -2.5268590e-01   3.6086101e-02   1.6479540e-01  -9.7218207e-02   3.8656615e-02  -1.7733085e-02  -3.6361587e-02   2.6336481e-01   1.5727416e-01   5.6679387e-01   2.5176981e-01  -1.6458943e-01   4.5867616e-02  -3.5594880e-01  -4.4988955e-01  -2.7818151e-01  -5.9838485e-01   6.0941374e-04  -1.2794496e-01  -8.6320682e-02  -3.3979155e-01  -1.7707473e-01  -6.9098892e-02  -6.3694933e-02  -1.2838506e-02  -3.1630548e-01  -4.9263300e-01  -1.3404632e-01  -2.2945375e-01   1.1629711e-01   4.8740330e-02   9.4140634e-02   2.9683985e-01  -8.5465591e-02  -1.2100204e-02   2.1725478e-02   9.7636225e-02  -6.9528355e-02  -1.9837774e-01  -2.9838485e-01  -3.0075772e-01  -1.7483886e-01   2.0196363e-01   1.3869218e-01  -2.8896160e-01
   6.3791543e-02  -2.9345263e-01   1.3992612e-01  -6.4429478e-02   2.9239788e-01   1.7713945e-01   3.6239139e-01  -5.9838678e-02   2.9456601e-01   2.6094792e-01   2.3104265e-01  -4.9172027e-02   3.0651175e-01   5.4394106e-02   2.6287614e-01   1.2638527e-01  -1.0081784e-02  -1.9346152e-01  -3.6456649e-01  -3.6312491e-01   2.2949376e-01   6.5504777e-02   1.6615361e-01   3.4721772e-02   2.5328547e-01   1.6612276e-01   2.0133557e-01   2.2008037e-01  -1.1877478e-01  -1.7542979e-01   4.4972174e-02   1.0184270e-02  -1.1545756e-01   3.2769531e-02   3.4475357e-01   1.2050929e-01  -1.6441127e-01  -1.7495553e-01  -1.2764180e-01  -1.9062453e-01  -2.1207667e-01  -1.8266183e-01   1.7511951e-01   2.3819472e-01   3.5907283e-01   1.0261649e-01   5.2447572e-02  -1.1113129e-01   1.9208529e-01   1.0959690e-01   1.0008019e-01   4.6306812e-02  -1.2449001e-01  -1.6565733e-01   3.1239144e-02  -1.3733140e-01   2.0180476e-02  -1.7292533e-01  -5.9198438e-02  -9.7337997e-02   2.6692781e-01   7.9868828e-02  -4.6051246e-02  -1.7183011e-01   1.0000000e+00   5.2507594e-01   2.3123689e-01   2.9877927e-03   3.4629942e-02   1.3809485e-01   1.4211701e-01   1.4788023e-01   5.0891457e-02  -1.9296045e-01   4.4024740e-02  -1.0841584e-01  -1.0349876e-01  -1.1049799e-01   1.2701665e-01   7.2450487e-02  -1.9525906e-01   8.0023227e-02  -1.1852816e-01  -1.0195034e-01   2.6137704e-01   1.5795274e-01   3.4558282e-02  -1.2379821e-01   1.2681016e-01  -6.8569829e-02   8.3740087e-02   1.0606692e-01  -2.2954465e-02   2.2081054e-01   9.2267261e-02   7.6469691e-02   3.8944253e-02  -2.9860090e-03  -1.1296738e-02  -8.1729791e-02   1.9696076e-01   2.0553357e-01   1.7783647e-01   1.5297373e-01  -1.6983189e-02  -1.3163746e-01   1.0480389e-01   8.5236343e-02   1.5953230e-01  -3.7771384e-01  -2.8528226e-01  -1.7463373e-01  -3.4440219e-03   2.2861996e-01   9.1592272e-02  -7.2195750e-02
  -6.6443288e-02  -8.2140532e-02  -1.0009754e-01   4.1127856e-01   3.6196668e-01   3.1321513e-01  -3.4387706e-02   3.9011675e-01   9.4741957e-02   2.8359568e-01  -9.3744984e-02  -9.3773142e-02  -2.3610917e-01  -1.1670563e-01   5.3136605e-02   3.8662430e-02  -2.0260310e-01  -4.2492369e-01  -2.2318126e-01  -2.9386802e-01   4.5223941e-01   3.8931021e-01   1.1993697e-01   2.6589366e-01   2.5790197e-01   3.2431760e-01   3.5901179e-01   3.5456989e-01  -3.3367418e-01  -4.2492027e-01  -5.1594545e-02   7.0490208e-02  -2.6461345e-01   6.5291724e-03   1.4673751e-01   2.5551916e-01  -1.9357490e-01  -1.1031586e-01  -3.6723726e-02  -1.1838205e-01  -2.7890738e-01  -2.3020831e-01   2.6265925e-01   2.5715407e-01   3.5319422e-01   2.3382709e-01   1.1333153e-01   1.8656134e-02   2.4371262e-01   2.5679970e-01   2.3638301e-01   2.2289391e-01   1.4153931e-01  -8.7727197e-02   2.3495082e-01  -2.0742581e-02   9.3449295e-02   2.2673740e-02   1.5967928e-03   7.8060771e-02   8.1582446e-02   2.1740813e-01  -9.2172588e-02  -2.2719097e-01   5.2507594e-01   1.0000000e+00   3.0030945e-01   4.0825315e-01  -4.2387852e-02   6.2504694e-02   1.7048983e-03   1.8250212e-01  -2.5626860e-03  -2.2541703e-01  -6.2350988e-02  -1.5324693e-01  -1.8198603e-01  -1.3242546e-01   4.3923723e-02  -7.8355503e-02  -2.5072033e-01  -1.7468655e-01  -1.3372361e-01  -2.2271167e-01   1.3428801e-01   4.5473524e-01  -9.9172590e-03   1.9798001e-01   2.1747453e-01   1.8054846e-01   2.8865113e-01   4.8922029e-02   2.6652629e-01   1.2926001e-01   1.1316804e-01  -3.4212148e-02   3.4743207e-01   1.6506569e-01   2.6167824e-01   7.3452324e-02   2.6700171e-01   1.4109340e-01   1.9173523e-01   1.2841405e-01   1.0554163e-01   1.7647589e-02   9.3402374e-02  -2.3558056e-02   5.2580736e-02  -3.2257355e-01  -1.5337521e-02   5.7034563e-02   1.3238633e-01   1.3393871e-01  -1.3769967e-02   6.6561913e-02
  -2.1502160e-01  -3.8337204e-01  -2.2940196e-01  -2.2692124e-01  -4.4192945e-02  -2.9119279e-01  -2.8155613e-01  -2.6558417e-01  -1.1731437e-01  -3.0953481e-01  -1.6835276e-01  -6.8607038e-02   4.4560437e-02  -6.0018896e-02   5.3234255e-02   1.1425424e-01   2.2994785e-01   7.6984324e-02  -4.0197879e-01  -8.4475470e-03  -3.6128149e-02  -1.5792602e-01   7.0215583e-02   4.5272020e-02  -6.4970051e-02  -1.4054854e-03  -1.9822468e-01  -2.9173300e-01   7.6365547e-02   1.8159953e-01   2.9660745e-01   3.1388031e-01   3.4957451e-01   2.9890043e-01   3.3643470e-01   3.5949803e-01  -3.4283532e-01  -4.0418655e-01  -2.4511903e-01  -3.8446752e-01  -2.0178937e-01  -1.3229025e-01  -9.9389516e-02   1.3483620e-02   2.1306710e-01   1.8638189e-01  -3.6351352e-01  -4.6153496e-01  -6.6986958e-02  -9.6182458e-02  -2.0323480e-01  -2.8937250e-01  -3.1777245e-01  -4.6746715e-01  -1.3392586e-01  -4.6259734e-01  -2.5425005e-01  -1.1379276e-01   4.1246406e-01   2.5242741e-01   6.0259070e-02  -1.5074317e-01   4.2224238e-01   1.9150531e-01   2.3123689e-01   3.0030945e-01   1.0000000e+00   7.8465381e-01   2.7197413e-01   3.8610228e-01  -1.5474248e-02   1.1109951e-01   2.5476821e-01   1.4732618e-01  -8.6226061e-02   8.9441246e-02  -2.4700606e-02   1.2375657e-01   4.8392643e-02   5.8102608e-02   1.4978054e-01   2.5744727e-01  -1.4203687e-01   6.1786309e-02  -6.5552686e-02  -8.1481481e-02  -1.8861812e-01  -1.8573443e-01  -1.7612343e-01  -3.9273006e-01   1.7693580e-02  -2.9213269e-01  -6.1673408e-02   2.3927741e-02   1.2358234e-01   7.2828036e-02   8.5349821e-02  -3.5262890e-01  -1.7616342e-01  -4.6313712e-01   2.2059736e-01   1.1104005e-01  -3.1956156e-02   1.4900911e-02  -1.7325071e-01  -2.1250920e-01   2.8247818e-01   1.3042859e-01   4.2296394e-02  -2.3386997e-01  -1.1289955e-01  -3.5546969e-01  -2.5934007e-01   5.3707190e-03  -2.4017592e-02  -2.0124700e-01
  -9.2837620e-03  -6.6767767e-02  -4.2464429e-01  -5.9997420e-02  -1.1312863e-01  -1.5205278e-01  -4.9585568e-01   3.2601483e-02  -2.2383003e-01  -1.3377603e-01  -1.3758327e-01   5.5251992e-02  -1.6385465e-01  -5.4645538e-02  -2.0675103e-01  -1.4317622e-01   1.8832760e-01  -7.1004829e-02  -1.7740710e-01  -1.3195786e-02  -1.8868655e-03  -5.1486045e-02  -1.3794749e-01  -8.8497147e-02  -2.1463230e-01  -1.1595572e-01  -1.8655802e-01  -2.0196099e-01   1.7057995e-02   3.4944951e-02   3.5586841e-02   1.6272841e-01   2.1405994e-01   1.8017719e-01   8.8618479e-03   2.5734998e-01  -3.6586955e-01  -3.6187845e-01  -2.4782265e-01  -3.5541839e-01  -3.5939842e-01  -3.0859182e-01  -2.0981708e-02   1.7441058e-01   2.6224507e-01   3.1116647e-01  -2.4629236e-01  -1.9299273e-01   1.1174146e-01   1.3968135e-01   2.1000327e-02  -3.7743778e-02  -1.0556069e-01  -3.4701963e-01  -6.4961385e-02  -2.7826936e-01  -8.2168975e-02   1.8624605e-02   4.7595432e-01   4.5175515e-01   1.3392315e-01   6.8173612e-02   3.5266817e-01   1.7675184e-01   2.9877927e-03   4.0825315e-01   7.8465381e-01   1.0000000e+00   8.5746045e-02   2.7363760e-01  -1.0492441e-01   6.4693082e-02   9.0103599e-02  -3.6456865e-02  -2.4421141e-01  -5.2217007e-02  -8.8946678e-02   1.0983187e-01   9.6293363e-02   5.5940119e-02   1.3657855e-01   5.1125877e-02  -2.3832149e-01  -1.2636302e-01  -2.5314415e-01  -1.0437920e-01  -1.7784787e-01  -4.5991558e-02  -2.0129982e-01  -2.1757023e-01   3.9102070e-02  -1.3492803e-01   2.9003554e-02   3.3207568e-03   1.5277621e-01   3.2085857e-02   2.1057732e-01  -1.6285137e-01   5.1710193e-02  -1.8069135e-01   1.5433623e-01   5.3433495e-02  -4.2484945e-02  -3.7338513e-02  -1.3384279e-01  -1.5268748e-01   8.8453565e-02   5.9553166e-02   7.3998446e-02  -1.1788791e-01   5.6432308e-02  -7.2971021e-02  -1.5044088e-02   2.5643501e-02  -4.0997161e-02  -2.1291140e-01
  -3.6833074e-02  -1.1782371e-02  -6.8445324e-02  -8.0649920e-02  -2.1869756e-01  -3.5547687e-01  -1.7199134e-01  -1.4829765e-01  -3.5330736e-02   6.2601654e-02   9.3714394e-02  -3.5431825e-02   1.1060107e-01   7.5822359e-02   2.4102902e-01   2.4887382e-01   1.6222824e-01   3.3814404e-02   2.1753888e-01   6.8539136e-01  -1.3310082e-01  -2.7558659e-02   4.8097140e-02   8.0526837e-02   1.7806564e-03  -3.3101504e-02  -2.4634498e-01  -2.5231082e-01   2.3100950e-01   9.8514078e-02   3.8663218e-01   3.8337543e-01   4.8372286e-01   4.1249281e-01   1.8826604e-03   2.8990573e-02  -2.2069011e-01  -2.5782573e-01  -3.4542219e-01  -3.3174148e-01  -1.3210022e-01   6.3868798e-02  -2.7164591e-01  -1.2145289e-01  -3.5185921e-01  -1.8032427e-01  -1.6833252e-01  -1.9840885e-01  -3.9516038e-01  -2.6426980e-01  -3.3717691e-01  -3.2704430e-01  -1.1380121e-01  -2.9734326e-02  -8.9852488e-02  -4.5549328e-01  -1.1966236e-01   6.0261864e-02   1.9109851e-03   3.3473152e-04  -1.5527357e-01  -1.0623634e-01  -3.7499988e-03   9.5688843e-02   3.4629942e-02  -4.2387852e-02   2.7197413e-01   8.5746045e-02   1.0000000e+00   8.7193109e-01  -1.1286290e-01   3.1708660e-02   2.9618667e-01   2.7565632e-01   4.0902029e-02   1.8818723e-01  -1.8108220e-01  -2.5076405e-01   1.4166421e-01   1.5515102e-01   2.1154649e-01   2.6785770e-01   1.2703388e-01   1.8163258e-01   2.1741866e-01   9.8203967e-02   7.0138855e-02  -1.2973573e-01   1.1118372e-01  -3.5482351e-01  -3.5544663e-02  -3.3841414e-01  -1.8937581e-01  -1.8215905e-01   2.4679348e-01   6.6472646e-04   6.3616834e-03  -8.2553520e-02  -8.5644110e-02  -2.5288118e-01   3.1293210e-01  -1.2085019e-01   2.0553600e-01   1.0916630e-01  -3.3135260e-01  -3.1428974e-01   2.4500426e-01   2.9874157e-01   8.2075122e-02  -2.0957540e-01  -1.3652225e-01  -2.3186862e-01  -1.3479284e-01   1.8015028e-01  -1.3846019e-01  -2.3779827e-01
  -4.1416911e-02  -4.4705426e-02  -2.1494046e-01  -7.0532807e-02  -2.4876330e-01  -3.0961502e-01  -2.7425658e-01  -1.6347375e-01  -7.2592788e-02   9.1321604e-02   8.2766547e-02  -7.3558197e-02   1.0625907e-01   8.0629477e-02   8.6630588e-02   2.1514009e-01   2.4094633e-01   1.7087782e-02   6.1832933e-02   5.0522272e-01  -1.1077167e-01  -4.7277047e-02  -8.0554543e-02  -5.0711338e-02  -9.6378547e-02  -1.0201035e-01  -2.8698957e-01  -2.6847155e-01   3.0149124e-01   1.6731941e-01   3.9305114e-01   3.7228512e-01   4.6838478e-01   4.0316505e-01  -3.6440200e-02   3.0055131e-02  -2.0810355e-01  -2.4843207e-01  -3.1036034e-01  -3.3976309e-01  -2.3061169e-01   6.0588700e-02  -3.3478063e-01  -1.2371933e-01  -2.7016553e-01  -1.0098171e-01  -2.8504003e-01  -3.0478482e-01  -3.2279140e-01  -1.9602381e-01  -3.8284663e-01  -3.3939441e-01  -2.7777447e-01  -2.0115142e-01  -1.7515254e-01  -4.7406471e-01  -7.3679235e-02   5.9922214e-02   1.2024490e-01   1.2093724e-01  -2.6923133e-02   1.8415685e-03   9.3399753e-02   1.2208665e-01   1.3809485e-01   6.2504694e-02   3.8610228e-01   2.7363760e-01   8.7193109e-01   1.0000000e+00  -1.7837863e-01  -8.1906893e-03   4.1703113e-01   2.6698374e-01   9.5455739e-02   2.1531991e-01  -1.2866855e-01  -1.1771132e-01   2.3141839e-01   1.9335391e-01   2.0472785e-01   2.6011904e-01   1.1570037e-02   1.5144291e-01  -1.2979461e-02  -9.6862778e-03   4.0472177e-02  -1.1897049e-01  -2.6314569e-02  -3.7338389e-01  -6.2772077e-02  -2.8523230e-01  -2.3993785e-01  -1.7982475e-01   2.8710668e-01   1.7961778e-02   2.0894647e-02  -1.4288240e-01  -7.7491644e-02  -2.6904872e-01   3.3834302e-01  -1.1093624e-01   1.8255642e-01   7.7370038e-02  -4.3321270e-01  -4.0479195e-01   2.2737245e-01   3.4532181e-01   1.6527771e-01  -2.5273365e-01  -2.1294971e-01  -3.1100324e-01  -1.8918232e-01   1.9213504e-01  -1.7962606e-01  -3.0141013e-01
  -3.6933937e-03  -3.1855572e-02   2.3056618e-01  -8.8837091e-02   3.8327734e-02   7.5313606e-03   1.4465071e-01   4.8101873e-02  -5.6199390e-02  -1.5556117e-01  -3.2091874e-02  -1.3464491e-01  -2.5145498e-02  -1.6442410e-01  -6.5582649e-02  -2.9527061e-01  -2.5497226e-01  -5.2970844e-02  -4.2951416e-02  -2.1607677e-01   1.5293947e-01   1.2984997e-01   3.2882282e-01   1.9498861e-01   3.0483929e-01   2.9323141e-01   5.9838765e-02   8.0901806e-02  -1.9719588e-01  -2.3272977e-01   2.2416024e-01   1.4258752e-01   1.6789527e-02   8.1613819e-02   2.0338585e-01   1.1514169e-01  -1.9049011e-01  -1.1219472e-01  -2.0377544e-01  -1.5914404e-01  -2.9766285e-01  -2.8723881e-01   2.0394990e-01   1.1732209e-01   1.1531105e-01   1.3402408e-02   2.2555749e-01   2.1204440e-01  -3.6569161e-02  -1.9412679e-01  -3.7464889e-02  -1.2547940e-01   1.1403506e-01  -3.2496301e-02  -7.8608810e-02  -7.7631756e-02  -4.0800206e-02  -1.3660341e-01  -3.1741595e-01  -3.5931766e-01  -2.1905454e-01  -2.4066673e-01  -3.5110082e-01  -2.9604407e-01   1.4211701e-01   1.7048983e-03  -1.5474248e-02  -1.0492441e-01  -1.1286290e-01  -1.7837863e-01   1.0000000e+00   6.5568620e-01  -3.3224489e-01  -2.7908658e-01  -3.4873304e-01  -4.0428674e-01  -7.6027181e-02   1.0319689e-01  -2.7588082e-01  -1.8319162e-01  -4.2406037e-01  -1.9530858e-01  -3.3408805e-01  -2.8502374e-01  -7.5443278e-02  -2.2993027e-01  -1.5103254e-01  -1.9654152e-01  -1.0372052e-01  -2.1015241e-01   1.1671493e-01   2.0405185e-01   1.3972492e-01   1.4730452e-01   1.3865162e-01   1.3002353e-01   1.0353069e-01   9.5911704e-02   2.3852927e-01   1.5265123e-01  -3.0670825e-01  -4.5634135e-04  -4.2594093e-02  -8.7685796e-02   2.8117113e-01   2.4178464e-01  -1.3206959e-01  -2.8468905e-01   2.3258524e-01   4.1278979e-01   3.9061642e-01   2.7393538e-01   2.1863485e-01  -1.6351560e-02   1.9911558e-01   1.5489724e-01
   1.8329861e-02  -4.2755546e-02   3.0083805e-01   1.8023065e-02  -5.8371401e-02  -1.3272830e-01   1.3953597e-01   1.1832173e-01  -2.5502436e-01  -2.2196805e-01  -1.0801909e-01  -2.3678508e-01  -1.1087489e-01  -2.3013793e-01   3.0273467e-02  -1.5472667e-01  -2.7834221e-01  -2.2220018e-01  -4.6731580e-02  -6.3943395e-02   1.7096738e-01   2.3555101e-01   4.6324728e-01   3.5622253e-01   1.8930021e-01   1.9676526e-01   8.5709945e-03  -5.2587762e-02  -2.7995468e-01  -3.2304713e-01   3.3377655e-01   3.8043916e-01   1.3686399e-01   3.0452228e-01   2.5432049e-01   2.4595421e-01  -3.0331519e-01  -1.3389071e-01  -2.8656065e-01  -2.1798007e-01  -3.5846266e-01  -1.9839356e-01   6.1117341e-02   1.1869351e-01   1.2736948e-02  -1.7556203e-01   3.1095310e-02   2.2508855e-03  -1.3814270e-01  -4.1325586e-01  -1.1111502e-01  -2.5565924e-01   6.2224593e-02  -1.1243182e-01   2.9843606e-02  -2.1065736e-01   9.3448220e-02   4.1035198e-02  -2.8277428e-01  -3.6197345e-01  -3.0265431e-01  -2.8062539e-01  -2.7628488e-01  -2.5268590e-01   1.4788023e-01   1.8250212e-01   1.1109951e-01   6.4693082e-02   3.1708660e-02  -8.1906893e-03   6.5568620e-01   1.0000000e+00  -2.4357764e-01  -2.9626219e-01  -2.6036257e-01  -3.1589738e-01  -1.4485444e-01  -6.7924048e-02  -1.4707104e-01  -1.7242025e-01  -2.9666738e-01  -2.5150722e-01  -1.8113500e-01  -1.7402529e-01   1.2878866e-01   5.1381575e-02  -1.4340983e-02  -2.9196289e-02   1.5121040e-01  -7.0230395e-02   6.8346707e-02   1.1111972e-01   1.5358164e-01   8.7188783e-02   2.1422111e-01  -1.7184758e-02   7.6559829e-02   1.2793593e-01   2.9705195e-01   5.6502161e-02  -6.5268960e-02  -3.9401728e-02   1.7164678e-01   3.2927901e-02   2.1522135e-01   1.8868487e-01  -3.8886863e-02  -1.8500295e-01   2.7984846e-01   3.1315125e-01   4.1503930e-01   3.8205664e-01   2.6518145e-01   2.9525580e-01   1.7947625e-01   3.1496881e-02
  -2.7853036e-01  -6.7592654e-03  -3.3070319e-01  -2.0459080e-01  -3.3692500e-03  -2.5201709e-01  -2.0840327e-01  -4.0149413e-01   1.4512654e-01  -5.4710011e-02   1.4217460e-01  -6.0192498e-02   2.7461396e-01   1.0923389e-01   2.7100070e-01   4.6892370e-01   4.3537100e-01   1.6112026e-01   2.3109889e-02   2.8218774e-01  -2.1529733e-01  -1.7563636e-01  -2.1318449e-01  -9.1568844e-02  -1.2771546e-01  -1.1387265e-01  -1.7197694e-01  -2.5676017e-01   6.7074042e-01   5.8512320e-01   1.3376394e-01   5.2162590e-02   2.0032810e-01   5.7994243e-02  -8.6516240e-02  -3.4883139e-02   1.5038783e-01   1.0887649e-01   8.2061702e-02  -5.2887877e-02   1.3804752e-01   3.3764351e-01  -2.6226731e-01  -2.4615178e-01   4.6388117e-02   1.4374342e-02  -1.8745635e-01  -3.7729864e-01  -5.0561287e-02  -3.4281976e-03  -3.3371474e-01  -2.2156752e-01  -5.1032724e-01  -3.3531271e-01  -1.9166144e-02  -3.6770355e-01  -6.5474936e-02   2.3884031e-02   5.6690287e-02   4.2830442e-02   2.5591643e-02  -1.1417030e-01   2.1067289e-01   3.6086101e-02   5.0891457e-02  -2.5626860e-03   2.5476821e-01   9.0103599e-02   2.9618667e-01   4.1703113e-01  -3.3224489e-01  -2.4357764e-01   1.0000000e+00   6.4595923e-01   7.2979860e-01   6.8487682e-01   4.3860938e-01   1.3850944e-01   3.7897340e-01   3.4702539e-01   3.1448462e-01   4.2315846e-01   2.8291353e-01   4.5125069e-01  -1.3499746e-01   6.5126036e-02   9.7096638e-02   1.3893020e-02  -3.4635697e-01  -3.9414008e-01  -1.3741153e-01  -4.1537668e-01  -3.0706332e-01  -2.3302154e-01   1.4943552e-01   6.8538801e-02   6.4730739e-02  -1.6384224e-01  -2.1489393e-01  -4.2138354e-01   2.8961458e-01  -9.5883544e-02  -1.0540186e-02  -4.7753004e-02  -4.4905916e-01  -4.0749515e-01   3.2538033e-01   5.5870892e-01   5.7459759e-02  -2.4515647e-01  -3.3820267e-01  -4.5636592e-01  -3.2000055e-01  -8.7958696e-02  -2.8761103e-01  -1.8399853e-01
  -2.1432754e-01   4.6507843e-02  -3.3242949e-01  -3.1448649e-01  -3.4536297e-02  -2.3742053e-01  -2.4166220e-01  -4.9416506e-01   2.0292498e-01  -1.9709937e-01   1.3735229e-01  -4.2739091e-03   2.1066143e-01   1.1080129e-01   2.9623536e-01   3.6387658e-01   4.7216862e-01   3.5902353e-01   7.9068198e-02   3.7616796e-01  -3.3861916e-01  -2.6048537e-01  -2.0829030e-01  -1.5730959e-01  -1.3492442e-01  -9.4397696e-02  -1.8942838e-01  -2.4763550e-01   5.0264131e-01   6.4229869e-01   2.3894903e-02  -6.4851199e-02   1.3334123e-02  -1.8528836e-01  -1.8759507e-01  -1.4531087e-01   2.0568525e-01   8.7615646e-02   6.0306491e-02   8.7184624e-03   2.8169431e-01   2.9662731e-01  -2.9427754e-01  -3.0547433e-01   1.9980235e-02   1.1774401e-01  -2.1393705e-01  -3.4409828e-01   2.4570170e-02   4.1977137e-02  -2.7568755e-01  -9.8660895e-02  -3.6125344e-01  -2.1991927e-01  -2.1001373e-01  -2.5694170e-01  -7.2615401e-02   6.6297892e-02   9.3144522e-02   1.1359861e-01  -3.3135710e-02  -1.2370954e-01   2.8221422e-01   1.6479540e-01  -1.9296045e-01  -2.2541703e-01   1.4732618e-01  -3.6456865e-02   2.7565632e-01   2.6698374e-01  -2.7908658e-01  -2.9626219e-01   6.4595923e-01   1.0000000e+00   6.1678864e-01   8.0511700e-01   3.4869384e-01   1.7979313e-01   1.9559810e-01   3.1601142e-01   4.0963382e-01   4.0823146e-01   3.5933803e-01   5.2104105e-01  -6.2114167e-02  -6.8028830e-02   3.8508662e-02   4.0280490e-02  -4.0763625e-01  -2.8879459e-01  -2.1558512e-01  -3.7316557e-01  -3.3613276e-01  -1.5592170e-01  -1.0139836e-01   5.6395716e-02  -5.0430532e-02  -2.7698906e-01  -2.0855408e-01  -3.4155978e-01   1.4274975e-01  -5.3735084e-02  -8.7098266e-02  -1.6120078e-02  -2.5878155e-01  -1.0675066e-01   2.0109224e-01   4.6242464e-01  -1.7583293e-01  -2.9814655e-01  -2.8609586e-01  -3.5556601e-01  -3.7300310e-01  -9.6526958e-02  -1.0163751e-01  -3.6816330e-02
  -2.2236560e-01   1.4021398e-02  -1.2151051e-01  -9.4150860e-02   1.5706106e-01  -8.3615173e-02  -6.7514884e-02  -4.1242335e-01   2.7720404e-01   5.0853847e-02   1.0845152e-01  -1.8109829e-01   1.7027812e-01   4.9423304e-02   4.0280445e-01   5.5901147e-01   1.4970078e-01   5.4849827e-02   2.4085191e-02   7.9451637e-02  -1.9401574e-01  -1.3084035e-01  -1.4539303e-01  -3.5510615e-02   2.2495960e-02   2.7878375e-02   6.8801556e-02  -7.7626152e-02   3.9431403e-01   4.2453543e-01   3.3097490e-02  -4.6166036e-02  -1.1472484e-01  -1.9688611e-01  -3.6039428e-02  -5.3979930e-02   4.0642299e-01   3.9659369e-01   2.6197403e-01   2.3160145e-01   4.7861673e-01   5.2923012e-01  -1.6719434e-01  -1.8301906e-01   6.7995658e-02   6.4159812e-02  -1.4575953e-01  -2.7429023e-01   1.3283083e-01   9.1591827e-02  -1.8546404e-01  -5.4849974e-02  -4.1353992e-01  -1.3151045e-01   1.2233354e-01  -1.1126677e-01  -6.9193765e-02   3.5444702e-03  -1.2262883e-01  -1.3853711e-01  -7.7349893e-03  -1.0440319e-01   4.8885850e-03  -9.7218207e-02   4.4024740e-02  -6.2350988e-02  -8.6226061e-02  -2.4421141e-01   4.0902029e-02   9.5455739e-02  -3.4873304e-01  -2.6036257e-01   7.2979860e-01   6.1678864e-01   1.0000000e+00   7.8333485e-01   5.0355047e-01   2.0275102e-01   3.0327301e-01   2.4720399e-01   2.2233585e-01   3.1298342e-01   4.4082668e-01   5.0655101e-01   5.6680866e-02   2.2857851e-01   3.1209467e-01   2.3402845e-01  -8.0943280e-02  -9.2441971e-02  -2.3549429e-01  -2.9595080e-01  -4.1973207e-01  -1.8546841e-01  -1.0550021e-01   3.1128343e-02  -1.0175183e-01  -5.4593936e-02  -2.7489950e-01  -3.2153771e-01   2.6503106e-01  -5.6590342e-02   4.3867063e-03   2.8871894e-02  -3.2194782e-01  -2.6541366e-01   2.9421835e-01   5.4176272e-01  -1.1208674e-01  -2.9105194e-01  -3.5031924e-01  -3.5995529e-01  -3.5053613e-01  -1.9189098e-02  -1.7491007e-01  -3.5543814e-02
  -3.0301914e-01   8.2999835e-05  -1.9312847e-01  -2.0319960e-01   8.5353000e-02  -1.7712709e-01  -1.5110197e-01  -4.7678480e-01   1.9715773e-01  -6.7052725e-02   5.4464324e-02  -1.3723819e-01   1.4222376e-01   4.2439707e-02   3.2552874e-01   5.3012026e-01   3.6698819e-01   2.2861370e-01   3.6942329e-02   2.7996054e-01  -2.9348306e-01  -2.3100102e-01  -5.4212348e-02   1.1563872e-02  -7.5191867e-02   8.0420020e-03  -1.6738884e-02  -1.5701041e-01   3.5509313e-01   5.0593955e-01   8.0247835e-02   1.3770456e-02  -7.5191438e-02  -1.9438972e-01  -6.5927393e-02   5.5441568e-03   2.3547166e-01   2.2510932e-01   1.1270327e-01   8.6239522e-02   3.7074922e-01   4.6406798e-01  -1.6299441e-01  -1.8263379e-01   1.2028560e-01   2.1920522e-01  -1.6076095e-01  -2.5360910e-01   1.3676104e-01   1.2910603e-01  -1.9869623e-01  -9.7210652e-02  -2.9356443e-01  -9.7512008e-02   2.2702831e-02  -1.7058016e-01  -4.4767133e-02   9.1975624e-02  -6.0131448e-02  -2.6110129e-02  -1.1618888e-01  -1.9792261e-01   1.9074752e-01   3.8656615e-02  -1.0841584e-01  -1.5324693e-01   8.9441246e-02  -5.2217007e-02   1.8818723e-01   2.1531991e-01  -4.0428674e-01  -3.1589738e-01   6.8487682e-01   8.0511700e-01   7.8333485e-01   1.0000000e+00   4.2787595e-01   2.4482093e-01   2.5232864e-01   2.4617171e-01   3.3057823e-01   4.2706102e-01   4.1878079e-01   5.9018611e-01   4.7083707e-02   1.2739659e-01   2.2347573e-01   2.0690960e-01  -2.5660064e-01  -1.6782414e-01  -1.7573904e-01  -3.1886171e-01  -3.2635719e-01  -2.3404980e-01  -7.1443302e-02   1.0800017e-02  -8.6447984e-02  -1.7641125e-01  -1.6966102e-01  -3.0221509e-01   2.2326440e-01  -1.4505588e-01  -1.0390666e-01  -8.0928927e-02  -3.3475122e-01  -2.1617488e-01   2.9231589e-01   3.8961778e-01  -1.3075361e-01  -2.2641272e-01  -2.7077839e-01  -3.1630407e-01  -3.3260961e-01  -5.6364050e-02  -1.5324047e-01  -1.9107903e-01
  -1.4540821e-01   5.1298569e-02  -1.6228245e-01  -2.6275240e-01  -9.3065552e-02  -1.5884113e-01  -6.9578092e-02  -3.3967222e-01   1.0312717e-01  -1.3181653e-01   2.2951104e-02   1.3540257e-01   1.5418781e-01   1.0947331e-01   3.3634681e-02   3.1105330e-01   2.9484644e-01   2.7664265e-01  -1.2542092e-01  -8.5012285e-02  -3.1316524e-01  -3.2414172e-01  -2.3155702e-01  -1.3835050e-01  -1.9056634e-01  -1.0561132e-01  -1.9832163e-01  -2.2099006e-01   3.4956640e-01   4.5333863e-01  -1.4049810e-01  -2.0395940e-01  -5.1449692e-02  -2.0593451e-01   2.3498454e-02  -1.2635426e-02   2.1238001e-01   2.4883303e-01   1.5144102e-01   1.5998078e-01   2.6669649e-01   2.4255061e-01   6.5717000e-02   7.5531875e-02   2.2818273e-01   4.8189558e-02  -3.7978443e-02   3.2154449e-02   1.2522590e-01   6.1144683e-02  -1.6179597e-01  -9.2056967e-02  -3.3829443e-01  -2.2548253e-01  -5.6614952e-02  -4.1305095e-03   3.2554928e-02  -5.6724880e-02   4.8669483e-02  -1.9159780e-02   1.5963452e-01  -1.1654391e-01   2.2955287e-01  -1.7733085e-02  -1.0349876e-01  -1.8198603e-01  -2.4700606e-02  -8.8946678e-02  -1.8108220e-01  -1.2866855e-01  -7.6027181e-02  -1.4485444e-01   4.3860938e-01   3.4869384e-01   5.0355047e-01   4.2787595e-01   1.0000000e+00   6.3500533e-01   2.7561819e-01   3.6389326e-01   4.8862103e-02   2.2096116e-01   1.5277989e-01   2.9143625e-01  -3.0576876e-01  -8.4731946e-03   1.4716885e-01   1.2289234e-01  -2.9854267e-01  -1.6826707e-01  -3.1366228e-01  -1.8254086e-01  -3.6764321e-01  -2.2706225e-01  -1.6654287e-02   8.7417928e-02  -1.3950780e-01  -1.3508330e-01  -2.4517981e-01  -8.8283109e-02  -1.0210115e-01  -1.2492237e-01  -2.0324255e-01  -8.9963443e-02  -1.6052759e-01  -1.1464150e-01   6.3546379e-02   2.2507673e-01  -3.6051978e-02   2.6549191e-02  -5.4432835e-02  -2.2149431e-01  -1.3781743e-01  -1.5363832e-01  -5.5090806e-02  -1.1665872e-01
  -1.1820150e-01  -9.1504760e-02  -1.3378319e-01  -2.1685995e-01  -1.4366169e-01  -9.5730528e-02  -1.3086837e-01  -2.5340036e-01  -1.4729883e-01  -2.4073323e-01  -1.4425408e-01   8.3766025e-02  -9.6034544e-02  -6.8001587e-02  -2.7584256e-01   1.5986292e-02   1.9047765e-01   3.3572813e-01  -1.9814455e-01  -1.7065830e-01  -2.5544598e-01  -3.0552486e-01  -2.5965390e-02  -7.1702124e-02  -1.8896436e-01  -4.3922745e-02  -2.1962421e-01  -1.3873612e-01   1.3781326e-01   2.8744812e-01   2.5204950e-02  -3.4228835e-02  -3.9751160e-02  -1.6084522e-01   9.5315140e-02   1.7860964e-01   4.3539070e-02   1.7295104e-01  -4.8471595e-02   8.0905697e-02   1.1494774e-01   1.4211583e-01   1.2178328e-01   1.1116500e-01   2.3402764e-01   9.4571817e-02  -1.2831353e-01  -7.4066229e-02   1.1860056e-01  -1.3404096e-02  -2.0755763e-01  -2.0860988e-01  -2.6171542e-01  -2.8671351e-01  -3.2092872e-01  -5.7424472e-02   2.0983071e-02  -1.7431053e-01   1.0351799e-01   7.9024380e-04   4.3636341e-02  -1.7028142e-01   2.5636529e-01  -3.6361587e-02  -1.1049799e-01  -1.3242546e-01   1.2375657e-01   1.0983187e-01  -2.5076405e-01  -1.1771132e-01   1.0319689e-01  -6.7924048e-02   1.3850944e-01   1.7979313e-01   2.0275102e-01   2.4482093e-01   6.3500533e-01   1.0000000e+00   1.8217901e-02   2.0731952e-01  -6.2648561e-02   1.5733646e-01  -5.8661837e-02   1.5006391e-01  -3.1633641e-01  -1.8185818e-01   8.7572079e-03  -2.3210638e-02  -3.4098541e-01  -1.5140807e-01  -3.6624038e-01  -6.4836156e-02  -3.2322035e-01  -2.2171669e-01  -6.6588277e-02  -1.9632215e-02  -1.9553078e-01  -3.2196501e-01  -2.6435202e-01  -8.8833178e-02  -3.4195707e-01  -1.7862948e-01  -4.8410670e-01  -2.5288127e-01  -1.6553820e-01  -9.6566405e-02  -2.0269220e-01  -1.9364383e-03  -8.8471688e-02   9.5247849e-02   6.9918097e-02  -1.5147207e-01  -1.5580312e-01  -3.0805469e-01  -2.9720626e-02  -1.0685912e-01
  -3.5673440e-02   2.1198583e-01  -3.3658876e-01  -9.0761720e-02  -7.7404906e-02   5.6964241e-02  -2.8108816e-01  -1.4721967e-01   1.6699002e-01   2.8444019e-01   7.7786341e-02   1.4888895e-01   1.6518014e-01   2.1529534e-01   1.1538812e-01   2.9020276e-01   5.0187324e-01   1.7077956e-01  -1.1685653e-01   1.0818231e-01  -3.1632575e-02   3.8349271e-02  -4.3712701e-01  -3.6485479e-01  -1.7491598e-01  -1.6923454e-01  -1.8114280e-01  -8.7171894e-02   5.1637359e-01   3.8216978e-01  -1.1423078e-01  -1.0575764e-01   1.8125572e-01   1.0231972e-01  -1.1783994e-01  -1.7220419e-01  -2.8610147e-02  -1.3996835e-01  -2.3810948e-01  -2.5419405e-01  -1.7694868e-01  -8.0818970e-02  -3.6461073e-02   1.3057466e-01   1.8083149e-01   1.6173335e-01  -1.7176344e-01  -8.4782688e-02   1.9929330e-01   2.8255462e-01  -7.8974008e-03   6.8405951e-02  -1.8952278e-01  -5.6087032e-02  -1.0166665e-01  -2.5149075e-01   3.3066008e-01   1.6718245e-01   1.9519431e-01   3.0938432e-01   3.0033596e-01   2.7228769e-01   3.0744756e-01   2.6336481e-01   1.2701665e-01   4.3923723e-02   4.8392643e-02   9.6293363e-02   1.4166421e-01   2.3141839e-01  -2.7588082e-01  -1.4707104e-01   3.7897340e-01   1.9559810e-01   3.0327301e-01   2.5232864e-01   2.7561819e-01   1.8217901e-02   1.0000000e+00   5.8981697e-01   6.0462771e-01   3.7210155e-01   2.3760420e-01   5.4070368e-02  -1.1945073e-01   1.0639390e-01   3.0371428e-01  -2.6277115e-01  -1.5560548e-01  -7.5331917e-02  -3.9825412e-01  -2.3626169e-01  -5.1333463e-01  -1.1375876e-01   2.6035958e-01   2.0660040e-01  -2.6648298e-01  -6.4222939e-02  -8.4981756e-02  -1.6761924e-01   5.7243736e-02  -3.9442768e-03  -5.0157591e-02   8.0666523e-02  -4.2535816e-01  -3.7865395e-01   2.0694000e-02   3.5344614e-01   2.6857667e-01  -1.9979371e-01  -1.8014709e-01  -9.6144819e-02  -1.5796056e-01   3.4592005e-02  -2.5647244e-01  -4.3815035e-01
   1.3458403e-01   3.5320090e-01  -1.7957876e-01  -3.3217264e-01  -3.2687315e-01  -3.2172655e-01  -9.4108471e-02  -2.8567248e-01  -2.6444544e-02  -4.2308433e-02   2.6917306e-01   2.2742562e-01   2.5423382e-01   1.5457401e-01   8.9951991e-02   1.6880293e-01   5.6193941e-01   5.1590989e-01   5.5205322e-03   2.0830306e-01  -3.3457142e-01  -3.6428500e-01  -2.3766959e-01  -2.5677018e-01  -2.0282865e-01  -2.6374533e-01  -3.3916179e-01  -2.4971991e-01   4.7598327e-01   5.2153858e-01  -1.2102454e-01  -9.9662937e-02   8.6981438e-02  -7.7937848e-03  -3.9864405e-02  -4.4768139e-02  -4.2245617e-02  -5.4055751e-02  -2.5324893e-01  -2.6756144e-01  -1.6403217e-01  -4.2206925e-02  -9.2713649e-02   9.9837064e-02   1.3217239e-01   2.4812799e-02  -1.9391503e-01  -5.1068024e-02  -2.1232977e-02   8.1537352e-02  -2.6872816e-01  -1.5637217e-01  -4.0569586e-01  -2.6733675e-01  -4.0529476e-01  -3.3170800e-01   2.8387284e-01   2.7650024e-01   1.0041002e-01   1.4206490e-01   2.4265056e-01   5.5152318e-03   3.2250062e-01   1.5727416e-01   7.2450487e-02  -7.8355503e-02   5.8102608e-02   5.5940119e-02   1.5515102e-01   1.9335391e-01  -1.8319162e-01  -1.7242025e-01   3.4702539e-01   3.1601142e-01   2.4720399e-01   2.4617171e-01   3.6389326e-01   2.0731952e-01   5.8981697e-01   1.0000000e+00   3.6633975e-01   5.9937488e-01   9.3793055e-02   9.1099307e-02  -1.0349132e-01   1.7056559e-02   8.3439478e-02  -2.4522119e-01  -3.2771547e-01  -3.4775178e-01  -3.8085984e-01  -3.6188589e-01  -3.7036190e-01  -1.7727686e-01   7.1520640e-02   8.0893483e-02  -1.9148122e-01  -1.2534073e-01  -2.1867427e-01  -1.9586138e-01  -1.0589920e-01  -1.0031899e-01  -1.5773512e-01  -5.7422717e-02  -2.4892179e-01  -2.6957804e-01  -7.0863755e-02   2.5950820e-01   2.4893390e-02  -1.7443968e-01  -1.3719588e-01  -2.0587282e-01  -2.5752097e-01  -1.3206632e-01  -2.0664808e-01  -2.6189142e-01
  -7.6792827e-02   1.0280641e-01  -4.4811878e-01  -2.1870122e-01  -1.4903853e-01  -7.8152904e-02  -4.3408823e-01  -2.5359761e-01   1.4816545e-01   1.5677237e-01   5.3102885e-02   1.0191787e-01   2.1329624e-01   2.1850360e-01   2.0322170e-01   2.5221739e-01   5.6827713e-01   3.2342738e-01   5.7564979e-02   3.7112504e-01  -2.1113025e-01  -7.6233459e-02  -5.0799829e-01  -5.4126861e-01  -3.7091196e-01  -3.6827757e-01  -3.0639731e-01  -3.0683067e-01   6.0973148e-01   5.5480520e-01  -1.6389425e-02  -4.0950982e-02   3.1388052e-01   1.1855447e-01  -2.7617142e-01  -2.6288235e-01  -1.6232033e-02  -9.4683832e-02  -2.0553029e-01  -2.3167284e-01   1.7635937e-02   7.2616806e-02  -2.3766137e-01  -2.0251288e-01  -7.2311215e-02   1.3280111e-01  -2.7914892e-01  -3.2116793e-01   8.7382861e-02   1.8370688e-01  -5.5827640e-02  -1.7159394e-02  -2.0122272e-01  -1.6573792e-01  -1.9988425e-01  -3.0550589e-01   6.7164448e-02   1.6712790e-01   4.0718984e-01   4.6922095e-01   2.2005535e-01   2.3981424e-01   4.9380699e-01   5.6679387e-01  -1.9525906e-01  -2.5072033e-01   1.4978054e-01   1.3657855e-01   2.1154649e-01   2.0472785e-01  -4.2406037e-01  -2.9666738e-01   3.1448462e-01   4.0963382e-01   2.2233585e-01   3.3057823e-01   4.8862103e-02  -6.2648561e-02   6.0462771e-01   3.6633975e-01   1.0000000e+00   4.3639804e-01   3.4303089e-01   3.5152336e-01  -5.6712718e-02  -1.2678892e-01   9.1367678e-02  -3.2481181e-01  -1.7087803e-01  -1.1258753e-01  -3.1367560e-01  -2.9240647e-01  -4.1183080e-01  -4.9555070e-02  -9.3113517e-02  -1.2267627e-01  -3.2145187e-01  -3.4580226e-01  -1.4977560e-01  -2.8609660e-01   2.1499816e-01   1.0478567e-01   1.0795869e-01   2.4131072e-01  -3.4089862e-01  -3.1096646e-01   1.8097567e-01   4.3139951e-01  -7.9509572e-02  -2.6525527e-01  -1.6736725e-01  -1.3490553e-01  -1.5388925e-01   4.1225732e-02  -2.1307387e-01  -2.9963884e-01
  -5.5063460e-02   4.4613803e-02  -2.6444825e-01  -3.1025153e-01  -2.1787333e-01  -2.6370911e-01  -1.5256527e-01  -3.9274406e-01   5.7460167e-02  -1.0171002e-01   1.3372037e-01   6.1632135e-02   3.3056956e-01   3.6890461e-02   2.6328554e-01   3.3070792e-01   4.9396815e-01   5.7296668e-01  -3.5482713e-02   2.5806107e-01  -3.4914908e-01  -3.3603201e-01  -9.4586067e-02  -1.4348129e-01  -2.7667206e-01  -1.8438683e-01  -4.2139957e-01  -3.8730278e-01   4.5223839e-01   6.2529802e-01   1.0396539e-01   1.0837820e-01   2.7993956e-01   1.8706189e-01   1.1187631e-01   3.6774990e-02  -1.2590136e-01  -1.2408170e-01  -2.9259410e-01  -2.9343266e-01  -2.3959945e-02   9.7796425e-02  -1.7232405e-01  -1.5138552e-01   3.2209293e-02   8.9826347e-02  -2.2603932e-01  -2.9289100e-01   2.8490456e-02  -2.1278394e-02  -2.3234193e-01  -3.3454521e-01  -3.3416835e-01  -2.6113225e-01  -3.9127139e-01  -4.7818982e-01   1.2490274e-01   1.8077247e-01   1.0500141e-01   9.7678352e-02   1.1615706e-01  -9.7549176e-02   4.3753138e-01   2.5176981e-01   8.0023227e-02  -1.7468655e-01   2.5744727e-01   5.1125877e-02   2.6785770e-01   2.6011904e-01  -1.9530858e-01  -2.5150722e-01   4.2315846e-01   4.0823146e-01   3.1298342e-01   4.2706102e-01   2.2096116e-01   1.5733646e-01   3.7210155e-01   5.9937488e-01   4.3639804e-01   1.0000000e+00   2.0468714e-01   5.3356420e-01  -4.0906811e-03   7.8863094e-02   9.0128340e-02  -2.2015968e-01  -4.0317739e-01  -4.0759286e-01  -2.9216418e-01  -2.9846905e-01  -3.7709416e-01   5.5804033e-02  -1.5206729e-01  -2.6646220e-02  -3.1628153e-01  -4.2610766e-01  -2.8226878e-01  -3.5724572e-01   2.3777342e-02   1.5359537e-01  -1.5759349e-01   1.1695777e-01  -3.0887380e-01  -3.4186274e-01   1.1886804e-01   3.3285656e-01  -8.2980769e-02  -2.0497102e-01  -2.7711825e-01  -3.7854887e-01  -3.2681927e-01   3.1528290e-03  -5.2408930e-02  -2.3855651e-01
  -7.5414497e-02   6.9654772e-02   4.0577234e-02  -1.7702807e-01   2.2888735e-01  -6.6264034e-02   1.5323148e-03  -3.2581813e-01   3.6250480e-01   2.0468217e-01   2.6409351e-01  -1.0432062e-01   8.5341959e-02  -1.9848696e-02   6.6700446e-01   6.8492401e-01   3.9222187e-02  -9.9239583e-02   3.6720584e-01   2.8015239e-01  -7.9919849e-02  -3.4229058e-02   1.0945425e-01   1.0312604e-01   1.1024613e-01   3.3658510e-02   1.5469171e-01  -5.9946779e-02   2.6981318e-01   2.3264076e-01  -1.1399820e-01  -2.4404441e-01  -9.6628831e-02  -1.1156620e-01   5.8621047e-02   4.5541484e-02   4.2027828e-01   2.3892215e-01   2.1259630e-01   2.0966007e-01   5.1511980e-01   3.4825417e-01   8.4606529e-02  -8.5234958e-02   3.4283430e-02   1.0905866e-01   3.5521986e-02  -6.0112944e-02   2.0887827e-01   1.2588162e-01   6.2176949e-02   1.2904252e-01  -9.7619526e-03   2.3707996e-01   1.8121851e-01   5.2291682e-02   4.7952488e-02   8.3342071e-02  -1.8950861e-01  -2.2328921e-01  -2.3810520e-01  -2.6157401e-01  -5.9415352e-02  -1.6458943e-01  -1.1852816e-01  -1.3372361e-01  -1.4203687e-01  -2.3832149e-01   1.2703388e-01   1.1570037e-02  -3.3408805e-01  -1.8113500e-01   2.8291353e-01   3.5933803e-01   4.4082668e-01   4.1878079e-01   1.5277989e-01  -5.8661837e-02   2.3760420e-01   9.3793055e-02   3.4303089e-01   2.0468714e-01   1.0000000e+00   6.0828546e-01   4.8618812e-01   4.2210195e-01   4.1429108e-01   3.1454640e-01   4.7371433e-02   1.4860260e-01  -5.9582384e-02   1.0496849e-02  -1.5985271e-01   5.3614874e-03  -3.4654861e-01  -1.6292970e-01  -3.2086918e-01  -1.4883653e-01  -8.5741893e-02  -6.3568788e-02   2.9356219e-01   7.6789334e-02   2.2679895e-01   1.1619755e-01  -2.7278944e-01  -2.7075900e-01   3.2034990e-01   4.4089704e-01  -2.9750888e-01  -2.9853397e-01  -1.2238445e-01  -3.6685747e-02  -1.4565451e-01  -1.0690157e-01  -2.8354789e-01  -1.0257469e-01
  -2.5241589e-01  -1.0147335e-01  -3.0513829e-01  -2.5609046e-01   7.8368724e-02  -1.3104294e-01  -1.3357241e-01  -3.6315725e-01   3.3536905e-01   4.2312083e-02   1.7472532e-01  -9.5657426e-03   2.8605048e-01   4.5565831e-02   5.1797686e-01   6.4149731e-01   2.2283392e-01   2.1296947e-01   1.8250060e-01   2.9322607e-01  -2.5690559e-01  -1.6605253e-01  -1.7615252e-02  -5.9357130e-02  -1.4045946e-01  -5.5074933e-02  -1.5174851e-01  -3.1235120e-01   3.9287148e-01   5.9261138e-01   1.4026127e-01   2.9007669e-02   1.2156227e-01   7.1054174e-02   2.7164767e-02   5.7908940e-02   2.7362657e-01   2.6241315e-01   1.2311657e-01   2.0380081e-01   4.4493741e-01   5.2083141e-01  -1.9095284e-01  -3.1355643e-01   1.2225634e-04   7.7440964e-02  -1.1324253e-01  -2.8174063e-01   1.3450556e-01  -6.3618588e-02  -1.5114824e-01  -1.0229529e-01  -1.8509635e-01  -4.8864558e-02  -8.9729153e-02  -1.1037100e-01  -1.2990630e-01  -2.8850916e-02  -1.2383861e-01  -1.3170242e-01  -1.5952456e-01  -2.1083632e-01   1.8263124e-01   4.5867616e-02  -1.0195034e-01  -2.2271167e-01   6.1786309e-02  -1.2636302e-01   1.8163258e-01   1.5144291e-01  -2.8502374e-01  -1.7402529e-01   4.5125069e-01   5.2104105e-01   5.0655101e-01   5.9018611e-01   2.9143625e-01   1.5006391e-01   5.4070368e-02   9.1099307e-02   3.5152336e-01   5.3356420e-01   6.0828546e-01   1.0000000e+00   9.9297743e-02   1.6825062e-01   1.1659344e-01   2.2939057e-01  -2.5079348e-01  -9.9264994e-02  -8.0481479e-02  -8.6173938e-02  -2.6460736e-01  -1.3603069e-02  -4.6235205e-01  -3.5716563e-01  -2.9982784e-01  -4.0910179e-01  -1.8436163e-01  -2.0747458e-01   2.8932287e-01   1.1243882e-01   1.5382536e-01   1.8532017e-01  -3.5607716e-01  -3.5515588e-01   3.7005881e-01   5.4275428e-01  -3.9189109e-01  -3.2243572e-01  -2.5193323e-01  -3.1993758e-01  -2.8579804e-01   1.3045881e-02  -1.9481249e-01  -1.0309469e-01
   9.0481665e-03  -6.9241901e-02   5.7492778e-01  -1.4433245e-01   2.9462721e-01  -3.0471588e-02   2.5684242e-01  -2.2102478e-01   7.5390435e-02   6.2235744e-02   1.0086887e-01  -3.7909541e-01  -1.4707615e-01  -3.4415221e-01   5.1852579e-01   2.4107681e-01  -2.9439299e-01  -2.8256831e-01   2.1428606e-01   1.4220055e-01   2.0041544e-01   1.2896763e-01   6.1141936e-01   4.7925954e-01   4.5658344e-01   2.9637504e-01   4.2422180e-01   2.7061588e-01  -3.7862491e-01  -3.8787146e-01  -1.2410008e-03  -1.1562977e-03  -2.5112943e-01  -9.2391657e-02   4.1372344e-01   3.3537327e-01   1.6041909e-01   9.2904601e-02   1.3542961e-02   5.2286114e-03   2.3514721e-01   1.8230230e-01   2.1353269e-01   1.1566736e-01  -4.3985009e-02  -9.2901282e-02   1.7696698e-01   6.9705871e-02  -5.6831537e-02  -9.6625130e-02   7.1289233e-02   9.5533761e-03   2.4495948e-01   3.2147794e-01   2.9073286e-01   2.4352944e-02   4.0668473e-02   1.0118875e-01  -3.9643875e-01  -4.3895935e-01  -4.4255349e-01  -4.2687326e-01  -3.5255604e-01  -3.5594880e-01   2.6137704e-01   1.3428801e-01  -6.5552686e-02  -2.5314415e-01   2.1741866e-01  -1.2979461e-02  -7.5443278e-02   1.2878866e-01  -1.3499746e-01  -6.2114167e-02   5.6680866e-02   4.7083707e-02  -3.0576876e-01  -3.1633641e-01  -1.1945073e-01  -1.0349132e-01  -5.6712718e-02  -4.0906811e-03   4.8618812e-01   9.9297743e-02   1.0000000e+00   4.9711331e-01   3.6140648e-01   2.2904865e-01   4.3777328e-01   2.1254357e-01   1.0906612e-01   1.1952758e-01   1.9697578e-01   1.9974309e-01  -9.8805314e-02  -1.4759370e-01   1.5032636e-02   1.7909348e-01   6.1828316e-02   1.0243631e-02   2.4619289e-01   1.2367466e-01   2.3527203e-01   1.1982003e-01   1.9339500e-01   7.9344216e-02   2.0925048e-01   3.8960948e-02  -1.0883429e-01  -1.0930239e-01   1.6063790e-01   2.2500135e-01   9.5005775e-02   9.8299604e-02   7.7760055e-02   6.0820474e-02
  -1.4141476e-01  -7.0597431e-02   2.3580088e-01   2.6730733e-01   3.7714929e-01   9.7413225e-02   1.6683244e-01   1.2505959e-01   1.8692320e-01   2.3509849e-01  -1.2508900e-02  -1.5744117e-01  -2.1797934e-01  -1.2519986e-01   4.3098520e-01   4.5361596e-01  -3.0587864e-01  -3.5868884e-01   1.4361685e-01   2.9253586e-02   2.7541258e-01   3.2664923e-01   3.0864014e-01   4.8526826e-01   3.6321201e-01   3.7229736e-01   4.2223183e-01   2.8474924e-01  -2.3286761e-01  -2.6062447e-01  -1.4861633e-02   7.9236559e-02  -3.0659813e-01  -1.0233881e-01   2.1185719e-01   2.8574793e-01   1.3243830e-01   2.3003517e-01   1.1737809e-01   1.1874179e-01   1.7986632e-01   2.2559613e-01   2.8738337e-01   2.4627760e-01   1.3286276e-01   7.0909330e-02   2.0648091e-01   1.9118415e-01   1.3918381e-01   6.6212345e-02   1.5374659e-01   1.1711858e-01   1.8319886e-01   2.5736303e-01   3.9870889e-01   1.5982721e-01   4.8756565e-02   1.9514407e-02  -3.6639549e-01  -3.8533117e-01  -3.0411467e-01  -2.3058335e-01  -3.2212758e-01  -4.4988955e-01   1.5795274e-01   4.5473524e-01  -8.1481481e-02  -1.0437920e-01   9.8203967e-02  -9.6862778e-03  -2.2993027e-01   5.1381575e-02   6.5126036e-02  -6.8028830e-02   2.2857851e-01   1.2739659e-01  -8.4731946e-03  -1.8185818e-01   1.0639390e-01   1.7056559e-02  -1.2678892e-01   7.8863094e-02   4.2210195e-01   1.6825062e-01   4.9711331e-01   1.0000000e+00   3.6369104e-01   4.8132306e-01   3.2610682e-01   3.4263583e-01   1.3249784e-01   7.6806626e-02   9.4692585e-02   4.7847223e-02  -5.4667072e-02  -1.5743282e-01   8.9652739e-02   2.3995163e-01   9.1622503e-02   1.1866865e-01   2.9739185e-01   5.6405487e-02   1.2714587e-01   3.0905684e-03  -5.6501583e-02  -1.6713669e-01   2.4320253e-01   1.2286412e-01  -1.0670223e-01  -1.9716949e-01  -7.4037317e-03   8.7283908e-02   3.3791316e-02  -1.7390763e-02  -2.1101461e-01  -4.8705801e-02
   8.5791324e-02   1.4133280e-01   2.6504757e-01   1.0290432e-02   7.4991634e-02   1.7570146e-01   2.0735319e-02  -1.7677686e-01   1.9567442e-02   3.3244759e-01   8.7333183e-02  -2.2625360e-01  -1.6398056e-01  -1.9977942e-01   2.3206354e-01   2.6616828e-01  -5.1476899e-02  -2.0047542e-01   1.1675015e-01   2.5734096e-02   8.0171564e-02   1.3072868e-01   1.6450562e-01   1.1517806e-01   1.8078344e-01   1.0252023e-01   2.1024898e-01   2.2082056e-01  -5.3901547e-02  -1.1864744e-01  -5.9648532e-02  -3.3718881e-02  -1.0964098e-01  -5.1539334e-02   1.8370188e-01   1.0999169e-01   3.1929441e-01   2.5187676e-01   1.4885517e-01   1.4437167e-01   1.7512388e-01   1.9574113e-01   1.4264540e-01   1.4042786e-01  -3.3425443e-02   3.9841588e-02  -3.2655711e-02   3.5602465e-02  -1.4941655e-02   1.2822380e-02  -8.2854253e-02  -9.8325168e-02  -2.2899354e-02   1.6685988e-01   3.8172537e-01   8.7870893e-02   2.4250503e-01   1.0919942e-01  -2.6084462e-01  -2.7987713e-01  -1.4532963e-01  -1.1550017e-01  -2.1757556e-01  -2.7818151e-01   3.4558282e-02  -9.9172590e-03  -1.8861812e-01  -1.7784787e-01   7.0138855e-02   4.0472177e-02  -1.5103254e-01  -1.4340983e-02   9.7096638e-02   3.8508662e-02   3.1209467e-01   2.2347573e-01   1.4716885e-01   8.7572079e-03   3.0371428e-01   8.3439478e-02   9.1367678e-02   9.0128340e-02   4.1429108e-01   1.1659344e-01   3.6140648e-01   3.6369104e-01   1.0000000e+00   3.4704212e-01   3.4229510e-01   2.5344691e-01  -5.7621862e-01   2.2294344e-02  -3.7367035e-01   1.0690954e-01   1.1044458e-01   9.3850997e-02  -3.2978505e-01   1.6490565e-01  -2.0951929e-01  -8.1267761e-02   2.9411955e-02   1.3458278e-01  -8.7727763e-02   5.0496880e-02  -9.1659456e-02  -1.6837140e-02  -1.1913415e-01   6.9767318e-02   1.3278588e-01  -5.9631855e-02  -5.3058751e-02   1.3140186e-01  -3.7363822e-02  -2.5662002e-02  -6.6955798e-02  -5.9093800e-02
  -2.4653225e-01  -1.5367177e-01   1.6381007e-01   1.2428529e-01   4.3769943e-01   1.5967084e-01   5.1876563e-02   1.3703211e-02   1.8475939e-01   1.1905241e-01  -1.2745910e-01  -2.2033189e-01  -4.0002721e-01  -3.1262933e-01   2.7417175e-01   2.2728004e-01  -4.5821801e-01  -4.9615927e-01   1.4984837e-01  -1.4306618e-01   2.8591860e-01   2.6534563e-01   2.1495152e-01   3.6807575e-01   4.0685814e-01   4.6968780e-01   5.4158857e-01   3.4506138e-01  -3.3243607e-01  -2.8568088e-01  -1.5727356e-01  -1.4340996e-01  -4.5874075e-01  -3.0175735e-01   1.3120859e-01   3.6072917e-01   5.0626276e-01   5.6138152e-01   5.9622181e-01   5.7612308e-01   4.0889422e-01   3.3578896e-01   3.4789561e-01   2.6081657e-01   2.6379656e-01   2.8253541e-01   4.0987109e-01   3.4263835e-01   2.9403976e-01   1.6359423e-01   3.4143914e-01   3.5215555e-01   2.3204716e-01   2.8225297e-01   5.5787597e-01   6.2165305e-01  -2.4692856e-01  -2.5505272e-01  -4.7292490e-01  -4.2553317e-01  -4.4972378e-01  -3.3105960e-01  -4.7665145e-01  -5.9838485e-01  -1.2379821e-01   1.9798001e-01  -1.8573443e-01  -4.5991558e-02  -1.2973573e-01  -1.1897049e-01  -1.9654152e-01  -2.9196289e-02   1.3893020e-02   4.0280490e-02   2.3402845e-01   2.0690960e-01   1.2289234e-01  -2.3210638e-02  -2.6277115e-01  -2.4522119e-01  -3.2481181e-01  -2.2015968e-01   3.1454640e-01   2.2939057e-01   2.2904865e-01   4.8132306e-01   3.4704212e-01   1.0000000e+00   1.1957882e-01   4.6594661e-01   5.4274602e-02   3.5632330e-01   1.4259102e-01   7.7867794e-02  -2.0387468e-01  -2.6862582e-01   3.2749717e-01   3.8809928e-01   1.8941799e-01   3.1301373e-01   1.5001415e-01   6.5841771e-02   6.0698740e-02  -3.9974871e-02   1.4263757e-01   1.4783677e-01   4.3987798e-02   5.6436138e-02  -3.1105094e-01  -5.3312380e-03   2.7450093e-01   2.8738614e-01   1.3391995e-01  -4.7375044e-02  -9.1594786e-03   3.0750828e-01
   2.9173837e-01   1.0164519e-01   4.6359445e-01   4.4840661e-01   5.3863714e-02   1.3617480e-01   3.0168609e-01   3.3138568e-01  -7.7062322e-02   2.7284023e-01  -9.4061827e-02  -1.4381337e-01  -1.5813261e-01   7.3258520e-03   7.5680510e-02   1.2601952e-02  -3.5764364e-01  -3.1535920e-01   9.4729298e-02  -7.9849225e-03   1.3484006e-01   2.1282986e-01   2.0676628e-01   2.1729928e-01   1.7244147e-01   6.7624622e-02   2.8053745e-01   2.0303522e-01  -4.6252733e-01  -5.6311398e-01   8.9345242e-02   1.6526875e-01   8.2730358e-03   1.5730910e-01   1.5090114e-01   4.9622047e-02  -1.5973785e-02  -1.9371724e-02   3.9296282e-02   8.0502434e-02   9.3117922e-02   5.4108013e-02   2.3240939e-02   6.1444031e-02  -3.4268800e-01  -2.9428900e-01  -5.2978747e-02   5.4029000e-02  -2.5059335e-01  -1.1566100e-01   6.4818712e-02   5.8125118e-02   2.3208174e-01   2.8189819e-01   4.6512486e-01   1.5405969e-01   1.1977082e-01   2.2163004e-01  -1.0998197e-01  -1.5323228e-01   1.3915445e-02   2.0248771e-01  -2.8074811e-01   6.0941374e-04   1.2681016e-01   2.1747453e-01  -1.7612343e-01  -2.0129982e-01   1.1118372e-01  -2.6314569e-02  -1.0372052e-01   1.5121040e-01  -3.4635697e-01  -4.0763625e-01  -8.0943280e-02  -2.5660064e-01  -2.9854267e-01  -3.4098541e-01  -1.5560548e-01  -3.2771547e-01  -1.7087803e-01  -4.0317739e-01   4.7371433e-02  -2.5079348e-01   4.3777328e-01   3.2610682e-01   3.4229510e-01   1.1957882e-01   1.0000000e+00   4.8708699e-01   8.1062739e-02   6.1545984e-02   1.1965756e-01   5.0975234e-02   2.0777063e-02  -8.5470898e-02  -1.1609785e-01   2.2752830e-01   3.9130058e-02   1.4005897e-01   2.5581009e-01   2.8385544e-02   3.6117984e-01   2.3049046e-01   2.4700147e-01   2.3224165e-01   8.4780370e-02  -1.9165654e-01  -6.4673364e-02  -1.0378078e-01  -4.4590954e-03   1.5587396e-01   1.3891403e-01   2.6869152e-01   1.9901252e-01   5.2454504e-02
   8.2051624e-02  -5.3092160e-02   2.3802105e-01   4.5394959e-01   4.0067043e-01   6.0506577e-01   1.7123124e-01   3.9593655e-01   1.5612385e-01   3.5648822e-01  -2.2080189e-01  -1.2439231e-01  -4.2777682e-01  -2.1620596e-01  -7.1483616e-02  -1.0254955e-01  -3.6129244e-01  -4.3029105e-01   1.2410376e-01  -2.0494345e-01   3.8260014e-01   4.5490796e-01  -1.3686662e-02   9.7880571e-02   2.1944636e-01   2.3944715e-01   5.0607458e-01   5.2254146e-01  -4.8106214e-01  -4.6530361e-01  -3.8683468e-01  -3.3644101e-01  -3.7058043e-01  -2.5534288e-01  -3.0017036e-02   1.3597743e-02   3.6733975e-01   2.9594361e-01   4.6058479e-01   4.7870365e-01   2.2930633e-01   1.0853129e-01   3.8049917e-01   2.3266476e-01   8.7583335e-02   7.5468876e-02   2.7282338e-01   3.6003560e-01   3.0400242e-01   3.1291838e-01   5.7868146e-01   6.0520323e-01   5.5490829e-01   4.8127390e-01   5.1023416e-01   6.9458620e-01   9.1052266e-02  -3.8127737e-02  -1.3108394e-01  -3.5117470e-02  -7.8317678e-02   2.0437226e-01  -2.7314658e-01  -1.2794496e-01  -6.8569829e-02   1.8054846e-01  -3.9273006e-01  -2.1757023e-01  -3.5482351e-01  -3.7338389e-01  -2.1015241e-01  -7.0230395e-02  -3.9414008e-01  -2.8879459e-01  -9.2441971e-02  -1.6782414e-01  -1.6826707e-01  -1.5140807e-01  -7.5331917e-02  -3.4775178e-01  -1.1258753e-01  -4.0759286e-01   1.4860260e-01  -9.9264994e-02   2.1254357e-01   3.4263583e-01   2.5344691e-01   4.6594661e-01   4.8708699e-01   1.0000000e+00   3.7137766e-02   5.2132408e-01   2.1691614e-01   3.1822575e-01  -2.4044498e-01  -3.2420417e-01   8.8359122e-02   4.0106515e-01   2.6309908e-01   3.9326036e-01  -4.1365285e-04   2.7573092e-01   1.3960804e-01   2.0568855e-01   3.0804790e-01   3.4698106e-01  -2.1044595e-01  -1.8334592e-01  -3.3324171e-01  -5.1984299e-03   2.7131132e-01   4.4512209e-01   2.8618755e-01   1.1589873e-01   2.0860224e-01   2.4559049e-01
  -2.8458074e-03  -1.0986349e-01  -1.1919689e-03   1.7067070e-01   2.8612655e-01   4.4990759e-02   1.6898538e-01   3.0767803e-01   2.1088838e-01   6.2009405e-02   1.4245898e-01   2.9582343e-02   1.0939950e-01   1.0611742e-01   1.0457019e-01  -3.8565233e-02  -2.6469544e-01  -2.6294381e-01   1.0900811e-01  -7.8208050e-02   9.5003715e-02   6.1328340e-02   1.1121360e-01   1.8267855e-01   9.9636020e-02   9.8379093e-02   2.3440594e-01   6.3277711e-02  -2.6089383e-01  -2.3696975e-01  -8.0946117e-02  -1.0551454e-01  -2.4870589e-01  -1.2959688e-01  -1.0818414e-01  -4.7785527e-02  -8.5056219e-02  -5.3342027e-02   7.6188670e-02   1.5642252e-02  -2.8088318e-02  -7.5951303e-02   3.6049554e-02  -7.7919889e-02  -3.0769565e-02  -6.2171375e-03   2.5328387e-01   1.6909300e-01   7.1756657e-02   1.1305052e-01   2.2590280e-01   2.9797417e-01   3.0358808e-01   1.9055271e-01   1.3221239e-01   1.5262907e-01  -1.9682263e-01  -4.2843531e-02  -3.6060267e-02  -6.2069175e-03  -7.3046525e-02   6.2402075e-02  -1.9296227e-01  -8.6320682e-02   8.3740087e-02   2.8865113e-01   1.7693580e-02   3.9102070e-02  -3.5544663e-02  -6.2772077e-02   1.1671493e-01   6.8346707e-02  -1.3741153e-01  -2.1558512e-01  -2.3549429e-01  -1.7573904e-01  -3.1366228e-01  -3.6624038e-01  -3.9825412e-01  -3.8085984e-01  -3.1367560e-01  -2.9216418e-01  -5.9582384e-02  -8.0481479e-02   1.0906612e-01   1.3249784e-01  -5.7621862e-01   5.4274602e-02   8.1062739e-02   3.7137766e-02   1.0000000e+00   2.9309913e-01   7.6397905e-01   5.3201107e-02  -9.3548383e-02  -8.5825507e-02   4.0023498e-01   1.5261512e-01   4.1035865e-01   3.1841797e-01   3.5851280e-01  -4.4499436e-02   3.7875350e-01   4.8485652e-02   1.9428849e-01   5.3769842e-02   3.7117621e-01  -9.7366433e-02  -7.5617926e-02   6.4272837e-02   7.7928077e-02   8.7897858e-02   2.5046325e-01   1.1799183e-01   2.5172996e-02   1.1057962e-01
   1.7656072e-01  -1.4155930e-01   1.3892999e-01  -1.6773998e-02   3.0883707e-01   4.1264045e-01   1.6189411e-01   2.1192118e-01   2.1367905e-01   2.7613779e-01   1.6753702e-01  -5.7286848e-02  -1.2848930e-01  -2.0335727e-01  -6.6558128e-02  -3.0919841e-01  -2.7198158e-01  -4.0696377e-01   2.3772363e-01  -2.9726418e-01   1.4522584e-01   1.3336441e-01   3.7027127e-02  -4.5514185e-02   1.1523727e-01   1.4786248e-01   3.0600162e-01   3.2988031e-01  -3.2298417e-01  -3.3962061e-01  -4.1562913e-01  -4.1796119e-01  -3.7370572e-01  -3.3370855e-01  -8.0882848e-02  -1.8796094e-02   2.2662719e-01   1.6036785e-01   2.2783071e-01   2.8387666e-01  -3.0738171e-02  -1.2676675e-01   3.4486352e-01   2.7458201e-01   1.8672990e-01   1.9015437e-01   4.2283532e-01   4.7643528e-01   3.8353426e-01   2.9563119e-01   5.0296786e-01   5.1202115e-01   4.9178880e-01   4.3841117e-01   1.6491421e-01   6.3255302e-01  -4.6322112e-02  -3.3208717e-01  -1.8906076e-01  -1.9914195e-01  -1.0319446e-01  -3.7406202e-02  -3.5792956e-01  -3.3979155e-01   1.0606692e-01   4.8922029e-02  -2.9213269e-01  -1.3492803e-01  -3.3841414e-01  -2.8523230e-01   2.0405185e-01   1.1111972e-01  -4.1537668e-01  -3.7316557e-01  -2.9595080e-01  -3.1886171e-01  -1.8254086e-01  -6.4836156e-02  -2.3626169e-01  -3.6188589e-01  -2.9240647e-01  -2.9846905e-01   1.0496849e-02  -8.6173938e-02   1.1952758e-01   7.6806626e-02   2.2294344e-02   3.5632330e-01   6.1545984e-02   5.2132408e-01   2.9309913e-01   1.0000000e+00   3.6563629e-01   5.1699436e-01  -1.2604494e-01  -1.4667034e-01   1.7434231e-01   3.8520569e-01   5.0728593e-01   6.6324703e-01  -8.4471952e-02   3.3839099e-01   7.5524904e-02   1.8252515e-01   3.5038783e-01   3.3326306e-01  -2.3096777e-01  -2.1297386e-02  -2.3156026e-02   3.3680316e-01   4.2721677e-01   5.7977338e-01   5.3287280e-01   1.6079592e-01   4.0479010e-01   2.8525275e-01
   8.9579110e-02  -7.3420659e-02   1.9229784e-01   1.5990033e-01   2.0509393e-01   8.7058083e-02   1.5995221e-01   3.0558202e-01  -1.1140360e-01  -1.0288414e-01   6.4167649e-02  -1.2246125e-01  -1.6135206e-01  -1.8759396e-01  -1.1119189e-01  -3.0633717e-01  -2.8690172e-01  -2.7814115e-01   1.6900958e-01  -8.3248965e-02   1.3570361e-01   6.4582131e-02   2.6309271e-01   3.4115645e-01   1.3419166e-01   1.2033462e-01   2.6551416e-01   2.0196062e-01  -4.6401711e-01  -4.0526610e-01  -2.7879176e-01  -2.0259662e-01  -3.3969722e-01  -1.8610066e-01  -2.2118683e-02   4.9224985e-02  -1.7628381e-02   2.3289056e-02   2.2822719e-01   1.4365695e-01   1.2992756e-02  -8.3821142e-02   1.3893106e-01  -7.7165913e-02  -4.4614937e-02  -9.8882648e-02   2.5021572e-01   2.1168049e-01  -4.0595889e-02   4.0851908e-03   2.0974384e-01   2.0648273e-01   3.6332047e-01   1.1453114e-01   1.5700791e-01   2.4079964e-01  -5.8112138e-02   2.4186057e-02  -7.0702579e-02  -6.0933863e-02  -1.8524337e-01  -6.3301063e-02  -2.0942487e-01  -1.7707473e-01  -2.2954465e-02   2.6652629e-01  -6.1673408e-02   2.9003554e-02  -1.8937581e-01  -2.3993785e-01   1.3972492e-01   1.5358164e-01  -3.0706332e-01  -3.3613276e-01  -4.1973207e-01  -3.2635719e-01  -3.6764321e-01  -3.2322035e-01  -5.1333463e-01  -3.7036190e-01  -4.1183080e-01  -3.7709416e-01  -1.5985271e-01  -2.6460736e-01   1.9697578e-01   9.4692585e-02  -3.7367035e-01   1.4259102e-01   1.1965756e-01   2.1691614e-01   7.6397905e-01   3.6563629e-01   1.0000000e+00   2.1113146e-01  -2.8024936e-02  -7.1308067e-02   3.7931856e-01   2.8250627e-01   3.2703541e-01   2.8890638e-01   1.4004146e-01   5.5505545e-02   2.1902753e-01  -9.0241782e-03   5.3825190e-01   3.2551468e-01  -2.2516330e-02  -4.0377053e-01  -4.3930171e-02   2.8129561e-01   3.3943205e-01   3.6337712e-01   3.9742766e-01   7.9396554e-02   1.8963437e-01   2.8860087e-01
   2.1703185e-01  -1.0692843e-02   7.5109534e-02  -5.1134068e-04   1.0063697e-01   2.7252663e-01  -7.0136165e-02   2.9484758e-02   4.8754960e-02   1.3070584e-01   5.6187496e-03  -1.8466518e-01  -1.9145852e-01  -3.6591186e-01   2.6704676e-02  -2.5624898e-01  -2.5676937e-02  -1.0658638e-01   6.8932033e-02  -1.8122810e-01   8.5519675e-02   3.8939004e-02   8.6900245e-02   1.9325057e-02   5.8740245e-02   4.6202226e-02   5.7109635e-02   1.1147401e-01  -2.2991957e-01  -1.7048346e-01  -2.1700933e-01  -1.7777601e-01  -8.3718252e-02  -6.9134023e-02   1.5125592e-01   7.6448475e-02   1.2428938e-01   6.2496453e-03   7.3197066e-02   5.8177870e-02   6.2739787e-03  -2.9951031e-02   1.3021158e-01  -2.3228679e-02   1.1116831e-01   2.0294558e-01   4.5623867e-02   2.1195218e-02   2.4569389e-01   2.2349596e-01   2.8022547e-01   2.3475559e-01   2.6915667e-01   1.1773609e-01   3.3857115e-02   1.1529706e-01   1.8858147e-01   6.1302420e-02  -7.5361413e-02  -1.1427157e-01  -5.2369021e-03  -8.3886399e-03  -6.2400223e-02  -6.9098892e-02   2.2081054e-01   1.2926001e-01   2.3927741e-02   3.3207568e-03  -1.8215905e-01  -1.7982475e-01   1.4730452e-01   8.7188783e-02  -2.3302154e-01  -1.5592170e-01  -1.8546841e-01  -2.3404980e-01  -2.2706225e-01  -2.2171669e-01  -1.1375876e-01  -1.7727686e-01  -4.9555070e-02   5.5804033e-02   5.3614874e-03  -1.3603069e-02   1.9974309e-01   4.7847223e-02   1.0690954e-01   7.7867794e-02   5.0975234e-02   3.1822575e-01   5.3201107e-02   5.1699436e-01   2.1113146e-01   1.0000000e+00  -2.7169210e-01  -1.5617594e-01  -6.5601420e-02   9.7135106e-02   2.7280268e-01   1.2440294e-01   6.0061846e-02   9.4428472e-01   2.3883170e-01   5.6542911e-01   3.4812276e-01   3.6464893e-01  -6.9979945e-02  -1.0885352e-02  -1.0890683e-01   3.4742799e-02   1.4365098e-01   2.1346784e-01   2.8978682e-01   2.7973954e-01   4.6050467e-01   2.0272601e-01
  -2.8424032e-02  -2.2024061e-02   4.2606313e-02  -3.4848742e-02  -1.8050846e-01  -1.2330128e-01  -1.0589441e-01   4.0135029e-02  -2.9709770e-01  -1.2358245e-01  -2.2532663e-02  -1.1307658e-01  -4.2819494e-02   4.1154852e-03  -3.0567178e-01  -2.1235852e-01   6.2293739e-02  -1.7597192e-01  -1.4916082e-01   3.0670599e-02   3.1357946e-02   1.4488960e-01  -3.0064898e-02   7.8744335e-02  -3.7527982e-02  -2.4869574e-02  -9.7350367e-02  -1.9219124e-03   7.2346096e-02  -1.1153474e-01   1.1787504e-01   2.2870318e-01   1.6152667e-01   1.6027251e-01  -9.6930009e-03  -2.7456000e-03  -1.8823644e-01  -1.6173240e-01  -2.2906980e-01  -2.2587428e-01  -4.3725590e-01  -2.3901714e-01  -1.1659163e-01   8.4514922e-02  -1.1037028e-01  -1.7880490e-01  -1.1140182e-01   2.5009103e-02  -3.8102059e-01  -2.3242402e-01  -3.0721013e-01  -2.6523885e-01  -1.4858650e-01  -1.6714378e-01  -8.9987271e-03  -1.9753656e-01   6.9823281e-02  -3.6083778e-02   3.9368107e-02   1.8011369e-02  -4.3889975e-02  -1.2421601e-02  -1.2722062e-01  -6.3694933e-02   9.2267261e-02   1.1316804e-01   1.2358234e-01   1.5277621e-01   2.4679348e-01   2.8710668e-01   1.3865162e-01   2.1422111e-01   1.4943552e-01  -1.0139836e-01  -1.0550021e-01  -7.1443302e-02  -1.6654287e-02  -6.6588277e-02   2.6035958e-01   7.1520640e-02  -9.3113517e-02  -1.5206729e-01  -3.4654861e-01  -4.6235205e-01  -9.8805314e-02  -5.4667072e-02   1.1044458e-01  -2.0387468e-01   2.0777063e-02  -2.4044498e-01  -9.3548383e-02  -1.2604494e-01  -2.8024936e-02  -2.7169210e-01   1.0000000e+00   6.3297286e-01   2.7023245e-01   3.3609174e-01  -3.2322079e-02  -5.1846451e-02  -2.0443421e-01  -3.3575238e-01  -3.0532837e-01  -2.8592424e-01   4.9424467e-02   3.8355656e-02  -1.9883260e-01  -1.4610101e-01   8.2696437e-01   4.2280839e-01   1.5595037e-01   1.2275958e-01   1.1375495e-01  -1.6686971e-02  -5.7051598e-03  -1.1185822e-01
   5.2986588e-02   9.8533451e-03  -1.8941726e-02  -2.1006917e-01  -1.2270413e-01  -8.1510112e-02  -3.9229649e-02  -1.6277662e-01  -8.7715489e-02  -1.5553741e-01   1.1919010e-01  -2.4124767e-02   1.3512352e-01   8.3246703e-02  -1.5348912e-01  -1.3544623e-01   5.0437654e-02  -8.7456760e-02  -2.3038029e-01  -1.8983921e-01  -8.8877044e-02  -9.7671441e-02  -1.2500076e-01  -6.2354218e-02  -6.7901127e-02  -5.6034798e-02  -1.2730935e-01  -2.5949456e-02   7.9296789e-02  -3.9922478e-03  -1.5135041e-01  -1.0513691e-01  -3.2442664e-02  -9.8880181e-02   1.5566187e-03  -1.8568075e-01  -2.3289193e-02  -1.4304622e-01  -3.4421366e-02  -2.8265114e-02  -1.6260746e-01  -2.7307116e-01  -1.1803439e-01   3.6513632e-02  -4.2993858e-02  -6.0428187e-02  -1.9235911e-01   7.3977477e-03  -2.0361731e-01  -4.4556868e-02  -1.7077264e-01  -1.6346036e-01  -1.8376607e-01  -1.0997823e-01  -8.2215093e-02  -1.2643368e-01   9.1499470e-03  -8.4862117e-02   1.3229167e-01   1.1068958e-01   1.7688073e-01   6.5102932e-02  -7.3047939e-02  -1.2838506e-02   7.6469691e-02  -3.4212148e-02   7.2828036e-02   3.2085857e-02   6.6472646e-04   1.7961778e-02   1.3002353e-01  -1.7184758e-02   6.8538801e-02   5.6395716e-02   3.1128343e-02   1.0800017e-02   8.7417928e-02  -1.9632215e-02   2.0660040e-01   8.0893483e-02  -1.2267627e-01  -2.6646220e-02  -1.6292970e-01  -3.5716563e-01  -1.4759370e-01  -1.5743282e-01   9.3850997e-02  -2.6862582e-01  -8.5470898e-02  -3.2420417e-01  -8.5825507e-02  -1.4667034e-01  -7.1308067e-02  -1.5617594e-01   6.3297286e-01   1.0000000e+00   3.5728738e-02   2.3584056e-01  -2.1380329e-01  -8.9260079e-02  -2.9823679e-01  -1.9518201e-01  -3.8319153e-01  -2.0546398e-01   1.3450180e-01   1.2714379e-01  -1.9724393e-01  -1.7579427e-01   7.2430324e-01   2.9707896e-01  -1.3036353e-01  -6.4088505e-02  -7.2338620e-02  -6.1743401e-02   6.0568436e-02   7.2140570e-02
  -2.3281689e-01  -1.6133833e-01   4.2249535e-02   6.2568845e-02   3.2301853e-01   1.4233959e-01  -7.4528725e-02   9.1220905e-02  -6.3771995e-02  -1.4578414e-01  -2.3794762e-01  -2.0274160e-01  -3.2089630e-01  -2.9764586e-01  -1.1300228e-01  -3.0969325e-01  -3.0544459e-01  -4.2217469e-01  -4.5959505e-02  -1.4575363e-01   4.3497877e-01   3.7915548e-01   5.2241541e-02   2.0030282e-01   3.1309133e-01   3.8185915e-01   3.8429518e-01   3.9048513e-01  -2.3527874e-01  -3.5017915e-01  -1.0260967e-01  -6.3903474e-02  -2.9467102e-01  -2.3293322e-01  -1.0632973e-01   1.2766946e-01   6.5852335e-02   8.7941493e-02   2.5379896e-01   9.8460157e-02  -1.6614749e-01  -1.2816380e-01   2.9671423e-01   2.9716371e-01   2.5176062e-01   1.5659952e-01   4.9167341e-01   3.9266736e-01   1.2773596e-01   1.5412292e-01   3.6199447e-01   3.3341702e-01   2.7945011e-01   9.8588570e-02   3.2903868e-01   3.0773159e-01  -3.0403749e-01  -2.2825915e-01  -1.2352684e-01  -1.0677679e-02  -2.5984490e-01  -1.6673210e-01  -3.7154224e-01  -3.1630548e-01   3.8944253e-02   3.4743207e-01   8.5349821e-02   2.1057732e-01   6.3616834e-03   2.0894647e-02   1.0353069e-01   7.6559829e-02   6.4730739e-02  -5.0430532e-02  -1.0175183e-01  -8.6447984e-02  -1.3950780e-01  -1.9553078e-01  -2.6648298e-01  -1.9148122e-01  -3.2145187e-01  -3.1628153e-01  -3.2086918e-01  -2.9982784e-01   1.5032636e-02   8.9652739e-02  -3.2978505e-01   3.2749717e-01  -1.1609785e-01   8.8359122e-02   4.0023498e-01   1.7434231e-01   3.7931856e-01  -6.5601420e-02   2.7023245e-01   3.5728738e-02   1.0000000e+00   5.7907704e-01   4.5442672e-01   3.5614736e-01   7.2103405e-02  -1.4576287e-01   4.2230011e-02  -4.4949260e-02   3.1488079e-01   2.4973971e-01  -1.5103159e-02  -5.5565309e-02   4.8318606e-02   2.4447756e-01   4.7955840e-01   3.2293703e-01   2.9458974e-01   8.1469952e-02   1.1980376e-01   3.4077832e-01
  -2.9641630e-05   2.5430746e-02   3.3575145e-01   1.6459220e-01   2.0603217e-01   2.3910301e-01   1.5855500e-01   2.0704669e-01  -7.1942013e-02   1.3103518e-01  -6.7249995e-02  -2.9068658e-01  -3.4918737e-01  -3.6582344e-01  -1.2572296e-01  -3.1610072e-01  -4.4477986e-01  -5.7382368e-01   1.9827875e-01  -1.6028128e-01   3.6118922e-01   4.1505265e-01   8.0565626e-02   2.2698619e-01   3.8092244e-01   3.4423979e-01   4.2992898e-01   4.8401116e-01  -3.4527439e-01  -5.4178040e-01  -3.1237864e-01  -2.1988347e-01  -4.2086579e-01  -3.1909142e-01  -3.6082376e-02   7.3273901e-02   3.5477819e-01   3.8130266e-01   3.8860839e-01   3.5613021e-01  -2.6995332e-02  -4.6469662e-03   3.4233028e-01   3.5144819e-01   9.1716275e-02   4.1477833e-02   4.5536492e-01   6.1976233e-01   1.4550468e-02   1.4867923e-01   3.6477773e-01   3.6721821e-01   3.9265725e-01   3.8462469e-01   4.8147335e-01   5.3707712e-01  -1.0534689e-01  -1.5656157e-01  -3.9710627e-01  -2.8139897e-01  -2.7166409e-01  -1.3822078e-01  -6.4048570e-01  -4.9263300e-01  -2.9860090e-03   1.6506569e-01  -3.5262890e-01  -1.6285137e-01  -8.2553520e-02  -1.4288240e-01   9.5911704e-02   1.2793593e-01  -1.6384224e-01  -2.7698906e-01  -5.4593936e-02  -1.7641125e-01  -1.3508330e-01  -3.2196501e-01  -6.4222939e-02  -1.2534073e-01  -3.4580226e-01  -4.2610766e-01  -1.4883653e-01  -4.0910179e-01   1.7909348e-01   2.3995163e-01   1.6490565e-01   3.8809928e-01   2.2752830e-01   4.0106515e-01   1.5261512e-01   3.8520569e-01   2.8250627e-01   9.7135106e-02   3.3609174e-01   2.3584056e-01   5.7907704e-01   1.0000000e+00   3.9448297e-01   4.8140487e-01  -1.6597225e-01  -2.3360366e-02  -3.5864124e-02  -3.1989071e-02   3.8129182e-01   3.3571302e-01  -2.6254611e-01  -1.9867880e-01   2.3506865e-01   4.3499161e-01   4.3543085e-01   5.4561426e-01   4.0380997e-01   9.0574605e-02   1.3739509e-01   3.7182703e-01
   3.0538550e-02   2.2024762e-01   6.4881764e-02   2.2443508e-01   9.9362093e-02   1.6650634e-01  -1.8896033e-02   3.2338418e-01   3.2077064e-04   1.2550307e-01  -1.5670782e-01  -1.9330377e-01  -2.8751616e-01  -2.8871131e-01  -1.5110244e-01  -2.9460456e-01  -1.4087896e-01  -2.3284818e-01   1.9947078e-01  -3.0249009e-02   2.5123662e-01   3.0659427e-01   1.0220007e-01   1.3203193e-01   5.2043481e-02   1.8749729e-01   1.5525161e-01   1.7444774e-01  -2.3117903e-01  -3.6017956e-01  -9.4417119e-02  -3.6045109e-02  -1.9023463e-01  -8.2194372e-02  -1.7802224e-01   3.8599219e-02  -9.3999323e-02  -1.1629554e-01  -8.3022987e-02  -9.4370521e-02  -3.4267750e-01  -3.0229660e-01   2.7319358e-01   1.7055586e-01   1.7848858e-01   2.8332424e-01   5.5736137e-01   5.0187602e-01   3.1380596e-01   3.2023436e-01   4.7189087e-01   4.0214749e-01   6.4718731e-01   4.5556599e-01   2.1849618e-01   2.9029270e-01   1.7879548e-01   1.7614489e-01  -2.3731123e-01  -6.5256855e-02  -1.4784740e-01   1.1465783e-02  -1.9916731e-01  -1.3404632e-01  -1.1296738e-02   2.6167824e-01  -1.7616342e-01   5.1710193e-02  -8.5644110e-02  -7.7491644e-02   2.3852927e-01   2.9705195e-01  -2.1489393e-01  -2.0855408e-01  -2.7489950e-01  -1.6966102e-01  -2.4517981e-01  -2.6435202e-01  -8.4981756e-02  -2.1867427e-01  -1.4977560e-01  -2.8226878e-01  -8.5741893e-02  -1.8436163e-01   6.1828316e-02   9.1622503e-02  -2.0951929e-01   1.8941799e-01   3.9130058e-02   2.6309908e-01   4.1035865e-01   5.0728593e-01   3.2703541e-01   2.7280268e-01  -3.2322079e-02  -2.1380329e-01   4.5442672e-01   3.9448297e-01   1.0000000e+00   7.0359662e-01   2.1404013e-02   1.2061387e-01   3.0717430e-01   3.1438570e-01   3.4103666e-01   3.9256882e-01  -8.5093988e-02   1.4873688e-02   1.6991971e-02   3.1926501e-01   5.1910269e-01   6.4443016e-01   6.1307466e-01   3.6000601e-01   3.5254964e-01   1.3281122e-01
   2.3056906e-01   1.9833612e-01   1.5409333e-01   1.4179052e-01   1.1241053e-01   2.0820832e-01   1.7736898e-01   3.2855700e-01   8.1671855e-02   2.0850723e-01   4.2059786e-02   3.1405165e-02  -1.4902139e-01  -8.1190633e-02  -1.7016657e-01  -3.1930317e-01  -2.1082321e-01  -2.4419724e-01   2.3348354e-01  -2.0195759e-01   1.1096303e-01   1.4659870e-01  -5.4268400e-02  -4.4882317e-02   3.3797847e-02   1.2342199e-01   2.1593444e-01   2.6900294e-01  -2.6024754e-01  -3.7007423e-01  -3.7830163e-01  -3.3542973e-01  -3.7384236e-01  -3.1191927e-01  -2.5868361e-01  -1.3118222e-01   9.4504620e-02   9.5045823e-02   1.1171037e-01   1.7120270e-01  -1.4615590e-01  -2.4150838e-01   3.6466104e-01   3.0028132e-01   1.0216737e-01   1.2694808e-01   5.9699884e-01   7.4812534e-01   2.8494621e-01   3.1947500e-01   4.9740232e-01   5.0624602e-01   5.8952132e-01   5.8215599e-01   1.9549216e-01   6.1769074e-01   1.2326280e-01  -3.3700271e-02  -1.9976033e-01  -7.5971124e-02  -1.7908988e-02   7.7144754e-02  -3.3942242e-01  -2.2945375e-01  -8.1729791e-02   7.3452324e-02  -4.6313712e-01  -1.8069135e-01  -2.5288118e-01  -2.6904872e-01   1.5265123e-01   5.6502161e-02  -4.2138354e-01  -3.4155978e-01  -3.2153771e-01  -3.0221509e-01  -8.8283109e-02  -8.8833178e-02  -1.6761924e-01  -1.9586138e-01  -2.8609660e-01  -3.5724572e-01  -6.3568788e-02  -2.0747458e-01   1.0243631e-02   1.1866865e-01  -8.1267761e-02   3.1301373e-01   1.4005897e-01   3.9326036e-01   3.1841797e-01   6.6324703e-01   2.8890638e-01   1.2440294e-01  -5.1846451e-02  -8.9260079e-02   3.5614736e-01   4.8140487e-01   7.0359662e-01   1.0000000e+00  -9.4861800e-02  -5.0809159e-02   1.1616858e-01   1.5511605e-01   3.6890361e-01   3.9822424e-01  -2.8450940e-01  -9.9711586e-02   1.2448768e-02   3.9343323e-01   4.8206112e-01   6.7587240e-01   6.1198852e-01   2.0341177e-01   3.1187717e-01   2.3728432e-01
   5.4544162e-02  -4.5164661e-02  -1.5335080e-01   6.5035847e-02   2.9204375e-01  -6.0501134e-03  -1.1339922e-01  -9.6647756e-02   3.2970473e-01   2.7667687e-01   1.5992006e-01   2.2345341e-02   1.8624892e-01   2.2336785e-01   5.0415228e-01   4.6311482e-01   5.9873527e-02  -1.5710044e-01   5.6804454e-02   1.6659427e-01   4.8337571e-02   3.6164326e-02  -8.8044297e-02  -6.8828580e-02   9.3072770e-02   5.1086030e-04   2.0414446e-01  -2.6095104e-02   8.1176237e-02   7.6883991e-02   1.2260631e-01   7.3524930e-02   4.4930575e-02   1.0491614e-01  -6.9613877e-02  -3.2342836e-02  -3.7111991e-02  -7.4680310e-02   1.2166447e-03  -1.3668193e-01   1.5102308e-01   1.8226397e-01  -1.0887172e-01  -1.0196774e-01  -5.6069373e-02   4.2106519e-03  -7.6878044e-02  -2.4739229e-01   1.1306046e-01   1.0778105e-01   1.5195229e-02   1.1763502e-01  -1.4157273e-01  -2.3563191e-02   2.2139373e-01  -1.8206571e-01  -7.5755385e-02   1.3467641e-01   1.2363455e-01   9.1948842e-02   8.6573658e-02   1.2844022e-01   2.5681691e-02   1.1629711e-01   1.9696076e-01   2.6700171e-01   2.2059736e-01   1.5433623e-01   3.1293210e-01   3.3834302e-01  -3.0670825e-01  -6.5268960e-02   2.8961458e-01   1.4274975e-01   2.6503106e-01   2.2326440e-01  -1.0210115e-01  -3.4195707e-01   5.7243736e-02  -1.0589920e-01   2.1499816e-01   2.3777342e-02   2.9356219e-01   2.8932287e-01   2.4619289e-01   2.9739185e-01   2.9411955e-02   1.5001415e-01   2.5581009e-01  -4.1365285e-04   3.5851280e-01  -8.4471952e-02   1.4004146e-01   6.0061846e-02  -2.0443421e-01  -2.9823679e-01   7.2103405e-02  -1.6597225e-01   2.1404013e-02  -9.4861800e-02   1.0000000e+00   1.4835703e-01   7.6396114e-01   3.7620199e-01  -2.0672229e-01  -2.5585901e-01   6.5901553e-01   4.6165247e-01  -2.3269058e-01  -5.0695248e-01  -2.1900907e-01  -2.3135178e-01  -7.6667585e-02   2.8860078e-01  -1.4179524e-01  -1.9321017e-01
   1.4312141e-01  -4.3124398e-02  -6.3585008e-02   2.3384548e-02   8.2705889e-02   2.7912164e-01  -1.7480245e-01  -6.7486973e-03   1.1637452e-01   1.8041391e-01  -4.8701094e-02  -9.9034992e-02  -1.6440672e-01  -2.8500967e-01   9.0604116e-02  -9.4583882e-02   3.6756742e-02  -4.0981967e-02  -1.2886398e-02  -1.4882862e-01   8.5243144e-02   4.3950345e-02  -3.4914242e-02  -6.7492799e-02   1.5541728e-02   1.7521092e-02  -1.2530634e-02   4.4059644e-02  -9.8956667e-02  -2.9059041e-02  -1.5588446e-01  -1.3572996e-01   1.2112782e-02   1.4357855e-02   1.6432199e-01   8.0821971e-02   1.6187706e-01   3.3522908e-02   1.1059473e-01   7.6957261e-02   8.0198846e-02   4.0105984e-02   7.5512659e-02  -7.8875095e-02   1.0432987e-01   2.0907364e-01  -6.0469341e-02  -1.1234357e-01   2.4523464e-01   2.2832301e-01   2.2926574e-01   2.1137610e-01   1.5394774e-01   2.2331952e-02   2.9576255e-02   4.4149622e-02   1.4101845e-01   4.2424295e-02   2.1323573e-02  -2.1443040e-02   8.0595066e-02   7.7557844e-02   6.8144857e-02   4.8740330e-02   2.0553357e-01   1.4109340e-01   1.1104005e-01   5.3433495e-02  -1.2085019e-01  -1.1093624e-01  -4.5634135e-04  -3.9401728e-02  -9.5883544e-02  -5.3735084e-02  -5.6590342e-02  -1.4505588e-01  -1.2492237e-01  -1.7862948e-01  -3.9442768e-03  -1.0031899e-01   1.0478567e-01   1.5359537e-01   7.6789334e-02   1.1243882e-01   1.2367466e-01   5.6405487e-02   1.3458278e-01   6.5841771e-02   2.8385544e-02   2.7573092e-01  -4.4499436e-02   3.3839099e-01   5.5505545e-02   9.4428472e-01  -3.3575238e-01  -1.9518201e-01  -1.4576287e-01  -2.3360366e-02   1.2061387e-01  -5.0809159e-02   1.4835703e-01   1.0000000e+00   2.6032343e-01   6.3802937e-01   2.0514375e-01   2.1504448e-01   3.3713414e-02   1.0393567e-01  -2.0605230e-01  -1.5476121e-01  -1.4986833e-02   1.3875265e-02   1.2719895e-01   2.3436782e-01   3.3041441e-01   1.4350537e-01
   1.8471733e-01   1.7460550e-01   6.7083781e-03   1.3174043e-01   1.4829479e-01  -8.4286457e-03   5.9809852e-03   6.5444112e-02   2.1718735e-01   2.6509165e-01   7.3386514e-02  -8.1692220e-02   1.0889874e-01   6.9949482e-02   3.8015824e-01   2.5071412e-01  -8.9865957e-02  -1.8401701e-01   1.9188913e-01   1.4471102e-01   1.0225428e-01   1.1782752e-01  -3.6740267e-02  -4.1116982e-02   7.5448321e-02  -3.5652104e-02   1.4073283e-01  -6.7705188e-02  -3.8748145e-02  -9.7781379e-02   9.3446834e-02   5.7479592e-02   1.1915024e-01   2.2145181e-01  -3.0141349e-02  -2.5558767e-02  -3.9287489e-02  -9.8709608e-02  -2.2488507e-02  -1.1183209e-01   7.4498806e-02   5.9147611e-02  -7.5873932e-02  -1.1881103e-01  -1.1731659e-01  -4.7765646e-02   3.5061312e-02  -7.4408938e-02   1.0864053e-01   1.0178116e-01   1.5642232e-01   2.0371485e-01   7.3371402e-02   1.1119901e-01   1.8760346e-01  -1.0106755e-01   7.6082837e-02   3.1332284e-01  -7.0129954e-02  -2.0440989e-02   2.9098722e-02   1.4097891e-01  -1.1006536e-01   9.4140634e-02   1.7783647e-01   1.9173523e-01  -3.1956156e-02  -4.2484945e-02   2.0553600e-01   1.8255642e-01  -4.2594093e-02   1.7164678e-01  -1.0540186e-02  -8.7098266e-02   4.3867063e-03  -1.0390666e-01  -2.0324255e-01  -4.8410670e-01  -5.0157591e-02  -1.5773512e-01   1.0795869e-01  -1.5759349e-01   2.2679895e-01   1.5382536e-01   2.3527203e-01   1.2714587e-01  -8.7727763e-02   6.0698740e-02   3.6117984e-01   1.3960804e-01   3.7875350e-01   7.5524904e-02   2.1902753e-01   2.3883170e-01  -3.0532837e-01  -3.8319153e-01   4.2230011e-02  -3.5864124e-02   3.0717430e-01   1.1616858e-01   7.6396114e-01   2.6032343e-01   1.0000000e+00   5.0685799e-01   2.9803742e-02  -5.3670852e-02   5.5781931e-01   3.1171120e-01  -2.4094728e-01  -3.3195221e-01   1.0465190e-02   5.1977720e-02   1.9195388e-01   5.1149599e-01   6.3271976e-02  -6.7276251e-02
   2.6585666e-01   1.4082293e-01  -1.0026740e-01   8.4354769e-02  -5.8860161e-02   1.8329022e-01  -1.7031337e-01   5.9961862e-02   9.1679372e-02   2.2348584e-01  -2.3318474e-02  -2.2698170e-02  -3.9795527e-02  -1.1373341e-01   1.1452267e-01  -1.2341147e-02   1.2226296e-01   4.2816389e-02   9.4255851e-03   4.9763002e-02   6.1510011e-03   5.1317595e-02  -1.6348921e-01  -2.4788039e-01  -1.7700780e-01  -1.3482002e-01  -1.4959861e-01  -8.6275963e-02   3.3635472e-02   1.8462050e-02  -5.6829042e-02  -5.0607184e-02   1.1657698e-01   1.8308316e-01  -6.8707547e-02  -1.4239494e-01  -3.3124349e-02  -1.7264474e-01  -1.1351989e-01  -9.6390670e-02  -5.2283222e-02  -7.4888305e-02  -6.4683272e-02  -2.1350270e-01  -1.1538006e-01  -6.4384766e-02   9.4492200e-03  -9.5247017e-02   7.6980982e-02   5.3688098e-02   1.5851620e-01   1.3925628e-01   2.3293250e-01   8.0547948e-02   7.1094315e-03  -7.9419319e-02   1.9843087e-01   2.2430550e-01   1.3792352e-01   1.7462640e-01   2.5016045e-01   2.9642037e-01   1.5756363e-01   2.9683985e-01   1.5297373e-01   1.2841405e-01   1.4900911e-02  -3.7338513e-02   1.0916630e-01   7.7370038e-02  -8.7685796e-02   3.2927901e-02  -4.7753004e-02  -1.6120078e-02   2.8871894e-02  -8.0928927e-02  -8.9963443e-02  -2.5288127e-01   8.0666523e-02  -5.7422717e-02   2.4131072e-01   1.1695777e-01   1.1619755e-01   1.8532017e-01   1.1982003e-01   3.0905684e-03   5.0496880e-02  -3.9974871e-02   2.3049046e-01   2.0568855e-01   4.8485652e-02   1.8252515e-01  -9.0241782e-03   5.6542911e-01  -2.8592424e-01  -2.0546398e-01  -4.4949260e-02  -3.1989071e-02   3.1438570e-01   1.5511605e-01   3.7620199e-01   6.3802937e-01   5.0685799e-01   1.0000000e+00   2.4947657e-01   3.3105686e-01   4.0085257e-02   3.3933525e-01  -1.5975403e-01  -1.5815556e-01   3.1383700e-02   1.0266123e-01   2.3165932e-01   5.6994236e-01   4.4292455e-01   1.3928090e-01
   9.9192072e-02   1.6524496e-02   3.6457917e-01   7.7103696e-02   3.1898533e-02   1.2202088e-01   1.1204948e-01   1.1717119e-01  -2.5054436e-01  -2.4689795e-01  -2.2321695e-01  -2.9998501e-01  -3.3887809e-01  -3.7823226e-01  -2.2783201e-01  -4.7390584e-01  -2.4095054e-01  -1.3284919e-01  -4.0205688e-02  -2.6228635e-01   1.3882142e-01   1.1244166e-01   2.4676059e-01   2.5262826e-01   1.0114542e-01   1.6452896e-01   1.6247900e-01   2.2520346e-01  -4.9045003e-01  -4.2987072e-01  -2.4651147e-01  -1.5975944e-01  -3.1217130e-01  -1.9814636e-01   1.0324436e-01   6.9127935e-02   7.7250159e-02   5.5652290e-02   2.2237833e-01   1.9669017e-01  -2.2140233e-02  -1.7329432e-01   1.6242148e-01  -4.6632284e-03   7.4001438e-04  -7.8577884e-02   2.4364241e-01   2.7489244e-01  -6.3479877e-02  -3.8327614e-02   2.2160830e-01   1.5842341e-01   3.8505696e-01   8.9652771e-02   1.9436065e-01   3.1077517e-01   3.5229496e-02   8.8940647e-02  -1.3217063e-01  -9.9578458e-02  -1.0086361e-01  -7.3334446e-02  -1.9680850e-01  -8.5465591e-02  -1.6983189e-02   1.0554163e-01  -1.7325071e-01  -1.3384279e-01  -3.3135260e-01  -4.3321270e-01   2.8117113e-01   2.1522135e-01  -4.4905916e-01  -2.5878155e-01  -3.2194782e-01  -3.3475122e-01  -1.6052759e-01  -1.6553820e-01  -4.2535816e-01  -2.4892179e-01  -3.4089862e-01  -3.0887380e-01  -2.7278944e-01  -3.5607716e-01   1.9339500e-01  -5.6501583e-02  -9.1659456e-02   1.4263757e-01   2.4700147e-01   3.0804790e-01   1.9428849e-01   3.5038783e-01   5.3825190e-01   3.4812276e-01   4.9424467e-02   1.3450180e-01   3.1488079e-01   3.8129182e-01   3.4103666e-01   3.6890361e-01  -2.0672229e-01   2.0514375e-01   2.9803742e-02   2.4947657e-01   1.0000000e+00   8.3136595e-01  -3.6715264e-01  -4.0011131e-01   3.3465846e-02   4.3108302e-01   5.1238409e-01   5.6124482e-01   4.8992522e-01   2.2574285e-01   6.3198244e-01   5.5578033e-01
   1.5384501e-01   1.2073565e-01   3.0412537e-01   1.3842050e-01   1.5293253e-03   1.9624851e-01   1.2043771e-01   1.7922727e-01  -1.9770438e-01  -1.8876015e-01  -2.2761938e-01  -1.9722969e-01  -3.6353456e-01  -3.3349696e-01  -3.0232020e-01  -5.4403197e-01  -1.2967742e-01  -3.6132431e-02  -4.1600336e-02  -2.0132784e-01   7.3921815e-02   9.5889136e-02   1.6950927e-01   1.2050284e-01   4.3281455e-02   1.0516523e-01   1.2383251e-01   2.2139128e-01  -4.3323819e-01  -3.8468758e-01  -2.1977633e-01  -1.6854514e-01  -2.9024333e-01  -2.1557544e-01  -3.3053969e-02  -5.6917237e-02   5.2768444e-02  -3.5845281e-03   1.1892148e-01   1.5593173e-01  -9.2290394e-02  -1.8681760e-01   1.3013092e-01  -7.8145260e-03  -1.6997315e-02  -5.5471148e-02   2.4615667e-01   2.6354531e-01  -5.7180677e-02  -1.8897044e-02   1.9582282e-01   1.7664176e-01   4.0756222e-01   1.8109442e-01   1.3938995e-01   3.1682044e-01   1.3820447e-01   1.4115301e-01  -1.0165738e-01  -5.9563453e-02  -2.7969783e-02   3.6061285e-02  -1.4273103e-01  -1.2100204e-02  -1.3163746e-01   1.7647589e-02  -2.1250920e-01  -1.5268748e-01  -3.1428974e-01  -4.0479195e-01   2.4178464e-01   1.8868487e-01  -4.0749515e-01  -1.0675066e-01  -2.6541366e-01  -2.1617488e-01  -1.1464150e-01  -9.6566405e-02  -3.7865395e-01  -2.6957804e-01  -3.1096646e-01  -3.4186274e-01  -2.7075900e-01  -3.5515588e-01   7.9344216e-02  -1.6713669e-01  -1.6837140e-02   1.4783677e-01   2.3224165e-01   3.4698106e-01   5.3769842e-02   3.3326306e-01   3.2551468e-01   3.6464893e-01   3.8355656e-02   1.2714379e-01   2.4973971e-01   3.3571302e-01   3.9256882e-01   3.9822424e-01  -2.5585901e-01   2.1504448e-01  -5.3670852e-02   3.3105686e-01   8.3136595e-01   1.0000000e+00  -4.3882580e-01  -3.2414292e-01   1.8197937e-02   4.0597360e-01   4.2378994e-01   5.0183349e-01   4.2804558e-01   1.8632837e-01   6.9239901e-01   5.5905283e-01
  -2.2624926e-01  -5.7026128e-02  -7.8566843e-02  -8.5945490e-02   2.5779630e-01  -1.9817812e-01  -6.5506866e-02  -2.2606708e-01   3.6227973e-01   1.2126258e-01   3.2530554e-03  -2.1988812e-02   2.2298717e-01   1.9547276e-01   5.6302580e-01   5.7539706e-01  -7.0497491e-02  -3.7397298e-02  -2.7847666e-02   1.2549068e-01   7.4582959e-03  -3.5464158e-02   4.8786294e-02   6.8358388e-02   1.7271709e-01   1.0407757e-01   1.5721966e-01  -1.9859269e-01   1.0927811e-01   1.5467687e-01   3.2963370e-01   2.3094821e-01   1.0364637e-01   1.4408704e-01   2.0839412e-01   1.9555128e-01   2.6828328e-03  -2.2425453e-02  -5.6732725e-02  -1.5978713e-01   2.3517988e-01   2.9555970e-01  -1.3604517e-01  -1.0166721e-01  -8.0893753e-03   8.3048511e-02  -1.5734678e-01  -2.7921324e-01   4.0489184e-02   5.0698456e-02  -1.3472892e-01  -6.7699608e-04  -2.4558106e-01  -7.7988378e-02   8.7119728e-02  -2.8379176e-01  -1.8843013e-01   9.2548918e-02  -9.5995947e-02  -1.1090612e-01  -1.7278057e-01  -1.2538449e-01  -2.4881913e-02   2.1725478e-02   1.0480389e-01   9.3402374e-02   2.8247818e-01   8.8453565e-02   2.4500426e-01   2.2737245e-01  -1.3206959e-01  -3.8886863e-02   3.2538033e-01   2.0109224e-01   2.9421835e-01   2.9231589e-01   6.3546379e-02  -2.0269220e-01   2.0694000e-02  -7.0863755e-02   1.8097567e-01   1.1886804e-01   3.2034990e-01   3.7005881e-01   2.0925048e-01   2.4320253e-01  -1.1913415e-01   4.3987798e-02   8.4780370e-02  -2.1044595e-01   3.7117621e-01  -2.3096777e-01  -2.2516330e-02  -6.9979945e-02  -1.9883260e-01  -1.9724393e-01  -1.5103159e-02  -2.6254611e-01  -8.5093988e-02  -2.8450940e-01   6.5901553e-01   3.3713414e-02   5.5781931e-01   4.0085257e-02  -3.6715264e-01  -4.3882580e-01   1.0000000e+00   3.5470406e-01  -1.9952141e-01  -4.2107648e-01  -2.5635304e-01  -4.1019798e-01  -2.4203473e-01   1.7157184e-02  -3.3346665e-01  -3.0017024e-01
  -3.8678870e-02   3.6835646e-02  -4.3007552e-01  -2.8833825e-01   1.0323293e-01  -1.3537443e-01  -2.6464221e-01  -2.9970709e-01   4.4690176e-01   2.2013784e-01   2.8170603e-01   5.2237328e-02   3.1506959e-01   1.7554321e-01   4.4979634e-01   4.9142808e-01   2.6847707e-01   3.3427137e-02   1.3876083e-01   2.7928597e-01  -2.0592426e-01  -1.0813455e-01  -3.6701166e-01  -3.6583565e-01  -1.4277121e-01  -1.8197679e-01  -1.2327005e-01  -2.4365242e-01   5.9130104e-01   5.2463782e-01   3.4731863e-03  -1.0032189e-01   1.5444308e-01   3.5293786e-02  -2.2058689e-01  -1.7627431e-01   1.8279970e-01   5.4145535e-02  -1.0655986e-01  -7.2169649e-02   1.1908606e-01   1.8187441e-01  -1.9217654e-01  -1.3756590e-01   6.0316159e-02   4.6679223e-02  -7.8830270e-02  -2.3066696e-01   1.7525219e-01   1.2480745e-01  -1.0582231e-01   5.5691617e-02  -3.0298672e-01  -1.0082543e-01  -1.5537101e-01  -1.9960927e-01  -1.3323554e-01  -7.7176843e-02   7.6769850e-02   9.8341674e-02   1.2985564e-01   2.8974760e-02   1.3320522e-01   9.7636225e-02   8.5236343e-02  -2.3558056e-02   1.3042859e-01   5.9553166e-02   2.9874157e-01   3.4532181e-01  -2.8468905e-01  -1.8500295e-01   5.5870892e-01   4.6242464e-01   5.4176272e-01   3.8961778e-01   2.2507673e-01  -1.9364383e-03   3.5344614e-01   2.5950820e-01   4.3139951e-01   3.3285656e-01   4.4089704e-01   5.4275428e-01   3.8960948e-02   1.2286412e-01   6.9767318e-02   5.6436138e-02  -1.9165654e-01  -1.8334592e-01  -9.7366433e-02  -2.1297386e-02  -4.0377053e-01  -1.0885352e-02  -1.4610101e-01  -1.7579427e-01  -5.5565309e-02  -1.9867880e-01   1.4873688e-02  -9.9711586e-02   4.6165247e-01   1.0393567e-01   3.1171120e-01   3.3933525e-01  -4.0011131e-01  -3.2414292e-01   3.5470406e-01   1.0000000e+00  -1.4394287e-01  -3.5919513e-01  -2.1773974e-01  -2.0801951e-01  -1.4308977e-01   1.4892084e-01  -9.4484649e-02  -1.0180329e-01
   7.1100595e-02   6.2966631e-02   2.3708758e-02  -1.8694450e-01  -1.9887677e-01  -1.2395503e-01  -8.4447990e-02  -2.8617428e-02  -2.4303981e-01  -8.9307617e-02   1.0839573e-01  -1.4009395e-01   9.3429284e-02   1.0373513e-02  -2.5097546e-01  -2.3028776e-01   5.9498722e-02  -1.4791854e-01  -1.5765899e-01  -9.5554502e-02  -2.5176834e-02   4.4988156e-02  -3.4870863e-02  -4.9496897e-02  -1.3824264e-01  -1.2773005e-01  -1.5700921e-01  -7.1057008e-02   7.5586991e-02  -7.9961404e-02   3.4433362e-02   1.5832237e-01   9.2379614e-02   1.1069806e-01  -6.5268621e-03  -9.3434410e-02  -2.7102642e-01  -2.3362688e-01  -3.3499238e-01  -2.9408773e-01  -4.6489702e-01  -3.2673316e-01  -1.8942865e-01  -1.9505625e-02  -1.5837565e-01  -1.9935686e-01  -1.6332892e-01  -2.4226453e-02  -2.9728018e-01  -2.4561708e-01  -2.8450297e-01  -3.3591848e-01  -1.4015958e-01  -1.2055380e-01  -1.3447873e-01  -2.5488741e-01   1.7958923e-01   7.4396138e-03   4.5468458e-02   1.5545783e-02   6.4978461e-02   4.3088902e-02  -9.5769666e-02  -6.9528355e-02   1.5953230e-01   5.2580736e-02   4.2296394e-02   7.3998446e-02   8.2075122e-02   1.6527771e-01   2.3258524e-01   2.7984846e-01   5.7459759e-02  -1.7583293e-01  -1.1208674e-01  -1.3075361e-01  -3.6051978e-02  -8.8471688e-02   2.6857667e-01   2.4893390e-02  -7.9509572e-02  -8.2980769e-02  -2.9750888e-01  -3.9189109e-01  -1.0883429e-01  -1.0670223e-01   1.3278588e-01  -3.1105094e-01  -6.4673364e-02  -3.3324171e-01  -7.5617926e-02  -2.3156026e-02  -4.3930171e-02  -1.0890683e-01   8.2696437e-01   7.2430324e-01   4.8318606e-02   2.3506865e-01   1.6991971e-02   1.2448768e-02  -2.3269058e-01  -2.0605230e-01  -2.4094728e-01  -1.5975403e-01   3.3465846e-02   1.8197937e-02  -1.9952141e-01  -1.4394287e-01   1.0000000e+00   4.4301185e-01   5.2217611e-02   1.5202748e-01   1.9814777e-01   1.4627084e-01   7.1844269e-02  -9.1949559e-02
   1.9508383e-02   8.2894170e-02   2.6984333e-01  -1.1118517e-01  -2.8956926e-01  -1.7543372e-01   1.3149208e-02   7.4500245e-02  -4.7599103e-01  -3.9012465e-01  -1.8082868e-01  -2.3798366e-01  -2.5617049e-01  -3.1697999e-01  -4.6586327e-01  -4.8694032e-01  -1.6474076e-01  -5.3382405e-02   1.5233162e-01  -5.3846107e-02  -1.2389133e-01  -3.6611921e-02   1.7605536e-01   2.0560159e-01  -1.0976477e-01  -3.9209996e-03  -1.5331773e-01  -8.9274303e-02  -1.4192118e-01  -1.8765880e-01  -3.3250473e-02   4.0767515e-02  -1.1826523e-02  -5.7452269e-02  -2.3229950e-02   4.0413137e-02   3.9252172e-02   1.4569345e-01   1.5898635e-02   1.0569079e-01  -1.3624512e-01  -4.8248945e-02   2.6688159e-02  -3.7090173e-02  -1.4455891e-01  -1.1396968e-01   2.0410098e-01   3.7343530e-01  -2.5202082e-01  -2.1888167e-01  -6.8844440e-02  -1.8667071e-01   2.4916762e-01   1.3558106e-01  -3.5558801e-02   1.8748384e-01   6.9757161e-02  -2.4359737e-02  -2.2604619e-01  -2.6023088e-01  -3.2961653e-01  -3.1482438e-01  -2.5965244e-01  -1.9837774e-01  -3.7771384e-01  -3.2257355e-01  -2.3386997e-01  -1.1788791e-01  -2.0957540e-01  -2.5273365e-01   4.1278979e-01   3.1315125e-01  -2.4515647e-01  -2.9814655e-01  -2.9105194e-01  -2.2641272e-01   2.6549191e-02   9.5247849e-02  -1.9979371e-01  -1.7443968e-01  -2.6525527e-01  -2.0497102e-01  -2.9853397e-01  -3.2243572e-01  -1.0930239e-01  -1.9716949e-01  -5.9631855e-02  -5.3312380e-03  -1.0378078e-01  -5.1984299e-03   6.4272837e-02   3.3680316e-01   2.8129561e-01   3.4742799e-02   4.2280839e-01   2.9707896e-01   2.4447756e-01   4.3499161e-01   3.1926501e-01   3.9343323e-01  -5.0695248e-01  -1.5476121e-01  -3.3195221e-01  -1.5815556e-01   4.3108302e-01   4.0597360e-01  -4.2107648e-01  -3.5919513e-01   4.4301185e-01   1.0000000e+00   6.3651131e-01   5.6813034e-01   4.6255239e-01   1.7750859e-02   2.8517833e-01   1.3740158e-01
  -1.0956561e-01   4.0031050e-02   2.7406760e-01  -7.5914950e-02   7.9127842e-02   3.8517541e-02  -1.7332582e-01   5.9156662e-03  -3.2176969e-01  -2.4068331e-01  -3.5488449e-01  -3.6901292e-01  -5.6143692e-01  -5.4441138e-01  -2.0205960e-01  -3.6917018e-01  -3.0132843e-01  -2.6241135e-01   1.5892573e-01  -2.8359317e-02   2.7988951e-01   2.8363064e-01   2.5379758e-01   2.7486343e-01   2.3329864e-01   3.4177484e-01   2.2610281e-01   2.4594835e-01  -3.3225716e-01  -3.7773647e-01  -1.1691862e-01  -6.0113885e-02  -1.2303246e-01  -9.6667149e-02   5.3004766e-02   2.7897958e-01   7.8598998e-02   1.2095199e-01   6.0814725e-02   9.8984510e-02  -1.1414926e-01  -1.2701711e-01   4.4719853e-01   3.3467045e-01   1.6197530e-01   8.7483056e-02   4.7126262e-01   5.1719692e-01   1.1325933e-01   9.8660550e-03   3.0237828e-01   1.6795748e-01   4.2623059e-01   2.0931396e-01   1.6701832e-01   3.0771223e-01  -2.1252053e-02  -3.7075345e-02  -2.6644302e-01  -2.1335884e-01  -4.8004355e-01  -3.8696279e-01  -3.5307442e-01  -2.9838485e-01  -2.8528226e-01  -1.5337521e-02  -1.1289955e-01   5.6432308e-02  -1.3652225e-01  -2.1294971e-01   3.9061642e-01   4.1503930e-01  -3.3820267e-01  -2.8609586e-01  -3.5031924e-01  -2.7077839e-01  -5.4432835e-02   6.9918097e-02  -1.8014709e-01  -1.3719588e-01  -1.6736725e-01  -2.7711825e-01  -1.2238445e-01  -2.5193323e-01   1.6063790e-01  -7.4037317e-03  -5.3058751e-02   2.7450093e-01  -4.4590954e-03   2.7131132e-01   7.7928077e-02   4.2721677e-01   3.3943205e-01   1.4365098e-01   1.5595037e-01  -1.3036353e-01   4.7955840e-01   4.3543085e-01   5.1910269e-01   4.8206112e-01  -2.1900907e-01  -1.4986833e-02   1.0465190e-02   3.1383700e-02   5.1238409e-01   4.2378994e-01  -2.5635304e-01  -2.1773974e-01   5.2217611e-02   6.3651131e-01   1.0000000e+00   7.8372693e-01   5.3046272e-01   1.1714134e-01   3.3763119e-01   2.4225441e-01
   9.2024068e-02   1.4123251e-01   2.8895178e-01   5.2203232e-02   1.1021908e-01   1.8875436e-01   2.6448533e-02   2.1811176e-01  -1.6573689e-01   5.3101040e-02  -1.6013038e-01  -3.4137118e-01  -4.3015052e-01  -4.4052728e-01  -1.7492428e-01  -4.0560368e-01  -3.2532422e-01  -3.7513568e-01   2.4351582e-01  -8.3360805e-02   2.3304377e-01   3.2867875e-01   1.4949174e-01   1.4953224e-01   1.5072617e-01   2.2029883e-01   2.6315035e-01   3.1396548e-01  -3.4581639e-01  -4.7947380e-01  -3.2341505e-01  -2.2561312e-01  -2.7591328e-01  -2.1096089e-01  -8.9841347e-02   5.3964150e-02   1.0433577e-01   1.3167899e-01   7.1648059e-02   1.1861666e-01  -1.5075297e-01  -2.3290850e-01   3.7444492e-01   2.7723190e-01   8.3042193e-02   7.6961170e-02   4.7951603e-01   5.6192690e-01   1.8572387e-01   1.4345953e-01   4.3560958e-01   3.4639152e-01   5.7495594e-01   3.9706676e-01   2.5777350e-01   4.2710003e-01   1.3790049e-01   1.3009277e-02  -2.7957238e-01  -1.3972537e-01  -3.1740870e-01  -1.5573330e-01  -3.9873784e-01  -3.0075772e-01  -1.7463373e-01   5.7034563e-02  -3.5546969e-01  -7.2971021e-02  -2.3186862e-01  -3.1100324e-01   2.7393538e-01   3.8205664e-01  -4.5636592e-01  -3.5556601e-01  -3.5995529e-01  -3.1630407e-01  -2.2149431e-01  -1.5147207e-01  -9.6144819e-02  -2.0587282e-01  -1.3490553e-01  -3.7854887e-01  -3.6685747e-02  -3.1993758e-01   2.2500135e-01   8.7283908e-02   1.3140186e-01   2.8738614e-01   1.5587396e-01   4.4512209e-01   8.7897858e-02   5.7977338e-01   3.6337712e-01   2.1346784e-01   1.2275958e-01  -6.4088505e-02   3.2293703e-01   5.4561426e-01   6.4443016e-01   6.7587240e-01  -2.3135178e-01   1.3875265e-02   5.1977720e-02   1.0266123e-01   5.6124482e-01   5.0183349e-01  -4.1019798e-01  -2.0801951e-01   1.5202748e-01   5.6813034e-01   7.8372693e-01   1.0000000e+00   7.6322703e-01   2.9539178e-01   4.0115636e-01   3.2080078e-01
   1.4002840e-01   1.3151103e-01   1.7319687e-01   5.6213699e-02   1.2182763e-02   8.1592538e-02   7.0931197e-02   2.9267548e-01  -1.0324572e-01   1.3768644e-01  -3.9018933e-02  -2.0669198e-01  -2.0342257e-01  -2.5748656e-01  -1.5569924e-01  -4.1291252e-01  -1.8174863e-01  -3.0140514e-01   2.9001386e-01  -5.1744543e-02   5.2166989e-02   1.7567616e-01   1.6225270e-03  -6.6275940e-03  -6.1264189e-02  -1.9888237e-02   4.2348465e-02   7.2536712e-02  -2.0801943e-01  -3.9708675e-01  -2.5243082e-01  -1.6069915e-01  -1.4360293e-01  -1.4384533e-01  -1.4430140e-01  -3.4370867e-02  -1.2325645e-01  -7.8472645e-04  -6.0500330e-02  -7.1512865e-02  -2.7207480e-01  -2.7729634e-01   1.7855477e-01   1.0978481e-01  -2.5341812e-02  -8.0924705e-03   3.9848807e-01   4.5040148e-01   1.0383376e-01   1.2226529e-01   3.6733886e-01   2.7859932e-01   5.3480574e-01   2.7908136e-01   2.0261261e-01   2.6607424e-01   1.0726874e-01   3.2831582e-02  -1.3777283e-01  -1.5614438e-02  -8.6909452e-02   1.0698213e-02  -2.5983483e-01  -1.7483886e-01  -3.4440219e-03   1.3238633e-01  -2.5934007e-01  -1.5044088e-02  -1.3479284e-01  -1.8918232e-01   2.1863485e-01   2.6518145e-01  -3.2000055e-01  -3.7300310e-01  -3.5053613e-01  -3.3260961e-01  -1.3781743e-01  -1.5580312e-01  -1.5796056e-01  -2.5752097e-01  -1.5388925e-01  -3.2681927e-01  -1.4565451e-01  -2.8579804e-01   9.5005775e-02   3.3791316e-02  -3.7363822e-02   1.3391995e-01   1.3891403e-01   2.8618755e-01   2.5046325e-01   5.3287280e-01   3.9742766e-01   2.8978682e-01   1.1375495e-01  -7.2338620e-02   2.9458974e-01   4.0380997e-01   6.1307466e-01   6.1198852e-01  -7.6667585e-02   1.2719895e-01   1.9195388e-01   2.3165932e-01   4.8992522e-01   4.2804558e-01  -2.4203473e-01  -1.4308977e-01   1.9814777e-01   4.6255239e-01   5.3046272e-01   7.6322703e-01   1.0000000e+00   4.9248615e-01   4.2019906e-01   2.8434384e-01
   2.4725994e-01   1.1021943e-01   7.8602570e-02   7.3847740e-02  -1.2451023e-01  -2.6004597e-02   3.9897887e-02   1.4272850e-01  -1.0790459e-01   6.7158819e-02  -4.5897045e-02  -1.6114184e-01   4.3695333e-02  -4.6479359e-02  -2.1261386e-03  -1.0428087e-01  -5.0134492e-02  -1.3206486e-01   5.6784101e-02   8.7776271e-02  -6.7323763e-02   4.3167347e-02  -8.3803129e-02  -1.2045922e-01  -2.2285170e-01  -2.1557147e-01  -1.3052318e-01  -1.4123902e-01  -1.1918501e-01  -1.2756411e-01   3.0609648e-03   1.2108277e-01   2.3274994e-01   2.8648763e-01  -5.3555688e-02  -1.0397662e-01  -2.6374459e-01  -2.2548455e-01  -2.0204557e-01  -1.9913822e-01  -1.8679174e-01  -1.6432308e-01  -2.1084810e-01  -1.1522147e-01  -2.3100214e-01  -2.4429613e-01  -4.4439671e-02  -4.7080886e-02  -1.5066551e-02  -1.0980048e-01   1.5788205e-01  -4.5672865e-03   2.1288631e-01   1.0782857e-01   8.0012291e-02  -1.4009365e-01   1.0652126e-01   2.0773051e-01   7.4424279e-02   1.5029396e-01   1.4243778e-01   2.1023389e-01  -1.3195955e-02   2.0196363e-01   2.2861996e-01   1.3393871e-01   5.3707190e-03   2.5643501e-02   1.8015028e-01   1.9213504e-01  -1.6351560e-02   2.9525580e-01  -8.7958696e-02  -9.6526958e-02  -1.9189098e-02  -5.6364050e-02  -1.5363832e-01  -3.0805469e-01   3.4592005e-02  -1.3206632e-01   4.1225732e-02   3.1528290e-03  -1.0690157e-01   1.3045881e-02   9.8299604e-02  -1.7390763e-02  -2.5662002e-02  -4.7375044e-02   2.6869152e-01   1.1589873e-01   1.1799183e-01   1.6079592e-01   7.9396554e-02   2.7973954e-01  -1.6686971e-02  -6.1743401e-02   8.1469952e-02   9.0574605e-02   3.6000601e-01   2.0341177e-01   2.8860078e-01   2.3436782e-01   5.1149599e-01   5.6994236e-01   2.2574285e-01   1.8632837e-01   1.7157184e-02   1.4892084e-01   1.4627084e-01   1.7750859e-02   1.1714134e-01   2.9539178e-01   4.9248615e-01   1.0000000e+00   5.7540879e-01   1.3835749e-01
   3.1415405e-01   7.2699590e-02   2.1884356e-01   7.3128280e-03  -1.0509525e-01   1.0207721e-01   8.5819330e-02   8.3924905e-02  -2.0363959e-01  -1.6647937e-01  -1.2509960e-01  -1.8603283e-01  -1.6039462e-01  -2.4780227e-01  -2.6899356e-01  -4.6755984e-01  -5.9400474e-02   3.9042721e-02  -1.2577626e-02  -1.1940932e-01  -9.6938715e-02  -7.7366696e-02   4.6103815e-02  -3.6348322e-02  -1.6301169e-01  -9.1299188e-02  -4.0581977e-02   6.2689168e-02  -3.3435760e-01  -2.3158659e-01  -1.9384038e-01  -8.9324942e-02  -7.5327436e-03  -1.5417547e-02   1.1611014e-02  -7.5601596e-02  -1.5420563e-01  -2.1620701e-01  -9.5280924e-02  -4.0833404e-02  -1.4107580e-01  -2.7015774e-01   1.3682456e-02  -7.9398388e-03  -8.7556213e-02  -1.3147548e-01   9.4687763e-02   9.9245416e-02   1.7720011e-02  -5.2162914e-02   2.2345153e-01   4.8852605e-02   2.7083932e-01   1.3710077e-01  -1.6835607e-02   1.0306536e-01   1.3589412e-01   9.6173900e-02   8.1521130e-02   3.9320973e-02   1.3459404e-01   7.9313427e-02   1.4884069e-02   1.3869218e-01   9.1592272e-02  -1.3769967e-02  -2.4017592e-02  -4.0997161e-02  -1.3846019e-01  -1.7962606e-01   1.9911558e-01   1.7947625e-01  -2.8761103e-01  -1.0163751e-01  -1.7491007e-01  -1.5324047e-01  -5.5090806e-02  -2.9720626e-02  -2.5647244e-01  -2.0664808e-01  -2.1307387e-01  -5.2408930e-02  -2.8354789e-01  -1.9481249e-01   7.7760055e-02  -2.1101461e-01  -6.6955798e-02  -9.1594786e-03   1.9901252e-01   2.0860224e-01   2.5172996e-02   4.0479010e-01   1.8963437e-01   4.6050467e-01  -5.7051598e-03   6.0568436e-02   1.1980376e-01   1.3739509e-01   3.5254964e-01   3.1187717e-01  -1.4179524e-01   3.3041441e-01   6.3271976e-02   4.4292455e-01   6.3198244e-01   6.9239901e-01  -3.3346665e-01  -9.4484649e-02   7.1844269e-02   2.8517833e-01   3.3763119e-01   4.0115636e-01   4.2019906e-01   5.7540879e-01   1.0000000e+00   4.5930969e-01
  -1.5087741e-01  -2.3646985e-01   1.8194876e-01   4.5457693e-02   2.9937189e-01   2.8031901e-01   9.4075576e-02   7.2465995e-02   8.0294299e-02  -1.8699508e-02  -1.2004479e-01  -3.2510743e-01  -2.6774681e-01  -3.8738792e-01  -3.2429312e-02  -2.9272473e-01  -4.3356522e-01  -3.1411188e-01  -4.4923631e-02  -3.4586959e-01   2.7845655e-01   2.7208913e-01   3.3301593e-02   4.0080305e-02   2.7770802e-01   2.7640334e-01   3.5732962e-01   3.7735431e-01  -2.8653960e-01  -3.0640564e-01  -2.4635709e-01  -2.8389680e-01  -3.6841601e-01  -2.7947854e-01   1.0168261e-03  -2.9067597e-02   3.1274215e-01   3.4036417e-01   4.5930024e-01   4.8342176e-01   1.1042284e-01  -5.8631342e-04   8.1290033e-02  -6.9564530e-02  -6.1711683e-02  -1.0615023e-01   2.3530686e-01   1.7755255e-01   4.1938702e-02  -3.4024379e-02   2.6780391e-01   2.2348267e-01   2.1026738e-01   1.2169206e-01   1.9368110e-01   4.2393142e-01  -3.2994865e-01  -3.3130848e-01  -1.7081119e-01  -1.3314344e-01  -1.4624466e-01  -4.8429821e-02  -4.0820962e-01  -2.8896160e-01  -7.2195750e-02   6.6561913e-02  -2.0124700e-01  -2.1291140e-01  -2.3779827e-01  -3.0141013e-01   1.5489724e-01   3.1496881e-02  -1.8399853e-01  -3.6816330e-02  -3.5543814e-02  -1.9107903e-01  -1.1665872e-01  -1.0685912e-01  -4.3815035e-01  -2.6189142e-01  -2.9963884e-01  -2.3855651e-01  -1.0257469e-01  -1.0309469e-01   6.0820474e-02  -4.8705801e-02  -5.9093800e-02   3.0750828e-01   5.2454504e-02   2.4559049e-01   1.1057962e-01   2.8525275e-01   2.8860087e-01   2.0272601e-01  -1.1185822e-01   7.2140570e-02   3.4077832e-01   3.7182703e-01   1.3281122e-01   2.3728432e-01  -1.9321017e-01   1.4350537e-01  -6.7276251e-02   1.3928090e-01   5.5578033e-01   5.5905283e-01  -3.0017024e-01  -1.0180329e-01  -9.1949559e-02   1.3740158e-01   2.4225441e-01   3.2080078e-01   2.8434384e-01   1.3835749e-01   4.5930969e-01   1.0000000e+00
