# Supplementary material for: “I Know that You Know that I Know”: Neural Substrates Associated with Social Cognition Deficits in DM1 Patients
Source: PLoS One. 2016 Jun 3;11(6):e0156901. doi: 10.1371/journal.pone.0156901 (PMC4892543; doi:10.1371/journal.pone.0156901)
Supplement: S2 File — Adjacency matrices obtained by graph theory bases analysis illustrating the intra-nodal correlations in individual subjects (DM1 patients and controls) (ZIP) [file pone.0156901.s002.zip › Adjacency_matrices/Sub_19.txt]

   1.0000000e+00   8.2451428e-01  -7.3430936e-02  -5.6543496e-02  -2.9076494e-01  -3.6358844e-01  -1.7119016e-01  -5.6724260e-02  -1.2650987e-01  -2.8708466e-01   1.3247264e-01   1.2494210e-01  -6.2145257e-02  -1.9346075e-01  -2.5107360e-01  -2.2536443e-01   4.8725745e-01   5.4652654e-01   5.7296796e-01   7.7212324e-01  -2.2290295e-01  -1.9051950e-01  -3.6139152e-01  -4.0584298e-01  -2.9700673e-01  -3.3093072e-01  -2.3339656e-01  -2.4118458e-01   6.8003880e-02   1.5260445e-01  -2.8348569e-01  -2.6975828e-01  -4.1296898e-01  -2.1709500e-01  -4.1398757e-01  -4.8455980e-01  -1.4134236e-01   5.1686371e-03  -1.6942504e-02   5.1568573e-03   1.6689709e-02   1.2762768e-01   4.2143133e-01   2.6797750e-01   3.6267810e-02   1.6204647e-01   4.5290834e-01   4.5184034e-01  -9.0938133e-02  -4.5449629e-02   3.4812103e-04   4.2961373e-02   4.4758281e-01   4.0858536e-01   3.1444786e-01   3.2014424e-01   8.2550378e-01   6.9652699e-01  -1.1274515e-01   7.1505491e-02  -7.6154394e-02  -6.3944435e-02  -3.3340364e-02   2.1180345e-01  -4.5953316e-01  -5.5945693e-01  -3.6106170e-01  -3.3845318e-01   4.7197298e-01   4.1138627e-01  -1.8756995e-01   3.7819019e-02   2.1999855e-01   2.8949598e-01   2.6227241e-02   1.5874752e-01  -2.7024281e-02  -3.1355744e-02   4.1463239e-01   4.2921223e-01   4.7918616e-01   3.2528855e-01  -2.3225771e-03  -1.2999270e-01  -3.5309475e-01  -2.6119475e-01  -8.6366420e-02   2.3784053e-02  -9.6080408e-02   3.5174640e-02   8.8466085e-02  -2.0180858e-01  -3.3509218e-01  -3.7963979e-01   1.1403022e-01   7.1674542e-02   3.3780944e-01   2.2178605e-01   5.3071826e-01   4.0028252e-01   9.3749639e-02  -1.7895668e-01   2.4543564e-01  -4.9486468e-02  -9.1988520e-02  -1.3609573e-01   6.0772017e-02  -1.0446809e-02   6.6945488e-03   2.2190620e-02   1.1715943e-01   2.3705568e-01   2.8929793e-02   3.1086197e-01  -5.4291332e-02   3.2320058e-02
   8.2451428e-01   1.0000000e+00  -1.8554085e-01  -4.9363042e-02  -1.6086541e-01  -2.6172712e-01  -3.1370261e-01  -1.0742426e-01  -1.0962151e-01  -2.8792445e-01  -3.8690608e-02   5.5727187e-02  -2.4464369e-01  -2.4252733e-01  -1.8304456e-01  -1.7926837e-01   4.0750755e-01   5.7732973e-01   3.8618654e-01   6.7894812e-01  -4.3938168e-02  -1.4435111e-02  -3.6246178e-01  -3.7641057e-01  -1.7959569e-01  -2.2724863e-01  -5.3457760e-02  -6.7046675e-02  -4.7259269e-02   5.5129777e-02  -2.2691308e-01  -2.3639807e-01  -3.8152246e-01  -2.5280978e-01  -4.0746393e-01  -5.4030504e-01  -2.1985417e-01  -5.4098293e-02  -1.5264814e-01  -1.2422744e-01  -2.7670992e-02   6.0779302e-02   3.9725197e-01   2.8406006e-01   1.7750305e-01   2.9832952e-01   4.3055707e-01   3.7236984e-01  -7.0728099e-03   2.5128397e-02   1.2328645e-01   1.8569897e-01   4.1538182e-01   3.2048206e-01   2.5539850e-01   1.9602338e-01   7.9924392e-01   7.7578208e-01  -1.7604142e-01   1.3142802e-01  -1.2408439e-01  -5.1888549e-02  -2.8469833e-02   2.2786936e-01  -4.7971687e-01  -5.2442205e-01  -4.1575131e-01  -4.4421831e-01   5.8280472e-01   5.1885038e-01  -1.8923233e-01   1.5465378e-03   1.1157322e-01   2.5396756e-01  -1.5294533e-01   1.3109844e-02  -5.4612871e-02  -8.1159512e-02   3.9740935e-01   4.7454927e-01   4.8305220e-01   3.8348890e-01  -8.8915939e-02  -1.9399015e-01  -2.2325222e-01  -1.3357047e-01  -1.2541381e-02   8.1821869e-03  -2.7033338e-02   6.4129783e-02   5.6154677e-02  -3.6840787e-01  -3.1948280e-01  -4.4222984e-01   3.9115021e-02  -1.0900656e-02   2.6432641e-01   1.1050399e-01   5.4052193e-01   2.3790052e-01   8.0045199e-02  -1.7748451e-01   1.8505596e-01  -7.8727277e-02  -2.5258229e-01  -2.0517062e-01   9.7424027e-02   1.5021839e-01   4.6911983e-02  -1.4491696e-01  -5.4913642e-02   1.2187055e-01  -4.6025454e-02   1.9210586e-01  -2.2826143e-01  -7.1229520e-03
  -7.3430936e-02  -1.8554085e-01   1.0000000e+00   6.8956254e-01   8.1149224e-02  -9.3921314e-02   6.6029054e-01   1.9118083e-01   6.8454217e-02  -1.1722813e-01  -1.5564495e-01  -2.8458712e-01  -9.3735178e-02  -2.4105152e-01  -1.8605723e-01  -3.3789561e-01  -2.6574574e-01  -3.6224921e-01   5.4692208e-03  -9.3417547e-02  -1.2192659e-02  -3.8490068e-02   5.1028997e-01   4.6241065e-01   1.3586979e-01   1.2415684e-01  -6.9531606e-02  -1.3796907e-01  -2.8610971e-01  -3.7816485e-01   2.8459035e-01   2.4068443e-01   2.9307768e-01   1.9232545e-01   3.1393463e-01   3.2530742e-01  -1.0856322e-02  -4.3847114e-02   3.6175227e-01   3.1382970e-01  -4.6971981e-02  -6.0743778e-03  -1.8278551e-01  -2.5814956e-01  -2.8986497e-01  -3.2695399e-01  -1.3774022e-01   1.6909102e-02  -2.7686217e-01  -3.4533741e-01  -3.0727407e-02  -1.0834189e-01   1.8445379e-01   2.3283414e-01   2.2649730e-01   2.8453000e-01  -1.8471113e-01  -1.5889921e-01   5.4894467e-02  -2.4375923e-01  -1.9810486e-02  -3.3815739e-02  -3.8245287e-02  -2.1782154e-01   2.2137579e-01   2.2906629e-01   2.5690257e-01   1.8294329e-01  -1.9348891e-01  -1.5348157e-01  -9.3960393e-02   3.4281385e-02  -4.2430351e-02  -8.7659188e-02   1.8123903e-01   9.0074651e-02  -1.0871347e-02   4.1892864e-02  -1.5221747e-01  -3.6766461e-01  -4.1015422e-01  -4.3248259e-01  -2.2871333e-01  -3.2976108e-01   1.4554597e-01   7.5524673e-02   3.7253662e-02   2.2063576e-01   5.0851792e-01   4.1058112e-01  -3.3950187e-02   1.6727023e-01   8.4572856e-02   3.7677428e-01   1.7294144e-01   1.8248187e-01   2.2127076e-01   3.5250416e-01  -5.2551594e-02   1.9189755e-01  -3.5983762e-02  -6.8261221e-03   2.1105522e-01   1.5479046e-01   4.0058639e-01   2.1847808e-01  -2.5578367e-01  -3.2946404e-01   1.1772693e-01   2.7836439e-01   3.4733116e-01  -4.0314350e-02   1.4093954e-01   3.0546522e-01   3.1562908e-01  -1.2811841e-01
  -5.6543496e-02  -4.9363042e-02   6.8956254e-01   1.0000000e+00  -1.1347472e-01  -1.3995849e-01   5.3149753e-01   4.1100392e-01  -6.6240016e-02  -1.9458949e-01  -2.5557199e-01  -2.0033424e-01  -2.6852994e-01  -1.9632011e-01  -3.2317847e-01  -3.2114800e-01  -2.3246598e-01  -3.0546147e-01  -4.9668174e-02   2.3738125e-02  -1.0182514e-01  -7.0671051e-02   3.4178784e-01   4.3246765e-01  -7.4127755e-02   4.6718073e-02  -2.3110638e-01  -2.3620648e-01  -2.5655264e-01  -3.0525576e-01   3.5917379e-01   3.3282418e-01   3.5989095e-01   3.1321680e-01   2.6158071e-01   3.1686726e-01  -7.3953559e-02   4.0175609e-02   1.4982338e-01   2.3393447e-01   9.4070086e-02   5.8041984e-02  -1.2457868e-01  -2.2775506e-01  -3.0309504e-01  -3.0762714e-01  -1.8808373e-02   1.0253391e-01  -2.6901924e-01  -3.5662122e-01  -1.0834530e-01  -1.6397241e-01   2.0637338e-01   1.8284107e-01   2.1283799e-01   1.8818145e-01  -1.3190398e-01  -1.2097707e-01   3.5401299e-03  -7.5506937e-02  -4.5836405e-02   1.0588688e-01  -6.4553138e-02  -1.2900011e-01   1.0558708e-01   2.2696973e-01   8.7862109e-02   1.3619582e-01  -1.0212915e-01  -1.5495868e-02  -3.6703206e-02   1.3128100e-01  -8.8132249e-02  -5.7894775e-02   3.4780997e-02   1.7547392e-02   4.8145066e-03   1.7842681e-01  -7.2655685e-02  -1.9121148e-01  -3.8241972e-01  -2.6978915e-01  -2.8544741e-01  -2.7162629e-01   8.5056484e-02   1.3607542e-01  -5.2080831e-02   9.2003586e-02   6.2705348e-01   5.1978448e-01   1.1511299e-01   7.5996158e-02   1.0961752e-01   2.7820452e-01   1.8831030e-02   5.2721496e-02   7.8488243e-02   3.1541974e-01   4.9740035e-02   1.2319582e-01   2.1680531e-01   5.6691273e-02   2.4028214e-01   2.6658324e-01   3.0032240e-01   3.1846829e-01   6.2983987e-02  -3.5426158e-02   9.4678580e-02   4.2651991e-02   3.4008117e-01  -7.4986437e-02   1.1733225e-01   1.3558542e-01   2.6489697e-01   1.8563382e-01
  -2.9076494e-01  -1.6086541e-01   8.1149224e-02  -1.1347472e-01   1.0000000e+00   7.9513714e-01   2.7095254e-02  -3.6098758e-04   7.0847029e-01   6.6022470e-01  -1.0385482e-01  -1.3633599e-03  -2.2815962e-01  -2.3661413e-01   5.4829927e-01   2.7605813e-01  -3.0057323e-01  -1.5130156e-01  -3.1762880e-01  -2.9164601e-01   5.6874669e-01   4.8997084e-01  -6.9185957e-02  -5.4478226e-02   3.5732183e-01   1.0115136e-01   6.6440340e-01   6.3124786e-01  -1.5989819e-01  -1.5527769e-01  -3.1396463e-01  -4.0129898e-01  -1.5318304e-01  -2.6547297e-01  -8.7955073e-02  -4.7065946e-02   1.8801988e-02  -1.7211753e-01  -6.0797032e-03  -1.5470513e-01  -1.7318767e-01  -1.8083903e-01  -3.6184963e-01  -6.6368156e-02   2.5853641e-02   1.4030947e-01  -2.1079987e-01  -4.6718725e-01   1.6694511e-01   2.2178178e-01   2.0626965e-01   1.9627141e-01  -4.2467920e-01  -3.1226471e-01  -1.5886062e-01  -2.8780288e-01  -3.0480269e-01  -2.2682680e-01   2.0067615e-01   2.1321036e-01   1.6401112e-01   1.2211827e-01   4.1328943e-03  -6.9412227e-02   4.3501322e-01   2.8468146e-01  -1.1896699e-01  -1.6763532e-01  -3.4579424e-02  -1.7148456e-01  -5.2708791e-02  -3.5891253e-01  -1.5882663e-01  -1.1155723e-01  -2.4875519e-01  -5.5067846e-02  -7.3012351e-02  -1.6663320e-01  -1.8518112e-01  -1.6757727e-01  -1.1860921e-01  -1.4093979e-01  -6.3246368e-02  -2.5979145e-01   2.3470674e-01   5.9925785e-02   3.5220724e-01   1.0988715e-01  -1.6650372e-01  -3.5159877e-01  -3.9602099e-01  -3.7261511e-01  -1.6852225e-01   2.8803654e-04  -5.0521213e-03  -1.2856372e-02  -1.7310586e-01  -3.2969739e-01  -2.8950203e-01  -2.9537651e-01  -7.7936339e-02  -3.4949317e-02  -1.4567582e-03   3.1879100e-02   1.6776492e-01   7.4259798e-02  -1.9537385e-01  -5.0208841e-02   1.1117145e-01   1.1376021e-02  -1.6969465e-01  -3.6100139e-01  -3.9238391e-02  -1.6666315e-02   1.4217016e-01  -7.3641973e-03
  -3.6358844e-01  -2.6172712e-01  -9.3921314e-02  -1.3995849e-01   7.9513714e-01   1.0000000e+00   1.7832960e-01   3.0116192e-01   7.8377232e-01   8.6000021e-01   1.3635979e-01   3.4963358e-01   1.4327302e-02   1.3766117e-01   6.2573114e-01   5.9917265e-01  -3.7972168e-01  -3.1893815e-01  -3.0871057e-01  -3.2617096e-01   3.3012621e-01   3.6713760e-01  -2.4533632e-01  -1.5395175e-01   1.6331743e-01   2.5279830e-02   4.9027419e-01   5.2318731e-01   3.8448835e-02   1.1203434e-01  -4.3895734e-01  -5.1008577e-01  -2.1698003e-01  -2.3459208e-01  -1.9438423e-01  -2.3713367e-02   2.9214896e-02   1.9075966e-02  -4.0194172e-02  -4.8325011e-02  -1.2755223e-01  -3.0380279e-02  -3.4176443e-01  -8.1362834e-02  -9.0788287e-02  -3.1807809e-03  -2.7636072e-01  -5.2035465e-01   6.3120522e-02   1.4650191e-01   9.5697977e-03   1.7022323e-02  -5.4767836e-01  -4.5878607e-01  -2.6403851e-01  -3.5863561e-01  -5.0070289e-01  -4.5576240e-01   2.4071916e-01   3.9378702e-01   3.6901788e-01   4.8275730e-01  -9.8915802e-02  -7.4989704e-02   5.8861926e-01   4.8668436e-01  -2.0643252e-01  -1.6798680e-01  -2.3913487e-01  -3.4249055e-01  -1.3514044e-01  -4.2755777e-01  -1.9235711e-02   6.1121092e-02  -4.8675647e-02   6.6825664e-02  -5.6421500e-02  -1.2482222e-01  -2.3132014e-01  -2.4719670e-01  -1.8340961e-01  -3.1624042e-01  -1.4278937e-01  -8.6404695e-02   1.6763057e-01   2.4816656e-02   1.5709826e-01  -1.5810308e-02  -1.5281194e-01  -2.8133567e-01  -3.2107516e-01  -4.0130802e-01  -4.0344386e-02   2.0555070e-02  -6.0504204e-02  -8.6663694e-02  -2.4384272e-01  -4.0266559e-01  -4.6881528e-01  -3.9331083e-01   2.9305420e-02  -5.5692010e-02  -1.9710685e-02   1.8124431e-03   1.5118743e-01   6.1019937e-02  -6.5354730e-02  -7.4193470e-03   5.9675055e-02   3.8687602e-03  -6.1853275e-02  -3.6416509e-01  -3.8904096e-02  -2.1090993e-01   1.0463140e-01  -9.9532344e-03
  -1.7119016e-01  -3.1370261e-01   6.6029054e-01   5.3149753e-01   2.7095254e-02   1.7832960e-01   1.0000000e+00   6.4589826e-01   3.9546823e-01   3.0283208e-01   2.9175899e-01   2.8104794e-01   3.5810412e-01   2.3736908e-01   4.2139908e-02   2.7816759e-02  -3.8258581e-01  -4.4918494e-01   1.0329080e-01  -1.1640116e-01  -3.4814601e-01  -2.9583142e-01   1.5244671e-01   1.9050432e-01  -2.8048015e-01  -1.9367179e-01  -3.5302604e-01  -3.7487929e-01   4.6836009e-02   3.5126654e-03  -6.1564858e-02  -8.2435531e-02   1.1203529e-01   1.3906258e-01  -1.8080940e-02   2.4663193e-01  -4.7937691e-02   4.3301243e-02   2.3758649e-01   3.0239187e-01   1.2391137e-01   1.0531230e-01  -3.0556919e-01  -4.3264065e-01  -4.9852158e-01  -5.0475291e-01  -3.3699852e-01  -2.4922315e-01  -4.0619240e-01  -4.3050159e-01  -3.6152149e-01  -3.8442578e-01  -9.2051999e-02   5.7621729e-02   4.7291365e-02   9.2506391e-02  -4.7408230e-01  -5.2048328e-01   1.9578969e-01   1.7084803e-02   3.7545448e-01   4.9858467e-01  -9.7513453e-02  -1.5023660e-01   5.2353150e-01   4.6154879e-01   1.0093612e-02   3.1339581e-02  -4.1524249e-01  -3.9759827e-01  -1.1285734e-01  -1.1677074e-01   5.0010476e-02   4.1551758e-02   2.9001594e-01   1.5455496e-01  -9.1872472e-03  -7.2958250e-02  -3.1046698e-01  -4.9149378e-01  -5.0399813e-01  -6.3371253e-01  -1.8354381e-01  -3.5082294e-02   2.0886017e-03  -1.0970942e-01  -2.6168905e-01   4.8892855e-02   3.5257314e-01   3.6106576e-01  -2.3109317e-02   7.9758020e-02   1.2223239e-01   3.7737393e-01  -5.5541762e-02  -7.7098639e-02  -7.1465322e-02  -2.3459900e-02  -3.1092614e-01  -3.7474465e-02   3.8042673e-02   4.2783217e-02   2.4015118e-01   1.6350417e-01   4.9751363e-01   3.6264762e-01  -1.9295583e-01  -3.5679841e-01  -7.8246125e-02   1.6741819e-01   2.0846365e-01  -1.7347091e-01   1.0530649e-01   1.0693221e-01   3.6806728e-01   6.0632644e-02
  -5.6724260e-02  -1.0742426e-01   1.9118083e-01   4.1100392e-01  -3.6098758e-04   3.0116192e-01   6.4589826e-01   1.0000000e+00   4.2944866e-01   4.7680161e-01   5.7918711e-01   6.9805894e-01   3.8969205e-01   5.2197685e-01  -5.9343428e-02   2.6429937e-01  -7.9249520e-02  -5.0756393e-02   1.9131972e-01   2.2125201e-01  -5.0635106e-01  -3.6027869e-01  -3.7649844e-01  -2.8639317e-01  -6.4317806e-01  -5.6956170e-01  -5.0749849e-01  -4.4558706e-01   4.2929897e-01   4.8575676e-01  -3.0660536e-01  -3.3248806e-01   3.9964273e-02   2.5524080e-01  -3.9345758e-01  -8.9423922e-02  -9.4338433e-02   2.0895172e-01   7.4364740e-02   1.9060455e-01   2.4758870e-01   3.6162525e-01  -4.0700488e-01  -4.8094257e-01  -4.9589198e-01  -3.9650911e-01  -3.2539402e-01  -3.3988878e-01  -2.1171816e-01  -2.3103067e-01  -5.4140454e-01  -5.3765454e-01  -1.5657073e-01  -1.7930638e-01   8.1878784e-03  -7.1201031e-02  -3.6039674e-01  -4.9834347e-01   4.0728316e-01   2.7325219e-01   6.6736657e-01   7.7257154e-01   2.9052611e-01   3.8995963e-01   2.1824230e-01   2.5511328e-01  -3.9604172e-01  -2.4955005e-01  -5.3591625e-01  -5.7230124e-01  -1.5922132e-01  -1.4762867e-01   3.4857052e-01   4.1386633e-01   3.7625971e-01   3.7691122e-01  -1.8037956e-03   3.0584232e-02  -2.1719119e-01  -3.3281713e-01  -3.0655560e-01  -3.6244685e-01  -1.7165475e-01   2.3729798e-01  -4.2473820e-01  -4.0386766e-01  -5.0766252e-01  -1.1087335e-01   3.2610505e-01   1.0193354e-01   1.1611536e-01  -6.1972937e-02  -1.8921133e-02   5.9037560e-02  -1.1959297e-01  -1.3891099e-01  -1.9764435e-01  -1.7963603e-01  -2.0145196e-01  -5.7730413e-02   1.8045850e-01   3.2096065e-02   2.1654241e-01   1.1878973e-01   2.8847038e-01   1.6799738e-01  -7.6135761e-02  -2.4108776e-01  -7.8205357e-02   3.8461032e-02  -6.2009077e-02  -3.0124249e-01   1.2227463e-01  -1.2776087e-01   2.5574664e-01   1.7536225e-01
  -1.2650987e-01  -1.0962151e-01   6.8454217e-02  -6.6240016e-02   7.0847029e-01   7.8377232e-01   3.9546823e-01   4.2944866e-01   1.0000000e+00   8.7083957e-01   3.6519170e-01   4.9161020e-01   1.8638308e-01   4.7408467e-02   4.7289200e-01   3.3564938e-01  -2.1348856e-01  -1.9538583e-01   3.4497715e-02  -2.9843290e-02   7.2722013e-02   6.9337056e-02  -3.7285008e-01  -3.3839911e-01  -9.5506664e-02  -2.7783498e-01   1.7329150e-01   1.2700353e-01   1.9656905e-01   2.1193561e-01  -5.9288153e-01  -6.9053269e-01  -3.2592352e-01  -2.4763053e-01  -4.7149811e-01  -1.9523304e-01   4.1990336e-02   4.8061520e-02   1.2166002e-01   9.0731492e-02   7.8394684e-02   1.2752973e-01  -3.8303920e-01  -2.5946958e-01  -2.9456078e-01  -1.4009627e-01  -2.5231476e-01  -4.9916068e-01  -2.4141234e-02   5.1138886e-02  -1.5110649e-01  -9.1276264e-02  -3.7456676e-01  -2.1340442e-01  -1.0335190e-01  -1.5068545e-01  -3.7982463e-01  -4.2515940e-01   2.4769975e-01   3.5263096e-01   4.4325905e-01   5.5239561e-01  -9.1901898e-02  -8.7962666e-04   4.9530191e-01   2.6986328e-01  -4.5180762e-01  -3.4745996e-01  -3.1819111e-01  -4.2505571e-01  -1.3198254e-01  -3.8822272e-01   1.3932137e-01   1.9645270e-01   7.6959690e-02   2.2526381e-01  -1.1915955e-02  -1.2405568e-01  -1.3808505e-01  -2.1137435e-01  -1.5403031e-01  -3.6832507e-01  -1.4303973e-01  -8.6791280e-02  -1.3127492e-01  -2.7388171e-01   1.9931639e-02   7.9349153e-02  -2.1460251e-01  -2.5451322e-01  -3.6215925e-01  -3.2987531e-01  -2.2931454e-01   5.4757605e-02  -6.0960062e-02  -7.2061032e-02  -2.2056597e-01  -4.2633350e-01  -3.6597938e-01  -2.6771016e-01  -7.7470002e-02  -2.5159379e-02   8.9397676e-02   1.3791384e-01   3.0164385e-01   1.5736529e-01  -2.8917063e-01  -2.2754800e-01   1.0215927e-01   9.3101440e-02  -1.0433667e-01  -3.0705253e-01   3.2220662e-02  -4.2315829e-02   2.2581778e-01   4.1802828e-02
  -2.8708466e-01  -2.8792445e-01  -1.1722813e-01  -1.9458949e-01   6.6022470e-01   8.6000021e-01   3.0283208e-01   4.7680161e-01   8.7083957e-01   1.0000000e+00   4.3902476e-01   6.1348861e-01   2.7461249e-01   2.6852367e-01   5.6447432e-01   5.9917130e-01  -2.4941610e-01  -2.3760351e-01  -8.2983772e-02  -1.4527105e-01  -1.9759908e-02  -8.0957650e-03  -4.0722350e-01  -3.5367003e-01  -1.7154699e-01  -3.0369399e-01   1.5811976e-01   1.4896369e-01   3.1463917e-01   3.6051944e-01  -5.9464304e-01  -6.6832815e-01  -3.1813225e-01  -1.9824803e-01  -3.7653161e-01  -1.0322018e-01   1.3633426e-01   1.6677643e-01   1.0540226e-01   1.0569371e-01   1.0806021e-01   2.1321031e-01  -3.8756821e-01  -1.9556461e-01  -2.5516891e-01  -8.7976561e-02  -3.1097263e-01  -5.5423103e-01   4.5112207e-02   1.3569622e-01  -2.5809521e-01  -1.9264011e-01  -5.6352993e-01  -4.3974267e-01  -1.7185515e-01  -2.4239945e-01  -5.3478993e-01  -5.7115616e-01   3.8161260e-01   3.9718421e-01   5.5356061e-01   6.3113453e-01   2.7169491e-02   7.1438228e-02   5.2174011e-01   4.0163052e-01  -3.4956754e-01  -2.4982564e-01  -4.2530969e-01  -5.2619781e-01  -1.7709092e-01  -4.2569047e-01   2.0652996e-01   2.8552061e-01   1.3506101e-01   2.8281873e-01   9.4879267e-02  -3.0691949e-02  -2.4434667e-01  -3.1358594e-01  -2.0892934e-01  -3.9282032e-01  -2.0424022e-02   1.6880052e-01  -1.2143169e-01  -2.7247124e-01  -2.5689512e-02   4.2245268e-02  -2.0251110e-01  -3.4683212e-01  -3.3923346e-01  -3.0912914e-01  -1.6075742e-01   3.6965900e-02  -1.3378207e-01  -1.8055795e-01  -2.9440749e-01  -4.9841657e-01  -4.7195994e-01  -3.6626608e-01   4.8813175e-03   2.8866029e-02   2.9721957e-02   4.0212975e-02   2.6319594e-01   1.2577500e-01  -1.8575073e-01  -2.0545907e-01  -4.0591608e-02   1.4259853e-02  -1.5694428e-01  -4.0732776e-01  -8.5725544e-03  -1.6696794e-01   2.1112210e-01   9.7117840e-02
   1.3247264e-01  -3.8690608e-02  -1.5564495e-01  -2.5557199e-01  -1.0385482e-01   1.3635979e-01   2.9175899e-01   5.7918711e-01   3.6519170e-01   4.3902476e-01   1.0000000e+00   8.1155270e-01   8.4265809e-01   6.4307479e-01   1.5287900e-01   3.1254571e-01   3.2111056e-01   2.4894442e-01   5.3238993e-01   3.9953648e-01  -6.0767581e-01  -4.9853679e-01  -5.3961273e-01  -5.9143746e-01  -6.2985967e-01  -6.7534697e-01  -5.1428862e-01  -4.8528356e-01   7.7043433e-01   7.3751120e-01  -5.0164692e-01  -4.9119785e-01  -2.1741930e-01   1.0088200e-01  -5.5231181e-01  -3.3370969e-01  -5.2336894e-02   1.3398018e-01   9.7749112e-02   1.0125105e-01   2.3632444e-01   3.8221900e-01  -2.3769005e-01  -3.6212041e-01  -3.1002018e-01  -2.1142291e-01  -2.5527495e-01  -2.9705571e-01  -1.9698902e-02   3.0272179e-02  -5.1298596e-01  -4.3839427e-01  -1.6366583e-01  -1.1666321e-01  -4.2990265e-02   3.1834079e-03  -1.6083237e-01  -3.3531680e-01   3.6699971e-01   2.3140817e-01   5.7877177e-01   5.2098775e-01   4.0459891e-01   4.8763281e-01  -5.5117937e-03  -6.2965544e-02  -4.3627662e-01  -3.1970378e-01  -5.1567651e-01  -6.0389166e-01  -1.4313730e-01  -1.1231894e-01   5.2593561e-01   5.1190638e-01   4.6610486e-01   5.2280401e-01   2.4724017e-02  -6.4453975e-02  -1.1289500e-02  -1.1843883e-01   2.1533426e-02  -1.6072490e-01   1.7671279e-01   4.2076545e-01  -5.9493311e-01  -6.4699410e-01  -5.2343958e-01  -1.4203599e-01  -1.5685430e-01  -2.9177347e-01   2.0225725e-03   3.6349508e-02  -2.0889575e-01  -1.5254631e-01  -1.8755043e-02  -4.4629421e-02  -1.2617121e-01  -2.1731633e-01  -1.0978292e-01   3.8896644e-02  -3.6023345e-02   2.8025220e-03   4.4960871e-02  -8.1158711e-02   4.6354092e-02  -1.2448882e-01  -2.1865708e-01  -3.3546234e-01  -8.6846189e-03   1.4158643e-01  -2.3257495e-01  -1.4892657e-01   6.6126615e-02  -1.1314848e-01   9.4736373e-02  -4.4958861e-02
   1.2494210e-01   5.5727187e-02  -2.8458712e-01  -2.0033424e-01  -1.3633599e-03   3.4963358e-01   2.8104794e-01   6.9805894e-01   4.9161020e-01   6.1348861e-01   8.1155270e-01   1.0000000e+00   6.2053577e-01   6.7566682e-01   2.3346693e-01   5.6846077e-01   1.1966752e-01   1.7802275e-01   3.6822637e-01   3.3243820e-01  -5.6784611e-01  -4.1575898e-01  -6.4098928e-01  -6.0791769e-01  -6.7293663e-01  -6.7219066e-01  -4.3801874e-01  -3.6810736e-01   6.7751790e-01   7.8490055e-01  -5.6867369e-01  -5.8676477e-01  -3.1208977e-01  -3.1970004e-03  -6.8502052e-01  -3.9643968e-01   3.0093237e-02   2.8307647e-01   4.4407084e-02   1.1005863e-01   2.8552750e-01   4.4344735e-01  -2.2296216e-01  -2.4594463e-01  -2.6218240e-01  -9.8386561e-02  -1.4759236e-01  -2.7157816e-01  -2.5680623e-03   1.0272303e-01  -4.8997781e-01  -3.6912454e-01  -2.2682930e-01  -2.4188283e-01  -1.5795418e-02  -2.8698274e-02  -2.2373735e-01  -3.7125369e-01   4.2241801e-01   4.6120758e-01   6.8905388e-01   7.5183170e-01   2.2986154e-01   4.2987920e-01   8.5040073e-02   2.2298009e-02  -5.4832502e-01  -3.7367545e-01  -4.0629217e-01  -4.9069322e-01  -1.9985486e-01  -2.4407383e-01   4.9409228e-01   5.7216133e-01   4.0508362e-01   4.8070693e-01   7.5722452e-02   1.3301279e-02  -8.7373558e-02  -1.1920101e-01  -6.5284142e-02  -1.8905203e-01   7.9291952e-02   5.0146293e-01  -5.3185114e-01  -5.3969081e-01  -4.7018776e-01  -1.6995633e-01  -5.2657900e-02  -1.3002969e-01   4.2333506e-02  -1.5005835e-01  -8.6684035e-02  -2.2271452e-01  -9.5690810e-02  -1.8749485e-01  -1.9794304e-01  -3.5650295e-01  -1.9585416e-01  -1.1379138e-01   1.2768084e-01   2.6183855e-02   9.4443724e-02  -3.6949294e-02   6.8270807e-02  -5.4746290e-02  -9.4668284e-02  -2.1116385e-01  -1.2498794e-01   2.7302323e-02  -2.4189464e-01  -2.1319984e-01   6.7581226e-02  -1.8336655e-01   5.3139712e-02   8.4781528e-02
  -6.2145257e-02  -2.4464369e-01  -9.3735178e-02  -2.6852994e-01  -2.2815962e-01   1.4327302e-02   3.5810412e-01   3.8969205e-01   1.8638308e-01   2.7461249e-01   8.4265809e-01   6.2053577e-01   1.0000000e+00   7.4458095e-01   1.3260651e-01   2.7494860e-01   1.2861457e-01   3.1415534e-03   3.9484356e-01   1.2008735e-01  -5.8244619e-01  -5.2987248e-01  -2.1816068e-01  -2.6089823e-01  -4.2350010e-01  -4.0013221e-01  -4.6979359e-01  -4.4852833e-01   6.0307377e-01   5.0812446e-01  -3.3064171e-01  -2.5187170e-01  -2.7528879e-02   1.7892350e-01  -3.1087423e-01  -1.1518875e-01   4.2389894e-02   1.0651808e-01   1.7934678e-01   1.6022352e-01   2.3417725e-01   2.7870575e-01  -2.1665960e-01  -3.4493793e-01  -2.7085808e-01  -2.7005926e-01  -3.5325026e-01  -3.1563381e-01  -8.4624893e-02  -6.1842472e-02  -4.7225278e-01  -3.4601102e-01  -2.3309177e-01  -4.5860827e-02  -1.5445118e-01   2.5747352e-02  -2.7028145e-01  -4.0515855e-01   2.2355816e-01   7.4521397e-02   4.2970735e-01   3.6251382e-01   1.9925509e-01   1.9525524e-01   9.4548252e-02   1.0102504e-01  -1.3135257e-01  -6.8992345e-02  -4.5150741e-01  -4.7536512e-01  -5.6700899e-02  -1.0630788e-01   2.6351755e-01   2.1203527e-01   3.8938426e-01   2.9752984e-01   3.2798240e-02  -8.4781994e-02  -1.0449882e-01  -1.8492978e-01  -1.0850750e-01  -2.3925494e-01   2.4341694e-01   4.4148325e-01  -3.6721260e-01  -3.9416998e-01  -4.3775093e-01  -7.1717128e-02  -1.6898817e-01  -1.1319050e-01  -1.1586630e-01   1.0912179e-01  -3.5757305e-02   7.8164448e-03  -6.7294983e-02  -6.6324332e-02  -1.6686841e-01  -1.6980416e-01  -2.8533874e-01  -8.6788436e-02  -1.5822079e-01   4.7891828e-03  -6.7212962e-02  -1.4929456e-01   7.4620565e-02  -4.6571526e-02  -2.1238090e-01  -3.9727565e-01  -9.5607164e-02   1.2263462e-01  -1.3172960e-01  -6.0479479e-02   1.8607892e-02  -1.2276023e-01   8.5702948e-02  -1.0464853e-01
  -1.9346075e-01  -2.4252733e-01  -2.4105152e-01  -1.9632011e-01  -2.3661413e-01   1.3766117e-01   2.3736908e-01   5.2197685e-01   4.7408467e-02   2.6852367e-01   6.4307479e-01   6.7566682e-01   7.4458095e-01   1.0000000e+00   8.7583951e-02   4.8832493e-01  -3.1337716e-02   3.7308785e-02   1.1331003e-01  -3.3539189e-02  -4.9642414e-01  -3.7401475e-01  -2.5780927e-01  -1.9240514e-01  -4.0550724e-01  -3.1075577e-01  -3.8365451e-01  -2.8547575e-01   5.2433726e-01   5.4329279e-01  -2.6504135e-01  -1.6170129e-01   2.0068364e-02   1.9790404e-01  -2.2915900e-01  -4.5371545e-02  -3.9463648e-02   1.4699023e-01  -1.8463570e-02   1.4935661e-02   1.6355206e-01   2.2900612e-01  -1.7982265e-01  -1.7776520e-01  -1.2799871e-01  -1.4504398e-01  -2.9080533e-01  -2.6505526e-01  -3.9013449e-02  -3.2386416e-02  -4.2514866e-01  -3.4195998e-01  -2.5483586e-01  -2.5458573e-01  -2.2089182e-01  -1.4711703e-01  -3.0134252e-01  -4.0513082e-01   2.8370456e-01   1.6331077e-01   5.0030633e-01   4.9634424e-01   2.2743792e-01   2.6590650e-01   1.1343636e-01   2.2953558e-01  -9.0435475e-02  -1.0740969e-02  -3.8691627e-01  -4.1429015e-01  -8.9970957e-02  -1.2508776e-01   1.6481901e-01   2.0126471e-01   2.5905523e-01   1.6175873e-01  -7.5391677e-02  -7.3299879e-02  -2.1454430e-01  -1.8996879e-01  -1.5538070e-01  -1.5000503e-01   1.4940912e-01   5.1233797e-01  -2.1252549e-01  -1.8075897e-01  -4.4589238e-01  -1.8288757e-01   8.2224223e-03  -3.8101718e-02   2.1558794e-02  -3.3324575e-02   1.0825026e-01  -6.5277198e-02  -7.6018237e-02  -7.9055268e-02  -2.6042774e-01  -2.1044319e-01  -3.2600584e-01  -2.2506258e-01   9.9837948e-03  -1.6579315e-02  -1.1987446e-01  -2.7669771e-01  -4.6363187e-02  -1.2506459e-01  -3.6901614e-02  -2.2247594e-01  -8.9686754e-02   5.5134742e-02  -1.6194896e-01  -2.0050398e-01  -7.6930311e-02  -3.3858492e-01  -5.5618412e-02  -3.3572809e-02
  -2.5107360e-01  -1.8304456e-01  -1.8605723e-01  -3.2317847e-01   5.4829927e-01   6.2573114e-01   4.2139908e-02  -5.9343428e-02   4.7289200e-01   5.6447432e-01   1.5287900e-01   2.3346693e-01   1.3260651e-01   8.7583951e-02   1.0000000e+00   6.8396142e-01  -2.3827394e-01  -1.4864129e-01  -9.2715633e-02  -2.4626702e-01   3.0584953e-01   3.6753004e-01  -5.7787686e-02  -8.5596601e-02   1.6674502e-01   9.1375852e-02   4.5663254e-01   4.7472229e-01   1.0297354e-01   1.2939838e-01  -1.7453225e-01  -2.1732737e-01  -2.2158932e-01  -2.6158084e-01  -7.9911988e-02  -8.9258440e-03   3.8627916e-02  -7.7032885e-02  -2.0459835e-01  -2.5477824e-01  -1.1871837e-01  -1.3806754e-01  -1.3644955e-01   9.4314885e-02   6.3385380e-02   1.3784268e-01  -1.6496291e-01  -3.7701690e-01   1.0223089e-01   2.2698272e-01   1.2364108e-01   1.3912325e-01  -4.9148169e-01  -4.6783541e-01  -3.2907625e-01  -3.7950858e-01  -3.7389984e-01  -3.1986731e-01   5.5891730e-02   1.9174245e-01   1.1932851e-01   1.8505272e-01  -8.7172048e-02  -1.0500456e-01   4.2400366e-01   2.6977269e-01  -1.5820099e-01  -1.7424524e-01  -6.6776636e-02  -1.8525456e-01  -9.4328630e-02  -1.6595804e-01   2.1970900e-02   7.1920071e-02  -7.7243527e-02   6.2329001e-02   2.4430881e-02  -1.1093310e-01  -1.7377674e-01  -1.3854423e-01  -1.0742888e-02  -8.9797194e-02   1.8391748e-01   1.1065299e-01   3.5385541e-01   1.5944764e-01   3.5665288e-02  -2.7888698e-01  -2.7300892e-01  -2.9928469e-01  -1.5051988e-01  -2.0479717e-01   1.3549075e-01   3.2476325e-03  -1.0367374e-01  -1.4665135e-01  -2.9258022e-01  -4.5034319e-01  -3.3158274e-01  -2.8438208e-01   7.0301588e-02  -2.1093299e-02  -7.6747012e-02  -1.0627364e-01  -9.5211103e-02  -1.4135772e-01   6.1980463e-02   1.5889174e-01   6.2169509e-02  -3.9870851e-02  -2.1018805e-01  -2.3780322e-01  -1.0232065e-01  -2.9240471e-01  -1.9217201e-01  -1.2900483e-01
  -2.2536443e-01  -1.7926837e-01  -3.3789561e-01  -3.2114800e-01   2.7605813e-01   5.9917265e-01   2.7816759e-02   2.6429937e-01   3.3564938e-01   5.9917130e-01   3.1254571e-01   5.6846077e-01   2.7494860e-01   4.8832493e-01   6.8396142e-01   1.0000000e+00  -1.8762459e-01  -7.6335562e-02  -7.8674713e-02  -1.4022216e-01   3.3347139e-03   1.2663638e-01  -1.9495214e-01  -1.6317196e-01  -1.1536029e-01  -6.0531574e-02   2.0126828e-01   3.0320855e-01   2.7374137e-01   4.3012128e-01  -2.0695011e-01  -2.1748164e-01  -1.4103814e-01  -7.3340179e-02  -2.1136774e-01  -1.0278083e-01   7.6913214e-02   1.8910214e-01  -1.6751616e-01  -1.2292388e-01  -4.0908020e-02   5.5004152e-02  -1.8946021e-01   5.8117092e-03   3.5986267e-03   6.9106372e-02  -1.9427380e-01  -3.5068036e-01   5.7859375e-02   1.7403085e-01  -1.4220898e-01  -8.5407259e-02  -5.0388238e-01  -5.3121915e-01  -3.0523726e-01  -3.5346394e-01  -3.8303853e-01  -3.9746204e-01   2.6638542e-01   3.3643933e-01   3.8440521e-01   4.6315989e-01   3.0959926e-02   1.0128741e-01   3.4071277e-01   3.4265219e-01  -1.6917223e-01  -1.3106346e-01  -1.4163530e-01  -2.3780732e-01  -1.9172775e-01  -3.1929994e-01   1.5954141e-01   2.8467533e-01   7.8033004e-02   1.9868500e-01   2.5774488e-02  -5.4860006e-02  -2.3017121e-01  -2.1098961e-01  -5.6881636e-02  -9.8757688e-02   1.5131611e-01   4.5348208e-01   1.2823542e-01   8.2513632e-02  -1.6462042e-01  -2.8673933e-01  -9.4140238e-02  -1.0859452e-01  -7.0863346e-03  -1.8280604e-01   2.7934902e-01  -8.0851488e-02  -1.7201528e-01  -2.0891407e-01  -3.4338715e-01  -3.9421513e-01  -3.7939606e-01  -3.5619578e-01   2.7607320e-01   4.5481239e-02   1.4415962e-02  -1.0157222e-01  -1.3258660e-01  -1.8711910e-01   9.1993150e-02   1.0048730e-01  -1.5892922e-01  -8.3829955e-02  -2.1246171e-01  -2.6750624e-01  -7.7951635e-02  -3.2442685e-01  -1.6044183e-01  -8.2201230e-02
   4.8725745e-01   4.0750755e-01  -2.6574574e-01  -2.3246598e-01  -3.0057323e-01  -3.7972168e-01  -3.8258581e-01  -7.9249520e-02  -2.1348856e-01  -2.4941610e-01   3.2111056e-01   1.1966752e-01   1.2861457e-01  -3.1337716e-02  -2.3827394e-01  -1.8762459e-01   1.0000000e+00   7.7990929e-01   6.0101044e-01   6.7645504e-01  -2.3745090e-01  -1.9744617e-01  -3.5454327e-01  -4.9181369e-01  -2.8253639e-01  -3.3512120e-01  -2.4503347e-01  -2.3800926e-01   5.0880349e-01   4.7874924e-01  -2.9337917e-02  -6.9862568e-02  -3.2958274e-02   1.7180552e-01  -2.7342559e-01  -3.2633604e-01  -4.2733808e-02   5.8178378e-02  -2.0859857e-02  -5.0867846e-02  -3.9700161e-02   2.0077003e-01   2.0370507e-01   4.5880078e-02   1.4539025e-01   1.7968885e-01   1.7515499e-01   1.3297919e-01   1.6252826e-01   1.8413017e-01  -6.7310882e-02  -1.0004838e-01   1.0080570e-01   3.4368113e-02   1.0943922e-02   2.4794087e-02   5.8696398e-01   4.5788703e-01  -1.3396985e-02  -2.6742755e-02  -4.8091709e-02  -1.7502178e-01   3.9510505e-01   5.3853500e-01  -5.4496724e-01  -5.4827127e-01  -1.8805479e-01  -1.4065274e-01   1.6783839e-01   6.9726483e-02  -1.9497190e-02   2.4145793e-01   4.7617832e-01   4.1555487e-01   1.4297205e-01   3.1716574e-01   1.3490871e-01   1.7008809e-01   6.6693888e-01   6.0710430e-01   6.3016346e-01   6.2121937e-01   2.2685892e-01   1.5479966e-01  -5.0047518e-01  -3.9155304e-01  -2.4374814e-01  -1.2124298e-01  -3.2518520e-01  -3.7306240e-01   1.4900494e-01   1.8305039e-01  -2.0772644e-01  -3.5162991e-01  -1.7996455e-02   6.2730111e-02   1.5275895e-01   6.4431695e-02   4.0626583e-01   3.0394713e-01  -8.8100605e-02  -1.6876683e-01  -1.3089354e-02  -7.1178015e-02  -2.9811368e-01  -3.4162414e-01  -1.8142464e-01  -7.8112751e-02   9.6041086e-02  -2.6659307e-02  -1.3533800e-01   1.2574203e-01   9.6164863e-02   9.1976506e-02  -1.4063128e-01  -1.5884778e-01
   5.4652654e-01   5.7732973e-01  -3.6224921e-01  -3.0546147e-01  -1.5130156e-01  -3.1893815e-01  -4.4918494e-01  -5.0756393e-02  -1.9538583e-01  -2.3760351e-01   2.4894442e-01   1.7802275e-01   3.1415534e-03   3.7308785e-02  -1.4864129e-01  -7.6335562e-02   7.7990929e-01   1.0000000e+00   4.7520800e-01   6.4462000e-01  -1.5922641e-01  -1.2318392e-01  -4.4356625e-01  -5.4576520e-01  -3.3641846e-01  -4.1895892e-01  -1.6776813e-01  -1.3848485e-01   3.5635963e-01   4.5911709e-01  -1.3411444e-01  -1.5273312e-01  -1.6990170e-01   6.8874632e-03  -4.2054748e-01  -4.9641042e-01  -1.9217038e-01  -9.7373459e-02  -2.3335525e-01  -2.8335115e-01  -2.1603144e-02   9.4148297e-02   1.9618106e-01   1.4548461e-01   2.8876858e-01   3.7071219e-01   2.5581064e-01   1.6419446e-01   2.4943362e-01   2.5650841e-01   5.0284185e-02  -7.1438787e-03   1.9174040e-01   3.6800857e-02   5.5517794e-02  -4.1224904e-02   6.5545390e-01   5.7207571e-01   2.3502879e-02   5.5508034e-02   1.8002790e-02  -1.1124951e-01   4.4679676e-01   6.3651886e-01  -5.4716420e-01  -6.1265081e-01  -3.3576716e-01  -3.1840268e-01   3.2586787e-01   1.8701524e-01  -1.6404198e-02   1.5451610e-01   3.3274003e-01   3.7429757e-01  -4.1081333e-02   1.8618445e-01  -3.1778590e-02  -3.5207087e-03   4.0325663e-01   5.8350677e-01   5.7789965e-01   6.8400105e-01   2.5461659e-01   1.7366067e-01  -4.3367940e-01  -3.3764145e-01  -2.3764493e-01  -1.8412431e-01  -2.4761184e-01  -3.2318496e-01   2.4497395e-01  -3.0768426e-02  -2.1329665e-01  -5.1041331e-01  -1.1324714e-01  -6.6576839e-02   6.9456810e-02  -6.9142520e-02   5.1156225e-01   2.8775679e-01   3.7688592e-02  -9.7928796e-02   5.9480836e-02  -1.9735293e-01  -3.3971297e-01  -3.5822234e-01  -4.8762728e-02   3.6823632e-02  -2.5592476e-02  -1.7617981e-01  -3.3939177e-01   4.5975094e-02  -2.6454500e-02   1.3891587e-02  -2.8614039e-01  -3.8467583e-02
   5.7296796e-01   3.8618654e-01   5.4692208e-03  -4.9668174e-02  -3.1762880e-01  -3.0871057e-01   1.0329080e-01   1.9131972e-01   3.4497715e-02  -8.2983772e-02   5.3238993e-01   3.6822637e-01   3.9484356e-01   1.1331003e-01  -9.2715633e-02  -7.8674713e-02   6.0101044e-01   4.7520800e-01   1.0000000e+00   8.0908838e-01  -5.2224623e-01  -4.0661426e-01  -2.9199139e-01  -4.2338029e-01  -4.9026703e-01  -4.8042996e-01  -4.4338059e-01  -4.9207312e-01   5.7702241e-01   5.3971785e-01  -1.2475942e-01  -1.6018798e-01  -6.6851672e-02   2.0930528e-01  -4.1285091e-01  -3.2248750e-01   8.7443892e-04   1.3926010e-01   8.5842890e-02   1.2493997e-01   2.3395954e-01   3.7255253e-01   6.2515275e-02  -1.5662146e-01  -2.5150457e-01  -1.7892599e-01   1.0978215e-01   1.1047942e-01  -2.2687709e-01  -1.5011954e-01  -3.1416577e-01  -2.7031623e-01   2.0167242e-01   1.6312984e-01   1.7233285e-01   1.9532257e-01   3.4040557e-01   1.8712488e-01  -2.2235394e-02   2.0444640e-02   9.4573507e-03   6.3234906e-02   1.6757792e-01   3.3847297e-01  -3.8103213e-01  -4.5310127e-01  -3.8665591e-01  -2.9255156e-01   6.1473866e-02  -7.0643905e-02  -1.9650104e-01   1.3756897e-01   4.9698364e-01   5.4242712e-01   3.3110994e-01   4.9231069e-01   1.5511552e-01   1.0816960e-01   4.2918102e-01   3.2564731e-01   3.7430770e-01   2.4259030e-01   3.0648516e-01   2.6788861e-01  -5.0519997e-01  -4.5225472e-01  -3.3420478e-01  -1.0319346e-01  -2.1172663e-01  -1.3836133e-01   1.3923609e-01   1.2432769e-01  -2.4118685e-01  -1.9395211e-01   3.5632012e-02   6.0170387e-02   1.4888975e-01   9.8118717e-02   3.2485063e-01   3.1013935e-01  -7.7223957e-02  -9.7762244e-02   2.0559304e-02  -9.4553945e-02  -7.8118299e-02  -1.7929733e-01  -1.9634335e-01  -2.8237121e-01   8.5649025e-02   9.2088305e-02   5.1981740e-02   1.9791997e-01   1.0041984e-01   4.0240867e-02  -1.2963616e-01  -3.4232893e-02
   7.7212324e-01   6.7894812e-01  -9.3417547e-02   2.3738125e-02  -2.9164601e-01  -3.2617096e-01  -1.1640116e-01   2.2125201e-01  -2.9843290e-02  -1.4527105e-01   3.9953648e-01   3.3243820e-01   1.2008735e-01  -3.3539189e-02  -2.4626702e-01  -1.4022216e-01   6.7645504e-01   6.4462000e-01   8.0908838e-01   1.0000000e+00  -4.0837126e-01  -2.8764945e-01  -4.7031827e-01  -5.5464997e-01  -5.2570107e-01  -5.3490802e-01  -4.0207447e-01  -4.0746104e-01   4.8487029e-01   5.1100939e-01  -2.1675739e-01  -2.5157361e-01  -1.8518402e-01   1.3182815e-01  -5.1172599e-01  -4.9821311e-01  -5.1599284e-02   1.8929053e-01   3.9774725e-02   1.0361188e-01   2.0722739e-01   3.9107871e-01   1.3249656e-01  -6.7447640e-02  -1.4504901e-01  -2.8819179e-02   2.6044692e-01   2.1306293e-01  -9.5503054e-02  -7.3561239e-02  -2.3471463e-01  -1.9638000e-01   3.1688197e-01   2.0651525e-01   2.5321880e-01   2.2741961e-01   6.0826809e-01   4.3362159e-01   9.0245759e-03   7.2936660e-02   4.3959068e-02   6.0542011e-02   2.7135142e-01   5.0306741e-01  -5.7016266e-01  -6.0128537e-01  -5.3816296e-01  -4.6241693e-01   2.0367661e-01   8.4736723e-02  -2.1057192e-01   7.4437033e-02   5.2714103e-01   5.9755596e-01   2.3417955e-01   4.4817060e-01   1.0668698e-01   1.3236491e-01   4.9731576e-01   4.3588042e-01   5.1456945e-01   4.1710669e-01   1.4121864e-01   1.7417504e-01  -6.0234183e-01  -4.5258176e-01  -2.8994494e-01  -5.8823147e-02  -6.9894230e-02  -1.2032724e-01   1.2493713e-01  -8.8581187e-02  -3.8309328e-01  -3.6173404e-01   4.3028910e-02   6.3519243e-02   2.0390093e-01   1.3612966e-01   4.8587730e-01   3.3972338e-01   4.3527207e-02  -1.0097261e-01   1.5103907e-01  -1.6852088e-02  -1.0805321e-01  -1.8881627e-01  -4.6183536e-02  -1.0423103e-01   9.4583706e-02  -1.3097047e-02  -3.2560725e-02   9.8369686e-02   2.1247403e-02   1.1076350e-01  -1.0748978e-01   9.8983484e-02
  -2.2290295e-01  -4.3938168e-02  -1.2192659e-02  -1.0182514e-01   5.6874669e-01   3.3012621e-01  -3.4814601e-01  -5.0635106e-01   7.2722013e-02  -1.9759908e-02  -6.0767581e-01  -5.6784611e-01  -5.8244619e-01  -4.9642414e-01   3.0584953e-01   3.3347139e-03  -2.3745090e-01  -1.5922641e-01  -5.2224623e-01  -4.0837126e-01   1.0000000e+00   9.1433048e-01   3.3526063e-01   3.5325321e-01   7.7555544e-01   6.6667298e-01   8.8121837e-01   8.6337562e-01  -5.5888630e-01  -5.4769047e-01   2.3772766e-01   2.1784085e-01   1.0663022e-01  -1.2236453e-01   3.3512396e-01   1.6272705e-01  -9.2904419e-02  -3.0402535e-01  -2.3650848e-01  -3.4982115e-01  -4.6746767e-01  -5.5446000e-01  -5.7358782e-03   2.1903395e-01   3.2868382e-01   2.6715629e-01   4.4330287e-02  -7.3643179e-02   2.0131437e-01   1.4727534e-01   6.2038338e-01   4.7223714e-01  -1.1998290e-01  -1.3434721e-01  -2.0243143e-01  -3.1583833e-01   7.2167195e-03   1.7407941e-01  -2.4117922e-01  -1.1918362e-01  -3.9406870e-01  -3.4476539e-01  -2.6091046e-01  -3.3327806e-01   1.9652042e-01   1.9170442e-01   2.1678090e-01   7.6598990e-02   3.3205292e-01   2.8394217e-01   2.4659749e-01   1.5068503e-02  -4.7945359e-01  -5.1576186e-01  -5.2917286e-01  -4.3818204e-01  -1.7789066e-01  -1.3827596e-01   2.4539094e-02   9.7578150e-02   1.2401542e-01   1.5301112e-01  -1.5687526e-01  -4.4385753e-01   5.6556906e-01   5.5060417e-01   4.6106209e-01  -1.6019536e-02  -1.2255079e-01  -8.2709461e-02  -1.6287431e-01  -1.8222352e-01   1.3318212e-01   6.9240456e-02   1.0341019e-01   1.4351909e-01  -3.1178697e-02  -5.6485759e-02  -9.8988541e-02  -2.3449278e-01  -1.2008319e-01  -9.7404810e-02  -1.7390053e-01   1.9276597e-02  -1.9655421e-01  -1.0349842e-01   5.8076990e-04   3.6831496e-01   1.6996113e-01  -4.8704458e-02  -3.8724801e-02  -1.1444730e-01  -1.0874858e-01  -4.1604649e-02  -1.1811243e-01  -1.9630819e-01
  -1.9051950e-01  -1.4435111e-02  -3.8490068e-02  -7.0671051e-02   4.8997084e-01   3.6713760e-01  -2.9583142e-01  -3.6027869e-01   6.9337056e-02  -8.0957650e-03  -4.9853679e-01  -4.1575898e-01  -5.2987248e-01  -3.7401475e-01   3.6753004e-01   1.2663638e-01  -1.9744617e-01  -1.2318392e-01  -4.0661426e-01  -2.8764945e-01   9.1433048e-01   1.0000000e+00   2.6632473e-01   2.8090197e-01   6.8305393e-01   6.3087805e-01   8.2599609e-01   8.5033628e-01  -4.2997976e-01  -3.7559433e-01   2.9539514e-01   2.5719972e-01   1.7537910e-01   5.6554931e-03   2.5449453e-01   1.2385465e-01  -1.0523959e-01  -2.3828194e-01  -2.9524214e-01  -3.5163805e-01  -4.6313064e-01  -4.6297751e-01  -1.6671025e-03   2.1583128e-01   3.1705094e-01   2.6534220e-01   8.8370769e-02  -4.6965584e-02   1.9159822e-01   1.4637848e-01   6.0988482e-01   4.2067068e-01  -1.0884490e-01  -2.4875922e-01  -1.8332952e-01  -3.3375876e-01  -2.9002507e-02   1.1994719e-01  -2.0834771e-01  -3.7696794e-02  -3.4783767e-01  -2.1910481e-01  -2.3033348e-01  -2.4622830e-01   1.6357737e-01   1.8561613e-01   1.5028412e-01   2.9192532e-02   2.6408294e-01   1.9750889e-01   2.2153194e-01   8.2949565e-02  -3.4289432e-01  -3.4862484e-01  -3.6588606e-01  -3.2724621e-01  -1.6548856e-01  -1.2298886e-01   2.2240784e-02   8.4432434e-02   1.2030033e-01   1.5785485e-01  -1.6536954e-01  -3.5403532e-01   5.1838780e-01   5.3422752e-01   3.1898459e-01  -1.7613255e-01  -6.9636573e-02  -7.2715387e-02  -3.6000758e-03  -1.6770204e-01   2.1996663e-01   1.3263458e-02   1.2591550e-01   1.5995509e-01  -7.2012336e-03  -4.9942389e-02  -5.6731350e-02  -1.7868883e-01  -5.2782683e-02  -1.3127345e-01  -1.7403132e-01   1.6725588e-02  -2.2896027e-01  -1.3696353e-01   5.2039396e-02   4.0705999e-01   2.3528456e-01  -5.9985441e-02  -2.1455360e-02  -1.3232561e-01  -1.4922780e-01  -1.1135767e-01  -1.6217116e-01  -1.7824987e-01
  -3.6139152e-01  -3.6246178e-01   5.1028997e-01   3.4178784e-01  -6.9185957e-02  -2.4533632e-01   1.5244671e-01  -3.7649844e-01  -3.7285008e-01  -4.0722350e-01  -5.3961273e-01  -6.4098928e-01  -2.1816068e-01  -2.5780927e-01  -5.7787686e-02  -1.9495214e-01  -3.5454327e-01  -4.4356625e-01  -2.9199139e-01  -4.7031827e-01   3.3526063e-01   2.6632473e-01   1.0000000e+00   9.4697112e-01   6.4008280e-01   7.5764217e-01   2.2551286e-01   1.9594180e-01  -5.3694003e-01  -6.3124852e-01   7.4905952e-01   7.7128897e-01   5.6396012e-01   2.9406123e-01   7.3854707e-01   6.5063430e-01   1.6060434e-01  -4.5567185e-02   2.2040716e-01   1.4760620e-01  -1.2665010e-01  -2.0460647e-01   7.6087414e-02   4.2984709e-02   7.3110253e-03  -1.3521074e-01   9.1792937e-03   1.7920509e-01  -2.7115111e-01  -3.2648911e-01   1.7407410e-01   4.3631223e-02   5.9281201e-02   1.0727445e-01  -3.9080889e-02   5.7919992e-02  -2.1447651e-01  -7.5810659e-02  -3.3831119e-01  -4.3982091e-01  -4.8572040e-01  -4.2517618e-01  -2.6448522e-01  -5.5932520e-01   2.1765384e-01   2.8953381e-01   6.0454744e-01   4.0964348e-01   1.4236012e-01   2.2011018e-01   1.5486089e-01   1.6008968e-01  -3.6805632e-01  -4.7822773e-01  -1.3407325e-01  -2.8959713e-01   1.9014914e-02   5.0048377e-02  -1.1869654e-01  -2.0961103e-01  -2.8856000e-01  -2.0864125e-01  -4.3995134e-03  -1.2659448e-01   5.8199761e-01   4.9488875e-01   3.3035518e-01   1.7479736e-01   2.7871217e-01   4.3041298e-01  -1.5136526e-02   2.8868597e-01   3.7819514e-01   3.8260359e-01   1.1168607e-01   1.4928738e-01   1.3771739e-01   3.7210114e-01  -1.6894327e-01  -6.0869212e-02  -1.1107541e-01  -2.7737684e-02  -9.3416693e-02   6.5254168e-02   9.9333359e-02   1.3523275e-01  -9.4225647e-02  -1.6220368e-02   3.3337912e-02   1.5210248e-01   3.7099780e-01   1.2252076e-01  -3.7282444e-02   9.8381121e-02   7.0426661e-02  -1.9911464e-01
  -4.0584298e-01  -3.7641057e-01   4.6241065e-01   4.3246765e-01  -5.4478226e-02  -1.5395175e-01   1.9050432e-01  -2.8639317e-01  -3.3839911e-01  -3.5367003e-01  -5.9143746e-01  -6.0791769e-01  -2.6089823e-01  -1.9240514e-01  -8.5596601e-02  -1.6317196e-01  -4.9181369e-01  -5.4576520e-01  -4.2338029e-01  -5.5464997e-01   3.5325321e-01   2.8090197e-01   9.4697112e-01   1.0000000e+00   6.2977199e-01   7.7696744e-01   2.5165607e-01   2.3440249e-01  -5.9510803e-01  -6.8542004e-01   6.6310175e-01   7.1026067e-01   5.3910193e-01   2.6026739e-01   7.4719476e-01   6.8510340e-01   1.5688975e-01  -3.1408075e-02   2.1153213e-01   1.6678760e-01  -9.3267495e-02  -2.3039896e-01   7.2387962e-02   6.9770748e-02  -5.5920752e-03  -1.5317250e-01  -9.3644828e-03   1.4620212e-01  -2.7263286e-01  -3.5536206e-01   1.9432695e-01   6.7575187e-02   3.5400683e-02   9.5225385e-02  -4.1443756e-02   3.7569758e-02  -2.5973833e-01  -1.2226212e-01  -3.2046194e-01  -3.8131113e-01  -4.3484255e-01  -3.0797846e-01  -3.4356703e-01  -6.1701848e-01   3.1376385e-01   4.2400757e-01   5.9949980e-01   4.1808750e-01   1.4475677e-01   2.3521044e-01   1.2638096e-01   7.8893426e-02  -4.5754940e-01  -5.3820645e-01  -1.8540920e-01  -3.4960089e-01  -1.6630561e-02   3.2508187e-02  -1.5521142e-01  -2.3689721e-01  -3.5081482e-01  -2.7938580e-01  -5.6344767e-02  -1.6849667e-01   6.3459568e-01   5.8113557e-01   3.9235806e-01   2.2084632e-01   3.3203937e-01   5.0384971e-01  -7.8213991e-02   1.4069607e-01   3.5757935e-01   3.7254234e-01   8.7654545e-02   1.1812941e-01   7.4884876e-02   3.4269756e-01  -2.5269727e-01  -1.7335453e-01  -9.2398259e-02  -3.2101355e-02  -1.1801559e-01   4.8913316e-02   1.0441418e-01   1.9282231e-01  -2.7773102e-02   2.3933224e-02   5.5313118e-03   1.2303492e-01   4.0563639e-01   3.8991682e-02  -9.9592127e-02   4.2763880e-02   8.3102294e-02  -1.1081712e-01
  -2.9700673e-01  -1.7959569e-01   1.3586979e-01  -7.4127755e-02   3.5732183e-01   1.6331743e-01  -2.8048015e-01  -6.4317806e-01  -9.5506664e-02  -1.7154699e-01  -6.2985967e-01  -6.7293663e-01  -4.2350010e-01  -4.0550724e-01   1.6674502e-01  -1.1536029e-01  -2.8253639e-01  -3.3641846e-01  -4.9026703e-01  -5.2570107e-01   7.7555544e-01   6.8305393e-01   6.4008280e-01   6.2977199e-01   1.0000000e+00   9.0969155e-01   7.2247607e-01   6.9391698e-01  -6.0116106e-01  -6.7160781e-01   3.8531424e-01   3.8479373e-01   2.4895561e-01  -5.1850975e-02   5.7347410e-01   4.0796081e-01   1.5947541e-01  -1.4372949e-01   7.9301729e-02  -8.0379138e-02  -3.1864414e-01  -3.8171857e-01   1.0632309e-01   2.7794192e-01   2.2841754e-01   1.2002036e-01   1.1627969e-01   7.2710002e-02  -7.4312173e-03  -5.3583182e-02   5.0831194e-01   3.7872160e-01  -7.4339664e-02  -3.2345198e-02  -1.7184674e-01  -1.2402537e-01  -4.8213969e-02   1.2042753e-01  -3.8196411e-01  -2.5791132e-01  -4.9641783e-01  -4.5626537e-01  -3.5218523e-01  -5.5371568e-01   2.1412064e-01   2.2602487e-01   4.5777073e-01   2.6903705e-01   3.1705121e-01   2.9533999e-01   1.9487692e-01   3.0856389e-02  -4.5004003e-01  -5.4755012e-01  -3.5182571e-01  -4.2697807e-01  -3.0346515e-02  -4.7857803e-02   4.7517085e-02   2.3588546e-02  -1.1489873e-02   1.3298106e-03  -1.0737266e-01  -3.9365946e-01   6.4516472e-01   5.8738767e-01   5.5335979e-01   1.8798861e-01  -1.0645747e-01   3.3762501e-02  -2.3371768e-01  -6.9960068e-02   1.7956272e-01   1.5187182e-01   1.9100110e-01   2.1359487e-01   1.1729213e-01   1.7106344e-01  -1.7350723e-01  -2.0046240e-01  -2.4385103e-01  -1.9661303e-01  -2.2328605e-01   9.3671657e-03  -8.4842123e-02   6.2539163e-03  -1.1537441e-01   1.1748770e-01   2.1568458e-01   1.4340947e-01   2.7626128e-01   8.2907390e-02  -1.2444405e-01   5.3467959e-02  -1.7822357e-02  -2.2734983e-01
  -3.3093072e-01  -2.2724863e-01   1.2415684e-01   4.6718073e-02   1.0115136e-01   2.5279830e-02  -1.9367179e-01  -5.6956170e-01  -2.7783498e-01  -3.0369399e-01  -6.7534697e-01  -6.7219066e-01  -4.0013221e-01  -3.1075577e-01   9.1375852e-02  -6.0531574e-02  -3.3512120e-01  -4.1895892e-01  -4.8042996e-01  -5.3490802e-01   6.6667298e-01   6.3087805e-01   7.5764217e-01   7.7696744e-01   9.0969155e-01   1.0000000e+00   5.9018392e-01   5.9097056e-01  -6.0475133e-01  -6.5252842e-01   5.6744406e-01   5.9494224e-01   3.8373573e-01   9.7524337e-02   6.4540522e-01   4.9811254e-01   1.7132166e-01  -7.6030703e-02   4.1118382e-02  -3.7445960e-02  -2.8882769e-01  -3.8835538e-01   1.8205795e-01   2.8760102e-01   2.0543631e-01   5.3370712e-02   1.5101842e-01   1.7189903e-01  -9.8258453e-02  -1.5853394e-01   4.6457053e-01   3.0778130e-01  -1.4024760e-02  -2.8389950e-02  -1.6544575e-01  -1.2688672e-01  -9.0140205e-02   7.9685539e-02  -4.2240611e-01  -2.7955522e-01  -5.5939090e-01  -4.1339815e-01  -4.4075423e-01  -6.3055902e-01   2.1031387e-01   2.8707141e-01   5.4273438e-01   3.5692288e-01   3.3531812e-01   3.6013710e-01   1.9144385e-01   8.4228263e-02  -4.5631771e-01  -5.6485752e-01  -3.0961623e-01  -4.5006588e-01  -2.8002550e-02  -1.2157408e-02   4.0042505e-02   3.2049924e-03  -3.8551854e-02  -1.2858061e-02  -1.4347386e-01  -2.9375016e-01   7.0087705e-01   6.9254552e-01   4.7048528e-01   1.1483218e-01  -1.7087051e-02   2.1605527e-01  -1.2134318e-01   8.7755006e-03   3.4835561e-01   1.9432628e-01   1.6506586e-01   1.7205667e-01   9.5269435e-02   2.1486358e-01  -1.9339901e-01  -2.2441276e-01  -1.6207272e-01  -1.9736327e-01  -2.2147104e-01   1.1962533e-02  -1.2529629e-01   1.4365054e-02  -4.0682849e-02   1.7792455e-01   1.2272861e-01   8.8037628e-02   3.4207280e-01   1.1591322e-01  -1.6378045e-01  -3.7403812e-03  -4.1066571e-02  -1.9781802e-01
  -2.3339656e-01  -5.3457760e-02  -6.9531606e-02  -2.3110638e-01   6.6440340e-01   4.9027419e-01  -3.5302604e-01  -5.0749849e-01   1.7329150e-01   1.5811976e-01  -5.1428862e-01  -4.3801874e-01  -4.6979359e-01  -3.8365451e-01   4.5663254e-01   2.0126828e-01  -2.4503347e-01  -1.6776813e-01  -4.4338059e-01  -4.0207447e-01   8.8121837e-01   8.2599609e-01   2.2551286e-01   2.5165607e-01   7.2247607e-01   5.9018392e-01   1.0000000e+00   9.5307427e-01  -4.8743825e-01  -4.1708059e-01   6.3847476e-02   4.0843981e-02   2.8036361e-03  -2.0930943e-01   2.6839618e-01   1.1160959e-01  -3.2165326e-02  -2.5492181e-01  -2.1390107e-01  -3.0371531e-01  -4.2975417e-01  -4.6844686e-01  -5.2562953e-02   2.4754052e-01   3.4764162e-01   3.0724094e-01  -5.7361480e-02  -2.4852720e-01   2.1364091e-01   2.1136892e-01   6.0016416e-01   4.9537610e-01  -3.0922569e-01  -3.0597970e-01  -2.5104464e-01  -3.6112911e-01  -6.2824685e-02   1.0142678e-01  -1.8864684e-01  -4.2876057e-02  -3.6564072e-01  -2.9962751e-01  -2.9850212e-01  -3.5088047e-01   2.5955175e-01   2.6515560e-01   2.1704607e-01   6.5396422e-02   3.3034916e-01   2.4194972e-01   2.6958087e-02  -1.5962185e-01  -4.7096960e-01  -3.8022251e-01  -5.0917351e-01  -3.9621839e-01  -1.5165915e-01  -1.9845435e-01   1.5545733e-02   8.1184660e-02   1.6278246e-01   1.3797809e-01  -6.3699081e-02  -3.5316250e-01   5.9747191e-01   5.5498119e-01   5.0397737e-01   6.8628444e-02  -2.3261868e-01  -2.0021483e-01  -2.9750797e-01  -3.5084222e-01   1.0436633e-01   7.8972109e-03   4.4761228e-02   1.3232709e-01  -1.1482995e-01  -1.5353224e-01  -2.0902379e-01  -3.4806713e-01  -9.5182811e-02  -1.3813571e-01  -1.6524020e-01  -1.1368622e-01  -2.0557705e-01  -1.1137321e-01   1.4668071e-02   3.0652207e-01   1.9814905e-01  -1.0589595e-01  -1.0667329e-01  -2.3367162e-01  -2.1490253e-01  -6.2191434e-02  -1.4856553e-01  -1.6909089e-01
  -2.4118458e-01  -6.7046675e-02  -1.3796907e-01  -2.3620648e-01   6.3124786e-01   5.2318731e-01  -3.7487929e-01  -4.4558706e-01   1.2700353e-01   1.4896369e-01  -4.8528356e-01  -3.6810736e-01  -4.4852833e-01  -2.8547575e-01   4.7472229e-01   3.0320855e-01  -2.3800926e-01  -1.3848485e-01  -4.9207312e-01  -4.0746104e-01   8.6337562e-01   8.5033628e-01   1.9594180e-01   2.3440249e-01   6.9391698e-01   5.9097056e-01   9.5307427e-01   1.0000000e+00  -4.5254553e-01  -3.6881434e-01   9.0520636e-02   7.5231467e-02   2.8574319e-03  -2.0260456e-01   2.4067544e-01   4.3843774e-02  -4.6226464e-02  -2.6326804e-01  -2.5472712e-01  -3.5938309e-01  -4.5824687e-01  -4.8122581e-01  -3.8185213e-02   2.7423195e-01   3.8816414e-01   3.6549211e-01  -1.6613142e-02  -1.9640560e-01   2.6294756e-01   2.8340469e-01   6.0258694e-01   4.9683890e-01  -2.9008237e-01  -3.0238504e-01  -2.5920174e-01  -3.6865712e-01  -5.6553845e-02   1.0512347e-01  -1.2458464e-01   5.9340075e-02  -2.9713825e-01  -2.4576522e-01  -2.7695005e-01  -3.2607661e-01   2.6777290e-01   2.6917219e-01   2.2822736e-01   1.0359703e-01   3.2754587e-01   2.5566770e-01   5.8425293e-02  -1.4588975e-01  -4.3207657e-01  -3.7295159e-01  -4.7311297e-01  -3.8754419e-01  -2.1544115e-01  -2.3294954e-01  -2.9797776e-02   7.5288503e-02   1.2289795e-01   1.6651498e-01  -9.2107790e-02  -3.0332533e-01   5.8263866e-01   5.6173198e-01   4.3381782e-01  -6.0183172e-02  -1.9260041e-01  -1.6311116e-01  -1.9379503e-01  -3.0471720e-01   1.9511553e-01  -3.1103842e-02   5.6021382e-02   7.8222178e-02  -1.1693484e-01  -1.5697132e-01  -1.9027419e-01  -3.0937050e-01   4.0871573e-02  -8.2914481e-02  -9.9624118e-02  -1.0194337e-01  -2.2563115e-01  -1.2594850e-01   1.0523760e-01   3.7759317e-01   1.5634507e-01  -1.3745330e-01  -1.3115503e-01  -1.8621678e-01  -1.7961099e-01  -1.0580288e-01  -1.6901552e-01  -1.6086023e-01
   6.8003880e-02  -4.7259269e-02  -2.8610971e-01  -2.5655264e-01  -1.5989819e-01   3.8448835e-02   4.6836009e-02   4.2929897e-01   1.9656905e-01   3.1463917e-01   7.7043433e-01   6.7751790e-01   6.0307377e-01   5.2433726e-01   1.0297354e-01   2.7374137e-01   5.0880349e-01   3.5635963e-01   5.7702241e-01   4.8487029e-01  -5.5888630e-01  -4.2997976e-01  -5.3694003e-01  -5.9510803e-01  -6.0116106e-01  -6.0475133e-01  -4.8743825e-01  -4.5254553e-01   1.0000000e+00   8.6586101e-01  -3.1142472e-01  -3.3930543e-01  -1.3292303e-01   1.8049927e-01  -4.7248832e-01  -3.1731231e-01   1.2146098e-01   2.5456450e-01   7.4171922e-02   8.2261535e-02   2.6094987e-01   4.1004381e-01  -1.6424008e-01  -2.2978619e-01  -2.2977613e-01  -1.5368850e-01  -1.4067763e-01  -2.1776518e-01   4.8017613e-02   1.2192260e-01  -4.4084621e-01  -3.4268448e-01  -1.5123801e-01  -1.8517413e-01  -1.1004669e-01  -6.9257190e-02  -9.6230346e-02  -2.7211842e-01   3.0800232e-01   1.5771553e-01   4.3812938e-01   3.3654302e-01   4.9798979e-01   5.8079161e-01  -2.3515411e-01  -2.4765925e-01  -4.4777901e-01  -3.0834330e-01  -3.9216460e-01  -5.5001305e-01  -2.1601285e-01  -6.0575452e-02   6.8388374e-01   6.0493698e-01   5.0899112e-01   5.6913432e-01   1.8705243e-01   1.6669497e-01   3.0424336e-01   2.0772256e-01   2.8871179e-01   2.1062212e-01   3.9786289e-01   5.5300838e-01  -5.8636290e-01  -5.2178145e-01  -4.4412231e-01  -2.3136664e-01  -2.3241893e-01  -3.9926190e-01   5.5903145e-04   8.9113603e-02  -2.0921992e-01  -1.8809642e-01  -2.4154005e-02   5.8352005e-03  -1.5197411e-01  -2.0274627e-01  -7.9418873e-02  -2.4942828e-03  -1.0688331e-01   1.0209056e-02  -1.0293389e-01  -8.3104458e-02  -5.2463659e-02  -2.5572280e-01  -1.7791741e-01  -3.2739336e-01   3.2011941e-02   1.3440986e-01  -1.9325805e-01  -8.0707593e-02   4.4969512e-02  -2.3740776e-01  -9.6759972e-02  -2.3474686e-02
   1.5260445e-01   5.5129777e-02  -3.7816485e-01  -3.0525576e-01  -1.5527769e-01   1.1203434e-01   3.5126654e-03   4.8575676e-01   2.1193561e-01   3.6051944e-01   7.3751120e-01   7.8490055e-01   5.0812446e-01   5.4329279e-01   1.2939838e-01   4.3012128e-01   4.7874924e-01   4.5911709e-01   5.3971785e-01   5.1100939e-01  -5.4769047e-01  -3.7559433e-01  -6.3124852e-01  -6.8542004e-01  -6.7160781e-01  -6.5252842e-01  -4.1708059e-01  -3.6881434e-01   8.6586101e-01   1.0000000e+00  -3.5655395e-01  -4.0290982e-01  -2.2356042e-01   1.0068147e-01  -5.6778042e-01  -4.0688404e-01   7.4651474e-02   2.9812424e-01  -3.8146549e-02   4.3542243e-02   2.6036090e-01   4.5128641e-01  -1.3548777e-01  -1.8051355e-01  -1.2840236e-01  -3.7805149e-02  -6.7425959e-02  -2.2536274e-01   7.8033515e-02   1.7975372e-01  -4.1025297e-01  -3.5247503e-01  -1.9179249e-01  -3.0909050e-01  -9.8453953e-02  -1.2754350e-01  -7.2369660e-02  -2.4049146e-01   2.7527836e-01   2.2881688e-01   4.3132440e-01   3.9133741e-01   4.1042208e-01   6.1143316e-01  -2.2809542e-01  -2.5519728e-01  -5.3118851e-01  -3.8532173e-01  -3.2988803e-01  -4.5530579e-01  -2.4336680e-01  -1.1293675e-01   6.1096584e-01   6.7454943e-01   4.2219192e-01   5.2551574e-01   1.4400743e-01   1.6610389e-01   2.1868492e-01   2.1976386e-01   2.9416794e-01   2.4910516e-01   3.1390404e-01   6.2246609e-01  -5.9012872e-01  -5.0897182e-01  -5.0229851e-01  -2.4897715e-01  -1.9925141e-01  -3.4801550e-01   8.1758924e-02  -3.4281718e-02  -1.3384958e-01  -3.2368022e-01  -1.0790975e-01  -9.4948074e-02  -1.9486766e-01  -3.1642774e-01  -5.4488626e-02  -6.8703949e-02   3.4060930e-02  -3.1201632e-02  -6.0707331e-02  -1.5531157e-01  -1.3521530e-01  -2.7450538e-01  -5.7837926e-02  -2.0314783e-01   4.4987964e-02  -1.5509839e-02  -3.0079106e-01  -1.6951458e-01  -5.7457909e-02  -2.5755445e-01  -1.5019605e-01   4.6725536e-02
  -2.8348569e-01  -2.2691308e-01   2.8459035e-01   3.5917379e-01  -3.1396463e-01  -4.3895734e-01  -6.1564858e-02  -3.0660536e-01  -5.9288153e-01  -5.9464304e-01  -5.0164692e-01  -5.6867369e-01  -3.3064171e-01  -2.6504135e-01  -1.7453225e-01  -2.0695011e-01  -2.9337917e-02  -1.3411444e-01  -1.2475942e-01  -2.1675739e-01   2.3772766e-01   2.9539514e-01   7.4905952e-01   6.6310175e-01   3.8531424e-01   5.6744406e-01   6.3847476e-02   9.0520636e-02  -3.1142472e-01  -3.5655395e-01   1.0000000e+00   9.6405414e-01   7.0817857e-01   5.3788624e-01   6.6069580e-01   5.0411368e-01   1.4480814e-02  -8.3879743e-02  -6.9259833e-02  -7.2025220e-02  -1.3992569e-01  -1.8499450e-01   4.8835139e-02  -2.7860857e-02   8.3044327e-02  -5.1026839e-02   5.7583201e-02   2.5046473e-01  -1.5801566e-01  -2.0022555e-01   1.5334278e-01  -1.1109119e-02   1.1085245e-01  -2.1445092e-02  -3.8884175e-02  -5.7563277e-02  -7.1914708e-02   5.1958241e-02  -2.7929585e-01  -3.7059500e-01  -5.1455942e-01  -4.2308210e-01  -9.9634182e-02  -2.5807577e-01  -7.2066481e-02   7.0236292e-02   5.3097657e-01   4.3193969e-01   1.5599898e-01   2.2341610e-01   3.1695078e-01   4.7174565e-01  -1.5463941e-01  -2.2082872e-01  -1.0201388e-01  -1.9037933e-01   8.4905258e-02   1.8292652e-01  -1.7204788e-02  -4.0913421e-03  -1.5913057e-01   7.8558399e-02   1.9140938e-02  -5.9501601e-03   3.7538671e-01   4.0302496e-01   1.2754080e-02  -1.8491142e-01   3.1238704e-01   3.6807689e-01   3.5585451e-01   5.0114476e-01   5.0622113e-01   3.2970257e-01  -8.6669464e-03   5.5321632e-02   6.6264680e-02   2.8954390e-01   5.8634888e-02   1.2329608e-01   9.7001227e-02   7.1171117e-02  -7.0833954e-02   9.2319486e-02  -1.2315124e-01  -7.5809054e-03   8.6471460e-02   2.2004825e-01   3.3827666e-02  -9.7920598e-02   1.4941843e-01   1.6135558e-01   5.4364973e-02   7.7078200e-06  -8.3367763e-02  -1.2111296e-01
  -2.6975828e-01  -2.3639807e-01   2.4068443e-01   3.3282418e-01  -4.0129898e-01  -5.1008577e-01  -8.2435531e-02  -3.3248806e-01  -6.9053269e-01  -6.6832815e-01  -4.9119785e-01  -5.8676477e-01  -2.5187170e-01  -1.6170129e-01  -2.1732737e-01  -2.1748164e-01  -6.9862568e-02  -1.5273312e-01  -1.6018798e-01  -2.5157361e-01   2.1784085e-01   2.5719972e-01   7.7128897e-01   7.1026067e-01   3.8479373e-01   5.9494224e-01   4.0843981e-02   7.5231467e-02  -3.3930543e-01  -4.0290982e-01   9.6405414e-01   1.0000000e+00   7.1369130e-01   5.4135350e-01   6.8472953e-01   5.1450163e-01  -4.8253237e-03  -9.6972101e-02  -8.1693968e-02  -8.4159985e-02  -1.2976930e-01  -2.2312481e-01   6.0660734e-02  -1.3879287e-02   7.7360010e-02  -8.4831422e-02   3.0655056e-02   2.6539363e-01  -1.7104120e-01  -2.3618318e-01   1.5214005e-01  -6.7745799e-04   1.3948088e-01   2.6243922e-02  -5.7714574e-02  -3.6018580e-02  -3.6996729e-02   7.2515342e-02  -3.0136279e-01  -4.3636611e-01  -5.2693811e-01  -4.6553739e-01  -1.0425413e-01  -2.8407206e-01  -1.0786723e-01   6.8777702e-02   5.7020351e-01   4.4653274e-01   1.7670074e-01   2.6624750e-01   3.2849505e-01   4.5222694e-01  -2.4445334e-01  -3.1561386e-01  -1.5108800e-01  -2.6099372e-01   2.0232364e-02   1.3038559e-01  -3.9864758e-02  -5.0610652e-03  -1.4800661e-01   1.0453129e-01   1.6961028e-02   1.6840677e-02   4.0715288e-01   4.6873520e-01   1.8888189e-02  -1.4630684e-01   3.2637855e-01   4.1687881e-01   3.4187600e-01   4.7974283e-01   5.0602942e-01   3.1487835e-01   2.8027338e-02   1.0152490e-01   4.6609105e-02   3.2725105e-01   5.0285920e-02   1.0801426e-01   7.2333477e-02   6.6540662e-02  -1.1673808e-01   2.0071001e-02  -1.5147084e-01  -2.1137095e-02   1.2206802e-01   2.1430092e-01   1.2797217e-02  -7.2668947e-02   1.5153168e-01   1.7764903e-01  -6.9274592e-03  -3.7133656e-02  -9.2549193e-02  -1.2013109e-01
  -4.1296898e-01  -3.8152246e-01   2.9307768e-01   3.5989095e-01  -1.5318304e-01  -2.1698003e-01   1.1203529e-01   3.9964273e-02  -3.2592352e-01  -3.1813225e-01  -2.1741930e-01  -3.1208977e-01  -2.7528879e-02   2.0068364e-02  -2.2158932e-01  -1.4103814e-01  -3.2958274e-02  -1.6990170e-01  -6.6851672e-02  -1.8518402e-01   1.0663022e-01   1.7537910e-01   5.6396012e-01   5.3910193e-01   2.4895561e-01   3.8373573e-01   2.8036361e-03   2.8574319e-03  -1.3292303e-01  -2.2356042e-01   7.0817857e-01   7.1369130e-01   1.0000000e+00   8.7382414e-01   5.4725149e-01   5.3140691e-01  -2.4564811e-02  -3.3902231e-02   3.4058046e-02   4.5813382e-02  -5.4279822e-02  -2.7145666e-02  -3.0934549e-01  -3.8178312e-01  -1.1303396e-01  -2.6667298e-01  -3.0449727e-01  -1.3623869e-01  -1.9949328e-01  -3.0289482e-01  -9.5808210e-02  -2.4786479e-01  -1.0255316e-01  -1.7539714e-01  -1.0687076e-01  -1.2735094e-01  -2.2568463e-01  -2.1276824e-01   5.2466143e-03  -3.4411660e-01  -1.3844956e-01  -1.1372226e-01   1.5779879e-01  -1.5914314e-02   5.9812169e-02   2.4023872e-01   5.4073928e-01   4.3729656e-01  -9.7904122e-02  -6.7327230e-02   2.5286081e-01   2.3544837e-01  -1.0494511e-01  -1.6388320e-01  -2.2879025e-02  -2.6171891e-02   6.9790272e-02   1.0986980e-01  -1.0982028e-01  -1.6116655e-01  -2.6186633e-01  -3.9983116e-02  -7.7450623e-02   7.3731957e-02   1.4053780e-01   1.9661403e-01  -6.5392231e-02  -6.2739646e-02   3.0397492e-01   2.3352078e-01   2.1669086e-01   4.0042980e-01   3.9833625e-01   3.6914164e-01  -6.5039071e-02   8.1437593e-02  -3.8711812e-02   1.8699067e-01  -8.5338287e-02   3.7050114e-02  -2.5454664e-02  -2.5422459e-02  -1.4923333e-01   4.7912998e-02   5.5652289e-03   3.1112857e-02  -1.2875095e-01  -4.9004469e-02  -4.9759055e-02  -2.9806755e-02   9.9153426e-02   2.4640491e-04   6.5193481e-02  -8.5580513e-03   1.0838314e-01  -1.2072248e-01
  -2.1709500e-01  -2.5280978e-01   1.9232545e-01   3.1321680e-01  -2.6547297e-01  -2.3459208e-01   1.3906258e-01   2.5524080e-01  -2.4763053e-01  -1.9824803e-01   1.0088200e-01  -3.1970004e-03   1.7892350e-01   1.9790404e-01  -2.6158084e-01  -7.3340179e-02   1.7180552e-01   6.8874632e-03   2.0930528e-01   1.3182815e-01  -1.2236453e-01   5.6554931e-03   2.9406123e-01   2.6026739e-01  -5.1850975e-02   9.7524337e-02  -2.0930943e-01  -2.0260456e-01   1.8049927e-01   1.0068147e-01   5.3788624e-01   5.4135350e-01   8.7382414e-01   1.0000000e+00   2.7575456e-01   3.5945894e-01  -2.3322279e-02   9.4264619e-02   7.9563240e-02   1.3648606e-01   7.9936575e-02   1.9368549e-01  -3.1430052e-01  -4.3655150e-01  -2.2144267e-01  -2.9526946e-01  -2.5427218e-01  -1.2765628e-01  -1.5990749e-01  -2.7777810e-01  -2.2997220e-01  -3.6328566e-01  -7.9901853e-02  -1.7390629e-01  -1.6734274e-02  -3.9459786e-02  -1.2893134e-01  -1.9529916e-01   1.0043689e-01  -2.3843907e-01  -2.9841288e-02   6.6483119e-02   2.2246228e-01   1.4993373e-01  -9.0825347e-02   1.4705101e-01   3.1877431e-01   3.1189771e-01  -1.8667260e-01  -1.9111481e-01   2.1862380e-01   2.1632623e-01   1.0945853e-01   8.3720534e-02   9.8925180e-02   1.6779249e-01   1.1865925e-01   1.8357060e-01  -1.8206054e-03  -7.7624549e-02  -1.6305745e-01   6.4654512e-03  -3.2458917e-02   2.4224851e-01  -1.7341411e-01  -2.8045720e-02  -2.6584024e-01  -1.2690637e-01   2.3322470e-01   1.4498456e-01   1.9095968e-01   3.4302790e-01   2.1179381e-01   2.0572762e-01  -3.4589408e-02   9.3065093e-02   3.3800386e-03   1.6057753e-01  -1.0397275e-02   6.3393811e-02  -7.9340809e-02  -8.6483467e-02  -1.8918947e-01  -5.5210421e-02  -2.9499501e-02  -5.3806902e-02  -2.0357252e-01  -1.5751190e-01  -1.8189176e-02  -2.6067332e-02   8.2172620e-02  -6.3950562e-02   1.4055295e-02  -7.0604124e-02   1.1341004e-01  -6.7969298e-02
  -4.1398757e-01  -4.0746393e-01   3.1393463e-01   2.6158071e-01  -8.7955073e-02  -1.9438423e-01  -1.8080940e-02  -3.9345758e-01  -4.7149811e-01  -3.7653161e-01  -5.5231181e-01  -6.8502052e-01  -3.1087423e-01  -2.2915900e-01  -7.9911988e-02  -2.1136774e-01  -2.7342559e-01  -4.2054748e-01  -4.1285091e-01  -5.1172599e-01   3.3512396e-01   2.5449453e-01   7.3854707e-01   7.4719476e-01   5.7347410e-01   6.4540522e-01   2.6839618e-01   2.4067544e-01  -4.7248832e-01  -5.6778042e-01   6.6069580e-01   6.8472953e-01   5.4725149e-01   2.7575456e-01   1.0000000e+00   8.0909734e-01   2.1533975e-03  -1.8120081e-01  -4.4403404e-02  -6.1561301e-02  -2.5183093e-01  -2.9058723e-01   7.1155427e-02   7.4360812e-02   8.8298794e-02  -1.2311616e-01  -1.4641845e-01   2.4181031e-02  -2.9593948e-01  -3.5225672e-01   1.0238257e-01  -7.8905688e-02  -1.5047662e-01  -1.6248669e-01  -2.5108283e-01  -1.8884622e-01  -1.7980131e-01  -1.0779484e-01  -3.3185774e-01  -5.1803987e-01  -4.1020616e-01  -4.0940627e-01  -1.2173834e-01  -4.1231690e-01   3.0077885e-01   4.1797760e-01   7.4282726e-01   5.3545496e-01   9.2317812e-02   1.8456270e-01   1.9054258e-01   2.7401612e-01  -3.0408752e-01  -3.6536910e-01  -1.9045632e-01  -2.5505088e-01   1.0524080e-01   1.2977221e-01  -9.3268970e-02  -1.9564086e-01  -1.6497101e-01  -1.0879878e-01  -1.8371016e-02  -1.7648126e-01   6.5479434e-01   5.2120279e-01   2.6470677e-01   6.0466603e-02   1.9089897e-01   1.5768627e-01   5.3135846e-03   2.6268080e-01   2.9306608e-01   4.8217414e-01  -4.9164599e-02   2.5592798e-02  -6.6022634e-02   2.3072823e-01  -1.9696894e-01  -8.3600764e-02  -3.1689468e-02   7.5594039e-02  -1.8088547e-01  -5.5548124e-02  -7.7311538e-03   1.0398070e-01   1.7619782e-01   1.2263559e-01  -2.3919339e-02  -4.4929426e-02   2.3055599e-01   1.5281790e-02  -6.3448790e-02   2.1287731e-02   1.2061021e-02  -8.1384810e-02
  -4.8455980e-01  -5.4030504e-01   3.2530742e-01   3.1686726e-01  -4.7065946e-02  -2.3713367e-02   2.4663193e-01  -8.9423922e-02  -1.9523304e-01  -1.0322018e-01  -3.3370969e-01  -3.9643968e-01  -1.1518875e-01  -4.5371545e-02  -8.9258440e-03  -1.0278083e-01  -3.2633604e-01  -4.9641042e-01  -3.2248750e-01  -4.9821311e-01   1.6272705e-01   1.2385465e-01   6.5063430e-01   6.8510340e-01   4.0796081e-01   4.9811254e-01   1.1160959e-01   4.3843774e-02  -3.1731231e-01  -4.0688404e-01   5.0411368e-01   5.1450163e-01   5.3140691e-01   3.5945894e-01   8.0909734e-01   1.0000000e+00   1.0543014e-01   3.3094723e-02   7.2981942e-02   1.1476054e-01  -4.5868790e-02  -7.0535729e-02  -1.0714640e-01  -1.0306412e-01  -1.8936548e-01  -3.8561088e-01  -3.2596905e-01  -1.7519480e-01  -4.5533874e-01  -5.2065037e-01  -1.3756694e-01  -3.2132182e-01  -3.6988149e-01  -3.4650228e-01  -3.3252631e-01  -2.5731021e-01  -3.8648132e-01  -3.7132385e-01  -3.0696070e-01  -4.3032609e-01  -2.1412552e-01  -1.1844764e-01  -1.5066602e-01  -3.5711485e-01   4.5358082e-01   5.6822147e-01   5.4679700e-01   4.3325949e-01  -1.2799364e-01  -7.8441213e-02   2.5120706e-01   2.5874510e-01  -1.8919929e-01  -2.4404941e-01  -7.2831367e-02  -1.4533405e-01   2.7920303e-01   3.1144707e-01  -1.5059084e-01  -3.3137913e-01  -3.0848245e-01  -3.1845274e-01   2.6193051e-02  -2.7523971e-02   5.1909534e-01   3.6840872e-01   1.4025277e-01   1.2992678e-01   1.6987817e-01   1.4719496e-01  -3.2571261e-02   2.6832719e-01   2.9379005e-01   5.1169026e-01  -1.7764203e-01  -5.5953648e-02  -1.6171930e-01   1.0367176e-01  -3.7449461e-01  -1.8497775e-01  -1.7563056e-01  -5.4475741e-02  -2.3788750e-01  -2.1668367e-02   1.6553403e-01   2.9571406e-01  -3.2422360e-02  -4.2650219e-02  -9.0925229e-02   1.9429058e-02   3.5441747e-01  -7.5862167e-02   1.2043033e-02  -2.7975472e-02   1.7725214e-01   4.5504501e-02
  -1.4134236e-01  -2.1985417e-01  -1.0856322e-02  -7.3953559e-02   1.8801988e-02   2.9214896e-02  -4.7937691e-02  -9.4338433e-02   4.1990336e-02   1.3633426e-01  -5.2336894e-02   3.0093237e-02   4.2389894e-02  -3.9463648e-02   3.8627916e-02   7.6913214e-02  -4.2733808e-02  -1.9217038e-01   8.7443892e-04  -5.1599284e-02  -9.2904419e-02  -1.0523959e-01   1.6060434e-01   1.5688975e-01   1.5947541e-01   1.7132166e-01  -3.2165326e-02  -4.6226464e-02   1.2146098e-01   7.4651474e-02   1.4480814e-02  -4.8253237e-03  -2.4564811e-02  -2.3322279e-02   2.1533975e-03   1.0543014e-01   1.0000000e+00   7.7297933e-01   7.2753690e-01   6.7423993e-01   6.3081022e-01   5.9317489e-01  -7.4634029e-02   7.2628329e-04  -2.2863221e-01  -2.0183476e-01   2.0918550e-01   7.6285200e-02   7.5063977e-02   1.5328176e-02   7.9969557e-02   7.2294770e-02  -3.1703306e-02   6.7868170e-04   2.6855389e-01   3.5175429e-01  -2.1474064e-01  -2.3401876e-01  -9.5754991e-02  -1.5498972e-01  -3.1212118e-02  -9.8658165e-02  -6.3004848e-02  -1.1530656e-01  -1.0345533e-01  -1.3067215e-01  -9.9206460e-02  -2.4322621e-02  -1.1136955e-01  -1.0794286e-01  -1.1527542e-02  -6.6542946e-02   2.8481599e-01   1.7342045e-01   3.8419453e-01   2.5358807e-01   5.5021872e-01   4.9906008e-01   6.0883159e-02  -3.0984808e-02  -1.0625032e-01  -1.3578451e-02   3.7770050e-01   4.6340540e-01  -1.1221431e-01   1.3239470e-02   3.0519514e-01   4.7118333e-01  -1.6670626e-04   2.1731262e-03  -1.8906874e-01  -2.8503344e-02  -7.8319555e-02  -2.1116210e-02   7.1654612e-02  -8.0983275e-02   1.8640529e-01   6.5351233e-02  -1.4006282e-01  -1.5821096e-01  -3.1807928e-01  -2.8604489e-02  -3.0124858e-01  -7.3596765e-02   1.8966282e-01   2.5642013e-01  -1.5728541e-01  -2.6296375e-01  -7.1550575e-03   1.2805740e-01   2.5631013e-01   1.3995276e-01  -1.0679475e-01  -1.1629587e-01   1.1221365e-01   2.8696713e-01
   5.1686371e-03  -5.4098293e-02  -4.3847114e-02   4.0175609e-02  -1.7211753e-01   1.9075966e-02   4.3301243e-02   2.0895172e-01   4.8061520e-02   1.6677643e-01   1.3398018e-01   2.8307647e-01   1.0651808e-01   1.4699023e-01  -7.7032885e-02   1.8910214e-01   5.8178378e-02  -9.7373459e-02   1.3926010e-01   1.8929053e-01  -3.0402535e-01  -2.3828194e-01  -4.5567185e-02  -3.1408075e-02  -1.4372949e-01  -7.6030703e-02  -2.5492181e-01  -2.6326804e-01   2.5456450e-01   2.9812424e-01  -8.3879743e-02  -9.6972101e-02  -3.3902231e-02   9.4264619e-02  -1.8120081e-01   3.3094723e-02   7.7297933e-01   1.0000000e+00   6.9051542e-01   7.8676766e-01   6.1510026e-01   7.4702381e-01  -5.5824772e-02  -1.1404011e-01  -3.3860101e-01  -3.1574543e-01   1.9007264e-01   1.0485138e-01  -5.9158522e-02  -1.5464019e-01  -1.5929877e-01  -1.7893683e-01   2.5412249e-02  -1.0572902e-02   3.3975088e-01   4.0063113e-01  -1.3987096e-01  -2.3516217e-01  -3.1281472e-02  -1.0798729e-01   8.1666977e-02   7.7538629e-02   3.5401163e-02   9.8697947e-02  -2.3714055e-01  -1.8709117e-01  -2.6324823e-01  -1.4676178e-01  -1.4549810e-01  -1.3477436e-01  -1.0201074e-01  -1.3234302e-01   4.3615816e-01   4.2029290e-01   4.7330164e-01   4.3903471e-01   5.1619619e-01   5.5000844e-01   9.9897051e-02  -4.6880635e-02  -5.0337334e-02  -1.9982424e-02   1.9945803e-01   5.3252377e-01  -3.2542313e-01  -1.5221081e-01   1.0012152e-01   4.5370155e-01   1.6747933e-01   9.1345036e-02  -6.3306097e-02  -7.6428752e-02  -1.5631711e-01  -1.4351313e-01   9.8354092e-02   1.0190642e-02   2.7271522e-01   1.5739080e-01  -1.3084267e-03  -1.0174665e-01  -1.7527438e-01  -1.3471750e-01  -2.1420515e-01  -7.5433630e-02   1.5379652e-01   1.7840282e-01  -1.2714200e-01  -2.7640111e-01   2.5431500e-02   2.1613194e-01   3.2613871e-01   8.8592211e-02  -1.0130290e-01  -1.9734331e-01   1.0152473e-01   2.8587630e-01
  -1.6942504e-02  -1.5264814e-01   3.6175227e-01   1.4982338e-01  -6.0797032e-03  -4.0194172e-02   2.3758649e-01   7.4364740e-02   1.2166002e-01   1.0540226e-01   9.7749112e-02   4.4407084e-02   1.7934678e-01  -1.8463570e-02  -2.0459835e-01  -1.6751616e-01  -2.0859857e-02  -2.3335525e-01   8.5842890e-02   3.9774725e-02  -2.3650848e-01  -2.9524214e-01   2.2040716e-01   2.1153213e-01   7.9301729e-02   4.1118382e-02  -2.1390107e-01  -2.5472712e-01   7.4171922e-02  -3.8146549e-02  -6.9259833e-02  -8.1693968e-02   3.4058046e-02   7.9563240e-02  -4.4403404e-02   7.2981942e-02   7.2753690e-01   6.9051542e-01   1.0000000e+00   8.9786147e-01   5.4192530e-01   6.1413223e-01  -8.7034638e-02  -1.7197361e-01  -3.7392446e-01  -2.9020916e-01   1.3781128e-01   1.1850925e-01  -4.9251127e-02  -1.2769505e-01  -9.2624754e-02  -7.9265590e-02   1.5676180e-01   3.0653687e-01   5.1623403e-01   6.4766439e-01  -1.4119538e-01  -1.8751201e-01   6.9057763e-02  -1.6362263e-01   3.6794923e-02  -5.6902958e-02  -9.1985877e-04  -1.0306679e-01  -1.1563528e-01  -1.2396414e-01  -3.7730147e-02  -1.1478297e-02  -2.0597149e-01  -1.7926548e-01  -1.2547214e-01  -2.2510049e-01   2.6714912e-01   1.7098369e-01   4.3024220e-01   3.6648236e-01   3.4114917e-01   3.0932654e-01   7.0045705e-02  -1.5164758e-01  -2.7491735e-01  -2.9218514e-01   1.2873989e-01   2.0175336e-01  -2.9580419e-01  -2.3217669e-01   3.2386348e-01   6.8537633e-01   2.2556295e-01   2.0088720e-01  -3.0352007e-01  -3.8225007e-02  -2.8665620e-01  -2.3100179e-02   3.3545229e-01   1.8085695e-01   4.7326645e-01   3.6371080e-01  -2.7835204e-02   1.5081818e-02  -3.8573489e-01  -1.5561026e-01  -1.5054675e-01  -5.1251936e-02   3.2564258e-01   2.2449794e-01  -4.3196596e-01  -5.7260893e-01   1.1948324e-01   4.1751916e-01   4.4193017e-01   9.1828203e-02  -9.4919237e-03   8.9884581e-02   3.1647261e-01   1.0124303e-01
   5.1568573e-03  -1.2422744e-01   3.1382970e-01   2.3393447e-01  -1.5470513e-01  -4.8325011e-02   3.0239187e-01   1.9060455e-01   9.0731492e-02   1.0569371e-01   1.0125105e-01   1.1005863e-01   1.6022352e-01   1.4935661e-02  -2.5477824e-01  -1.2292388e-01  -5.0867846e-02  -2.8335115e-01   1.2493997e-01   1.0361188e-01  -3.4982115e-01  -3.5163805e-01   1.4760620e-01   1.6678760e-01  -8.0379138e-02  -3.7445960e-02  -3.0371531e-01  -3.5938309e-01   8.2261535e-02   4.3542243e-02  -7.2025220e-02  -8.4159985e-02   4.5813382e-02   1.3648606e-01  -6.1561301e-02   1.1476054e-01   6.7423993e-01   7.8676766e-01   8.9786147e-01   1.0000000e+00   5.9254203e-01   7.0815889e-01  -2.5018310e-02  -1.7494858e-01  -3.6841851e-01  -3.2711064e-01   1.4778006e-01   1.4155320e-01  -9.8383613e-02  -1.9239929e-01  -1.8424714e-01  -1.4790897e-01   1.6516351e-01   3.0034160e-01   5.2078816e-01   6.6293408e-01  -1.6664243e-01  -2.3567734e-01   1.7324094e-02  -1.3024914e-01   7.5525888e-03   5.6794171e-02  -9.4567716e-02  -1.1289722e-01  -9.7084770e-02  -6.0323463e-02  -6.4871253e-02   1.1241393e-02  -2.4306109e-01  -1.7112979e-01  -1.0981796e-01  -1.9055058e-01   2.9123774e-01   2.5702390e-01   4.9101638e-01   3.8945948e-01   4.2279167e-01   4.2328116e-01   2.4077122e-02  -1.5183015e-01  -2.7667715e-01  -3.1721233e-01   4.7501809e-02   2.5690715e-01  -3.4395504e-01  -2.3867618e-01   2.2422900e-01   6.6996935e-01   2.7899092e-01   2.7711822e-01  -2.4044771e-01  -5.4730076e-02  -2.4879176e-01   2.7724413e-02   1.9957765e-01   1.1765892e-01   4.3014439e-01   3.3965082e-01   1.6541871e-03  -1.2135501e-02  -2.5987138e-01  -7.6381746e-02  -9.4383320e-02  -2.3727908e-04   4.0335511e-01   3.1528005e-01  -2.2339576e-01  -4.6344337e-01   3.4115099e-02   2.8917067e-01   4.5623859e-01   6.5658646e-02  -6.5758276e-02   3.7932709e-02   3.3463252e-01   2.0002344e-01
   1.6689709e-02  -2.7670992e-02  -4.6971981e-02   9.4070086e-02  -1.7318767e-01  -1.2755223e-01   1.2391137e-01   2.4758870e-01   7.8394684e-02   1.0806021e-01   2.3632444e-01   2.8552750e-01   2.3417725e-01   1.6355206e-01  -1.1871837e-01  -4.0908020e-02  -3.9700161e-02  -2.1603144e-02   2.3395954e-01   2.0722739e-01  -4.6746767e-01  -4.6313064e-01  -1.2665010e-01  -9.3267495e-02  -3.1864414e-01  -2.8882769e-01  -4.2975417e-01  -4.5824687e-01   2.6094987e-01   2.6036090e-01  -1.3992569e-01  -1.2976930e-01  -5.4279822e-02   7.9936575e-02  -2.5183093e-01  -4.5868790e-02   6.3081022e-01   6.1510026e-01   5.4192530e-01   5.9254203e-01   1.0000000e+00   7.7972780e-01  -2.6962386e-01  -3.0253186e-01  -4.3475388e-01  -3.3188844e-01   4.1740610e-02  -2.7060032e-02  -7.2850606e-02  -1.0519985e-01  -2.8029113e-01  -1.9147112e-01   8.9258406e-02   1.0674915e-01   3.7719921e-01   3.8686505e-01  -1.5586780e-01  -2.5584552e-01   1.0773866e-01   1.2382055e-02   1.5341520e-01   9.3254547e-02   7.2357243e-02   1.5151430e-01  -2.5769587e-01  -2.6404536e-01  -3.3175902e-01  -1.7444170e-01  -2.5701920e-01  -2.2824138e-01   4.6775675e-02  -2.6334825e-02   2.5493698e-01   2.5526431e-01   3.1978099e-01   2.0229276e-01   3.6916807e-01   3.8187212e-01  -1.7046927e-01  -9.5008772e-02  -2.2898391e-01  -7.1537989e-02   4.1691726e-01   5.9541363e-01  -4.1104382e-01  -2.6625807e-01  -9.4233322e-02   4.1056131e-01   2.4205778e-01   1.7925463e-01  -6.3759132e-02  -6.0969309e-02  -1.9498751e-01  -7.5593321e-02  -8.6140853e-02  -1.9764032e-01   3.2334420e-02  -1.1247229e-03   1.3592880e-02  -5.4574860e-02  -1.2712882e-01   8.1673972e-02  -1.2585326e-01  -8.7560972e-02   2.6817050e-01   3.9209420e-01  -8.5970454e-03  -2.4533804e-01  -4.8440599e-02  -4.3774352e-02   1.4682380e-02   8.0847824e-02  -5.3175127e-02  -1.5644412e-01   1.4452529e-01   5.7811273e-01
   1.2762768e-01   6.0779302e-02  -6.0743778e-03   5.8041984e-02  -1.8083903e-01  -3.0380279e-02   1.0531230e-01   3.6162525e-01   1.2752973e-01   2.1321031e-01   3.8221900e-01   4.4344735e-01   2.7870575e-01   2.2900612e-01  -1.3806754e-01   5.5004152e-02   2.0077003e-01   9.4148297e-02   3.7255253e-01   3.9107871e-01  -5.5446000e-01  -4.6297751e-01  -2.0460647e-01  -2.3039896e-01  -3.8171857e-01  -3.8835538e-01  -4.6844686e-01  -4.8122581e-01   4.1004381e-01   4.5128641e-01  -1.8499450e-01  -2.2312481e-01  -2.7145666e-02   1.9368549e-01  -2.9058723e-01  -7.0535729e-02   5.9317489e-01   7.4702381e-01   6.1413223e-01   7.0815889e-01   7.7972780e-01   1.0000000e+00  -1.2898916e-01  -2.4674171e-01  -3.9871322e-01  -2.7809956e-01   1.0789974e-01   4.2654946e-02  -7.8964358e-02  -9.0320372e-02  -3.7180209e-01  -3.2959474e-01   5.2210923e-02  -7.4413054e-03   3.6825553e-01   4.3435490e-01  -8.0720278e-02  -2.1976865e-01   1.4162821e-01   5.3481439e-02   2.7039901e-01   2.2022201e-01   1.9424105e-01   2.9731818e-01  -2.7225576e-01  -2.8172034e-01  -3.4755415e-01  -1.9202282e-01  -3.3374740e-01  -2.9139660e-01  -8.3619398e-02  -3.1176825e-02   5.6528045e-01   5.9141030e-01   5.6192539e-01   5.3415208e-01   4.3515209e-01   4.7284831e-01   1.2911713e-02  -5.0022870e-02  -1.1212136e-01  -8.9493653e-02   3.0552025e-01   5.6160452e-01  -5.6013710e-01  -4.6796000e-01  -1.0801391e-01   3.5818312e-01   2.1697585e-01   3.1772510e-02  -1.1335292e-02   1.0883704e-02  -2.8260600e-01  -1.1583409e-01  -1.3762734e-02  -1.1604144e-01   2.4282646e-01   1.0806366e-01   8.5696750e-02   9.4354489e-02  -1.2183063e-01  -6.9526481e-03  -1.1230631e-01  -5.2919409e-02   2.7617646e-01   2.3790339e-01  -7.0345373e-02  -3.4174216e-01   4.2186496e-02   5.8456840e-02   1.6156471e-01   7.7166924e-02   1.8658407e-02  -1.3104636e-01   1.4120594e-01   3.4053294e-01
   4.2143133e-01   3.9725197e-01  -1.8278551e-01  -1.2457868e-01  -3.6184963e-01  -3.4176443e-01  -3.0556919e-01  -4.0700488e-01  -3.8303920e-01  -3.8756821e-01  -2.3769005e-01  -2.2296216e-01  -2.1665960e-01  -1.7982265e-01  -1.3644955e-01  -1.8946021e-01   2.0370507e-01   1.9618106e-01   6.2515275e-02   1.3249656e-01  -5.7358782e-03  -1.6671025e-03   7.6087414e-02   7.2387962e-02   1.0632309e-01   1.8205795e-01  -5.2562953e-02  -3.8185213e-02  -1.6424008e-01  -1.3548777e-01   4.8835139e-02   6.0660734e-02  -3.0934549e-01  -3.1430052e-01   7.1155427e-02  -1.0714640e-01  -7.4634029e-02  -5.5824772e-02  -8.7034638e-02  -2.5018310e-02  -2.6962386e-01  -1.2898916e-01   1.0000000e+00   8.4706382e-01   6.0201219e-01   5.6538773e-01   7.3933970e-01   7.5293439e-01   1.9110561e-01   1.4022355e-01   3.0540638e-01   2.7983343e-01   4.2403653e-01   3.4539512e-01   2.1106542e-01   2.5474515e-01   4.9506348e-01   5.5134380e-01  -3.3636496e-01   5.0862121e-02  -3.7572693e-01  -2.1077685e-01  -2.8451164e-01  -2.4155245e-01  -1.6956356e-01  -1.9698221e-01   1.6155273e-01   1.5964031e-01   4.2399121e-01   5.3063829e-01  -1.3949914e-01   1.1353160e-01  -1.4312153e-02  -9.0522915e-02   3.8403000e-02  -5.1627484e-02  -3.1110519e-02   6.7692517e-03   3.7081731e-01   3.6345985e-01   3.3389396e-01   2.0958528e-01  -8.9115663e-02  -2.6639040e-01   1.1866030e-01   4.1508774e-02   1.5337445e-01  -1.5060034e-01  -2.2408117e-01  -4.9670700e-02   7.3346805e-02   5.2640118e-03  -1.1082820e-01  -2.2812903e-01   1.5887205e-01   7.7574377e-02   4.4228104e-01   2.6124241e-01   4.3186505e-01   2.4801555e-01  -5.6762521e-03  -6.9699692e-02  -3.1847610e-02  -3.5228349e-02  -2.0552596e-01  -1.8721580e-01   1.6256967e-01   1.1582621e-01   3.5737375e-02   8.3567466e-02   2.9761546e-01   3.4659354e-01  -6.7371776e-02   2.1897954e-01  -2.0187026e-01  -1.8926554e-01
   2.6797750e-01   2.8406006e-01  -2.5814956e-01  -2.2775506e-01  -6.6368156e-02  -8.1362834e-02  -4.3264065e-01  -4.8094257e-01  -2.5946958e-01  -1.9556461e-01  -3.6212041e-01  -2.4594463e-01  -3.4493793e-01  -1.7776520e-01   9.4314885e-02   5.8117092e-03   4.5880078e-02   1.4548461e-01  -1.5662146e-01  -6.7447640e-02   2.1903395e-01   2.1583128e-01   4.2984709e-02   6.9770748e-02   2.7794192e-01   2.8760102e-01   2.4754052e-01   2.7423195e-01  -2.2978619e-01  -1.8051355e-01  -2.7860857e-02  -1.3879287e-02  -3.8178312e-01  -4.3655150e-01   7.4360812e-02  -1.0306412e-01   7.2628329e-04  -1.1404011e-01  -1.7197361e-01  -1.7494858e-01  -3.0253186e-01  -2.4674171e-01   8.4706382e-01   1.0000000e+00   6.8219315e-01   6.9631758e-01   6.8759368e-01   6.0455630e-01   3.6553817e-01   3.4786728e-01   4.9525769e-01   4.8324875e-01   2.4414470e-01   1.3303671e-01   9.0636392e-02   7.6967550e-02   3.9046183e-01   4.9949342e-01  -2.4816598e-01   1.3424289e-01  -3.3950868e-01  -2.1569288e-01  -2.8918310e-01  -2.7947157e-01  -9.0826823e-02  -8.5545867e-02   1.4478823e-01   1.4872453e-01   4.6924258e-01   4.9163538e-01  -1.8589923e-01   2.0123524e-03  -1.3878773e-01  -1.8414759e-01  -1.4424483e-01  -1.7582905e-01  -5.0270387e-02  -2.8851941e-02   2.5820503e-01   3.7117128e-01   2.8387555e-01   2.5608558e-01  -3.2393319e-02  -2.5981927e-01   2.9422260e-01   2.5479982e-01   2.7022109e-01  -1.3742273e-01  -3.0717625e-01  -1.4284389e-01  -4.6269809e-02  -1.7447972e-01  -6.3555037e-02  -2.7348544e-01   1.2324791e-01   2.2625722e-02   2.9161807e-01   6.6726205e-02   2.8526324e-01   8.4292703e-02   1.8205697e-02  -9.7187839e-02  -8.1133915e-02  -1.0359535e-01  -2.5452305e-01  -2.0152142e-01   1.6096033e-01   1.8071053e-01   4.4857549e-02   2.6754941e-02   2.2605495e-01   1.8359398e-01  -1.3912245e-01   1.4679407e-01  -2.6592554e-01  -1.3860075e-01
   3.6267810e-02   1.7750305e-01  -2.8986497e-01  -3.0309504e-01   2.5853641e-02  -9.0788287e-02  -4.9852158e-01  -4.9589198e-01  -2.9456078e-01  -2.5516891e-01  -3.1002018e-01  -2.6218240e-01  -2.7085808e-01  -1.2799871e-01   6.3385380e-02   3.5986267e-03   1.4539025e-01   2.8876858e-01  -2.5150457e-01  -1.4504901e-01   3.2868382e-01   3.1705094e-01   7.3110253e-03  -5.5920752e-03   2.2841754e-01   2.0543631e-01   3.4764162e-01   3.8816414e-01  -2.2977613e-01  -1.2840236e-01   8.3044327e-02   7.7360010e-02  -1.1303396e-01  -2.2144267e-01   8.8298794e-02  -1.8936548e-01  -2.2863221e-01  -3.3860101e-01  -3.7392446e-01  -3.6841851e-01  -4.3475388e-01  -3.9871322e-01   6.0201219e-01   6.8219315e-01   1.0000000e+00   8.8313586e-01   4.2405173e-01   3.3274994e-01   6.2822457e-01   5.6422074e-01   5.3968509e-01   5.3093613e-01   1.5266165e-01   4.2448355e-02   1.7171898e-02  -8.1581778e-02   2.9459843e-01   4.3808702e-01  -6.9648493e-02   1.4718722e-01  -2.6537497e-01  -2.5446377e-01  -9.7426915e-02  -6.7481895e-02  -6.4258143e-02  -3.1738544e-02   3.2328860e-01   2.9612182e-01   3.7408859e-01   4.3548847e-01   4.7773608e-02   5.0743263e-02  -2.7246816e-01  -3.2649318e-01  -2.8231257e-01  -2.6007080e-01  -1.8411108e-01  -1.3658459e-01   1.0578562e-01   3.0035156e-01   2.0698151e-01   3.3584660e-01  -4.2871103e-02  -2.2001418e-01   2.0025511e-01   1.4805519e-01   1.1145684e-01  -2.8052027e-01  -2.2305548e-01  -2.2351047e-01   1.9800389e-02  -6.2168556e-02   7.3303145e-02  -2.2993019e-01  -6.7669548e-02  -7.8736662e-02   8.9503760e-02  -1.0529762e-01   2.5957412e-01   2.7899230e-02   1.1961118e-01   5.9226409e-02  -4.3116078e-03  -9.6150640e-02  -3.3145030e-01  -2.3583834e-01   1.9329863e-01   2.6361784e-01  -1.0139838e-01  -2.7609747e-01  -2.3352436e-01   3.1019266e-02  -1.4103314e-01   1.6896972e-01  -2.4694980e-01  -1.9768224e-01
   1.6204647e-01   2.9832952e-01  -3.2695399e-01  -3.0762714e-01   1.4030947e-01  -3.1807809e-03  -5.0475291e-01  -3.9650911e-01  -1.4009627e-01  -8.7976561e-02  -2.1142291e-01  -9.8386561e-02  -2.7005926e-01  -1.4504398e-01   1.3784268e-01   6.9106372e-02   1.7968885e-01   3.7071219e-01  -1.7892599e-01  -2.8819179e-02   2.6715629e-01   2.6534220e-01  -1.3521074e-01  -1.5317250e-01   1.2002036e-01   5.3370712e-02   3.0724094e-01   3.6549211e-01  -1.5368850e-01  -3.7805149e-02  -5.1026839e-02  -8.4831422e-02  -2.6667298e-01  -2.9526946e-01  -1.2311616e-01  -3.8561088e-01  -2.0183476e-01  -3.1574543e-01  -2.9020916e-01  -3.2711064e-01  -3.3188844e-01  -2.7809956e-01   5.6538773e-01   6.9631758e-01   8.8313586e-01   1.0000000e+00   5.0005239e-01   3.5668812e-01   7.0937056e-01   7.3628263e-01   5.0323225e-01   5.7348006e-01   1.8440107e-01   9.4408302e-02   1.7504194e-01   2.2622943e-02   3.3643022e-01   4.8221764e-01   9.8829985e-02   3.3796219e-01  -1.7697180e-01  -1.4766318e-01  -6.9792231e-02   1.9548852e-02  -1.4907401e-01  -1.4311067e-01   1.2724270e-01   1.5288749e-01   3.5945000e-01   3.9154394e-01   9.5853572e-03   2.9102461e-02  -1.9316730e-01  -1.6744698e-01  -2.6429383e-01  -2.0158149e-01  -1.7812473e-01  -1.6641680e-01   6.5131892e-02   3.1330898e-01   1.6815455e-01   2.8869440e-01  -4.2348203e-02  -1.7507021e-01   3.8633016e-02   2.4379085e-04   1.2319539e-01  -2.2876265e-01  -2.3161749e-01  -2.1730644e-01  -1.7690094e-03  -1.5206919e-01  -2.1914419e-02  -3.4614969e-01  -1.9447863e-02  -1.1511890e-01   1.3830860e-01  -1.4519734e-01   3.3010800e-01   5.8978761e-02   1.7829156e-01   5.1585940e-02   9.5586344e-02  -6.2014694e-02  -2.9298235e-01  -2.5130768e-01   1.5463456e-01   2.5814739e-01  -6.0619717e-02  -2.5047690e-01  -2.7692027e-01  -2.7944900e-02  -9.3013393e-02   1.7912006e-01  -1.9626892e-01  -1.6032624e-01
   4.5290834e-01   4.3055707e-01  -1.3774022e-01  -1.8808373e-02  -2.1079987e-01  -2.7636072e-01  -3.3699852e-01  -3.2539402e-01  -2.5231476e-01  -3.1097263e-01  -2.5527495e-01  -1.4759236e-01  -3.5325026e-01  -2.9080533e-01  -1.6496291e-01  -1.9427380e-01   1.7515499e-01   2.5581064e-01   1.0978215e-01   2.6044692e-01   4.4330287e-02   8.8370769e-02   9.1792937e-03  -9.3644828e-03   1.1627969e-01   1.5101842e-01  -5.7361480e-02  -1.6613142e-02  -1.4067763e-01  -6.7425959e-02   5.7583201e-02   3.0655056e-02  -3.0449727e-01  -2.5427218e-01  -1.4641845e-01  -3.2596905e-01   2.0918550e-01   1.9007264e-01   1.3781128e-01   1.4778006e-01   4.1740610e-02   1.0789974e-01   7.3933970e-01   6.8759368e-01   4.2405173e-01   5.0005239e-01   1.0000000e+00   8.6111652e-01   3.1405974e-01   2.5550035e-01   4.4667299e-01   3.7666967e-01   6.3878899e-01   4.7940079e-01   5.2852873e-01   5.1780074e-01   4.8709492e-01   5.4601199e-01  -2.2765676e-01   1.4746331e-01  -3.5670398e-01  -2.1105951e-01  -2.5757570e-01  -1.7903724e-01  -3.8168560e-01  -4.3109573e-01  -7.5287797e-02   1.2464676e-02   4.0894652e-01   4.9785634e-01  -7.1528765e-02   8.0632353e-02   8.4362043e-02  -7.9461294e-03   6.6151500e-02   6.4157645e-02   8.0781352e-02   1.3851131e-01   3.1773164e-01   3.9917233e-01   2.3227170e-01   2.9750882e-01  -2.2237159e-02  -1.3407105e-01  -5.1585610e-02   2.5439777e-02   2.3821223e-01   1.8010821e-02  -1.0334808e-01   5.8249645e-02   1.0547537e-01  -1.2159541e-01  -2.1463597e-01  -4.2686399e-01   3.0082960e-01   1.3537148e-01   5.9848659e-01   3.7179456e-01   6.0798264e-01   3.0870894e-01   5.9691684e-02   1.6779084e-03   1.0405491e-03   7.8566496e-02  -1.3029274e-01  -1.0714077e-01   6.7687916e-02   1.2000007e-01   1.2785477e-01   1.3151993e-01   3.4852653e-01   3.8853566e-01  -8.2848496e-02   1.5987707e-01  -1.4054354e-01   5.4004576e-02
   4.5184034e-01   3.7236984e-01   1.6909102e-02   1.0253391e-01  -4.6718725e-01  -5.2035465e-01  -2.4922315e-01  -3.3988878e-01  -4.9916068e-01  -5.5423103e-01  -2.9705571e-01  -2.7157816e-01  -3.1563381e-01  -2.6505526e-01  -3.7701690e-01  -3.5068036e-01   1.3297919e-01   1.6419446e-01   1.1047942e-01   2.1306293e-01  -7.3643179e-02  -4.6965584e-02   1.7920509e-01   1.4620212e-01   7.2710002e-02   1.7189903e-01  -2.4852720e-01  -1.9640560e-01  -2.1776518e-01  -2.2536274e-01   2.5046473e-01   2.6539363e-01  -1.3623869e-01  -1.2765628e-01   2.4181031e-02  -1.7519480e-01   7.6285200e-02   1.0485138e-01   1.1850925e-01   1.4155320e-01  -2.7060032e-02   4.2654946e-02   7.5293439e-01   6.0455630e-01   3.3274994e-01   3.5668812e-01   8.6111652e-01   1.0000000e+00   1.6794842e-01   1.1853572e-01   2.8301755e-01   2.7632796e-01   7.7286578e-01   6.2254879e-01   5.7396613e-01   6.1129258e-01   5.1791631e-01   5.8924036e-01  -1.6853092e-01   7.5916685e-02  -3.4721862e-01  -2.8203281e-01  -1.9389983e-01  -1.8252915e-01  -4.1896386e-01  -4.2845319e-01   1.1824907e-01   1.7885467e-01   3.6921263e-01   5.1860053e-01   1.2748414e-02   2.2002198e-01   5.3231720e-02  -7.2881077e-02   1.0693085e-01   2.4886839e-02  -1.6417686e-02   1.0555834e-01   2.0939755e-01   2.6453309e-01   8.8333127e-02   1.6051285e-01  -7.7570755e-02  -1.8816240e-01  -4.7408297e-02   1.8085150e-02   1.7942828e-01  -1.5897072e-02   1.1458360e-01   2.6936569e-01   3.3005075e-01   2.0278655e-01  -7.1165140e-02  -2.2498211e-01   3.5421068e-01   1.7212016e-01   6.8805009e-01   5.7454592e-01   6.6446412e-01   5.5654767e-01   8.3509761e-02   4.7656268e-02   3.4227239e-02   1.1928884e-01  -7.9577665e-02  -6.9978226e-02   1.2414431e-01   1.2430514e-01   3.7162349e-02   2.0325041e-01   4.7406397e-01   5.8238057e-01   1.2535327e-01   2.5373155e-01  -8.2907789e-02  -2.7218712e-02
  -9.0938133e-02  -7.0728099e-03  -2.7686217e-01  -2.6901924e-01   1.6694511e-01   6.3120522e-02  -4.0619240e-01  -2.1171816e-01  -2.4141234e-02   4.5112207e-02  -1.9698902e-02  -2.5680623e-03  -8.4624893e-02  -3.9013449e-02   1.0223089e-01   5.7859375e-02   1.6252826e-01   2.4943362e-01  -2.2687709e-01  -9.5503054e-02   2.0131437e-01   1.9159822e-01  -2.7115111e-01  -2.7263286e-01  -7.4312173e-03  -9.8258453e-02   2.1364091e-01   2.6294756e-01   4.8017613e-02   7.8033515e-02  -1.5801566e-01  -1.7104120e-01  -1.9949328e-01  -1.5990749e-01  -2.9593948e-01  -4.5533874e-01   7.5063977e-02  -5.9158522e-02  -4.9251127e-02  -9.8383613e-02  -7.2850606e-02  -7.8964358e-02   1.9110561e-01   3.6553817e-01   6.2822457e-01   7.0937056e-01   3.1405974e-01   1.6794842e-01   1.0000000e+00   8.9090931e-01   5.3618235e-01   6.3311656e-01   1.4458982e-01   1.0613038e-01   2.7198317e-01   1.6693418e-01   8.4064760e-02   1.9983439e-01   3.6615712e-01   3.6146059e-01   5.0444910e-02  -8.7982708e-02   1.2259101e-01   1.5645668e-01  -2.3586737e-01  -1.6895865e-01   1.1382679e-02   1.7752920e-01  -5.2286184e-02   4.9318151e-04   7.4492252e-02  -5.6787479e-02  -1.0172898e-01  -1.6219115e-01  -7.9282138e-02  -8.9491523e-02  -9.8625799e-02  -4.1350975e-02  -4.6324313e-02   1.5880943e-01   2.9400436e-02   2.3927935e-01   5.1029762e-02  -2.7670339e-02  -2.2411730e-01  -7.1523280e-02   8.1643574e-02  -1.3691652e-01  -1.6966716e-01  -3.0454949e-01  -3.6448835e-02  -3.0122642e-02  -8.8199458e-02  -3.0018404e-01   1.0561912e-01   8.1472478e-03   1.7790042e-01  -1.1724820e-01   2.6503660e-01   4.7529972e-02   2.0515034e-02   9.5341048e-02  -6.4431030e-02  -3.5580624e-02  -2.0252795e-01  -1.8201449e-01   2.3312799e-02   1.6769289e-01   9.5991064e-02  -1.0775406e-01  -2.6702187e-01  -8.6542585e-03  -4.6762507e-02   3.7546675e-02  -1.0492339e-01  -5.4668880e-02
  -4.5449629e-02   2.5128397e-02  -3.4533741e-01  -3.5662122e-01   2.2178178e-01   1.4650191e-01  -4.3050159e-01  -2.3103067e-01   5.1138886e-02   1.3569622e-01   3.0272179e-02   1.0272303e-01  -6.1842472e-02  -3.2386416e-02   2.2698272e-01   1.7403085e-01   1.8413017e-01   2.5650841e-01  -1.5011954e-01  -7.3561239e-02   1.4727534e-01   1.4637848e-01  -3.2648911e-01  -3.5536206e-01  -5.3583182e-02  -1.5853394e-01   2.1136892e-01   2.8340469e-01   1.2192260e-01   1.7975372e-01  -2.0022555e-01  -2.3618318e-01  -3.0289482e-01  -2.7777810e-01  -3.5225672e-01  -5.2065037e-01   1.5328176e-02  -1.5464019e-01  -1.2769505e-01  -1.9239929e-01  -1.0519985e-01  -9.0320372e-02   1.4022355e-01   3.4786728e-01   5.6422074e-01   7.3628263e-01   2.5550035e-01   1.1853572e-01   8.9090931e-01   1.0000000e+00   4.0672252e-01   6.0708454e-01   7.3654931e-02   6.1225887e-02   1.8851094e-01   1.0497301e-01   6.2214262e-02   1.7948710e-01   4.0684266e-01   5.0010485e-01   1.0169042e-01  -6.3409867e-02   1.1351877e-01   1.9073092e-01  -2.1726374e-01  -2.2353456e-01  -8.0139618e-02   7.7042070e-02  -3.6970660e-02  -1.4690635e-02  -4.4838626e-04  -6.2268266e-02  -3.9452382e-02  -5.3863244e-02  -1.0237013e-01  -6.3937143e-02  -1.1120760e-01  -7.5859070e-02  -4.3501548e-02   2.1948559e-01   4.4036888e-02   2.1642085e-01   1.2308649e-01   1.7268031e-02  -2.0702689e-01  -1.3509337e-01   9.9448786e-02  -1.6076523e-01  -2.2084044e-01  -2.7146434e-01  -3.1235114e-02  -2.2383761e-02  -1.4624628e-02  -2.9754077e-01   4.4525090e-02  -7.8950539e-02   4.9410839e-02  -2.1986101e-01   1.8687161e-01   4.7982658e-02   1.6134484e-01   1.4997332e-01   6.2214475e-02   4.5666085e-02  -1.7840512e-01  -2.0628303e-01   6.2810145e-02   1.9762752e-01   4.7502929e-02  -1.5759514e-01  -3.4591227e-01  -2.0797902e-02   6.5365932e-02   6.7426723e-02  -1.0335654e-01  -8.8394105e-02
   3.4812103e-04   1.2328645e-01  -3.0727407e-02  -1.0834530e-01   2.0626965e-01   9.5697977e-03  -3.6152149e-01  -5.4140454e-01  -1.5110649e-01  -2.5809521e-01  -5.1298596e-01  -4.8997781e-01  -4.7225278e-01  -4.2514866e-01   1.2364108e-01  -1.4220898e-01  -6.7310882e-02   5.0284185e-02  -3.1416577e-01  -2.3471463e-01   6.2038338e-01   6.0988482e-01   1.7407410e-01   1.9432695e-01   5.0831194e-01   4.6457053e-01   6.0016416e-01   6.0258694e-01  -4.4084621e-01  -4.1025297e-01   1.5334278e-01   1.5214005e-01  -9.5808210e-02  -2.2997220e-01   1.0238257e-01  -1.3756694e-01   7.9969557e-02  -1.5929877e-01  -9.2624754e-02  -1.8424714e-01  -2.8029113e-01  -3.7180209e-01   3.0540638e-01   4.9525769e-01   5.3968509e-01   5.0323225e-01   4.4667299e-01   2.8301755e-01   5.3618235e-01   4.0672252e-01   1.0000000e+00   8.1352140e-01   2.9184263e-01   1.8048736e-01   1.9484157e-01   1.0089881e-01   2.2617636e-01   3.9071594e-01  -2.6177576e-01  -5.4793726e-02  -4.7186810e-01  -3.8164349e-01  -3.2828328e-01  -3.3120844e-01  -7.9013140e-02  -7.3240530e-02   1.9569335e-01   1.8681315e-01   4.1887820e-01   4.3723101e-01   5.3312855e-02   2.1106473e-02  -3.5653560e-01  -4.1002009e-01  -3.2570295e-01  -3.4359967e-01  -1.9485426e-01  -1.9559672e-01   1.4907832e-01   3.0272347e-01   2.2840397e-01   3.2444986e-01  -6.1955507e-02  -4.0501904e-01   4.0057538e-01   5.4119772e-01   4.6001546e-01  -3.2921151e-03  -1.8079430e-01  -3.7197686e-02  -6.7720140e-02  -2.2168642e-01   8.8172389e-03  -1.8520765e-01   1.8882810e-01   1.5289602e-01   2.1813131e-01   7.6076316e-02   2.2537373e-01  -3.2045861e-02  -6.7511599e-02  -5.6317335e-02  -1.1796549e-01  -8.5993158e-02  -2.9074323e-01  -1.6690705e-01   7.4688655e-02   3.2197385e-01   1.7699023e-01  -7.0438916e-02   1.1369969e-02   2.9763507e-02  -2.8587451e-01  -3.4836850e-02  -2.8789302e-01  -1.5359902e-01
   4.2961373e-02   1.8569897e-01  -1.0834189e-01  -1.6397241e-01   1.9627141e-01   1.7022323e-02  -3.8442578e-01  -5.3765454e-01  -9.1276264e-02  -1.9264011e-01  -4.3839427e-01  -3.6912454e-01  -3.4601102e-01  -3.4195998e-01   1.3912325e-01  -8.5407259e-02  -1.0004838e-01  -7.1438787e-03  -2.7031623e-01  -1.9638000e-01   4.7223714e-01   4.2067068e-01   4.3631223e-02   6.7575187e-02   3.7872160e-01   3.0778130e-01   4.9537610e-01   4.9683890e-01  -3.4268448e-01  -3.5247503e-01  -1.1109119e-02  -6.7745799e-04  -2.4786479e-01  -3.6328566e-01  -7.8905688e-02  -3.2132182e-01   7.2294770e-02  -1.7893683e-01  -7.9265590e-02  -1.4790897e-01  -1.9147112e-01  -3.2959474e-01   2.7983343e-01   4.8324875e-01   5.3093613e-01   5.7348006e-01   3.7666967e-01   2.7632796e-01   6.3311656e-01   6.0708454e-01   8.1352140e-01   1.0000000e+00   3.2026979e-01   3.3620895e-01   2.6321636e-01   2.2162715e-01   2.4224284e-01   4.1358459e-01  -9.1210583e-02   1.7712003e-01  -3.6659524e-01  -3.3677826e-01  -3.4743936e-01  -2.8502164e-01  -1.6562599e-01  -1.1567308e-01   7.8940902e-02   1.4849908e-01   3.8044883e-01   4.0993950e-01  -3.5997426e-02  -9.1124294e-02  -4.1850201e-01  -3.8929067e-01  -3.6044225e-01  -4.1844448e-01  -2.1925461e-01  -2.3124627e-01   8.6498638e-02   2.9893731e-01   1.5538483e-01   2.6011615e-01   1.5891342e-02  -3.4529958e-01   2.7678421e-01   4.7378752e-01   4.8284508e-01   6.4293666e-03  -1.4711922e-01   2.4379320e-02  -1.5539885e-01  -2.2027653e-01  -4.6468406e-02  -2.0633393e-01   1.8785138e-01   1.6334463e-01   1.8993194e-01   3.6411048e-02   1.9497807e-01  -6.4609599e-04  -3.6742800e-02   4.9522784e-02  -8.1444474e-02   1.6019018e-02  -2.8211013e-01  -2.2088149e-01   1.4639070e-01   3.0014472e-01   1.6798300e-01  -3.2567953e-02  -1.6567252e-02   5.8326711e-02  -1.7164944e-01   5.4687994e-02  -2.4667596e-01  -1.9565826e-01
   4.4758281e-01   4.1538182e-01   1.8445379e-01   2.0637338e-01  -4.2467920e-01  -5.4767836e-01  -9.2051999e-02  -1.5657073e-01  -3.7456676e-01  -5.6352993e-01  -1.6366583e-01  -2.2682930e-01  -2.3309177e-01  -2.5483586e-01  -4.9148169e-01  -5.0388238e-01   1.0080570e-01   1.9174040e-01   2.0167242e-01   3.1688197e-01  -1.1998290e-01  -1.0884490e-01   5.9281201e-02   3.5400683e-02  -7.4339664e-02  -1.4024760e-02  -3.0922569e-01  -2.9008237e-01  -1.5123801e-01  -1.9179249e-01   1.1085245e-01   1.3948088e-01  -1.0255316e-01  -7.9901853e-02  -1.5047662e-01  -3.6988149e-01  -3.1703306e-02   2.5412249e-02   1.5676180e-01   1.6516351e-01   8.9258406e-02   5.2210923e-02   4.2403653e-01   2.4414470e-01   1.5266165e-01   1.8440107e-01   6.3878899e-01   7.7286578e-01   1.4458982e-01   7.3654931e-02   2.9184263e-01   3.2026979e-01   1.0000000e+00   8.1245034e-01   7.1946612e-01   6.7001227e-01   4.8759475e-01   5.2346117e-01  -7.8093826e-02  -3.1373217e-02  -2.5085448e-01  -2.4163832e-01  -3.5290887e-02   1.2010426e-02  -5.2594439e-01  -5.4777428e-01  -7.6191115e-02  -2.7936821e-02   2.3343298e-01   3.5972860e-01  -5.0121606e-02   1.5102286e-01   2.3613339e-02  -6.4612282e-02   1.1096154e-01   3.9545937e-02  -2.1827837e-01  -1.0150662e-01   1.4914614e-01   2.4376638e-01   8.2966683e-02   1.7275664e-01  -1.0348297e-01  -1.8707790e-01  -2.1399367e-01  -3.4615942e-02   1.2812102e-01   9.2383994e-02   3.1159259e-01   3.8001773e-01   3.4807174e-01   1.3310377e-01  -1.3112754e-01  -1.9501587e-01   4.4366960e-01   3.1183934e-01   6.1368870e-01   5.4882210e-01   7.0825980e-01   5.8287037e-01   7.0476065e-02   1.5831546e-01   1.8238910e-01   1.6033808e-01  -2.0262745e-02  -7.0826352e-02   9.1729530e-02   5.1308304e-02   7.2107359e-02   2.3011654e-01   2.7161651e-01   5.0439818e-01   1.3244820e-01   2.4873320e-01  -2.2768893e-02  -5.7343765e-03
   4.0858536e-01   3.2048206e-01   2.3283414e-01   1.8284107e-01  -3.1226471e-01  -4.5878607e-01   5.7621729e-02  -1.7930638e-01  -2.1340442e-01  -4.3974267e-01  -1.1666321e-01  -2.4188283e-01  -4.5860827e-02  -2.5458573e-01  -4.6783541e-01  -5.3121915e-01   3.4368113e-02   3.6800857e-02   1.6312984e-01   2.0651525e-01  -1.3434721e-01  -2.4875922e-01   1.0727445e-01   9.5225385e-02  -3.2345198e-02  -2.8389950e-02  -3.0597970e-01  -3.0238504e-01  -1.8517413e-01  -3.0909050e-01  -2.1445092e-02   2.6243922e-02  -1.7539714e-01  -1.7390629e-01  -1.6248669e-01  -3.4650228e-01   6.7868170e-04  -1.0572902e-02   3.0653687e-01   3.0034160e-01   1.0674915e-01  -7.4413054e-03   3.4539512e-01   1.3303671e-01   4.2448355e-02   9.4408302e-02   4.7940079e-01   6.2254879e-01   1.0613038e-01   6.1225887e-02   1.8048736e-01   3.3620895e-01   8.1245034e-01   1.0000000e+00   6.2481149e-01   7.3567593e-01   4.3341185e-01   4.5427649e-01  -6.7592591e-02   1.2271970e-02  -2.2682504e-01  -2.3828899e-01  -1.7842195e-01  -1.7439857e-01  -3.3666543e-01  -3.9828788e-01  -1.5890366e-02   3.9942840e-02   2.4707120e-01   3.6153465e-01  -1.1911532e-02  -2.8153253e-02  -1.4696702e-01  -2.3952298e-01   1.2226677e-02  -8.9465760e-02  -2.0243829e-01  -1.4633550e-01   1.0013130e-01   1.9560799e-01  -1.3121121e-02   2.6648838e-02  -8.3931303e-02  -2.6782421e-01  -2.2408735e-01  -6.9416241e-02   2.1335347e-01   2.7297400e-01   1.8239534e-01   4.2754416e-01   3.6239347e-02   6.7080821e-02  -2.2433987e-01  -6.2712153e-02   3.5461382e-01   2.8831261e-01   5.2705998e-01   5.2284399e-01   5.2134239e-01   4.2400820e-01   1.0692275e-02   1.9447578e-01   2.5606205e-01   2.0618631e-01   1.7408159e-01   8.5194858e-02   4.3845797e-02  -5.9144639e-02   1.7994916e-02   2.3990582e-01   2.9753786e-01   4.7593577e-01   1.3781617e-01   3.3582619e-01   1.3748436e-01  -1.0565202e-02
   3.1444786e-01   2.5539850e-01   2.2649730e-01   2.1283799e-01  -1.5886062e-01  -2.6403851e-01   4.7291365e-02   8.1878784e-03  -1.0335190e-01  -1.7185515e-01  -4.2990265e-02  -1.5795418e-02  -1.5445118e-01  -2.2089182e-01  -3.2907625e-01  -3.0523726e-01   1.0943922e-02   5.5517794e-02   1.7233285e-01   2.5321880e-01  -2.0243143e-01  -1.8332952e-01  -3.9080889e-02  -4.1443756e-02  -1.7184674e-01  -1.6544575e-01  -2.5104464e-01  -2.5920174e-01  -1.1004669e-01  -9.8453953e-02  -3.8884175e-02  -5.7714574e-02  -1.0687076e-01  -1.6734274e-02  -2.5108283e-01  -3.3252631e-01   2.6855389e-01   3.3975088e-01   5.1623403e-01   5.2078816e-01   3.7719921e-01   3.6825553e-01   2.1106542e-01   9.0636392e-02   1.7171898e-02   1.7504194e-01   5.2852873e-01   5.7396613e-01   2.7198317e-01   1.8851094e-01   1.9484157e-01   2.6321636e-01   7.1946612e-01   6.2481149e-01   1.0000000e+00   8.3676759e-01   2.2554754e-01   2.6682844e-01   2.1042768e-01   1.4098106e-01  -9.2245347e-02  -9.4633928e-02  -4.5577119e-02   2.5840969e-02  -4.0023019e-01  -3.8569120e-01  -5.6994469e-02   6.4545596e-02   1.6397036e-02   1.3660526e-01  -4.9695181e-02  -3.6489531e-02   9.8045502e-02   1.0383082e-01   2.2764985e-01   2.0523850e-01   1.8016240e-02   3.2118362e-02  -8.5263313e-02  -5.7858325e-02  -2.3602983e-01  -1.1462521e-01  -2.3059203e-02  -9.8134534e-03  -3.6606458e-01  -2.2901471e-01   2.1729066e-01   3.3357028e-01   3.8751617e-01   3.0615468e-01   1.9247677e-01   2.5665538e-02  -2.5445168e-01  -2.1188804e-01   3.9950820e-01   1.8369234e-01   7.0926404e-01   4.7939486e-01   6.3078772e-01   4.6349412e-01  -1.6970675e-02   1.1132593e-01   4.9117714e-02   2.8396719e-02   1.1963316e-01   1.1574884e-01  -8.9369137e-02  -1.5520338e-01   2.2315017e-02   2.0917572e-01   3.0438472e-01   3.2291261e-01   9.8329679e-02   2.6699073e-01   1.9735126e-01   1.8524415e-01
   3.2014424e-01   1.9602338e-01   2.8453000e-01   1.8818145e-01  -2.8780288e-01  -3.5863561e-01   9.2506391e-02  -7.1201031e-02  -1.5068545e-01  -2.4239945e-01   3.1834079e-03  -2.8698274e-02   2.5747352e-02  -1.4711703e-01  -3.7950858e-01  -3.5346394e-01   2.4794087e-02  -4.1224904e-02   1.9532257e-01   2.2741961e-01  -3.1583833e-01  -3.3375876e-01   5.7919992e-02   3.7569758e-02  -1.2402537e-01  -1.2688672e-01  -3.6112911e-01  -3.6865712e-01  -6.9257190e-02  -1.2754350e-01  -5.7563277e-02  -3.6018580e-02  -1.2735094e-01  -3.9459786e-02  -1.8884622e-01  -2.5731021e-01   3.5175429e-01   4.0063113e-01   6.4766439e-01   6.6293408e-01   3.8686505e-01   4.3435490e-01   2.5474515e-01   7.6967550e-02  -8.1581778e-02   2.2622943e-02   5.1780074e-01   6.1129258e-01   1.6693418e-01   1.0497301e-01   1.0089881e-01   2.2162715e-01   6.7001227e-01   7.3567593e-01   8.3676759e-01   1.0000000e+00   2.3745516e-01   2.2933831e-01   9.8995479e-02   7.7055184e-02  -9.1653428e-02  -1.2393054e-01  -1.2969703e-01  -1.1432168e-01  -3.6691708e-01  -3.6257230e-01  -7.5163042e-03   1.1267673e-01  -2.3576916e-02   1.3859535e-01  -7.8373026e-02  -8.8735527e-02   1.2961275e-01   8.6360643e-02   3.1504964e-01   2.4329287e-01   7.6455825e-02   1.1020385e-01   9.6434355e-03  -9.9104638e-03  -2.1534832e-01  -1.3744135e-01  -1.3832826e-02  -1.4035777e-02  -3.3624467e-01  -2.0427039e-01   2.4946031e-01   4.4820629e-01   2.9956953e-01   3.9787167e-01   5.2678881e-02   8.0426699e-02  -2.7998696e-01  -1.5943976e-01   4.3305443e-01   2.5328625e-01   7.0573611e-01   5.9739847e-01   5.2028465e-01   4.5639483e-01  -7.2504688e-02   1.0933611e-01   4.2371715e-02   8.6211955e-02   2.3546000e-01   1.3446313e-01  -8.2124011e-02  -2.3434065e-01   8.3195913e-02   3.2990302e-01   4.2087010e-01   4.0339771e-01   1.0984696e-01   2.3856486e-01   1.9770147e-01   1.1574024e-01
   8.2550378e-01   7.9924392e-01  -1.8471113e-01  -1.3190398e-01  -3.0480269e-01  -5.0070289e-01  -4.7408230e-01  -3.6039674e-01  -3.7982463e-01  -5.3478993e-01  -1.6083237e-01  -2.2373735e-01  -2.7028145e-01  -3.0134252e-01  -3.7389984e-01  -3.8303853e-01   5.8696398e-01   6.5545390e-01   3.4040557e-01   6.0826809e-01   7.2167195e-03  -2.9002507e-02  -2.1447651e-01  -2.5973833e-01  -4.8213969e-02  -9.0140205e-02  -6.2824685e-02  -5.6553845e-02  -9.6230346e-02  -7.2369660e-02  -7.1914708e-02  -3.6996729e-02  -2.2568463e-01  -1.2893134e-01  -1.7980131e-01  -3.8648132e-01  -2.1474064e-01  -1.3987096e-01  -1.4119538e-01  -1.6664243e-01  -1.5586780e-01  -8.0720278e-02   4.9506348e-01   3.9046183e-01   2.9459843e-01   3.3643022e-01   4.8709492e-01   5.1791631e-01   8.4064760e-02   6.2214262e-02   2.2617636e-01   2.4224284e-01   4.8759475e-01   4.3341185e-01   2.2554754e-01   2.3745516e-01   1.0000000e+00   9.3036410e-01  -2.1657318e-01  -6.5608047e-02  -2.9316600e-01  -3.4102410e-01   1.0671086e-04   1.6693055e-01  -5.6496273e-01  -5.8106234e-01  -9.2380124e-02  -1.2497506e-01   6.8470648e-01   6.5862072e-01  -4.4789185e-02   1.4467391e-01   3.5049937e-02   6.7127187e-02  -2.2140298e-01  -7.2100238e-02  -9.0402766e-02  -5.3387480e-02   4.8763575e-01   5.9599943e-01   5.8771030e-01   5.8799411e-01  -1.2379478e-02  -2.3621212e-01  -1.7804688e-01  -9.4799633e-03   8.0414182e-02  -5.6239553e-03  -1.7734711e-01  -3.0097620e-02   1.0042602e-01  -1.2323874e-01  -2.9923555e-01  -4.0284512e-01   9.4268640e-02   1.1229001e-01   3.5701064e-01   2.6984123e-01   6.4177159e-01   4.2290861e-01   3.0916677e-02  -1.5543669e-01   1.2550320e-01  -1.2268435e-01  -2.7573476e-01  -2.6786349e-01   8.1029554e-02   1.4282815e-01   1.3919594e-02  -7.2697540e-02   8.3285421e-02   2.8658046e-01  -2.5173212e-02   2.7251715e-01  -1.8041577e-01  -5.8785753e-02
   6.9652699e-01   7.7578208e-01  -1.5889921e-01  -1.2097707e-01  -2.2682680e-01  -4.5576240e-01  -5.2048328e-01  -4.9834347e-01  -4.2515940e-01  -5.7115616e-01  -3.3531680e-01  -3.7125369e-01  -4.0515855e-01  -4.0513082e-01  -3.1986731e-01  -3.9746204e-01   4.5788703e-01   5.7207571e-01   1.8712488e-01   4.3362159e-01   1.7407941e-01   1.1994719e-01  -7.5810659e-02  -1.2226212e-01   1.2042753e-01   7.9685539e-02   1.0142678e-01   1.0512347e-01  -2.7211842e-01  -2.4049146e-01   5.1958241e-02   7.2515342e-02  -2.1276824e-01  -1.9529916e-01  -1.0779484e-01  -3.7132385e-01  -2.3401876e-01  -2.3516217e-01  -1.8751201e-01  -2.3567734e-01  -2.5584552e-01  -2.1976865e-01   5.5134380e-01   4.9949342e-01   4.3808702e-01   4.8221764e-01   5.4601199e-01   5.8924036e-01   1.9983439e-01   1.7948710e-01   3.9071594e-01   4.1358459e-01   5.2346117e-01   4.5427649e-01   2.6682844e-01   2.2933831e-01   9.3036410e-01   1.0000000e+00  -2.3831675e-01   2.4367948e-04  -4.1143780e-01  -4.1113447e-01  -1.1340481e-01   2.4510256e-02  -5.2557860e-01  -5.1614084e-01   4.2522668e-03  -5.3475664e-02   7.5474285e-01   7.4616818e-01  -1.8687101e-02   1.6121568e-01  -1.3608402e-01  -8.5110765e-02  -3.4549492e-01  -2.3033877e-01  -1.4100112e-01  -1.1233867e-01   4.0716569e-01   5.7188917e-01   4.8626659e-01   5.2092192e-01  -5.8713700e-02  -3.4428714e-01  -2.9900008e-02   1.0490396e-01   2.0858934e-01  -8.2804818e-03  -1.5198087e-01   2.4515838e-02   1.1546904e-01  -1.1777943e-01  -2.2383750e-01  -3.7718460e-01   1.1337734e-01   9.4739681e-02   4.1183925e-01   2.8309806e-01   6.5501018e-01   3.9707210e-01   3.2200006e-02  -1.4369087e-01   1.1086003e-01  -1.0990230e-01  -3.4281638e-01  -2.8678511e-01   7.9501854e-02   2.4733472e-01   2.9156259e-02  -1.2146838e-01   9.1295330e-02   2.8738555e-01  -3.5081279e-02   2.7610096e-01  -2.4873713e-01  -1.2023734e-01
  -1.1274515e-01  -1.7604142e-01   5.4894467e-02   3.5401299e-03   2.0067615e-01   2.4071916e-01   1.9578969e-01   4.0728316e-01   2.4769975e-01   3.8161260e-01   3.6699971e-01   4.2241801e-01   2.2355816e-01   2.8370456e-01   5.5891730e-02   2.6638542e-01  -1.3396985e-02   2.3502879e-02  -2.2235394e-02   9.0245759e-03  -2.4117922e-01  -2.0834771e-01  -3.3831119e-01  -3.2046194e-01  -3.8196411e-01  -4.2240611e-01  -1.8864684e-01  -1.2458464e-01   3.0800232e-01   2.7527836e-01  -2.7929585e-01  -3.0136279e-01   5.2466143e-03   1.0043689e-01  -3.3185774e-01  -3.0696070e-01  -9.5754991e-02  -3.1281472e-02   6.9057763e-02   1.7324094e-02   1.0773866e-01   1.4162821e-01  -3.3636496e-01  -2.4816598e-01  -6.9648493e-02   9.8829985e-02  -2.2765676e-01  -1.6853092e-01   3.6615712e-01   4.0684266e-01  -2.6177576e-01  -9.1210583e-02  -7.8093826e-02  -6.7592591e-02   2.1042768e-01   9.8995479e-02  -2.1657318e-01  -2.3831675e-01   1.0000000e+00   5.8678135e-01   7.2087421e-01   4.3311710e-01   4.8089561e-01   4.5038490e-01   2.9350566e-02   5.2040053e-02   2.0378855e-02   1.3349201e-01  -3.8910792e-01  -4.0423397e-01  -8.3170373e-02  -2.6429038e-01   1.6667417e-01   1.2631180e-01   1.7707840e-01   1.9083629e-01  -1.8137815e-01  -1.4245626e-01  -3.5109011e-01  -3.3861889e-01  -3.1148434e-01  -2.2442421e-01  -3.0814704e-02   1.8591640e-01  -3.9920794e-01  -3.9025911e-01  -2.5910451e-01  -7.5306696e-02   2.6989410e-01  -2.2241582e-02   1.1574456e-01   1.5858909e-01   1.6514485e-02  -1.2263027e-02   9.0701467e-02  -8.4182554e-02   4.2917055e-02  -9.6954099e-02  -1.5478867e-02   1.5845207e-01   2.0769679e-01   6.5411553e-02   1.8703016e-01   6.8565444e-02   1.5790347e-01   1.5079709e-02  -1.4227097e-01  -1.5043481e-01  -1.1567870e-01   9.0510077e-02  -2.0593923e-01  -1.3540571e-01   2.7981205e-01   1.0355390e-01   2.0984662e-01   7.9625351e-02
   7.1505491e-02   1.3142802e-01  -2.4375923e-01  -7.5506937e-02   2.1321036e-01   3.9378702e-01   1.7084803e-02   2.7325219e-01   3.5263096e-01   3.9718421e-01   2.3140817e-01   4.6120758e-01   7.4521397e-02   1.6331077e-01   1.9174245e-01   3.3643933e-01  -2.6742755e-02   5.5508034e-02   2.0444640e-02   7.2936660e-02  -1.1918362e-01  -3.7696794e-02  -4.3982091e-01  -3.8131113e-01  -2.5791132e-01  -2.7955522e-01  -4.2876057e-02   5.9340075e-02   1.5771553e-01   2.2881688e-01  -3.7059500e-01  -4.3636611e-01  -3.4411660e-01  -2.3843907e-01  -5.1803987e-01  -4.3032609e-01  -1.5498972e-01  -1.0798729e-01  -1.6362263e-01  -1.3024914e-01   1.2382055e-02   5.3481439e-02   5.0862121e-02   1.3424289e-01   1.4718722e-01   3.3796219e-01   1.4746331e-01   7.5916685e-02   3.6146059e-01   5.0010485e-01  -5.4793726e-02   1.7712003e-01  -3.1373217e-02   1.2271970e-02   1.4098106e-01   7.7055184e-02  -6.5608047e-02   2.4367948e-04   5.8678135e-01   1.0000000e+00   4.5129087e-01   5.0847600e-01  -3.8134842e-02   1.3403032e-01   1.0492822e-01   8.8490927e-02  -1.8334339e-01   5.0034736e-02  -1.1784166e-01  -1.1123243e-01  -8.5723721e-02  -2.3083616e-01   3.8161360e-02   6.0374930e-02   3.2136377e-02  -2.4019137e-02  -1.8555776e-01  -1.4132720e-01  -1.7551953e-01  -1.0311032e-01  -1.4528409e-01  -1.7195836e-01  -7.6513296e-02  -2.6414312e-02  -2.1178713e-01  -2.5764629e-01  -1.3863908e-01  -2.1932415e-01  -3.9573100e-02  -1.6362333e-02   9.1391818e-02  -5.5394796e-02  -1.1494387e-02  -1.9211622e-01  -3.4367707e-02  -2.1303854e-01   3.3885576e-02  -1.3488305e-01   7.3733641e-02   9.3337212e-02   2.8984534e-01   8.9741494e-02   1.9394720e-01   1.9735978e-01  -2.2219913e-02   1.5631894e-02   5.7562204e-02   1.8318140e-01  -7.4211124e-02  -7.5622081e-02  -9.7836832e-02   3.3765545e-02   2.5695292e-01   3.1680516e-02  -1.3256821e-02   7.5871551e-02
  -7.6154394e-02  -1.2408439e-01  -1.9810486e-02  -4.5836405e-02   1.6401112e-01   3.6901788e-01   3.7545448e-01   6.6736657e-01   4.4325905e-01   5.5356061e-01   5.7877177e-01   6.8905388e-01   4.2970735e-01   5.0030633e-01   1.1932851e-01   3.8440521e-01  -4.8091709e-02   1.8002790e-02   9.4573507e-03   4.3959068e-02  -3.9406870e-01  -3.4783767e-01  -4.8572040e-01  -4.3484255e-01  -4.9641783e-01  -5.5939090e-01  -3.6564072e-01  -2.9713825e-01   4.3812938e-01   4.3132440e-01  -5.1455942e-01  -5.2693811e-01  -1.3844956e-01  -2.9841288e-02  -4.1020616e-01  -2.1412552e-01  -3.1212118e-02   8.1666977e-02   3.6794923e-02   7.5525888e-03   1.5341520e-01   2.7039901e-01  -3.7572693e-01  -3.3950868e-01  -2.6537497e-01  -1.7697180e-01  -3.5670398e-01  -3.4721862e-01   5.0444910e-02   1.0169042e-01  -4.7186810e-01  -3.6659524e-01  -2.5085448e-01  -2.2682504e-01  -9.2245347e-02  -9.1653428e-02  -2.9316600e-01  -4.1143780e-01   7.2087421e-01   4.5129087e-01   1.0000000e+00   7.3819425e-01   5.0880681e-01   5.3747365e-01   2.6498514e-01   1.7234978e-01  -2.5184350e-01  -1.4945537e-01  -5.2084480e-01  -5.5293170e-01  -1.7765801e-01  -2.9326179e-01   3.8233556e-01   3.1682192e-01   3.5392845e-01   3.6419556e-01  -7.5578265e-02  -8.5040832e-02  -2.9650798e-01  -3.5146949e-01  -2.5348011e-01  -3.0856858e-01   4.9090385e-04   2.7159155e-01  -3.9217899e-01  -4.7241240e-01  -3.9979780e-01  -1.0273012e-01   1.7445218e-01  -9.2979099e-02   9.7477244e-02   5.5696163e-02   9.5538686e-03   6.3045145e-02  -1.3265735e-01  -2.7675997e-01  -1.7468512e-01  -2.8034633e-01  -2.2745700e-01   4.1106815e-02   1.3675974e-01   8.9717265e-02   2.0380021e-01   1.2868498e-01   2.8628186e-01   1.1586099e-01  -1.1864000e-01  -2.2486544e-01  -2.4745043e-01   7.2058446e-02  -2.0346118e-01  -1.5129481e-01   3.0515467e-01   2.5602333e-02   2.2279404e-01   1.0478225e-01
  -6.3944435e-02  -5.1888549e-02  -3.3815739e-02   1.0588688e-01   1.2211827e-01   4.8275730e-01   4.9858467e-01   7.7257154e-01   5.5239561e-01   6.3113453e-01   5.2098775e-01   7.5183170e-01   3.6251382e-01   4.9634424e-01   1.8505272e-01   4.6315989e-01  -1.7502178e-01  -1.1124951e-01   6.3234906e-02   6.0542011e-02  -3.4476539e-01  -2.1910481e-01  -4.2517618e-01  -3.0797846e-01  -4.5626537e-01  -4.1339815e-01  -2.9962751e-01  -2.4576522e-01   3.3654302e-01   3.9133741e-01  -4.2308210e-01  -4.6553739e-01  -1.1372226e-01   6.6483119e-02  -4.0940627e-01  -1.1844764e-01  -9.8658165e-02   7.7538629e-02  -5.6902958e-02   5.6794171e-02   9.3254547e-02   2.2022201e-01  -2.1077685e-01  -2.1569288e-01  -2.5446377e-01  -1.4766318e-01  -2.1105951e-01  -2.8203281e-01  -8.7982708e-02  -6.3409867e-02  -3.8164349e-01  -3.3677826e-01  -2.4163832e-01  -2.3828899e-01  -9.4633928e-02  -1.2393054e-01  -3.4102410e-01  -4.1113447e-01   4.3311710e-01   5.0847600e-01   7.3819425e-01   1.0000000e+00   6.4889660e-02   2.3307622e-01   4.6739626e-01   4.4703375e-01  -2.9804692e-01  -1.4019288e-01  -4.2340310e-01  -4.5020274e-01  -1.4687710e-01  -1.9789780e-01   2.9345664e-01   3.4744596e-01   3.0420582e-01   3.2345164e-01  -4.5463252e-05  -4.0779443e-02  -2.3453866e-01  -3.0057936e-01  -2.8510804e-01  -4.4563564e-01  -2.4352834e-01   1.3834325e-01  -2.5961773e-01  -3.1207442e-01  -3.9777384e-01  -1.9515370e-01   9.6996639e-02   3.4829824e-02   4.2193691e-02  -1.3810727e-01   5.7396393e-02   7.5282227e-02  -2.2605327e-01  -3.0984013e-01  -2.3744498e-01  -3.7192105e-01  -2.9967211e-01  -1.3471038e-01   1.8960745e-01   6.1584710e-02   2.1303666e-01   1.2571881e-01   2.1334974e-01   8.2939390e-02  -6.1664574e-02  -1.1194735e-01  -2.4885824e-01  -6.7725955e-02  -1.2100031e-01  -2.9648098e-01   1.2430058e-01  -1.2950689e-01   1.3444410e-01   4.9912320e-02
  -3.3340364e-02  -2.8469833e-02  -3.8245287e-02  -6.4553138e-02   4.1328943e-03  -9.8915802e-02  -9.7513453e-02   2.9052611e-01  -9.1901898e-02   2.7169491e-02   4.0459891e-01   2.2986154e-01   1.9925509e-01   2.2743792e-01  -8.7172048e-02   3.0959926e-02   3.9510505e-01   4.4679676e-01   1.6757792e-01   2.7135142e-01  -2.6091046e-01  -2.3033348e-01  -2.6448522e-01  -3.4356703e-01  -3.5218523e-01  -4.4075423e-01  -2.9850212e-01  -2.7695005e-01   4.9798979e-01   4.1042208e-01  -9.9634182e-02  -1.0425413e-01   1.5779879e-01   2.2246228e-01  -1.2173834e-01  -1.5066602e-01  -6.3004848e-02   3.5401163e-02  -9.1985877e-04  -9.4567716e-02   7.2357243e-02   1.9424105e-01  -2.8451164e-01  -2.8918310e-01  -9.7426915e-02  -6.9792231e-02  -2.5757570e-01  -1.9389983e-01   1.2259101e-01   1.1351877e-01  -3.2828328e-01  -3.4743936e-01  -3.5290887e-02  -1.7842195e-01  -4.5577119e-02  -1.2969703e-01   1.0671086e-04  -1.1340481e-01   4.8089561e-01  -3.8134842e-02   5.0880681e-01   6.4889660e-02   1.0000000e+00   8.4543840e-01  -3.2235920e-01  -3.2596425e-01  -1.8982993e-01  -2.7046119e-01  -2.8897679e-01  -4.0645680e-01  -1.1020066e-01   3.5951362e-03   4.6220479e-01   3.5498711e-01   2.7110093e-01   3.9157033e-01   4.9733449e-04   3.4905635e-02   4.8365499e-02  -3.9638468e-03   1.3739690e-01   2.4455679e-01   2.1544869e-01   3.2247631e-01  -4.2991107e-01  -4.5673857e-01  -2.7771332e-01  -7.1814829e-02   1.8602224e-01  -3.0342058e-01   2.6355402e-01   2.1818038e-01  -8.9321108e-02  -1.5081007e-01   6.9637067e-02   4.9954144e-02  -1.1807109e-02   1.6240015e-02   1.5089362e-01   2.5821344e-01  -2.3606817e-02   2.4434177e-02   2.5924069e-02  -4.0398573e-03  -9.4642221e-03  -1.7461295e-01  -9.2606984e-02  -1.4647312e-01  -3.8049230e-02   1.5336341e-01  -2.8956767e-01  -7.1995651e-02   2.3461392e-01   2.0485956e-02   4.8432889e-02  -1.4541300e-02
   2.1180345e-01   2.2786936e-01  -2.1782154e-01  -1.2900011e-01  -6.9412227e-02  -7.4989704e-02  -1.5023660e-01   3.8995963e-01  -8.7962666e-04   7.1438228e-02   4.8763281e-01   4.2987920e-01   1.9525524e-01   2.6590650e-01  -1.0500456e-01   1.0128741e-01   5.3853500e-01   6.3651886e-01   3.3847297e-01   5.0306741e-01  -3.3327806e-01  -2.4622830e-01  -5.5932520e-01  -6.1701848e-01  -5.5371568e-01  -6.3055902e-01  -3.5088047e-01  -3.2607661e-01   5.8079161e-01   6.1143316e-01  -2.5807577e-01  -2.8407206e-01  -1.5914314e-02   1.4993373e-01  -4.1231690e-01  -3.5711485e-01  -1.1530656e-01   9.8697947e-02  -1.0306679e-01  -1.1289722e-01   1.5151430e-01   2.9731818e-01  -2.4155245e-01  -2.7947157e-01  -6.7481895e-02   1.9548852e-02  -1.7903724e-01  -1.8252915e-01   1.5645668e-01   1.9073092e-01  -3.3120844e-01  -2.8502164e-01   1.2010426e-02  -1.7439857e-01   2.5840969e-02  -1.1432168e-01   1.6693055e-01   2.4510256e-02   4.5038490e-01   1.3403032e-01   5.3747365e-01   2.3307622e-01   8.4543840e-01   1.0000000e+00  -4.3071517e-01  -4.1884371e-01  -4.3853196e-01  -4.0355492e-01  -2.2995788e-01  -3.5004296e-01  -6.1957883e-02   9.3270228e-02   5.0510590e-01   5.2473481e-01   2.6133145e-01   4.1644008e-01   3.3384721e-02   1.0656157e-01   1.2892051e-01   1.5116607e-01   2.4978483e-01   3.3509997e-01   2.2903007e-01   3.6968890e-01  -6.0916093e-01  -5.4343680e-01  -4.2833925e-01  -1.3811638e-01   1.3885537e-01  -2.5725545e-01   3.0012354e-01   9.2298536e-02  -1.2457978e-01  -2.9306330e-01  -1.2553673e-01  -1.1527433e-01  -7.9448955e-02  -1.5588067e-01   2.5233817e-01   2.5149179e-01   4.3412099e-02  -2.8898584e-02   7.8604086e-02  -2.9589469e-02  -1.2744314e-01  -2.3314746e-01  -7.5886658e-02  -1.0852950e-01  -1.0796730e-01  -4.3338567e-02  -3.8174750e-01  -7.9201658e-02   2.4291765e-01  -1.8089429e-02  -6.4234581e-02   3.8493425e-02
  -4.5953316e-01  -4.7971687e-01   2.2137579e-01   1.0558708e-01   4.3501322e-01   5.8861926e-01   5.2353150e-01   2.1824230e-01   4.9530191e-01   5.2174011e-01  -5.5117937e-03   8.5040073e-02   9.4548252e-02   1.1343636e-01   4.2400366e-01   3.4071277e-01  -5.4496724e-01  -5.4716420e-01  -3.8103213e-01  -5.7016266e-01   1.9652042e-01   1.6357737e-01   2.1765384e-01   3.1376385e-01   2.1412064e-01   2.1031387e-01   2.5955175e-01   2.6777290e-01  -2.3515411e-01  -2.2809542e-01  -7.2066481e-02  -1.0786723e-01   5.9812169e-02  -9.0825347e-02   3.0077885e-01   4.5358082e-01  -1.0345533e-01  -2.3714055e-01  -1.1563528e-01  -9.7084770e-02  -2.5769587e-01  -2.7225576e-01  -1.6956356e-01  -9.0826823e-02  -6.4258143e-02  -1.4907401e-01  -3.8168560e-01  -4.1896386e-01  -2.3586737e-01  -2.1726374e-01  -7.9013140e-02  -1.6562599e-01  -5.2594439e-01  -3.3666543e-01  -4.0023019e-01  -3.6691708e-01  -5.6496273e-01  -5.2557860e-01   2.9350566e-02   1.0492822e-01   2.6498514e-01   4.6739626e-01  -3.2235920e-01  -4.3071517e-01   1.0000000e+00   8.5534140e-01   3.0146537e-01   2.7844632e-01  -2.3610120e-01  -2.1447514e-01  -1.0752536e-02  -2.2223541e-01  -2.2458094e-01  -2.1900659e-01  -8.2382575e-02  -1.0127717e-01  -1.1164643e-01  -2.1817149e-01  -3.8403919e-01  -4.7375489e-01  -4.1067727e-01  -5.8190978e-01  -2.1508669e-01  -2.1326356e-01   4.8780172e-01   2.0990165e-01   6.0607337e-02  -8.2834064e-02  -7.4778990e-02  -3.2020551e-03  -2.0642540e-01  -4.5533713e-02   2.4359981e-01   5.0701768e-01  -2.5068530e-01  -2.3767629e-01  -3.6677936e-01  -3.0795676e-01  -5.9809166e-01  -3.5622383e-01   1.0002037e-01   1.2449225e-01   7.6935243e-02   7.0840211e-02   3.0550804e-01   2.8389084e-01   5.7740518e-03  -8.0840287e-03  -1.5911736e-01  -7.5961532e-02   2.3445379e-02  -2.9178252e-01  -2.5285877e-02  -2.0193108e-02   1.9461784e-01  -3.1729132e-02
  -5.5945693e-01  -5.2442205e-01   2.2906629e-01   2.2696973e-01   2.8468146e-01   4.8668436e-01   4.6154879e-01   2.5511328e-01   2.6986328e-01   4.0163052e-01  -6.2965544e-02   2.2298009e-02   1.0102504e-01   2.2953558e-01   2.6977269e-01   3.4265219e-01  -5.4827127e-01  -6.1265081e-01  -4.5310127e-01  -6.0128537e-01   1.9170442e-01   1.8561613e-01   2.8953381e-01   4.2400757e-01   2.2602487e-01   2.8707141e-01   2.6515560e-01   2.6917219e-01  -2.4765925e-01  -2.5519728e-01   7.0236292e-02   6.8777702e-02   2.4023872e-01   1.4705101e-01   4.1797760e-01   5.6822147e-01  -1.3067215e-01  -1.8709117e-01  -1.2396414e-01  -6.0323463e-02  -2.6404536e-01  -2.8172034e-01  -1.9698221e-01  -8.5545867e-02  -3.1738544e-02  -1.4311067e-01  -4.3109573e-01  -4.2845319e-01  -1.6895865e-01  -2.2353456e-01  -7.3240530e-02  -1.1567308e-01  -5.4777428e-01  -3.9828788e-01  -3.8569120e-01  -3.6257230e-01  -5.8106234e-01  -5.1614084e-01   5.2040053e-02   8.8490927e-02   1.7234978e-01   4.4703375e-01  -3.2596425e-01  -4.1884371e-01   8.5534140e-01   1.0000000e+00   4.3569516e-01   4.2209079e-01  -2.6977882e-01  -2.2814399e-01   1.9870420e-02  -1.6788757e-01  -3.4475788e-01  -2.8957526e-01  -1.3788967e-01  -2.0536192e-01  -4.7677352e-02  -1.0743088e-01  -3.7694057e-01  -5.1211334e-01  -4.7408035e-01  -5.7698389e-01  -2.2470031e-01  -1.5597253e-01   4.9646075e-01   3.4960641e-01  -6.8442162e-03  -9.0364915e-02   6.2066563e-02   9.5283027e-02  -2.4648744e-01  -7.5098795e-02   2.7262316e-01   4.3200155e-01  -2.7287420e-01  -2.0318516e-01  -3.6135153e-01  -2.3712447e-01  -6.0630254e-01  -4.4883901e-01   4.9157639e-02   3.9303680e-02  -4.4250424e-02  -3.2073809e-03   1.3855352e-01   1.8518352e-01  -2.6039573e-02  -2.5962288e-02  -1.6099040e-01  -1.2387419e-01   7.5306155e-02  -4.0167580e-01  -1.0286441e-01  -7.8182628e-02   1.5470214e-01  -7.1427263e-02
  -3.6106170e-01  -4.1575131e-01   2.5690257e-01   8.7862109e-02  -1.1896699e-01  -2.0643252e-01   1.0093612e-02  -3.9604172e-01  -4.5180762e-01  -3.4956754e-01  -4.3627662e-01  -5.4832502e-01  -1.3135257e-01  -9.0435475e-02  -1.5820099e-01  -1.6917223e-01  -1.8805479e-01  -3.3576716e-01  -3.8665591e-01  -5.3816296e-01   2.1678090e-01   1.5028412e-01   6.0454744e-01   5.9949980e-01   4.5777073e-01   5.4273438e-01   2.1704607e-01   2.2822736e-01  -4.4777901e-01  -5.3118851e-01   5.3097657e-01   5.7020351e-01   5.4073928e-01   3.1877431e-01   7.4282726e-01   5.4679700e-01  -9.9206460e-02  -2.6324823e-01  -3.7730147e-02  -6.4871253e-02  -3.3175902e-01  -3.4755415e-01   1.6155273e-01   1.4478823e-01   3.2328860e-01   1.2724270e-01  -7.5287797e-02   1.1824907e-01   1.1382679e-02  -8.0139618e-02   1.9569335e-01   7.8940902e-02  -7.6191115e-02  -1.5890366e-02  -5.6994469e-02  -7.5163042e-03  -9.2380124e-02   4.2522668e-03   2.0378855e-02  -1.8334339e-01  -2.5184350e-01  -2.9804692e-01  -1.8982993e-01  -4.3853196e-01   3.0146537e-01   4.3569516e-01   1.0000000e+00   8.7977545e-01   1.0396323e-01   2.5882722e-01   2.0743180e-01   1.1170629e-01  -4.0017569e-01  -5.1605876e-01  -1.7116355e-01  -3.5221315e-01  -9.2984758e-02  -9.6461632e-02  -2.2431284e-01  -2.4752487e-01  -2.6589938e-01  -1.3643454e-01  -1.2569709e-01  -2.0394680e-01   4.8673152e-01   3.9977767e-01   1.5317567e-01  -2.6944170e-02   9.6254610e-02   1.5892428e-01   6.4568361e-02   3.7671903e-01   3.5956227e-01   3.9872704e-01  -1.9797224e-02   1.8766362e-02   1.0547810e-01   2.3947790e-01  -6.9907238e-02   5.2048560e-02   3.9438306e-02   6.2269329e-02  -8.8523263e-02  -7.9027946e-02   1.7541681e-02   9.7138152e-02   2.1243821e-02   2.8059009e-02  -1.7035448e-01  -4.9471914e-02   1.7326265e-01   1.0415567e-01  -1.2657461e-02   2.0213290e-01   1.1635290e-01  -1.4463387e-01
  -3.3845318e-01  -4.4421831e-01   1.8294329e-01   1.3619582e-01  -1.6763532e-01  -1.6798680e-01   3.1339581e-02  -2.4955005e-01  -3.4745996e-01  -2.4982564e-01  -3.1970378e-01  -3.7367545e-01  -6.8992345e-02  -1.0740969e-02  -1.7424524e-01  -1.3106346e-01  -1.4065274e-01  -3.1840268e-01  -2.9255156e-01  -4.6241693e-01   7.6598990e-02   2.9192532e-02   4.0964348e-01   4.1808750e-01   2.6903705e-01   3.5692288e-01   6.5396422e-02   1.0359703e-01  -3.0834330e-01  -3.8532173e-01   4.3193969e-01   4.4653274e-01   4.3729656e-01   3.1189771e-01   5.3545496e-01   4.3325949e-01  -2.4322621e-02  -1.4676178e-01  -1.1478297e-02   1.1241393e-02  -1.7444170e-01  -1.9202282e-01   1.5964031e-01   1.4872453e-01   2.9612182e-01   1.5288749e-01   1.2464676e-02   1.7885467e-01   1.7752920e-01   7.7042070e-02   1.8681315e-01   1.4849908e-01  -2.7936821e-02   3.9942840e-02   6.4545596e-02   1.1267673e-01  -1.2497506e-01  -5.3475664e-02   1.3349201e-01   5.0034736e-02  -1.4945537e-01  -1.4019288e-01  -2.7046119e-01  -4.0355492e-01   2.7844632e-01   4.2209079e-01   8.7977545e-01   1.0000000e+00  -3.5773778e-02   1.6036529e-01   2.2786724e-01   1.3874210e-01  -3.2201746e-01  -4.3863062e-01  -9.7955298e-02  -2.7092986e-01  -8.2355278e-02  -1.7263138e-03  -2.4818960e-01  -2.2613595e-01  -3.4517852e-01  -1.4434947e-01  -1.0844587e-01  -1.4720908e-01   2.9754698e-01   2.9443754e-01   2.2737376e-02  -1.0881329e-01   6.5035733e-02   1.2014121e-01   1.2885585e-01   4.7028698e-01   3.4649900e-01   4.2593622e-01  -4.7827209e-02  -3.5755867e-02   1.4072195e-01   2.0981045e-01   1.1659791e-02   1.2770472e-01   1.0414996e-01   1.4491809e-01  -9.2049816e-02  -4.5269318e-02   6.2764703e-02   1.5660546e-01   5.4797755e-02   4.1683639e-02  -1.4347590e-01  -5.9662037e-02   2.0599840e-01   1.9635474e-01   1.0665064e-01   1.2457153e-01   1.1914945e-01  -3.2370515e-02
   4.7197298e-01   5.8280472e-01  -1.9348891e-01  -1.0212915e-01  -3.4579424e-02  -2.3913487e-01  -4.1524249e-01  -5.3591625e-01  -3.1819111e-01  -4.2530969e-01  -5.1567651e-01  -4.0629217e-01  -4.5150741e-01  -3.8691627e-01  -6.6776636e-02  -1.4163530e-01   1.6783839e-01   3.2586787e-01   6.1473866e-02   2.0367661e-01   3.3205292e-01   2.6408294e-01   1.4236012e-01   1.4475677e-01   3.1705121e-01   3.3531812e-01   3.3034916e-01   3.2754587e-01  -3.9216460e-01  -3.2988803e-01   1.5599898e-01   1.7670074e-01  -9.7904122e-02  -1.8667260e-01   9.2317812e-02  -1.2799364e-01  -1.1136955e-01  -1.4549810e-01  -2.0597149e-01  -2.4306109e-01  -2.5701920e-01  -3.3374740e-01   4.2399121e-01   4.6924258e-01   3.7408859e-01   3.5945000e-01   4.0894652e-01   3.6921263e-01  -5.2286184e-02  -3.6970660e-02   4.1887820e-01   3.8044883e-01   2.3343298e-01   2.4707120e-01   1.6397036e-02  -2.3576916e-02   6.8470648e-01   7.5474285e-01  -3.8910792e-01  -1.1784166e-01  -5.2084480e-01  -4.2340310e-01  -2.8897679e-01  -2.2995788e-01  -2.3610120e-01  -2.6977882e-01   1.0396323e-01  -3.5773778e-02   1.0000000e+00   8.9053752e-01  -6.6969512e-02  -1.6767944e-02  -3.0876088e-01  -2.1915598e-01  -5.5060789e-01  -3.5328932e-01  -9.2968438e-02  -1.4277540e-01   3.7068017e-01   5.4678309e-01   4.6750752e-01   5.0750556e-01  -1.5769910e-03  -2.5639696e-01   3.3380757e-01   4.2450039e-01   3.8710396e-01   6.3433166e-02  -2.0381664e-01   1.2112132e-01  -5.0506992e-02  -2.8952958e-01  -9.3517731e-02  -2.3373951e-01   2.8565657e-03   1.7631844e-02   1.3505170e-01   1.0708860e-01   3.0575343e-01   3.5900966e-02   8.3172089e-02  -1.7814838e-01   5.8142180e-02  -1.6183036e-01  -3.0898259e-01  -1.6234477e-01   1.7073222e-01   2.8030451e-01  -7.3430738e-02  -1.8879455e-01   9.1357543e-02   8.4764065e-02  -2.3935247e-01   8.7051695e-02  -3.1048123e-01  -2.1935438e-02
   4.1138627e-01   5.1885038e-01  -1.5348157e-01  -1.5495868e-02  -1.7148456e-01  -3.4249055e-01  -3.9759827e-01  -5.7230124e-01  -4.2505571e-01  -5.2619781e-01  -6.0389166e-01  -4.9069322e-01  -4.7536512e-01  -4.1429015e-01  -1.8525456e-01  -2.3780732e-01   6.9726483e-02   1.8701524e-01  -7.0643905e-02   8.4736723e-02   2.8394217e-01   1.9750889e-01   2.2011018e-01   2.3521044e-01   2.9533999e-01   3.6013710e-01   2.4194972e-01   2.5566770e-01  -5.5001305e-01  -4.5530579e-01   2.2341610e-01   2.6624750e-01  -6.7327230e-02  -1.9111481e-01   1.8456270e-01  -7.8441213e-02  -1.0794286e-01  -1.3477436e-01  -1.7926548e-01  -1.7112979e-01  -2.2824138e-01  -2.9139660e-01   5.3063829e-01   4.9163538e-01   4.3548847e-01   3.9154394e-01   4.9785634e-01   5.1860053e-01   4.9318151e-04  -1.4690635e-02   4.3723101e-01   4.0993950e-01   3.5972860e-01   3.6153465e-01   1.3660526e-01   1.3859535e-01   6.5862072e-01   7.4616818e-01  -4.0423397e-01  -1.1123243e-01  -5.5293170e-01  -4.5020274e-01  -4.0645680e-01  -3.5004296e-01  -2.1447514e-01  -2.2814399e-01   2.5882722e-01   1.6036529e-01   8.9053752e-01   1.0000000e+00   6.4741945e-02   9.6439051e-02  -3.8089034e-01  -3.1683877e-01  -5.1533887e-01  -3.8757119e-01  -1.2320366e-01  -8.5269628e-02   2.4016432e-01   4.3133327e-01   3.1104312e-01   4.1135001e-01  -1.1610594e-01  -2.9547331e-01   3.4444322e-01   4.3211175e-01   3.7999488e-01   5.9466536e-02  -7.7242143e-02   2.4082335e-01   3.9018746e-02  -1.5249790e-01  -2.4689440e-02  -1.8812854e-01  -7.0454377e-03  -2.4047098e-02   2.3721592e-01   1.9317118e-01   3.8372951e-01   1.3675936e-01   1.4473760e-01  -6.1480844e-02   7.5149670e-02  -9.9680440e-02  -2.6533025e-01  -7.3768242e-02   2.7726533e-01   3.5215610e-01  -9.4591338e-02  -2.4905864e-01   1.3018169e-01   2.0936335e-01  -1.8427463e-01   1.4276273e-01  -2.4373394e-01   1.2165513e-02
  -1.8756995e-01  -1.8923233e-01  -9.3960393e-02  -3.6703206e-02  -5.2708791e-02  -1.3514044e-01  -1.1285734e-01  -1.5922132e-01  -1.3198254e-01  -1.7709092e-01  -1.4313730e-01  -1.9985486e-01  -5.6700899e-02  -8.9970957e-02  -9.4328630e-02  -1.9172775e-01  -1.9497190e-02  -1.6404198e-02  -1.9650104e-01  -2.1057192e-01   2.4659749e-01   2.2153194e-01   1.5486089e-01   1.2638096e-01   1.9487692e-01   1.9144385e-01   2.6958087e-02   5.8425293e-02  -2.1601285e-01  -2.4336680e-01   3.1695078e-01   3.2849505e-01   2.5286081e-01   2.1862380e-01   1.9054258e-01   2.5120706e-01  -1.1527542e-02  -1.0201074e-01  -1.2547214e-01  -1.0981796e-01   4.6775675e-02  -8.3619398e-02  -1.3949914e-01  -1.8589923e-01   4.7773608e-02   9.5853572e-03  -7.1528765e-02   1.2748414e-02   7.4492252e-02  -4.4838626e-04   5.3312855e-02  -3.5997426e-02  -5.0121606e-02  -1.1911532e-02  -4.9695181e-02  -7.8373026e-02  -4.4789185e-02  -1.8687101e-02  -8.3170373e-02  -8.5723721e-02  -1.7765801e-01  -1.4687710e-01  -1.1020066e-01  -6.1957883e-02  -1.0752536e-02   1.9870420e-02   2.0743180e-01   2.2786724e-01  -6.6969512e-02   6.4741945e-02   1.0000000e+00   6.7551228e-01  -1.5018202e-01  -2.6272175e-01  -9.3472928e-02  -2.3280503e-01   2.2677188e-01   2.9322695e-01  -3.0416145e-01  -2.1311873e-01  -2.3913811e-01  -8.4586186e-02  -3.3905868e-02   2.5667807e-02  -3.2385821e-02  -2.1951326e-03  -1.7761944e-01  -1.3698171e-01   1.5501932e-02   9.7285039e-02   2.1686969e-01   3.1108072e-01   2.1521314e-01   8.1241873e-02  -2.4118489e-01  -2.7448079e-01  -1.3092915e-01  -1.0994797e-01   6.4809218e-04  -1.3722975e-02  -7.1305073e-02   5.0759588e-02  -9.1428991e-02   7.4024262e-02  -4.1154703e-03   2.3742674e-01   3.8098269e-02   1.8910250e-01  -2.4789557e-01  -3.2395850e-01  -1.4080557e-01   1.1867896e-01   1.2922362e-01  -4.0566916e-02   1.1071961e-01   1.1842388e-01
   3.7819019e-02   1.5465378e-03   3.4281385e-02   1.3128100e-01  -3.5891253e-01  -4.2755777e-01  -1.1677074e-01  -1.4762867e-01  -3.8822272e-01  -4.2569047e-01  -1.1231894e-01  -2.4407383e-01  -1.0630788e-01  -1.2508776e-01  -1.6595804e-01  -3.1929994e-01   2.4145793e-01   1.5451610e-01   1.3756897e-01   7.4437033e-02   1.5068503e-02   8.2949565e-02   1.6008968e-01   7.8893426e-02   3.0856389e-02   8.4228263e-02  -1.5962185e-01  -1.4588975e-01  -6.0575452e-02  -1.1293675e-01   4.7174565e-01   4.5222694e-01   2.3544837e-01   2.1632623e-01   2.7401612e-01   2.5874510e-01  -6.6542946e-02  -1.3234302e-01  -2.2510049e-01  -1.9055058e-01  -2.6334825e-02  -3.1176825e-02   1.1353160e-01   2.0123524e-03   5.0743263e-02   2.9102461e-02   8.0632353e-02   2.2002198e-01  -5.6787479e-02  -6.2268266e-02   2.1106473e-02  -9.1124294e-02   1.5102286e-01  -2.8153253e-02  -3.6489531e-02  -8.8735527e-02   1.4467391e-01   1.6121568e-01  -2.6429038e-01  -2.3083616e-01  -2.9326179e-01  -1.9789780e-01   3.5951362e-03   9.3270228e-02  -2.2223541e-01  -1.6788757e-01   1.1170629e-01   1.3874210e-01  -1.6767944e-02   9.6439051e-02   6.7551228e-01   1.0000000e+00   1.2947656e-01   6.7922667e-02   1.1537357e-01   4.0592058e-03   3.2873581e-01   4.1364102e-01   1.0783584e-02   2.3698146e-02  -1.1379108e-02   9.2446497e-02   6.5958612e-02   2.9077699e-02  -1.4388893e-02  -2.8931319e-04  -2.9592506e-01  -2.8604599e-01   6.5569988e-02   5.6035252e-02   4.5952662e-01   4.5746580e-01   2.8704112e-01   1.1370433e-01  -2.4061315e-01  -2.3499736e-01  -5.3871134e-02  -1.2220256e-02   2.0221885e-01   2.7472757e-01   3.8372235e-02   1.1270765e-01   1.6414250e-02   8.0174349e-02  -1.2715991e-01   4.1607461e-02   1.2874657e-01   2.5473107e-01  -1.4647541e-01  -2.8161631e-01  -7.3090406e-02   2.2923944e-01   2.8469189e-01  -2.6933169e-02  -9.1110844e-02  -2.7712137e-02
   2.1999855e-01   1.1157322e-01  -4.2430351e-02  -8.8132249e-02  -1.5882663e-01  -1.9235711e-02   5.0010476e-02   3.4857052e-01   1.3932137e-01   2.0652996e-01   5.2593561e-01   4.9409228e-01   2.6351755e-01   1.6481901e-01   2.1970900e-02   1.5954141e-01   4.7617832e-01   3.3274003e-01   4.9698364e-01   5.2714103e-01  -4.7945359e-01  -3.4289432e-01  -3.6805632e-01  -4.5754940e-01  -4.5004003e-01  -4.5631771e-01  -4.7096960e-01  -4.3207657e-01   6.8388374e-01   6.1096584e-01  -1.5463941e-01  -2.4445334e-01  -1.0494511e-01   1.0945853e-01  -3.0408752e-01  -1.8919929e-01   2.8481599e-01   4.3615816e-01   2.6714912e-01   2.9123774e-01   2.5493698e-01   5.6528045e-01  -1.4312153e-02  -1.3878773e-01  -2.7246816e-01  -1.9316730e-01   8.4362043e-02   5.3231720e-02  -1.0172898e-01  -3.9452382e-02  -3.5653560e-01  -4.1850201e-01   2.3613339e-02  -1.4696702e-01   9.8045502e-02   1.2961275e-01   3.5049937e-02  -1.3608402e-01   1.6667417e-01   3.8161360e-02   3.8233556e-01   2.9345664e-01   4.6220479e-01   5.0510590e-01  -2.2458094e-01  -3.4475788e-01  -4.0017569e-01  -3.2201746e-01  -3.0876088e-01  -3.8089034e-01  -1.5018202e-01   1.2947656e-01   1.0000000e+00   8.3900505e-01   7.3812891e-01   8.5631999e-01   4.5923319e-01   4.2149275e-01   2.7792757e-01   1.1653503e-01   2.1811541e-01   8.4463914e-02   2.0712979e-01   3.9393160e-01  -5.0878071e-01  -5.4422057e-01  -2.6646760e-01  -6.4050195e-02  -2.4311196e-02  -2.6875643e-01   2.0217066e-01   1.7407526e-01  -1.4001126e-01  -1.4053189e-01  -2.2217797e-02  -1.3035611e-01   1.4255014e-01  -3.7255484e-02   1.0082015e-01   2.6181532e-01   2.9971924e-02   6.1139474e-02   8.1499555e-02   9.4590271e-02   1.1636219e-01  -8.3450187e-02  -1.3225237e-01  -2.6366955e-01  -1.3036416e-01   1.1989448e-01   2.5270608e-02   8.1658463e-02   2.0214840e-01  -7.8672225e-02   2.7766553e-02  -4.2050472e-03
   2.8949598e-01   2.5396756e-01  -8.7659188e-02  -5.7894775e-02  -1.1155723e-01   6.1121092e-02   4.1551758e-02   4.1386633e-01   1.9645270e-01   2.8552061e-01   5.1190638e-01   5.7216133e-01   2.1203527e-01   2.0126471e-01   7.1920071e-02   2.8467533e-01   4.1555487e-01   3.7429757e-01   5.4242712e-01   5.9755596e-01  -5.1576186e-01  -3.4862484e-01  -4.7822773e-01  -5.3820645e-01  -5.4755012e-01  -5.6485752e-01  -3.8022251e-01  -3.7295159e-01   6.0493698e-01   6.7454943e-01  -2.2082872e-01  -3.1561386e-01  -1.6388320e-01   8.3720534e-02  -3.6536910e-01  -2.4404941e-01   1.7342045e-01   4.2029290e-01   1.7098369e-01   2.5702390e-01   2.5526431e-01   5.9141030e-01  -9.0522915e-02  -1.8414759e-01  -3.2649318e-01  -1.6744698e-01  -7.9461294e-03  -7.2881077e-02  -1.6219115e-01  -5.3863244e-02  -4.1002009e-01  -3.8929067e-01  -6.4612282e-02  -2.3952298e-01   1.0383082e-01   8.6360643e-02   6.7127187e-02  -8.5110765e-02   1.2631180e-01   6.0374930e-02   3.1682192e-01   3.4744596e-01   3.5498711e-01   5.2473481e-01  -2.1900659e-01  -2.8957526e-01  -5.1605876e-01  -4.3863062e-01  -2.1915598e-01  -3.1683877e-01  -2.6272175e-01   6.7922667e-02   8.3900505e-01   1.0000000e+00   5.7350163e-01   7.9487665e-01   4.0513048e-01   3.3536805e-01   2.0095821e-01   9.9375169e-02   1.9368320e-01   5.6480530e-02   1.7371322e-01   4.1173001e-01  -4.7648379e-01  -4.7053385e-01  -2.3302018e-01  -1.9479043e-02   3.0896706e-03  -2.0574814e-01   1.8800927e-01  -2.8465989e-03  -1.8913510e-01  -1.6899937e-01  -7.7866174e-02  -1.1537881e-01   2.6294933e-02  -1.0296257e-01   1.1817248e-01   1.8351040e-01   1.0427232e-01   6.1714032e-02   8.0721386e-02  -3.3479903e-02   5.7391718e-03  -1.7408793e-01  -2.0820303e-02  -1.7226638e-01  -9.7326153e-03   1.3296850e-02  -5.9897106e-02  -1.0308573e-01   7.7453808e-02  -1.4483153e-01  -6.7336427e-02   3.5749283e-02
   2.6227241e-02  -1.5294533e-01   1.8123903e-01   3.4780997e-02  -2.4875519e-01  -4.8675647e-02   2.9001594e-01   3.7625971e-01   7.6959690e-02   1.3506101e-01   4.6610486e-01   4.0508362e-01   3.8938426e-01   2.5905523e-01  -7.7243527e-02   7.8033004e-02   1.4297205e-01  -4.1081333e-02   3.3110994e-01   2.3417955e-01  -5.2917286e-01  -3.6588606e-01  -1.3407325e-01  -1.8540920e-01  -3.5182571e-01  -3.0961623e-01  -5.0917351e-01  -4.7311297e-01   5.0899112e-01   4.2219192e-01  -1.0201388e-01  -1.5108800e-01  -2.2879025e-02   9.8925180e-02  -1.9045632e-01  -7.2831367e-02   3.8419453e-01   4.7330164e-01   4.3024220e-01   4.9101638e-01   3.1978099e-01   5.6192539e-01   3.8403000e-02  -1.4424483e-01  -2.8231257e-01  -2.6429383e-01   6.6151500e-02   1.0693085e-01  -7.9282138e-02  -1.0237013e-01  -3.2570295e-01  -3.6044225e-01   1.1096154e-01   1.2226677e-02   2.2764985e-01   3.1504964e-01  -2.2140298e-01  -3.4549492e-01   1.7707840e-01   3.2136377e-02   3.5392845e-01   3.0420582e-01   2.7110093e-01   2.6133145e-01  -8.2382575e-02  -1.3788967e-01  -1.7116355e-01  -9.7955298e-02  -5.5060789e-01  -5.1533887e-01  -9.3472928e-02   1.1537357e-01   7.3812891e-01   5.7350163e-01   1.0000000e+00   6.8354276e-01   4.0318141e-01   3.8079554e-01  -1.8189656e-02  -2.4925349e-01  -1.2648339e-01  -2.4941114e-01   1.4700200e-01   3.5343561e-01  -4.2734909e-01  -4.6018446e-01  -2.8317173e-01  -1.3372751e-02   1.3301576e-01  -6.2057915e-02   1.8790522e-01   2.5928110e-01  -3.5665778e-02  -7.4271962e-03   8.3279881e-02  -6.5433553e-02   2.5913297e-01   1.3313187e-01   1.7462070e-02   2.2196954e-01  -1.0454850e-01   1.0740989e-01  -4.3104118e-03   7.1692629e-02   2.8510258e-01   5.8017166e-02  -1.2292475e-01  -3.8454999e-01  -1.0810879e-01   2.6403858e-01   2.0329648e-01   2.3105221e-01   1.8912616e-01  -3.8121560e-02   1.4089008e-01  -1.4713859e-02
   1.5874752e-01   1.3109844e-02   9.0074651e-02   1.7547392e-02  -5.5067846e-02   6.6825664e-02   1.5455496e-01   3.7691122e-01   2.2526381e-01   2.8281873e-01   5.2280401e-01   4.8070693e-01   2.9752984e-01   1.6175873e-01   6.2329001e-02   1.9868500e-01   3.1716574e-01   1.8618445e-01   4.9231069e-01   4.4817060e-01  -4.3818204e-01  -3.2724621e-01  -2.8959713e-01  -3.4960089e-01  -4.2697807e-01  -4.5006588e-01  -3.9621839e-01  -3.8754419e-01   5.6913432e-01   5.2551574e-01  -1.9037933e-01  -2.6099372e-01  -2.6171891e-02   1.6779249e-01  -2.5505088e-01  -1.4533405e-01   2.5358807e-01   4.3903471e-01   3.6648236e-01   3.8945948e-01   2.0229276e-01   5.3415208e-01  -5.1627484e-02  -1.7582905e-01  -2.6007080e-01  -2.0158149e-01   6.4157645e-02   2.4886839e-02  -8.9491523e-02  -6.3937143e-02  -3.4359967e-01  -4.1844448e-01   3.9545937e-02  -8.9465760e-02   2.0523850e-01   2.4329287e-01  -7.2100238e-02  -2.3033877e-01   1.9083629e-01  -2.4019137e-02   3.6419556e-01   3.2345164e-01   3.9157033e-01   4.1644008e-01  -1.0127717e-01  -2.0536192e-01  -3.5221315e-01  -2.7092986e-01  -3.5328932e-01  -3.8757119e-01  -2.3280503e-01   4.0592058e-03   8.5631999e-01   7.9487665e-01   6.8354276e-01   1.0000000e+00   3.8601393e-01   3.8209785e-01   2.1705136e-01   5.4270320e-04   2.6250755e-02  -8.0494719e-02   1.0478469e-01   3.0087838e-01  -4.7803248e-01  -5.3892238e-01  -1.6665034e-01   4.2280541e-02   4.3720814e-02  -2.0778512e-01   1.1813773e-01   1.1991055e-01  -2.0692548e-01  -1.1133657e-01   1.0230143e-01  -2.2090773e-02   2.1343623e-01   3.5671581e-02   1.2497334e-01   2.5678474e-01  -1.4800840e-02   5.5657143e-02   2.2423960e-02   9.0434217e-03   1.2218379e-01  -1.1863927e-01  -2.0983692e-01  -3.7763415e-01  -6.5258101e-02   2.3331090e-01   1.3259662e-01   4.3266548e-02   2.0176755e-01  -5.6918065e-02   6.6342027e-02  -5.6133526e-02
  -2.7024281e-02  -5.4612871e-02  -1.0871347e-02   4.8145066e-03  -7.3012351e-02  -5.6421500e-02  -9.1872472e-03  -1.8037956e-03  -1.1915955e-02   9.4879267e-02   2.4724017e-02   7.5722452e-02   3.2798240e-02  -7.5391677e-02   2.4430881e-02   2.5774488e-02   1.3490871e-01  -3.1778590e-02   1.5511552e-01   1.0668698e-01  -1.7789066e-01  -1.6548856e-01   1.9014914e-02  -1.6630561e-02  -3.0346515e-02  -2.8002550e-02  -1.5165915e-01  -2.1544115e-01   1.8705243e-01   1.4400743e-01   8.4905258e-02   2.0232364e-02   6.9790272e-02   1.1865925e-01   1.0524080e-01   2.7920303e-01   5.5021872e-01   5.1619619e-01   3.4114917e-01   4.2279167e-01   3.6916807e-01   4.3515209e-01  -3.1110519e-02  -5.0270387e-02  -1.8411108e-01  -1.7812473e-01   8.0781352e-02  -1.6417686e-02  -9.8625799e-02  -1.1120760e-01  -1.9485426e-01  -2.1925461e-01  -2.1827837e-01  -2.0243829e-01   1.8016240e-02   7.6455825e-02  -9.0402766e-02  -1.4100112e-01  -1.8137815e-01  -1.8555776e-01  -7.5578265e-02  -4.5463252e-05   4.9733449e-04   3.3384721e-02  -1.1164643e-01  -4.7677352e-02  -9.2984758e-02  -8.2355278e-02  -9.2968438e-02  -1.2320366e-01   2.2677188e-01   3.2873581e-01   4.5923319e-01   4.0513048e-01   4.0318141e-01   3.8601393e-01   1.0000000e+00   8.3571688e-01   9.0083753e-02  -4.3859752e-02  -3.6962933e-02  -5.8713479e-02   2.7199045e-01   3.5490145e-01  -1.6360955e-01  -1.4352642e-01   2.2131889e-02   2.0624593e-01  -6.1162951e-02  -1.2822985e-01  -1.2181794e-01  -1.4251916e-02  -7.8300981e-02  -4.6166989e-02  -2.8844865e-01  -3.0570721e-01   3.9225797e-03  -1.2093243e-01  -7.3663267e-02  -1.4334482e-01  -1.3554703e-01   1.5298037e-02  -1.2934924e-01   8.5483372e-03   1.1118185e-01   1.9909523e-01  -1.1276349e-01  -2.1311786e-01  -2.7652017e-01  -1.6114129e-01   1.5426253e-01   1.3844311e-02   7.6584502e-03  -3.4796814e-02   1.0295285e-01   1.8680432e-01
  -3.1355744e-02  -8.1159512e-02   4.1892864e-02   1.7842681e-01  -1.6663320e-01  -1.2482222e-01  -7.2958250e-02   3.0584232e-02  -1.2405568e-01  -3.0691949e-02  -6.4453975e-02   1.3301279e-02  -8.4781994e-02  -7.3299879e-02  -1.1093310e-01  -5.4860006e-02   1.7008809e-01  -3.5207087e-03   1.0816960e-01   1.3236491e-01  -1.3827596e-01  -1.2298886e-01   5.0048377e-02   3.2508187e-02  -4.7857803e-02  -1.2157408e-02  -1.9845435e-01  -2.3294954e-01   1.6669497e-01   1.6610389e-01   1.8292652e-01   1.3038559e-01   1.0986980e-01   1.8357060e-01   1.2977221e-01   3.1144707e-01   4.9906008e-01   5.5000844e-01   3.0932654e-01   4.2328116e-01   3.8187212e-01   4.7284831e-01   6.7692517e-03  -2.8851941e-02  -1.3658459e-01  -1.6641680e-01   1.3851131e-01   1.0555834e-01  -4.1350975e-02  -7.5859070e-02  -1.9559672e-01  -2.3124627e-01  -1.0150662e-01  -1.4633550e-01   3.2118362e-02   1.1020385e-01  -5.3387480e-02  -1.1233867e-01  -1.4245626e-01  -1.4132720e-01  -8.5040832e-02  -4.0779443e-02   3.4905635e-02   1.0656157e-01  -2.1817149e-01  -1.0743088e-01  -9.6461632e-02  -1.7263138e-03  -1.4277540e-01  -8.5269628e-02   2.9322695e-01   4.1364102e-01   4.2149275e-01   3.3536805e-01   3.8079554e-01   3.8209785e-01   8.3571688e-01   1.0000000e+00   1.4704633e-01   4.7838017e-02  -5.8069267e-02   4.5592403e-02   2.1230515e-01   3.2093133e-01  -2.3532540e-01  -1.3645088e-01  -8.6680814e-02   1.6156553e-01   1.1907029e-01  -1.4159864e-02  -3.1568369e-02   1.0215763e-01  -2.5781740e-02  -4.1556812e-02  -2.4314151e-01  -2.6448922e-01   3.8425402e-02  -4.4230112e-02  -2.8580760e-02  -5.3748996e-02  -1.2169687e-01  -2.6293474e-02  -1.6093575e-01  -8.7209013e-03   9.3805776e-02   1.7039810e-01  -4.8979542e-02  -1.5713764e-01  -1.5619965e-01  -1.3130293e-01   2.1535395e-01   8.1600983e-02   8.4197630e-02  -1.1125827e-01   7.0838165e-02   2.0452045e-01
   4.1463239e-01   3.9740935e-01  -1.5221747e-01  -7.2655685e-02  -1.8518112e-01  -2.3132014e-01  -3.1046698e-01  -2.1719119e-01  -1.3808505e-01  -2.4434667e-01  -1.1289500e-02  -8.7373558e-02  -1.0449882e-01  -2.1454430e-01  -1.7377674e-01  -2.3017121e-01   6.6693888e-01   4.0325663e-01   4.2918102e-01   4.9731576e-01   2.4539094e-02   2.2240784e-02  -1.1869654e-01  -1.5521142e-01   4.7517085e-02   4.0042505e-02   1.5545733e-02  -2.9797776e-02   3.0424336e-01   2.1868492e-01  -1.7204788e-02  -3.9864758e-02  -1.0982028e-01  -1.8206054e-03  -9.3268970e-02  -1.5059084e-01   6.0883159e-02   9.9897051e-02   7.0045705e-02   2.4077122e-02  -1.7046927e-01   1.2911713e-02   3.7081731e-01   2.5820503e-01   1.0578562e-01   6.5131892e-02   3.1773164e-01   2.0939755e-01  -4.6324313e-02  -4.3501548e-02   1.4907832e-01   8.6498638e-02   1.4914614e-01   1.0013130e-01  -8.5263313e-02   9.6434355e-03   4.8763575e-01   4.0716569e-01  -3.5109011e-01  -1.7551953e-01  -2.9650798e-01  -2.3453866e-01   4.8365499e-02   1.2892051e-01  -3.8403919e-01  -3.7694057e-01  -2.2431284e-01  -2.4818960e-01   3.7068017e-01   2.4016432e-01  -3.0416145e-01   1.0783584e-02   2.7792757e-01   2.0095821e-01  -1.8189656e-02   2.1705136e-01   9.0083753e-02   1.4704633e-01   1.0000000e+00   7.5705011e-01   7.4600282e-01   5.8325726e-01   9.7527890e-02  -1.2705086e-01  -1.1143845e-01  -5.1017215e-03   1.2767412e-01   3.0442521e-02  -3.1553823e-01  -2.2410259e-01  -1.5116175e-01  -1.0729146e-01  -2.8229896e-01  -3.2108095e-01   2.3658038e-01   3.5040188e-01   1.9334164e-01   1.9035838e-01   1.8841130e-01   8.5926851e-02  -3.1086435e-01  -3.1103588e-01  -1.8365944e-01  -2.0269078e-02  -3.5284835e-01  -4.0319193e-01  -2.1755329e-01  -8.8445542e-02   3.1976536e-01   2.4984722e-01   1.8072971e-01   1.0021246e-01  -2.8803804e-02   1.6865909e-02  -2.4574466e-01  -2.9380485e-01
   4.2921223e-01   4.7454927e-01  -3.6766461e-01  -1.9121148e-01  -1.6757727e-01  -2.4719670e-01  -4.9149378e-01  -3.3281713e-01  -2.1137435e-01  -3.1358594e-01  -1.1843883e-01  -1.1920101e-01  -1.8492978e-01  -1.8996879e-01  -1.3854423e-01  -2.1098961e-01   6.0710430e-01   5.8350677e-01   3.2564731e-01   4.3588042e-01   9.7578150e-02   8.4432434e-02  -2.0961103e-01  -2.3689721e-01   2.3588546e-02   3.2049924e-03   8.1184660e-02   7.5288503e-02   2.0772256e-01   2.1976386e-01  -4.0913421e-03  -5.0610652e-03  -1.6116655e-01  -7.7624549e-02  -1.9564086e-01  -3.3137913e-01  -3.0984808e-02  -4.6880635e-02  -1.5164758e-01  -1.5183015e-01  -9.5008772e-02  -5.0022870e-02   3.6345985e-01   3.7117128e-01   3.0035156e-01   3.1330898e-01   3.9917233e-01   2.6453309e-01   1.5880943e-01   2.1948559e-01   3.0272347e-01   2.9893731e-01   2.4376638e-01   1.9560799e-01  -5.7858325e-02  -9.9104638e-03   5.9599943e-01   5.7188917e-01  -3.3861889e-01  -1.0311032e-01  -3.5146949e-01  -3.0057936e-01  -3.9638468e-03   1.5116607e-01  -4.7375489e-01  -5.1211334e-01  -2.4752487e-01  -2.2613595e-01   5.4678309e-01   4.3133327e-01  -2.1311873e-01   2.3698146e-02   1.1653503e-01   9.9375169e-02  -2.4925349e-01   5.4270320e-04  -4.3859752e-02   4.7838017e-02   7.5705011e-01   1.0000000e+00   7.3304489e-01   7.9534484e-01   1.7301205e-01  -5.3945800e-02  -1.1697309e-01   9.3855486e-02   1.4309117e-01  -2.0621938e-02  -3.4471426e-01  -1.5545522e-01  -5.1058813e-02  -1.6500549e-01  -1.4477663e-01  -3.3899842e-01   2.4457947e-02   1.5609983e-01   8.2173021e-02  -2.5905615e-02   3.0312708e-01   9.6350354e-02  -2.4781968e-02  -9.3522555e-02  -1.1600263e-02  -4.5675056e-02  -2.6554332e-01  -2.8673882e-01   7.3365389e-02   1.1870606e-01   1.7902866e-01  -9.1798762e-02  -4.9262660e-02   7.9641921e-02  -1.2914388e-01  -1.4509191e-02  -2.8490155e-01  -5.6339776e-02
   4.7918616e-01   4.8305220e-01  -4.1015422e-01  -3.8241972e-01  -1.1860921e-01  -1.8340961e-01  -5.0399813e-01  -3.0655560e-01  -1.5403031e-01  -2.0892934e-01   2.1533426e-02  -6.5284142e-02  -1.0850750e-01  -1.5538070e-01  -1.0742888e-02  -5.6881636e-02   6.3016346e-01   5.7789965e-01   3.7430770e-01   5.1456945e-01   1.2401542e-01   1.2030033e-01  -2.8856000e-01  -3.5081482e-01  -1.1489873e-02  -3.8551854e-02   1.6278246e-01   1.2289795e-01   2.8871179e-01   2.9416794e-01  -1.5913057e-01  -1.4800661e-01  -2.6186633e-01  -1.6305745e-01  -1.6497101e-01  -3.0848245e-01  -1.0625032e-01  -5.0337334e-02  -2.7491735e-01  -2.7667715e-01  -2.2898391e-01  -1.1212136e-01   3.3389396e-01   2.8387555e-01   2.0698151e-01   1.6815455e-01   2.3227170e-01   8.8333127e-02   2.9400436e-02   4.4036888e-02   2.2840397e-01   1.5538483e-01   8.2966683e-02  -1.3121121e-02  -2.3602983e-01  -2.1534832e-01   5.8771030e-01   4.8626659e-01  -3.1148434e-01  -1.4528409e-01  -2.5348011e-01  -2.8510804e-01   1.3739690e-01   2.4978483e-01  -4.1067727e-01  -4.7408035e-01  -2.6589938e-01  -3.4517852e-01   4.6750752e-01   3.1104312e-01  -2.3913811e-01  -1.1379108e-02   2.1811541e-01   1.9368320e-01  -1.2648339e-01   2.6250755e-02  -3.6962933e-02  -5.8069267e-02   7.4600282e-01   7.3304489e-01   1.0000000e+00   7.8602980e-01   2.1042620e-01  -7.1857972e-04  -1.8945094e-02   8.8086963e-02   9.5636091e-02  -1.0259840e-01  -4.8779007e-01  -4.0496325e-01  -7.2493361e-02  -1.9792214e-01  -2.5735998e-01  -3.4321584e-01   6.3722703e-02   2.3417532e-01  -1.7746005e-02  -2.0587465e-02   2.0344600e-01   4.9130765e-03  -1.0319432e-01  -1.7703507e-01  -8.6494306e-02  -1.1415677e-01  -4.2274558e-01  -4.4555856e-01   7.9827170e-02   1.8275387e-01   1.9176749e-01   1.1155563e-02  -1.4408942e-01   4.9247937e-02  -2.0407295e-01  -9.6627815e-02  -4.0809669e-01  -1.8730058e-01
   3.2528855e-01   3.8348890e-01  -4.3248259e-01  -2.6978915e-01  -1.4093979e-01  -3.1624042e-01  -6.3371253e-01  -3.6244685e-01  -3.6832507e-01  -3.9282032e-01  -1.6072490e-01  -1.8905203e-01  -2.3925494e-01  -1.5000503e-01  -8.9797194e-02  -9.8757688e-02   6.2121937e-01   6.8400105e-01   2.4259030e-01   4.1710669e-01   1.5301112e-01   1.5785485e-01  -2.0864125e-01  -2.7938580e-01   1.3298106e-03  -1.2858061e-02   1.3797809e-01   1.6651498e-01   2.1062212e-01   2.4910516e-01   7.8558399e-02   1.0453129e-01  -3.9983116e-02   6.4654512e-03  -1.0879878e-01  -3.1845274e-01  -1.3578451e-02  -1.9982424e-02  -2.9218514e-01  -3.1721233e-01  -7.1537989e-02  -8.9493653e-02   2.0958528e-01   2.5608558e-01   3.3584660e-01   2.8869440e-01   2.9750882e-01   1.6051285e-01   2.3927935e-01   2.1642085e-01   3.2444986e-01   2.6011615e-01   1.7275664e-01   2.6648838e-02  -1.1462521e-01  -1.3744135e-01   5.8799411e-01   5.2092192e-01  -2.2442421e-01  -1.7195836e-01  -3.0856858e-01  -4.4563564e-01   2.4455679e-01   3.3509997e-01  -5.8190978e-01  -5.7698389e-01  -1.3643454e-01  -1.4434947e-01   5.0750556e-01   4.1135001e-01  -8.4586186e-02   9.2446497e-02   8.4463914e-02   5.6480530e-02  -2.4941114e-01  -8.0494719e-02  -5.8713479e-02   4.5592403e-02   5.8325726e-01   7.9534484e-01   7.8602980e-01   1.0000000e+00   2.7685889e-01   1.4826255e-01  -5.8321378e-02   1.8557869e-01   1.3579085e-02  -1.6538605e-01  -2.8481631e-01  -2.8985324e-01   1.3530143e-01  -4.4327823e-02  -6.1460879e-02  -3.7219068e-01   8.2027704e-03   1.6156485e-01  -8.4400254e-03  -1.2742528e-02   3.8948176e-01   1.2305697e-01   3.2922293e-02  -2.4069491e-02  -8.5295288e-02  -1.5968510e-01  -3.9220085e-01  -3.4499841e-01   1.9168129e-01   2.5585796e-01   1.4590533e-01  -1.3222341e-01  -2.4956697e-01   1.4042293e-01  -1.5492867e-01  -1.1819858e-01  -3.7247586e-01   2.6279777e-02
  -2.3225771e-03  -8.8915939e-02  -2.2871333e-01  -2.8544741e-01  -6.3246368e-02  -1.4278937e-01  -1.8354381e-01  -1.7165475e-01  -1.4303973e-01  -2.0424022e-02   1.7671279e-01   7.9291952e-02   2.4341694e-01   1.4940912e-01   1.8391748e-01   1.5131611e-01   2.2685892e-01   2.5461659e-01   3.0648516e-01   1.4121864e-01  -1.5687526e-01  -1.6536954e-01  -4.3995134e-03  -5.6344767e-02  -1.0737266e-01  -1.4347386e-01  -6.3699081e-02  -9.2107790e-02   3.9786289e-01   3.1390404e-01   1.9140938e-02   1.6961028e-02  -7.7450623e-02  -3.2458917e-02  -1.8371016e-02   2.6193051e-02   3.7770050e-01   1.9945803e-01   1.2873989e-01   4.7501809e-02   4.1691726e-01   3.0552025e-01  -8.9115663e-02  -3.2393319e-02  -4.2871103e-02  -4.2348203e-02  -2.2237159e-02  -7.7570755e-02   5.1029762e-02   1.2308649e-01  -6.1955507e-02   1.5891342e-02  -1.0348297e-01  -8.3931303e-02  -2.3059203e-02  -1.3832826e-02  -1.2379478e-02  -5.8713700e-02  -3.0814704e-02  -7.6513296e-02   4.9090385e-04  -2.4352834e-01   2.1544869e-01   2.2903007e-01  -2.1508669e-01  -2.2470031e-01  -1.2569709e-01  -1.0844587e-01  -1.5769910e-03  -1.1610594e-01  -3.3905868e-02   6.5958612e-02   2.0712979e-01   1.7371322e-01   1.4700200e-01   1.0478469e-01   2.7199045e-01   2.1230515e-01   9.7527890e-02   1.7301205e-01   2.1042620e-01   2.7685889e-01   1.0000000e+00   5.9777530e-01  -3.9124326e-02  -6.1773307e-04   5.9519584e-02   7.0377298e-02  -1.1858294e-01  -1.5349750e-01  -3.7620687e-02   8.5581334e-02  -9.4313052e-02  -8.9440943e-02  -1.9903181e-01  -1.3334748e-01  -1.0179827e-01  -2.7551459e-03  -1.2060617e-02  -3.4303430e-02  -1.6949886e-01   1.5184859e-01  -2.1065699e-01  -1.3472861e-01  -6.5986734e-02   2.4599139e-02   5.7560194e-04  -1.2489001e-01  -9.5019207e-02  -9.9679852e-02  -5.8517100e-02   1.2489148e-01  -9.8962154e-07  -1.3488863e-01  -1.9338827e-01   2.2653501e-01
  -1.2999270e-01  -1.9399015e-01  -3.2976108e-01  -2.7162629e-01  -2.5979145e-01  -8.6404695e-02  -3.5082294e-02   2.3729798e-01  -8.6791280e-02   1.6880052e-01   4.2076545e-01   5.0146293e-01   4.4148325e-01   5.1233797e-01   1.1065299e-01   4.5348208e-01   1.5479966e-01   1.7366067e-01   2.6788861e-01   1.7417504e-01  -4.4385753e-01  -3.5403532e-01  -1.2659448e-01  -1.6849667e-01  -3.9365946e-01  -2.9375016e-01  -3.5316250e-01  -3.0332533e-01   5.5300838e-01   6.2246609e-01  -5.9501601e-03   1.6840677e-02   7.3731957e-02   2.4224851e-01  -1.7648126e-01  -2.7523971e-02   4.6340540e-01   5.3252377e-01   2.0175336e-01   2.5690715e-01   5.9541363e-01   5.6160452e-01  -2.6639040e-01  -2.5981927e-01  -2.2001418e-01  -1.7507021e-01  -1.3407105e-01  -1.8816240e-01  -2.7670339e-02   1.7268031e-02  -4.0501904e-01  -3.4529958e-01  -1.8707790e-01  -2.6782421e-01  -9.8134534e-03  -1.4035777e-02  -2.3621212e-01  -3.4428714e-01   1.8591640e-01  -2.6414312e-02   2.7159155e-01   1.3834325e-01   3.2247631e-01   3.6968890e-01  -2.1326356e-01  -1.5597253e-01  -2.0394680e-01  -1.4720908e-01  -2.5639696e-01  -2.9547331e-01   2.5667807e-02   2.9077699e-02   3.9393160e-01   4.1173001e-01   3.5343561e-01   3.0087838e-01   3.5490145e-01   3.2093133e-01  -1.2705086e-01  -5.3945800e-02  -7.1857972e-04   1.4826255e-01   5.9777530e-01   1.0000000e+00  -3.1976188e-01  -2.0196843e-01  -2.9804800e-01   3.1373866e-02   7.1556634e-02  -6.8696250e-03   1.7909732e-01   1.5990243e-01   1.4587041e-01  -8.9104702e-02  -1.9609324e-01  -2.3049717e-01  -2.0236778e-01  -1.8059164e-01  -1.3117591e-01  -1.5309155e-01   1.2472558e-02   1.8185130e-01  -1.4917606e-01  -1.8262046e-01  -2.1633351e-02   2.9938009e-02   4.9805907e-02  -1.0629159e-01  -2.3540894e-01  -1.0376555e-01  -2.4326932e-01  -3.6689207e-03  -4.3456660e-02  -2.9306129e-01  -7.4817459e-02   2.8249037e-01
  -3.5309475e-01  -2.2325222e-01   1.4554597e-01   8.5056484e-02   2.3470674e-01   1.6763057e-01   2.0886017e-03  -4.2473820e-01  -1.3127492e-01  -1.2143169e-01  -5.9493311e-01  -5.3185114e-01  -3.6721260e-01  -2.1252549e-01   3.5385541e-01   1.2823542e-01  -5.0047518e-01  -4.3367940e-01  -5.0519997e-01  -6.0234183e-01   5.6556906e-01   5.1838780e-01   5.8199761e-01   6.3459568e-01   6.4516472e-01   7.0087705e-01   5.9747191e-01   5.8263866e-01  -5.8636290e-01  -5.9012872e-01   3.7538671e-01   4.0715288e-01   1.4053780e-01  -1.7341411e-01   6.5479434e-01   5.1909534e-01  -1.1221431e-01  -3.2542313e-01  -2.9580419e-01  -3.4395504e-01  -4.1104382e-01  -5.6013710e-01   1.1866030e-01   2.9422260e-01   2.0025511e-01   3.8633016e-02  -5.1585610e-02  -4.7408297e-02  -2.2411730e-01  -2.0702689e-01   4.0057538e-01   2.7678421e-01  -2.1399367e-01  -2.2408735e-01  -3.6606458e-01  -3.3624467e-01  -1.7804688e-01  -2.9900008e-02  -3.9920794e-01  -2.1178713e-01  -3.9217899e-01  -2.5961773e-01  -4.2991107e-01  -6.0916093e-01   4.8780172e-01   4.9646075e-01   4.8673152e-01   2.9754698e-01   3.3380757e-01   3.4444322e-01  -3.2385821e-02  -1.4388893e-02  -5.0878071e-01  -4.7648379e-01  -4.2734909e-01  -4.7803248e-01  -1.6360955e-01  -2.3532540e-01  -1.1143845e-01  -1.1697309e-01  -1.8945094e-02  -5.8321378e-02  -3.9124326e-02  -3.1976188e-01   1.0000000e+00   8.2428432e-01   4.3064543e-01  -3.8804198e-02  -1.8233066e-02   1.5964825e-01  -9.1928934e-02  -8.7303389e-02   2.9610545e-01   3.0369498e-01  -5.4684104e-03   6.8633144e-02  -1.9254705e-01   2.4618140e-02  -2.9433848e-01  -2.5383918e-01   4.2614929e-02   3.8829337e-02  -1.3417761e-01  -5.7798873e-02  -1.6610204e-01  -2.4695985e-02   2.0734602e-01   3.4463220e-01   5.4249034e-02  -1.9732454e-02   1.2877848e-01  -9.6030801e-02  -1.9058864e-01  -1.1254477e-01  -2.0983956e-01  -1.4760064e-01
  -2.6119475e-01  -1.3357047e-01   7.5524673e-02   1.3607542e-01   5.9925785e-02   2.4816656e-02  -1.0970942e-01  -4.0386766e-01  -2.7388171e-01  -2.7247124e-01  -6.4699410e-01  -5.3969081e-01  -3.9416998e-01  -1.8075897e-01   1.5944764e-01   8.2513632e-02  -3.9155304e-01  -3.3764145e-01  -4.5225472e-01  -4.5258176e-01   5.5060417e-01   5.3422752e-01   4.9488875e-01   5.8113557e-01   5.8738767e-01   6.9254552e-01   5.5498119e-01   5.6173198e-01  -5.2178145e-01  -5.0897182e-01   4.0302496e-01   4.6873520e-01   1.9661403e-01  -2.8045720e-02   5.2120279e-01   3.6840872e-01   1.3239470e-02  -1.5221081e-01  -2.3217669e-01  -2.3867618e-01  -2.6625807e-01  -4.6796000e-01   4.1508774e-02   2.5479982e-01   1.4805519e-01   2.4379085e-04   2.5439777e-02   1.8085150e-02  -7.1523280e-02  -1.3509337e-01   5.4119772e-01   4.7378752e-01  -3.4615942e-02  -6.9416241e-02  -2.2901471e-01  -2.0427039e-01  -9.4799633e-03   1.0490396e-01  -3.9025911e-01  -2.5764629e-01  -4.7241240e-01  -3.1207442e-01  -4.5673857e-01  -5.4343680e-01   2.0990165e-01   3.4960641e-01   3.9977767e-01   2.9443754e-01   4.2450039e-01   4.3211175e-01  -2.1951326e-03  -2.8931319e-04  -5.4422057e-01  -4.7053385e-01  -4.6018446e-01  -5.3892238e-01  -1.4352642e-01  -1.3645088e-01  -5.1017215e-03   9.3855486e-02   8.8086963e-02   1.8557869e-01  -6.1773307e-04  -2.0196843e-01   8.2428432e-01   1.0000000e+00   3.9776177e-01  -1.5697637e-02   5.6103074e-02   2.9531103e-01  -6.2453534e-02  -1.4302060e-01   3.1372007e-01   1.7927070e-01   3.8713831e-02   1.5041838e-01  -1.3306625e-01   8.6251738e-02  -1.8494598e-01  -2.5246196e-01   3.2040286e-02   3.2454610e-02  -1.7609509e-01  -1.1356523e-01  -2.4435754e-01  -8.3556408e-02   2.6393436e-01   3.8022544e-01   1.1110944e-01  -6.1760455e-02   1.7471972e-01  -5.9610724e-02  -2.8658991e-01  -2.0197591e-01  -2.8356318e-01  -7.1441900e-02
  -8.6366420e-02  -1.2541381e-02   3.7253662e-02  -5.2080831e-02   3.5220724e-01   1.5709826e-01  -2.6168905e-01  -5.0766252e-01   1.9931639e-02  -2.5689512e-02  -5.2343958e-01  -4.7018776e-01  -4.3775093e-01  -4.4589238e-01   3.5665288e-02  -1.6462042e-01  -2.4374814e-01  -2.3764493e-01  -3.3420478e-01  -2.8994494e-01   4.6106209e-01   3.1898459e-01   3.3035518e-01   3.9235806e-01   5.5335979e-01   4.7048528e-01   5.0397737e-01   4.3381782e-01  -4.4412231e-01  -5.0229851e-01   1.2754080e-02   1.8888189e-02  -6.5392231e-02  -2.6584024e-01   2.6470677e-01   1.4025277e-01   3.0519514e-01   1.0012152e-01   3.2386348e-01   2.2422900e-01  -9.4233322e-02  -1.0801391e-01   1.5337445e-01   2.7022109e-01   1.1145684e-01   1.2319539e-01   2.3821223e-01   1.7942828e-01   8.1643574e-02   9.9448786e-02   4.6001546e-01   4.8284508e-01   1.2812102e-01   2.1335347e-01   2.1729066e-01   2.4946031e-01   8.0414182e-02   2.0858934e-01  -2.5910451e-01  -1.3863908e-01  -3.9979780e-01  -3.9777384e-01  -2.7771332e-01  -4.2833925e-01   6.0607337e-02  -6.8442162e-03   1.5317567e-01   2.2737376e-02   3.8710396e-01   3.7999488e-01  -1.7761944e-01  -2.9592506e-01  -2.6646760e-01  -2.3302018e-01  -2.8317173e-01  -1.6665034e-01   2.2131889e-02  -8.6680814e-02   1.2767412e-01   1.4309117e-01   9.5636091e-02   1.3579085e-02   5.9519584e-02  -2.9804800e-01   4.3064543e-01   3.9776177e-01   1.0000000e+00   5.5062425e-01  -1.0844940e-01   1.4940786e-03  -3.4580530e-01  -2.8588013e-01  -3.0583048e-01  -4.5017442e-02   3.2385605e-01   3.1072015e-01   2.9550283e-01   3.0032553e-01   1.2125296e-02  -9.4433363e-02  -2.2488932e-01  -3.3294914e-02  -2.0769497e-01  -1.8540908e-02  -2.8628685e-02  -1.4857302e-02  -5.0958934e-03   7.2702496e-02   1.5715154e-01   2.0644369e-01   3.5101468e-01  -2.8087945e-03  -2.3115230e-01   1.5426531e-02  -1.5784606e-02  -4.5330989e-02
   2.3784053e-02   8.1821869e-03   2.2063576e-01   9.2003586e-02   1.0988715e-01  -1.5810308e-02   4.8892855e-02  -1.1087335e-01   7.9349153e-02   4.2245268e-02  -1.4203599e-01  -1.6995633e-01  -7.1717128e-02  -1.8288757e-01  -2.7888698e-01  -2.8673933e-01  -1.2124298e-01  -1.8412431e-01  -1.0319346e-01  -5.8823147e-02  -1.6019536e-02  -1.7613255e-01   1.7479736e-01   2.2084632e-01   1.8798861e-01   1.1483218e-01   6.8628444e-02  -6.0183172e-02  -2.3136664e-01  -2.4897715e-01  -1.8491142e-01  -1.4630684e-01  -6.2739646e-02  -1.2690637e-01   6.0466603e-02   1.2992678e-01   4.7118333e-01   4.5370155e-01   6.8537633e-01   6.6996935e-01   4.1056131e-01   3.5818312e-01  -1.5060034e-01  -1.3742273e-01  -2.8052027e-01  -2.2876265e-01   1.8010821e-02  -1.5897072e-02  -1.3691652e-01  -1.6076523e-01  -3.2921151e-03   6.4293666e-03   9.2383994e-02   2.7297400e-01   3.3357028e-01   4.4820629e-01  -5.6239553e-03  -8.2804818e-03  -7.5306696e-02  -2.1932415e-01  -1.0273012e-01  -1.9515370e-01  -7.1814829e-02  -1.3811638e-01  -8.2834064e-02  -9.0364915e-02  -2.6944170e-02  -1.0881329e-01   6.3433166e-02   5.9466536e-02  -1.3698171e-01  -2.8604599e-01  -6.4050195e-02  -1.9479043e-02  -1.3372751e-02   4.2280541e-02   2.0624593e-01   1.6156553e-01   3.0442521e-02  -2.0621938e-02  -1.0259840e-01  -1.6538605e-01   7.0377298e-02   3.1373866e-02  -3.8804198e-02  -1.5697637e-02   5.5062425e-01   1.0000000e+00   1.4125971e-01   2.1990216e-01  -4.3615059e-01  -3.1437165e-01  -3.8433680e-01  -1.5298858e-02   1.6381390e-01   1.5102102e-01   2.3238990e-01   2.8497633e-01  -5.7858204e-02  -1.6088176e-01  -2.9850002e-01  -1.3565894e-01  -7.1935443e-02  -8.8366556e-02   2.6188757e-01   3.0038235e-01  -2.2665349e-01  -2.9577054e-01   3.4823922e-02   2.0696064e-01   2.5012645e-01  -7.1112891e-02  -1.3436338e-01   8.3917860e-02   2.5775407e-01   2.2818262e-01
  -9.6080408e-02  -2.7033338e-02   5.0851792e-01   6.2705348e-01  -1.6650372e-01  -1.5281194e-01   3.5257314e-01   3.2610505e-01  -2.1460251e-01  -2.0251110e-01  -1.5685430e-01  -5.2657900e-02  -1.6898817e-01   8.2224223e-03  -2.7300892e-01  -9.4140238e-02  -3.2518520e-01  -2.4761184e-01  -2.1172663e-01  -6.9894230e-02  -1.2255079e-01  -6.9636573e-02   2.7871217e-01   3.3203937e-01  -1.0645747e-01  -1.7087051e-02  -2.3261868e-01  -1.9260041e-01  -2.3241893e-01  -1.9925141e-01   3.1238704e-01   3.2637855e-01   3.0397492e-01   2.3322470e-01   1.9089897e-01   1.6987817e-01  -1.6670626e-04   1.6747933e-01   2.2556295e-01   2.7899092e-01   2.4205778e-01   2.1697585e-01  -2.2408117e-01  -3.0717625e-01  -2.2305548e-01  -2.3161749e-01  -1.0334808e-01   1.1458360e-01  -1.6966716e-01  -2.2084044e-01  -1.8079430e-01  -1.4711922e-01   3.1159259e-01   1.8239534e-01   3.8751617e-01   2.9956953e-01  -1.7734711e-01  -1.5198087e-01   2.6989410e-01  -3.9573100e-02   1.7445218e-01   9.6996639e-02   1.8602224e-01   1.3885537e-01  -7.4778990e-02   6.2066563e-02   9.6254610e-02   6.5035733e-02  -2.0381664e-01  -7.7242143e-02   1.5501932e-02   6.5569988e-02  -2.4311196e-02   3.0896706e-03   1.3301576e-01   4.3720814e-02  -6.1162951e-02   1.1907029e-01  -3.1553823e-01  -3.4471426e-01  -4.8779007e-01  -2.8481631e-01  -1.1858294e-01   7.1556634e-02  -1.8233066e-02   5.6103074e-02  -1.0844940e-01   1.4125971e-01   1.0000000e+00   6.7691301e-01   3.4422610e-01   1.8538105e-01   2.6070380e-01   2.1672755e-01   1.2801366e-01   7.0044610e-02   1.8995276e-01   3.1166796e-01   9.6316776e-02   2.6536593e-01   2.3064448e-01   1.9765410e-01   2.3242082e-01   1.6303391e-01   2.3926434e-01   2.6598992e-01   1.6754824e-01  -1.1994511e-02  -5.6977357e-02   5.3446377e-02   1.0315504e-01   3.0144493e-02   2.4007162e-01   1.2502504e-01   2.4995717e-01   1.7470229e-01
   3.5174640e-02   6.4129783e-02   4.1058112e-01   5.1978448e-01  -3.5159877e-01  -2.8133567e-01   3.6106576e-01   1.0193354e-01  -2.5451322e-01  -3.4683212e-01  -2.9177347e-01  -1.3002969e-01  -1.1319050e-01  -3.8101718e-02  -2.9928469e-01  -1.0859452e-01  -3.7306240e-01  -3.2318496e-01  -1.3836133e-01  -1.2032724e-01  -8.2709461e-02  -7.2715387e-02   4.3041298e-01   5.0384971e-01   3.3762501e-02   2.1605527e-01  -2.0021483e-01  -1.6311116e-01  -3.9926190e-01  -3.4801550e-01   3.6807689e-01   4.1687881e-01   2.3352078e-01   1.4498456e-01   1.5768627e-01   1.4719496e-01   2.1731262e-03   9.1345036e-02   2.0088720e-01   2.7711822e-01   1.7925463e-01   3.1772510e-02  -4.9670700e-02  -1.4284389e-01  -2.2351047e-01  -2.1730644e-01   5.8249645e-02   2.6936569e-01  -3.0454949e-01  -2.7146434e-01  -3.7197686e-02   2.4379320e-02   3.8001773e-01   4.2754416e-01   3.0615468e-01   3.9787167e-01  -3.0097620e-02   2.4515838e-02  -2.2241582e-02  -1.6362333e-02  -9.2979099e-02   3.4829824e-02  -3.0342058e-01  -2.5725545e-01  -3.2020551e-03   9.5283027e-02   1.5892428e-01   1.2014121e-01   1.2112132e-01   2.4082335e-01   9.7285039e-02   5.6035252e-02  -2.6875643e-01  -2.0574814e-01  -6.2057915e-02  -2.0778512e-01  -1.2822985e-01  -1.4159864e-02  -2.2410259e-01  -1.5545522e-01  -4.0496325e-01  -2.8985324e-01  -1.5349750e-01  -6.8696250e-03   1.5964825e-01   2.9531103e-01   1.4940786e-03   2.1990216e-01   6.7691301e-01   1.0000000e+00   2.1329681e-01   9.7507526e-02   3.7142212e-01   2.2292102e-01   4.3400402e-02  -1.2211993e-02   1.0706217e-01   3.1004772e-01   2.6018607e-02   1.1021311e-01   2.3683679e-01   1.4051303e-01   2.5082567e-01   2.1949178e-01   1.6078104e-01   2.3525823e-01   9.7063929e-02   7.8844275e-02  -1.6391563e-01   2.8792516e-03   2.3536285e-01   1.2376414e-01   1.4287028e-01   1.3577746e-01   9.7289547e-02   6.8708701e-02
   8.8466085e-02   5.6154677e-02  -3.3950187e-02   1.1511299e-01  -3.9602099e-01  -3.2107516e-01  -2.3109317e-02   1.1611536e-01  -3.6215925e-01  -3.3923346e-01   2.0225725e-03   4.2333506e-02  -1.1586630e-01   2.1558794e-02  -1.5051988e-01  -7.0863346e-03   1.4900494e-01   2.4497395e-01   1.3923609e-01   1.2493713e-01  -1.6287431e-01  -3.6000758e-03  -1.5136526e-02  -7.8213991e-02  -2.3371768e-01  -1.2134318e-01  -2.9750797e-01  -1.9379503e-01   5.5903145e-04   8.1758924e-02   3.5585451e-01   3.4187600e-01   2.1669086e-01   1.9095968e-01   5.3135846e-03  -3.2571261e-02  -1.8906874e-01  -6.3306097e-02  -3.0352007e-01  -2.4044771e-01  -6.3759132e-02  -1.1335292e-02   7.3346805e-02  -4.6269809e-02   1.9800389e-02  -1.7690094e-03   1.0547537e-01   3.3005075e-01  -3.6448835e-02  -3.1235114e-02  -6.7720140e-02  -1.5539885e-01   3.4807174e-01   3.6239347e-02   1.9247677e-01   5.2678881e-02   1.0042602e-01   1.1546904e-01   1.1574456e-01   9.1391818e-02   9.7477244e-02   4.2193691e-02   2.6355402e-01   3.0012354e-01  -2.0642540e-01  -2.4648744e-01   6.4568361e-02   1.2885585e-01  -5.0506992e-02   3.9018746e-02   2.1686969e-01   4.5952662e-01   2.0217066e-01   1.8800927e-01   1.8790522e-01   1.1813773e-01  -1.2181794e-01  -3.1568369e-02  -1.5116175e-01  -5.1058813e-02  -7.2493361e-02   1.3530143e-01  -3.7620687e-02   1.7909732e-01  -9.1928934e-02  -6.2453534e-02  -3.4580530e-01  -4.3615059e-01   3.4422610e-01   2.1329681e-01   1.0000000e+00   6.5800894e-01   5.3395231e-01   1.2675421e-01   7.0164010e-02  -1.1625414e-02   1.7600312e-01   2.1581522e-01   4.7904509e-01   6.6205148e-01   3.4740024e-01   3.4988394e-01   1.7445382e-01   2.1776256e-01  -4.1280909e-02   2.4928342e-02   3.2985816e-01   4.1341321e-01  -1.5857735e-01  -1.0305318e-02  -4.6433934e-02   4.3514082e-01   4.5474263e-01   4.8885494e-02  -6.7220506e-03   7.4936227e-02
  -2.0180858e-01  -3.6840787e-01   1.6727023e-01   7.5996158e-02  -3.7261511e-01  -4.0130802e-01   7.9758020e-02  -6.1972937e-02  -3.2987531e-01  -3.0912914e-01   3.6349508e-02  -1.5005835e-01   1.0912179e-01  -3.3324575e-02  -2.0479717e-01  -1.8280604e-01   1.8305039e-01  -3.0768426e-02   1.2432769e-01  -8.8581187e-02  -1.8222352e-01  -1.6770204e-01   2.8868597e-01   1.4069607e-01  -6.9960068e-02   8.7755006e-03  -3.5084222e-01  -3.0471720e-01   8.9113603e-02  -3.4281718e-02   5.0114476e-01   4.7974283e-01   4.0042980e-01   3.4302790e-01   2.6268080e-01   2.6832719e-01  -2.8503344e-02  -7.6428752e-02  -3.8225007e-02  -5.4730076e-02  -6.0969309e-02   1.0883704e-02   5.2640118e-03  -1.7447972e-01  -6.2168556e-02  -1.5206919e-01  -1.2159541e-01   2.0278655e-01  -3.0122642e-02  -2.2383761e-02  -2.2168642e-01  -2.2027653e-01   1.3310377e-01   6.7080821e-02   2.5665538e-02   8.0426699e-02  -1.2323874e-01  -1.1777943e-01   1.5858909e-01  -5.5394796e-02   5.5696163e-02  -1.3810727e-01   2.1818038e-01   9.2298536e-02  -4.5533713e-02  -7.5098795e-02   3.7671903e-01   4.7028698e-01  -2.8952958e-01  -1.5249790e-01   3.1108072e-01   4.5746580e-01   1.7407526e-01  -2.8465989e-03   2.5928110e-01   1.1991055e-01  -1.4251916e-02   1.0215763e-01  -1.0729146e-01  -1.6500549e-01  -1.9792214e-01  -4.4327823e-02   8.5581334e-02   1.5990243e-01  -8.7303389e-02  -1.4302060e-01  -2.8588013e-01  -3.1437165e-01   1.8538105e-01   9.7507526e-02   6.5800894e-01   1.0000000e+00   4.7372958e-01   4.6673781e-01   6.6748597e-02   3.5691528e-02   1.4304360e-01   2.3388606e-01   1.9616648e-01   5.6382540e-01   7.5340875e-02   3.2940165e-01   2.5765302e-02   2.5930979e-01   1.1559569e-01   9.8886379e-02   1.7169777e-02   6.4905799e-02  -9.4927265e-02   1.3225996e-01   7.3532067e-02   4.9159085e-01   5.6085847e-01   1.6601398e-01   1.5366182e-01  -8.8272483e-02
  -3.3509218e-01  -3.1948280e-01   8.4572856e-02   1.0961752e-01  -1.6852225e-01  -4.0344386e-02   1.2223239e-01  -1.8921133e-02  -2.2931454e-01  -1.6075742e-01  -2.0889575e-01  -8.6684035e-02  -3.5757305e-02   1.0825026e-01   1.3549075e-01   2.7934902e-01  -2.0772644e-01  -2.1329665e-01  -2.4118685e-01  -3.8309328e-01   1.3318212e-01   2.1996663e-01   3.7819514e-01   3.5757935e-01   1.7956272e-01   3.4835561e-01   1.0436633e-01   1.9511553e-01  -2.0921992e-01  -1.3384958e-01   5.0622113e-01   5.0602942e-01   3.9833625e-01   2.1179381e-01   2.9306608e-01   2.9379005e-01  -7.8319555e-02  -1.5631711e-01  -2.8665620e-01  -2.4879176e-01  -1.9498751e-01  -2.8260600e-01  -1.1082820e-01  -6.3555037e-02   7.3303145e-02  -2.1914419e-02  -2.1463597e-01  -7.1165140e-02  -8.8199458e-02  -1.4624628e-02   8.8172389e-03  -4.6468406e-02  -1.3112754e-01  -2.2433987e-01  -2.5445168e-01  -2.7998696e-01  -2.9923555e-01  -2.2383750e-01   1.6514485e-02  -1.1494387e-02   9.5538686e-03   5.7396393e-02  -8.9321108e-02  -1.2457978e-01   2.4359981e-01   2.7262316e-01   3.5956227e-01   3.4649900e-01  -9.3517731e-02  -2.4689440e-02   2.1521314e-01   2.8704112e-01  -1.4001126e-01  -1.8913510e-01  -3.5665778e-02  -2.0692548e-01  -7.8300981e-02  -2.5781740e-02  -2.8229896e-01  -1.4477663e-01  -2.5735998e-01  -6.1460879e-02  -9.4313052e-02   1.4587041e-01   2.9610545e-01   3.1372007e-01  -3.0583048e-01  -3.8433680e-01   2.6070380e-01   3.7142212e-01   5.3395231e-01   4.7372958e-01   1.0000000e+00   4.1234169e-01  -2.1982785e-01  -1.7440458e-01  -2.6325317e-01  -1.4280566e-01  -1.8425295e-01   5.3514479e-02   4.1353915e-01   2.7241353e-01   2.7688334e-01   2.9448984e-01   1.4184558e-01   2.0985157e-01   1.8874902e-01   3.3081473e-01  -2.5722255e-01  -2.0064788e-01  -1.4601189e-01   1.2411223e-01   3.3148906e-01   1.1553866e-01   1.4252070e-01  -2.6519792e-02
  -3.7963979e-01  -4.4222984e-01   3.7677428e-01   2.7820452e-01   2.8803654e-04   2.0555070e-02   3.7737393e-01   5.9037560e-02   5.4757605e-02   3.6965900e-02  -1.5254631e-01  -2.2271452e-01   7.8164448e-03  -6.5277198e-02   3.2476325e-03  -8.0851488e-02  -3.5162991e-01  -5.1041331e-01  -1.9395211e-01  -3.6173404e-01   6.9240456e-02   1.3263458e-02   3.8260359e-01   3.7254234e-01   1.5187182e-01   1.9432628e-01   7.8972109e-03  -3.1103842e-02  -1.8809642e-01  -3.2368022e-01   3.2970257e-01   3.1487835e-01   3.6914164e-01   2.0572762e-01   4.8217414e-01   5.1169026e-01  -2.1116210e-02  -1.4351313e-01  -2.3100179e-02   2.7724413e-02  -7.5593321e-02  -1.1583409e-01  -2.2812903e-01  -2.7348544e-01  -2.2993019e-01  -3.4614969e-01  -4.2686399e-01  -2.2498211e-01  -3.0018404e-01  -2.9754077e-01  -1.8520765e-01  -2.0633393e-01  -1.9501587e-01  -6.2712153e-02  -2.1188804e-01  -1.5943976e-01  -4.0284512e-01  -3.7718460e-01  -1.2263027e-02  -1.9211622e-01   6.3045145e-02   7.5282227e-02  -1.5081007e-01  -2.9306330e-01   5.0701768e-01   4.3200155e-01   3.9872704e-01   4.2593622e-01  -2.3373951e-01  -1.8812854e-01   8.1241873e-02   1.1370433e-01  -1.4053189e-01  -1.6899937e-01  -7.4271962e-03  -1.1133657e-01  -4.6166989e-02  -4.1556812e-02  -3.2108095e-01  -3.3899842e-01  -3.4321584e-01  -3.7219068e-01  -8.9440943e-02  -8.9104702e-02   3.0369498e-01   1.7927070e-01  -4.5017442e-02  -1.5298858e-02   2.1672755e-01   2.2292102e-01   1.2675421e-01   4.6673781e-01   4.1234169e-01   1.0000000e+00  -1.7618728e-01  -5.5445105e-02  -2.5935815e-01  -2.7646910e-02  -3.1290871e-01   2.4337913e-02   1.4333316e-01   4.3126507e-01   1.3245259e-01   2.1405390e-01   4.0729610e-01   3.8966902e-01   1.5891614e-01   7.8210236e-02  -1.3293595e-01  -7.7887154e-02   2.0313086e-02   3.2365507e-02   2.0825397e-01   3.4513157e-02   2.1501624e-01   5.1220167e-02
   1.1403022e-01   3.9115021e-02   1.7294144e-01   1.8831030e-02  -5.0521213e-03  -6.0504204e-02  -5.5541762e-02  -1.1959297e-01  -6.0960062e-02  -1.3378207e-01  -1.8755043e-02  -9.5690810e-02  -6.7294983e-02  -7.6018237e-02  -1.0367374e-01  -1.7201528e-01  -1.7996455e-02  -1.1324714e-01   3.5632012e-02   4.3028910e-02   1.0341019e-01   1.2591550e-01   1.1168607e-01   8.7654545e-02   1.9100110e-01   1.6506586e-01   4.4761228e-02   5.6021382e-02  -2.4154005e-02  -1.0790975e-01  -8.6669464e-03   2.8027338e-02  -6.5039071e-02  -3.4589408e-02  -4.9164599e-02  -1.7764203e-01   7.1654612e-02   9.8354092e-02   3.3545229e-01   1.9957765e-01  -8.6140853e-02  -1.3762734e-02   1.5887205e-01   1.2324791e-01  -6.7669548e-02  -1.9447863e-02   3.0082960e-01   3.5421068e-01   1.0561912e-01   4.4525090e-02   1.8882810e-01   1.8785138e-01   4.4366960e-01   3.5461382e-01   3.9950820e-01   4.3305443e-01   9.4268640e-02   1.1337734e-01   9.0701467e-02  -3.4367707e-02  -1.3265735e-01  -2.2605327e-01   6.9637067e-02  -1.2553673e-01  -2.5068530e-01  -2.7287420e-01  -1.9797224e-02  -4.7827209e-02   2.8565657e-03  -7.0454377e-03  -2.4118489e-01  -2.4061315e-01  -2.2217797e-02  -7.7866174e-02   8.3279881e-02   1.0230143e-01  -2.8844865e-01  -2.4314151e-01   2.3658038e-01   2.4457947e-02   6.3722703e-02   8.2027704e-03  -1.9903181e-01  -1.9609324e-01  -5.4684104e-03   3.8713831e-02   3.2385605e-01   1.6381390e-01   1.2801366e-01   4.3400402e-02   7.0164010e-02   6.6748597e-02  -2.1982785e-01  -1.7618728e-01   1.0000000e+00   8.1915986e-01   6.1866842e-01   6.1338868e-01   2.8254902e-01   3.1791713e-01  -3.0982772e-01  -1.5838977e-01  -2.4994728e-01  -9.0757082e-02  -1.1832156e-01  -2.8044701e-01  -1.5844386e-01  -7.7739762e-02   5.9796589e-01   7.7018240e-01   3.7001097e-01   2.7210413e-01   1.0934222e-01   6.3211922e-02   7.1298615e-02  -2.0339334e-01
   7.1674542e-02  -1.0900656e-02   1.8248187e-01   5.2721496e-02  -1.2856372e-02  -8.6663694e-02  -7.7098639e-02  -1.3891099e-01  -7.2061032e-02  -1.8055795e-01  -4.4629421e-02  -1.8749485e-01  -6.6324332e-02  -7.9055268e-02  -1.4665135e-01  -2.0891407e-01   6.2730111e-02  -6.6576839e-02   6.0170387e-02   6.3519243e-02   1.4351909e-01   1.5995509e-01   1.4928738e-01   1.1812941e-01   2.1359487e-01   1.7205667e-01   1.3232709e-01   7.8222178e-02   5.8352005e-03  -9.4948074e-02   5.5321632e-02   1.0152490e-01   8.1437593e-02   9.3065093e-02   2.5592798e-02  -5.5953648e-02  -8.0983275e-02   1.0190642e-02   1.8085695e-01   1.1765892e-01  -1.9764032e-01  -1.1604144e-01   7.7574377e-02   2.2625722e-02  -7.8736662e-02  -1.1511890e-01   1.3537148e-01   1.7212016e-01   8.1472478e-03  -7.8950539e-02   1.5289602e-01   1.6334463e-01   3.1183934e-01   2.8831261e-01   1.8369234e-01   2.5328625e-01   1.1229001e-01   9.4739681e-02  -8.4182554e-02  -2.1303854e-01  -2.7675997e-01  -3.0984013e-01   4.9954144e-02  -1.1527433e-01  -2.3767629e-01  -2.0318516e-01   1.8766362e-02  -3.5755867e-02   1.7631844e-02  -2.4047098e-02  -2.7448079e-01  -2.3499736e-01  -1.3035611e-01  -1.1537881e-01  -6.5433553e-02  -2.2090773e-02  -3.0570721e-01  -2.6448922e-01   3.5040188e-01   1.5609983e-01   2.3417532e-01   1.6156485e-01  -1.3334748e-01  -2.3049717e-01   6.8633144e-02   1.5041838e-01   3.1072015e-01   1.5102102e-01   7.0044610e-02  -1.2211993e-02  -1.1625414e-02   3.5691528e-02  -1.7440458e-01  -5.5445105e-02   8.1915986e-01   1.0000000e+00   4.1374175e-01   5.9598893e-01   1.8946727e-01   2.3410733e-01  -2.7125777e-01  -1.0471715e-01  -1.8917586e-01   2.2563050e-02  -1.1706389e-01  -3.0464838e-01  -1.3452680e-01  -3.1303935e-02   6.6300791e-01   7.2254326e-01   2.9305956e-01   1.4665922e-01   7.5792533e-03   8.2449557e-02   8.4802063e-02  -2.7506487e-01
   3.3780944e-01   2.6432641e-01   2.2127076e-01   7.8488243e-02  -1.7310586e-01  -2.4384272e-01  -7.1465322e-02  -1.9764435e-01  -2.2056597e-01  -2.9440749e-01  -1.2617121e-01  -1.9794304e-01  -1.6686841e-01  -2.6042774e-01  -2.9258022e-01  -3.4338715e-01   1.5275895e-01   6.9456810e-02   1.4888975e-01   2.0390093e-01  -3.1178697e-02  -7.2012336e-03   1.3771739e-01   7.4884876e-02   1.1729213e-01   9.5269435e-02  -1.1482995e-01  -1.1693484e-01  -1.5197411e-01  -1.9486766e-01   6.6264680e-02   4.6609105e-02  -3.8711812e-02   3.3800386e-03  -6.6022634e-02  -1.6171930e-01   1.8640529e-01   2.7271522e-01   4.7326645e-01   4.3014439e-01   3.2334420e-02   2.4282646e-01   4.4228104e-01   2.9161807e-01   8.9503760e-02   1.3830860e-01   5.9848659e-01   6.8805009e-01   1.7790042e-01   4.9410839e-02   2.1813131e-01   1.8993194e-01   6.1368870e-01   5.2705998e-01   7.0926404e-01   7.0573611e-01   3.5701064e-01   4.1183925e-01   4.2917055e-02   3.3885576e-02  -1.7468512e-01  -2.3744498e-01  -1.1807109e-02  -7.9448955e-02  -3.6677936e-01  -3.6135153e-01   1.0547810e-01   1.4072195e-01   1.3505170e-01   2.3721592e-01  -1.3092915e-01  -5.3871134e-02   1.4255014e-01   2.6294933e-02   2.5913297e-01   2.1343623e-01   3.9225797e-03   3.8425402e-02   1.9334164e-01   8.2173021e-02  -1.7746005e-02  -8.4400254e-03  -1.0179827e-01  -2.0236778e-01  -1.9254705e-01  -1.3306625e-01   2.9550283e-01   2.3238990e-01   1.8995276e-01   1.0706217e-01   1.7600312e-01   1.4304360e-01  -2.6325317e-01  -2.5935815e-01   6.1866842e-01   4.1374175e-01   1.0000000e+00   7.3042602e-01   6.4573053e-01   5.8421449e-01  -2.5789592e-01  -1.5288823e-01  -1.5362532e-01  -5.2664609e-02   2.3647196e-02  -8.4463277e-02  -1.8534468e-01  -1.4577067e-01   2.3883727e-01   4.9551321e-01   6.2691984e-01   5.2403418e-01   2.0387344e-01   2.6906944e-01   8.8823124e-02  -1.0490001e-01
   2.2178605e-01   1.1050399e-01   3.5250416e-01   3.1541974e-01  -3.2969739e-01  -4.0266559e-01  -2.3459900e-02  -1.7963603e-01  -4.2633350e-01  -4.9841657e-01  -2.1731633e-01  -3.5650295e-01  -1.6980416e-01  -2.1044319e-01  -4.5034319e-01  -3.9421513e-01   6.4431695e-02  -6.9142520e-02   9.8118717e-02   1.3612966e-01  -5.6485759e-02  -4.9942389e-02   3.7210114e-01   3.4269756e-01   1.7106344e-01   2.1486358e-01  -1.5353224e-01  -1.5697132e-01  -2.0274627e-01  -3.1642774e-01   2.8954390e-01   3.2725105e-01   1.8699067e-01   1.6057753e-01   2.3072823e-01   1.0367176e-01   6.5351233e-02   1.5739080e-01   3.6371080e-01   3.3965082e-01  -1.1247229e-03   1.0806366e-01   2.6124241e-01   6.6726205e-02  -1.0529762e-01  -1.4519734e-01   3.7179456e-01   5.7454592e-01  -1.1724820e-01  -2.1986101e-01   7.6076316e-02   3.6411048e-02   5.4882210e-01   5.2284399e-01   4.7939486e-01   5.9739847e-01   2.6984123e-01   2.8309806e-01  -9.6954099e-02  -1.3488305e-01  -2.8034633e-01  -3.7192105e-01   1.6240015e-02  -1.5588067e-01  -3.0795676e-01  -2.3712447e-01   2.3947790e-01   2.0981045e-01   1.0708860e-01   1.9317118e-01  -1.0994797e-01  -1.2220256e-02  -3.7255484e-02  -1.0296257e-01   1.3313187e-01   3.5671581e-02  -1.2093243e-01  -4.4230112e-02   1.9035838e-01  -2.5905615e-02  -2.0587465e-02  -1.2742528e-02  -2.7551459e-03  -1.8059164e-01   2.4618140e-02   8.6251738e-02   3.0032553e-01   2.8497633e-01   3.1166796e-01   3.1004772e-01   2.1581522e-01   2.3388606e-01  -1.4280566e-01  -2.7646910e-02   6.1338868e-01   5.9598893e-01   7.3042602e-01   1.0000000e+00   4.9463130e-01   5.1279310e-01  -1.7244247e-01  -1.4327351e-02  -1.1997315e-01   6.5890778e-02   3.2687849e-02  -4.0188010e-02  -2.0721005e-02  -7.9402647e-03   2.8824959e-01   5.5501785e-01   6.3607055e-01   5.0591923e-01   1.9549454e-01   1.8608890e-01   7.7280661e-02  -8.8496824e-02
   5.3071826e-01   5.4052193e-01  -5.2551594e-02   4.9740035e-02  -2.8950203e-01  -4.6881528e-01  -3.1092614e-01  -2.0145196e-01  -3.6597938e-01  -4.7195994e-01  -1.0978292e-01  -1.9585416e-01  -2.8533874e-01  -3.2600584e-01  -3.3158274e-01  -3.7939606e-01   4.0626583e-01   5.1156225e-01   3.2485063e-01   4.8587730e-01  -9.8988541e-02  -5.6731350e-02  -1.6894327e-01  -2.5269727e-01  -1.7350723e-01  -1.9339901e-01  -2.0902379e-01  -1.9027419e-01  -7.9418873e-02  -5.4488626e-02   5.8634888e-02   5.0285920e-02  -8.5338287e-02  -1.0397275e-02  -1.9696894e-01  -3.7449461e-01  -1.4006282e-01  -1.3084267e-03  -2.7835204e-02   1.6541871e-03   1.3592880e-02   8.5696750e-02   4.3186505e-01   2.8526324e-01   2.5957412e-01   3.3010800e-01   6.0798264e-01   6.6446412e-01   2.6503660e-01   1.8687161e-01   2.2537373e-01   1.9497807e-01   7.0825980e-01   5.2134239e-01   6.3078772e-01   5.2028465e-01   6.4177159e-01   6.5501018e-01  -1.5478867e-02   7.3733641e-02  -2.2745700e-01  -2.9967211e-01   1.5089362e-01   2.5233817e-01  -5.9809166e-01  -6.0630254e-01  -6.9907238e-02   1.1659791e-02   3.0575343e-01   3.8372951e-01   6.4809218e-04   2.0221885e-01   1.0082015e-01   1.1817248e-01   1.7462070e-02   1.2497334e-01  -7.3663267e-02  -2.8580760e-02   1.8841130e-01   3.0312708e-01   2.0344600e-01   3.8948176e-01  -1.2060617e-02  -1.3117591e-01  -2.9433848e-01  -1.8494598e-01   1.2125296e-02  -5.7858204e-02   9.6316776e-02   2.6018607e-02   4.7904509e-01   1.9616648e-01  -1.8425295e-01  -3.1290871e-01   2.8254902e-01   1.8946727e-01   6.4573053e-01   4.9463130e-01   1.0000000e+00   7.2009929e-01   1.0406095e-01   1.3201557e-01   1.0222690e-01   3.9295738e-02  -1.1411522e-01  -8.6576023e-02   1.0552218e-01   1.5730085e-01   6.7096425e-02   7.0008963e-02   1.8421830e-01   5.4245808e-01   2.2895977e-01   2.9286331e-01  -4.1441018e-02   1.2608387e-01
   4.0028252e-01   2.3790052e-01   1.9189755e-01   1.2319582e-01  -2.9537651e-01  -3.9331083e-01  -3.7474465e-02  -5.7730413e-02  -2.6771016e-01  -3.6626608e-01   3.8896644e-02  -1.1379138e-01  -8.6788436e-02  -2.2506258e-01  -2.8438208e-01  -3.5619578e-01   3.0394713e-01   2.8775679e-01   3.1013935e-01   3.3972338e-01  -2.3449278e-01  -1.7868883e-01  -6.0869212e-02  -1.7335453e-01  -2.0046240e-01  -2.2441276e-01  -3.4806713e-01  -3.0937050e-01  -2.4942828e-03  -6.8703949e-02   1.2329608e-01   1.0801426e-01   3.7050114e-02   6.3393811e-02  -8.3600764e-02  -1.8497775e-01  -1.5821096e-01  -1.0174665e-01   1.5081818e-02  -1.2135501e-02  -5.4574860e-02   9.4354489e-02   2.4801555e-01   8.4292703e-02   2.7899230e-02   5.8978761e-02   3.0870894e-01   5.5654767e-01   4.7529972e-02   4.7982658e-02  -3.2045861e-02  -6.4609599e-04   5.8287037e-01   4.2400820e-01   4.6349412e-01   4.5639483e-01   4.2290861e-01   3.9707210e-01   1.5845207e-01   9.3337212e-02   4.1106815e-02  -1.3471038e-01   2.5821344e-01   2.5149179e-01  -3.5622383e-01  -4.4883901e-01   5.2048560e-02   1.2770472e-01   3.5900966e-02   1.3675936e-01  -1.3722975e-02   2.7472757e-01   2.6181532e-01   1.8351040e-01   2.2196954e-01   2.5678474e-01  -1.4334482e-01  -5.3748996e-02   8.5926851e-02   9.6350354e-02   4.9130765e-03   1.2305697e-01  -3.4303430e-02  -1.5309155e-01  -2.5383918e-01  -2.5246196e-01  -9.4433363e-02  -1.6088176e-01   2.6536593e-01   1.1021311e-01   6.6205148e-01   5.6382540e-01   5.3514479e-02   2.4337913e-02   3.1791713e-01   2.3410733e-01   5.8421449e-01   5.1279310e-01   7.2009929e-01   1.0000000e+00   1.3591297e-01   2.6517287e-01   1.8897219e-01   2.2447052e-01   1.0349532e-01  -1.9907414e-02   1.0980447e-01   1.0956467e-01   1.5254144e-02   2.4078428e-01   2.5208203e-01   6.1624506e-01   5.6060863e-01   3.6745032e-01   1.5680563e-01  -2.3471387e-02
   9.3749639e-02   8.0045199e-02  -3.5983762e-02   2.1680531e-01  -7.7936339e-02   2.9305420e-02   3.8042673e-02   1.8045850e-01  -7.7470002e-02   4.8813175e-03  -3.6023345e-02   1.2768084e-01  -1.5822079e-01   9.9837948e-03   7.0301588e-02   2.7607320e-01  -8.8100605e-02   3.7688592e-02  -7.7223957e-02   4.3527207e-02  -1.2008319e-01  -5.2782683e-02  -1.1107541e-01  -9.2398259e-02  -2.4385103e-01  -1.6207272e-01  -9.5182811e-02   4.0871573e-02  -1.0688331e-01   3.4060930e-02   9.7001227e-02   7.2333477e-02  -2.5454664e-02  -7.9340809e-02  -3.1689468e-02  -1.7563056e-01  -3.1807928e-01  -1.7527438e-01  -3.8573489e-01  -2.5987138e-01  -1.2712882e-01  -1.2183063e-01  -5.6762521e-03   1.8205697e-02   1.1961118e-01   1.7829156e-01   5.9691684e-02   8.3509761e-02   2.0515034e-02   1.6134484e-01  -6.7511599e-02  -3.6742800e-02   7.0476065e-02   1.0692275e-02  -1.6970675e-02  -7.2504688e-02   3.0916677e-02   3.2200006e-02   2.0769679e-01   2.8984534e-01   1.3675974e-01   1.8960745e-01  -2.3606817e-02   4.3412099e-02   1.0002037e-01   4.9157639e-02   3.9438306e-02   1.0414996e-01   8.3172089e-02   1.4473760e-01  -7.1305073e-02   3.8372235e-02   2.9971924e-02   1.0427232e-01  -1.0454850e-01  -1.4800840e-02  -1.3554703e-01  -1.2169687e-01  -3.1086435e-01  -2.4781968e-02  -1.0319432e-01   3.2922293e-02  -1.6949886e-01   1.2472558e-02   4.2614929e-02   3.2040286e-02  -2.2488932e-01  -2.9850002e-01   2.3064448e-01   2.3683679e-01   3.4740024e-01   7.5340875e-02   4.1353915e-01   1.4333316e-01  -3.0982772e-01  -2.7125777e-01  -2.5789592e-01  -1.7244247e-01   1.0406095e-01   1.3591297e-01   1.0000000e+00   4.6493600e-01   7.5959024e-01   4.2141054e-01   2.1100244e-01   2.3046349e-01   5.2548094e-01   4.0290473e-01  -2.8789876e-01  -4.2189371e-01  -2.7739493e-01  -5.7988826e-02   1.2512959e-01   1.3831267e-01   1.0405234e-01   2.4966809e-01
  -1.7895668e-01  -1.7748451e-01  -6.8261221e-03   5.6691273e-02  -3.4949317e-02  -5.5692010e-02   4.2783217e-02   3.2096065e-02  -2.5159379e-02   2.8866029e-02   2.8025220e-03   2.6183855e-02   4.7891828e-03  -1.6579315e-02  -2.1093299e-02   4.5481239e-02  -1.6876683e-01  -9.7928796e-02  -9.7762244e-02  -1.0097261e-01  -9.7404810e-02  -1.3127345e-01  -2.7737684e-02  -3.2101355e-02  -1.9661303e-01  -1.9736327e-01  -1.3813571e-01  -8.2914481e-02   1.0209056e-02  -3.1201632e-02   7.1171117e-02   6.6540662e-02  -2.5422459e-02  -8.6483467e-02   7.5594039e-02  -5.4475741e-02  -2.8604489e-02  -1.3471750e-01  -1.5561026e-01  -7.6381746e-02   8.1673972e-02  -6.9526481e-03  -6.9699692e-02  -9.7187839e-02   5.9226409e-02   5.1585940e-02   1.6779084e-03   4.7656268e-02   9.5341048e-02   1.4997332e-01  -5.6317335e-02   4.9522784e-02   1.5831546e-01   1.9447578e-01   1.1132593e-01   1.0933611e-01  -1.5543669e-01  -1.4369087e-01   6.5411553e-02   8.9741494e-02   8.9717265e-02   6.1584710e-02   2.4434177e-02  -2.8898584e-02   1.2449225e-01   3.9303680e-02   6.2269329e-02   1.4491809e-01  -1.7814838e-01  -6.1480844e-02   5.0759588e-02   1.1270765e-01   6.1139474e-02   6.1714032e-02   1.0740989e-01   5.5657143e-02   1.5298037e-02  -2.6293474e-02  -3.1103588e-01  -9.3522555e-02  -1.7703507e-01  -2.4069491e-02   1.5184859e-01   1.8185130e-01   3.8829337e-02   3.2454610e-02  -3.3294914e-02  -1.3565894e-01   1.9765410e-01   1.4051303e-01   3.4988394e-01   3.2940165e-01   2.7241353e-01   4.3126507e-01  -1.5838977e-01  -1.0471715e-01  -1.5288823e-01  -1.4327351e-02   1.3201557e-01   2.6517287e-01   4.6493600e-01   1.0000000e+00   3.2970639e-01   3.8581727e-01   3.2040458e-01   2.8015497e-01   4.9358166e-01   3.6433752e-01  -3.0306225e-01  -2.3742845e-01  -2.7396247e-01   1.6302255e-01   2.4404122e-01   7.8340381e-02   1.6443455e-01   2.4994978e-01
   2.4543564e-01   1.8505596e-01   2.1105522e-01   2.4028214e-01  -1.4567582e-03  -1.9710685e-02   2.4015118e-01   2.1654241e-01   8.9397676e-02   2.9721957e-02   4.4960871e-02   9.4443724e-02  -6.7212962e-02  -1.1987446e-01  -7.6747012e-02   1.4415962e-02  -1.3089354e-02   5.9480836e-02   2.0559304e-02   1.5103907e-01  -1.7390053e-01  -1.7403132e-01  -9.3416693e-02  -1.1801559e-01  -2.2328605e-01  -2.2147104e-01  -1.6524020e-01  -9.9624118e-02  -1.0293389e-01  -6.0707331e-02  -7.0833954e-02  -1.1673808e-01  -1.4923333e-01  -1.8918947e-01  -1.8088547e-01  -2.3788750e-01  -3.0124858e-01  -2.1420515e-01  -1.5054675e-01  -9.4383320e-02  -1.2585326e-01  -1.1230631e-01  -3.1847610e-02  -8.1133915e-02  -4.3116078e-03   9.5586344e-02   1.0405491e-03   3.4227239e-02  -6.4431030e-02   6.2214475e-02  -1.1796549e-01  -8.1444474e-02   1.8238910e-01   2.5606205e-01   4.9117714e-02   4.2371715e-02   1.2550320e-01   1.1086003e-01   1.8703016e-01   1.9394720e-01   2.0380021e-01   2.1303666e-01   2.5924069e-02   7.8604086e-02   7.6935243e-02  -4.4250424e-02  -8.8523263e-02  -9.2049816e-02   5.8142180e-02   7.5149670e-02  -9.1428991e-02   1.6414250e-02   8.1499555e-02   8.0721386e-02  -4.3104118e-03   2.2423960e-02  -1.2934924e-01  -1.6093575e-01  -1.8365944e-01  -1.1600263e-02  -8.6494306e-02  -8.5295288e-02  -2.1065699e-01  -1.4917606e-01  -1.3417761e-01  -1.7609509e-01  -2.0769497e-01  -7.1935443e-02   2.3242082e-01   2.5082567e-01   1.7445382e-01   2.5765302e-02   2.7688334e-01   1.3245259e-01  -2.4994728e-01  -1.8917586e-01  -1.5362532e-01  -1.1997315e-01   1.0222690e-01   1.8897219e-01   7.5959024e-01   3.2970639e-01   1.0000000e+00   5.7941321e-01   4.8100062e-01   3.8783714e-01   2.4652136e-01   1.1945298e-01  -3.1349452e-01  -2.9076422e-01  -2.2223727e-01  -3.4149419e-02   2.5326905e-01   4.2733013e-01   3.8442233e-01   2.0424863e-01
  -4.9486468e-02  -7.8727277e-02   1.5479046e-01   2.6658324e-01   3.1879100e-02   1.8124431e-03   1.6350417e-01   1.1878973e-01   1.3791384e-01   4.0212975e-02  -8.1158711e-02  -3.6949294e-02  -1.4929456e-01  -2.7669771e-01  -1.0627364e-01  -1.0157222e-01  -7.1178015e-02  -1.9735293e-01  -9.4553945e-02  -1.6852088e-02   1.9276597e-02   1.6725588e-02   6.5254168e-02   4.8913316e-02   9.3671657e-03   1.1962533e-02  -1.1368622e-01  -1.0194337e-01  -8.3104458e-02  -1.5531157e-01   9.2319486e-02   2.0071001e-02   4.7912998e-02  -5.5210421e-02  -5.5548124e-02  -2.1668367e-02  -7.3596765e-02  -7.5433630e-02  -5.1251936e-02  -2.3727908e-04  -8.7560972e-02  -5.2919409e-02  -3.5228349e-02  -1.0359535e-01  -9.6150640e-02  -6.2014694e-02   7.8566496e-02   1.1928884e-01  -3.5580624e-02   4.5666085e-02  -8.5993158e-02   1.6019018e-02   1.6033808e-01   2.0618631e-01   2.8396719e-02   8.6211955e-02  -1.2268435e-01  -1.0990230e-01   6.8565444e-02   1.9735978e-01   1.2868498e-01   1.2571881e-01  -4.0398573e-03  -2.9589469e-02   7.0840211e-02  -3.2073809e-03  -7.9027946e-02  -4.5269318e-02  -1.6183036e-01  -9.9680440e-02   7.4024262e-02   8.0174349e-02   9.4590271e-02  -3.3479903e-02   7.1692629e-02   9.0434217e-03   8.5483372e-03  -8.7209013e-03  -2.0269078e-02  -4.5675056e-02  -1.1415677e-01  -1.5968510e-01  -1.3472861e-01  -1.8262046e-01  -5.7798873e-02  -1.1356523e-01  -1.8540908e-02  -8.8366556e-02   1.6303391e-01   2.1949178e-01   2.1776256e-01   2.5930979e-01   2.9448984e-01   2.1405390e-01  -9.0757082e-02   2.2563050e-02  -5.2664609e-02   6.5890778e-02   3.9295738e-02   2.2447052e-01   4.2141054e-01   3.8581727e-01   5.7941321e-01   1.0000000e+00   4.4336321e-01   3.8209323e-01   8.6988080e-02   2.0279193e-01  -1.0883847e-01   2.5686390e-02   3.7605850e-02   9.8668353e-02   3.9843771e-01   4.4673772e-01   4.6905085e-01   1.0659565e-01
  -9.1988520e-02  -2.5258229e-01   4.0058639e-01   3.0032240e-01   1.6776492e-01   1.5118743e-01   4.9751363e-01   2.8847038e-01   3.0164385e-01   2.6319594e-01   4.6354092e-02   6.8270807e-02   7.4620565e-02  -4.6363187e-02  -9.5211103e-02  -1.3258660e-01  -2.9811368e-01  -3.3971297e-01  -7.8118299e-02  -1.0805321e-01  -1.9655421e-01  -2.2896027e-01   9.9333359e-02   1.0441418e-01  -8.4842123e-02  -1.2529629e-01  -2.0557705e-01  -2.2563115e-01  -5.2463659e-02  -1.3521530e-01  -1.2315124e-01  -1.5147084e-01   5.5652289e-03  -2.9499501e-02  -7.7311538e-03   1.6553403e-01   1.8966282e-01   1.5379652e-01   3.2564258e-01   4.0335511e-01   2.6817050e-01   2.7617646e-01  -2.0552596e-01  -2.5452305e-01  -3.3145030e-01  -2.9298235e-01  -1.3029274e-01  -7.9577665e-02  -2.0252795e-01  -1.7840512e-01  -2.9074323e-01  -2.8211013e-01  -2.0262745e-02   1.7408159e-01   1.1963316e-01   2.3546000e-01  -2.7573476e-01  -3.4281638e-01   1.5790347e-01  -2.2219913e-02   2.8628186e-01   2.1334974e-01  -9.4642221e-03  -1.2744314e-01   3.0550804e-01   1.3855352e-01   1.7541681e-02   6.2764703e-02  -3.0898259e-01  -2.6533025e-01  -4.1154703e-03  -1.2715991e-01   1.1636219e-01   5.7391718e-03   2.8510258e-01   1.2218379e-01   1.1118185e-01   9.3805776e-02  -3.5284835e-01  -2.6554332e-01  -4.2274558e-01  -3.9220085e-01  -6.5986734e-02  -2.1633351e-02  -1.6610204e-01  -2.4435754e-01  -2.8628685e-02   2.6188757e-01   2.3926434e-01   1.6078104e-01  -4.1280909e-02   1.1559569e-01   1.4184558e-01   4.0729610e-01  -1.1832156e-01  -1.1706389e-01   2.3647196e-02   3.2687849e-02  -1.1411522e-01   1.0349532e-01   2.1100244e-01   3.2040458e-01   4.8100062e-01   4.4336321e-01   1.0000000e+00   7.9235731e-01   6.7925064e-02  -2.4394056e-01  -2.1572597e-01  -1.9968397e-02   1.5576334e-01   3.2603605e-02   2.2638330e-01   3.4173525e-01   7.3872339e-01   4.8502509e-01
  -1.3609573e-01  -2.0517062e-01   2.1847808e-01   3.1846829e-01   7.4259798e-02   6.1019937e-02   3.6264762e-01   1.6799738e-01   1.5736529e-01   1.2577500e-01  -1.2448882e-01  -5.4746290e-02  -4.6571526e-02  -1.2506459e-01  -1.4135772e-01  -1.8711910e-01  -3.4162414e-01  -3.5822234e-01  -1.7929733e-01  -1.8881627e-01  -1.0349842e-01  -1.3696353e-01   1.3523275e-01   1.9282231e-01   6.2539163e-03   1.4365054e-02  -1.1137321e-01  -1.2594850e-01  -2.5572280e-01  -2.7450538e-01  -7.5809054e-03  -2.1137095e-02   3.1112857e-02  -5.3806902e-02   1.0398070e-01   2.9571406e-01   2.5642013e-01   1.7840282e-01   2.2449794e-01   3.1528005e-01   3.9209420e-01   2.3790339e-01  -1.8721580e-01  -2.0152142e-01  -2.3583834e-01  -2.5130768e-01  -1.0714077e-01  -6.9978226e-02  -1.8201449e-01  -2.0628303e-01  -1.6690705e-01  -2.2088149e-01  -7.0826352e-02   8.5194858e-02   1.1574884e-01   1.3446313e-01  -2.6786349e-01  -2.8678511e-01   1.5079709e-02   1.5631894e-02   1.1586099e-01   8.2939390e-02  -1.7461295e-01  -2.3314746e-01   2.8389084e-01   1.8518352e-01   9.7138152e-02   1.5660546e-01  -1.6234477e-01  -7.3768242e-02   2.3742674e-01   4.1607461e-02  -8.3450187e-02  -1.7408793e-01   5.8017166e-02  -1.1863927e-01   1.9909523e-01   1.7039810e-01  -4.0319193e-01  -2.8673882e-01  -4.4555856e-01  -3.4499841e-01   2.4599139e-02   2.9938009e-02  -2.4695985e-02  -8.3556408e-02  -1.4857302e-02   3.0038235e-01   2.6598992e-01   2.3525823e-01   2.4928342e-02   9.8886379e-02   2.0985157e-01   3.8966902e-01  -2.8044701e-01  -3.0464838e-01  -8.4463277e-02  -4.0188010e-02  -8.6576023e-02  -1.9907414e-02   2.3046349e-01   2.8015497e-01   3.8783714e-01   3.8209323e-01   7.9235731e-01   1.0000000e+00   1.8063466e-01  -5.2910337e-02  -2.7011068e-01  -2.8994302e-01   8.3373561e-02   9.8242315e-02   1.7761121e-01   3.2247125e-01   6.4538597e-01   7.4147796e-01
   6.0772017e-02   9.7424027e-02  -2.5578367e-01   6.2983987e-02  -1.9537385e-01  -6.5354730e-02  -1.9295583e-01  -7.6135761e-02  -2.8917063e-01  -1.8575073e-01  -2.1865708e-01  -9.4668284e-02  -2.1238090e-01  -3.6901614e-02   6.1980463e-02   9.1993150e-02  -1.8142464e-01  -4.8762728e-02  -1.9634335e-01  -4.6183536e-02   5.8076990e-04   5.2039396e-02  -9.4225647e-02  -2.7773102e-02  -1.1537441e-01  -4.0682849e-02   1.4668071e-02   1.0523760e-01  -1.7791741e-01  -5.7837926e-02   8.6471460e-02   1.2206802e-01  -1.2875095e-01  -2.0357252e-01   1.7619782e-01  -3.2422360e-02  -1.5728541e-01  -1.2714200e-01  -4.3196596e-01  -2.2339576e-01  -8.5970454e-03  -7.0345373e-02   1.6256967e-01   1.6096033e-01   1.9329863e-01   1.5463456e-01   6.7687916e-02   1.2414431e-01   2.3312799e-02   6.2810145e-02   7.4688655e-02   1.4639070e-01   9.1729530e-02   4.3845797e-02  -8.9369137e-02  -8.2124011e-02   8.1029554e-02   7.9501854e-02  -1.4227097e-01   5.7562204e-02  -1.1864000e-01  -6.1664574e-02  -9.2606984e-02  -7.5886658e-02   5.7740518e-03  -2.6039573e-02   2.1243821e-02   5.4797755e-02   1.7073222e-01   2.7726533e-01   3.8098269e-02   1.2874657e-01  -1.3225237e-01  -2.0820303e-02  -1.2292475e-01  -2.0983692e-01  -1.1276349e-01  -4.8979542e-02  -2.1755329e-01   7.3365389e-02   7.9827170e-02   1.9168129e-01   5.7560194e-04   4.9805907e-02   2.0734602e-01   2.6393436e-01  -5.0958934e-03  -2.2665349e-01   1.6754824e-01   9.7063929e-02   3.2985816e-01   1.7169777e-02   1.8874902e-01   1.5891614e-01  -1.5844386e-01  -1.3452680e-01  -1.8534468e-01  -2.0721005e-02   1.0552218e-01   1.0980447e-01   5.2548094e-01   4.9358166e-01   2.4652136e-01   8.6988080e-02   6.7925064e-02   1.8063466e-01   1.0000000e+00   6.6812764e-01  -1.1618966e-01  -3.8265923e-01  -2.1840017e-01   9.1501043e-02  -7.4931093e-02  -1.9978051e-01  -1.1628400e-01   3.1375467e-01
  -1.0446809e-02   1.5021839e-01  -3.2946404e-01  -3.5426158e-02  -5.0208841e-02  -7.4193470e-03  -3.5679841e-01  -2.4108776e-01  -2.2754800e-01  -2.0545907e-01  -3.3546234e-01  -2.1116385e-01  -3.9727565e-01  -2.2247594e-01   1.5889174e-01   1.0048730e-01  -7.8112751e-02   3.6823632e-02  -2.8237121e-01  -1.0423103e-01   3.6831496e-01   4.0705999e-01  -1.6220368e-02   2.3933224e-02   1.1748770e-01   1.7792455e-01   3.0652207e-01   3.7759317e-01  -3.2739336e-01  -2.0314783e-01   2.2004825e-01   2.1430092e-01  -4.9004469e-02  -1.5751190e-01   1.2263559e-01  -4.2650219e-02  -2.6296375e-01  -2.7640111e-01  -5.7260893e-01  -4.6344337e-01  -2.4533804e-01  -3.4174216e-01   1.1582621e-01   1.8071053e-01   2.6361784e-01   2.5814739e-01   1.2000007e-01   1.2430514e-01   1.6769289e-01   1.9762752e-01   3.2197385e-01   3.0014472e-01   5.1308304e-02  -5.9144639e-02  -1.5520338e-01  -2.3434065e-01   1.4282815e-01   2.4733472e-01  -1.5043481e-01   1.8318140e-01  -2.2486544e-01  -1.1194735e-01  -1.4647312e-01  -1.0852950e-01  -8.0840287e-03  -2.5962288e-02   2.8059009e-02   4.1683639e-02   2.8030451e-01   3.5215610e-01   1.8910250e-01   2.5473107e-01  -2.6366955e-01  -1.7226638e-01  -3.8454999e-01  -3.7763415e-01  -2.1311786e-01  -1.5713764e-01  -8.8445542e-02   1.1870606e-01   1.8275387e-01   2.5585796e-01  -1.2489001e-01  -1.0629159e-01   3.4463220e-01   3.8022544e-01   7.2702496e-02  -2.9577054e-01  -1.1994511e-02   7.8844275e-02   4.1341321e-01   6.4905799e-02   3.3081473e-01   7.8210236e-02  -7.7739762e-02  -3.1303935e-02  -1.4577067e-01  -7.9402647e-03   1.5730085e-01   1.0956467e-01   4.0290473e-01   3.6433752e-01   1.1945298e-01   2.0279193e-01  -2.4394056e-01  -5.2910337e-02   6.6812764e-01   1.0000000e+00   8.5235534e-03  -2.7362882e-01  -2.6321123e-01   6.4158425e-02   7.0766579e-02  -1.6461438e-01  -2.5131826e-01   4.9305167e-02
   6.6945488e-03   4.6911983e-02   1.1772693e-01   9.4678580e-02   1.1117145e-01   5.9675055e-02  -7.8246125e-02  -7.8205357e-02   1.0215927e-01  -4.0591608e-02  -8.6846189e-03  -1.2498794e-01  -9.5607164e-02  -8.9686754e-02   6.2169509e-02  -1.5892922e-01   9.6041086e-02  -2.5592476e-02   8.5649025e-02   9.4583706e-02   1.6996113e-01   2.3528456e-01   3.3337912e-02   5.5313118e-03   2.1568458e-01   1.2272861e-01   1.9814905e-01   1.5634507e-01   3.2011941e-02   4.4987964e-02   3.3827666e-02   1.2797217e-02  -4.9759055e-02  -1.8189176e-02  -2.3919339e-02  -9.0925229e-02  -7.1550575e-03   2.5431500e-02   1.1948324e-01   3.4115099e-02  -4.8440599e-02   4.2186496e-02   3.5737375e-02   4.4857549e-02  -1.0139838e-01  -6.0619717e-02   1.2785477e-01   3.7162349e-02   9.5991064e-02   4.7502929e-02   1.7699023e-01   1.6798300e-01   7.2107359e-02   1.7994916e-02   2.2315017e-02   8.3195913e-02   1.3919594e-02   2.9156259e-02  -1.1567870e-01  -7.4211124e-02  -2.4745043e-01  -2.4885824e-01  -3.8049230e-02  -1.0796730e-01  -1.5911736e-01  -1.6099040e-01  -1.7035448e-01  -1.4347590e-01  -7.3430738e-02  -9.4591338e-02  -2.4789557e-01  -1.4647541e-01  -1.3036416e-01  -9.7326153e-03  -1.0810879e-01  -6.5258101e-02  -2.7652017e-01  -1.5619965e-01   3.1976536e-01   1.7902866e-01   1.9176749e-01   1.4590533e-01  -9.5019207e-02  -2.3540894e-01   5.4249034e-02   1.1110944e-01   1.5715154e-01   3.4823922e-02  -5.6977357e-02  -1.6391563e-01  -1.5857735e-01  -9.4927265e-02  -2.5722255e-01  -1.3293595e-01   5.9796589e-01   6.6300791e-01   2.3883727e-01   2.8824959e-01   6.7096425e-02   1.5254144e-02  -2.8789876e-01  -3.0306225e-01  -3.1349452e-01  -1.0883847e-01  -2.1572597e-01  -2.7011068e-01  -1.1618966e-01   8.5235534e-03   1.0000000e+00   4.9215862e-01   1.6978904e-01  -1.4564429e-02  -1.3559899e-01  -8.2825811e-02  -1.1867177e-01  -1.3827387e-01
   2.2190620e-02  -1.4491696e-01   2.7836439e-01   4.2651991e-02   1.1376021e-02   3.8687602e-03   1.6741819e-01   3.8461032e-02   9.3101440e-02   1.4259853e-02   1.4158643e-01   2.7302323e-02   1.2263462e-01   5.5134742e-02  -3.9870851e-02  -8.3829955e-02  -2.6659307e-02  -1.7617981e-01   9.2088305e-02  -1.3097047e-02  -4.8704458e-02  -5.9985441e-02   1.5210248e-01   1.2303492e-01   1.4340947e-01   8.8037628e-02  -1.0589595e-01  -1.3745330e-01   1.3440986e-01  -1.5509839e-02  -9.7920598e-02  -7.2668947e-02  -2.9806755e-02  -2.6067332e-02  -4.4929426e-02   1.9429058e-02   1.2805740e-01   2.1613194e-01   4.1751916e-01   2.8917067e-01  -4.3774352e-02   5.8456840e-02   8.3567466e-02   2.6754941e-02  -2.7609747e-01  -2.5047690e-01   1.3151993e-01   2.0325041e-01  -1.0775406e-01  -1.5759514e-01  -7.0438916e-02  -3.2567953e-02   2.3011654e-01   2.3990582e-01   2.0917572e-01   3.2990302e-01  -7.2697540e-02  -1.2146838e-01   9.0510077e-02  -7.5622081e-02   7.2058446e-02  -6.7725955e-02   1.5336341e-01  -4.3338567e-02  -7.5961532e-02  -1.2387419e-01  -4.9471914e-02  -5.9662037e-02  -1.8879455e-01  -2.4905864e-01  -3.2395850e-01  -2.8161631e-01   1.1989448e-01   1.3296850e-02   2.6403858e-01   2.3331090e-01  -1.6114129e-01  -1.3130293e-01   2.4984722e-01  -9.1798762e-02   1.1155563e-02  -1.3222341e-01  -9.9679852e-02  -1.0376555e-01  -1.9732454e-02  -6.1760455e-02   2.0644369e-01   2.0696064e-01   5.3446377e-02   2.8792516e-03  -1.0305318e-02   1.3225996e-01  -2.0064788e-01  -7.7887154e-02   7.7018240e-01   7.2254326e-01   4.9551321e-01   5.5501785e-01   7.0008963e-02   2.4078428e-01  -4.2189371e-01  -2.3742845e-01  -2.9076422e-01   2.5686390e-02  -1.9968397e-02  -2.8994302e-01  -3.8265923e-01  -2.7362882e-01   4.9215862e-01   1.0000000e+00   5.1804195e-01   2.4452641e-01   1.9169616e-01   6.8842335e-02   1.0589560e-01  -3.6684158e-01
   1.1715943e-01  -5.4913642e-02   3.4733116e-01   3.4008117e-01  -1.6969465e-01  -6.1853275e-02   2.0846365e-01  -6.2009077e-02  -1.0433667e-01  -1.5694428e-01  -2.3257495e-01  -2.4189464e-01  -1.3172960e-01  -1.6194896e-01  -2.1018805e-01  -2.1246171e-01  -1.3533800e-01  -3.3939177e-01   5.1981740e-02  -3.2560725e-02  -3.8724801e-02  -2.1455360e-02   3.7099780e-01   4.0563639e-01   2.7626128e-01   3.4207280e-01  -1.0667329e-01  -1.3115503e-01  -1.9325805e-01  -3.0079106e-01   1.4941843e-01   1.5153168e-01   9.9153426e-02   8.2172620e-02   2.3055599e-01   3.5441747e-01   2.5631013e-01   3.2613871e-01   4.4193017e-01   4.5623859e-01   1.4682380e-02   1.6156471e-01   2.9761546e-01   2.2605495e-01  -2.3352436e-01  -2.7692027e-01   3.4852653e-01   4.7406397e-01  -2.6702187e-01  -3.4591227e-01   1.1369969e-02  -1.6567252e-02   2.7161651e-01   2.9753786e-01   3.0438472e-01   4.2087010e-01   8.3285421e-02   9.1295330e-02  -2.0593923e-01  -9.7836832e-02  -2.0346118e-01  -1.2100031e-01  -2.8956767e-01  -3.8174750e-01   2.3445379e-02   7.5306155e-02   1.7326265e-01   2.0599840e-01   9.1357543e-02   1.3018169e-01  -1.4080557e-01  -7.3090406e-02   2.5270608e-02  -5.9897106e-02   2.0329648e-01   1.3259662e-01   1.5426253e-01   2.1535395e-01   1.8072971e-01  -4.9262660e-02  -1.4408942e-01  -2.4956697e-01  -5.8517100e-02  -2.4326932e-01   1.2877848e-01   1.7471972e-01   3.5101468e-01   2.5012645e-01   1.0315504e-01   2.3536285e-01  -4.6433934e-02   7.3532067e-02  -1.4601189e-01   2.0313086e-02   3.7001097e-01   2.9305956e-01   6.2691984e-01   6.3607055e-01   1.8421830e-01   2.5208203e-01  -2.7739493e-01  -2.7396247e-01  -2.2223727e-01   3.7605850e-02   1.5576334e-01   8.3373561e-02  -2.1840017e-01  -2.6321123e-01   1.6978904e-01   5.1804195e-01   1.0000000e+00   4.0350339e-01   1.0097155e-01   1.4785027e-01   1.4081690e-01  -6.0693917e-02
   2.3705568e-01   1.2187055e-01  -4.0314350e-02  -7.4986437e-02  -3.6100139e-01  -3.6416509e-01  -1.7347091e-01  -3.0124249e-01  -3.0705253e-01  -4.0732776e-01  -1.4892657e-01  -2.1319984e-01  -6.0479479e-02  -2.0050398e-01  -2.3780322e-01  -2.6750624e-01   1.2574203e-01   4.5975094e-02   1.9791997e-01   9.8369686e-02  -1.1444730e-01  -1.3232561e-01   1.2252076e-01   3.8991682e-02   8.2907390e-02   1.1591322e-01  -2.3367162e-01  -1.8621678e-01  -8.0707593e-02  -1.6951458e-01   1.6135558e-01   1.7764903e-01   2.4640491e-04  -6.3950562e-02   1.5281790e-02  -7.5862167e-02   1.3995276e-01   8.8592211e-02   9.1828203e-02   6.5658646e-02   8.0847824e-02   7.7166924e-02   3.4659354e-01   1.8359398e-01   3.1019266e-02  -2.7944900e-02   3.8853566e-01   5.8238057e-01  -8.6542585e-03  -2.0797902e-02   2.9763507e-02   5.8326711e-02   5.0439818e-01   4.7593577e-01   3.2291261e-01   4.0339771e-01   2.8658046e-01   2.8738555e-01  -1.3540571e-01   3.3765545e-02  -1.5129481e-01  -2.9648098e-01  -7.1995651e-02  -7.9201658e-02  -2.9178252e-01  -4.0167580e-01   1.0415567e-01   1.9635474e-01   8.4764065e-02   2.0936335e-01   1.1867896e-01   2.2923944e-01   8.1658463e-02  -1.0308573e-01   2.3105221e-01   4.3266548e-02   1.3844311e-02   8.1600983e-02   1.0021246e-01   7.9641921e-02   4.9247937e-02   1.4042293e-01   1.2489148e-01  -3.6689207e-03  -9.6030801e-02  -5.9610724e-02  -2.8087945e-03  -7.1112891e-02   3.0144493e-02   1.2376414e-01   4.3514082e-01   4.9159085e-01   1.2411223e-01   3.2365507e-02   2.7210413e-01   1.4665922e-01   5.2403418e-01   5.0591923e-01   5.4245808e-01   6.1624506e-01  -5.7988826e-02   1.6302255e-01  -3.4149419e-02   9.8668353e-02   3.2603605e-02   9.8242315e-02   9.1501043e-02   6.4158425e-02  -1.4564429e-02   2.4452641e-01   4.0350339e-01   1.0000000e+00   5.4576808e-01   2.4938655e-01   1.3406791e-02   2.1608970e-02
   2.8929793e-02  -4.6025454e-02   1.4093954e-01   1.1733225e-01  -3.9238391e-02  -3.8904096e-02   1.0530649e-01   1.2227463e-01   3.2220662e-02  -8.5725544e-03   6.6126615e-02   6.7581226e-02   1.8607892e-02  -7.6930311e-02  -1.0232065e-01  -7.7951635e-02   9.6164863e-02  -2.6454500e-02   1.0041984e-01   2.1247403e-02  -1.0874858e-01  -1.4922780e-01  -3.7282444e-02  -9.9592127e-02  -1.2444405e-01  -1.6378045e-01  -2.1490253e-01  -1.7961099e-01   4.4969512e-02  -5.7457909e-02   5.4364973e-02  -6.9274592e-03   6.5193481e-02   1.4055295e-02  -6.3448790e-02   1.2043033e-02  -1.0679475e-01  -1.0130290e-01  -9.4919237e-03  -6.5758276e-02  -5.3175127e-02   1.8658407e-02  -6.7371776e-02  -1.3912245e-01  -1.4103314e-01  -9.3013393e-02  -8.2848496e-02   1.2535327e-01  -4.6762507e-02   6.5365932e-02  -2.8587451e-01  -1.7164944e-01   1.3244820e-01   1.3781617e-01   9.8329679e-02   1.0984696e-01  -2.5173212e-02  -3.5081279e-02   2.7981205e-01   2.5695292e-01   3.0515467e-01   1.2430058e-01   2.3461392e-01   2.4291765e-01  -2.5285877e-02  -1.0286441e-01  -1.2657461e-02   1.0665064e-01  -2.3935247e-01  -1.8427463e-01   1.2922362e-01   2.8469189e-01   2.0214840e-01   7.7453808e-02   1.8912616e-01   2.0176755e-01   7.6584502e-03   8.4197630e-02  -2.8803804e-02  -1.2914388e-01  -2.0407295e-01  -1.5492867e-01  -9.8962154e-07  -4.3456660e-02  -1.9058864e-01  -2.8658991e-01  -2.3115230e-01  -1.3436338e-01   2.4007162e-01   1.4287028e-01   4.5474263e-01   5.6085847e-01   3.3148906e-01   2.0825397e-01   1.0934222e-01   7.5792533e-03   2.0387344e-01   1.9549454e-01   2.2895977e-01   5.6060863e-01   1.2512959e-01   2.4404122e-01   2.5326905e-01   3.9843771e-01   2.2638330e-01   1.7761121e-01  -7.4931093e-02   7.0766579e-02  -1.3559899e-01   1.9169616e-01   1.0097155e-01   5.4576808e-01   1.0000000e+00   4.1450345e-01   3.0271229e-01  -3.0537964e-02
   3.1086197e-01   1.9210586e-01   3.0546522e-01   1.3558542e-01  -1.6666315e-02  -2.1090993e-01   1.0693221e-01  -1.2776087e-01  -4.2315829e-02  -1.6696794e-01  -1.1314848e-01  -1.8336655e-01  -1.2276023e-01  -3.3858492e-01  -2.9240471e-01  -3.2442685e-01   9.1976506e-02   1.3891587e-02   4.0240867e-02   1.1076350e-01  -4.1604649e-02  -1.1135767e-01   9.8381121e-02   4.2763880e-02   5.3467959e-02  -3.7403812e-03  -6.2191434e-02  -1.0580288e-01  -2.3740776e-01  -2.5755445e-01   7.7078200e-06  -3.7133656e-02  -8.5580513e-03  -7.0604124e-02   2.1287731e-02  -2.7975472e-02  -1.1629587e-01  -1.9734331e-01   8.9884581e-02   3.7932709e-02  -1.5644412e-01  -1.3104636e-01   2.1897954e-01   1.4679407e-01   1.6896972e-01   1.7912006e-01   1.5987707e-01   2.5373155e-01   3.7546675e-02   6.7426723e-02  -3.4836850e-02   5.4687994e-02   2.4873320e-01   3.3582619e-01   2.6699073e-01   2.3856486e-01   2.7251715e-01   2.7610096e-01   1.0355390e-01   3.1680516e-02   2.5602333e-02  -1.2950689e-01   2.0485956e-02  -1.8089429e-02  -2.0193108e-02  -7.8182628e-02   2.0213290e-01   1.2457153e-01   8.7051695e-02   1.4276273e-01  -4.0566916e-02  -2.6933169e-02  -7.8672225e-02  -1.4483153e-01  -3.8121560e-02  -5.6918065e-02  -3.4796814e-02  -1.1125827e-01   1.6865909e-02  -1.4509191e-02  -9.6627815e-02  -1.1819858e-01  -1.3488863e-01  -2.9306129e-01  -1.1254477e-01  -2.0197591e-01   1.5426531e-02   8.3917860e-02   1.2502504e-01   1.3577746e-01   4.8885494e-02   1.6601398e-01   1.1553866e-01   3.4513157e-02   6.3211922e-02   8.2449557e-02   2.6906944e-01   1.8608890e-01   2.9286331e-01   3.6745032e-01   1.3831267e-01   7.8340381e-02   4.2733013e-01   4.4673772e-01   3.4173525e-01   3.2247125e-01  -1.9978051e-01  -1.6461438e-01  -8.2825811e-02   6.8842335e-02   1.4785027e-01   2.4938655e-01   4.1450345e-01   1.0000000e+00   6.1716695e-01   1.0367416e-01
  -5.4291332e-02  -2.2826143e-01   3.1562908e-01   2.6489697e-01   1.4217016e-01   1.0463140e-01   3.6806728e-01   2.5574664e-01   2.2581778e-01   2.1112210e-01   9.4736373e-02   5.3139712e-02   8.5702948e-02  -5.5618412e-02  -1.9217201e-01  -1.6044183e-01  -1.4063128e-01  -2.8614039e-01  -1.2963616e-01  -1.0748978e-01  -1.1811243e-01  -1.6217116e-01   7.0426661e-02   8.3102294e-02  -1.7822357e-02  -4.1066571e-02  -1.4856553e-01  -1.6901552e-01  -9.6759972e-02  -1.5019605e-01  -8.3367763e-02  -9.2549193e-02   1.0838314e-01   1.1341004e-01   1.2061021e-02   1.7725214e-01   1.1221365e-01   1.0152473e-01   3.1647261e-01   3.3463252e-01   1.4452529e-01   1.4120594e-01  -2.0187026e-01  -2.6592554e-01  -2.4694980e-01  -1.9626892e-01  -1.4054354e-01  -8.2907789e-02  -1.0492339e-01  -1.0335654e-01  -2.8789302e-01  -2.4667596e-01  -2.2768893e-02   1.3748436e-01   1.9735126e-01   1.9770147e-01  -1.8041577e-01  -2.4873713e-01   2.0984662e-01  -1.3256821e-02   2.2279404e-01   1.3444410e-01   4.8432889e-02  -6.4234581e-02   1.9461784e-01   1.5470214e-01   1.1635290e-01   1.1914945e-01  -3.1048123e-01  -2.4373394e-01   1.1071961e-01  -9.1110844e-02   2.7766553e-02  -6.7336427e-02   1.4089008e-01   6.6342027e-02   1.0295285e-01   7.0838165e-02  -2.4574466e-01  -2.8490155e-01  -4.0809669e-01  -3.7247586e-01  -1.9338827e-01  -7.4817459e-02  -2.0983956e-01  -2.8356318e-01  -1.5784606e-02   2.5775407e-01   2.4995717e-01   9.7289547e-02  -6.7220506e-03   1.5366182e-01   1.4252070e-01   2.1501624e-01   7.1298615e-02   8.4802063e-02   8.8823124e-02   7.7280661e-02  -4.1441018e-02   1.5680563e-01   1.0405234e-01   1.6443455e-01   3.8442233e-01   4.6905085e-01   7.3872339e-01   6.4538597e-01  -1.1628400e-01  -2.5131826e-01  -1.1867177e-01   1.0589560e-01   1.4081690e-01   1.3406791e-02   3.0271229e-01   6.1716695e-01   1.0000000e+00   3.8875281e-01
   3.2320058e-02  -7.1229520e-03  -1.2811841e-01   1.8563382e-01  -7.3641973e-03  -9.9532344e-03   6.0632644e-02   1.7536225e-01   4.1802828e-02   9.7117840e-02  -4.4958861e-02   8.4781528e-02  -1.0464853e-01  -3.3572809e-02  -1.2900483e-01  -8.2201230e-02  -1.5884778e-01  -3.8467583e-02  -3.4232893e-02   9.8983484e-02  -1.9630819e-01  -1.7824987e-01  -1.9911464e-01  -1.1081712e-01  -2.2734983e-01  -1.9781802e-01  -1.6909089e-01  -1.6086023e-01  -2.3474686e-02   4.6725536e-02  -1.2111296e-01  -1.2013109e-01  -1.2072248e-01  -6.7969298e-02  -8.1384810e-02   4.5504501e-02   2.8696713e-01   2.8587630e-01   1.0124303e-01   2.0002344e-01   5.7811273e-01   3.4053294e-01  -1.8926554e-01  -1.3860075e-01  -1.9768224e-01  -1.6032624e-01   5.4004576e-02  -2.7218712e-02  -5.4668880e-02  -8.8394105e-02  -1.5359902e-01  -1.9565826e-01  -5.7343765e-03  -1.0565202e-02   1.8524415e-01   1.1574024e-01  -5.8785753e-02  -1.2023734e-01   7.9625351e-02   7.5871551e-02   1.0478225e-01   4.9912320e-02  -1.4541300e-02   3.8493425e-02  -3.1729132e-02  -7.1427263e-02  -1.4463387e-01  -3.2370515e-02  -2.1935438e-02   1.2165513e-02   1.1842388e-01  -2.7712137e-02  -4.2050472e-03   3.5749283e-02  -1.4713859e-02  -5.6133526e-02   1.8680432e-01   2.0452045e-01  -2.9380485e-01  -5.6339776e-02  -1.8730058e-01   2.6279777e-02   2.2653501e-01   2.8249037e-01  -1.4760064e-01  -7.1441900e-02  -4.5330989e-02   2.2818262e-01   1.7470229e-01   6.8708701e-02   7.4936227e-02  -8.8272483e-02  -2.6519792e-02   5.1220167e-02  -2.0339334e-01  -2.7506487e-01  -1.0490001e-01  -8.8496824e-02   1.2608387e-01  -2.3471387e-02   2.4966809e-01   2.4994978e-01   2.0424863e-01   1.0659565e-01   4.8502509e-01   7.4147796e-01   3.1375467e-01   4.9305167e-02  -1.3827387e-01  -3.6684158e-01  -6.0693917e-02   2.1608970e-02  -3.0537964e-02   1.0367416e-01   3.8875281e-01   1.0000000e+00
