# Supplementary material for: “I Know that You Know that I Know”: Neural Substrates Associated with Social Cognition Deficits in DM1 Patients
Source: PLoS One. 2016 Jun 3;11(6):e0156901. doi: 10.1371/journal.pone.0156901 (PMC4892543; doi:10.1371/journal.pone.0156901)
Supplement: S2 File — Adjacency matrices obtained by graph theory bases analysis illustrating the intra-nodal correlations in individual subjects (DM1 patients and controls) (ZIP) [file pone.0156901.s002.zip › Adjacency_matrices/Sub_20.txt]

   1.0000000e+00   5.4342570e-01  -1.2296085e-02  -9.9432571e-02  -3.1755189e-01  -3.6799429e-01   7.7194172e-02   6.0736461e-02  -9.9644859e-02   6.0403449e-02   1.5185871e-01   3.1880381e-01   1.1494970e-01   1.4412616e-01  -2.2182379e-01  -1.6142016e-01   1.5378578e-01   4.5766458e-01   4.4370121e-01   6.1618265e-01  -8.2397397e-02  -3.1807275e-02  -8.1211772e-02  -1.9164892e-01  -8.4825934e-03  -1.2089460e-01  -3.2644385e-01  -3.7878457e-01  -1.7416860e-01   8.0440025e-02   1.8218432e-01   1.4245606e-01   4.6437229e-01   4.0097416e-01  -2.8784095e-02  -1.8735180e-01  -2.1041041e-01  -3.0130115e-01  -3.4415632e-01  -3.2653849e-01  -2.3924712e-01  -1.3551478e-01   1.2625085e-01  -3.6973106e-02   1.6999470e-01   1.9236989e-01   1.0187170e-01  -3.1441276e-02   5.5145257e-02   1.7473778e-01   2.4472854e-02   8.9994237e-02   2.3710198e-01  -6.1694570e-02  -2.4570922e-01  -2.3153729e-01   7.4832007e-01   4.7849931e-01   2.9560384e-01   2.0251180e-01   1.1898240e-01   1.8038576e-01   3.2596069e-02   2.5995016e-01  -7.3950478e-02  -4.0491800e-02   6.3884703e-02   5.7854703e-02   3.9416312e-01   3.8696037e-01   2.1717508e-01   1.5072985e-01  -1.0516195e-01   7.6124112e-02  -2.1714602e-02   5.0724219e-02   8.1498921e-02   9.6856438e-03   8.9722488e-02   1.9563893e-01   2.8417065e-01   3.0866388e-01  -2.1713799e-01   3.1349552e-01  -2.5004681e-02  -7.7961228e-02  -2.6865492e-01  -1.5982586e-01  -1.2391965e-01   7.5683324e-02   1.9279443e-01   1.1368655e-01   1.0641776e-01   7.5528067e-03  -1.3122058e-01  -1.8220074e-01  -1.3004527e-01  -2.0597842e-01  -1.4626766e-02  -8.0459584e-03  -6.8212164e-02   3.6522588e-13   7.8240045e-02   9.6505907e-02  -2.9010006e-02  -1.7373764e-01   4.0192352e-02  -2.1292787e-02  -2.2999195e-01  -2.0746419e-01  -2.1634959e-01   4.5031126e-02   1.9813393e-01   1.2524160e-01  -1.0360874e-01  -1.0398306e-01
   5.4342570e-01   1.0000000e+00  -1.0218775e-01   1.4037255e-02   5.9600645e-02   3.8401299e-02  -1.2957947e-01   1.1113570e-01  -2.0897902e-02   8.3968013e-02   8.3276454e-02   4.0469725e-01   1.4138987e-01   3.0728104e-01  -1.4936478e-01  -4.3811766e-02   3.9741742e-01   7.1402052e-01   1.0097847e-01   5.2781719e-01   5.5919060e-02   1.3706219e-01  -1.4193400e-01  -3.0503666e-01  -8.8771221e-02  -3.6862342e-02   6.2950546e-02   2.5918359e-02   6.9318899e-02   4.6066894e-01   2.8593558e-02   1.6799973e-02   3.3513675e-01   2.6540013e-01  -1.3029268e-01  -8.2038583e-02  -3.5839012e-02  -1.0788636e-01  -1.3435003e-01  -6.8074651e-02   5.5129867e-02   2.4483970e-01   5.4026237e-02   6.2336725e-02  -1.1284584e-01   4.2513959e-02   1.9009583e-01   1.4099498e-01  -3.9040348e-02   1.4872439e-01  -2.7543087e-02   4.0265418e-02   2.8729112e-01   7.4712532e-02  -1.1499303e-01  -2.0736212e-02   7.5614119e-01   8.4237715e-01   4.9523977e-02  -2.0271675e-02  -2.1159403e-02   3.1057398e-01   1.1803919e-01   4.1151043e-01  -4.3561195e-02  -5.8456432e-02  -3.1526411e-01  -2.8355690e-01   1.4070670e-01   2.6366278e-01  -9.0618684e-02  -4.1858427e-02   2.0683734e-01   4.2875912e-01   2.3920121e-01   1.5121007e-01   2.9094668e-02  -1.6974269e-01   1.8717163e-01   3.4640049e-01   4.9424887e-01   4.7283629e-01  -1.0880115e-01   3.4833912e-01  -1.3783833e-01  -1.7561883e-01  -2.5671776e-01  -1.0411223e-01  -1.6431575e-01  -9.4344255e-02  -8.0513834e-02  -7.5147745e-03  -2.1207387e-01  -2.8682403e-01  -1.2849471e-01  -2.4938030e-01  -2.0425606e-01  -2.1858600e-01   1.5279749e-01  -5.6083232e-02  -2.1737327e-01   3.7004499e-13   2.2771698e-01   1.2809167e-01   6.2276425e-02   2.8480664e-02  -1.8139493e-01  -4.2810832e-03  -1.0838055e-01  -2.4775461e-01  -1.6810196e-01   1.3886541e-01   1.6500050e-01   5.6538845e-02   6.3059627e-02   1.0464653e-01
  -1.2296085e-02  -1.0218775e-01   1.0000000e+00   5.8069305e-01  -1.5612776e-02   6.9732224e-02   5.9650254e-01   3.9891008e-01   6.8630387e-02   2.7133930e-02   3.9976880e-02  -2.2138479e-02   3.4331127e-02  -4.4028882e-02   3.1236748e-01   3.5080928e-01  -2.5549551e-01  -2.2015515e-01   7.6533957e-02  -1.9729960e-01   4.6836860e-02   2.0495646e-02   3.2860215e-01   2.1362644e-01  -2.6278758e-01  -1.7413460e-01   1.3434630e-01   1.1564175e-01   6.0784935e-02  -1.5347025e-01   1.4180654e-01   8.1835717e-02   2.4899597e-03   1.4105444e-01   2.0523203e-02  -2.2763779e-01  -1.5302959e-01  -1.7809835e-02  -2.6037340e-01  -7.0499427e-02  -6.7133614e-02   1.0370308e-01   6.6814009e-02   2.4459630e-02   1.5406625e-01   1.1476147e-01   2.1517296e-02  -8.7352822e-02   7.3491435e-02   3.0080097e-02   4.0620012e-01   2.2755596e-01   6.5037387e-02  -8.9701681e-02   3.4741876e-02  -3.9022788e-02  -2.6095281e-01  -1.2442820e-01  -1.1025751e-01  -9.4313162e-02   7.4586933e-02   6.9959741e-02   5.1493623e-04  -3.5453728e-02   2.3108361e-01   2.1529817e-01   4.3568490e-02  -2.7848926e-02  -1.8160764e-01  -2.9103748e-01  -1.0506755e-01  -4.9650041e-02   2.1498947e-01   5.6149366e-02   2.4377088e-01   2.5602981e-01  -6.0921399e-03  -2.3161806e-02   2.4995370e-02  -1.4968529e-01  -1.2351894e-01  -5.1700143e-02   3.4491993e-01   7.7621838e-03   7.4625949e-02   6.6566757e-02   6.9072257e-02  -3.2512892e-01   6.5641420e-02  -1.9188585e-01  -1.4830559e-01  -1.6050670e-02  -2.8541018e-01  -1.8104705e-01   5.6802182e-02   1.5709869e-01   1.0376660e-02  -8.1194320e-03   4.6376918e-02  -7.9462242e-02  -5.6613631e-02   1.2068471e-12   1.9269403e-02   4.0852129e-02   1.0514533e-01   9.8500258e-02  -4.2281242e-02   2.3987376e-02   1.3832337e-01   7.6194816e-06  -1.6433491e-01  -1.4157796e-01  -1.1269946e-02   1.5935667e-03   1.4503543e-01   3.7807349e-02
  -9.9432571e-02   1.4037255e-02   5.8069305e-01   1.0000000e+00  -1.1594594e-01   2.8611352e-01   4.7436078e-01   6.9515914e-01  -1.2792224e-01   3.7188869e-01  -8.0191087e-02   2.1277773e-01   1.1854138e-01  -2.9153275e-02   1.5198179e-01   3.5537397e-01  -2.8323981e-01  -2.0578397e-01  -3.6218216e-01  -2.6863153e-01   1.3171132e-01   1.6837524e-01  -6.0627143e-02   8.2710391e-02  -3.2297728e-01  -2.0898063e-01   1.3254355e-01   2.6192044e-01   8.9735183e-02  -7.3883348e-02  -4.2000222e-02  -6.5106650e-02  -9.9256983e-02   9.6433980e-02  -3.0458266e-02  -4.9016227e-02  -3.2853923e-02   1.5293535e-01  -1.0613366e-01   8.4998183e-02   1.3722295e-01   2.6088850e-01  -1.0614376e-01   1.3297895e-02  -2.4090359e-02   1.7690638e-01  -7.3860933e-02  -9.8123018e-02   3.0167742e-01   3.8116946e-01   4.4061332e-01   5.3155616e-01   1.5147108e-01  -7.1483115e-02   1.0776368e-01   2.6177516e-02  -2.8372519e-01  -2.6554604e-02   7.2299291e-02   1.6955192e-01   3.0416153e-01   4.1694724e-01   2.4021747e-01   2.7948869e-01   2.8801384e-01   3.6813201e-01   6.9312065e-02   3.8444872e-02  -3.6147995e-01  -2.7424193e-01  -2.4038816e-01  -2.7828109e-01   3.7212298e-01   2.7887487e-01   4.2400129e-01   4.5697084e-01   1.9493593e-01   1.5598065e-01   1.8699022e-02  -9.1320271e-02  -2.7287747e-02  -1.0002488e-03   1.9562823e-01   8.9889213e-02  -1.5282566e-01   1.4222230e-01   1.4300339e-02  -1.8920012e-01  -4.8800419e-02   9.5862870e-02  -3.6274725e-01  -7.3702585e-02  -4.8770702e-01  -3.8801144e-01  -1.1614318e-01  -9.5468119e-02  -3.2633827e-02  -6.4758249e-02  -7.7724729e-02  -2.0399329e-01  -3.1438272e-02   2.4194194e-13  -1.3907213e-01  -7.2751359e-02  -6.7755744e-02  -2.6033465e-02  -2.6365544e-02   2.0726467e-01  -1.3459386e-01  -1.9697429e-01  -1.9461713e-01  -3.5828958e-01  -2.5179763e-01  -2.2043126e-01  -1.3441915e-01  -1.2575073e-01
  -3.1755189e-01   5.9600645e-02  -1.5612776e-02  -1.1594594e-01   1.0000000e+00   5.7594644e-01  -3.5293686e-01  -3.3585952e-01   4.7452124e-01  -1.4566283e-01   3.5710495e-02  -1.1276569e-01  -1.1706953e-02   1.4364151e-01   2.9253603e-01   1.7530077e-01   4.0594181e-01   1.7888442e-01  -7.4281003e-02  -1.3423763e-01   2.8468940e-01   2.5266595e-01   4.8981129e-02   4.1264031e-02   2.1090684e-01   4.6210064e-01   6.3141295e-01   5.7733685e-01   2.5685911e-01   2.6992375e-01  -1.1788781e-01   7.1798691e-04   3.3587721e-02  -1.3860463e-01   9.3328639e-02   2.1692842e-01   3.8501082e-01   1.1701557e-01   4.5491122e-01   2.9559443e-01   2.9935126e-01   1.5977453e-01  -1.0226960e-01   1.2109698e-01  -2.6099168e-01  -2.5392189e-01   6.7270984e-03  -6.0552189e-02  -7.6187158e-02  -2.3259032e-01  -1.1202241e-01  -1.6490747e-01  -1.8088109e-01   2.5448211e-01   1.8842073e-01   2.3564371e-01  -1.5013610e-02  -2.8934087e-02  -1.4189024e-01  -2.9958539e-01  -1.5031134e-01  -2.0905711e-01   2.0527427e-01   8.9014392e-02  -4.2288975e-02  -1.3949163e-01  -3.3444719e-01  -2.4681299e-01  -1.2859828e-01  -2.5923846e-01  -2.6530123e-01  -7.1389024e-02   5.0526277e-02   8.8389207e-02  -1.3109591e-01  -1.4882303e-01  -1.3218861e-01  -1.3393797e-01   1.7101407e-01   1.0701776e-01   1.3153397e-01   1.9992951e-01   2.9555610e-01  -2.4416180e-01   6.7107345e-02  -1.2041292e-01   2.6371917e-01   2.5877678e-01   1.0560923e-02  -3.2926718e-01  -2.1240648e-01  -3.7475775e-01  -2.7541426e-01  -2.7874860e-01   2.4577549e-02  -9.8870595e-03  -1.4993919e-01  -1.1903214e-01  -3.2968624e-03  -2.5472358e-01   1.1508338e-01   5.6617989e-14   2.9052176e-02  -1.3186360e-02   1.2572476e-02   2.7227882e-01  -1.4964099e-01  -2.4027685e-01   2.1401036e-01  -5.5735898e-02  -6.2615575e-02  -2.4766646e-02  -1.1231147e-01   1.3721564e-01   2.7322763e-01   2.4238689e-01
  -3.6799429e-01   3.8401299e-02   6.9732224e-02   2.8611352e-01   5.7594644e-01   1.0000000e+00   2.7165893e-02   1.9762161e-01  -7.3378881e-02   3.7695437e-01  -6.4262954e-02  -2.7286070e-02   6.1727540e-02   1.0363967e-01  -1.3288923e-01   7.5816955e-02   1.7143563e-01   1.1216245e-01  -5.1034667e-01  -3.4466909e-01   4.5783566e-01   4.8616684e-01   7.7237537e-04   1.3828587e-01   2.9827073e-01   4.9797108e-01   8.4352565e-01   9.3382910e-01   1.4388346e-01   1.3238654e-01  -3.1082165e-02   9.0338959e-02   1.2381973e-01   1.6392889e-01   4.1300063e-01   5.7986995e-01   1.1556477e-01   1.6627546e-01   1.5305282e-01   2.4380921e-01   2.4322239e-01   2.4493262e-01  -2.2798990e-01   1.9354432e-01  -2.3381911e-01  -1.9965890e-02  -2.5514251e-01  -1.2207245e-01  -1.8568664e-02  -9.2022888e-02   7.2430306e-02   1.9751529e-01  -1.9772566e-01  -1.2926976e-01   3.1229402e-02  -1.6166229e-02  -1.2540132e-01   4.9338545e-02  -1.2822201e-01  -1.1438021e-01   1.6612031e-01   3.0904796e-01   2.5967550e-01   2.4459922e-01   2.7264861e-01   3.2472525e-01  -2.2097193e-02   1.0142162e-01  -3.2737642e-01  -2.3588219e-01  -4.0942719e-01  -3.7335203e-01  -2.0479324e-02  -5.8783060e-02  -1.2325095e-01  -1.4645453e-01   3.7465403e-02  -1.0726215e-01   8.8703618e-02   1.7910635e-01  -6.6008148e-02   1.4196753e-01  -1.5005331e-02  -9.5796806e-02  -1.2787429e-01   1.6052932e-01   1.1913755e-01   2.5168066e-01  -2.1130686e-01  -1.5032109e-01  -5.5536344e-01  -4.4961835e-01  -3.9387981e-01  -4.3521140e-01  -1.3022836e-01  -1.1012670e-01  -2.5247467e-01  -1.6581265e-01  -3.3785536e-01  -3.7794217e-01  -1.9182809e-01  -5.7880912e-14  -1.9911036e-01  -1.5249804e-01  -2.5094188e-01   5.3143172e-02  -3.6023286e-01  -1.3836275e-01   7.9702073e-02  -1.6859816e-01  -1.8804391e-01  -3.1805283e-01  -3.6490416e-01  -1.6610889e-01  -1.0057483e-01  -1.0979072e-01
   7.7194172e-02  -1.2957947e-01   5.9650254e-01   4.7436078e-01  -3.5293686e-01   2.7165893e-02   1.0000000e+00   7.3498962e-01  -2.8729412e-01   8.3388158e-02   1.6650004e-01   2.5137090e-01   3.4122965e-01   1.4952338e-01  -1.6029356e-01  -3.3005909e-03  -3.3723154e-01  -1.1874152e-01  -9.4533659e-02  -1.4735568e-01  -1.2566717e-01  -1.4381151e-01   2.2816889e-01   2.4457080e-01  -9.9560578e-02  -2.3860862e-01  -6.2328556e-02  -3.6195642e-02  -4.1890305e-02  -2.2807180e-01   2.6066037e-01   2.4647926e-01   3.0724818e-01   4.9164124e-01   2.5537243e-01   6.2066652e-02  -4.4116377e-01  -2.0222646e-01  -3.7441081e-01  -1.4573974e-01  -1.9114721e-01   6.4902189e-03  -2.2790874e-02  -4.8268269e-02   2.2244231e-01   2.6621397e-01  -1.8290380e-01  -6.4078223e-02   4.9896637e-02   4.9100698e-02   3.4323625e-01   3.0449334e-01   4.7936890e-02  -1.6624640e-01  -1.4189880e-01  -2.2144092e-01  -1.0443398e-01  -2.2476456e-02   5.6389722e-02   1.1579124e-01   3.9651761e-01   3.6694426e-01   1.3293756e-02   1.1214912e-01   4.0229188e-01   4.5875651e-01   4.3302801e-01   3.7941502e-01  -3.8530336e-01  -1.4552035e-01  -1.2771828e-01  -2.9540431e-01  -6.7730477e-02  -1.4842026e-01  -3.3074200e-02  -3.7977072e-02   1.0726456e-01  -1.1570590e-01  -1.6413907e-01  -6.7096907e-02  -2.4319220e-01  -9.6350727e-02   2.6211303e-02   1.0508963e-01   1.2652353e-01   4.4147152e-01  -3.9627733e-03  -1.4661448e-01   1.0339055e-02   2.8440819e-01  -1.5835589e-01   1.6528018e-01  -1.1320245e-01  -1.3533154e-02   8.4683652e-02   1.1355301e-01   3.5033733e-02   7.1576412e-02  -2.0112346e-01   2.0467600e-02  -3.5610404e-01  -2.4439925e-13  -6.3111079e-02  -2.1474068e-02   5.3779925e-02   5.5529934e-02  -9.5276514e-02   1.2705139e-01  -6.6316092e-02  -4.4236838e-02  -4.3584900e-02  -2.7422406e-01  -9.3313744e-02  -2.1668562e-01  -1.2915531e-01  -8.9456195e-02
   6.0736461e-02   1.1113570e-01   3.9891008e-01   6.9515914e-01  -3.3585952e-01   1.9762161e-01   7.3498962e-01   1.0000000e+00  -3.7727841e-01   3.3688323e-01   1.8937781e-01   5.2220883e-01   3.7702480e-01   2.8376847e-01  -2.2697223e-01   6.0176424e-02  -1.8974529e-01   2.9079260e-02  -3.2405224e-01  -1.9294242e-01  -3.4661220e-02   5.7998503e-02   4.4973605e-02   1.7308296e-01  -6.9379809e-02  -1.5259369e-01   1.7596305e-02   1.3976428e-01  -1.9430879e-02  -3.3672817e-02   5.2733388e-02   8.9267379e-02   2.5520354e-01   4.7949355e-01   1.7826882e-01   1.4375016e-01  -3.5554168e-01  -9.7693015e-02  -2.9577127e-01  -7.0782638e-02  -5.0209870e-02   1.2882599e-01  -1.1746118e-01  -2.0548239e-02   2.9499593e-02   2.6211088e-01  -1.9059822e-01  -3.3380412e-02   8.4479631e-02   2.7130011e-01   3.7556068e-01   5.2857227e-01   1.1396374e-01  -1.5175015e-01  -7.3292304e-02  -1.8469991e-01  -1.1722552e-02   1.5301062e-01   1.0764657e-01   2.1729139e-01   5.1219058e-01   6.6373014e-01   2.5923472e-01   4.6556543e-01   4.8190987e-01   6.0796365e-01   3.1236360e-01   3.3044565e-01  -4.4229115e-01  -1.5196992e-01  -2.5578568e-01  -4.5323528e-01   1.1209778e-01   5.6928347e-02   1.4901553e-01   5.7068331e-02   2.2975804e-01  -5.6013719e-02  -3.3477030e-02   5.3461123e-02  -3.2909665e-02   5.5957184e-02  -7.9843274e-02   2.8141918e-01   2.0085823e-02   4.5894126e-01  -5.6338066e-02  -6.1389974e-02  -1.2206598e-01   3.5031281e-01  -3.4386054e-01   1.9570070e-02  -3.1420590e-01  -2.5726199e-01  -5.2287261e-02  -1.0506917e-01  -2.6125946e-02  -6.9866928e-02  -1.3728109e-01  -1.9311364e-01  -3.4593572e-01   1.2044436e-13  -8.5059583e-02  -2.8410270e-02  -2.7864553e-02  -1.1378366e-01  -1.5816838e-01   8.5738549e-02  -1.5430707e-01  -1.6636897e-01  -6.1512133e-02  -3.1234486e-01  -2.3521603e-01  -2.7390045e-01  -2.9301112e-01  -1.8404637e-01
  -9.9644859e-02  -2.0897902e-02   6.8630387e-02  -1.2792224e-01   4.7452124e-01  -7.3378881e-02  -2.8729412e-01  -3.7727841e-01   1.0000000e+00  -1.0359720e-01   1.5098080e-01  -6.8004784e-02   1.4807672e-02   6.1751012e-02   3.8476376e-01   5.3550807e-02   3.5099359e-01   1.2955052e-01   2.7395651e-01   6.6236906e-02  -4.7934007e-02  -1.9685505e-01  -2.8027664e-02  -1.1143515e-01  -5.3582014e-03   1.9318283e-01  -7.4296842e-02  -1.9282410e-01   2.0240388e-01   1.7448229e-01   3.2512449e-02   1.8219195e-01  -1.0105716e-01  -2.1259629e-01  -2.2700184e-01  -2.6067583e-01   1.9735306e-02  -3.0947598e-01  -2.1633577e-02  -2.2612121e-01  -3.1593681e-01  -2.9300422e-01   1.9539138e-01   1.0976925e-01  -4.4117259e-02  -2.5857043e-01   5.7108845e-02  -1.9160702e-01   9.9551269e-02  -1.8541039e-01   7.2536500e-02  -2.1297686e-01  -1.2758265e-01   1.2102993e-01  -1.8746792e-01  -1.2109148e-01  -1.1157451e-01  -4.1016091e-02  -4.1668277e-02  -1.2010574e-01  -2.5225839e-01  -3.6551397e-01   1.3637226e-01   1.1985348e-02  -1.2799728e-01  -3.2471886e-01  -2.5547998e-01  -2.3761232e-01   2.6113631e-01   5.5208386e-02   1.5864860e-01   2.9484070e-01   1.6529507e-01   2.0476694e-01   2.3591514e-02  -6.7976455e-03  -9.4621484e-02  -1.3613240e-01   1.4271791e-01  -9.3797818e-03   2.4189167e-01   2.4160346e-02   9.8556391e-02  -2.7591935e-01  -1.2401474e-02  -2.9310284e-01  -2.8522535e-02   4.4255656e-02  -1.9461049e-01  -2.4532492e-01   3.1105475e-02  -2.5044698e-01   6.1858387e-02   7.9205585e-02  -1.8684466e-01  -1.6262710e-01  -2.5325884e-01  -2.5108571e-01  -3.4269360e-02  -2.0708372e-01   1.9417157e-01   1.2995930e-13   2.0525414e-01   1.7647370e-01   9.2206942e-02   1.7455229e-01  -6.0995458e-02  -1.4568866e-01  -3.2871932e-02  -2.4265977e-01  -1.1993611e-01  -2.0409122e-02   1.1483496e-02   3.1470738e-01   2.8658619e-01   1.3561954e-01
   6.0403449e-02   8.3968013e-02   2.7133930e-02   3.7188869e-01  -1.4566283e-01   3.7695437e-01   8.3388158e-02   3.3688323e-01  -1.0359720e-01   1.0000000e+00   3.7849597e-02   2.3345112e-01   5.8389416e-02   4.5579544e-02  -5.8361077e-02   2.4294405e-01   1.4168865e-01   1.3735974e-01  -2.3097985e-01  -5.4312801e-02   4.4917729e-01   4.6041816e-01  -1.3764547e-01  -1.9342215e-03   8.9288708e-02   1.6832284e-01   2.0923077e-01   3.1065060e-01   9.1711555e-02   1.7453104e-01   9.3915043e-02   1.6203244e-01   2.4759314e-02   1.0295246e-01   2.5212201e-02   1.0700280e-01  -1.4987975e-01  -3.2195160e-02  -1.7105252e-01  -1.4850181e-01  -6.4417958e-02   8.3072530e-02  -1.7258462e-01   1.4083162e-02  -9.9212244e-02  -4.1740715e-02  -2.1074746e-01  -2.1271148e-01   1.2793704e-01   1.0554455e-01   5.1180745e-02   3.1983281e-01  -5.5382057e-03  -3.4826592e-01  -1.7839189e-01  -2.3289072e-01   3.5342058e-02   3.2033061e-02  -2.5261913e-02   7.6759875e-02   2.4833732e-01   4.0030256e-01   2.6525617e-01   3.4178816e-01   1.9954692e-01   3.4548388e-01  -6.1361665e-02   3.7333820e-02  -3.9284195e-02  -2.4209831e-02   6.5727536e-02  -9.4488191e-02   1.6723453e-01   1.4144880e-01   2.1434701e-01   2.4550451e-01   2.8527194e-01   1.1165466e-01   1.0929096e-01   1.7653924e-01   1.3018070e-01   1.3946049e-01  -2.1664875e-01   2.0339003e-01  -2.6510418e-01   1.0156677e-01  -8.6211587e-02   8.9130579e-02  -3.7562394e-01   1.9860167e-01  -3.4188499e-01  -1.8615046e-01  -2.5456135e-01  -2.6900197e-01  -1.3248185e-01  -1.9757592e-01  -7.2580553e-02  -9.9290873e-02  -1.7432594e-01  -1.3237186e-01  -1.8486012e-01   1.4798569e-13  -2.3804567e-01  -4.3547433e-02  -1.7167101e-01  -4.7499323e-02  -8.0048598e-02   3.9777348e-02  -1.2782754e-01  -2.1251920e-01  -2.2019134e-01  -2.1128854e-01  -3.3328752e-01  -1.8869158e-01  -1.7814071e-01  -2.4590462e-01
   1.5185871e-01   8.3276454e-02   3.9976880e-02  -8.0191087e-02   3.5710495e-02  -6.4262954e-02   1.6650004e-01   1.8937781e-01   1.5098080e-01   3.7849597e-02   1.0000000e+00   5.5746883e-01   6.9644576e-01   6.2160016e-01   1.1700832e-01   5.8412637e-02   4.3451489e-01   3.6770953e-01   6.3041212e-02   6.2641309e-02  -1.6184532e-01  -1.4167947e-01   1.7070647e-01   1.7584684e-01   1.5812364e-01   1.0803906e-01  -1.2891739e-01  -1.4663657e-01   5.0748114e-01   3.8709446e-01   2.7170714e-01   3.3849640e-01   4.2173306e-01   3.2540691e-01   1.6542581e-02   2.3031640e-02  -1.6737242e-01  -3.2866448e-01  -5.2718035e-02  -1.4217327e-01  -1.4145465e-01  -9.3829462e-02  -1.0387022e-01  -5.0187864e-02  -1.5161018e-01  -1.2314585e-01  -3.1179796e-02  -1.2150650e-02   6.5081376e-02   6.2849533e-03   1.1238568e-01   5.2347275e-02   1.7884172e-01   4.5853705e-02   3.1412558e-02  -1.4698456e-01   1.1885044e-01   8.3805759e-02   2.0649735e-02  -1.8843768e-01   2.0762929e-01   1.2466935e-01   4.2524671e-01   4.5756856e-01   1.5811689e-01   1.5155467e-01   1.7213653e-02   4.1485507e-03  -2.2142630e-01  -9.0773563e-02  -3.0728381e-01  -3.7307494e-01   8.0366337e-02   1.0115876e-01   3.4542416e-02  -1.5621935e-01   3.3841392e-01   3.1777761e-02   2.9620432e-01   3.5638232e-01   4.6313655e-01   3.0752217e-01   6.0397111e-02   1.1785156e-01   5.1673908e-01   2.8072183e-01   2.5850636e-01   2.5848263e-01  -1.1950747e-01   1.8314263e-01  -2.4622430e-01  -1.7819021e-01  -2.0785202e-01  -1.8286531e-01   3.1706266e-01  -2.7839393e-02   2.0536747e-01  -1.9028828e-02   1.4494537e-01  -8.9681632e-02  -6.1902498e-03   5.8502603e-13  -8.7831919e-02  -9.1725245e-02   1.1148270e-01  -1.1517313e-02  -1.7516571e-01  -2.1697462e-01   1.7050032e-01   1.4021439e-01   1.2668436e-01  -2.9037094e-02  -2.0010198e-01  -9.5419481e-02   5.2010036e-03   7.9095615e-02
   3.1880381e-01   4.0469725e-01  -2.2138479e-02   2.1277773e-01  -1.1276569e-01  -2.7286070e-02   2.5137090e-01   5.2220883e-01  -6.8004784e-02   2.3345112e-01   5.5746883e-01   1.0000000e+00   6.8076258e-01   7.5783218e-01  -6.5379661e-02   1.1869592e-01   3.1818030e-01   5.2848724e-01  -8.9274680e-02   9.8262419e-02  -4.9473824e-02   1.0212236e-01   3.8693335e-02   6.2028537e-02   1.5389356e-01   1.0620531e-01  -1.3725344e-01  -1.0503475e-01   3.1833650e-01   5.0904624e-01   2.6511458e-01   3.1673193e-01   5.1599575e-01   5.0508481e-01   5.4457059e-02   2.3128046e-03  -3.0677947e-01  -3.7439271e-01  -1.8556910e-01  -1.9581374e-01  -8.4820911e-02   3.9694266e-02  -9.5417068e-02  -9.5865803e-02  -1.6625676e-01  -8.3452859e-03  -7.4184741e-02   1.7095799e-02   3.6217598e-02   1.6706206e-01   1.2083125e-01   2.7785877e-01   1.4741417e-01  -5.9122071e-02  -9.4440661e-02  -1.7898888e-01   3.9098305e-01   3.7445988e-01   1.9031164e-01   6.2820140e-02   3.9206130e-01   4.9181902e-01   5.2427844e-01   7.1212788e-01   3.0667116e-01   3.4495644e-01   1.4085688e-02   2.9461053e-02  -2.4156110e-01  -6.6278793e-03  -2.5508424e-01  -4.2589944e-01   1.2414014e-01   2.2988861e-01   1.6074216e-01   1.0919041e-02   2.7461117e-01  -4.5634463e-02   2.7381463e-01   3.8231414e-01   4.7812269e-01   4.6791338e-01  -1.1695541e-01   2.9090693e-01   2.1280212e-01   3.0111293e-01   2.7768482e-02   1.6016870e-01  -1.6306972e-01   2.8234570e-01  -3.4613829e-01  -1.0230944e-01  -3.8500359e-01  -2.9739712e-01  -3.6834316e-02  -3.0691576e-01  -3.9260830e-02  -1.4979611e-01  -2.5389922e-02  -1.2663063e-01  -1.5357789e-01   4.6550264e-13  -5.6498618e-02  -1.9385938e-02  -2.8724405e-02  -1.2559202e-01  -3.0470272e-02   5.8506521e-03  -2.8912357e-01  -2.0847014e-01  -1.4531831e-01  -2.3666409e-01  -2.8600880e-01  -2.2946671e-01  -2.0265910e-01  -1.1858566e-01
   1.1494970e-01   1.4138987e-01   3.4331127e-02   1.1854138e-01  -1.1706953e-02   6.1727540e-02   3.4122965e-01   3.7702480e-01   1.4807672e-02   5.8389416e-02   6.9644576e-01   6.8076258e-01   1.0000000e+00   6.6416800e-01   2.5165104e-02   5.6674614e-02   2.2109295e-01   3.9231418e-01  -1.3958466e-01  -4.1318212e-02  -1.9746082e-01  -1.5321778e-01   5.3817062e-02   1.2020359e-01   2.5961455e-01   1.4047553e-01  -7.5410692e-02  -4.6226427e-02   3.4663676e-01   3.0611298e-01   3.3021402e-01   4.2144788e-01   4.0792021e-01   3.8346051e-01   1.6712550e-01   1.9011354e-01  -2.0026569e-01  -3.6871984e-01  -8.5314821e-02  -5.4015662e-02  -6.2051259e-02   5.4520062e-02  -1.3340135e-01  -1.0625498e-01  -1.1290924e-01   3.2989260e-02  -9.8240053e-02   4.9684288e-02   1.2693133e-01   1.5608966e-01   2.1546401e-01   2.1028074e-01   1.5010953e-01   2.2163170e-02   2.4180404e-02  -8.0130516e-02   1.2381221e-01   1.8753761e-01   1.8842567e-01   2.5880819e-02   3.8466194e-01   3.7249024e-01   3.4810077e-01   4.6574584e-01   3.4319995e-01   3.1649156e-01   1.1183089e-01   1.0183529e-01  -2.9582007e-01  -6.9642156e-02  -3.1935855e-01  -3.8670549e-01  -4.6693979e-03   7.4915286e-02  -2.3919093e-02  -1.7462741e-01   3.1985897e-01  -2.1782941e-02   1.9759417e-01   3.3403722e-01   3.1767203e-01   2.5766424e-01   2.9022358e-02   1.2210457e-01   2.7813612e-01   2.0074297e-01   1.6725883e-01   2.0211980e-01  -6.0253702e-02   1.7407063e-01  -2.7116391e-01  -1.9855556e-01  -2.9799951e-01  -2.3380658e-01   7.6339296e-02  -6.9474943e-02   9.4922765e-02  -4.8268925e-02  -1.4612311e-02  -6.9637860e-02  -8.9318916e-02   1.3315063e-13  -8.3500972e-02  -2.9858788e-02  -5.1827947e-02  -3.5645887e-02  -3.1779466e-02  -1.1724536e-02  -1.3844996e-01  -1.2470691e-01   5.4085165e-03  -2.2525435e-01  -2.9132191e-01  -2.3190648e-01  -1.5404024e-01  -4.9933862e-02
   1.4412616e-01   3.0728104e-01  -4.4028882e-02  -2.9153275e-02   1.4364151e-01   1.0363967e-01   1.4952338e-01   2.8376847e-01   6.1751012e-02   4.5579544e-02   6.2160016e-01   7.5783218e-01   6.6416800e-01   1.0000000e+00   2.1560820e-02   1.2916814e-01   2.9075371e-01   4.2444716e-01  -3.4056133e-03   6.0358269e-02  -1.1862104e-01  -4.8594870e-02   3.3370714e-01   3.0381724e-01   3.4677338e-01   2.7649355e-01   4.4213481e-02   7.5765666e-03   3.2162230e-01   4.8614210e-01   3.5965365e-01   4.5007070e-01   5.7485873e-01   4.9559410e-01   2.1151301e-01   1.2284899e-01  -1.8963227e-01  -4.0226292e-01  -9.8138321e-02  -1.7694259e-01  -9.7096012e-02   7.5485906e-03  -1.5895876e-02  -3.1196361e-03  -1.2973874e-01   2.3179145e-02  -4.6588592e-02   7.1599918e-02   2.6419993e-02   3.6890356e-02   8.5739596e-02   1.4565584e-01   6.1582333e-02   2.1940854e-02  -1.2091169e-01  -1.8475602e-01   2.6629136e-01   2.8028910e-01   6.1443900e-02  -8.3680877e-02   2.5093243e-01   2.7400615e-01   4.0529680e-01   5.2434904e-01   2.2663462e-01   2.5383339e-01   1.7229089e-02   6.0683363e-02  -1.1826808e-01   7.0544195e-02  -2.7112057e-01  -3.3133194e-01  -6.2246888e-02   1.3538660e-01   5.6379197e-03  -1.7512170e-01   2.6199104e-01  -1.0815870e-01   2.9692249e-01   3.5834640e-01   3.3356362e-01   3.6413684e-01  -4.2774859e-02   4.8584756e-02   3.9460961e-01   3.2591347e-01   7.3891501e-02   2.6210854e-01  -1.1484763e-01   1.4934050e-01  -3.4034381e-01  -2.4271526e-01  -2.6173343e-01  -2.1022839e-01   2.7239027e-02  -2.5736069e-01  -7.3858290e-02  -2.4111002e-01  -1.0563102e-01  -1.6618741e-01  -1.2318932e-01  -4.4901338e-14  -1.4400644e-01  -1.3227823e-01   2.3263465e-02  -1.0253933e-01  -1.8320781e-01  -1.3223783e-01  -1.1128028e-01  -1.4203235e-01  -1.1290484e-01  -2.3004811e-01  -3.6782501e-01  -2.0688686e-01  -7.2123212e-02  -5.2291122e-03
  -2.2182379e-01  -1.4936478e-01   3.1236748e-01   1.5198179e-01   2.9253603e-01  -1.3288923e-01  -1.6029356e-01  -2.2697223e-01   3.8476376e-01  -5.8361077e-02   1.1700832e-01  -6.5379661e-02   2.5165104e-02   2.1560820e-02   1.0000000e+00   7.5524992e-01   5.7189828e-02  -1.5252922e-01   1.6539179e-01  -7.1677036e-02  -8.3893101e-03  -1.2479761e-01   2.2793626e-01   1.2096790e-01  -4.0971036e-01  -2.5286367e-01   8.3185527e-02  -4.1680992e-02   3.8176176e-01   1.8871009e-01  -6.6532456e-02  -1.1856079e-01  -4.1708536e-01  -5.0305381e-01  -3.8075864e-01  -4.5572556e-01   4.2650424e-01   3.0295406e-01   3.3809458e-01   2.2391230e-01   3.3013295e-01   3.8376643e-01  -1.3130525e-01  -2.9457829e-01  -2.4868668e-01  -4.0021364e-01   1.0374158e-01  -1.2538903e-01   3.7884665e-03   2.9265417e-02  -6.6730563e-02  -5.5928210e-02   4.2059408e-02   1.3822995e-01   4.5100908e-01   3.4943266e-01  -2.9201848e-01  -2.3727934e-01  -1.8910994e-01  -2.9712128e-01  -3.5519518e-01  -3.7198253e-01   5.2540378e-02  -1.3032371e-01  -2.7486771e-01  -2.9080317e-01  -4.8193424e-01  -5.5235740e-01  -6.0520674e-02  -3.1829105e-01  -8.6681074e-02   5.6261885e-02   4.8008317e-01   3.8708740e-01   4.9239444e-01   4.6321094e-01   3.0175441e-02   2.0486093e-01   2.3841990e-01  -6.7822212e-02   2.4072283e-01  -4.4162038e-04   7.2952673e-01   2.7080354e-02   2.3559588e-01  -3.2079662e-01   4.5291428e-01  -2.0299212e-01   3.1436944e-01  -2.8385400e-01  -6.0385624e-02  -2.2410997e-02  -3.5931234e-01  -2.2034428e-01   2.3442942e-01   1.2258598e-01   1.7929124e-01   1.0525088e-01   3.4878622e-01   1.3188570e-01   2.4398878e-01   6.1249658e-13   2.4798881e-02  -7.1034930e-02   7.7465942e-02   1.3176214e-01   1.5989493e-01   2.2429206e-01   2.3260322e-01   1.1205673e-01  -4.5960601e-02   9.5860471e-02  -1.0478469e-01   4.3687271e-03   2.0674921e-01   1.7324300e-01
  -1.6142016e-01  -4.3811766e-02   3.5080928e-01   3.5537397e-01   1.7530077e-01   7.5816955e-02  -3.3005909e-03   6.0176424e-02   5.3550807e-02   2.4294405e-01   5.8412637e-02   1.1869592e-01   5.6674614e-02   1.2916814e-01   7.5524992e-01   1.0000000e+00   9.7302932e-02  -1.1321254e-02   7.6355896e-02  -6.1222024e-02   2.1687833e-01   2.1944115e-01   3.8193575e-01   3.3032533e-01  -1.9555351e-01  -1.0432934e-01   2.1478014e-01   1.7223450e-01   3.8445086e-01   3.7388805e-01   1.8466967e-01   6.3107317e-02  -2.1629224e-01  -2.7332665e-01  -1.7519718e-01  -2.3401424e-01   2.9253663e-01   3.6068373e-01   3.3055447e-01   2.6506298e-01   3.9402573e-01   5.5340881e-01  -1.5289891e-01  -1.8898774e-01  -2.0884195e-01  -2.5210595e-01   9.7540405e-02  -9.6355916e-02  -2.9228998e-02   2.9562526e-02  -1.5223887e-01   6.8868042e-02  -5.2247603e-02  -4.0071172e-02   4.1400260e-01   3.0515380e-01  -1.4602441e-01  -1.7238115e-01  -2.6117308e-01  -3.3541335e-01  -2.7101795e-01  -1.4656498e-01   6.3208038e-02  -3.3681189e-03  -1.0552949e-01  -3.3736046e-02  -3.9746214e-01  -4.4291363e-01  -1.7245910e-01  -3.6943944e-01  -1.4285489e-01  -1.4415913e-01   5.5558704e-01   4.6615555e-01   6.1310281e-01   5.9240219e-01   1.8511049e-01   2.8264050e-01   3.7545669e-01   1.9584667e-01   2.9921152e-01   2.6244038e-01   6.1213512e-01   3.1004982e-01   2.0584203e-01  -1.5760458e-02   4.0600773e-01  -7.4476266e-02   1.6943487e-01  -1.4883254e-01  -2.5108205e-01  -5.2523795e-02  -5.6257882e-01  -4.7963922e-01   2.0992074e-01  -1.9954252e-02   1.6009202e-01   5.5684818e-02   2.4341082e-01  -1.9557966e-02   3.4226458e-02   3.7334808e-13  -9.1521712e-02  -1.1185844e-01   1.5428761e-02   5.8741491e-02   1.8421872e-01   1.6322621e-01   2.0921750e-01   2.1453363e-02  -2.2924934e-01  -8.7600345e-02  -2.9842864e-01  -1.4501367e-01   1.1731839e-01   5.7705839e-02
   1.5378578e-01   3.9741742e-01  -2.5549551e-01  -2.8323981e-01   4.0594181e-01   1.7143563e-01  -3.3723154e-01  -1.8974529e-01   3.5099359e-01   1.4168865e-01   4.3451489e-01   3.1818030e-01   2.2109295e-01   2.9075371e-01   5.7189828e-02   9.7302932e-02   1.0000000e+00   7.5415513e-01   7.0950840e-02   3.0569554e-01   1.6232877e-01   1.9769195e-01  -4.1785294e-02  -1.0448332e-01   2.0584502e-01   3.8351590e-01   1.6353851e-01   1.0235045e-01   5.3030168e-01   7.1858221e-01   1.8623644e-01   2.7694843e-01   2.7903549e-01   1.0029280e-01  -6.3339823e-02   1.0982894e-01   5.0736206e-02  -1.3968770e-01   1.5873932e-01  -2.4159738e-02   5.5165657e-02   4.2578945e-02  -3.0040081e-02   6.8992181e-02  -2.4659239e-01  -3.1141912e-01   3.9839337e-02  -1.1649471e-02  -1.3412355e-01  -2.1748327e-01  -2.9912572e-01  -2.4755197e-01   6.4477118e-03   1.3285649e-01  -4.7272638e-02  -3.9924319e-02   4.7259837e-01   3.1062419e-01  -1.5641671e-01  -2.9427510e-01  -1.9985357e-01  -2.4486052e-02   3.2449394e-01   3.6458166e-01  -7.9772480e-02  -1.5352179e-01  -3.5014321e-01  -2.8465562e-01   1.1097860e-01   1.6031570e-01  -1.5724049e-01  -1.3070819e-01   2.7972667e-01   3.4644424e-01   8.1348490e-02  -7.6898060e-02   1.6032054e-01   4.5217592e-03   5.3542751e-01   6.0349178e-01   7.4508500e-01   6.2416150e-01   3.8843421e-02   3.5299742e-01   1.0563769e-01  -2.9904388e-02   1.7638019e-01   3.2617636e-01  -2.9857656e-01  -7.0223414e-02  -1.3645997e-01  -1.6691259e-01  -1.3435735e-01  -1.9562368e-01   9.5500361e-02  -1.0710745e-01  -8.5800989e-02  -4.8679069e-02   1.1646929e-01  -1.2091245e-01  -5.9566695e-02  -1.6010817e-13   1.2465699e-01   1.2229352e-01  -4.2621031e-03   1.0228884e-01  -1.2422792e-01  -2.3253421e-01   1.3972135e-01  -8.7823713e-02  -4.8953579e-02   5.6440542e-02  -6.2634483e-03   1.3892539e-01   1.2584026e-01   6.5304526e-02
   4.5766458e-01   7.1402052e-01  -2.2015515e-01  -2.0578397e-01   1.7888442e-01   1.1216245e-01  -1.1874152e-01   2.9079260e-02   1.2955052e-01   1.3735974e-01   3.6770953e-01   5.2848724e-01   3.9231418e-01   4.2444716e-01  -1.5252922e-01  -1.1321254e-02   7.5415513e-01   1.0000000e+00   1.2355595e-01   5.1564334e-01   7.1032115e-02   1.5772408e-01  -3.4357077e-02  -1.1374331e-01   2.6622820e-01   3.0035413e-01   8.5409021e-02   3.9944048e-02   2.8825268e-01   6.6974211e-01   3.0056826e-01   3.6071300e-01   4.4583308e-01   3.1610344e-01   2.5013681e-02   1.1516032e-01  -1.3292422e-01  -2.6883531e-01  -8.3822388e-02  -1.2849004e-01  -1.5815953e-02   9.3457324e-02   1.1541767e-02   7.4221573e-02  -1.1822828e-01  -8.6766122e-02   1.4890272e-02   4.5288992e-02  -1.1340192e-01  -7.8609908e-02  -1.6060536e-01  -1.3553772e-01   6.4324483e-02  -4.1571534e-02  -1.8184914e-01  -1.5212039e-01   7.3761672e-01   6.7319669e-01   4.5378879e-04  -1.1152048e-01  -5.2470464e-02   2.2259406e-01   2.4579981e-01   4.9148954e-01   1.9581591e-02  -4.8326227e-02  -2.0869428e-01  -1.6084481e-01   9.8722997e-02   2.9534786e-01  -1.1745212e-01  -1.8815451e-01   1.6214840e-01   3.6697004e-01   6.9643191e-02  -5.6361822e-02   2.0472289e-01  -7.7141632e-02   3.7736151e-01   6.5107611e-01   6.5929445e-01   6.9236771e-01  -1.2957139e-01   4.5698488e-01   2.2256711e-02  -2.5954214e-02  -5.4355948e-02   1.3669025e-01  -2.9932926e-01  -1.0280380e-01  -1.5507687e-01  -1.8608751e-01  -1.7890544e-01  -2.9054882e-01  -1.1498089e-01  -2.4974984e-01  -1.9702066e-01  -2.4245502e-01   3.7518777e-02  -1.6199222e-01  -2.5124661e-01   2.1640870e-13   2.2160077e-01   1.6606049e-01  -9.0691480e-02  -5.4799124e-02  -1.5425024e-01  -2.1098183e-01  -1.0298253e-01  -3.0041172e-01  -1.6989445e-01   1.5066075e-02   2.8820284e-02   5.2842794e-02  -3.0657309e-03  -4.1452185e-02
   4.4370121e-01   1.0097847e-01   7.6533957e-02  -3.6218216e-01  -7.4281003e-02  -5.1034667e-01  -9.4533659e-02  -3.2405224e-01   2.7395651e-01  -2.3097985e-01   6.3041212e-02  -8.9274680e-02  -1.3958466e-01  -3.4056133e-03   1.6539179e-01   7.6355896e-02   7.0950840e-02   1.2355595e-01   1.0000000e+00   6.2936831e-01  -3.8990844e-02  -1.1728734e-01   3.3440179e-01   1.0631389e-01   5.1890981e-02  -3.6825659e-02  -3.2091321e-01  -4.5863705e-01  -1.7809967e-01   4.5638959e-02   2.8627788e-01   1.9304721e-01   1.5881106e-01   6.4393334e-02  -3.9482174e-03  -3.2592390e-01  -1.4142420e-01  -2.9393978e-01  -2.2445737e-01  -4.4199873e-01  -3.2885774e-01  -2.8586218e-01   2.9995247e-01   4.7581474e-02   3.8299250e-01   1.8143702e-01   2.3402949e-01  -2.0708300e-03  -7.4614224e-02  -8.5163858e-02  -1.1001589e-01  -2.5506403e-01  -1.7464127e-01   1.5357020e-02  -3.0530809e-01  -2.1741138e-01   2.8862932e-01   6.8640702e-02   7.9943910e-02   5.7103043e-02  -2.3613920e-01  -2.6258308e-01  -1.8079133e-01  -1.5876113e-01  -4.7470133e-02  -1.2044386e-01   4.9843247e-02   3.4928980e-02   5.9034460e-01   3.3707529e-01   3.9825527e-01   3.4254325e-01  -1.0274901e-01   1.5390551e-02  -2.3038395e-02   3.5794646e-02  -5.2958449e-02  -3.0430674e-02   1.1708653e-01   3.7180071e-02   1.4744831e-01   8.2084310e-02  -4.1163994e-02   9.3870894e-02   1.9872937e-01  -1.2127408e-01  -2.5078509e-01  -3.4876503e-01  -2.5885243e-02  -2.3112682e-01   3.9047770e-01   1.4778937e-01   3.4022300e-01   2.6317719e-01   4.5622779e-02  -6.8156353e-02  -5.9609552e-02  -1.6436899e-01   1.0039997e-01   6.8651966e-02   9.8129675e-02  -7.1259277e-15   2.7570741e-01   1.6983462e-01   2.8131065e-01   5.4552571e-02   1.8129460e-01  -1.5252055e-01   1.1370772e-01  -4.5865156e-02  -3.7378125e-02   2.8621989e-01   2.8065216e-01   3.6527094e-01   2.7633019e-01   2.0657884e-01
   6.1618265e-01   5.2781719e-01  -1.9729960e-01  -2.6863153e-01  -1.3423763e-01  -3.4466909e-01  -1.4735568e-01  -1.9294242e-01   6.6236906e-02  -5.4312801e-02   6.2641309e-02   9.8262419e-02  -4.1318212e-02   6.0358269e-02  -7.1677036e-02  -6.1222024e-02   3.0569554e-01   5.1564334e-01   6.2936831e-01   1.0000000e+00  -1.5799636e-01  -1.2795773e-01   3.1756910e-02  -1.9998347e-01  -9.0361382e-02  -1.8179796e-01  -2.7586199e-01  -3.7158988e-01   2.3217353e-03   2.6422249e-01   1.2930759e-01   6.4689899e-02   3.0703401e-01   1.9499613e-01  -9.7017860e-02  -1.9263008e-01  -6.2064867e-02  -1.2862565e-01  -1.0057253e-01  -2.0487199e-01  -6.8146494e-02  -7.3816549e-02   1.0087125e-01  -8.5501131e-02   2.2742372e-01   1.0395088e-01   1.0797149e-01   7.8759893e-03  -8.8482282e-02   3.7859972e-02  -2.8363053e-01  -2.5161282e-01   3.0061634e-02   6.6458477e-03  -1.4322571e-01  -6.1350372e-02   6.1389734e-01   4.5993886e-01   1.8705140e-01   1.3627308e-01  -1.1655053e-01   3.5465420e-02  -2.2485273e-02   1.5478931e-01  -2.2188954e-01  -2.3066881e-01   4.3136865e-02  -4.4632502e-03   5.2463019e-01   5.9963983e-01   1.8484968e-01   1.8401386e-01   6.0330151e-02   2.5669702e-01   7.2708889e-02   9.7660191e-02   1.0323220e-01   4.9751802e-02   2.6157610e-02   1.7880315e-01   3.2792191e-01   2.3822828e-01  -1.2603904e-01   3.9655283e-01   1.2568515e-02  -1.9850330e-01  -2.0093537e-01  -2.4201364e-01  -6.0536217e-02  -1.3765045e-01   3.2914066e-01   1.6745944e-01   2.4427347e-01   1.1639097e-01  -4.1541164e-02  -1.5019064e-01  -6.8990141e-02  -1.7983674e-01   1.9300301e-01   4.1168105e-02  -1.8652024e-01  -2.8007273e-13   2.4842514e-01   1.5374261e-01   1.8360222e-01  -8.8264076e-03   1.2423602e-01  -9.9994773e-02  -9.4243585e-02  -1.6245786e-01  -6.8793577e-03   2.5606875e-01   3.3155857e-01   2.3484041e-01   1.9147396e-01   1.6991931e-01
  -8.2397397e-02   5.5919060e-02   4.6836860e-02   1.3171132e-01   2.8468940e-01   4.5783566e-01  -1.2566717e-01  -3.4661220e-02  -4.7934007e-02   4.4917729e-01  -1.6184532e-01  -4.9473824e-02  -1.9746082e-01  -1.1862104e-01  -8.3893101e-03   2.1687833e-01   1.6232877e-01   7.1032115e-02  -3.8990844e-02  -1.5799636e-01   1.0000000e+00   8.8486628e-01   7.0762234e-02   1.9175948e-01   2.6613467e-01   5.4555172e-01   5.4125452e-01   5.6444161e-01   1.3554840e-02   2.0948929e-01   2.6062898e-01   1.7470416e-01   6.4871716e-02   2.1092145e-02   2.8367726e-01   2.3022900e-01   6.7597157e-03   7.4350889e-02   3.9133514e-02   1.9067762e-02   4.2140323e-02   7.8864088e-02   1.3116201e-01   3.6981510e-01   7.8765318e-03   4.1528379e-02   1.0656358e-01  -4.1922210e-02   1.7584492e-01  -9.6825144e-02   1.0805617e-01   1.6190067e-01  -1.8714570e-02  -1.7529259e-01  -1.0039088e-01  -1.2893180e-01   4.2610679e-02  -2.5489299e-02  -1.5377699e-01  -2.3407562e-01   1.4190016e-02   1.1538238e-01   2.0139606e-01   8.3051373e-02   3.0426377e-01   2.9265447e-01  -1.2172592e-01  -7.9856298e-02  -9.0508162e-02  -2.0624365e-01   1.0452422e-01  -5.1912342e-02   1.5569446e-01   7.3360489e-02   2.5589828e-01   2.3092844e-01   8.2129893e-02  -1.6505140e-02   2.6213382e-01   2.4959578e-01   1.9343188e-01   2.9288387e-01  -5.1964229e-02   5.2305881e-02  -9.4043409e-03   1.6175515e-01  -2.5649231e-02   5.1158447e-02  -3.5615500e-01  -1.2473391e-01  -3.6135394e-01  -2.4797402e-01  -3.5818334e-01  -4.2104919e-01  -1.5433271e-03  -6.5033135e-02  -6.9934900e-02  -2.7452976e-03  -5.7403364e-02  -1.5291307e-01   7.9276439e-02  -2.8725445e-14  -9.2424064e-02  -7.1384925e-02  -1.3145663e-01   5.0856884e-02  -4.1935792e-04   1.0183121e-02   9.5046273e-02  -4.6592772e-02  -2.2069099e-01  -4.5957147e-02  -2.2624406e-01  -4.1606338e-02  -2.8426612e-02  -4.6902100e-02
  -3.1807275e-02   1.3706219e-01   2.0495646e-02   1.6837524e-01   2.5266595e-01   4.8616684e-01  -1.4381151e-01   5.7998503e-02  -1.9685505e-01   4.6041816e-01  -1.4167947e-01   1.0212236e-01  -1.5321778e-01  -4.8594870e-02  -1.2479761e-01   2.1944115e-01   1.9769195e-01   1.5772408e-01  -1.1728734e-01  -1.2795773e-01   8.8486628e-01   1.0000000e+00   6.7763146e-02   2.0343269e-01   3.1294465e-01   5.7425229e-01   5.0248421e-01   6.0711355e-01   7.5728279e-02   3.0159760e-01   2.3491898e-01   1.4397715e-01   1.5209954e-01   1.2248956e-01   3.3804935e-01   3.3218314e-01   2.2179677e-02   1.2608270e-01   9.2088083e-02   1.1768969e-01   1.5582461e-01   1.9352865e-01   6.9600896e-02   3.3823725e-01  -1.3024961e-02   1.2533259e-01   7.9448981e-02   5.2785461e-02   1.9431618e-01  -1.9644411e-03   1.0124639e-01   2.3939355e-01  -1.7154694e-02  -1.3187419e-01  -1.0696771e-02  -3.7510295e-02   1.5862656e-01   3.3037323e-02  -1.0860506e-01  -1.4944572e-01   1.1440513e-01   2.2054103e-01   2.5276406e-01   1.7956440e-01   3.5586741e-01   3.7765036e-01  -3.8188357e-02   3.1819872e-02  -1.4327500e-01  -2.3233903e-01  -4.4252840e-02  -1.8502748e-01   1.8286083e-01   1.1512609e-01   2.7037810e-01   2.5639227e-01   1.3939297e-01   4.2366332e-02   2.5879541e-01   3.2568021e-01   2.2619423e-01   4.2232492e-01  -1.2774793e-01   1.8944425e-01   5.0739756e-02   2.8767493e-01  -8.6648374e-04   1.8694228e-01  -2.7094974e-01   3.2342318e-02  -3.3976845e-01  -1.7266621e-01  -4.1732784e-01  -4.7617385e-01  -1.0819348e-02  -6.8054466e-02   7.7065297e-03   6.1978626e-02   2.4887139e-02  -1.0409515e-01   8.4437690e-02   3.6246537e-14  -7.8409398e-02  -2.8066635e-03  -1.0384371e-01  -1.6112327e-02   9.1259370e-02   8.8750859e-03   3.5144746e-02   4.8295381e-02  -1.7512620e-01  -4.0043546e-02  -1.9467724e-01   1.1270989e-02  -9.4202882e-03  -4.5902044e-02
  -8.1211772e-02  -1.4193400e-01   3.2860215e-01  -6.0627143e-02   4.8981129e-02   7.7237537e-04   2.2816889e-01   4.4973605e-02  -2.8027664e-02  -1.3764547e-01   1.7070647e-01   3.8693335e-02   5.3817062e-02   3.3370714e-01   2.2793626e-01   3.8193575e-01  -4.1785294e-02  -3.4357077e-02   3.3440179e-01   3.1756910e-02   7.0762234e-02   6.7763146e-02   1.0000000e+00   8.4261780e-01   3.0814981e-01   1.9101618e-01   2.0008726e-01   7.4118134e-02   6.9597675e-02   1.7266651e-01   6.3917750e-01   4.8148383e-01   2.8340306e-01   2.7297365e-01   4.6399564e-01   1.3836187e-01  -1.8908413e-01  -7.6676514e-02  -7.0600942e-02  -4.9513929e-02  -2.6663745e-02   9.3130331e-02   2.6654504e-01   1.1521441e-01   2.2753834e-01   7.2329913e-02   8.9208949e-02   9.3045139e-02  -1.4034330e-01  -2.8938010e-01   5.3613779e-02  -1.6196811e-01  -9.9541036e-02  -8.2599187e-02   1.3657270e-03  -1.3243042e-01  -1.0593679e-01  -1.0377014e-01  -2.9092189e-01  -2.6060817e-01  -1.5418888e-01  -2.0169620e-01  -5.2143802e-02  -1.9675791e-01   2.3545441e-01   2.2779122e-01   2.1678357e-01   1.8094445e-01  -9.8105170e-03   2.1055435e-04  -7.0443697e-02  -2.3028372e-01   1.9981538e-02  -6.7284883e-02   1.1572460e-01  -2.3803826e-02   1.5140062e-01   2.2745856e-02   2.4496470e-01   2.5029022e-01  -4.2487319e-03   1.3375620e-01   2.1077864e-01   1.1102975e-01   5.9823129e-01   4.1561724e-01   2.6907589e-01  -2.6374797e-02   8.6747522e-02  -5.8477577e-02  -9.6265677e-02  -5.6314109e-02  -8.1988410e-02  -6.9927064e-02   2.5585909e-01   8.6289716e-02   9.2115293e-02  -1.0805518e-02   4.6073527e-03  -3.6609916e-02  -1.1986257e-01  -1.0145029e-13  -1.0747355e-01  -1.4994050e-01   9.7542944e-02  -1.0117309e-02   4.0898013e-02  -7.7714054e-02   2.6270497e-01   1.3555073e-01  -9.6214943e-02  -6.1504240e-02  -1.9128935e-01  -1.4104229e-01   3.8907998e-02   1.0003927e-01
  -1.9164892e-01  -3.0503666e-01   2.1362644e-01   8.2710391e-02   4.1264031e-02   1.3828587e-01   2.4457080e-01   1.7308296e-01  -1.1143515e-01  -1.9342215e-03   1.7584684e-01   6.2028537e-02   1.2020359e-01   3.0381724e-01   1.2096790e-01   3.3032533e-01  -1.0448332e-01  -1.1374331e-01   1.0631389e-01  -1.9998347e-01   1.9175948e-01   2.0343269e-01   8.4261780e-01   1.0000000e+00   4.5826726e-01   3.5817283e-01   2.5456682e-01   2.2402642e-01  -2.4355835e-02   6.2375076e-02   6.1146416e-01   5.2782015e-01   1.9307459e-01   1.9874963e-01   5.5468115e-01   3.4306192e-01  -1.7703063e-01   4.4681855e-03  -3.5616091e-02   2.5457885e-03   4.5261149e-05   1.1134040e-01   2.2070018e-01   2.1724401e-01   2.3374094e-01   2.0797553e-01  -2.5888199e-02   7.1044243e-02   1.1766639e-03  -1.5068966e-01   1.5870113e-01   4.4036884e-02  -1.4565571e-01  -1.2238891e-01  -2.2223113e-02  -1.6029008e-01  -2.2697063e-01  -2.2886149e-01  -2.9016409e-01  -1.5668605e-01  -2.8565833e-02  -7.6814512e-02  -3.1351127e-02  -1.6938688e-01   3.6364932e-01   3.8871298e-01   3.1297594e-01   3.2724486e-01  -1.7210201e-01  -7.8049372e-02  -4.4712464e-02  -2.9213854e-01  -3.5424603e-02  -1.0330606e-01   1.0403893e-01  -3.2959076e-02   2.9817083e-01   1.6735901e-01   1.6629265e-01   2.4597423e-01  -7.6149534e-02   1.0928551e-01   7.7892290e-02   2.9664747e-02   5.6288633e-01   6.1754249e-01   2.5691085e-01   1.5160665e-01   3.2811894e-02   1.1589683e-01  -1.6394055e-01  -1.1018333e-01  -1.2885676e-01  -1.8949250e-01   2.0636849e-01   5.4954765e-02   9.9798057e-02   3.4081916e-02  -9.6804085e-02  -9.1957943e-02  -4.3492496e-02   1.4899416e-13  -1.8429641e-01  -2.2125747e-01  -8.2041041e-02  -1.2462511e-01   1.4485551e-03  -5.3513669e-02   1.5472450e-01   1.4818515e-01  -7.6569497e-02  -1.6738469e-01  -3.4332418e-01  -2.1067221e-01  -1.4010760e-01  -8.2086434e-02
  -8.4825934e-03  -8.8771221e-02  -2.6278758e-01  -3.2297728e-01   2.1090684e-01   2.9827073e-01  -9.9560578e-02  -6.9379809e-02  -5.3582014e-03   8.9288708e-02   1.5812364e-01   1.5389356e-01   2.5961455e-01   3.4677338e-01  -4.0971036e-01  -1.9555351e-01   2.0584502e-01   2.6622820e-01   5.1890981e-02  -9.0361382e-02   2.6613467e-01   3.1294465e-01   3.0814981e-01   4.5826726e-01   1.0000000e+00   8.0968633e-01   2.4387960e-01   2.5463346e-01  -1.0153649e-01   1.6953754e-01   4.9207881e-01   5.4005949e-01   4.3022186e-01   3.3845952e-01   5.9225775e-01   5.7668397e-01  -2.2460438e-01  -3.2768132e-01  -3.2130731e-02  -1.0806798e-01  -1.8833864e-01  -2.2017100e-01   1.9723866e-01   3.1944921e-01   1.0376342e-01   1.6878719e-01  -1.9460493e-02   6.5139161e-02  -4.6572207e-02  -1.8384367e-01   4.3120582e-02  -5.5208529e-02  -2.3755784e-01  -1.5919107e-01  -2.1182699e-01  -2.9391090e-01   1.5735588e-01   2.1970494e-02   4.3527859e-02   1.0741721e-01   2.3942350e-01   1.3205944e-01   1.5312628e-01   1.1281415e-01   4.5745425e-01   4.1229346e-01   3.1793716e-01   3.9266829e-01   1.0037911e-01   1.2710982e-01  -2.0016737e-02  -1.8801536e-01  -3.6702514e-01  -2.5672391e-01  -3.7948192e-01  -4.5248066e-01   2.9551251e-01  -7.0027988e-02   2.0825324e-01   4.5507111e-01   3.4459973e-02   3.2159632e-01  -3.5735076e-01  -7.2425117e-02   2.6893595e-01   4.2900086e-01  -4.0579575e-02   4.0470555e-01  -2.0466685e-01   1.3685567e-02  -1.3928048e-01  -4.0970120e-01   2.7373415e-02  -1.2391036e-01   1.5461552e-02  -2.6625582e-02  -4.2053209e-02  -1.3510197e-01  -2.3547323e-01  -2.9349696e-01  -2.4203151e-02   3.5697080e-14  -2.1410173e-01  -7.5097246e-02  -1.7639819e-01  -1.3122167e-01  -4.1331550e-02  -3.3863126e-01   2.7046366e-02  -6.1365006e-02  -1.0984454e-01  -1.4057304e-01  -2.7763496e-01  -9.2173543e-02  -1.5666666e-01  -1.8414701e-01
  -1.2089460e-01  -3.6862342e-02  -1.7413460e-01  -2.0898063e-01   4.6210064e-01   4.9797108e-01  -2.3860862e-01  -1.5259369e-01   1.9318283e-01   1.6832284e-01   1.0803906e-01   1.0620531e-01   1.4047553e-01   2.7649355e-01  -2.5286367e-01  -1.0432934e-01   3.8351590e-01   3.0035413e-01  -3.6825659e-02  -1.8179796e-01   5.4555172e-01   5.7425229e-01   1.9101618e-01   3.5817283e-01   8.0968633e-01   1.0000000e+00   4.4570619e-01   4.7989116e-01  -5.2027765e-03   2.5184001e-01   4.0885515e-01   5.1656761e-01   2.9741334e-01   1.9068109e-01   5.0169286e-01   5.2853595e-01  -7.3633551e-02  -2.7439242e-01   1.7468239e-02  -9.8692840e-02  -1.3482306e-01  -2.0505331e-01   1.9845035e-01   4.1487511e-01   2.2822837e-04   7.3757782e-02   1.2120775e-02   3.9193811e-02   4.2740530e-02  -2.5082652e-01   4.9056289e-02  -4.2552223e-02  -1.9966916e-01  -5.8677074e-02  -2.4561996e-01  -2.6028342e-01   8.9897536e-02  -2.4411977e-02  -8.7677574e-02  -1.0112514e-01   8.5128421e-02   7.0011520e-02   2.1261919e-01   1.3908980e-01   4.0899092e-01   3.2220520e-01   7.6442032e-02   1.7496314e-01   7.0937363e-02   6.9799118e-02   3.2510453e-03  -8.9719592e-02  -2.0325347e-01  -1.4809057e-01  -2.3884512e-01  -3.2349556e-01   1.4504861e-01  -7.6207044e-02   2.6598623e-01   3.9107936e-01   1.7030648e-01   3.9080981e-01  -2.8207531e-01  -9.8669989e-02   1.6691840e-01   3.0196039e-01  -4.0280226e-02   4.4241226e-01  -3.2869740e-01  -6.0477304e-02  -2.2284887e-01  -4.4459657e-01  -6.7059651e-02  -2.0243223e-01  -1.1681643e-01  -1.1545687e-01  -2.0772674e-01  -1.7777436e-01  -2.3639226e-01  -3.0348398e-01   5.7028619e-02   3.0627491e-15  -1.1721160e-01   5.8910377e-03  -1.9806810e-01  -1.1494525e-01  -1.2027620e-01  -2.9997741e-01   2.1353427e-02  -7.2628956e-02  -1.5569644e-01  -1.3270131e-01  -2.4380263e-01   7.9905054e-02  -9.1639277e-03  -1.2660774e-01
  -3.2644385e-01   6.2950546e-02   1.3434630e-01   1.3254355e-01   6.3141295e-01   8.4352565e-01  -6.2328556e-02   1.7596305e-02  -7.4296842e-02   2.0923077e-01  -1.2891739e-01  -1.3725344e-01  -7.5410692e-02   4.4213481e-02   8.3185527e-02   2.1478014e-01   1.6353851e-01   8.5409021e-02  -3.2091321e-01  -2.7586199e-01   5.4125452e-01   5.0248421e-01   2.0008726e-01   2.5456682e-01   2.4387960e-01   4.4570619e-01   1.0000000e+00   9.1926729e-01   4.8663659e-02   1.0678445e-01   1.2490584e-02  -1.2785409e-03   4.9069013e-02   1.8168848e-02   4.0225131e-01   3.8985421e-01   1.8679764e-01   2.3480775e-01   2.0287018e-01   2.9626108e-01   3.3928755e-01   4.0099801e-01  -1.6226812e-01   1.3215657e-01  -1.9193296e-01  -9.7858617e-02  -1.6335928e-01  -7.5084154e-02  -1.5620966e-01  -1.7371974e-01  -2.2026042e-02   1.1476461e-01  -1.2235428e-01  -4.5451482e-02   1.4579877e-01   1.0498260e-01  -7.7633091e-02   2.9304698e-02  -2.3135849e-01  -1.8986965e-01  -1.1156975e-02   1.7364585e-01   1.1657402e-01   1.1422842e-01   2.2393200e-01   2.8929905e-01  -2.1203055e-01  -1.1959557e-01  -2.4973343e-01  -2.9156428e-01  -3.1682336e-01  -3.0875020e-01   3.8405014e-02   2.0433139e-02  -9.0190808e-03  -1.7678645e-02  -5.9539657e-02  -1.1874924e-01   1.0287477e-01   1.1691810e-01  -5.3934985e-02   1.4615989e-01   1.5923245e-01  -1.0164092e-01   1.4641892e-02   7.9575908e-02   1.9659052e-01   4.2674538e-02   1.3257036e-02  -2.5749993e-01  -4.4715199e-01  -3.7695222e-01  -4.4752365e-01  -4.7963623e-01   2.4176987e-02   7.1004184e-03  -1.8480329e-01  -6.4538062e-02  -1.6563919e-01  -2.6130965e-01  -9.5576241e-02   8.5970070e-14  -1.6820681e-01  -2.0609306e-01  -1.9421498e-01   1.2905095e-01  -2.9608429e-01  -6.3567900e-02   2.2808126e-01  -1.3433663e-01  -2.9299369e-01  -2.2683675e-01  -3.0363277e-01  -1.4292967e-01  -7.1543644e-03  -1.9453660e-02
  -3.7878457e-01   2.5918359e-02   1.1564175e-01   2.6192044e-01   5.7733685e-01   9.3382910e-01  -3.6195642e-02   1.3976428e-01  -1.9282410e-01   3.1065060e-01  -1.4663657e-01  -1.0503475e-01  -4.6226427e-02   7.5765666e-03  -4.1680992e-02   1.7223450e-01   1.0235045e-01   3.9944048e-02  -4.5863705e-01  -3.7158988e-01   5.6444161e-01   6.0711355e-01   7.4118134e-02   2.2402642e-01   2.5463346e-01   4.7989116e-01   9.1926729e-01   1.0000000e+00   5.4207954e-02   8.2249983e-02  -7.0258993e-02  -2.6708413e-02   3.5776613e-02   4.8765039e-02   4.0931199e-01   5.2976589e-01   2.1393077e-01   2.9329049e-01   2.3706242e-01   3.4022648e-01   3.8481068e-01   3.7421208e-01  -2.1759535e-01   1.7587757e-01  -2.0637400e-01   9.0046313e-03  -2.0644243e-01  -5.2147321e-02  -5.5623488e-02  -7.6355631e-02   5.1417726e-02   2.0722067e-01  -1.4054540e-01  -6.7847661e-02   1.4313329e-01   1.0079718e-01  -1.2746293e-01  -1.2993616e-02  -1.8642713e-01  -1.6457516e-01   9.6951649e-02   2.5666275e-01   1.4774501e-01   1.4400145e-01   2.6269404e-01   3.3298233e-01  -1.1057589e-01   1.2548934e-02  -3.4467783e-01  -3.1643788e-01  -3.5981441e-01  -3.4029935e-01   3.1822945e-02  -2.7063459e-02  -1.9428498e-02  -4.2532835e-02  -9.0457454e-03  -6.4717052e-02   7.2825213e-02   1.1590600e-01  -1.0317372e-01   1.4526544e-01   7.2812846e-02  -8.1879111e-02  -6.6699741e-02   1.6209745e-01   1.8171445e-01   1.8296714e-01  -7.5577835e-02  -1.6265722e-01  -4.8818348e-01  -3.7081646e-01  -4.5454496e-01  -4.9288160e-01  -4.2514159e-02  -2.9786388e-02  -1.6767933e-01  -7.5652019e-02  -2.0083116e-01  -2.7265569e-01  -8.8837790e-02  -4.4675786e-16  -1.8844632e-01  -1.7939675e-01  -2.0691444e-01   4.7058171e-02  -2.6305582e-01  -6.9952158e-02   1.5229621e-01  -6.9557180e-02  -1.9052414e-01  -2.3455452e-01  -3.2291514e-01  -1.6528716e-01  -7.4960177e-02  -6.4698515e-02
  -1.7416860e-01   6.9318899e-02   6.0784935e-02   8.9735183e-02   2.5685911e-01   1.4388346e-01  -4.1890305e-02  -1.9430879e-02   2.0240388e-01   9.1711555e-02   5.0748114e-01   3.1833650e-01   3.4663676e-01   3.2162230e-01   3.8176176e-01   3.8445086e-01   5.3030168e-01   2.8825268e-01  -1.7809967e-01   2.3217353e-03   1.3554840e-02   7.5728279e-02   6.9597675e-02  -2.4355835e-02  -1.0153649e-01  -5.2027765e-03   4.8663659e-02   5.4207954e-02   1.0000000e+00   6.9353827e-01   1.6385028e-01   1.4436559e-01   1.4946065e-01   6.9288819e-02  -1.2499396e-01   3.0884291e-02   1.3794591e-01   9.6511348e-02   3.2521681e-01   2.8217013e-01   2.6641902e-01   2.8291152e-01  -1.4395189e-01  -3.6222059e-02  -2.7016220e-01  -3.0295964e-01   8.8882766e-02   2.9966140e-02   1.4971792e-01   1.5487291e-02  -1.5052806e-02  -3.9548880e-02   5.8675467e-02   1.3610378e-02   3.2432704e-01   1.1959072e-01   1.0622945e-02   4.3587019e-02  -1.5802113e-01  -3.5086058e-01   1.1184267e-05  -4.3940190e-02   5.0310649e-01   3.0623048e-01  -6.1880236e-02  -9.6853642e-02  -1.6706503e-01  -2.3403743e-01  -2.7461028e-01  -2.6373561e-01  -4.9842989e-01  -3.9917361e-01   5.8531265e-01   4.5165795e-01   4.4186945e-01   2.7747658e-01   4.2669122e-01   2.4976968e-01   5.7248106e-01   5.0054976e-01   6.0936526e-01   4.3375896e-01   4.2104784e-01   2.3586400e-01   3.1999142e-01   6.7756725e-02   4.5973163e-01   1.9660024e-01  -9.3043954e-02  -9.1749497e-02  -4.0521603e-01  -1.4144010e-01  -4.6312993e-01  -3.1417046e-01   3.2096675e-01   1.0282129e-01   2.9488423e-01   2.0390154e-01   2.6084231e-01   1.0802409e-02   5.4624936e-02  -2.4048146e-13  -8.6944682e-02  -1.0701965e-01   8.3914287e-02   1.6578664e-01   2.8384794e-02   8.0667732e-02   1.9938344e-01   1.8474051e-01   1.2179166e-01  -5.5158911e-02  -2.7064903e-01  -1.0664196e-01   1.5988549e-01   1.4532612e-01
   8.0440025e-02   4.6066894e-01  -1.5347025e-01  -7.3883348e-02   2.6992375e-01   1.3238654e-01  -2.2807180e-01  -3.3672817e-02   1.7448229e-01   1.7453104e-01   3.8709446e-01   5.0904624e-01   3.0611298e-01   4.8614210e-01   1.8871009e-01   3.7388805e-01   7.1858221e-01   6.6974211e-01   4.5638959e-02   2.6422249e-01   2.0948929e-01   3.0159760e-01   1.7266651e-01   6.2375076e-02   1.6953754e-01   2.5184001e-01   1.0678445e-01   8.2249983e-02   6.9353827e-01   1.0000000e+00   3.5264229e-01   3.1066120e-01   2.8402143e-01   1.7851703e-01  -2.2231399e-02   3.7442463e-02   7.2071772e-03  -1.0124410e-01   1.3608854e-01   1.6691997e-02   1.1464832e-01   2.6082461e-01   6.2297150e-02   1.6385576e-01  -1.8395645e-01  -1.8079157e-01   1.9706402e-01   8.9509217e-02   4.6737115e-03  -3.0005440e-02  -1.3746822e-01  -7.0397036e-02  -3.5929797e-02  -6.4255024e-02   2.9608931e-02  -5.5124194e-02   4.1145815e-01   3.9531421e-01  -1.8968086e-01  -3.3651924e-01  -1.4164916e-01   2.8732339e-02   4.3094062e-01   4.3485150e-01   4.5867218e-02  -1.7935980e-02  -2.8214034e-01  -2.7300880e-01  -5.4416836e-02  -3.1059790e-02  -2.7253579e-01  -3.0650537e-01   4.7011207e-01   5.6744854e-01   4.3724400e-01   2.5267052e-01   3.6463587e-01   1.2477572e-01   7.1638625e-01   7.3252672e-01   8.0606489e-01   7.2990472e-01   1.5960385e-01   4.3364633e-01   2.8493618e-01   1.1228789e-01   1.6106674e-01   1.8853353e-01  -2.7925298e-01  -9.9986036e-02  -3.8147715e-01  -2.3031950e-01  -4.3114346e-01  -4.0899178e-01   1.3636337e-01  -1.8853350e-01   1.7835960e-02  -6.7025195e-02   1.7690164e-01  -1.6110447e-01  -5.3278771e-02   1.1612762e-14   4.6112661e-02   5.2411021e-02   3.7767902e-02   7.3223273e-02   4.8167023e-02  -2.5995691e-02   1.3489799e-01  -4.0494817e-02  -1.1944888e-01   2.9469815e-02  -2.3090234e-01  -8.1378812e-02   8.0558357e-02   1.0234438e-01
   1.8218432e-01   2.8593558e-02   1.4180654e-01  -4.2000222e-02  -1.1788781e-01  -3.1082165e-02   2.6066037e-01   5.2733388e-02   3.2512449e-02   9.3915043e-02   2.7170714e-01   2.6511458e-01   3.3021402e-01   3.5965365e-01  -6.6532456e-02   1.8466967e-01   1.8623644e-01   3.0056826e-01   2.8627788e-01   1.2930759e-01   2.6062898e-01   2.3491898e-01   6.3917750e-01   6.1146416e-01   4.9207881e-01   4.0885515e-01   1.2490584e-02  -7.0258993e-02   1.6385028e-01   3.5264229e-01   1.0000000e+00   8.8110368e-01   4.5205793e-01   4.3340950e-01   4.6598402e-01   1.8761842e-01  -5.0075342e-01  -4.3777737e-01  -3.0659076e-01  -3.1647425e-01  -3.0853666e-01  -8.8383871e-02   3.6958954e-01   3.1369177e-01   3.2789731e-01   2.0015986e-01   7.5688447e-02   4.5487262e-02   1.4035015e-01  -1.9148792e-01   1.7984857e-01  -7.0113459e-02  -7.7568044e-02  -2.5805034e-01  -3.3994004e-01  -4.2656498e-01   1.1698360e-01   6.2346411e-02  -2.1641049e-01  -1.6136499e-01  -3.5497850e-02  -2.0707749e-02   1.0786361e-01  -1.3148809e-02   3.9216805e-01   3.0184751e-01   2.3277852e-01   2.1536415e-01   8.5660053e-02   1.2098720e-01   4.6112170e-02  -2.1957601e-01   2.5981181e-02   2.9983770e-02   1.4128340e-01   4.2324060e-02   3.3468094e-01   6.9365135e-02   4.3283687e-01   5.8862379e-01   3.0194024e-01   4.3738488e-01  -6.7164244e-02   2.7214473e-01   3.9377710e-01   4.0934184e-01   4.0278324e-03   1.3689830e-01  -3.5892065e-01   4.5277200e-02  -1.6179691e-01  -1.5522317e-01  -7.9869426e-02  -1.5398756e-01   2.7750255e-03  -1.0290159e-01  -6.4801707e-02  -1.1547842e-01  -1.9258037e-01  -1.2315957e-01  -1.3158999e-01  -1.7412993e-13  -1.2743699e-01  -1.0740276e-01  -8.7407829e-02  -1.1605644e-01   4.6177099e-02  -7.0589451e-02  -2.2395951e-02  -1.3164760e-01  -2.6784137e-01  -2.4037923e-01  -2.7791543e-01  -1.7262068e-01  -1.0681295e-01  -1.3267108e-01
   1.4245606e-01   1.6799973e-02   8.1835717e-02  -6.5106650e-02   7.1798691e-04   9.0338959e-02   2.4647926e-01   8.9267379e-02   1.8219195e-01   1.6203244e-01   3.3849640e-01   3.1673193e-01   4.2144788e-01   4.5007070e-01  -1.1856079e-01   6.3107317e-02   2.7694843e-01   3.6071300e-01   1.9304721e-01   6.4689899e-02   1.7470416e-01   1.4397715e-01   4.8148383e-01   5.2782015e-01   5.4005949e-01   5.1656761e-01  -1.2785409e-03  -2.6708413e-02   1.4436559e-01   3.1066120e-01   8.8110368e-01   1.0000000e+00   4.1934077e-01   4.2383424e-01   4.1880138e-01   2.6414543e-01  -4.9758762e-01  -5.3388030e-01  -3.5736791e-01  -4.2485237e-01  -3.9300918e-01  -2.3321444e-01   3.1320257e-01   3.0151830e-01   2.4351342e-01   1.5262026e-01  -7.1648168e-02  -5.1644164e-02   1.1771601e-01  -2.4031113e-01   1.3456190e-01  -8.1073065e-02  -1.7224471e-01  -2.0976200e-01  -4.6687193e-01  -5.4388962e-01   7.5160338e-02   4.7734390e-02  -2.3509806e-01  -1.7921729e-01  -3.3261110e-02  -5.3923210e-03   1.3828540e-01   3.8988449e-02   3.4281466e-01   2.6226597e-01   2.0158927e-01   2.4693146e-01   1.0298351e-01   2.2367880e-01   4.9430209e-02  -1.3680983e-01  -9.9834297e-02  -8.1304338e-02  -4.9229624e-02  -1.7867682e-01   2.8466588e-01  -5.9347566e-03   3.2105761e-01   5.0447508e-01   2.4222605e-01   3.4090805e-01  -1.5046348e-01   1.6444589e-01   2.5345846e-01   3.5597795e-01  -3.1856990e-02   3.0989752e-01  -4.5702432e-01   7.9884846e-02  -1.6413199e-01  -2.5930047e-01   3.1210124e-02  -6.5737190e-02  -1.4342018e-01  -1.9067897e-01  -2.0975540e-01  -2.5724806e-01  -3.3017869e-01  -2.2798988e-01  -2.1104025e-01   4.7910169e-13  -7.4037007e-02  -5.0201360e-02  -9.6221641e-02  -1.4439031e-01  -5.4407841e-02  -2.0192154e-01  -1.0362605e-01  -1.9702984e-01  -2.0286982e-01  -2.3068248e-01  -2.2601529e-01  -8.1823518e-02  -9.8514542e-02  -1.7268421e-01
   4.6437229e-01   3.3513675e-01   2.4899597e-03  -9.9256983e-02   3.3587721e-02   1.2381973e-01   3.0724818e-01   2.5520354e-01  -1.0105716e-01   2.4759314e-02   4.2173306e-01   5.1599575e-01   4.0792021e-01   5.7485873e-01  -4.1708536e-01  -2.1629224e-01   2.7903549e-01   4.4583308e-01   1.5881106e-01   3.0703401e-01   6.4871716e-02   1.5209954e-01   2.8340306e-01   1.9307459e-01   4.3022186e-01   2.9741334e-01   4.9069013e-02   3.5776613e-02   1.4946065e-01   2.8402143e-01   4.5205793e-01   4.1934077e-01   1.0000000e+00   8.9071682e-01   5.0752822e-01   3.6000326e-01  -3.6927056e-01  -3.7376409e-01  -1.7468812e-01  -1.5388390e-01  -1.9765692e-01  -1.1570088e-01   2.8729508e-02   6.0370253e-02   4.8509051e-02   1.6642706e-01  -4.1133785e-02  -5.4532408e-02  -4.5595166e-02  -9.0656651e-02   1.0662911e-01   1.0337244e-01   4.3886256e-02  -1.1610884e-01  -2.4555264e-01  -2.7209860e-01   5.3741309e-01   4.1612452e-01   2.4183795e-01   6.7406852e-02   4.4799322e-01   3.6528957e-01   3.7211134e-01   4.9398042e-01   3.4763294e-01   3.6565495e-01   4.1062050e-01   4.3789146e-01  -2.0933038e-03   1.5735306e-01  -2.0633096e-01  -3.6612212e-01  -1.6091805e-01  -1.1221819e-01  -1.9445339e-01  -3.3501519e-01   1.7684676e-01  -1.8345056e-01   1.8518331e-01   3.8588823e-01   2.1202415e-01   3.3604126e-01  -2.4615328e-01   1.2381410e-01   3.1718424e-01   4.1361534e-01  -5.0599035e-02   1.6441625e-01  -2.7355199e-01   1.4084566e-01  -2.9175419e-01  -1.5119831e-01  -1.3771263e-01  -1.4050024e-01   1.9725230e-02  -2.1226452e-01  -8.1743447e-02  -1.7314115e-01  -2.1916283e-01  -1.9913741e-01  -1.7384914e-01   7.0869069e-14  -1.8682263e-01  -1.4324802e-01   4.4166051e-02  -7.2580335e-02  -9.4479132e-02  -1.2480342e-01  -1.5541357e-01  -1.4896790e-01  -1.2694927e-01  -2.6919648e-01  -2.5499261e-01  -1.7582040e-01  -1.0250400e-01  -6.3071034e-02
   4.0097416e-01   2.6540013e-01   1.4105444e-01   9.6433980e-02  -1.3860463e-01   1.6392889e-01   4.9164124e-01   4.7949355e-01  -2.1259629e-01   1.0295246e-01   3.2540691e-01   5.0508481e-01   3.8346051e-01   4.9559410e-01  -5.0305381e-01  -2.7332665e-01   1.0029280e-01   3.1610344e-01   6.4393334e-02   1.9499613e-01   2.1092145e-02   1.2248956e-01   2.7297365e-01   1.9874963e-01   3.3845952e-01   1.9068109e-01   1.8168848e-02   4.8765039e-02   6.9288819e-02   1.7851703e-01   4.3340950e-01   4.2383424e-01   8.9071682e-01   1.0000000e+00   5.3715184e-01   3.9439108e-01  -5.0712219e-01  -4.1428745e-01  -3.8805188e-01  -2.7842762e-01  -3.1110192e-01  -1.5327261e-01   9.9367518e-02   1.5407827e-01   1.3976032e-01   2.5910511e-01  -9.4215278e-02  -2.8610226e-02  -9.7149878e-03  -7.4274188e-02   2.7310936e-01   1.7060651e-01   3.1570068e-02  -2.0446304e-01  -3.7440735e-01  -4.3667541e-01   3.7075307e-01   3.9460967e-01   1.9683255e-01   1.4059607e-01   5.0136015e-01   4.4518981e-01   3.5358153e-01   4.8748014e-01   4.6070180e-01   5.0671823e-01   5.4579432e-01   5.8023341e-01  -1.4260787e-02   1.7000563e-01  -2.1043114e-01  -3.9384153e-01  -1.9936603e-01  -2.0217635e-01  -2.1477076e-01  -3.0427080e-01   1.8973542e-01  -1.4979607e-01   1.2703859e-01   3.3307789e-01   8.9507904e-02   2.3582512e-01  -3.0543005e-01   1.7842778e-01   2.2355357e-01   4.8512985e-01  -1.6365570e-01   5.7622928e-02  -3.5309889e-01   2.0455270e-01  -3.3026801e-01  -1.2277723e-01  -9.2747494e-02  -7.3224134e-02  -2.7311005e-02  -2.0057671e-01  -1.3025989e-01  -2.2112338e-01  -3.0987926e-01  -2.2164085e-01  -2.3065488e-01  -2.6396317e-13  -1.2068651e-01  -7.2571667e-02   7.2013337e-02  -1.0154403e-01  -1.6657153e-01  -1.2537509e-01  -1.3586066e-01  -1.9836772e-01  -1.3166869e-01  -2.8176321e-01  -2.3021660e-01  -1.6768152e-01  -1.6032276e-01  -7.1162991e-02
  -2.8784095e-02  -1.3029268e-01   2.0523203e-02  -3.0458266e-02   9.3328639e-02   4.1300063e-01   2.5537243e-01   1.7826882e-01  -2.2700184e-01   2.5212201e-02   1.6542581e-02   5.4457059e-02   1.6712550e-01   2.1151301e-01  -3.8075864e-01  -1.7519718e-01  -6.3339823e-02   2.5013681e-02  -3.9482174e-03  -9.7017860e-02   2.8367726e-01   3.3804935e-01   4.6399564e-01   5.5468115e-01   5.9225775e-01   5.0169286e-01   4.0225131e-01   4.0931199e-01  -1.2499396e-01  -2.2231399e-02   4.6598402e-01   4.1880138e-01   5.0752822e-01   5.3715184e-01   1.0000000e+00   7.6527453e-01  -2.6470611e-01  -1.3458708e-01  -1.0777391e-01  -1.6433014e-02  -5.1454399e-02  -2.0607584e-02   1.3909002e-01   3.0589133e-01   3.2109859e-01   3.8332514e-01  -2.1345168e-01   1.4032893e-03   7.9473953e-02  -1.0841112e-01   2.1119326e-01   1.4751936e-01  -2.3257188e-01  -1.4500057e-01  -2.0302073e-01  -2.7360053e-01   8.0448062e-03   2.1971625e-02   1.2993284e-01   1.8243797e-01   3.9240474e-01   3.1312678e-01   2.4968916e-01   8.7177730e-02   6.4616819e-01   5.9849557e-01   6.1413565e-01   6.6760426e-01  -4.6139054e-02   7.3624223e-02  -1.2384774e-01  -3.5571782e-01  -3.0972456e-01  -2.6156006e-01  -2.5050541e-01  -3.0183499e-01   1.9215001e-01   1.1249219e-02   2.2348998e-02   2.1091856e-01  -1.4990501e-01   1.0093742e-01  -2.7488911e-01  -3.1019864e-02   3.3402180e-01   5.1197080e-01   1.6990873e-02   1.6448596e-01  -1.2631661e-01   3.8036887e-02  -2.4198372e-01  -2.6008600e-01  -6.7866871e-02  -1.3191896e-01  -5.0241523e-02  -4.6784692e-03  -1.2719962e-01  -6.6742800e-02  -3.9593145e-01  -2.7673590e-01  -7.4604294e-02  -8.7269354e-14  -2.6393787e-01  -2.0468459e-01  -1.0153070e-01  -5.7158866e-02   2.7748899e-03  -1.9429162e-01  -1.3291945e-02  -1.5812634e-02  -4.8282471e-02  -2.8883902e-01  -3.1358916e-01  -1.6818624e-01  -1.9998102e-01  -1.0795739e-01
  -1.8735180e-01  -8.2038583e-02  -2.2763779e-01  -4.9016227e-02   2.1692842e-01   5.7986995e-01   6.2066652e-02   1.4375016e-01  -2.6067583e-01   1.0700280e-01   2.3031640e-02   2.3128046e-03   1.9011354e-01   1.2284899e-01  -4.5572556e-01  -2.3401424e-01   1.0982894e-01   1.1516032e-01  -3.2592390e-01  -1.9263008e-01   2.3022900e-01   3.3218314e-01   1.3836187e-01   3.4306192e-01   5.7668397e-01   5.2853595e-01   3.8985421e-01   5.2976589e-01   3.0884291e-02   3.7442463e-02   1.8761842e-01   2.6414543e-01   3.6000326e-01   3.9439108e-01   7.6527453e-01   1.0000000e+00  -2.5219075e-02   1.2748808e-01   1.6502972e-01   2.5826075e-01   1.4469663e-01   5.6432178e-02  -2.7947320e-02   3.0381706e-01   2.8228545e-02   1.9466287e-01  -1.7426016e-01   9.7948097e-02   3.3889809e-02  -1.0923291e-01   4.5601342e-02   5.4277792e-02  -1.6519756e-01  -8.8766311e-02  -3.1506506e-02  -1.1210520e-01   3.8413982e-03   6.8362251e-02   5.4663095e-02   6.2102963e-02   3.6428047e-01   3.0992047e-01   2.4266690e-01   1.2863481e-01   4.3085913e-01   4.3955558e-01   4.6252257e-01   5.5047899e-01  -1.8368571e-01   4.4392409e-02  -2.8186236e-01  -3.5151002e-01  -2.5910021e-01  -2.8322715e-01  -3.2687144e-01  -4.0856169e-01   2.0017997e-01   2.4051741e-02  -3.8674891e-02   2.8841813e-01  -9.8002091e-02   1.2127715e-01  -2.5021734e-01   7.1668242e-03   1.3012457e-01   4.3772124e-01   1.2234780e-01   3.9818633e-01  -1.6303705e-01   7.6487427e-02  -2.5785237e-01  -2.3759107e-01  -7.0585940e-02  -1.7362616e-01   6.0229236e-02   7.5682276e-02   1.0376019e-03   4.2455139e-02  -2.5212313e-01  -2.2250016e-01  -1.2449114e-01  -1.2181613e-13  -1.8918240e-01  -1.0461007e-01  -1.8021805e-01  -3.0318571e-02  -7.4002081e-02  -2.1954106e-01   6.4310943e-02   1.3280329e-01   2.1149686e-01  -1.3828712e-01  -2.3412558e-01  -1.2994910e-01  -1.8982620e-01  -8.7684829e-02
  -2.1041041e-01  -3.5839012e-02  -1.5302959e-01  -3.2853923e-02   3.8501082e-01   1.1556477e-01  -4.4116377e-01  -3.5554168e-01   1.9735306e-02  -1.4987975e-01  -1.6737242e-01  -3.0677947e-01  -2.0026569e-01  -1.8963227e-01   4.2650424e-01   2.9253663e-01   5.0736206e-02  -1.3292422e-01  -1.4142420e-01  -6.2064867e-02   6.7597157e-03   2.2179677e-02  -1.8908413e-01  -1.7703063e-01  -2.2460438e-01  -7.3633551e-02   1.8679764e-01   2.1393077e-01   1.3794591e-01   7.2071772e-03  -5.0075342e-01  -4.9758762e-01  -3.6927056e-01  -5.0712219e-01  -2.6470611e-01  -2.5219075e-02   1.0000000e+00   7.0285877e-01   7.5271741e-01   6.3647296e-01   6.8640591e-01   4.4882532e-01  -2.8337127e-01  -2.7849917e-01  -3.7535044e-01  -3.5772237e-01   2.3661166e-01   1.0228288e-01  -4.9555002e-02  -3.0733252e-02  -3.6524165e-01  -1.9841578e-01   9.7311847e-02   4.5139189e-01   6.7567967e-01   6.8636330e-01  -1.0236064e-01  -1.6156011e-01   8.1472255e-02  -1.2294428e-01  -2.0853140e-01  -3.0675121e-01  -2.7552050e-02  -9.7548289e-02  -3.4992409e-01  -4.0754094e-01  -3.1305885e-01  -3.9983661e-01   1.1178794e-02  -1.0343325e-01  -9.5165238e-02   1.3792597e-01   2.1776619e-01   1.9921018e-01   1.0682225e-01   1.5083126e-01  -1.8036139e-02   2.8696723e-01   1.7001128e-02  -1.8998224e-01   3.8874074e-02  -5.5102822e-02   4.7842480e-01  -8.0784379e-02   2.0157017e-02  -3.2591925e-01   3.9049703e-01   1.2135094e-01   5.1068356e-01  -1.6749751e-01   9.8995893e-02  -6.6506953e-02  -1.5686680e-01  -7.5708509e-02   2.7885446e-01   3.2948406e-01   3.1643540e-01   2.4743571e-01   3.5457494e-01   1.4786188e-01   3.0582831e-01  -2.7064385e-13  -7.2533722e-02  -7.1167402e-02   3.7255298e-02   4.8834234e-03   1.4079722e-01   8.5175199e-02   3.0846167e-01   3.6472383e-01   2.8281497e-01   3.0662996e-01   1.0161052e-01   7.1237189e-02   8.3814540e-02   1.7139740e-01
  -3.0130115e-01  -1.0788636e-01  -1.7809835e-02   1.5293535e-01   1.1701557e-01   1.6627546e-01  -2.0222646e-01  -9.7693015e-02  -3.0947598e-01  -3.2195160e-02  -3.2866448e-01  -3.7439271e-01  -3.6871984e-01  -4.0226292e-01   3.0295406e-01   3.6068373e-01  -1.3968770e-01  -2.6883531e-01  -2.9393978e-01  -1.2862565e-01   7.4350889e-02   1.2608270e-01  -7.6676514e-02   4.4681855e-03  -3.2768132e-01  -2.7439242e-01   2.3480775e-01   2.9329049e-01   9.6511348e-02  -1.0124410e-01  -4.3777737e-01  -5.3388030e-01  -3.7376409e-01  -4.1428745e-01  -1.3458708e-01   1.2748808e-01   7.0285877e-01   1.0000000e+00   6.4835523e-01   7.6822146e-01   7.4014951e-01   6.2254762e-01  -3.6100397e-01  -2.7745190e-01  -2.8907411e-01  -2.5023362e-01   7.8349958e-02   7.2002714e-03  -1.6802749e-01   1.7161083e-02  -3.2046139e-01  -5.3955753e-02   6.1824769e-02   1.4326601e-01   6.9765005e-01   6.6839473e-01  -1.9150597e-01  -1.0316883e-01  -8.9886560e-02  -1.0747221e-01  -1.5884368e-01  -1.1015760e-01  -1.1257052e-01  -1.9565112e-01  -2.7560581e-01  -1.9352039e-01  -1.2070302e-01  -2.0834785e-01  -2.3887804e-01  -2.3459966e-01  -1.7500110e-01  -5.4541116e-02   3.1585790e-01   1.2981012e-01   2.7028009e-01   2.8578996e-01  -1.2510986e-02   3.0655988e-01  -1.3326060e-01  -1.7953739e-01  -1.1718883e-01  -1.7458196e-01   4.4605867e-01   1.2266420e-01  -2.5392995e-02  -1.0698501e-01   4.2448547e-01  -1.8829523e-02   4.8184946e-01  -1.0274216e-01   8.2694180e-03   1.5146230e-01  -2.2723053e-01  -2.0650403e-01   3.3380295e-01   3.5404415e-01   3.8356312e-01   4.2858201e-01   3.3731146e-01   2.0681274e-01   3.9896852e-02  -6.5509642e-14  -8.0432017e-02  -1.2222677e-01  -8.1883752e-02   4.2394049e-03   1.1937605e-01   2.1725254e-01   3.3390690e-01   4.5756481e-01   2.9791933e-01   2.1202152e-01   5.0432573e-02  -7.9778441e-02  -2.9027875e-02   2.9089326e-02
  -3.4415632e-01  -1.3435003e-01  -2.6037340e-01  -1.0613366e-01   4.5491122e-01   1.5305282e-01  -3.7441081e-01  -2.9577127e-01  -2.1633577e-02  -1.7105252e-01  -5.2718035e-02  -1.8556910e-01  -8.5314821e-02  -9.8138321e-02   3.3809458e-01   3.3055447e-01   1.5873932e-01  -8.3822388e-02  -2.2445737e-01  -1.0057253e-01   3.9133514e-02   9.2088083e-02  -7.0600942e-02  -3.5616091e-02  -3.2130731e-02   1.7468239e-02   2.0287018e-01   2.3706242e-01   3.2521681e-01   1.3608854e-01  -3.0659076e-01  -3.5736791e-01  -1.7468812e-01  -3.8805188e-01  -1.0777391e-01   1.6502972e-01   7.5271741e-01   6.4835523e-01   1.0000000e+00   8.3520324e-01   7.8923767e-01   5.0543265e-01  -3.3349736e-01  -2.9511183e-01  -3.6398463e-01  -3.7209067e-01   1.1167342e-01   5.3155585e-02  -9.2982270e-02  -8.8785012e-02  -3.9110891e-01  -2.3334355e-01   1.8584859e-02   4.0051069e-01   7.8249944e-01   7.1717420e-01  -8.9303019e-02  -2.5421754e-01   2.4733276e-02  -2.0855094e-01  -6.6726291e-02  -2.6021651e-01   1.1341379e-01  -7.4773887e-02  -2.1522424e-01  -2.7782566e-01  -1.8175805e-01  -2.5522600e-01  -2.4450136e-01  -2.9450984e-01  -2.4304938e-01  -1.2813847e-01   3.3485179e-01   2.2240735e-01   1.3137061e-01   1.1163236e-01   8.7881422e-02   2.9902802e-01   7.6703371e-02  -8.0911010e-03   8.7839339e-02   6.1586192e-02   5.2530732e-01   7.5492431e-02   1.7557359e-01  -1.0488501e-01   6.3874890e-01   3.2408404e-01   4.3076617e-01  -7.1926552e-02   3.7947333e-02   4.5292789e-02  -2.4242873e-01  -1.6310756e-01   3.3339039e-01   2.8810538e-01   4.0830782e-01   3.2639744e-01   4.0031706e-01   1.6547879e-01   1.8917442e-01   4.1554378e-13  -1.0301916e-01  -9.4189084e-02   1.2442498e-01   1.7166333e-01   2.5804583e-01   1.1299660e-01   2.7734425e-01   3.6740411e-01   3.8952711e-01   1.6287669e-01  -2.0544680e-02  -1.8250926e-02   1.3272027e-01   2.5261554e-01
  -3.2653849e-01  -6.8074651e-02  -7.0499427e-02   8.4998183e-02   2.9559443e-01   2.4380921e-01  -1.4573974e-01  -7.0782638e-02  -2.2612121e-01  -1.4850181e-01  -1.4217327e-01  -1.9581374e-01  -5.4015662e-02  -1.7694259e-01   2.2391230e-01   2.6506298e-01  -2.4159738e-02  -1.2849004e-01  -4.4199873e-01  -2.0487199e-01   1.9067762e-02   1.1768969e-01  -4.9513929e-02   2.5457885e-03  -1.0806798e-01  -9.8692840e-02   2.9626108e-01   3.4022648e-01   2.8217013e-01   1.6691997e-02  -3.1647425e-01  -4.2485237e-01  -1.5388390e-01  -2.7842762e-01  -1.6433014e-02   2.5826075e-01   6.3647296e-01   7.6822146e-01   8.3520324e-01   1.0000000e+00   8.4042106e-01   6.6885522e-01  -3.3545969e-01  -2.6666405e-01  -3.6856755e-01  -2.6607460e-01   9.2118527e-02   1.2575470e-01  -4.5494482e-02   7.0480626e-02  -1.5771243e-01  -2.7292920e-02   2.2122588e-01   3.0984178e-01   8.4306446e-01   7.5324068e-01  -8.9821784e-02  -1.1208428e-01   3.1002607e-02  -9.6138576e-02   7.6430988e-02  -4.9923482e-02   3.8149431e-02  -8.4980850e-02  -1.5098060e-01  -1.1569390e-01  -5.9591110e-02  -1.5298603e-01  -4.4254157e-01  -3.8135764e-01  -3.8900949e-01  -2.7399297e-01   3.5459116e-01   1.9059122e-01   2.1296561e-01   1.6625923e-01   9.2411677e-02   2.3994993e-01  -2.6804147e-02  -2.0819040e-02  -4.8797620e-02  -1.5881791e-02   5.0799620e-01   1.4810376e-01   1.2407951e-01  -4.5911406e-02   6.1060227e-01   1.7231945e-01   5.2117798e-01  -2.9892374e-02  -7.6913753e-02   1.1067027e-01  -3.6521694e-01  -2.8849372e-01   3.3106199e-01   4.0155677e-01   4.7332837e-01   4.6416972e-01   4.1467094e-01   2.3168669e-01   3.6322675e-02   4.1579551e-13  -9.7761500e-02  -1.1182598e-01  -6.0762166e-03   1.4441283e-01   2.1157138e-01   2.8498132e-01   2.6697659e-01   3.8418527e-01   3.3167119e-01   6.0595787e-02  -3.1872541e-02  -1.0498421e-01   1.1126104e-02   1.7396842e-01
  -2.3924712e-01   5.5129867e-02  -6.7133614e-02   1.3722295e-01   2.9935126e-01   2.4322239e-01  -1.9114721e-01  -5.0209870e-02  -3.1593681e-01  -6.4417958e-02  -1.4145465e-01  -8.4820911e-02  -6.2051259e-02  -9.7096012e-02   3.3013295e-01   3.9402573e-01   5.5165657e-02  -1.5815953e-02  -3.2885774e-01  -6.8146494e-02   4.2140323e-02   1.5582461e-01  -2.6663745e-02   4.5261149e-05  -1.8833864e-01  -1.3482306e-01   3.3928755e-01   3.8481068e-01   2.6641902e-01   1.1464832e-01  -3.0853666e-01  -3.9300918e-01  -1.9765692e-01  -3.1110192e-01  -5.1454399e-02   1.4469663e-01   6.8640591e-01   7.4014951e-01   7.8923767e-01   8.4042106e-01   1.0000000e+00   7.3407970e-01  -4.3629687e-01  -3.5366970e-01  -3.4359558e-01  -2.5682259e-01  -4.8926773e-02   6.3347102e-02  -1.3073696e-01   7.5592356e-02  -2.6741591e-01  -8.2844516e-02   1.1213253e-01   3.4508511e-01   7.5804391e-01   6.7573703e-01  -1.1299689e-02  -3.6769715e-02   4.1365665e-03  -6.5390556e-02  -1.3158961e-02  -2.7008333e-03   7.8123338e-02   5.3422536e-03  -1.4056049e-01  -1.0650009e-01  -1.9498479e-01  -2.8035400e-01  -3.0881460e-01  -2.3219018e-01  -4.0438674e-01  -3.1388193e-01   3.8255832e-01   3.0568515e-01   2.6858937e-01   2.6410985e-01   1.0165132e-01   3.0799491e-01   6.4635544e-02  -2.5435741e-02   4.6783880e-02   7.2397244e-02   5.7020955e-01   2.3423589e-01   9.6451526e-02  -1.4592157e-01   6.1006034e-01   9.4061089e-02   5.1674373e-01  -9.3052993e-02  -4.4335329e-02   9.1327152e-02  -3.7747756e-01  -2.9092247e-01   2.8589410e-01   3.1389982e-01   3.2766734e-01   3.2414612e-01   3.1747724e-01   1.8732308e-01  -1.8590676e-02  -1.0127833e-13  -1.6467789e-01  -1.7087356e-01   6.2499902e-02   1.2386623e-01   1.7652711e-01   1.9226130e-01   3.0712406e-01   3.0642762e-01   2.5119049e-01   5.1734747e-02  -4.4855071e-02  -1.1788607e-01   3.8070117e-02   1.8901281e-01
  -1.3551478e-01   2.4483970e-01   1.0370308e-01   2.6088850e-01   1.5977453e-01   2.4493262e-01   6.4902189e-03   1.2882599e-01  -2.9300422e-01   8.3072530e-02  -9.3829462e-02   3.9694266e-02   5.4520062e-02   7.5485906e-03   3.8376643e-01   5.5340881e-01   4.2578945e-02   9.3457324e-02  -2.8586218e-01  -7.3816549e-02   7.8864088e-02   1.9352865e-01   9.3130331e-02   1.1134040e-01  -2.2017100e-01  -2.0505331e-01   4.0099801e-01   3.7421208e-01   2.8291152e-01   2.6082461e-01  -8.8383871e-02  -2.3321444e-01  -1.1570088e-01  -1.5327261e-01  -2.0607584e-02   5.6432178e-02   4.4882532e-01   6.2254762e-01   5.0543265e-01   6.6885522e-01   7.3407970e-01   1.0000000e+00  -3.4643476e-01  -2.9805631e-01  -3.2458578e-01  -1.8948244e-01  -2.2545328e-02   2.2899295e-02  -1.6010019e-01   1.6533820e-01  -1.8464505e-01   1.6943013e-01   7.8836975e-02   1.4265319e-01   5.9413689e-01   5.5382243e-01   9.4883620e-02   1.7666117e-01  -1.2478559e-01  -8.1858338e-02  -4.2622963e-02   1.3382537e-01  -1.8724529e-03   1.0522428e-01  -2.4918335e-02   8.0505894e-02  -2.7866902e-01  -3.1290299e-01  -3.4551065e-01  -3.6097206e-01  -3.4829675e-01  -3.5102971e-01   5.4434095e-01   4.9214318e-01   5.1136052e-01   4.8766038e-01   2.0888507e-01   3.1707065e-01   1.6757282e-01   1.7231798e-01   1.4010625e-01   1.9236594e-01   5.4676945e-01   3.0536913e-01   8.1891735e-02  -3.7157832e-02   4.1892104e-01  -4.5369203e-02   4.1350874e-01   1.0694327e-04  -2.4387885e-01   5.9079863e-02  -5.9808452e-01  -5.3019467e-01   2.4799738e-01   1.6665823e-01   2.4162768e-01   2.6319981e-01   2.5666000e-01   1.5221694e-01  -2.7447678e-02  -1.0385318e-13  -1.1916678e-01  -1.7305546e-01   2.8614940e-02   1.2734272e-01   3.1529400e-02   3.6869285e-01   2.4207048e-01   1.4690991e-01  -4.4660461e-02  -7.6446864e-02  -2.3537541e-01  -2.2890736e-01   1.5704016e-03   1.0661911e-01
   1.2625085e-01   5.4026237e-02   6.6814009e-02  -1.0614376e-01  -1.0226960e-01  -2.2798990e-01  -2.2790874e-02  -1.1746118e-01   1.9539138e-01  -1.7258462e-01  -1.0387022e-01  -9.5417068e-02  -1.3340135e-01  -1.5895876e-02  -1.3130525e-01  -1.5289891e-01  -3.0040081e-02   1.1541767e-02   2.9995247e-01   1.0087125e-01   1.3116201e-01   6.9600896e-02   2.6654504e-01   2.2070018e-01   1.9723866e-01   1.9845035e-01  -1.6226812e-01  -2.1759535e-01  -1.4395189e-01   6.2297150e-02   3.6958954e-01   3.1320257e-01   2.8729508e-02   9.9367518e-02   1.3909002e-01  -2.7947320e-02  -2.8337127e-01  -3.6100397e-01  -3.3349736e-01  -3.3545969e-01  -4.3629687e-01  -3.4643476e-01   1.0000000e+00   7.4305525e-01   6.5852502e-01   4.9191736e-01   6.1375747e-01   5.6885733e-01   3.6737861e-01   1.7684536e-02   4.1008575e-01  -2.9982233e-02   8.3227415e-02   1.4451456e-01  -3.1215126e-01  -2.5448148e-01   9.5353274e-02   3.3448451e-02  -2.9193921e-01  -1.4293577e-01  -2.7919170e-01  -3.1391599e-01  -2.4771444e-01  -3.4530345e-01   1.5155181e-01   1.4515132e-03   1.7645648e-01   1.3988224e-01   3.3450087e-01   1.9902103e-01   4.0303190e-01   2.9895331e-01   2.6736293e-03   6.1940712e-02   6.6516029e-02   1.9387511e-02   1.1767187e-01   9.5255296e-03   1.6203430e-01   1.7424232e-01   1.2182524e-01   1.1385409e-01  -3.3372694e-01  -6.5296673e-02   2.3489822e-01   1.8042834e-01  -4.0999302e-01  -1.3721064e-01  -1.2938293e-01  -1.1834162e-01   2.3848186e-01   1.0262907e-01   2.7439996e-01   2.5316360e-01  -4.9297236e-02   1.0532125e-01   8.0407832e-02  -5.1375112e-03   1.2689240e-01   1.1988471e-01   1.5665078e-01   1.3505316e-13   2.5693953e-01   2.6418802e-01   1.6236728e-01   1.2166175e-01   1.4705923e-01  -8.0253055e-02  -1.7508152e-02  -1.0226354e-02  -2.6489313e-02   2.7401066e-01   2.9646912e-01   2.1954657e-01   1.6374365e-01   1.9820805e-01
  -3.6973106e-02   6.2336725e-02   2.4459630e-02   1.3297895e-02   1.2109698e-01   1.9354432e-01  -4.8268269e-02  -2.0548239e-02   1.0976925e-01   1.4083162e-02  -5.0187864e-02  -9.5865803e-02  -1.0625498e-01  -3.1196361e-03  -2.9457829e-01  -1.8898774e-01   6.8992181e-02   7.4221573e-02   4.7581474e-02  -8.5501131e-02   3.6981510e-01   3.3823725e-01   1.1521441e-01   2.1724401e-01   3.1944921e-01   4.1487511e-01   1.3215657e-01   1.7587757e-01  -3.6222059e-02   1.6385576e-01   3.1369177e-01   3.0151830e-01   6.0370253e-02   1.5407827e-01   3.0589133e-01   3.0381706e-01  -2.7849917e-01  -2.7745190e-01  -2.9511183e-01  -2.6666405e-01  -3.5366970e-01  -2.9805631e-01   7.4305525e-01   1.0000000e+00   5.4566578e-01   5.8293066e-01   4.3415988e-01   5.0241232e-01   4.6092571e-01   1.4716249e-01   4.4866430e-01   1.8184809e-01  -4.4653669e-02  -5.7979379e-02  -3.8188035e-01  -3.3088573e-01   1.0797186e-02   9.4134369e-02  -2.8813815e-01  -1.0268050e-01  -1.0448794e-01  -4.8175226e-02  -4.2837173e-02  -1.1743364e-01   2.4573905e-01   1.8402206e-01   1.7122618e-01   2.4070987e-01   7.9122743e-02   3.0536188e-02   9.8211069e-02   3.9826922e-02  -6.4739116e-02   1.1728442e-02   4.9732191e-02  -3.6560894e-02   1.9889113e-01   3.9033076e-02   2.4087259e-01   3.1656774e-01   1.7130845e-01   2.7015347e-01  -3.5611834e-01  -8.3429599e-02   1.6259510e-01   3.2908807e-01  -3.7497547e-01   2.4904522e-02  -4.0041963e-01  -1.4646100e-01  -1.0799214e-01  -1.9428545e-01   4.9373722e-02  -7.5130652e-02  -1.1706724e-01  -3.4606426e-02  -4.0504443e-02  -8.6738292e-02  -5.1834124e-02  -1.7115417e-01   1.0922674e-01   8.0877435e-13   7.4281241e-02   1.5563292e-01  -7.5878739e-03   1.4846545e-01  -3.2558243e-02  -2.7598159e-01   9.9069401e-02  -7.4189501e-02  -5.1760236e-02   8.9637885e-02   3.3520952e-02   8.5259415e-02   1.1937151e-01   1.5031928e-01
   1.6999470e-01  -1.1284584e-01   1.5406625e-01  -2.4090359e-02  -2.6099168e-01  -2.3381911e-01   2.2244231e-01   2.9499593e-02  -4.4117259e-02  -9.9212244e-02  -1.5161018e-01  -1.6625676e-01  -1.1290924e-01  -1.2973874e-01  -2.4868668e-01  -2.0884195e-01  -2.4659239e-01  -1.1822828e-01   3.8299250e-01   2.2742372e-01   7.8765318e-03  -1.3024961e-02   2.2753834e-01   2.3374094e-01   1.0376342e-01   2.2822837e-04  -1.9193296e-01  -2.0637400e-01  -2.7016220e-01  -1.8395645e-01   3.2789731e-01   2.4351342e-01   4.8509051e-02   1.3976032e-01   3.2109859e-01   2.8228545e-02  -3.7535044e-01  -2.8907411e-01  -3.6398463e-01  -3.6856755e-01  -3.4359558e-01  -3.2458578e-01   6.5852502e-01   5.4566578e-01   1.0000000e+00   7.7901927e-01   2.1763675e-01   3.9537779e-01   3.7759976e-01   1.0625984e-01   3.2908011e-01   8.6391226e-02  -2.1206058e-01  -3.7338880e-02  -3.4827730e-01  -2.1548420e-01   2.9564803e-04  -1.2374233e-01  -1.3132818e-01   8.8832023e-02  -1.0015138e-01  -1.1861369e-01  -3.1816865e-01  -3.4097858e-01   2.2230649e-01   1.0814208e-01   4.4331143e-01   4.4929838e-01   2.8439938e-01   2.4497125e-01   4.0999274e-01   2.3781216e-01  -9.4076602e-02   1.2880466e-02  -1.1603350e-02   6.2232166e-02   1.7368357e-01   1.6879939e-01  -4.3254047e-02  -3.8605712e-02  -1.2812074e-01  -2.3908637e-02  -3.8509181e-01  -2.4320371e-03   1.6820842e-01   2.9543685e-01  -3.4442490e-01  -1.7132013e-01  -9.1628076e-02   2.7481882e-03   4.0667462e-01   1.9202150e-01   4.0798710e-01   3.3976233e-01  -1.7352690e-01   8.1565236e-02   4.2469302e-02  -1.3155424e-02  -2.8241334e-02   1.0318318e-01   7.4762999e-02  -7.7734314e-14   1.1229331e-01   1.8003167e-01   1.8446613e-01   5.4792326e-02   1.5812408e-01  -1.5885046e-01  -1.0614178e-01  -7.0236667e-02  -8.2320784e-03   7.1844054e-02   2.4593742e-01   1.4964988e-01   1.1831602e-01   1.1390474e-01
   1.9236989e-01   4.2513959e-02   1.1476147e-01   1.7690638e-01  -2.5392189e-01  -1.9965890e-02   2.6621397e-01   2.6211088e-01  -2.5857043e-01  -4.1740715e-02  -1.2314585e-01  -8.3452859e-03   3.2989260e-02   2.3179145e-02  -4.0021364e-01  -2.5210595e-01  -3.1141912e-01  -8.6766122e-02   1.8143702e-01   1.0395088e-01   4.1528379e-02   1.2533259e-01   7.2329913e-02   2.0797553e-01   1.6878719e-01   7.3757782e-02  -9.7858617e-02   9.0046313e-03  -3.0295964e-01  -1.8079157e-01   2.0015986e-01   1.5262026e-01   1.6642706e-01   2.5910511e-01   3.8332514e-01   1.9466287e-01  -3.5772237e-01  -2.5023362e-01  -3.7209067e-01  -2.6607460e-01  -2.5682259e-01  -1.8948244e-01   4.9191736e-01   5.8293066e-01   7.7901927e-01   1.0000000e+00   1.7761007e-01   4.1598388e-01   4.8085705e-01   5.0042032e-01   4.9796042e-01   4.9541469e-01  -9.3270558e-02  -3.4770094e-02  -3.1333093e-01  -1.9677581e-01   8.1642563e-02   5.6381287e-02   7.2374044e-02   2.9846881e-01   1.6193079e-01   2.0674750e-01  -2.3657239e-01  -1.3115499e-01   3.0261153e-01   3.3847271e-01   4.8867611e-01   5.6611711e-01   8.6968357e-02   1.4073803e-01   1.2360932e-01   1.2499844e-03  -1.7676307e-01   3.9168955e-03   1.1276765e-02   1.9464618e-02   2.1545436e-01   9.1296197e-02  -5.4945297e-02   1.1194738e-02  -1.2692741e-01   5.0246079e-02  -4.2028771e-01  -1.0985129e-02   1.4577798e-01   4.0900979e-01  -3.8458841e-01  -9.9313643e-02  -1.2937856e-01   8.6991398e-02   1.4619793e-01   8.5005426e-02   1.6903580e-01   7.0360884e-02  -2.2504987e-01  -3.2294502e-02   3.0893689e-02  -6.2918937e-02  -9.1225945e-02   1.9265438e-02   1.0915851e-01  -1.4732754e-13   6.6339474e-02   1.1998856e-01   1.1851756e-01   2.8610879e-02   1.0658998e-01  -1.1953309e-01  -1.8420576e-01  -1.2912176e-01  -4.6571380e-02  -7.1833056e-02   9.3124937e-02   9.0770440e-02   4.5802903e-02   8.4177804e-02
   1.0187170e-01   1.9009583e-01   2.1517296e-02  -7.3860933e-02   6.7270984e-03  -2.5514251e-01  -1.8290380e-01  -1.9059822e-01   5.7108845e-02  -2.1074746e-01  -3.1179796e-02  -7.4184741e-02  -9.8240053e-02  -4.6588592e-02   1.0374158e-01   9.7540405e-02   3.9839337e-02   1.4890272e-02   2.3402949e-01   1.0797149e-01   1.0656358e-01   7.9448981e-02   8.9208949e-02  -2.5888199e-02  -1.9460493e-02   1.2120775e-02  -1.6335928e-01  -2.0644243e-01   8.8882766e-02   1.9706402e-01   7.5688447e-02  -7.1648168e-02  -4.1133785e-02  -9.4215278e-02  -2.1345168e-01  -1.7426016e-01   2.3661166e-01   7.8349958e-02   1.1167342e-01   9.2118527e-02  -4.8926773e-02  -2.2545328e-02   6.1375747e-01   4.3415988e-01   2.1763675e-01   1.7761007e-01   1.0000000e+00   6.8016066e-01   2.5433267e-01   1.0204377e-01   1.4718960e-01  -6.3618969e-02   3.5325751e-01   3.3701067e-01   1.9857904e-01   2.4942885e-01   1.7832599e-01   1.2749527e-01  -1.5787695e-01  -2.4563718e-01  -2.6868207e-01  -3.5352333e-01  -1.7853761e-01  -2.1837161e-01  -7.8304175e-02  -1.5953362e-01  -8.3000489e-02  -2.1082322e-01   1.3122815e-01  -8.4353231e-02   1.2219345e-01   1.6168684e-01   1.6739606e-01   1.3407795e-01   2.0622866e-01   1.0555341e-01   1.0347129e-01   7.9013127e-02   2.5185277e-01   1.8041298e-01   3.0105613e-01   1.7221369e-01   4.4216185e-02   7.7456915e-02   2.4883930e-01  -1.7621065e-02  -2.0438948e-01  -1.8066550e-01   1.2214912e-01  -2.1356243e-01   1.5449144e-01   8.4137551e-02   1.3168108e-02   5.5861794e-02   3.1847656e-01   2.7640954e-01   4.8460922e-01   2.9572863e-01   5.7040367e-01   2.9152765e-01   2.6766116e-01   6.5643433e-13   2.9284865e-01   3.3549520e-01   2.0482125e-01   2.2016709e-01   2.5295837e-01   4.5177234e-02   2.3496863e-01   2.7453545e-01   2.3126331e-01   5.7995722e-01   3.4641271e-01   2.6963767e-01   2.7225003e-01   3.3569927e-01
  -3.1441276e-02   1.4099498e-01  -8.7352822e-02  -9.8123018e-02  -6.0552189e-02  -1.2207245e-01  -6.4078223e-02  -3.3380412e-02  -1.9160702e-01  -2.1271148e-01  -1.2150650e-02   1.7095799e-02   4.9684288e-02   7.1599918e-02  -1.2538903e-01  -9.6355916e-02  -1.1649471e-02   4.5288992e-02  -2.0708300e-03   7.8759893e-03  -4.1922210e-02   5.2785461e-02   9.3045139e-02   7.1044243e-02   6.5139161e-02   3.9193811e-02  -7.5084154e-02  -5.2147321e-02   2.9966140e-02   8.9509217e-02   4.5487262e-02  -5.1644164e-02  -5.4532408e-02  -2.8610226e-02   1.4032893e-03   9.7948097e-02   1.0228288e-01   7.2002714e-03   5.3155585e-02   1.2575470e-01   6.3347102e-02   2.2899295e-02   5.6885733e-01   5.0241232e-01   3.9537779e-01   4.1598388e-01   6.8016066e-01   1.0000000e+00   3.4243686e-01   2.4919408e-01   1.9497740e-01   4.6704863e-02   3.3750468e-01   4.3010087e-01   1.4056130e-01   2.8916581e-01   1.5729332e-01   1.0064401e-01  -1.6347841e-01  -8.8114538e-02  -1.3470414e-01  -1.2879735e-01  -2.9031632e-01  -2.2241223e-01  -2.2945700e-02  -1.5293873e-02   4.4500997e-02   1.0887895e-02  -6.9146871e-03   9.0596718e-03   4.8222735e-02   4.5799663e-02   4.7714169e-02   3.8337645e-02   3.3211991e-02  -3.2254925e-02   1.0866480e-01   8.4154043e-02   8.2614685e-02   1.3538495e-01   1.0256235e-01   1.1633183e-01  -1.8912972e-01   2.5955730e-02   1.8900044e-01   1.1701617e-01  -1.7232888e-01  -5.9887172e-02   2.4250370e-01   2.5167247e-02   2.9750277e-01   2.4444804e-01   1.3721563e-01   1.7007533e-01   2.3670476e-01   3.6681053e-01   5.1259291e-01   4.4841006e-01   4.7872851e-01   4.5921154e-01   1.7968838e-01  -2.6018509e-13   2.6565676e-01   2.8130321e-01   1.3212625e-01   1.4190890e-01   1.9883681e-01  -2.3654790e-03   1.3205823e-01   3.3006526e-01   3.7877417e-01   4.6646333e-01   3.6213724e-01   1.9354466e-01   1.9971453e-01   2.8000861e-01
   5.5145257e-02  -3.9040348e-02   7.3491435e-02   3.0167742e-01  -7.6187158e-02  -1.8568664e-02   4.9896637e-02   8.4479631e-02   9.9551269e-02   1.2793704e-01   6.5081376e-02   3.6217598e-02   1.2693133e-01   2.6419993e-02   3.7884665e-03  -2.9228998e-02  -1.3412355e-01  -1.1340192e-01  -7.4614224e-02  -8.8482282e-02   1.7584492e-01   1.9431618e-01  -1.4034330e-01   1.1766639e-03  -4.6572207e-02   4.2740530e-02  -1.5620966e-01  -5.5623488e-02   1.4971792e-01   4.6737115e-03   1.4035015e-01   1.1771601e-01  -4.5595166e-02  -9.7149878e-03   7.9473953e-02   3.3889809e-02  -4.9555002e-02  -1.6802749e-01  -9.2982270e-02  -4.5494482e-02  -1.3073696e-01  -1.6010019e-01   3.6737861e-01   4.6092571e-01   3.7759976e-01   4.8085705e-01   2.5433267e-01   3.4243686e-01   1.0000000e+00   5.2884687e-01   6.4823301e-01   4.8530040e-01   2.6815402e-01   9.6402459e-02  -4.0474226e-02  -2.7137694e-02  -6.8820601e-02  -1.0655559e-01   2.2432514e-01   1.6394936e-01   2.0766183e-01   2.7067375e-02   1.5728373e-01   4.0064205e-02   1.3041104e-01   7.2226474e-02   2.2687977e-01   2.3121085e-01  -8.0094834e-02  -1.4587587e-01   4.3815142e-02   2.5187559e-02   1.4783265e-01   2.3045243e-01   2.8242337e-01   3.0246028e-01   3.5753747e-01   2.3259318e-01   1.3262941e-01   7.0207188e-02   1.4182967e-01   1.0497200e-01  -2.0667540e-01  -4.2280315e-02   1.0683687e-01   1.1743624e-01  -1.7150588e-01   3.4682917e-02  -1.8740907e-01   1.3204911e-01  -6.7837621e-02  -3.5545528e-02  -1.2410293e-01  -1.1364508e-01  -2.3043395e-01  -4.1526525e-02   1.8573506e-01   7.3536125e-02   1.3266588e-01   6.2647205e-02   3.6007461e-01   2.4179522e-13   3.5955109e-02   7.9486400e-02  -4.1528575e-02  -3.4468358e-02   2.5046844e-01   7.9769157e-02  -2.8800665e-01  -7.4032081e-02   4.5607147e-02  -6.8169255e-02  -3.0146348e-02   6.2701751e-02  -7.4247892e-02  -7.7825017e-03
   1.7473778e-01   1.4872439e-01   3.0080097e-02   3.8116946e-01  -2.3259032e-01  -9.2022888e-02   4.9100698e-02   2.7130011e-01  -1.8541039e-01   1.0554455e-01   6.2849533e-03   1.6706206e-01   1.5608966e-01   3.6890356e-02   2.9265417e-02   2.9562526e-02  -2.1748327e-01  -7.8609908e-02  -8.5163858e-02   3.7859972e-02  -9.6825144e-02  -1.9644411e-03  -2.8938010e-01  -1.5068966e-01  -1.8384367e-01  -2.5082652e-01  -1.7371974e-01  -7.6355631e-02   1.5487291e-02  -3.0005440e-02  -1.9148792e-01  -2.4031113e-01  -9.0656651e-02  -7.4274188e-02  -1.0841112e-01  -1.0923291e-01  -3.0733252e-02   1.7161083e-02  -8.8785012e-02   7.0480626e-02   7.5592356e-02   1.6533820e-01   1.7684536e-02   1.4716249e-01   1.0625984e-01   5.0042032e-01   1.0204377e-01   2.4919408e-01   5.2884687e-01   1.0000000e+00   4.4036559e-01   7.7548265e-01   2.7898357e-01   1.1072961e-01   1.1429287e-01   1.2758534e-01   1.1440158e-01   1.5683267e-01   4.0162673e-01   5.2500936e-01   3.6163238e-01   4.2005527e-01   8.0958057e-02   2.1587099e-01   1.8557724e-02   2.4529629e-01   9.8564400e-02   1.1252379e-01  -1.0285220e-01  -8.5979963e-02  -1.3211240e-01  -1.2813235e-01   1.6509845e-01   2.5742684e-01   3.1206949e-01   2.8577999e-01   3.4695444e-01   2.6290233e-01   4.9173606e-02   2.8250983e-02   1.1898361e-01   5.4106355e-02  -5.6424674e-02   4.5506066e-02  -1.3569123e-02  -3.1129213e-02  -1.6152738e-01  -2.3242585e-01   1.0010777e-01   1.0613838e-01  -8.0413893e-02   3.9305278e-02  -2.5927996e-01  -2.7005420e-01  -1.7606278e-01  -1.2097365e-01   1.5905631e-01   3.3752447e-02   1.7715560e-01   6.8866543e-02   2.6155260e-01  -1.4013045e-13  -1.7483108e-03   4.5571154e-02  -6.4467967e-03   9.6117617e-02   2.5845612e-01   1.7978137e-01  -2.0840800e-01  -1.2039646e-01   1.8753689e-02  -1.2601332e-01  -1.1394195e-01  -2.3624789e-02  -6.0554058e-02   5.6396534e-02
   2.4472854e-02  -2.7543087e-02   4.0620012e-01   4.4061332e-01  -1.1202241e-01   7.2430306e-02   3.4323625e-01   3.7556068e-01   7.2536500e-02   5.1180745e-02   1.1238568e-01   1.2083125e-01   2.1546401e-01   8.5739596e-02  -6.6730563e-02  -1.5223887e-01  -2.9912572e-01  -1.6060536e-01  -1.1001589e-01  -2.8363053e-01   1.0805617e-01   1.0124639e-01   5.3613779e-02   1.5870113e-01   4.3120582e-02   4.9056289e-02  -2.2026042e-02   5.1417726e-02  -1.5052806e-02  -1.3746822e-01   1.7984857e-01   1.3456190e-01   1.0662911e-01   2.7310936e-01   2.1119326e-01   4.5601342e-02  -3.6524165e-01  -3.2046139e-01  -3.9110891e-01  -1.5771243e-01  -2.6741591e-01  -1.8464505e-01   4.1008575e-01   4.4866430e-01   3.2908011e-01   4.9796042e-01   1.4718960e-01   1.9497740e-01   6.4823301e-01   4.4036559e-01   1.0000000e+00   5.0373691e-01   3.1952985e-01  -3.6321835e-02  -1.7432589e-01  -2.6425709e-01  -1.4316516e-01   5.0231126e-02   1.5823892e-01   2.4314215e-01   3.8659324e-01   1.8298034e-01   1.9237393e-01   7.5974861e-02   4.4601321e-01   3.6589452e-01   3.8201041e-01   3.7471491e-01  -1.5342851e-01  -2.1492920e-01  -8.6450008e-02  -1.9036586e-01   4.0757112e-02   2.5722595e-02   1.4241337e-01   1.0410072e-01   2.4387357e-01   1.3249610e-02   1.1780082e-01   5.7255938e-02  -3.7737464e-03   2.6529982e-02  -1.9087841e-01  -8.0731031e-02   1.9523511e-01   2.2325877e-01  -2.2849375e-01  -1.7849491e-01  -2.1445724e-01   1.0904369e-02  -2.5171215e-01  -7.5035464e-02  -1.7008951e-01  -1.0579503e-01  -2.2117872e-01  -2.8262225e-02   1.8018321e-02  -8.1675918e-02  -7.3371642e-03  -3.5470230e-02   1.8412654e-01   1.3584481e-13   5.1457671e-02   6.2195168e-02   4.0705506e-03   2.3879189e-02   2.1759209e-02   8.8915684e-02  -1.8491596e-01  -1.7492540e-01  -1.0226798e-01  -2.1513796e-01  -1.3241451e-01  -7.6465957e-03  -1.2424193e-01   2.5866754e-02
   8.9994237e-02   4.0265418e-02   2.2755596e-01   5.3155616e-01  -1.6490747e-01   1.9751529e-01   3.0449334e-01   5.2857227e-01  -2.1297686e-01   3.1983281e-01   5.2347275e-02   2.7785877e-01   2.1028074e-01   1.4565584e-01  -5.5928210e-02   6.8868042e-02  -2.4755197e-01  -1.3553772e-01  -2.5506403e-01  -2.5161282e-01   1.6190067e-01   2.3939355e-01  -1.6196811e-01   4.4036884e-02  -5.5208529e-02  -4.2552223e-02   1.1476461e-01   2.0722067e-01  -3.9548880e-02  -7.0397036e-02  -7.0113459e-02  -8.1073065e-02   1.0337244e-01   1.7060651e-01   1.4751936e-01   5.4277792e-02  -1.9841578e-01  -5.3955753e-02  -2.3334355e-01  -2.7292920e-02  -8.2844516e-02   1.6943013e-01  -2.9982233e-02   1.8184809e-01   8.6391226e-02   4.9541469e-01  -6.3618969e-02   4.6704863e-02   4.8530040e-01   7.7548265e-01   5.0373691e-01   1.0000000e+00   1.2923975e-01  -1.2468938e-01  -1.3208337e-03  -2.0437432e-02  -6.1876218e-03   4.9764912e-02   2.8402624e-01   3.6524693e-01   4.8284889e-01   5.4456482e-01   1.7716842e-01   3.6240186e-01   2.8220854e-01   5.4326174e-01   1.4425777e-01   2.3498900e-01  -3.4611834e-01  -3.2800934e-01  -2.0725031e-01  -2.7537508e-01   1.2474400e-01   1.5419787e-01   2.7464442e-01   2.3015270e-01   2.6616602e-01   8.6013089e-02   1.1834799e-02  -1.6750706e-02  -2.7590204e-03   4.1049598e-02  -1.2381665e-01  -4.4717890e-02   2.8368822e-02   2.9387887e-01  -1.2874393e-01  -8.0833709e-02  -5.7694901e-02   2.9411989e-01  -3.7167929e-01  -9.6545058e-02  -4.5589502e-01  -4.3451372e-01  -2.1168187e-01  -2.0300226e-01   5.1972166e-02  -2.7780616e-02  -4.5755936e-02  -1.2007623e-01   1.8833928e-01  -5.9103747e-13  -1.1894803e-01  -1.1918054e-02  -6.1063740e-02   1.0033783e-02   6.7939414e-02   1.5647477e-01  -2.6753149e-01  -2.2682710e-01  -1.9788701e-01  -3.6364274e-01  -3.1987427e-01  -1.5510993e-01  -1.4133308e-01  -1.1665122e-01
   2.3710198e-01   2.8729112e-01   6.5037387e-02   1.5147108e-01  -1.8088109e-01  -1.9772566e-01   4.7936890e-02   1.1396374e-01  -1.2758265e-01  -5.5382057e-03   1.7884172e-01   1.4741417e-01   1.5010953e-01   6.1582333e-02   4.2059408e-02  -5.2247603e-02   6.4477118e-03   6.4324483e-02  -1.7464127e-01   3.0061634e-02  -1.8714570e-02  -1.7154694e-02  -9.9541036e-02  -1.4565571e-01  -2.3755784e-01  -1.9966916e-01  -1.2235428e-01  -1.4054540e-01   5.8675467e-02  -3.5929797e-02  -7.7568044e-02  -1.7224471e-01   4.3886256e-02   3.1570068e-02  -2.3257188e-01  -1.6519756e-01   9.7311847e-02   6.1824769e-02   1.8584859e-02   2.2122588e-01   1.1213253e-01   7.8836975e-02   8.3227415e-02  -4.4653669e-02  -2.1206058e-01  -9.3270558e-02   3.5325751e-01   3.3750468e-01   2.6815402e-01   2.7898357e-01   3.1952985e-01   1.2923975e-01   1.0000000e+00   3.6910215e-01   2.7908164e-01   2.6194576e-01   1.9876925e-01   2.4427022e-01   2.0456537e-01   6.2523638e-02   1.9553720e-01   8.1813090e-02   6.5912712e-02   9.0447949e-02  -1.0765509e-01  -3.2124674e-02  -8.1388147e-02  -2.0106828e-01  -1.1150681e-01   1.4833891e-02  -6.2827878e-02  -4.4674466e-02   1.3552983e-01   4.4446097e-02   1.7847763e-01   1.0199350e-01   2.4053373e-02  -1.9929749e-02  -1.7174345e-02  -1.2430554e-02   1.4260484e-01   3.9420560e-02   7.8982899e-02   1.6840274e-01   5.6678322e-02  -1.1852286e-01   6.2290038e-02  -1.0324982e-01   1.7293048e-01   1.9590672e-01   5.1445340e-02   2.4145956e-01  -1.2457945e-01  -4.3611557e-02   2.1527893e-01   2.5116450e-01   3.8301320e-01   3.6206275e-01   4.8276066e-01   4.2015460e-01   9.2430834e-02   2.6678604e-14   1.4784428e-01   1.0742062e-01   4.2392345e-03   3.4552267e-02   1.3744389e-01   2.6939483e-01   2.0315090e-02   1.8197155e-01   2.1167168e-01   2.6660407e-01   2.3985068e-01   7.2453720e-02  -3.0836339e-02   1.2195840e-01
  -6.1694570e-02   7.4712532e-02  -8.9701681e-02  -7.1483115e-02   2.5448211e-01  -1.2926976e-01  -1.6624640e-01  -1.5175015e-01   1.2102993e-01  -3.4826592e-01   4.5853705e-02  -5.9122071e-02   2.2163170e-02   2.1940854e-02   1.3822995e-01  -4.0071172e-02   1.3285649e-01  -4.1571534e-02   1.5357020e-02   6.6458477e-03  -1.7529259e-01  -1.3187419e-01  -8.2599187e-02  -1.2238891e-01  -1.5919107e-01  -5.8677074e-02  -4.5451482e-02  -6.7847661e-02   1.3610378e-02  -6.4255024e-02  -2.5805034e-01  -2.0976200e-01  -1.1610884e-01  -2.0446304e-01  -1.4500057e-01  -8.8766311e-02   4.5139189e-01   1.4326601e-01   4.0051069e-01   3.0984178e-01   3.4508511e-01   1.4265319e-01   1.4451456e-01  -5.7979379e-02  -3.7338880e-02  -3.4770094e-02   3.3701067e-01   4.3010087e-01   9.6402459e-02   1.1072961e-01  -3.6321835e-02  -1.2468938e-01   3.6910215e-01   1.0000000e+00   3.1590797e-01   4.7235438e-01   7.3340427e-02  -8.6075709e-02   9.1576129e-02   1.3284245e-02  -7.1030688e-02  -2.1251463e-01  -1.0801246e-01  -1.3708004e-01  -5.4377086e-02  -1.1926321e-01  -9.0281118e-02  -1.7897764e-01   4.2336330e-02   4.4778013e-02   8.0128350e-03   4.7390873e-02   1.0925764e-01   1.0952859e-01  -4.9578291e-02  -7.6600405e-02  -3.0738748e-02   1.1372997e-01  -1.3849262e-02  -1.3148949e-01   5.1751405e-02  -4.3388129e-02   1.4896491e-01  -5.3485534e-02   1.0140680e-01  -1.8089757e-01   1.1972707e-01   4.8853802e-02   4.6644177e-01   7.9610753e-02   3.0346445e-01   2.4726565e-01   6.0231900e-02   1.8532485e-01   2.0255670e-01   3.1444285e-01   2.8865762e-01   2.8756744e-01   3.6240423e-01   3.9670735e-01   2.4727190e-01   1.1769473e-13   2.5995002e-01   2.7528415e-01   4.5456033e-01   3.3393637e-01   2.6546031e-01   2.7859265e-02   2.3230582e-01   2.4644212e-01   4.3964937e-01   3.4161182e-01   3.5478653e-01   3.5606004e-01   3.2026593e-01   5.3085907e-01
  -2.4570922e-01  -1.1499303e-01   3.4741876e-02   1.0776368e-01   1.8842073e-01   3.1229402e-02  -1.4189880e-01  -7.3292304e-02  -1.8746792e-01  -1.7839189e-01   3.1412558e-02  -9.4440661e-02   2.4180404e-02  -1.2091169e-01   4.5100908e-01   4.1400260e-01  -4.7272638e-02  -1.8184914e-01  -3.0530809e-01  -1.4322571e-01  -1.0039088e-01  -1.0696771e-02   1.3657270e-03  -2.2223113e-02  -2.1182699e-01  -2.4561996e-01   1.4579877e-01   1.4313329e-01   3.2432704e-01   2.9608931e-02  -3.3994004e-01  -4.6687193e-01  -2.4555264e-01  -3.7440735e-01  -2.0302073e-01  -3.1506506e-02   6.7567967e-01   6.9765005e-01   7.8249944e-01   8.4306446e-01   7.5804391e-01   5.9413689e-01  -3.1215126e-01  -3.8188035e-01  -3.4827730e-01  -3.1333093e-01   1.9857904e-01   1.4056130e-01  -4.0474226e-02   1.1429287e-01  -1.7432589e-01  -1.3208337e-03   2.7908164e-01   3.1590797e-01   1.0000000e+00   8.1843667e-01  -1.5394532e-01  -2.0296761e-01   6.0807834e-02  -1.4553403e-01   1.2890369e-02  -1.6017643e-01   8.0248463e-02  -5.5208040e-02  -2.0153919e-01  -1.7696838e-01  -1.5000400e-01  -3.0684875e-01  -3.8225349e-01  -4.1426274e-01  -4.0831186e-01  -2.5786378e-01   3.9789437e-01   2.1371667e-01   2.6897714e-01   2.2813918e-01   1.4281536e-01   2.9316126e-01   1.5908249e-02  -9.5297246e-02   6.0207812e-02   7.7151821e-04   6.1375589e-01   1.5051479e-01   3.0276892e-01  -6.0524964e-02   6.8570869e-01   1.2124468e-01   6.4259046e-01  -3.6770888e-02   1.0363184e-02   9.5579749e-02  -3.7980252e-01  -2.6486717e-01   4.6828500e-01   4.7039348e-01   6.3932402e-01   4.8644030e-01   6.2733017e-01   2.4648082e-01   1.4377810e-01  -4.6478692e-13  -1.0957426e-01  -6.7324916e-02   6.2989232e-02   1.2954877e-01   2.8381142e-01   1.9964848e-01   2.9836113e-01   4.6050848e-01   3.1464453e-01   2.0850800e-01   6.5108792e-02  -8.6780951e-02   7.8904036e-02   2.1572162e-01
  -2.3153729e-01  -2.0736212e-02  -3.9022788e-02   2.6177516e-02   2.3564371e-01  -1.6166229e-02  -2.2144092e-01  -1.8469991e-01  -1.2109148e-01  -2.3289072e-01  -1.4698456e-01  -1.7898888e-01  -8.0130516e-02  -1.8475602e-01   3.4943266e-01   3.0515380e-01  -3.9924319e-02  -1.5212039e-01  -2.1741138e-01  -6.1350372e-02  -1.2893180e-01  -3.7510295e-02  -1.3243042e-01  -1.6029008e-01  -2.9391090e-01  -2.6028342e-01   1.0498260e-01   1.0079718e-01   1.1959072e-01  -5.5124194e-02  -4.2656498e-01  -5.4388962e-01  -2.7209860e-01  -4.3667541e-01  -2.7360053e-01  -1.1210520e-01   6.8636330e-01   6.6839473e-01   7.1717420e-01   7.5324068e-01   6.7573703e-01   5.5382243e-01  -2.5448148e-01  -3.3088573e-01  -2.1548420e-01  -1.9677581e-01   2.4942885e-01   2.8916581e-01  -2.7137694e-02   1.2758534e-01  -2.6425709e-01  -2.0437432e-02   2.6194576e-01   4.7235438e-01   8.1843667e-01   1.0000000e+00  -3.4745678e-02  -1.1790497e-01   8.2618274e-02  -7.5814701e-02  -1.1628065e-01  -2.0638905e-01  -1.8914772e-01  -1.4597472e-01  -3.4438754e-01  -3.2051254e-01  -2.3054060e-01  -3.1833892e-01  -2.5683888e-01  -3.0893036e-01  -1.3934888e-01   1.7060374e-03   2.8984327e-01   2.0459724e-01   1.5083082e-01   1.9925984e-01  -9.3302603e-02   1.9884393e-01  -1.2073635e-01  -2.4184438e-01  -5.5878501e-02  -8.6273615e-02   4.1996629e-01   2.6411085e-02   2.9611234e-02  -1.9470600e-01   3.9051669e-01   5.5557401e-02   6.6584256e-01   2.2040800e-02   2.2317422e-01   2.6906899e-01  -2.1002905e-01  -1.1824180e-01   3.0476041e-01   4.2341168e-01   5.4957428e-01   5.6212126e-01   5.7128340e-01   4.1061782e-01   1.5889808e-01   2.2099072e-13   1.9912761e-02   4.5530099e-02   6.1382728e-02   1.5018691e-01   2.3655217e-01   2.1246076e-01   1.9897883e-01   3.8622022e-01   2.8367786e-01   2.5222614e-01   1.8873552e-01  -4.1534130e-04   1.6629325e-01   2.5114740e-01
   7.4832007e-01   7.5614119e-01  -2.6095281e-01  -2.8372519e-01  -1.5013610e-02  -1.2540132e-01  -1.0443398e-01  -1.1722552e-02  -1.1157451e-01   3.5342058e-02   1.1885044e-01   3.9098305e-01   1.2381221e-01   2.6629136e-01  -2.9201848e-01  -1.4602441e-01   4.7259837e-01   7.3761672e-01   2.8862932e-01   6.1389734e-01   4.2610679e-02   1.5862656e-01  -1.0593679e-01  -2.2697063e-01   1.5735588e-01   8.9897536e-02  -7.7633091e-02  -1.2746293e-01   1.0622945e-02   4.1145815e-01   1.1698360e-01   7.5160338e-02   5.3741309e-01   3.7075307e-01   8.0448062e-03   3.8413982e-03  -1.0236064e-01  -1.9150597e-01  -8.9303019e-02  -8.9821784e-02  -1.1299689e-02   9.4883620e-02   9.5353274e-02   1.0797186e-02   2.9564803e-04   8.1642563e-02   1.7832599e-01   1.5729332e-01  -6.8820601e-02   1.1440158e-01  -1.4316516e-01  -6.1876218e-03   1.9876925e-01   7.3340427e-02  -1.5394532e-01  -3.4745678e-02   1.0000000e+00   7.1297989e-01   2.1047215e-01   9.2393263e-02   7.5453941e-02   2.3633034e-01   4.8610401e-02   3.6427116e-01  -5.8955872e-02  -3.9186590e-02  -8.0561337e-02  -5.6347590e-02   2.6628709e-01   3.3015789e-01   1.0466600e-01   3.1028233e-02   4.8325095e-02   2.5718033e-01   6.0876302e-03  -1.7949008e-02   1.0635186e-01  -6.8594993e-02   2.0950947e-01   4.2514560e-01   4.4216779e-01   5.0497285e-01  -2.7456388e-01   3.6306115e-01  -3.5890923e-02  -7.7012502e-02  -2.4925889e-01  -4.6041939e-02  -9.6427779e-02   8.2398080e-03   1.0537747e-01   1.3506187e-01  -9.1386840e-03  -9.2924939e-02  -7.0007657e-02  -1.9389258e-01  -8.9853956e-02  -8.0146012e-02   1.1324993e-01   6.6991804e-02  -1.3562410e-01   9.4242590e-14   1.9787501e-01   1.5427813e-01   2.5184071e-02  -1.9170503e-03   5.7514021e-03  -2.1549026e-03  -1.7710440e-01  -1.5516467e-01  -1.1433682e-01   1.3594657e-01   1.8173094e-01   1.5413739e-01   3.8719725e-02   2.4623065e-02
   4.7849931e-01   8.4237715e-01  -1.2442820e-01  -2.6554604e-02  -2.8934087e-02   4.9338545e-02  -2.2476456e-02   1.5301062e-01  -4.1016091e-02   3.2033061e-02   8.3805759e-02   3.7445988e-01   1.8753761e-01   2.8028910e-01  -2.3727934e-01  -1.7238115e-01   3.1062419e-01   6.7319669e-01   6.8640702e-02   4.5993886e-01  -2.5489299e-02   3.3037323e-02  -1.0377014e-01  -2.2886149e-01   2.1970494e-02  -2.4411977e-02   2.9304698e-02  -1.2993616e-02   4.3587019e-02   3.9531421e-01   6.2346411e-02   4.7734390e-02   4.1612452e-01   3.9460967e-01   2.1971625e-02   6.8362251e-02  -1.6156011e-01  -1.0316883e-01  -2.5421754e-01  -1.1208428e-01  -3.6769715e-02   1.7666117e-01   3.3448451e-02   9.4134369e-02  -1.2374233e-01   5.6381287e-02   1.2749527e-01   1.0064401e-01  -1.0655559e-01   1.5683267e-01   5.0231126e-02   4.9764912e-02   2.4427022e-01  -8.6075709e-02  -2.0296761e-01  -1.1790497e-01   7.1297989e-01   1.0000000e+00   1.5282710e-01   1.6841542e-01   9.1718174e-02   3.9546170e-01   1.5145935e-01   4.5602972e-01   1.6387501e-02   5.3747390e-02  -5.4801140e-02  -4.4779042e-02   1.5064557e-01   3.1989913e-01  -1.3834154e-01  -1.4143238e-01   6.4810828e-02   2.4345597e-01   8.8291252e-02  -2.2968030e-02   4.3191004e-02  -1.9300641e-01   1.1008293e-01   3.4783166e-01   3.6310029e-01   3.1774584e-01  -1.7256174e-01   2.5870421e-01  -9.8290858e-02  -1.3969667e-01  -3.1358110e-01  -2.4308487e-01  -1.9647885e-01  -1.6507651e-01  -1.9591811e-01  -9.1989434e-02  -1.5710383e-01  -2.2346867e-01  -7.6734860e-02  -2.1515650e-01  -1.7689919e-01  -1.5002148e-01   1.1188130e-02  -8.2324845e-02  -2.2814437e-01   3.1558137e-13   1.7719533e-01   1.2225488e-01  -6.2167259e-02   2.3141687e-02  -2.3610080e-01   1.1842912e-02  -5.5731360e-02  -2.3655609e-01  -1.4584411e-01   1.0474856e-01   7.3623736e-02   1.7263441e-02  -2.3196536e-02  -2.9424040e-03
   2.9560384e-01   4.9523977e-02  -1.1025751e-01   7.2299291e-02  -1.4189024e-01  -1.2822201e-01   5.6389722e-02   1.0764657e-01  -4.1668277e-02  -2.5261913e-02   2.0649735e-02   1.9031164e-01   1.8842567e-01   6.1443900e-02  -1.8910994e-01  -2.6117308e-01  -1.5641671e-01   4.5378879e-04   7.9943910e-02   1.8705140e-01  -1.5377699e-01  -1.0860506e-01  -2.9092189e-01  -2.9016409e-01   4.3527859e-02  -8.7677574e-02  -2.3135849e-01  -1.8642713e-01  -1.5802113e-01  -1.8968086e-01  -2.1641049e-01  -2.3509806e-01   2.4183795e-01   1.9683255e-01   1.2993284e-01   5.4663095e-02   8.1472255e-02  -8.9886560e-02   2.4733276e-02   3.1002607e-02   4.1365665e-03  -1.2478559e-01  -2.9193921e-01  -2.8813815e-01  -1.3132818e-01   7.2374044e-02  -1.5787695e-01  -1.6347841e-01   2.2432514e-01   4.0162673e-01   1.5823892e-01   2.8402624e-01   2.0456537e-01   9.1576129e-02   6.0807834e-02   8.2618274e-02   2.1047215e-01   1.5282710e-01   1.0000000e+00   7.1361625e-01   6.6318308e-01   3.9272190e-01   3.6151257e-01   4.5657513e-01   1.4781530e-01   1.5624264e-01   3.9017507e-01   3.2941020e-01   1.2788231e-01   1.7660470e-01   3.0634557e-02   5.8315912e-03  -2.1479118e-01  -6.9495313e-02  -2.1783211e-01  -8.4871719e-02   1.3408429e-01   8.2375816e-02  -1.7520026e-01  -1.5172210e-01  -5.3337930e-02  -5.5794100e-02  -1.3960783e-01  -6.0777094e-02  -1.0242159e-01  -1.6718891e-01  -7.2966911e-02  -7.9603626e-02   1.1413923e-01   8.9119837e-02   1.6454180e-02  -8.1253841e-02  -3.5420537e-02   2.8673423e-02  -1.8642385e-01  -1.4774023e-01  -1.7213913e-02  -1.0551480e-01  -5.6369271e-02  -1.0234803e-01   1.8864180e-01  -4.6243563e-13  -6.9466223e-02  -6.5625274e-02  -1.6991533e-02  -6.2869906e-02   2.0423072e-01  -3.5694836e-02  -3.1341643e-01  -1.2707951e-01   7.1731112e-02  -1.9996793e-01  -9.4294841e-02   9.3490286e-03  -1.7611286e-01  -2.9068766e-02
   2.0251180e-01  -2.0271675e-02  -9.4313162e-02   1.6955192e-01  -2.9958539e-01  -1.1438021e-01   1.1579124e-01   2.1729139e-01  -1.2010574e-01   7.6759875e-02  -1.8843768e-01   6.2820140e-02   2.5880819e-02  -8.3680877e-02  -2.9712128e-01  -3.3541335e-01  -2.9427510e-01  -1.1152048e-01   5.7103043e-02   1.3627308e-01  -2.3407562e-01  -1.4944572e-01  -2.6060817e-01  -1.5668605e-01   1.0741721e-01  -1.0112514e-01  -1.8986965e-01  -1.6457516e-01  -3.5086058e-01  -3.3651924e-01  -1.6136499e-01  -1.7921729e-01   6.7406852e-02   1.4059607e-01   1.8243797e-01   6.2102963e-02  -1.2294428e-01  -1.0747221e-01  -2.0855094e-01  -9.6138576e-02  -6.5390556e-02  -8.1858338e-02  -1.4293577e-01  -1.0268050e-01   8.8832023e-02   2.9846881e-01  -2.4563718e-01  -8.8114538e-02   1.6394936e-01   5.2500936e-01   2.4314215e-01   3.6524693e-01   6.2523638e-02   1.3284245e-02  -1.4553403e-01  -7.5814701e-02   9.2393263e-02   1.6841542e-01   7.1361625e-01   1.0000000e+00   5.9073115e-01   5.4361746e-01   1.4156711e-01   3.0113788e-01   2.5495300e-01   3.6736106e-01   4.2981936e-01   4.5376369e-01   2.6050483e-01   3.1434709e-01   1.0013064e-01  -1.4172670e-02  -2.8469188e-01  -9.3649767e-02  -2.1357519e-01  -6.6310047e-02   1.6347360e-01   8.5445736e-02  -2.6873032e-01  -1.6330959e-01  -2.1312658e-01  -1.4443964e-01  -3.0969155e-01  -6.7563918e-02  -1.9115831e-01  -7.1964658e-02  -3.1206136e-01  -2.3926096e-01   1.5070263e-01   1.2793417e-01   1.0374313e-01  -3.3901767e-02   1.0431343e-01   8.9801058e-02  -2.1593320e-01  -4.2696385e-02  -9.2672660e-02  -4.1936545e-02  -2.0908930e-01  -5.8198460e-02   4.6122347e-02   1.6932797e-13  -1.5171020e-01  -8.0419064e-02  -1.0425987e-01  -1.0383615e-01   9.0697875e-02   1.9709053e-02  -2.2468250e-01  -2.2338075e-01  -5.9094629e-02  -2.5943394e-01  -1.1966887e-01  -2.9188464e-02  -2.2441775e-01  -1.4972581e-01
   1.1898240e-01  -2.1159403e-02   7.4586933e-02   3.0416153e-01  -1.5031134e-01   1.6612031e-01   3.9651761e-01   5.1219058e-01  -2.5225839e-01   2.4833732e-01   2.0762929e-01   3.9206130e-01   3.8466194e-01   2.5093243e-01  -3.5519518e-01  -2.7101795e-01  -1.9985357e-01  -5.2470464e-02  -2.3613920e-01  -1.1655053e-01   1.4190016e-02   1.1440513e-01  -1.5418888e-01  -2.8565833e-02   2.3942350e-01   8.5128421e-02  -1.1156975e-02   9.6951649e-02   1.1184267e-05  -1.4164916e-01  -3.5497850e-02  -3.3261110e-02   4.4799322e-01   5.0136015e-01   3.9240474e-01   3.6428047e-01  -2.0853140e-01  -1.5884368e-01  -6.6726291e-02   7.6430988e-02  -1.3158961e-02  -4.2622963e-02  -2.7919170e-01  -1.0448794e-01  -1.0015138e-01   1.6193079e-01  -2.6868207e-01  -1.3470414e-01   2.0766183e-01   3.6163238e-01   3.8659324e-01   4.8284889e-01   1.9553720e-01  -7.1030688e-02   1.2890369e-02  -1.1628065e-01   7.5453941e-02   9.1718174e-02   6.6318308e-01   5.9073115e-01   1.0000000e+00   7.1780601e-01   5.7151106e-01   5.8627358e-01   5.8652666e-01   6.5225780e-01   5.3988402e-01   5.1929976e-01  -2.4268538e-01  -6.7931113e-02  -2.5693959e-01  -3.7126966e-01  -1.6335314e-01  -1.6355564e-01  -1.7049351e-01  -1.6274248e-01   3.2493355e-01   6.8716955e-02  -1.4804764e-01  -1.1277986e-02  -1.1923929e-01  -5.5004453e-03  -2.2652113e-01  -3.1461837e-02   4.8409409e-02   2.8589809e-01  -1.4455679e-02   9.5757205e-02  -5.8723996e-02   2.9261424e-01  -3.0853240e-01  -1.5556326e-01  -2.3109287e-01  -1.5436324e-01  -3.4933033e-02  -2.1619177e-02   7.8668297e-02  -5.4138762e-03  -1.1874286e-01  -1.7923999e-01  -3.3363906e-02   8.5184930e-14  -2.9050986e-01  -1.7242987e-01   1.0390768e-02  -7.1345671e-03   8.2261750e-02  -4.0414330e-02  -2.4040185e-01  -5.1318346e-02   1.2839280e-01  -3.2713158e-01  -3.5078783e-01  -2.1603049e-01  -1.9454225e-01  -6.3392695e-02
   1.8038576e-01   3.1057398e-01   6.9959741e-02   4.1694724e-01  -2.0905711e-01   3.0904796e-01   3.6694426e-01   6.6373014e-01  -3.6551397e-01   4.0030256e-01   1.2466935e-01   4.9181902e-01   3.7249024e-01   2.7400615e-01  -3.7198253e-01  -1.4656498e-01  -2.4486052e-02   2.2259406e-01  -2.6258308e-01   3.5465420e-02   1.1538238e-01   2.2054103e-01  -2.0169620e-01  -7.6814512e-02   1.3205944e-01   7.0011520e-02   1.7364585e-01   2.5666275e-01  -4.3940190e-02   2.8732339e-02  -2.0707749e-02  -5.3923210e-03   3.6528957e-01   4.4518981e-01   3.1312678e-01   3.0992047e-01  -3.0675121e-01  -1.1015760e-01  -2.6021651e-01  -4.9923482e-02  -2.7008333e-03   1.3382537e-01  -3.1391599e-01  -4.8175226e-02  -1.1861369e-01   2.0674750e-01  -3.5352333e-01  -1.2879735e-01   2.7067375e-02   4.2005527e-01   1.8298034e-01   5.4456482e-01   8.1813090e-02  -2.1251463e-01  -1.6017643e-01  -2.0638905e-01   2.3633034e-01   3.9546170e-01   3.9272190e-01   5.4361746e-01   7.1780601e-01   1.0000000e+00   4.2299300e-01   6.6740644e-01   4.9522694e-01   6.8854782e-01   2.2749451e-01   2.9879472e-01  -2.0264947e-01   8.4115508e-02  -2.3562392e-01  -3.7118718e-01  -5.7820517e-02   3.3264446e-02   3.2244878e-02  -3.3720989e-02   2.1976942e-01  -9.2320214e-02  -9.9967172e-02   1.2462700e-01   4.3983168e-02   1.3181798e-01  -2.6231650e-01   1.5573883e-01  -1.7932700e-01   1.9322982e-01  -1.9556654e-01  -1.0941740e-01  -1.5999342e-01   1.7187182e-01  -3.6588758e-01  -1.5706870e-01  -3.2686227e-01  -3.6787421e-01  -1.3996132e-01  -2.0431677e-01  -1.9500559e-01  -1.1266251e-01  -2.3702167e-01  -2.6211111e-01  -2.9000020e-01   7.2433706e-13  -2.3289189e-01  -1.6165405e-01  -2.1254263e-01  -1.1506107e-01  -1.7727331e-01   2.9272545e-02  -2.2928016e-01  -2.5025847e-01  -1.1601483e-01  -3.6555161e-01  -3.5083719e-01  -3.0386925e-01  -2.8243500e-01  -2.5823222e-01
   3.2596069e-02   1.1803919e-01   5.1493623e-04   2.4021747e-01   2.0527427e-01   2.5967550e-01   1.3293756e-02   2.5923472e-01   1.3637226e-01   2.6525617e-01   4.2524671e-01   5.2427844e-01   3.4810077e-01   4.0529680e-01   5.2540378e-02   6.3208038e-02   3.2449394e-01   2.4579981e-01  -1.8079133e-01  -2.2485273e-02   2.0139606e-01   2.5276406e-01  -5.2143802e-02  -3.1351127e-02   1.5312628e-01   2.1261919e-01   1.1657402e-01   1.4774501e-01   5.0310649e-01   4.3094062e-01   1.0786361e-01   1.3828540e-01   3.7211134e-01   3.5358153e-01   2.4968916e-01   2.4266690e-01  -2.7552050e-02  -1.1257052e-01   1.1341379e-01   3.8149431e-02   7.8123338e-02  -1.8724529e-03  -2.4771444e-01  -4.2837173e-02  -3.1816865e-01  -2.3657239e-01  -1.7853761e-01  -2.9031632e-01   1.5728373e-01   8.0958057e-02   1.9237393e-01   1.7716842e-01   6.5912712e-02  -1.0801246e-01   8.0248463e-02  -1.8914772e-01   4.8610401e-02   1.5145935e-01   3.6151257e-01   1.4156711e-01   5.7151106e-01   4.2299300e-01   1.0000000e+00   7.1740367e-01   4.3971997e-01   3.3430920e-01   1.5338230e-01   1.1471199e-01  -1.7071642e-01  -1.1412041e-01  -4.1659003e-01  -4.5993892e-01   1.5449466e-01   1.6444764e-01   1.2208950e-01   2.8230891e-02   3.7599337e-01   1.2023149e-01   3.1885714e-01   3.2736863e-01   4.4932164e-01   3.3735940e-01   9.4865555e-02   1.4185104e-01   2.3906054e-01   1.2878271e-01   2.1800751e-01   2.2017512e-01  -2.8458940e-01  -1.5792594e-02  -5.3913187e-01  -4.2967449e-01  -4.4680403e-01  -3.6790962e-01   8.8294036e-03  -1.7362477e-01  -5.2517909e-02  -1.7321348e-01  -6.7605446e-02  -4.4293572e-01   1.9973996e-02   5.7503946e-13  -2.6734592e-01  -2.1111984e-01  -6.0493757e-02  -4.1071216e-02   2.6448317e-02  -1.8048497e-01  -8.0884144e-02  -4.4175016e-02   4.5938793e-02  -2.3801679e-01  -4.1865672e-01  -2.0269757e-01  -1.6788955e-01  -6.6726484e-02
   2.5995016e-01   4.1151043e-01  -3.5453728e-02   2.7948869e-01   8.9014392e-02   2.4459922e-01   1.1214912e-01   4.6556543e-01   1.1985348e-02   3.4178816e-01   4.5756856e-01   7.1212788e-01   4.6574584e-01   5.2434904e-01  -1.3032371e-01  -3.3681189e-03   3.6458166e-01   4.9148954e-01  -1.5876113e-01   1.5478931e-01   8.3051373e-02   1.7956440e-01  -1.9675791e-01  -1.6938688e-01   1.1281415e-01   1.3908980e-01   1.1422842e-01   1.4400145e-01   3.0623048e-01   4.3485150e-01  -1.3148809e-02   3.8988449e-02   4.9398042e-01   4.8748014e-01   8.7177730e-02   1.2863481e-01  -9.7548289e-02  -1.9565112e-01  -7.4773887e-02  -8.4980850e-02   5.3422536e-03   1.0522428e-01  -3.4530345e-01  -1.1743364e-01  -3.4097858e-01  -1.3115499e-01  -2.1837161e-01  -2.2241223e-01   4.0064205e-02   2.1587099e-01   7.5974861e-02   3.6240186e-01   9.0447949e-02  -1.3708004e-01  -5.5208040e-02  -1.4597472e-01   3.6427116e-01   4.5602972e-01   4.5657513e-01   3.0113788e-01   5.8627358e-01   6.6740644e-01   7.1740367e-01   1.0000000e+00   3.2233381e-01   4.0382061e-01   1.8668182e-02   5.3834363e-02  -1.3810950e-01   4.4378748e-03  -3.3687634e-01  -4.0722026e-01   1.4049059e-01   2.6010481e-01   9.0052819e-02   3.2170050e-02   3.1442559e-01   3.3528242e-04   2.1467377e-01   3.0219732e-01   4.1540436e-01   4.0346484e-01  -8.8726649e-02   1.7316223e-01   6.2342630e-03   1.0999541e-01  -3.1369373e-02   5.9363992e-02  -2.4183932e-01   1.1643267e-01  -5.1444369e-01  -3.8427010e-01  -4.8632280e-01  -4.4052907e-01  -6.6279823e-02  -3.4603580e-01  -1.4768426e-01  -2.8376324e-01  -1.0416251e-01  -4.1401354e-01  -9.0674140e-02  -1.3125283e-13  -1.7632423e-01  -1.0492803e-01  -5.9298711e-02  -1.0533422e-01  -1.9727142e-01  -1.2339915e-01  -1.4669066e-01  -2.8842234e-01  -1.7331325e-01  -3.2247773e-01  -4.0150727e-01  -2.0104729e-01  -1.8141022e-01  -1.1333959e-01
  -7.3950478e-02  -4.3561195e-02   2.3108361e-01   2.8801384e-01  -4.2288975e-02   2.7264861e-01   4.0229188e-01   4.8190987e-01  -1.2799728e-01   1.9954692e-01   1.5811689e-01   3.0667116e-01   3.4319995e-01   2.2663462e-01  -2.7486771e-01  -1.0552949e-01  -7.9772480e-02   1.9581591e-02  -4.7470133e-02  -2.2188954e-01   3.0426377e-01   3.5586741e-01   2.3545441e-01   3.6364932e-01   4.5745425e-01   4.0899092e-01   2.2393200e-01   2.6269404e-01  -6.1880236e-02   4.5867218e-02   3.9216805e-01   3.4281466e-01   3.4763294e-01   4.6070180e-01   6.4616819e-01   4.3085913e-01  -3.4992409e-01  -2.7560581e-01  -2.1522424e-01  -1.5098060e-01  -1.4056049e-01  -2.4918335e-02   1.5155181e-01   2.4573905e-01   2.2230649e-01   3.0261153e-01  -7.8304175e-02  -2.2945700e-02   1.3041104e-01   1.8557724e-02   4.4601321e-01   2.8220854e-01  -1.0765509e-01  -5.4377086e-02  -2.0153919e-01  -3.4438754e-01  -5.8955872e-02   1.6387501e-02   1.4781530e-01   2.5495300e-01   5.8652666e-01   4.9522694e-01   4.3971997e-01   3.2233381e-01   1.0000000e+00   8.3530550e-01   4.7742813e-01   4.4474907e-01  -1.3811807e-01  -9.6379711e-02  -1.2013063e-01  -4.1288293e-01  -6.9059296e-02  -6.2801881e-02  -3.3824573e-02  -7.9369272e-02   3.2572613e-01   2.9697572e-03   1.0432013e-01   2.1341838e-01   4.6006150e-02   1.8452322e-01  -2.6182816e-01   3.7777658e-02   2.7899029e-01   4.8186683e-01  -1.1692741e-01   8.0391556e-02  -1.8410584e-01   1.0299345e-01  -2.9198800e-01  -2.4807220e-01  -2.1237632e-01  -2.0014286e-01   9.7180565e-03   1.5961086e-02  -5.6276233e-02  -8.2452933e-02  -1.8982900e-01  -2.9216830e-01  -8.5894103e-02  -2.8987765e-13  -1.2953936e-01  -4.1075617e-02   1.0604992e-01   4.9426674e-02   3.6771475e-02  -1.6347955e-01  -2.0074911e-02  -4.1695233e-02   1.5124428e-02  -2.0479011e-01  -3.2016664e-01  -1.0223097e-01  -9.6828060e-02  -2.1987573e-02
  -4.0491800e-02  -5.8456432e-02   2.1529817e-01   3.6813201e-01  -1.3949163e-01   3.2472525e-01   4.5875651e-01   6.0796365e-01  -3.2471886e-01   3.4548388e-01   1.5155467e-01   3.4495644e-01   3.1649156e-01   2.5383339e-01  -2.9080317e-01  -3.3736046e-02  -1.5352179e-01  -4.8326227e-02  -1.2044386e-01  -2.3066881e-01   2.9265447e-01   3.7765036e-01   2.2779122e-01   3.8871298e-01   4.1229346e-01   3.2220520e-01   2.8929905e-01   3.3298233e-01  -9.6853642e-02  -1.7935980e-02   3.0184751e-01   2.6226597e-01   3.6565495e-01   5.0671823e-01   5.9849557e-01   4.3955558e-01  -4.0754094e-01  -1.9352039e-01  -2.7782566e-01  -1.1569390e-01  -1.0650009e-01   8.0505894e-02   1.4515132e-03   1.8402206e-01   1.0814208e-01   3.3847271e-01  -1.5953362e-01  -1.5293873e-02   7.2226474e-02   2.4529629e-01   3.6589452e-01   5.4326174e-01  -3.2124674e-02  -1.1926321e-01  -1.7696838e-01  -3.2051254e-01  -3.9186590e-02   5.3747390e-02   1.5624264e-01   3.6736106e-01   6.5225780e-01   6.8854782e-01   3.3430920e-01   4.0382061e-01   8.3530550e-01   1.0000000e+00   4.3017420e-01   4.6797504e-01  -2.2896091e-01  -1.3660857e-01  -2.4020798e-01  -5.1571560e-01  -9.2233538e-02  -1.2833396e-01  -6.4198119e-03  -7.2321332e-02   3.2182431e-01  -2.2425390e-02   2.0541080e-02   1.7365925e-01  -6.6420793e-02   1.1383309e-01  -2.2472015e-01   7.5663384e-02   2.0801725e-01   5.4751350e-01  -1.0288836e-01  -3.1396623e-02  -1.2623282e-01   2.5545367e-01  -3.8628253e-01  -2.0388057e-01  -3.3036298e-01  -3.2898734e-01   9.4540522e-02  -2.5099928e-02   1.0569012e-02  -2.1269728e-02  -1.9083213e-01  -2.3159707e-01  -1.1637401e-01  -1.6242547e-13  -1.9991783e-01  -5.0036630e-02   7.9439899e-02   6.8835169e-02  -1.5363328e-02  -5.8308214e-02   5.6135825e-02  -7.6586234e-02  -5.0284521e-02  -2.7866706e-01  -3.9300641e-01  -1.5410138e-01  -9.1779956e-02  -4.1407873e-02
   6.3884703e-02  -3.1526411e-01   4.3568490e-02   6.9312065e-02  -3.3444719e-01  -2.2097193e-02   4.3302801e-01   3.1236360e-01  -2.5547998e-01  -6.1361665e-02   1.7213653e-02   1.4085688e-02   1.1183089e-01   1.7229089e-02  -4.8193424e-01  -3.9746214e-01  -3.5014321e-01  -2.0869428e-01   4.9843247e-02   4.3136865e-02  -1.2172592e-01  -3.8188357e-02   2.1678357e-01   3.1297594e-01   3.1793716e-01   7.6442032e-02  -2.1203055e-01  -1.1057589e-01  -1.6706503e-01  -2.8214034e-01   2.3277852e-01   2.0158927e-01   4.1062050e-01   5.4579432e-01   6.1413565e-01   4.6252257e-01  -3.1305885e-01  -1.2070302e-01  -1.8175805e-01  -5.9591110e-02  -1.9498479e-01  -2.7866902e-01   1.7645648e-01   1.7122618e-01   4.4331143e-01   4.8867611e-01  -8.3000489e-02   4.4500997e-02   2.2687977e-01   9.8564400e-02   3.8201041e-01   1.4425777e-01  -8.1388147e-02  -9.0281118e-02  -1.5000400e-01  -2.3054060e-01  -8.0561337e-02  -5.4801140e-02   3.9017507e-01   4.2981936e-01   5.3988402e-01   2.2749451e-01   1.5338230e-01   1.8668182e-02   4.7742813e-01   4.3017420e-01   1.0000000e+00   9.1632548e-01   1.3578800e-02   2.0969796e-01   1.5504911e-03  -2.3060285e-01  -3.0102197e-01  -3.5447985e-01  -2.8511211e-01  -2.9076229e-01   3.2856347e-01   1.8875761e-01  -1.8988662e-01  -1.8658426e-02  -3.0008454e-01  -1.9290087e-01  -3.4938196e-01   2.2986426e-02   3.0139813e-01   4.8737167e-01  -7.2613390e-02   2.9135731e-02  -7.1403028e-02   1.9058550e-01  -4.0634320e-03   1.1238697e-02   2.4436719e-01   2.3467845e-01  -5.3690490e-02   8.0067026e-02   1.3891755e-01   2.9822248e-02  -1.9576171e-01  -5.1212169e-02  -4.1918148e-02   3.5545253e-13  -9.8296262e-02  -2.3094984e-02   7.8398262e-02  -5.6218837e-02   1.7743965e-01  -1.1041151e-01  -1.4700484e-01   8.3822938e-02   2.4582932e-01  -1.2813887e-01  -8.3080706e-02  -2.0917454e-02  -1.7188154e-01  -1.4395738e-02
   5.7854703e-02  -2.8355690e-01  -2.7848926e-02   3.8444872e-02  -2.4681299e-01   1.0142162e-01   3.7941502e-01   3.3044565e-01  -2.3761232e-01   3.7333820e-02   4.1485507e-03   2.9461053e-02   1.0183529e-01   6.0683363e-02  -5.5235740e-01  -4.4291363e-01  -2.8465562e-01  -1.6084481e-01   3.4928980e-02  -4.4632502e-03  -7.9856298e-02   3.1819872e-02   1.8094445e-01   3.2724486e-01   3.9266829e-01   1.7496314e-01  -1.1959557e-01   1.2548934e-02  -2.3403743e-01  -2.7300880e-01   2.1536415e-01   2.4693146e-01   4.3789146e-01   5.8023341e-01   6.6760426e-01   5.5047899e-01  -3.9983661e-01  -2.0834785e-01  -2.5522600e-01  -1.5298603e-01  -2.8035400e-01  -3.1290299e-01   1.3988224e-01   2.4070987e-01   4.4929838e-01   5.6611711e-01  -2.1082322e-01   1.0887895e-02   2.3121085e-01   1.1252379e-01   3.7471491e-01   2.3498900e-01  -2.0106828e-01  -1.7897764e-01  -3.0684875e-01  -3.1833892e-01  -5.6347590e-02  -4.4779042e-02   3.2941020e-01   4.5376369e-01   5.1929976e-01   2.9879472e-01   1.1471199e-01   5.3834363e-02   4.4474907e-01   4.6797504e-01   9.1632548e-01   1.0000000e+00   9.6104365e-03   1.9468920e-01   2.1993041e-02  -2.0056429e-01  -4.1345753e-01  -3.9380059e-01  -3.7246951e-01  -3.8216870e-01   2.2279656e-01   6.6481305e-02  -2.0690511e-01  -3.7893832e-03  -3.3375513e-01  -1.6261519e-01  -4.4954862e-01  -1.3169515e-02   1.9611141e-01   5.3559841e-01  -1.5251493e-01   1.0807756e-01  -2.0055982e-01   2.6274109e-01  -3.4339586e-02  -1.8442527e-02   2.6703138e-01   2.1807348e-01  -1.6068325e-01  -4.8819940e-02  -2.7613687e-03  -5.6140804e-02  -3.2995508e-01  -1.1237744e-01  -4.4198547e-02   7.0640030e-14  -1.1835985e-01  -3.4880921e-02  -6.4057427e-03  -1.2494394e-01   6.4342353e-02  -1.4379772e-01  -1.9710263e-01  -3.2423128e-02   1.2533518e-01  -2.2790031e-01  -1.2717368e-01  -6.4754965e-02  -2.1759729e-01  -8.9801444e-02
   3.9416312e-01   1.4070670e-01  -1.8160764e-01  -3.6147995e-01  -1.2859828e-01  -3.2737642e-01  -3.8530336e-01  -4.4229115e-01   2.6113631e-01  -3.9284195e-02  -2.2142630e-01  -2.4156110e-01  -2.9582007e-01  -1.1826808e-01  -6.0520674e-02  -1.7245910e-01   1.1097860e-01   9.8722997e-02   5.9034460e-01   5.2463019e-01  -9.0508162e-02  -1.4327500e-01  -9.8105170e-03  -1.7210201e-01   1.0037911e-01   7.0937363e-02  -2.4973343e-01  -3.4467783e-01  -2.7461028e-01  -5.4416836e-02   8.5660053e-02   1.0298351e-01  -2.0933038e-03  -1.4260787e-02  -4.6139054e-02  -1.8368571e-01   1.1178794e-02  -2.3887804e-01  -2.4450136e-01  -4.4254157e-01  -3.0881460e-01  -3.4551065e-01   3.3450087e-01   7.9122743e-02   2.8439938e-01   8.6968357e-02   1.3122815e-01  -6.9146871e-03  -8.0094834e-02  -1.0285220e-01  -1.5342851e-01  -3.4611834e-01  -1.1150681e-01   4.2336330e-02  -3.8225349e-01  -2.5683888e-01   2.6628709e-01   1.5064557e-01   1.2788231e-01   2.6050483e-01  -2.4268538e-01  -2.0264947e-01  -1.7071642e-01  -1.3810950e-01  -1.3811807e-01  -2.2896091e-01   1.3578800e-02   9.6104365e-03   1.0000000e+00   7.2284090e-01   5.5773344e-01   5.9499903e-01  -1.9854984e-01  -2.3257798e-02  -1.9232688e-01  -3.1685798e-02  -7.3991143e-02   2.5224920e-02   2.4968820e-02  -1.9512303e-02   5.9109385e-02   1.8025389e-03  -2.7525836e-01  -3.5988280e-02  -1.6311894e-01  -3.5501837e-01  -4.2445500e-01  -1.8716149e-01  -1.0449058e-01  -2.5584221e-01   4.5719187e-01  -2.3558099e-02   5.1865042e-01   4.3903309e-01  -1.6153151e-01  -6.5673057e-02  -2.4674422e-01  -2.8007161e-01  -9.9539764e-02  -2.2776050e-02   1.3619043e-01   1.2680446e-13   9.5396838e-02   6.5712348e-02   1.0598038e-01  -1.1650199e-01   3.3173517e-02  -1.7440886e-01  -8.8467656e-03  -1.6174496e-01  -1.3763673e-01   2.0675627e-01   2.3779831e-01   3.5317135e-01   1.2273142e-01   2.1799860e-02
   3.8696037e-01   2.6366278e-01  -2.9103748e-01  -2.7424193e-01  -2.5923846e-01  -2.3588219e-01  -1.4552035e-01  -1.5196992e-01   5.5208386e-02  -2.4209831e-02  -9.0773563e-02  -6.6278793e-03  -6.9642156e-02   7.0544195e-02  -3.1829105e-01  -3.6943944e-01   1.6031570e-01   2.9534786e-01   3.3707529e-01   5.9963983e-01  -2.0624365e-01  -2.3233903e-01   2.1055435e-04  -7.8049372e-02   1.2710982e-01   6.9799118e-02  -2.9156428e-01  -3.1643788e-01  -2.6373561e-01  -3.1059790e-02   1.2098720e-01   2.2367880e-01   1.5735306e-01   1.7000563e-01   7.3624223e-02   4.4392409e-02  -1.0343325e-01  -2.3459966e-01  -2.9450984e-01  -3.8135764e-01  -2.3219018e-01  -3.6097206e-01   1.9902103e-01   3.0536188e-02   2.4497125e-01   1.4073803e-01  -8.4353231e-02   9.0596718e-03  -1.4587587e-01  -8.5979963e-02  -2.1492920e-01  -3.2800934e-01   1.4833891e-02   4.4778013e-02  -4.1426274e-01  -3.0893036e-01   3.3015789e-01   3.1989913e-01   1.7660470e-01   3.1434709e-01  -6.7931113e-02   8.4115508e-02  -1.1412041e-01   4.4378748e-03  -9.6379711e-02  -1.3660857e-01   2.0969796e-01   1.9468920e-01   7.2284090e-01   1.0000000e+00   4.1082064e-01   3.8172451e-01  -2.6997571e-01  -8.8945662e-02  -2.6352650e-01  -2.4812515e-01   1.5173597e-02  -9.8061202e-03  -1.5040452e-01  -8.5315349e-04   3.6109727e-02  -8.9879710e-03  -3.6693422e-01   8.1397061e-02  -1.5289135e-01  -1.3796293e-01  -2.7745079e-01  -4.0518296e-02  -1.2732994e-01  -3.7618157e-02   4.1531933e-01   8.1443569e-02   5.8228846e-01   4.7098567e-01  -1.7681538e-01  -7.2694551e-02  -2.6350667e-01  -2.3502533e-01  -1.7817705e-01   6.5433115e-03  -2.0045205e-01  -4.3831038e-13   1.1057546e-01   7.7283390e-02   9.5177358e-03  -1.6975775e-01  -5.2666988e-02  -1.9953138e-01  -1.1794843e-01  -1.5351008e-01   3.7889933e-02   1.3433906e-01   2.8042315e-01   2.1035579e-01   1.2258093e-02  -4.1742966e-03
   2.1717508e-01  -9.0618684e-02  -1.0506755e-01  -2.4038816e-01  -2.6530123e-01  -4.0942719e-01  -1.2771828e-01  -2.5578568e-01   1.5864860e-01   6.5727536e-02  -3.0728381e-01  -2.5508424e-01  -3.1935855e-01  -2.7112057e-01  -8.6681074e-02  -1.4285489e-01  -1.5724049e-01  -1.1745212e-01   3.9825527e-01   1.8484968e-01   1.0452422e-01  -4.4252840e-02  -7.0443697e-02  -4.4712464e-02  -2.0016737e-02   3.2510453e-03  -3.1682336e-01  -3.5981441e-01  -4.9842989e-01  -2.7253579e-01   4.6112170e-02   4.9430209e-02  -2.0633096e-01  -2.1043114e-01  -1.2384774e-01  -2.8186236e-01  -9.5165238e-02  -1.7500110e-01  -2.4304938e-01  -3.8900949e-01  -4.0438674e-01  -3.4829675e-01   4.0303190e-01   9.8211069e-02   4.0999274e-01   1.2360932e-01   1.2219345e-01   4.8222735e-02   4.3815142e-02  -1.3211240e-01  -8.6450008e-02  -2.0725031e-01  -6.2827878e-02   8.0128350e-03  -4.0831186e-01  -1.3934888e-01   1.0466600e-01  -1.3834154e-01   3.0634557e-02   1.0013064e-01  -2.5693959e-01  -2.3562392e-01  -4.1659003e-01  -3.3687634e-01  -1.2013063e-01  -2.4020798e-01   1.5504911e-03   2.1993041e-02   5.5773344e-01   4.1082064e-01   1.0000000e+00   8.0965288e-01  -1.8038605e-01  -9.8363001e-02  -1.3319090e-01   4.8173961e-02  -1.7496250e-01   4.5553156e-02  -2.3240497e-01  -2.5746511e-01  -1.7289573e-01  -2.2615727e-01  -3.8396400e-01  -1.7857177e-01  -3.1711729e-01  -2.1983390e-01  -4.7957186e-01  -1.6868819e-01  -4.0500526e-02   3.1398300e-02   5.6803757e-01   2.5953751e-01   5.5064398e-01   4.9475657e-01  -2.4853521e-01  -8.0732386e-02  -1.8145205e-01  -6.3762645e-02  -9.2053623e-02   1.9696162e-01   1.1165139e-01  -5.0958878e-13   1.8633538e-01   8.3708374e-02  -4.7022553e-02  -1.3180672e-01   8.1555628e-02   3.0077811e-02  -2.3458882e-01  -4.4896582e-02  -6.1037027e-02   1.9241615e-01   2.4129330e-01   1.7606892e-01  -4.3577836e-02  -1.2093361e-01
   1.5072985e-01  -4.1858427e-02  -4.9650041e-02  -2.7828109e-01  -7.1389024e-02  -3.7335203e-01  -2.9540431e-01  -4.5323528e-01   2.9484070e-01  -9.4488191e-02  -3.7307494e-01  -4.2589944e-01  -3.8670549e-01  -3.3133194e-01   5.6261885e-02  -1.4415913e-01  -1.3070819e-01  -1.8815451e-01   3.4254325e-01   1.8401386e-01  -5.1912342e-02  -1.8502748e-01  -2.3028372e-01  -2.9213854e-01  -1.8801536e-01  -8.9719592e-02  -3.0875020e-01  -3.4029935e-01  -3.9917361e-01  -3.0650537e-01  -2.1957601e-01  -1.3680983e-01  -3.6612212e-01  -3.9384153e-01  -3.5571782e-01  -3.5151002e-01   1.3792597e-01  -5.4541116e-02  -1.2813847e-01  -2.7399297e-01  -3.1388193e-01  -3.5102971e-01   2.9895331e-01   3.9826922e-02   2.3781216e-01   1.2499844e-03   1.6168684e-01   4.5799663e-02   2.5187559e-02  -1.2813235e-01  -1.9036586e-01  -2.7537508e-01  -4.4674466e-02   4.7390873e-02  -2.5786378e-01   1.7060374e-03   3.1028233e-02  -1.4143238e-01   5.8315912e-03  -1.4172670e-02  -3.7126966e-01  -3.7118718e-01  -4.5993892e-01  -4.0722026e-01  -4.1288293e-01  -5.1571560e-01  -2.3060285e-01  -2.0056429e-01   5.9499903e-01   3.8172451e-01   8.0965288e-01   1.0000000e+00  -1.9033321e-01  -7.4580596e-02  -1.6379117e-01   4.3673219e-02  -3.4527265e-01  -5.1644869e-02  -2.9635441e-01  -4.0427115e-01  -2.0876848e-01  -3.2694575e-01  -1.9937277e-01  -3.1071479e-01  -4.1815668e-01  -4.6570636e-01  -3.9966394e-01  -1.3501629e-01   6.5060327e-02  -1.0897396e-01   6.3199187e-01   2.4827830e-01   5.7006032e-01   5.4185023e-01  -2.1035202e-01   5.7479552e-03  -1.6434473e-01  -6.1151704e-02   2.0669272e-02   2.0659763e-01   2.0342105e-01  -1.9300377e-13   1.9798636e-01   1.2931003e-01  -1.5514523e-02  -8.1416771e-02   6.9605691e-02   1.5977187e-02  -1.5910845e-01   4.1658376e-02  -1.7906719e-02   2.9675007e-01   4.3313310e-01   2.9474492e-01   1.3717303e-01  -3.2269639e-02
  -1.0516195e-01   2.0683734e-01   2.1498947e-01   3.7212298e-01   5.0526277e-02  -2.0479324e-02  -6.7730477e-02   1.1209778e-01   1.6529507e-01   1.6723453e-01   8.0366337e-02   1.2414014e-01  -4.6693979e-03  -6.2246888e-02   4.8008317e-01   5.5558704e-01   2.7972667e-01   1.6214840e-01  -1.0274901e-01   6.0330151e-02   1.5569446e-01   1.8286083e-01   1.9981538e-02  -3.5424603e-02  -3.6702514e-01  -2.0325347e-01   3.8405014e-02   3.1822945e-02   5.8531265e-01   4.7011207e-01   2.5981181e-02  -9.9834297e-02  -1.6091805e-01  -1.9936603e-01  -3.0972456e-01  -2.5910021e-01   2.1776619e-01   3.1585790e-01   3.3485179e-01   3.5459116e-01   3.8255832e-01   5.4434095e-01   2.6736293e-03  -6.4739116e-02  -9.4076602e-02  -1.7676307e-01   1.6739606e-01   4.7714169e-02   1.4783265e-01   1.6509845e-01   4.0757112e-02   1.2474400e-01   1.3552983e-01   1.0925764e-01   3.9789437e-01   2.8984327e-01   4.8325095e-02   6.4810828e-02  -2.1479118e-01  -2.8469188e-01  -1.6335314e-01  -5.7820517e-02   1.5449466e-01   1.4049059e-01  -6.9059296e-02  -9.2233538e-02  -3.0102197e-01  -4.1345753e-01  -1.9854984e-01  -2.6997571e-01  -1.8038605e-01  -1.9033321e-01   1.0000000e+00   7.7897682e-01   8.4065441e-01   7.0682568e-01   3.9164863e-01   4.2294215e-01   4.9247930e-01   2.9261291e-01   5.0590049e-01   3.4255219e-01   4.4181909e-01   3.8634821e-01   1.1985859e-01  -5.8499027e-02   3.5021019e-01  -7.8170297e-02   2.3975288e-02  -5.5787632e-02  -2.0544815e-01   9.7854058e-02  -5.0421118e-01  -3.7870639e-01   8.0006858e-02  -3.4582233e-03   2.0952416e-01   1.3593254e-01   3.9975509e-01   8.0877317e-02   1.4458282e-01  -4.6367169e-14   4.0969798e-02  -4.9232054e-03   2.2272762e-01   1.0779136e-01   1.6414857e-01   3.5035811e-01   9.4710312e-02   1.6390216e-02  -6.1478175e-03  -4.1726164e-02  -1.2867978e-01  -4.1631416e-02   1.7586922e-01   1.4649545e-01
   7.6124112e-02   4.2875912e-01   5.6149366e-02   2.7887487e-01   8.8389207e-02  -5.8783060e-02  -1.4842026e-01   5.6928347e-02   2.0476694e-01   1.4144880e-01   1.0115876e-01   2.2988861e-01   7.4915286e-02   1.3538660e-01   3.8708740e-01   4.6615555e-01   3.4644424e-01   3.6697004e-01   1.5390551e-02   2.5669702e-01   7.3360489e-02   1.1512609e-01  -6.7284883e-02  -1.0330606e-01  -2.5672391e-01  -1.4809057e-01   2.0433139e-02  -2.7063459e-02   4.5165795e-01   5.6744854e-01   2.9983770e-02  -8.1304338e-02  -1.1221819e-01  -2.0217635e-01  -2.6156006e-01  -2.8322715e-01   1.9921018e-01   1.2981012e-01   2.2240735e-01   1.9059122e-01   3.0568515e-01   4.9214318e-01   6.1940712e-02   1.1728442e-02   1.2880466e-02   3.9168955e-03   1.3407795e-01   3.8337645e-02   2.3045243e-01   2.5742684e-01   2.5722595e-02   1.5419787e-01   4.4446097e-02   1.0952859e-01   2.1371667e-01   2.0459724e-01   2.5718033e-01   2.4345597e-01  -6.9495313e-02  -9.3649767e-02  -1.6355564e-01   3.3264446e-02   1.6444764e-01   2.6010481e-01  -6.2801881e-02  -1.2833396e-01  -3.5447985e-01  -3.9380059e-01  -2.3257798e-02  -8.8945662e-02  -9.8363001e-02  -7.4580596e-02   7.7897682e-01   1.0000000e+00   7.8007417e-01   7.5544742e-01   3.9977591e-01   3.2385144e-01   4.5864701e-01   3.4333681e-01   5.7285801e-01   4.9130571e-01   2.8653373e-01   3.6302262e-01   1.0025979e-01  -8.4060812e-02   1.2834067e-01  -8.5446737e-02   3.3231673e-02  -5.5045167e-02  -1.3912072e-01   3.2571110e-02  -4.7230362e-01  -3.9739209e-01  -1.9791823e-02  -1.0818060e-01   3.0351651e-02  -4.5903511e-02   2.6820506e-01  -2.8336848e-02   1.4016806e-01   7.5537410e-13   3.8101340e-02  -3.7359998e-03   2.0132359e-01   7.0953489e-02   7.9914890e-02   2.3550294e-01   1.2605165e-02  -1.6905999e-01  -2.2204772e-01  -1.1212038e-01  -1.0625980e-01  -3.3577665e-02   1.6268980e-01   1.4499416e-01
  -2.1714602e-02   2.3920121e-01   2.4377088e-01   4.2400129e-01  -1.3109591e-01  -1.2325095e-01  -3.3074200e-02   1.4901553e-01   2.3591514e-02   2.1434701e-01   3.4542416e-02   1.6074216e-01  -2.3919093e-02   5.6379197e-03   4.9239444e-01   6.1310281e-01   8.1348490e-02   6.9643191e-02  -2.3038395e-02   7.2708889e-02   2.5589828e-01   2.7037810e-01   1.1572460e-01   1.0403893e-01  -3.7948192e-01  -2.3884512e-01  -9.0190808e-03  -1.9428498e-02   4.4186945e-01   4.3724400e-01   1.4128340e-01  -4.9229624e-02  -1.9445339e-01  -2.1477076e-01  -2.5050541e-01  -3.2687144e-01   1.0682225e-01   2.7028009e-01   1.3137061e-01   2.1296561e-01   2.6858937e-01   5.1136052e-01   6.6516029e-02   4.9732191e-02  -1.1603350e-02   1.1276765e-02   2.0622866e-01   3.3211991e-02   2.8242337e-01   3.1206949e-01   1.4241337e-01   2.7464442e-01   1.7847763e-01  -4.9578291e-02   2.6897714e-01   1.5083082e-01   6.0876302e-03   8.8291252e-02  -2.1783211e-01  -2.1357519e-01  -1.7049351e-01   3.2244878e-02   1.2208950e-01   9.0052819e-02  -3.3824573e-02  -6.4198119e-03  -2.8511211e-01  -3.7246951e-01  -1.9232688e-01  -2.6352650e-01  -1.3319090e-01  -1.6379117e-01   8.4065441e-01   7.8007417e-01   1.0000000e+00   8.4496537e-01   4.0929010e-01   3.7286174e-01   4.5013432e-01   2.8594971e-01   4.7550889e-01   3.4473789e-01   3.9821193e-01   3.9681363e-01   1.8278484e-01   2.1964090e-02   2.1431231e-01  -1.8975860e-01  -2.9825673e-02  -5.5950090e-02  -2.7689742e-01   5.6125030e-02  -5.6544463e-01  -5.0595252e-01   5.7593939e-02  -8.7796234e-02   1.6074023e-01   8.7373371e-02   3.4075333e-01   6.1883136e-02   1.3815503e-01  -3.6681201e-13  -4.2651060e-02  -1.0294481e-01   1.1118794e-01   2.8798418e-04   1.9630559e-01   4.1832734e-01   3.1802440e-02  -1.1286336e-02  -1.4915850e-01  -6.2223046e-02  -2.0984303e-01  -1.6399735e-01   6.2919807e-02   6.0211943e-02
   5.0724219e-02   1.5121007e-01   2.5602981e-01   4.5697084e-01  -1.4882303e-01  -1.4645453e-01  -3.7977072e-02   5.7068331e-02  -6.7976455e-03   2.4550451e-01  -1.5621935e-01   1.0919041e-02  -1.7462741e-01  -1.7512170e-01   4.6321094e-01   5.9240219e-01  -7.6898060e-02  -5.6361822e-02   3.5794646e-02   9.7660191e-02   2.3092844e-01   2.5639227e-01  -2.3803826e-02  -3.2959076e-02  -4.5248066e-01  -3.2349556e-01  -1.7678645e-02  -4.2532835e-02   2.7747658e-01   2.5267052e-01   4.2324060e-02  -1.7867682e-01  -3.3501519e-01  -3.0427080e-01  -3.0183499e-01  -4.0856169e-01   1.5083126e-01   2.8578996e-01   1.1163236e-01   1.6625923e-01   2.6410985e-01   4.8766038e-01   1.9387511e-02  -3.6560894e-02   6.2232166e-02   1.9464618e-02   1.0555341e-01  -3.2254925e-02   3.0246028e-01   2.8577999e-01   1.0410072e-01   2.3015270e-01   1.0199350e-01  -7.6600405e-02   2.2813918e-01   1.9925984e-01  -1.7949008e-02  -2.2968030e-02  -8.4871719e-02  -6.6310047e-02  -1.6274248e-01  -3.3720989e-02   2.8230891e-02   3.2170050e-02  -7.9369272e-02  -7.2321332e-02  -2.9076229e-01  -3.8216870e-01  -3.1685798e-02  -2.4812515e-01   4.8173961e-02   4.3673219e-02   7.0682568e-01   7.5544742e-01   8.4496537e-01   1.0000000e+00   2.7323870e-01   3.8143618e-01   2.7626840e-01   1.0248752e-01   2.8937147e-01   2.5431483e-01   3.3408917e-01   2.8848683e-01  -1.9803815e-02  -1.0790417e-01   8.5134982e-02  -2.6569539e-01   9.5866667e-02  -2.1064143e-03  -7.5985711e-02   1.7524916e-01  -4.5668042e-01  -3.7783209e-01   1.9535014e-02  -2.3371969e-02   1.1634760e-01   9.9225220e-02   2.5528673e-01   1.1684018e-01   1.8147986e-01  -1.0898981e-13  -4.1323402e-03  -8.1229574e-02   9.9597180e-02   1.8654955e-02   1.7255096e-01   3.9862385e-01   9.8125878e-03  -2.3382013e-02  -2.4411535e-01  -9.7027160e-02  -1.1796053e-01  -3.2463974e-02   1.1464450e-01   5.3882537e-02
   8.1498921e-02   2.9094668e-02  -6.0921399e-03   1.9493593e-01  -1.3218861e-01   3.7465403e-02   1.0726456e-01   2.2975804e-01  -9.4621484e-02   2.8527194e-01   3.3841392e-01   2.7461117e-01   3.1985897e-01   2.6199104e-01   3.0175441e-02   1.8511049e-01   1.6032054e-01   2.0472289e-01  -5.2958449e-02   1.0323220e-01   8.2129893e-02   1.3939297e-01   1.5140062e-01   2.9817083e-01   2.9551251e-01   1.4504861e-01  -5.9539657e-02  -9.0457454e-03   4.2669122e-01   3.6463587e-01   3.3468094e-01   2.8466588e-01   1.7684676e-01   1.8973542e-01   1.9215001e-01   2.0017997e-01  -1.8036139e-02  -1.2510986e-02   8.7881422e-02   9.2411677e-02   1.0165132e-01   2.0888507e-01   1.1767187e-01   1.9889113e-01   1.7368357e-01   2.1545436e-01   1.0347129e-01   1.0866480e-01   3.5753747e-01   3.4695444e-01   2.4387357e-01   2.6616602e-01   2.4053373e-02  -3.0738748e-02   1.4281536e-01  -9.3302603e-02   1.0635186e-01   4.3191004e-02   1.3408429e-01   1.6347360e-01   3.2493355e-01   2.1976942e-01   3.7599337e-01   3.1442559e-01   3.2572613e-01   3.2182431e-01   3.2856347e-01   2.2279656e-01  -7.3991143e-02   1.5173597e-02  -1.7496250e-01  -3.4527265e-01   3.9164863e-01   3.9977591e-01   4.0929010e-01   2.7323870e-01   1.0000000e+00   6.8763991e-01   4.8563585e-01   5.7613165e-01   4.2679478e-01   4.4850954e-01   3.5672472e-02   3.1736502e-01   4.0059798e-01   3.6124629e-01   1.8066515e-01   1.3404014e-01  -8.8232893e-02   6.0272583e-02  -2.8273793e-01  -2.4148241e-01  -3.3886645e-01  -3.6440725e-01   1.0102207e-01   8.4642660e-03   2.5906752e-01  -2.2755657e-02   1.3476503e-01  -1.2221810e-01   1.0507763e-01  -7.8808660e-13  -2.5149796e-01  -1.3093171e-01   8.5789314e-02  -3.1146466e-02   1.4867077e-01  -4.6127001e-02   1.5102074e-02   2.0259041e-02   4.9042628e-02  -1.3850188e-01  -3.8114109e-01  -2.2470572e-01  -1.0184140e-01   3.1670164e-02
   9.6856438e-03  -1.6974269e-01  -2.3161806e-02   1.5598065e-01  -1.3393797e-01  -1.0726215e-01  -1.1570590e-01  -5.6013719e-02  -1.3613240e-01   1.1165466e-01   3.1777761e-02  -4.5634463e-02  -2.1782941e-02  -1.0815870e-01   2.0486093e-01   2.8264050e-01   4.5217592e-03  -7.7141632e-02  -3.0430674e-02   4.9751802e-02  -1.6505140e-02   4.2366332e-02   2.2745856e-02   1.6735901e-01  -7.0027988e-02  -7.6207044e-02  -1.1874924e-01  -6.4717052e-02   2.4976968e-01   1.2477572e-01   6.9365135e-02  -5.9347566e-03  -1.8345056e-01  -1.4979607e-01   1.1249219e-02   2.4051741e-02   2.8696723e-01   3.0655988e-01   2.9902802e-01   2.3994993e-01   3.0799491e-01   3.1707065e-01   9.5255296e-03   3.9033076e-02   1.6879939e-01   9.1296197e-02   7.9013127e-02   8.4154043e-02   2.3259318e-01   2.6290233e-01   1.3249610e-02   8.6013089e-02  -1.9929749e-02   1.1372997e-01   2.9316126e-01   1.9884393e-01  -6.8594993e-02  -1.9300641e-01   8.2375816e-02   8.5445736e-02   6.8716955e-02  -9.2320214e-02   1.2023149e-01   3.3528242e-04   2.9697572e-03  -2.2425390e-02   1.8875761e-01   6.6481305e-02   2.5224920e-02  -9.8061202e-03   4.5553156e-02  -5.1644869e-02   4.2294215e-01   3.2385144e-01   3.7286174e-01   3.8143618e-01   6.8763991e-01   1.0000000e+00   3.1053902e-01   2.0147731e-01   2.1163893e-01   1.6116221e-01   1.8699082e-01   2.3970282e-01   1.7661255e-01   6.2801031e-02   2.3936964e-01   6.8637905e-02   1.0117576e-01   3.1868466e-02  -9.0145816e-03  -2.1423109e-02  -1.1752974e-01  -1.1012068e-01  -2.1208496e-02   1.2601560e-02   2.2217602e-01   5.0879183e-02   1.4951170e-01   2.8730076e-02   3.1788448e-01   5.1500887e-13  -2.1983323e-01  -1.5043027e-01   1.0294971e-01  -7.4991269e-02   2.6832030e-01   6.8987118e-03   1.1991508e-02   1.1929186e-01   1.1656715e-01  -5.4510405e-02  -2.0894031e-01  -1.2154519e-01  -1.9476907e-02   7.5598861e-02
   8.9722488e-02   1.8717163e-01   2.4995370e-02   1.8699022e-02   1.7101407e-01   8.8703618e-02  -1.6413907e-01  -3.3477030e-02   1.4271791e-01   1.0929096e-01   2.9620432e-01   2.7381463e-01   1.9759417e-01   2.9692249e-01   2.3841990e-01   3.7545669e-01   5.3542751e-01   3.7736151e-01   1.1708653e-01   2.6157610e-02   2.6213382e-01   2.5879541e-01   2.4496470e-01   1.6629265e-01   2.0825324e-01   2.6598623e-01   1.0287477e-01   7.2825213e-02   5.7248106e-01   7.1638625e-01   4.3283687e-01   3.2105761e-01   1.8518331e-01   1.2703859e-01   2.2348998e-02  -3.8674891e-02   1.7001128e-02  -1.3326060e-01   7.6703371e-02  -2.6804147e-02   6.4635544e-02   1.6757282e-01   1.6203430e-01   2.4087259e-01  -4.3254047e-02  -5.4945297e-02   2.5185277e-01   8.2614685e-02   1.3262941e-01   4.9173606e-02   1.1780082e-01   1.1834799e-02  -1.7174345e-02  -1.3849262e-02   1.5908249e-02  -1.2073635e-01   2.0950947e-01   1.1008293e-01  -1.7520026e-01  -2.6873032e-01  -1.4804764e-01  -9.9967172e-02   3.1885714e-01   2.1467377e-01   1.0432013e-01   2.0541080e-02  -1.8988662e-01  -2.0690511e-01   2.4968820e-02  -1.5040452e-01  -2.3240497e-01  -2.9635441e-01   4.9247930e-01   4.5864701e-01   4.5013432e-01   2.7626840e-01   4.8563585e-01   3.1053902e-01   1.0000000e+00   7.6290227e-01   7.4240049e-01   7.1561568e-01   2.5560155e-01   4.1271929e-01   3.4222142e-01   1.2705370e-01   1.7742664e-01   1.0512001e-01  -3.0092936e-01  -1.6438611e-01  -3.9033638e-01  -2.5001135e-01  -4.0003986e-01  -3.6981436e-01   5.0777171e-02  -1.3177325e-01  -3.4154288e-02  -1.2137070e-01   2.5813575e-02  -1.6285878e-01   1.4700946e-01  -5.2406416e-14  -1.7809460e-01  -9.4985077e-02  -2.7131126e-02  -3.8660239e-02   3.9827204e-02   4.5830979e-02   2.1528952e-01  -9.1207223e-02  -2.4841561e-01  -1.7265045e-01  -3.7199801e-01  -1.8674699e-01  -1.1352360e-01  -8.5781375e-03
   1.9563893e-01   3.4640049e-01  -1.4968529e-01  -9.1320271e-02   1.0701776e-01   1.7910635e-01  -6.7096907e-02   5.3461123e-02  -9.3797818e-03   1.7653924e-01   3.5638232e-01   3.8231414e-01   3.3403722e-01   3.5834640e-01  -6.7822212e-02   1.9584667e-01   6.0349178e-01   6.5107611e-01   3.7180071e-02   1.7880315e-01   2.4959578e-01   3.2568021e-01   2.5029022e-01   2.4597423e-01   4.5507111e-01   3.9107936e-01   1.1691810e-01   1.1590600e-01   5.0054976e-01   7.3252672e-01   5.8862379e-01   5.0447508e-01   3.8588823e-01   3.3307789e-01   2.1091856e-01   2.8841813e-01  -1.8998224e-01  -1.7953739e-01  -8.0911010e-03  -2.0819040e-02  -2.5435741e-02   1.7231798e-01   1.7424232e-01   3.1656774e-01  -3.8605712e-02   1.1194738e-02   1.8041298e-01   1.3538495e-01   7.0207188e-02   2.8250983e-02   5.7255938e-02  -1.6750706e-02  -1.2430554e-02  -1.3148949e-01  -9.5297246e-02  -2.4184438e-01   4.2514560e-01   3.4783166e-01  -1.5172210e-01  -1.6330959e-01  -1.1277986e-02   1.2462700e-01   3.2736863e-01   3.0219732e-01   2.1341838e-01   1.7365925e-01  -1.8658426e-02  -3.7893832e-03  -1.9512303e-02  -8.5315349e-04  -2.5746511e-01  -4.0427115e-01   2.9261291e-01   3.4333681e-01   2.8594971e-01   1.0248752e-01   5.7613165e-01   2.0147731e-01   7.6290227e-01   1.0000000e+00   7.1309790e-01   8.2934570e-01   5.9159614e-03   5.2677718e-01   3.0113502e-01   2.8380039e-01   8.3365766e-02   2.3447955e-01  -3.8261691e-01  -7.5135010e-02  -3.8913923e-01  -2.8084193e-01  -3.6875027e-01  -4.6288007e-01   8.4768685e-02  -1.3395850e-01  -1.9817006e-02  -1.2330938e-01   9.6691309e-03  -1.8747343e-01  -6.9663838e-02   3.1703321e-13  -5.2193721e-02  -3.1628381e-02  -1.1265984e-01  -6.4455081e-02  -5.3636833e-02  -9.4182557e-02   9.4140157e-02  -1.2224373e-01  -1.7538380e-01  -1.3052912e-01  -3.4137898e-01  -1.7832622e-01  -1.5460576e-01  -6.7785272e-02
   2.8417065e-01   4.9424887e-01  -1.2351894e-01  -2.7287747e-02   1.3153397e-01  -6.6008148e-02  -2.4319220e-01  -3.2909665e-02   2.4189167e-01   1.3018070e-01   4.6313655e-01   4.7812269e-01   3.1767203e-01   3.3356362e-01   2.4072283e-01   2.9921152e-01   7.4508500e-01   6.5929445e-01   1.4744831e-01   3.2792191e-01   1.9343188e-01   2.2619423e-01  -4.2487319e-03  -7.6149534e-02   3.4459973e-02   1.7030648e-01  -5.3934985e-02  -1.0317372e-01   6.0936526e-01   8.0606489e-01   3.0194024e-01   2.4222605e-01   2.1202415e-01   8.9507904e-02  -1.4990501e-01  -9.8002091e-02   3.8874074e-02  -1.1718883e-01   8.7839339e-02  -4.8797620e-02   4.6783880e-02   1.4010625e-01   1.2182524e-01   1.7130845e-01  -1.2812074e-01  -1.2692741e-01   3.0105613e-01   1.0256235e-01   1.4182967e-01   1.1898361e-01  -3.7737464e-03  -2.7590204e-03   1.4260484e-01   5.1751405e-02   6.0207812e-02  -5.5878501e-02   4.4216779e-01   3.6310029e-01  -5.3337930e-02  -2.1312658e-01  -1.1923929e-01   4.3983168e-02   4.4932164e-01   4.1540436e-01   4.6006150e-02  -6.6420793e-02  -3.0008454e-01  -3.3375513e-01   5.9109385e-02   3.6109727e-02  -1.7289573e-01  -2.0876848e-01   5.0590049e-01   5.7285801e-01   4.7550889e-01   2.8937147e-01   4.2679478e-01   2.1163893e-01   7.4240049e-01   7.1309790e-01   1.0000000e+00   7.6792530e-01   1.5893300e-01   5.1820580e-01   3.2294887e-01   1.3441314e-02   1.2805275e-01   1.0313930e-01  -2.5204315e-01  -1.2838482e-01  -2.2042504e-01  -1.3859811e-01  -3.6997349e-01  -3.7930610e-01   1.1619988e-01  -1.5169758e-01   3.9305778e-02  -5.5816685e-02   2.9089354e-01  -1.0112667e-01   6.8721452e-02  -2.9114222e-13   8.2258325e-02   6.9539911e-02   6.8659579e-03   4.0588265e-02   7.8518251e-02  -5.4390460e-02   1.0186540e-01  -3.7305195e-02  -7.9879634e-02   6.2822440e-02  -1.1072196e-01   7.0329121e-03   4.6715360e-02   9.7909180e-02
   3.0866388e-01   4.7283629e-01  -5.1700143e-02  -1.0002488e-03   1.9992951e-01   1.4196753e-01  -9.6350727e-02   5.5957184e-02   2.4160346e-02   1.3946049e-01   3.0752217e-01   4.6791338e-01   2.5766424e-01   3.6413684e-01  -4.4162038e-04   2.6244038e-01   6.2416150e-01   6.9236771e-01   8.2084310e-02   2.3822828e-01   2.9288387e-01   4.2232492e-01   1.3375620e-01   1.0928551e-01   3.2159632e-01   3.9080981e-01   1.4615989e-01   1.4526544e-01   4.3375896e-01   7.2990472e-01   4.3738488e-01   3.4090805e-01   3.3604126e-01   2.3582512e-01   1.0093742e-01   1.2127715e-01  -5.5102822e-02  -1.7458196e-01   6.1586192e-02  -1.5881791e-02   7.2397244e-02   1.9236594e-01   1.1385409e-01   2.7015347e-01  -2.3908637e-02   5.0246079e-02   1.7221369e-01   1.1633183e-01   1.0497200e-01   5.4106355e-02   2.6529982e-02   4.1049598e-02   3.9420560e-02  -4.3388129e-02   7.7151821e-04  -8.6273615e-02   5.0497285e-01   3.1774584e-01  -5.5794100e-02  -1.4443964e-01  -5.5004453e-03   1.3181798e-01   3.3735940e-01   4.0346484e-01   1.8452322e-01   1.1383309e-01  -1.9290087e-01  -1.6261519e-01   1.8025389e-03  -8.9879710e-03  -2.2615727e-01  -3.2694575e-01   3.4255219e-01   4.9130571e-01   3.4473789e-01   2.5431483e-01   4.4850954e-01   1.6116221e-01   7.1561568e-01   8.2934570e-01   7.6792530e-01   1.0000000e+00   6.8930783e-02   5.4500654e-01   2.8213526e-01   2.8480681e-01   1.1597473e-01   2.7945105e-01  -2.8005980e-01  -2.8724736e-02  -2.7974639e-01  -2.0096586e-01  -4.4452888e-01  -5.1988828e-01   4.9365822e-02  -1.3283507e-01  -7.2505967e-02  -1.4182578e-01   1.2318414e-01  -1.8245066e-01  -4.7243526e-02  -1.4437927e-13  -2.3041370e-02   2.9264820e-02  -4.5312546e-02  -5.6873118e-02  -4.7203716e-02  -1.2835004e-01   7.2497851e-02  -1.4542203e-01  -2.6933181e-01  -1.2443730e-01  -2.1337526e-01  -8.6602812e-02  -8.6378751e-03   4.1655161e-02
  -2.1713799e-01  -1.0880115e-01   3.4491993e-01   1.9562823e-01   2.9555610e-01  -1.5005331e-02   2.6211303e-02  -7.9843274e-02   9.8556391e-02  -2.1664875e-01   6.0397111e-02  -1.1695541e-01   2.9022358e-02  -4.2774859e-02   7.2952673e-01   6.1213512e-01   3.8843421e-02  -1.2957139e-01  -4.1163994e-02  -1.2603904e-01  -5.1964229e-02  -1.2774793e-01   2.1077864e-01   7.7892290e-02  -3.5735076e-01  -2.8207531e-01   1.5923245e-01   7.2812846e-02   4.2104784e-01   1.5960385e-01  -6.7164244e-02  -1.5046348e-01  -2.4615328e-01  -3.0543005e-01  -2.7488911e-01  -2.5021734e-01   4.7842480e-01   4.4605867e-01   5.2530732e-01   5.0799620e-01   5.7020955e-01   5.4676945e-01  -3.3372694e-01  -3.5611834e-01  -3.8509181e-01  -4.2028771e-01   4.4216185e-02  -1.8912972e-01  -2.0667540e-01  -5.6424674e-02  -1.9087841e-01  -1.2381665e-01   7.8982899e-02   1.4896491e-01   6.1375589e-01   4.1996629e-01  -2.7456388e-01  -1.7256174e-01  -1.3960783e-01  -3.0969155e-01  -2.2652113e-01  -2.6231650e-01   9.4865555e-02  -8.8726649e-02  -2.6182816e-01  -2.2472015e-01  -3.4938196e-01  -4.4954862e-01  -2.7525836e-01  -3.6693422e-01  -3.8396400e-01  -1.9937277e-01   4.4181909e-01   2.8653373e-01   3.9821193e-01   3.3408917e-01   3.5672472e-02   1.8699082e-01   2.5560155e-01   5.9159614e-03   1.5893300e-01   6.8930783e-02   1.0000000e+00   1.8922637e-01   2.3898833e-01  -1.7534366e-01   7.0476739e-01  -5.5863338e-02   3.1568237e-01  -2.1730836e-01  -1.5902640e-01  -4.7825289e-02  -4.4315425e-01  -3.1304667e-01   3.8603750e-01   2.6673133e-01   2.3615817e-01   1.4724269e-01   2.8741828e-01   3.7486550e-02   6.5767865e-02   2.8558258e-13  -1.1704969e-01  -1.5604013e-01   1.2274617e-01   2.2187117e-01   7.8794237e-02   1.8062770e-01   4.4643057e-01   1.9486021e-01   4.8609636e-02   4.0088000e-03  -1.0545779e-01  -1.3811841e-01   1.7538092e-01   2.5403689e-01
   3.1349552e-01   3.4833912e-01   7.7621838e-03   8.9889213e-02  -2.4416180e-01  -9.5796806e-02   1.0508963e-01   2.8141918e-01  -2.7591935e-01   2.0339003e-01   1.1785156e-01   2.9090693e-01   1.2210457e-01   4.8584756e-02   2.7080354e-02   3.1004982e-01   3.5299742e-01   4.5698488e-01   9.3870894e-02   3.9655283e-01   5.2305881e-02   1.8944425e-01   1.1102975e-01   2.9664747e-02  -7.2425117e-02  -9.8669989e-02  -1.0164092e-01  -8.1879111e-02   2.3586400e-01   4.3364633e-01   2.7214473e-01   1.6444589e-01   1.2381410e-01   1.7842778e-01  -3.1019864e-02   7.1668242e-03  -8.0784379e-02   1.2266420e-01   7.5492431e-02   1.4810376e-01   2.3423589e-01   3.0536913e-01  -6.5296673e-02  -8.3429599e-02  -2.4320371e-03  -1.0985129e-02   7.7456915e-02   2.5955730e-02  -4.2280315e-02   4.5506066e-02  -8.0731031e-02  -4.4717890e-02   1.6840274e-01  -5.3485534e-02   1.5051479e-01   2.6411085e-02   3.6306115e-01   2.5870421e-01  -6.0777094e-02  -6.7563918e-02  -3.1461837e-02   1.5573883e-01   1.4185104e-01   1.7316223e-01   3.7777658e-02   7.5663384e-02   2.2986426e-02  -1.3169515e-02  -3.5988280e-02   8.1397061e-02  -1.7857177e-01  -3.1071479e-01   3.8634821e-01   3.6302262e-01   3.9681363e-01   2.8848683e-01   3.1736502e-01   2.3970282e-01   4.1271929e-01   5.2677718e-01   5.1820580e-01   5.4500654e-01   1.8922637e-01   1.0000000e+00   1.7482996e-01   1.5125629e-01   2.0706372e-01   5.3858835e-02  -1.6314800e-01   1.0404086e-01  -4.9867835e-02   1.8461326e-01  -1.8868964e-01  -2.6620664e-01   6.1875172e-02  -2.6301116e-02   7.7982514e-02   2.8379633e-02   2.8242404e-01   6.5953343e-02  -3.1542263e-01  -2.4843105e-13   1.5264315e-01   1.7406462e-01   5.2628664e-02  -1.2494631e-01   1.6062124e-01   8.2474109e-02   1.0353607e-01  -4.0261207e-02   1.1588039e-02   7.5660181e-02   6.8559691e-02   1.5694589e-02  -9.6604689e-02   3.0682651e-02
  -2.5004681e-02  -1.3783833e-01   7.4625949e-02  -1.5282566e-01   6.7107345e-02  -1.2787429e-01   1.2652353e-01   2.0085823e-02  -1.2401474e-02  -2.6510418e-01   5.1673908e-01   2.1280212e-01   2.7813612e-01   3.9460961e-01   2.3559588e-01   2.0584203e-01   1.0563769e-01   2.2256711e-02   1.9872937e-01   1.2568515e-02  -9.4043409e-03   5.0739756e-02   5.9823129e-01   5.6288633e-01   2.6893595e-01   1.6691840e-01   1.4641892e-02  -6.6699741e-02   3.1999142e-01   2.8493618e-01   3.9377710e-01   2.5345846e-01   3.1718424e-01   2.2355357e-01   3.3402180e-01   1.3012457e-01   2.0157017e-02  -2.5392995e-02   1.7557359e-01   1.2407951e-01   9.6451526e-02   8.1891735e-02   2.3489822e-01   1.6259510e-01   1.6820842e-01   1.4577798e-01   2.4883930e-01   1.8900044e-01   1.0683687e-01  -1.3569123e-02   1.9523511e-01   2.8368822e-02   5.6678322e-02   1.0140680e-01   3.0276892e-01   2.9611234e-02  -3.5890923e-02  -9.8290858e-02  -1.0242159e-01  -1.9115831e-01   4.8409409e-02  -1.7932700e-01   2.3906054e-01   6.2342630e-03   2.7899029e-01   2.0801725e-01   3.0139813e-01   1.9611141e-01  -1.6311894e-01  -1.5289135e-01  -3.1711729e-01  -4.1815668e-01   1.1985859e-01   1.0025979e-01   1.8278484e-01  -1.9803815e-02   4.0059798e-01   1.7661255e-01   3.4222142e-01   3.0113502e-01   3.2294887e-01   2.8213526e-01   2.3898833e-01   1.7482996e-01   1.0000000e+00   5.5832145e-01   4.4468668e-01   1.7561510e-01   2.1112178e-01   9.7246589e-02  -1.3535313e-01  -3.7656640e-02  -2.0129330e-01  -1.5087713e-01   4.5189272e-01   2.2493076e-01   4.1518719e-01   1.7282791e-01   3.1582647e-01   6.4956919e-02   1.5478336e-01  -2.2768335e-13  -1.3507750e-01  -6.9910535e-02   2.2673933e-01   8.5872307e-02   2.2238647e-01  -4.2775825e-02   3.4559854e-01   3.5503098e-01   1.3409619e-01   9.9587120e-02  -1.0647983e-01  -5.5738568e-02   8.2218825e-02   2.5681924e-01
  -7.7961228e-02  -1.7561883e-01   6.6566757e-02   1.4222230e-01  -1.2041292e-01   1.6052932e-01   4.4147152e-01   4.5894126e-01  -2.9310284e-01   1.0156677e-01   2.8072183e-01   3.0111293e-01   2.0074297e-01   3.2591347e-01  -3.2079662e-01  -1.5760458e-02  -2.9904388e-02  -2.5954214e-02  -1.2127408e-01  -1.9850330e-01   1.6175515e-01   2.8767493e-01   4.1561724e-01   6.1754249e-01   4.2900086e-01   3.0196039e-01   7.9575908e-02   1.6209745e-01   6.7756725e-02   1.1228789e-01   4.0934184e-01   3.5597795e-01   4.1361534e-01   4.8512985e-01   5.1197080e-01   4.3772124e-01  -3.2591925e-01  -1.0698501e-01  -1.0488501e-01  -4.5911406e-02  -1.4592157e-01  -3.7157832e-02   1.8042834e-01   3.2908807e-01   2.9543685e-01   4.0900979e-01  -1.7621065e-02   1.1701617e-01   1.1743624e-01  -3.1129213e-02   2.2325877e-01   2.9387887e-01  -1.1852286e-01  -1.8089757e-01  -6.0524964e-02  -1.9470600e-01  -7.7012502e-02  -1.3969667e-01  -1.6718891e-01  -7.1964658e-02   2.8589809e-01   1.9322982e-01   1.2878271e-01   1.0999541e-01   4.8186683e-01   5.4751350e-01   4.8737167e-01   5.3559841e-01  -3.5501837e-01  -1.3796293e-01  -2.1983390e-01  -4.6570636e-01  -5.8499027e-02  -8.4060812e-02   2.1964090e-02  -1.0790417e-01   3.6124629e-01   6.2801031e-02   1.2705370e-01   2.8380039e-01   1.3441314e-02   2.8480681e-01  -1.7534366e-01   1.5125629e-01   5.5832145e-01   1.0000000e+00   1.5688481e-01   4.1752060e-01  -1.5273598e-01   5.3006418e-01  -2.4315791e-01   4.3839948e-03  -1.5363924e-01  -2.0014993e-01   2.5436353e-01   8.8663719e-02   2.0106594e-01   1.1779046e-01  -6.7384090e-02  -9.9595766e-02  -1.0715168e-01  -3.1677486e-13  -1.9040315e-01  -7.0542686e-02   6.1865307e-02  -5.6393714e-02  -8.4248420e-02  -1.2271848e-01   8.5754833e-02   1.3224783e-01  -2.1833085e-02  -1.7283335e-01  -2.6514762e-01  -2.2563926e-01  -1.2042908e-01  -3.0867149e-02
  -2.6865492e-01  -2.5671776e-01   6.9072257e-02   1.4300339e-02   2.6371917e-01   1.1913755e-01  -3.9627733e-03  -5.6338066e-02  -2.8522535e-02  -8.6211587e-02   2.5850636e-01   2.7768482e-02   1.6725883e-01   7.3891501e-02   4.5291428e-01   4.0600773e-01   1.7638019e-01  -5.4355948e-02  -2.5078509e-01  -2.0093537e-01  -2.5649231e-02  -8.6648374e-04   2.6907589e-01   2.5691085e-01  -4.0579575e-02  -4.0280226e-02   1.9659052e-01   1.8171445e-01   4.5973163e-01   1.6106674e-01   4.0278324e-03  -3.1856990e-02  -5.0599035e-02  -1.6365570e-01   1.6990873e-02   1.2234780e-01   3.9049703e-01   4.2448547e-01   6.3874890e-01   6.1060227e-01   6.1006034e-01   4.1892104e-01  -4.0999302e-01  -3.7497547e-01  -3.4442490e-01  -3.8458841e-01  -2.0438948e-01  -1.7232888e-01  -1.7150588e-01  -1.6152738e-01  -2.2849375e-01  -1.2874393e-01   6.2290038e-02   1.1972707e-01   6.8570869e-01   3.9051669e-01  -2.4925889e-01  -3.1358110e-01  -7.2966911e-02  -3.1206136e-01  -1.4455679e-02  -1.9556654e-01   2.1800751e-01  -3.1369373e-02  -1.1692741e-01  -1.0288836e-01  -7.2613390e-02  -1.5251493e-01  -4.2445500e-01  -2.7745079e-01  -4.7957186e-01  -3.9966394e-01   3.5021019e-01   1.2834067e-01   2.1431231e-01   8.5134982e-02   1.8066515e-01   2.3936964e-01   1.7742664e-01   8.3365766e-02   1.2805275e-01   1.1597473e-01   7.0476739e-01   2.0706372e-01   4.4468668e-01   1.5688481e-01   1.0000000e+00   3.7970006e-01   2.9903494e-01   6.0544750e-02  -1.4189583e-01  -1.5363669e-02  -3.3380580e-01  -2.2749321e-01   4.1414485e-01   3.1739935e-01   3.7222923e-01   2.6232052e-01   2.6408582e-01   8.0661352e-02   3.1391432e-02   1.6038133e-13  -2.1421149e-01  -1.9903121e-01   7.7241963e-02   1.2229601e-01   1.5337742e-01   6.8852886e-02   3.2504942e-01   3.1196114e-01   2.3070689e-01  -8.5983116e-02  -1.4190850e-01  -1.8367713e-01   4.2516228e-02   1.6882649e-01
  -1.5982586e-01  -1.0411223e-01  -3.2512892e-01  -1.8920012e-01   2.5877678e-01   2.5168066e-01  -1.4661448e-01  -6.1389974e-02   4.4255656e-02   8.9130579e-02   2.5848263e-01   1.6016870e-01   2.0211980e-01   2.6210854e-01  -2.0299212e-01  -7.4476266e-02   3.2617636e-01   1.3669025e-01  -3.4876503e-01  -2.4201364e-01   5.1158447e-02   1.8694228e-01  -2.6374797e-02   1.5160665e-01   4.0470555e-01   4.4241226e-01   4.2674538e-02   1.8296714e-01   1.9660024e-01   1.8853353e-01   1.3689830e-01   3.0989752e-01   1.6441625e-01   5.7622928e-02   1.6448596e-01   3.9818633e-01   1.2135094e-01  -1.8829523e-02   3.2408404e-01   1.7231945e-01   9.4061089e-02  -4.5369203e-02  -1.3721064e-01   2.4904522e-02  -1.7132013e-01  -9.9313643e-02  -1.8066550e-01  -5.9887172e-02   3.4682917e-02  -2.3242585e-01  -1.7849491e-01  -8.0833709e-02  -1.0324982e-01   4.8853802e-02   1.2124468e-01   5.5557401e-02  -4.6041939e-02  -2.4308487e-01  -7.9603626e-02  -2.3926096e-01   9.5757205e-02  -1.0941740e-01   2.2017512e-01   5.9363992e-02   8.0391556e-02  -3.1396623e-02   2.9135731e-02   1.0807756e-01  -1.8716149e-01  -4.0518296e-02  -1.6868819e-01  -1.3501629e-01  -7.8170297e-02  -8.5446737e-02  -1.8975860e-01  -2.6569539e-01   1.3404014e-01   6.8637905e-02   1.0512001e-01   2.3447955e-01   1.0313930e-01   2.7945105e-01  -5.5863338e-02   5.3858835e-02   1.7561510e-01   4.1752060e-01   3.7970006e-01   1.0000000e+00  -2.0814323e-01   4.5488680e-01  -5.1780144e-02  -1.9307538e-01   2.2288688e-02  -6.1353744e-02   7.6636804e-03   1.4213716e-02   3.8933012e-02  -1.3970148e-02  -8.7473660e-02  -1.8266186e-01  -3.3794491e-02  -1.2466197e-14  -2.3923599e-01  -1.8322830e-01  -2.1237892e-02  -1.7815068e-01  -7.2170236e-02  -3.2429528e-01  -8.6747243e-02   1.5464126e-01   1.3202884e-01  -1.0959767e-01  -1.8380319e-01  -1.3011952e-01  -8.6261154e-02  -9.6293327e-02
  -1.2391965e-01  -1.6431575e-01   6.5641420e-02  -4.8800419e-02   1.0560923e-02  -2.1130686e-01   1.0339055e-02  -1.2206598e-01  -1.9461049e-01  -3.7562394e-01  -1.1950747e-01  -1.6306972e-01  -6.0253702e-02  -1.1484763e-01   3.1436944e-01   1.6943487e-01  -2.9857656e-01  -2.9932926e-01  -2.5885243e-02  -6.0536217e-02  -3.5615500e-01  -2.7094974e-01   8.6747522e-02   3.2811894e-02  -2.0466685e-01  -3.2869740e-01   1.3257036e-02  -7.5577835e-02  -9.3043954e-02  -2.7925298e-01  -3.5892065e-01  -4.5702432e-01  -2.7355199e-01  -3.5309889e-01  -1.2631661e-01  -1.6303705e-01   5.1068356e-01   4.8184946e-01   4.3076617e-01   5.2117798e-01   5.1674373e-01   4.1350874e-01  -1.2938293e-01  -4.0041963e-01  -9.1628076e-02  -1.2937856e-01   1.2214912e-01   2.4250370e-01  -1.8740907e-01   1.0010777e-01  -2.1445724e-01  -5.7694901e-02   1.7293048e-01   4.6644177e-01   6.4259046e-01   6.6584256e-01  -9.6427779e-02  -1.9647885e-01   1.1413923e-01   1.5070263e-01  -5.8723996e-02  -1.5999342e-01  -2.8458940e-01  -2.4183932e-01  -1.8410584e-01  -1.2623282e-01  -7.1403028e-02  -2.0055982e-01  -1.0449058e-01  -1.2732994e-01  -4.0500526e-02   6.5060327e-02   2.3975288e-02   3.3231673e-02  -2.9825673e-02   9.5866667e-02  -8.8232893e-02   1.0117576e-01  -3.0092936e-01  -3.8261691e-01  -2.5204315e-01  -2.8005980e-01   3.1568237e-01  -1.6314800e-01   2.1112178e-01  -1.5273598e-01   2.9903494e-01  -2.0814323e-01   1.0000000e+00   3.7561579e-02   3.8615664e-01   3.7107494e-01  -3.5646791e-02   1.2401572e-01   4.1468608e-01   5.1130733e-01   4.8830989e-01   5.1145295e-01   4.1124470e-01   4.9793925e-01   1.2718373e-01  -1.5330495e-13   2.5271973e-02   3.8561769e-02   1.3751936e-01   1.4324637e-01   2.8501396e-01   2.8473882e-01   2.7790172e-01   4.7032419e-01   2.4696040e-01   2.4468943e-01   2.9644238e-01   8.9323069e-02   1.4033861e-01   2.2055039e-01
   7.5683324e-02  -9.4344255e-02  -1.9188585e-01   9.5862870e-02  -3.2926718e-01  -1.5032109e-01   2.8440819e-01   3.5031281e-01  -2.4532492e-01   1.9860167e-01   1.8314263e-01   2.8234570e-01   1.7407063e-01   1.4934050e-01  -2.8385400e-01  -1.4883254e-01  -7.0223414e-02  -1.0280380e-01  -2.3112682e-01  -1.3765045e-01  -1.2473391e-01   3.2342318e-02  -5.8477577e-02   1.1589683e-01   1.3685567e-02  -6.0477304e-02  -2.5749993e-01  -1.6265722e-01  -9.1749497e-02  -9.9986036e-02   4.5277200e-02   7.9884846e-02   1.4084566e-01   2.0455270e-01   3.8036887e-02   7.6487427e-02  -1.6749751e-01  -1.0274216e-01  -7.1926552e-02  -2.9892374e-02  -9.3052993e-02   1.0694327e-04  -1.1834162e-01  -1.4646100e-01   2.7481882e-03   8.6991398e-02  -2.1356243e-01   2.5167247e-02   1.3204911e-01   1.0613838e-01   1.0904369e-02   2.9411989e-01   1.9590672e-01   7.9610753e-02  -3.6770888e-02   2.2040800e-02   8.2398080e-03  -1.6507651e-01   8.9119837e-02   1.2793417e-01   2.9261424e-01   1.7187182e-01  -1.5792594e-02   1.1643267e-01   1.0299345e-01   2.5545367e-01   1.9058550e-01   2.6274109e-01  -2.5584221e-01  -3.7618157e-02   3.1398300e-02  -1.0897396e-01  -5.5787632e-02  -5.5045167e-02  -5.5950090e-02  -2.1064143e-03   6.0272583e-02   3.1868466e-02  -1.6438611e-01  -7.5135010e-02  -1.2838482e-01  -2.8724736e-02  -2.1730836e-01   1.0404086e-01   9.7246589e-02   5.3006418e-01   6.0544750e-02   4.5488680e-01   3.7561579e-02   1.0000000e+00   1.1160284e-01   3.6180822e-01   6.4158786e-02   9.7237253e-02   6.5491116e-02   8.4999142e-03   1.6382978e-01   2.2638593e-01  -2.4596396e-02   2.2380715e-01  -1.3663067e-02  -3.2570210e-15  -1.0962044e-01   9.5172810e-03   1.0644363e-01  -1.4106993e-01   2.6633944e-02   1.5514401e-01  -1.6633701e-01   1.1442325e-01   5.2730191e-02  -1.2838849e-01  -4.7813177e-02  -1.0751609e-01  -1.6010305e-01  -1.0024154e-01
   1.9279443e-01  -8.0513834e-02  -1.4830559e-01  -3.6274725e-01  -2.1240648e-01  -5.5536344e-01  -1.5835589e-01  -3.4386054e-01   3.1105475e-02  -3.4188499e-01  -2.4622430e-01  -3.4613829e-01  -2.7116391e-01  -3.4034381e-01  -6.0385624e-02  -2.5108205e-01  -1.3645997e-01  -1.5507687e-01   3.9047770e-01   3.2914066e-01  -3.6135394e-01  -3.3976845e-01  -9.6265677e-02  -1.6394055e-01  -1.3928048e-01  -2.2284887e-01  -4.4715199e-01  -4.8818348e-01  -4.0521603e-01  -3.8147715e-01  -1.6179691e-01  -1.6413199e-01  -2.9175419e-01  -3.3026801e-01  -2.4198372e-01  -2.5785237e-01   9.8995893e-02   8.2694180e-03   3.7947333e-02  -7.6913753e-02  -4.4335329e-02  -2.4387885e-01   2.3848186e-01  -1.0799214e-01   4.0667462e-01   1.4619793e-01   1.5449144e-01   2.9750277e-01  -6.7837621e-02  -8.0413893e-02  -2.5171215e-01  -3.7167929e-01   5.1445340e-02   3.0346445e-01   1.0363184e-02   2.2317422e-01   1.0537747e-01  -1.9591811e-01   1.6454180e-02   1.0374313e-01  -3.0853240e-01  -3.6588758e-01  -5.3913187e-01  -5.1444369e-01  -2.9198800e-01  -3.8628253e-01  -4.0634320e-03  -3.4339586e-02   4.5719187e-01   4.1531933e-01   5.6803757e-01   6.3199187e-01  -2.0544815e-01  -1.3912072e-01  -2.7689742e-01  -7.5985711e-02  -2.8273793e-01  -9.0145816e-03  -3.9033638e-01  -3.8913923e-01  -2.2042504e-01  -2.7974639e-01  -1.5902640e-01  -4.9867835e-02  -1.3535313e-01  -2.4315791e-01  -1.4189583e-01  -5.1780144e-02   3.8615664e-01   1.1160284e-01   1.0000000e+00   5.6397739e-01   7.3615782e-01   6.7764741e-01   6.1853672e-02   3.0245324e-01   1.8286109e-01   2.6424705e-01   2.9375466e-01   4.4572284e-01   8.0573561e-02   3.3617841e-13   3.2069708e-01   2.5338723e-01   1.7548219e-01   1.9683447e-02   2.1999998e-01  -5.1492045e-02  -9.3594526e-03   3.0420790e-01   3.3631779e-01   4.7100598e-01   6.8851776e-01   4.4424534e-01   2.5693171e-01   1.4347013e-01
   1.1368655e-01  -7.5147745e-03  -1.6050670e-02  -7.3702585e-02  -3.7475775e-01  -4.4961835e-01   1.6528018e-01   1.9570070e-02  -2.5044698e-01  -1.8615046e-01  -1.7819021e-01  -1.0230944e-01  -1.9855556e-01  -2.4271526e-01  -2.2410997e-02  -5.2523795e-02  -1.6691259e-01  -1.8608751e-01   1.4778937e-01   1.6745944e-01  -2.4797402e-01  -1.7266621e-01  -5.6314109e-02  -1.1018333e-01  -4.0970120e-01  -4.4459657e-01  -3.7695222e-01  -3.7081646e-01  -1.4144010e-01  -2.3031950e-01  -1.5522317e-01  -2.5930047e-01  -1.5119831e-01  -1.2277723e-01  -2.6008600e-01  -2.3759107e-01  -6.6506953e-02   1.5146230e-01   4.5292789e-02   1.1067027e-01   9.1327152e-02   5.9079863e-02   1.0262907e-01  -1.9428545e-01   1.9202150e-01   8.5005426e-02   8.4137551e-02   2.4444804e-01  -3.5545528e-02   3.9305278e-02  -7.5035464e-02  -9.6545058e-02   2.4145956e-01   2.4726565e-01   9.5579749e-02   2.6906899e-01   1.3506187e-01  -9.1989434e-02  -8.1253841e-02  -3.3901767e-02  -1.5556326e-01  -1.5706870e-01  -4.2967449e-01  -3.8427010e-01  -2.4807220e-01  -2.0388057e-01   1.1238697e-02  -1.8442527e-02  -2.3558099e-02   8.1443569e-02   2.5953751e-01   2.4827830e-01   9.7854058e-02   3.2571110e-02   5.6125030e-02   1.7524916e-01  -2.4148241e-01  -2.1423109e-02  -2.5001135e-01  -2.8084193e-01  -1.3859811e-01  -2.0096586e-01  -4.7825289e-02   1.8461326e-01  -3.7656640e-02   4.3839948e-03  -1.5363669e-02  -1.9307538e-01   3.7107494e-01   3.6180822e-01   5.6397739e-01   1.0000000e+00   3.4941331e-01   4.4498245e-01   1.4378203e-01   2.3074556e-01   2.4349579e-01   4.8636116e-01   3.2688517e-01   7.5475464e-01  -9.8205035e-02  -9.2660013e-14   3.5256015e-01   3.2962146e-01   1.8929680e-01   1.5483490e-01   2.2557339e-01   4.5702495e-01  -1.9408113e-02   3.1424744e-01   2.8848151e-01   2.6374588e-01   5.4591825e-01   2.5619045e-01   1.9570379e-01   2.3298242e-01
   1.0641776e-01  -2.1207387e-01  -2.8541018e-01  -4.8770702e-01  -2.7541426e-01  -3.9387981e-01  -1.1320245e-01  -3.1420590e-01   6.1858387e-02  -2.5456135e-01  -2.0785202e-01  -3.8500359e-01  -2.9799951e-01  -2.6173343e-01  -3.5931234e-01  -5.6257882e-01  -1.3435735e-01  -1.7890544e-01   3.4022300e-01   2.4427347e-01  -3.5818334e-01  -4.1732784e-01  -8.1988410e-02  -1.2885676e-01   2.7373415e-02  -6.7059651e-02  -4.4752365e-01  -4.5454496e-01  -4.6312993e-01  -4.3114346e-01  -7.9869426e-02   3.1210124e-02  -1.3771263e-01  -9.2747494e-02  -6.7866871e-02  -7.0585940e-02  -1.5686680e-01  -2.2723053e-01  -2.4242873e-01  -3.6521694e-01  -3.7747756e-01  -5.9808452e-01   2.7439996e-01   4.9373722e-02   4.0798710e-01   1.6903580e-01   1.3168108e-02   1.3721563e-01  -1.2410293e-01  -2.5927996e-01  -1.7008951e-01  -4.5589502e-01  -1.2457945e-01   6.0231900e-02  -3.7980252e-01  -2.1002905e-01  -9.1386840e-03  -1.5710383e-01  -3.5420537e-02   1.0431343e-01  -2.3109287e-01  -3.2686227e-01  -4.4680403e-01  -4.8632280e-01  -2.1237632e-01  -3.3036298e-01   2.4436719e-01   2.6703138e-01   5.1865042e-01   5.8228846e-01   5.5064398e-01   5.7006032e-01  -5.0421118e-01  -4.7230362e-01  -5.6544463e-01  -4.5668042e-01  -3.3886645e-01  -1.1752974e-01  -4.0003986e-01  -3.6875027e-01  -3.6997349e-01  -4.4452888e-01  -4.4315425e-01  -1.8868964e-01  -2.0129330e-01  -1.5363924e-01  -3.3380580e-01   2.2288688e-02  -3.5646791e-02   6.4158786e-02   7.3615782e-01   3.4941331e-01   1.0000000e+00   8.9346222e-01  -1.5455574e-01   7.9535024e-02  -9.2716323e-02  -5.7503471e-03  -1.0931435e-01   2.3220009e-01  -7.3940415e-02  -3.4143520e-14   2.2949931e-01   1.9274287e-01   5.9167277e-02  -8.2463008e-02  -7.3807611e-03  -2.1110750e-01  -1.1318851e-01   1.1478715e-01   2.9985359e-01   3.2881976e-01   5.3934832e-01   3.6739537e-01   9.9745076e-02   3.4253286e-03
   7.5528067e-03  -2.8682403e-01  -1.8104705e-01  -3.8801144e-01  -2.7874860e-01  -4.3521140e-01  -1.3533154e-02  -2.5726199e-01   7.9205585e-02  -2.6900197e-01  -1.8286531e-01  -2.9739712e-01  -2.3380658e-01  -2.1022839e-01  -2.2034428e-01  -4.7963922e-01  -1.9562368e-01  -2.9054882e-01   2.6317719e-01   1.1639097e-01  -4.2104919e-01  -4.7617385e-01  -6.9927064e-02  -1.8949250e-01  -1.2391036e-01  -2.0243223e-01  -4.7963623e-01  -4.9288160e-01  -3.1417046e-01  -4.0899178e-01  -1.5398756e-01  -6.5737190e-02  -1.4050024e-01  -7.3224134e-02  -1.3191896e-01  -1.7362616e-01  -7.5708509e-02  -2.0650403e-01  -1.6310756e-01  -2.8849372e-01  -2.9092247e-01  -5.3019467e-01   2.5316360e-01  -7.5130652e-02   3.3976233e-01   7.0360884e-02   5.5861794e-02   1.7007533e-01  -1.1364508e-01  -2.7005420e-01  -1.0579503e-01  -4.3451372e-01  -4.3611557e-02   1.8532485e-01  -2.6486717e-01  -1.1824180e-01  -9.2924939e-02  -2.2346867e-01   2.8673423e-02   8.9801058e-02  -1.5436324e-01  -3.6787421e-01  -3.6790962e-01  -4.4052907e-01  -2.0014286e-01  -3.2898734e-01   2.3467845e-01   2.1807348e-01   4.3903309e-01   4.7098567e-01   4.9475657e-01   5.4185023e-01  -3.7870639e-01  -3.9739209e-01  -5.0595252e-01  -3.7783209e-01  -3.6440725e-01  -1.1012068e-01  -3.6981436e-01  -4.6288007e-01  -3.7930610e-01  -5.1988828e-01  -3.1304667e-01  -2.6620664e-01  -1.5087713e-01  -2.0014993e-01  -2.2749321e-01  -6.1353744e-02   1.2401572e-01   9.7237253e-02   6.7764741e-01   4.4498245e-01   8.9346222e-01   1.0000000e+00  -5.0147236e-02   1.8465698e-01   3.5299478e-02   1.1317198e-01  -5.1789475e-02   3.9038685e-01   4.2075880e-02  -6.9317669e-15   2.1294302e-01   2.1116216e-01   2.1615022e-01   3.0132508e-02   9.1539528e-02  -4.3477930e-02  -8.1804523e-02   1.7640536e-01   3.4656128e-01   2.8787838e-01   5.2939628e-01   3.5082544e-01   1.7250146e-01   1.2922986e-01
  -1.3122058e-01  -1.2849471e-01   5.6802182e-02  -1.1614318e-01   2.4577549e-02  -1.3022836e-01   8.4683652e-02  -5.2287261e-02  -1.8684466e-01  -1.3248185e-01   3.1706266e-01  -3.6834316e-02   7.6339296e-02   2.7239027e-02   2.3442942e-01   2.0992074e-01   9.5500361e-02  -1.1498089e-01   4.5622779e-02  -4.1541164e-02  -1.5433271e-03  -1.0819348e-02   2.5585909e-01   2.0636849e-01   1.5461552e-02  -1.1681643e-01   2.4176987e-02  -4.2514159e-02   3.2096675e-01   1.3636337e-01   2.7750255e-03  -1.4342018e-01   1.9725230e-02  -2.7311005e-02  -5.0241523e-02   6.0229236e-02   2.7885446e-01   3.3380295e-01   3.3339039e-01   3.3106199e-01   2.8589410e-01   2.4799738e-01  -4.9297236e-02  -1.1706724e-01  -1.7352690e-01  -2.2504987e-01   3.1847656e-01   2.3670476e-01  -2.3043395e-01  -1.7606278e-01  -2.2117872e-01  -2.1168187e-01   2.1527893e-01   2.0255670e-01   4.6828500e-01   3.0476041e-01  -7.0007657e-02  -7.6734860e-02  -1.8642385e-01  -2.1593320e-01  -3.4933033e-02  -1.3996132e-01   8.8294036e-03  -6.6279823e-02   9.7180565e-03   9.4540522e-02  -5.3690490e-02  -1.6068325e-01  -1.6153151e-01  -1.7681538e-01  -2.4853521e-01  -2.1035202e-01   8.0006858e-02  -1.9791823e-02   5.7593939e-02   1.9535014e-02   1.0102207e-01  -2.1208496e-02   5.0777171e-02   8.4768685e-02   1.1619988e-01   4.9365822e-02   3.8603750e-01   6.1875172e-02   4.5189272e-01   2.5436353e-01   4.1414485e-01   7.6636804e-03   4.1468608e-01   6.5491116e-02   6.1853672e-02   1.4378203e-01  -1.5455574e-01  -5.0147236e-02   1.0000000e+00   7.2056058e-01   7.1226198e-01   6.4617842e-01   4.9458170e-01   3.3588013e-01   3.0803835e-02  -5.6629756e-14  -4.1792115e-02  -5.9252097e-03   2.2349162e-01   2.8023828e-01   4.5436501e-03   3.1121718e-02   7.1070292e-01   6.7008150e-01   3.8309227e-01   4.5578483e-01   1.2695308e-01   1.8759093e-02   2.3218453e-01   3.1073377e-01
  -1.8220074e-01  -2.4938030e-01   1.5709869e-01  -9.5468119e-02  -9.8870595e-03  -1.1012670e-01   1.1355301e-01  -1.0506917e-01  -1.6262710e-01  -1.9757592e-01  -2.7839393e-02  -3.0691576e-01  -6.9474943e-02  -2.5736069e-01   1.2258598e-01  -1.9954252e-02  -1.0710745e-01  -2.4974984e-01  -6.8156353e-02  -1.5019064e-01  -6.5033135e-02  -6.8054466e-02   8.6289716e-02   5.4954765e-02  -2.6625582e-02  -1.1545687e-01   7.1004184e-03  -2.9786388e-02   1.0282129e-01  -1.8853350e-01  -1.0290159e-01  -1.9067897e-01  -2.1226452e-01  -2.0057671e-01  -4.6784692e-03   7.5682276e-02   3.2948406e-01   3.5404415e-01   2.8810538e-01   4.0155677e-01   3.1389982e-01   1.6665823e-01   1.0532125e-01  -3.4606426e-02   8.1565236e-02  -3.2294502e-02   2.7640954e-01   3.6681053e-01  -4.1526525e-02  -1.2097365e-01  -2.8262225e-02  -2.0300226e-01   2.5116450e-01   3.1444285e-01   4.7039348e-01   4.2341168e-01  -1.9389258e-01  -2.1515650e-01  -1.4774023e-01  -4.2696385e-02  -2.1619177e-02  -2.0431677e-01  -1.7362477e-01  -3.4603580e-01   1.5961086e-02  -2.5099928e-02   8.0067026e-02  -4.8819940e-02  -6.5673057e-02  -7.2694551e-02  -8.0732386e-02   5.7479552e-03  -3.4582233e-03  -1.0818060e-01  -8.7796234e-02  -2.3371969e-02   8.4642660e-03   1.2601560e-02  -1.3177325e-01  -1.3395850e-01  -1.5169758e-01  -1.3283507e-01   2.6673133e-01  -2.6301116e-02   2.2493076e-01   8.8663719e-02   3.1739935e-01   1.4213716e-02   5.1130733e-01   8.4999142e-03   3.0245324e-01   2.3074556e-01   7.9535024e-02   1.8465698e-01   7.2056058e-01   1.0000000e+00   7.0062068e-01   7.6479942e-01   4.4570843e-01   4.6669256e-01   7.0689396e-03  -1.9083244e-13   8.6225374e-03   7.2755098e-02   1.0458558e-01   2.0702998e-01   7.5589361e-02   2.3638992e-02   5.3772759e-01   6.4410593e-01   4.5481806e-01   4.4938341e-01   3.2824363e-01   1.2022469e-01   1.6906281e-01   2.3151980e-01
  -1.3004527e-01  -2.0425606e-01   1.0376660e-02  -3.2633827e-02  -1.4993919e-01  -2.5247467e-01   3.5033733e-02  -2.6125946e-02  -2.5325884e-01  -7.2580553e-02   2.0536747e-01  -3.9260830e-02   9.4922765e-02  -7.3858290e-02   1.7929124e-01   1.6009202e-01  -8.5800989e-02  -1.9702066e-01  -5.9609552e-02  -6.8990141e-02  -6.9934900e-02   7.7065297e-03   9.2115293e-02   9.9798057e-02  -4.2053209e-02  -2.0772674e-01  -1.8480329e-01  -1.6767933e-01   2.9488423e-01   1.7835960e-02  -6.4801707e-02  -2.0975540e-01  -8.1743447e-02  -1.3025989e-01  -1.2719962e-01   1.0376019e-03   3.1643540e-01   3.8356312e-01   4.0830782e-01   4.7332837e-01   3.2766734e-01   2.4162768e-01   8.0407832e-02  -4.0504443e-02   4.2469302e-02   3.0893689e-02   4.8460922e-01   5.1259291e-01   1.8573506e-01   1.5905631e-01   1.8018321e-02   5.1972166e-02   3.8301320e-01   2.8865762e-01   6.3932402e-01   5.4957428e-01  -8.9853956e-02  -1.7689919e-01  -1.7213913e-02  -9.2672660e-02   7.8668297e-02  -1.9500559e-01  -5.2517909e-02  -1.4768426e-01  -5.6276233e-02   1.0569012e-02   1.3891755e-01  -2.7613687e-03  -2.4674422e-01  -2.6350667e-01  -1.8145205e-01  -1.6434473e-01   2.0952416e-01   3.0351651e-02   1.6074023e-01   1.1634760e-01   2.5906752e-01   2.2217602e-01  -3.4154288e-02  -1.9817006e-02   3.9305778e-02  -7.2505967e-02   2.3615817e-01   7.7982514e-02   4.1518719e-01   2.0106594e-01   3.7222923e-01   3.8933012e-02   4.8830989e-01   1.6382978e-01   1.8286109e-01   2.4349579e-01  -9.2716323e-02   3.5299478e-02   7.1226198e-01   7.0062068e-01   1.0000000e+00   7.7154539e-01   7.3880511e-01   5.2605395e-01   2.3476673e-01   2.3567285e-13   7.2610637e-02   1.4297116e-01   2.5030054e-01   2.2794815e-01   3.7787827e-01   1.0933847e-01   3.8369490e-01   6.4610808e-01   5.5335895e-01   5.0008074e-01   2.6022417e-01   1.0570954e-01   2.2896326e-01   3.1037282e-01
  -2.0597842e-01  -2.1858600e-01  -8.1194320e-03  -6.4758249e-02  -1.1903214e-01  -1.6581265e-01   7.1576412e-02  -6.9866928e-02  -2.5108571e-01  -9.9290873e-02  -1.9028828e-02  -1.4979611e-01  -4.8268925e-02  -2.4111002e-01   1.0525088e-01   5.5684818e-02  -4.8679069e-02  -2.4245502e-01  -1.6436899e-01  -1.7983674e-01  -2.7452976e-03   6.1978626e-02  -1.0805518e-02   3.4081916e-02  -1.3510197e-01  -1.7777436e-01  -6.4538062e-02  -7.5652019e-02   2.0390154e-01  -6.7025195e-02  -1.1547842e-01  -2.5724806e-01  -1.7314115e-01  -2.2112338e-01  -6.6742800e-02   4.2455139e-02   2.4743571e-01   4.2858201e-01   3.2639744e-01   4.6416972e-01   3.2414612e-01   2.6319981e-01  -5.1375112e-03  -8.6738292e-02  -1.3155424e-02  -6.2918937e-02   2.9572863e-01   4.4841006e-01   7.3536125e-02   3.3752447e-02  -8.1675918e-02  -2.7780616e-02   3.6206275e-01   2.8756744e-01   4.8644030e-01   5.6212126e-01  -8.0146012e-02  -1.5002148e-01  -1.0551480e-01  -4.1936545e-02  -5.4138762e-03  -1.1266251e-01  -1.7321348e-01  -2.8376324e-01  -8.2452933e-02  -2.1269728e-02   2.9822248e-02  -5.6140804e-02  -2.8007161e-01  -2.3502533e-01  -6.3762645e-02  -6.1151704e-02   1.3593254e-01  -4.5903511e-02   8.7373371e-02   9.9225220e-02  -2.2755657e-02   5.0879183e-02  -1.2137070e-01  -1.2330938e-01  -5.5816685e-02  -1.4182578e-01   1.4724269e-01   2.8379633e-02   1.7282791e-01   1.1779046e-01   2.6232052e-01  -1.3970148e-02   5.1145295e-01   2.2638593e-01   2.6424705e-01   4.8636116e-01  -5.7503471e-03   1.1317198e-01   6.4617842e-01   7.6479942e-01   7.7154539e-01   1.0000000e+00   5.3520501e-01   6.7800799e-01   6.1444279e-02   3.3033382e-13   6.2720793e-02   1.0890337e-01  -1.8354610e-02   1.7224641e-01   2.3482309e-01   3.3561008e-01   3.3498772e-01   6.9415047e-01   4.8498991e-01   4.2400312e-01   2.8689525e-01   7.7991989e-02   1.3440985e-01   1.1806144e-01
  -1.4626766e-02   1.5279749e-01   4.6376918e-02  -7.7724729e-02  -3.2968624e-03  -3.3785536e-01  -2.0112346e-01  -1.3728109e-01  -3.4269360e-02  -1.7432594e-01   1.4494537e-01  -2.5389922e-02  -1.4612311e-02  -1.0563102e-01   3.4878622e-01   2.4341082e-01   1.1646929e-01   3.7518777e-02   1.0039997e-01   1.9300301e-01  -5.7403364e-02   2.4887139e-02   4.6073527e-03  -9.6804085e-02  -2.3547323e-01  -2.3639226e-01  -1.6563919e-01  -2.0083116e-01   2.6084231e-01   1.7690164e-01  -1.9258037e-01  -3.3017869e-01  -2.1916283e-01  -3.0987926e-01  -3.9593145e-01  -2.5212313e-01   3.5457494e-01   3.3731146e-01   4.0031706e-01   4.1467094e-01   3.1747724e-01   2.5666000e-01   1.2689240e-01  -5.1834124e-02  -2.8241334e-02  -9.1225945e-02   5.7040367e-01   4.7872851e-01   1.3266588e-01   1.7715560e-01  -7.3371642e-03  -4.5755936e-02   4.8276066e-01   3.6240423e-01   6.2733017e-01   5.7128340e-01   1.1324993e-01   1.1188130e-02  -5.6369271e-02  -2.0908930e-01  -1.1874286e-01  -2.3702167e-01  -6.7605446e-02  -1.0416251e-01  -1.8982900e-01  -1.9083213e-01  -1.9576171e-01  -3.2995508e-01  -9.9539764e-02  -1.7817705e-01  -9.2053623e-02   2.0669272e-02   3.9975509e-01   2.6820506e-01   3.4075333e-01   2.5528673e-01   1.3476503e-01   1.4951170e-01   2.5813575e-02   9.6691309e-03   2.9089354e-01   1.2318414e-01   2.8741828e-01   2.8242404e-01   3.1582647e-01  -6.7384090e-02   2.6408582e-01  -8.7473660e-02   4.1124470e-01  -2.4596396e-02   2.9375466e-01   3.2688517e-01  -1.0931435e-01  -5.1789475e-02   4.9458170e-01   4.4570843e-01   7.3880511e-01   5.3520501e-01   1.0000000e+00   4.8297705e-01   2.1305056e-01  -1.5427785e-13   4.0219435e-01   3.6696571e-01   3.2617583e-01   2.5685743e-01   3.9261156e-01   1.2448455e-01   2.8585500e-01   4.6902910e-01   4.7794540e-01   6.5860247e-01   4.7296947e-01   3.3383298e-01   3.9910558e-01   4.6095542e-01
  -8.0459584e-03  -5.6083232e-02  -7.9462242e-02  -2.0399329e-01  -2.5472358e-01  -3.7794217e-01   2.0467600e-02  -1.9311364e-01  -2.0708372e-01  -1.3237186e-01  -8.9681632e-02  -1.2663063e-01  -6.9637860e-02  -1.6618741e-01   1.3188570e-01  -1.9557966e-02  -1.2091245e-01  -1.6199222e-01   6.8651966e-02   4.1168105e-02  -1.5291307e-01  -1.0409515e-01  -3.6609916e-02  -9.1957943e-02  -2.9349696e-01  -3.0348398e-01  -2.6130965e-01  -2.7265569e-01   1.0802409e-02  -1.6110447e-01  -1.2315957e-01  -2.2798988e-01  -1.9913741e-01  -2.2164085e-01  -2.7673590e-01  -2.2250016e-01   1.4786188e-01   2.0681274e-01   1.6547879e-01   2.3168669e-01   1.8732308e-01   1.5221694e-01   1.1988471e-01  -1.7115417e-01   1.0318318e-01   1.9265438e-02   2.9152765e-01   4.5921154e-01   6.2647205e-02   6.8866543e-02  -3.5470230e-02  -1.2007623e-01   4.2015460e-01   3.9670735e-01   2.4648082e-01   4.1061782e-01   6.6991804e-02  -8.2324845e-02  -1.0234803e-01  -5.8198460e-02  -1.7923999e-01  -2.6211111e-01  -4.4293572e-01  -4.1401354e-01  -2.9216830e-01  -2.3159707e-01  -5.1212169e-02  -1.1237744e-01  -2.2776050e-02   6.5433115e-03   1.9696162e-01   2.0659763e-01   8.0877317e-02  -2.8336848e-02   6.1883136e-02   1.1684018e-01  -1.2221810e-01   2.8730076e-02  -1.6285878e-01  -1.8747343e-01  -1.0112667e-01  -1.8245066e-01   3.7486550e-02   6.5953343e-02   6.4956919e-02  -9.9595766e-02   8.0661352e-02  -1.8266186e-01   4.9793925e-01   2.2380715e-01   4.4572284e-01   7.5475464e-01   2.3220009e-01   3.9038685e-01   3.3588013e-01   4.6669256e-01   5.2605395e-01   6.7800799e-01   4.8297705e-01   1.0000000e+00   1.1322693e-01   9.5417210e-14   3.2212077e-01   3.5721947e-01   1.8046931e-01   2.2102639e-01   2.6916511e-01   5.2530845e-01   1.1419314e-01   4.3141866e-01   3.9232860e-01   4.3748499e-01   4.8683831e-01   2.7260644e-01   2.0853251e-01   2.8549977e-01
  -6.8212164e-02  -2.1737327e-01  -5.6613631e-02  -3.1438272e-02   1.1508338e-01  -1.9182809e-01  -3.5610404e-01  -3.4593572e-01   1.9417157e-01  -1.8486012e-01  -6.1902498e-03  -1.5357789e-01  -8.9318916e-02  -1.2318932e-01   2.4398878e-01   3.4226458e-02  -5.9566695e-02  -2.5124661e-01   9.8129675e-02  -1.8652024e-01   7.9276439e-02   8.4437690e-02  -1.1986257e-01  -4.3492496e-02  -2.4203151e-02   5.7028619e-02  -9.5576241e-02  -8.8837790e-02   5.4624936e-02  -5.3278771e-02  -1.3158999e-01  -2.1104025e-01  -1.7384914e-01  -2.3065488e-01  -7.4604294e-02  -1.2449114e-01   3.0582831e-01   3.9896852e-02   1.8917442e-01   3.6322675e-02  -1.8590676e-02  -2.7447678e-02   1.5665078e-01   1.0922674e-01   7.4762999e-02   1.0915851e-01   2.6766116e-01   1.7968838e-01   3.6007461e-01   2.6155260e-01   1.8412654e-01   1.8833928e-01   9.2430834e-02   2.4727190e-01   1.4377810e-01   1.5889808e-01  -1.3562410e-01  -2.2814437e-01   1.8864180e-01   4.6122347e-02  -3.3363906e-02  -2.9000020e-01   1.9973996e-02  -9.0674140e-02  -8.5894103e-02  -1.1637401e-01  -4.1918148e-02  -4.4198547e-02   1.3619043e-01  -2.0045205e-01   1.1165139e-01   2.0342105e-01   1.4458282e-01   1.4016806e-01   1.3815503e-01   1.8147986e-01   1.0507763e-01   3.1788448e-01   1.4700946e-01  -6.9663838e-02   6.8721452e-02  -4.7243526e-02   6.5767865e-02  -3.1542263e-01   1.5478336e-01  -1.0715168e-01   3.1391432e-02  -3.3794491e-02   1.2718373e-01  -1.3663067e-02   8.0573561e-02  -9.8205035e-02  -7.3940415e-02   4.2075880e-02   3.0803835e-02   7.0689396e-03   2.3476673e-01   6.1444279e-02   2.1305056e-01   1.1322693e-01   1.0000000e+00  -2.2014731e-13   2.8513541e-02   3.4669310e-02   1.9612151e-01   3.0909639e-02   3.2293588e-01   7.9140617e-02  -1.8900922e-02   7.4357828e-02   2.9323837e-02   7.9858199e-02   2.9580682e-04   1.8444307e-01   1.0178490e-01   9.3810717e-02
   3.6522588e-13   3.7004499e-13   1.2068471e-12   2.4194194e-13   5.6617989e-14  -5.7880912e-14  -2.4439925e-13   1.2044436e-13   1.2995930e-13   1.4798569e-13   5.8502603e-13   4.6550264e-13   1.3315063e-13  -4.4901338e-14   6.1249658e-13   3.7334808e-13  -1.6010817e-13   2.1640870e-13  -7.1259277e-15  -2.8007273e-13  -2.8725445e-14   3.6246537e-14  -1.0145029e-13   1.4899416e-13   3.5697080e-14   3.0627491e-15   8.5970070e-14  -4.4675786e-16  -2.4048146e-13   1.1612762e-14  -1.7412993e-13   4.7910169e-13   7.0869069e-14  -2.6396317e-13  -8.7269354e-14  -1.2181613e-13  -2.7064385e-13  -6.5509642e-14   4.1554378e-13   4.1579551e-13  -1.0127833e-13  -1.0385318e-13   1.3505316e-13   8.0877435e-13  -7.7734314e-14  -1.4732754e-13   6.5643433e-13  -2.6018509e-13   2.4179522e-13  -1.4013045e-13   1.3584481e-13  -5.9103747e-13   2.6678604e-14   1.1769473e-13  -4.6478692e-13   2.2099072e-13   9.4242590e-14   3.1558137e-13  -4.6243563e-13   1.6932797e-13   8.5184930e-14   7.2433706e-13   5.7503946e-13  -1.3125283e-13  -2.8987765e-13  -1.6242547e-13   3.5545253e-13   7.0640030e-14   1.2680446e-13  -4.3831038e-13  -5.0958878e-13  -1.9300377e-13  -4.6367169e-14   7.5537410e-13  -3.6681201e-13  -1.0898981e-13  -7.8808660e-13   5.1500887e-13  -5.2406416e-14   3.1703321e-13  -2.9114222e-13  -1.4437927e-13   2.8558258e-13  -2.4843105e-13  -2.2768335e-13  -3.1677486e-13   1.6038133e-13  -1.2466197e-14  -1.5330495e-13  -3.2570210e-15   3.3617841e-13  -9.2660013e-14  -3.4143520e-14  -6.9317669e-15  -5.6629756e-14  -1.9083244e-13   2.3567285e-13   3.3033382e-13  -1.5427785e-13   9.5417210e-14  -2.2014731e-13   1.0000000e+00  -2.6294337e-13   1.0510939e-14   2.9224610e-13   1.6094160e-13   2.6112880e-14  -1.5195652e-13  -1.0567088e-14  -7.3603648e-14  -9.5032809e-14  -6.4783630e-14  -4.5109357e-13  -1.0450369e-13   2.7168697e-14  -1.2495397e-13
   7.8240045e-02   2.2771698e-01   1.9269403e-02  -1.3907213e-01   2.9052176e-02  -1.9911036e-01  -6.3111079e-02  -8.5059583e-02   2.0525414e-01  -2.3804567e-01  -8.7831919e-02  -5.6498618e-02  -8.3500972e-02  -1.4400644e-01   2.4798881e-02  -9.1521712e-02   1.2465699e-01   2.2160077e-01   2.7570741e-01   2.4842514e-01  -9.2424064e-02  -7.8409398e-02  -1.0747355e-01  -1.8429641e-01  -2.1410173e-01  -1.1721160e-01  -1.6820681e-01  -1.8844632e-01  -8.6944682e-02   4.6112661e-02  -1.2743699e-01  -7.4037007e-02  -1.8682263e-01  -1.2068651e-01  -2.6393787e-01  -1.8918240e-01  -7.2533722e-02  -8.0432017e-02  -1.0301916e-01  -9.7761500e-02  -1.6467789e-01  -1.1916678e-01   2.5693953e-01   7.4281241e-02   1.1229331e-01   6.6339474e-02   2.9284865e-01   2.6565676e-01   3.5955109e-02  -1.7483108e-03   5.1457671e-02  -1.1894803e-01   1.4784428e-01   2.5995002e-01  -1.0957426e-01   1.9912761e-02   1.9787501e-01   1.7719533e-01  -6.9466223e-02  -1.5171020e-01  -2.9050986e-01  -2.3289189e-01  -2.6734592e-01  -1.7632423e-01  -1.2953936e-01  -1.9991783e-01  -9.8296262e-02  -1.1835985e-01   9.5396838e-02   1.1057546e-01   1.8633538e-01   1.9798636e-01   4.0969798e-02   3.8101340e-02  -4.2651060e-02  -4.1323402e-03  -2.5149796e-01  -2.1983323e-01  -1.7809460e-01  -5.2193721e-02   8.2258325e-02  -2.3041370e-02  -1.1704969e-01   1.5264315e-01  -1.3507750e-01  -1.9040315e-01  -2.1421149e-01  -2.3923599e-01   2.5271973e-02  -1.0962044e-01   3.2069708e-01   3.5256015e-01   2.2949931e-01   2.1294302e-01  -4.1792115e-02   8.6225374e-03   7.2610637e-02   6.2720793e-02   4.0219435e-01   3.2212077e-01   2.8513541e-02  -2.6294337e-13   1.0000000e+00   7.2640446e-01   3.0261460e-01   2.7474787e-01   1.3488994e-01  -1.3881095e-02  -3.1338751e-02  -5.0116721e-02   2.8525770e-01   5.1444064e-01   6.2350367e-01   7.4973273e-01   4.0055777e-01   3.5713495e-01
   9.6505907e-02   1.2809167e-01   4.0852129e-02  -7.2751359e-02  -1.3186360e-02  -1.5249804e-01  -2.1474068e-02  -2.8410270e-02   1.7647370e-01  -4.3547433e-02  -9.1725245e-02  -1.9385938e-02  -2.9858788e-02  -1.3227823e-01  -7.1034930e-02  -1.1185844e-01   1.2229352e-01   1.6606049e-01   1.6983462e-01   1.5374261e-01  -7.1384925e-02  -2.8066635e-03  -1.4994050e-01  -2.2125747e-01  -7.5097246e-02   5.8910377e-03  -2.0609306e-01  -1.7939675e-01  -1.0701965e-01   5.2411021e-02  -1.0740276e-01  -5.0201360e-02  -1.4324802e-01  -7.2571667e-02  -2.0468459e-01  -1.0461007e-01  -7.1167402e-02  -1.2222677e-01  -9.4189084e-02  -1.1182598e-01  -1.7087356e-01  -1.7305546e-01   2.6418802e-01   1.5563292e-01   1.8003167e-01   1.1998856e-01   3.3549520e-01   2.8130321e-01   7.9486400e-02   4.5571154e-02   6.2195168e-02  -1.1918054e-02   1.0742062e-01   2.7528415e-01  -6.7324916e-02   4.5530099e-02   1.5427813e-01   1.2225488e-01  -6.5625274e-02  -8.0419064e-02  -1.7242987e-01  -1.6165405e-01  -2.1111984e-01  -1.0492803e-01  -4.1075617e-02  -5.0036630e-02  -2.3094984e-02  -3.4880921e-02   6.5712348e-02   7.7283390e-02   8.3708374e-02   1.2931003e-01  -4.9232054e-03  -3.7359998e-03  -1.0294481e-01  -8.1229574e-02  -1.3093171e-01  -1.5043027e-01  -9.4985077e-02  -3.1628381e-02   6.9539911e-02   2.9264820e-02  -1.5604013e-01   1.7406462e-01  -6.9910535e-02  -7.0542686e-02  -1.9903121e-01  -1.8322830e-01   3.8561769e-02   9.5172810e-03   2.5338723e-01   3.2962146e-01   1.9274287e-01   2.1116216e-01  -5.9252097e-03   7.2755098e-02   1.4297116e-01   1.0890337e-01   3.6696571e-01   3.5721947e-01   3.4669310e-02   1.0510939e-14   7.2640446e-01   1.0000000e+00   3.0516173e-01   3.7977390e-01   2.3360335e-01   2.2582873e-02   9.3787932e-02  -3.0938030e-02   2.4243177e-01   4.5193450e-01   6.1445999e-01   7.0183948e-01   4.1100916e-01   4.1331547e-01
  -2.9010006e-02   6.2276425e-02   1.0514533e-01  -6.7755744e-02   1.2572476e-02  -2.5094188e-01   5.3779925e-02  -2.7864553e-02   9.2206942e-02  -1.7167101e-01   1.1148270e-01  -2.8724405e-02  -5.1827947e-02   2.3263465e-02   7.7465942e-02   1.5428761e-02  -4.2621031e-03  -9.0691480e-02   2.8131065e-01   1.8360222e-01  -1.3145663e-01  -1.0384371e-01   9.7542944e-02  -8.2041041e-02  -1.7639819e-01  -1.9806810e-01  -1.9421498e-01  -2.0691444e-01   8.3914287e-02   3.7767902e-02  -8.7407829e-02  -9.6221641e-02   4.4166051e-02   7.2013337e-02  -1.0153070e-01  -1.8021805e-01   3.7255298e-02  -8.1883752e-02   1.2442498e-01  -6.0762166e-03   6.2499902e-02   2.8614940e-02   1.6236728e-01  -7.5878739e-03   1.8446613e-01   1.1851756e-01   2.0482125e-01   1.3212625e-01  -4.1528575e-02  -6.4467967e-03   4.0705506e-03  -6.1063740e-02   4.2392345e-03   4.5456033e-01   6.2989232e-02   6.1382728e-02   2.5184071e-02  -6.2167259e-02  -1.6991533e-02  -1.0425987e-01   1.0390768e-02  -2.1254263e-01  -6.0493757e-02  -5.9298711e-02   1.0604992e-01   7.9439899e-02   7.8398262e-02  -6.4057427e-03   1.0598038e-01   9.5177358e-03  -4.7022553e-02  -1.5514523e-02   2.2272762e-01   2.0132359e-01   1.1118794e-01   9.9597180e-02   8.5789314e-02   1.0294971e-01  -2.7131126e-02  -1.1265984e-01   6.8659579e-03  -4.5312546e-02   1.2274617e-01   5.2628664e-02   2.2673933e-01   6.1865307e-02   7.7241963e-02  -2.1237892e-02   1.3751936e-01   1.0644363e-01   1.7548219e-01   1.8929680e-01   5.9167277e-02   2.1615022e-01   2.2349162e-01   1.0458558e-01   2.5030054e-01  -1.8354610e-02   3.2617583e-01   1.8046931e-01   1.9612151e-01   2.9224610e-13   3.0261460e-01   3.0516173e-01   1.0000000e+00   4.7859180e-01   2.4659555e-01  -1.4078072e-01   2.7889640e-01   7.4092904e-02   3.1758895e-01   2.9045668e-01   2.9317073e-01   4.1976413e-01   6.7516881e-01   7.5046490e-01
  -1.7373764e-01   2.8480664e-02   9.8500258e-02  -2.6033465e-02   2.7227882e-01   5.3143172e-02   5.5529934e-02  -1.1378366e-01   1.7455229e-01  -4.7499323e-02  -1.1517313e-02  -1.2559202e-01  -3.5645887e-02  -1.0253933e-01   1.3176214e-01   5.8741491e-02   1.0228884e-01  -5.4799124e-02   5.4552571e-02  -8.8264076e-03   5.0856884e-02  -1.6112327e-02  -1.0117309e-02  -1.2462511e-01  -1.3122167e-01  -1.1494525e-01   1.2905095e-01   4.7058171e-02   1.6578664e-01   7.3223273e-02  -1.1605644e-01  -1.4439031e-01  -7.2580335e-02  -1.0154403e-01  -5.7158866e-02  -3.0318571e-02   4.8834234e-03   4.2394049e-03   1.7166333e-01   1.4441283e-01   1.2386623e-01   1.2734272e-01   1.2166175e-01   1.4846545e-01   5.4792326e-02   2.8610879e-02   2.2016709e-01   1.4190890e-01  -3.4468358e-02   9.6117617e-02   2.3879189e-02   1.0033783e-02   3.4552267e-02   3.3393637e-01   1.2954877e-01   1.5018691e-01  -1.9170503e-03   2.3141687e-02  -6.2869906e-02  -1.0383615e-01  -7.1345671e-03  -1.1506107e-01  -4.1071216e-02  -1.0533422e-01   4.9426674e-02   6.8835169e-02  -5.6218837e-02  -1.2494394e-01  -1.1650199e-01  -1.6975775e-01  -1.3180672e-01  -8.1416771e-02   1.0779136e-01   7.0953489e-02   2.8798418e-04   1.8654955e-02  -3.1146466e-02  -7.4991269e-02  -3.8660239e-02  -6.4455081e-02   4.0588265e-02  -5.6873118e-02   2.2187117e-01  -1.2494631e-01   8.5872307e-02  -5.6393714e-02   1.2229601e-01  -1.7815068e-01   1.4324637e-01  -1.4106993e-01   1.9683447e-02   1.5483490e-01  -8.2463008e-02   3.0132508e-02   2.8023828e-01   2.0702998e-01   2.2794815e-01   1.7224641e-01   2.5685743e-01   2.2102639e-01   3.0909639e-02   1.6094160e-13   2.7474787e-01   3.7977390e-01   4.7859180e-01   1.0000000e+00   1.6808147e-01  -5.3601185e-02   3.6325835e-01   7.5657589e-02   2.3636727e-01   2.1701520e-01   2.0771823e-01   3.2483066e-01   5.7375353e-01   7.3542689e-01
   4.0192352e-02  -1.8139493e-01  -4.2281242e-02  -2.6365544e-02  -1.4964099e-01  -3.6023286e-01  -9.5276514e-02  -1.5816838e-01  -6.0995458e-02  -8.0048598e-02  -1.7516571e-01  -3.0470272e-02  -3.1779466e-02  -1.8320781e-01   1.5989493e-01   1.8421872e-01  -1.2422792e-01  -1.5425024e-01   1.8129460e-01   1.2423602e-01  -4.1935792e-04   9.1259370e-02   4.0898013e-02   1.4485551e-03  -4.1331550e-02  -1.2027620e-01  -2.9608429e-01  -2.6305582e-01   2.8384794e-02   4.8167023e-02   4.6177099e-02  -5.4407841e-02  -9.4479132e-02  -1.6657153e-01   2.7748899e-03  -7.4002081e-02   1.4079722e-01   1.1937605e-01   2.5804583e-01   2.1157138e-01   1.7652711e-01   3.1529400e-02   1.4705923e-01  -3.2558243e-02   1.5812408e-01   1.0658998e-01   2.5295837e-01   1.9883681e-01   2.5046844e-01   2.5845612e-01   2.1759209e-02   6.7939414e-02   1.3744389e-01   2.6546031e-01   2.8381142e-01   2.3655217e-01   5.7514021e-03  -2.3610080e-01   2.0423072e-01   9.0697875e-02   8.2261750e-02  -1.7727331e-01   2.6448317e-02  -1.9727142e-01   3.6771475e-02  -1.5363328e-02   1.7743965e-01   6.4342353e-02   3.3173517e-02  -5.2666988e-02   8.1555628e-02   6.9605691e-02   1.6414857e-01   7.9914890e-02   1.9630559e-01   1.7255096e-01   1.4867077e-01   2.6832030e-01   3.9827204e-02  -5.3636833e-02   7.8518251e-02  -4.7203716e-02   7.8794237e-02   1.6062124e-01   2.2238647e-01  -8.4248420e-02   1.5337742e-01  -7.2170236e-02   2.8501396e-01   2.6633944e-02   2.1999998e-01   2.2557339e-01  -7.3807611e-03   9.1539528e-02   4.5436501e-03   7.5589361e-02   3.7787827e-01   2.3482309e-01   3.9261156e-01   2.6916511e-01   3.2293588e-01   2.6112880e-14   1.3488994e-01   2.3360335e-01   2.4659555e-01   1.6808147e-01   1.0000000e+00   2.1973563e-01  -9.1707416e-02   1.9468905e-01   2.7293278e-01   2.1761619e-01   2.2428776e-01   1.6576529e-01   1.3040783e-01   2.1259282e-01
  -2.1292787e-02  -4.2810832e-03   2.3987376e-02   2.0726467e-01  -2.4027685e-01  -1.3836275e-01   1.2705139e-01   8.5738549e-02  -1.4568866e-01   3.9777348e-02  -2.1697462e-01   5.8506521e-03  -1.1724536e-02  -1.3223783e-01   2.2429206e-01   1.6322621e-01  -2.3253421e-01  -2.1098183e-01  -1.5252055e-01  -9.9994773e-02   1.0183121e-02   8.8750859e-03  -7.7714054e-02  -5.3513669e-02  -3.3863126e-01  -2.9997741e-01  -6.3567900e-02  -6.9952158e-02   8.0667732e-02  -2.5995691e-02  -7.0589451e-02  -2.0192154e-01  -1.2480342e-01  -1.2537509e-01  -1.9429162e-01  -2.1954106e-01   8.5175199e-02   2.1725254e-01   1.1299660e-01   2.8498132e-01   1.9226130e-01   3.6869285e-01  -8.0253055e-02  -2.7598159e-01  -1.5885046e-01  -1.1953309e-01   4.5177234e-02  -2.3654790e-03   7.9769157e-02   1.7978137e-01   8.8915684e-02   1.5647477e-01   2.6939483e-01   2.7859265e-02   1.9964848e-01   2.1246076e-01  -2.1549026e-03   1.1842912e-02  -3.5694836e-02   1.9709053e-02  -4.0414330e-02   2.9272545e-02  -1.8048497e-01  -1.2339915e-01  -1.6347955e-01  -5.8308214e-02  -1.1041151e-01  -1.4379772e-01  -1.7440886e-01  -1.9953138e-01   3.0077811e-02   1.5977187e-02   3.5035811e-01   2.3550294e-01   4.1832734e-01   3.9862385e-01  -4.6127001e-02   6.8987118e-03   4.5830979e-02  -9.4182557e-02  -5.4390460e-02  -1.2835004e-01   1.8062770e-01   8.2474109e-02  -4.2775825e-02  -1.2271848e-01   6.8852886e-02  -3.2429528e-01   2.8473882e-01   1.5514401e-01  -5.1492045e-02   4.5702495e-01  -2.1110750e-01  -4.3477930e-02   3.1121718e-02   2.3638992e-02   1.0933847e-01   3.3561008e-01   1.2448455e-01   5.2530845e-01   7.9140617e-02  -1.5195652e-13  -1.3881095e-02   2.2582873e-02  -1.4078072e-01  -5.3601185e-02   2.1973563e-01   1.0000000e+00  -1.1518262e-01   6.9230239e-02  -9.1028047e-02  -7.6583640e-02  -1.9122739e-02  -1.2775621e-01  -2.2745731e-01  -1.3649522e-01
  -2.2999195e-01  -1.0838055e-01   1.3832337e-01  -1.3459386e-01   2.1401036e-01   7.9702073e-02  -6.6316092e-02  -1.5430707e-01  -3.2871932e-02  -1.2782754e-01   1.7050032e-01  -2.8912357e-01  -1.3844996e-01  -1.1128028e-01   2.3260322e-01   2.0921750e-01   1.3972135e-01  -1.0298253e-01   1.1370772e-01  -9.4243585e-02   9.5046273e-02   3.5144746e-02   2.6270497e-01   1.5472450e-01   2.7046366e-02   2.1353427e-02   2.2808126e-01   1.5229621e-01   1.9938344e-01   1.3489799e-01  -2.2395951e-02  -1.0362605e-01  -1.5541357e-01  -1.3586066e-01  -1.3291945e-02   6.4310943e-02   3.0846167e-01   3.3390690e-01   2.7734425e-01   2.6697659e-01   3.0712406e-01   2.4207048e-01  -1.7508152e-02   9.9069401e-02  -1.0614178e-01  -1.8420576e-01   2.3496863e-01   1.3205823e-01  -2.8800665e-01  -2.0840800e-01  -1.8491596e-01  -2.6753149e-01   2.0315090e-02   2.3230582e-01   2.9836113e-01   1.9897883e-01  -1.7710440e-01  -5.5731360e-02  -3.1341643e-01  -2.2468250e-01  -2.4040185e-01  -2.2928016e-01  -8.0884144e-02  -1.4669066e-01  -2.0074911e-02   5.6135825e-02  -1.4700484e-01  -1.9710263e-01  -8.8467656e-03  -1.1794843e-01  -2.3458882e-01  -1.5910845e-01   9.4710312e-02   1.2605165e-02   3.1802440e-02   9.8125878e-03   1.5102074e-02   1.1991508e-02   2.1528952e-01   9.4140157e-02   1.0186540e-01   7.2497851e-02   4.4643057e-01   1.0353607e-01   3.4559854e-01   8.5754833e-02   3.2504942e-01  -8.6747243e-02   2.7790172e-01  -1.6633701e-01  -9.3594526e-03  -1.9408113e-02  -1.1318851e-01  -8.1804523e-02   7.1070292e-01   5.3772759e-01   3.8369490e-01   3.3498772e-01   2.8585500e-01   1.1419314e-01  -1.8900922e-02  -1.0567088e-14  -3.1338751e-02   9.3787932e-02   2.7889640e-01   3.6325835e-01  -9.1707416e-02  -1.1518262e-01   1.0000000e+00   4.8667940e-01   2.3826907e-01   3.6130598e-01   1.3924482e-01   1.3917609e-01   2.9977065e-01   4.4177287e-01
  -2.0746419e-01  -2.4775461e-01   7.6194816e-06  -1.9697429e-01  -5.5735898e-02  -1.6859816e-01  -4.4236838e-02  -1.6636897e-01  -2.4265977e-01  -2.1251920e-01   1.4021439e-01  -2.0847014e-01  -1.2470691e-01  -1.4203235e-01   1.1205673e-01   2.1453363e-02  -8.7823713e-02  -3.0041172e-01  -4.5865156e-02  -1.6245786e-01  -4.6592772e-02   4.8295381e-02   1.3555073e-01   1.4818515e-01  -6.1365006e-02  -7.2628956e-02  -1.3433663e-01  -6.9557180e-02   1.8474051e-01  -4.0494817e-02  -1.3164760e-01  -1.9702984e-01  -1.4896790e-01  -1.9836772e-01  -1.5812634e-02   1.3280329e-01   3.6472383e-01   4.5756481e-01   3.6740411e-01   3.8418527e-01   3.0642762e-01   1.4690991e-01  -1.0226354e-02  -7.4189501e-02  -7.0236667e-02  -1.2912176e-01   2.7453545e-01   3.3006526e-01  -7.4032081e-02  -1.2039646e-01  -1.7492540e-01  -2.2682710e-01   1.8197155e-01   2.4644212e-01   4.6050848e-01   3.8622022e-01  -1.5516467e-01  -2.3655609e-01  -1.2707951e-01  -2.2338075e-01  -5.1318346e-02  -2.5025847e-01  -4.4175016e-02  -2.8842234e-01  -4.1695233e-02  -7.6586234e-02   8.3822938e-02  -3.2423128e-02  -1.6174496e-01  -1.5351008e-01  -4.4896582e-02   4.1658376e-02   1.6390216e-02  -1.6905999e-01  -1.1286336e-02  -2.3382013e-02   2.0259041e-02   1.1929186e-01  -9.1207223e-02  -1.2224373e-01  -3.7305195e-02  -1.4542203e-01   1.9486021e-01  -4.0261207e-02   3.5503098e-01   1.3224783e-01   3.1196114e-01   1.5464126e-01   4.7032419e-01   1.1442325e-01   3.0420790e-01   3.1424744e-01   1.1478715e-01   1.7640536e-01   6.7008150e-01   6.4410593e-01   6.4610808e-01   6.9415047e-01   4.6902910e-01   4.3141866e-01   7.4357828e-02  -7.3603648e-14  -5.0116721e-02  -3.0938030e-02   7.4092904e-02   7.5657589e-02   1.9468905e-01   6.9230239e-02   4.8667940e-01   1.0000000e+00   6.5197567e-01   5.5184619e-01   2.8544570e-01   9.4801986e-02   1.3893554e-01   1.7674869e-01
  -2.1634959e-01  -1.6810196e-01  -1.6433491e-01  -1.9461713e-01  -6.2615575e-02  -1.8804391e-01  -4.3584900e-02  -6.1512133e-02  -1.1993611e-01  -2.2019134e-01   1.2668436e-01  -1.4531831e-01   5.4085165e-03  -1.1290484e-01  -4.5960601e-02  -2.2924934e-01  -4.8953579e-02  -1.6989445e-01  -3.7378125e-02  -6.8793577e-03  -2.2069099e-01  -1.7512620e-01  -9.6214943e-02  -7.6569497e-02  -1.0984454e-01  -1.5569644e-01  -2.9299369e-01  -1.9052414e-01   1.2179166e-01  -1.1944888e-01  -2.6784137e-01  -2.0286982e-01  -1.2694927e-01  -1.3166869e-01  -4.8282471e-02   2.1149686e-01   2.8281497e-01   2.9791933e-01   3.8952711e-01   3.3167119e-01   2.5119049e-01  -4.4660461e-02  -2.6489313e-02  -5.1760236e-02  -8.2320784e-03  -4.6571380e-02   2.3126331e-01   3.7877417e-01   4.5607147e-02   1.8753689e-02  -1.0226798e-01  -1.9788701e-01   2.1167168e-01   4.3964937e-01   3.1464453e-01   2.8367786e-01  -1.1433682e-01  -1.4584411e-01   7.1731112e-02  -5.9094629e-02   1.2839280e-01  -1.1601483e-01   4.5938793e-02  -1.7331325e-01   1.5124428e-02  -5.0284521e-02   2.4582932e-01   1.2533518e-01  -1.3763673e-01   3.7889933e-02  -6.1037027e-02  -1.7906719e-02  -6.1478175e-03  -2.2204772e-01  -1.4915850e-01  -2.4411535e-01   4.9042628e-02   1.1656715e-01  -2.4841561e-01  -1.7538380e-01  -7.9879634e-02  -2.6933181e-01   4.8609636e-02   1.1588039e-02   1.3409619e-01  -2.1833085e-02   2.3070689e-01   1.3202884e-01   2.4696040e-01   5.2730191e-02   3.3631779e-01   2.8848151e-01   2.9985359e-01   3.4656128e-01   3.8309227e-01   4.5481806e-01   5.5335895e-01   4.8498991e-01   4.7794540e-01   3.9232860e-01   2.9323837e-02  -9.5032809e-14   2.8525770e-01   2.4243177e-01   3.1758895e-01   2.3636727e-01   2.7293278e-01  -9.1028047e-02   2.3826907e-01   6.5197567e-01   1.0000000e+00   6.1121517e-01   4.0909964e-01   3.1731811e-01   2.7023393e-01   3.7302652e-01
   4.5031126e-02   1.3886541e-01  -1.4157796e-01  -3.5828958e-01  -2.4766646e-02  -3.1805283e-01  -2.7422406e-01  -3.1234486e-01  -2.0409122e-02  -2.1128854e-01  -2.9037094e-02  -2.3666409e-01  -2.2525435e-01  -2.3004811e-01   9.5860471e-02  -8.7600345e-02   5.6440542e-02   1.5066075e-02   2.8621989e-01   2.5606875e-01  -4.5957147e-02  -4.0043546e-02  -6.1504240e-02  -1.6738469e-01  -1.4057304e-01  -1.3270131e-01  -2.2683675e-01  -2.3455452e-01  -5.5158911e-02   2.9469815e-02  -2.4037923e-01  -2.3068248e-01  -2.6919648e-01  -2.8176321e-01  -2.8883902e-01  -1.3828712e-01   3.0662996e-01   2.1202152e-01   1.6287669e-01   6.0595787e-02   5.1734747e-02  -7.6446864e-02   2.7401066e-01   8.9637885e-02   7.1844054e-02  -7.1833056e-02   5.7995722e-01   4.6646333e-01  -6.8169255e-02  -1.2601332e-01  -2.1513796e-01  -3.6364274e-01   2.6660407e-01   3.4161182e-01   2.0850800e-01   2.5222614e-01   1.3594657e-01   1.0474856e-01  -1.9996793e-01  -2.5943394e-01  -3.2713158e-01  -3.6555161e-01  -2.3801679e-01  -3.2247773e-01  -2.0479011e-01  -2.7866706e-01  -1.2813887e-01  -2.2790031e-01   2.0675627e-01   1.3433906e-01   1.9241615e-01   2.9675007e-01  -4.1726164e-02  -1.1212038e-01  -6.2223046e-02  -9.7027160e-02  -1.3850188e-01  -5.4510405e-02  -1.7265045e-01  -1.3052912e-01   6.2822440e-02  -1.2443730e-01   4.0088000e-03   7.5660181e-02   9.9587120e-02  -1.7283335e-01  -8.5983116e-02  -1.0959767e-01   2.4468943e-01  -1.2838849e-01   4.7100598e-01   2.6374588e-01   3.2881976e-01   2.8787838e-01   4.5578483e-01   4.4938341e-01   5.0008074e-01   4.2400312e-01   6.5860247e-01   4.3748499e-01   7.9858199e-02  -6.4783630e-14   5.1444064e-01   4.5193450e-01   2.9045668e-01   2.1701520e-01   2.1761619e-01  -7.6583640e-02   3.6130598e-01   5.5184619e-01   6.1121517e-01   1.0000000e+00   7.0244423e-01   5.1123657e-01   3.6847386e-01   3.5976166e-01
   1.9813393e-01   1.6500050e-01  -1.1269946e-02  -2.5179763e-01  -1.1231147e-01  -3.6490416e-01  -9.3313744e-02  -2.3521603e-01   1.1483496e-02  -3.3328752e-01  -2.0010198e-01  -2.8600880e-01  -2.9132191e-01  -3.6782501e-01  -1.0478469e-01  -2.9842864e-01  -6.2634483e-03   2.8820284e-02   2.8065216e-01   3.3155857e-01  -2.2624406e-01  -1.9467724e-01  -1.9128935e-01  -3.4332418e-01  -2.7763496e-01  -2.4380263e-01  -3.0363277e-01  -3.2291514e-01  -2.7064903e-01  -2.3090234e-01  -2.7791543e-01  -2.2601529e-01  -2.5499261e-01  -2.3021660e-01  -3.1358916e-01  -2.3412558e-01   1.0161052e-01   5.0432573e-02  -2.0544680e-02  -3.1872541e-02  -4.4855071e-02  -2.3537541e-01   2.9646912e-01   3.3520952e-02   2.4593742e-01   9.3124937e-02   3.4641271e-01   3.6213724e-01  -3.0146348e-02  -1.1394195e-01  -1.3241451e-01  -3.1987427e-01   2.3985068e-01   3.5478653e-01   6.5108792e-02   1.8873552e-01   1.8173094e-01   7.3623736e-02  -9.4294841e-02  -1.1966887e-01  -3.5078783e-01  -3.5083719e-01  -4.1865672e-01  -4.0150727e-01  -3.2016664e-01  -3.9300641e-01  -8.3080706e-02  -1.2717368e-01   2.3779831e-01   2.8042315e-01   2.4129330e-01   4.3313310e-01  -1.2867978e-01  -1.0625980e-01  -2.0984303e-01  -1.1796053e-01  -3.8114109e-01  -2.0894031e-01  -3.7199801e-01  -3.4137898e-01  -1.1072196e-01  -2.1337526e-01  -1.0545779e-01   6.8559691e-02  -1.0647983e-01  -2.6514762e-01  -1.4190850e-01  -1.8380319e-01   2.9644238e-01  -4.7813177e-02   6.8851776e-01   5.4591825e-01   5.3934832e-01   5.2939628e-01   1.2695308e-01   3.2824363e-01   2.6022417e-01   2.8689525e-01   4.7296947e-01   4.8683831e-01   2.9580682e-04  -4.5109357e-13   6.2350367e-01   6.1445999e-01   2.9317073e-01   2.0771823e-01   2.2428776e-01  -1.9122739e-02   1.3924482e-01   2.8544570e-01   4.0909964e-01   7.0244423e-01   1.0000000e+00   6.4464398e-01   4.1290408e-01   3.5176627e-01
   1.2524160e-01   5.6538845e-02   1.5935667e-03  -2.2043126e-01   1.3721564e-01  -1.6610889e-01  -2.1668562e-01  -2.7390045e-01   3.1470738e-01  -1.8869158e-01  -9.5419481e-02  -2.2946671e-01  -2.3190648e-01  -2.0688686e-01   4.3687271e-03  -1.4501367e-01   1.3892539e-01   5.2842794e-02   3.6527094e-01   2.3484041e-01  -4.1606338e-02   1.1270989e-02  -1.4104229e-01  -2.1067221e-01  -9.2173543e-02   7.9905054e-02  -1.4292967e-01  -1.6528716e-01  -1.0664196e-01  -8.1378812e-02  -1.7262068e-01  -8.1823518e-02  -1.7582040e-01  -1.6768152e-01  -1.6818624e-01  -1.2994910e-01   7.1237189e-02  -7.9778441e-02  -1.8250926e-02  -1.0498421e-01  -1.1788607e-01  -2.2890736e-01   2.1954657e-01   8.5259415e-02   1.4964988e-01   9.0770440e-02   2.6963767e-01   1.9354466e-01   6.2701751e-02  -2.3624789e-02  -7.6465957e-03  -1.5510993e-01   7.2453720e-02   3.5606004e-01  -8.6780951e-02  -4.1534130e-04   1.5413739e-01   1.7263441e-02   9.3490286e-03  -2.9188464e-02  -2.1603049e-01  -3.0386925e-01  -2.0269757e-01  -2.0104729e-01  -1.0223097e-01  -1.5410138e-01  -2.0917454e-02  -6.4754965e-02   3.5317135e-01   2.1035579e-01   1.7606892e-01   2.9474492e-01  -4.1631416e-02  -3.3577665e-02  -1.6399735e-01  -3.2463974e-02  -2.2470572e-01  -1.2154519e-01  -1.8674699e-01  -1.7832622e-01   7.0329121e-03  -8.6602812e-02  -1.3811841e-01   1.5694589e-02  -5.5738568e-02  -2.2563926e-01  -1.8367713e-01  -1.3011952e-01   8.9323069e-02  -1.0751609e-01   4.4424534e-01   2.5619045e-01   3.6739537e-01   3.5082544e-01   1.8759093e-02   1.2022469e-01   1.0570954e-01   7.7991989e-02   3.3383298e-01   2.7260644e-01   1.8444307e-01  -1.0450369e-13   7.4973273e-01   7.0183948e-01   4.1976413e-01   3.2483066e-01   1.6576529e-01  -1.2775621e-01   1.3917609e-01   9.4801986e-02   3.1731811e-01   5.1123657e-01   6.4464398e-01   1.0000000e+00   5.9989060e-01   4.3908498e-01
  -1.0360874e-01   6.3059627e-02   1.4503543e-01  -1.3441915e-01   2.7322763e-01  -1.0057483e-01  -1.2915531e-01  -2.9301112e-01   2.8658619e-01  -1.7814071e-01   5.2010036e-03  -2.0265910e-01  -1.5404024e-01  -7.2123212e-02   2.0674921e-01   1.1731839e-01   1.2584026e-01  -3.0657309e-03   2.7633019e-01   1.9147396e-01  -2.8426612e-02  -9.4202882e-03   3.8907998e-02  -1.4010760e-01  -1.5666666e-01  -9.1639277e-03  -7.1543644e-03  -7.4960177e-02   1.5988549e-01   8.0558357e-02  -1.0681295e-01  -9.8514542e-02  -1.0250400e-01  -1.6032276e-01  -1.9998102e-01  -1.8982620e-01   8.3814540e-02  -2.9027875e-02   1.3272027e-01   1.1126104e-02   3.8070117e-02   1.5704016e-03   1.6374365e-01   1.1937151e-01   1.1831602e-01   4.5802903e-02   2.7225003e-01   1.9971453e-01  -7.4247892e-02  -6.0554058e-02  -1.2424193e-01  -1.4133308e-01  -3.0836339e-02   3.2026593e-01   7.8904036e-02   1.6629325e-01   3.8719725e-02  -2.3196536e-02  -1.7611286e-01  -2.2441775e-01  -1.9454225e-01  -2.8243500e-01  -1.6788955e-01  -1.8141022e-01  -9.6828060e-02  -9.1779956e-02  -1.7188154e-01  -2.1759729e-01   1.2273142e-01   1.2258093e-02  -4.3577836e-02   1.3717303e-01   1.7586922e-01   1.6268980e-01   6.2919807e-02   1.1464450e-01  -1.0184140e-01  -1.9476907e-02  -1.1352360e-01  -1.5460576e-01   4.6715360e-02  -8.6378751e-03   1.7538092e-01  -9.6604689e-02   8.2218825e-02  -1.2042908e-01   4.2516228e-02  -8.6261154e-02   1.4033861e-01  -1.6010305e-01   2.5693171e-01   1.9570379e-01   9.9745076e-02   1.7250146e-01   2.3218453e-01   1.6906281e-01   2.2896326e-01   1.3440985e-01   3.9910558e-01   2.0853251e-01   1.0178490e-01   2.7168697e-14   4.0055777e-01   4.1100916e-01   6.7516881e-01   5.7375353e-01   1.3040783e-01  -2.2745731e-01   2.9977065e-01   1.3893554e-01   2.7023393e-01   3.6847386e-01   4.1290408e-01   5.9989060e-01   1.0000000e+00   7.5583893e-01
  -1.0398306e-01   1.0464653e-01   3.7807349e-02  -1.2575073e-01   2.4238689e-01  -1.0979072e-01  -8.9456195e-02  -1.8404637e-01   1.3561954e-01  -2.4590462e-01   7.9095615e-02  -1.1858566e-01  -4.9933862e-02  -5.2291122e-03   1.7324300e-01   5.7705839e-02   6.5304526e-02  -4.1452185e-02   2.0657884e-01   1.6991931e-01  -4.6902100e-02  -4.5902044e-02   1.0003927e-01  -8.2086434e-02  -1.8414701e-01  -1.2660774e-01  -1.9453660e-02  -6.4698515e-02   1.4532612e-01   1.0234438e-01  -1.3267108e-01  -1.7268421e-01  -6.3071034e-02  -7.1162991e-02  -1.0795739e-01  -8.7684829e-02   1.7139740e-01   2.9089326e-02   2.5261554e-01   1.7396842e-01   1.8901281e-01   1.0661911e-01   1.9820805e-01   1.5031928e-01   1.1390474e-01   8.4177804e-02   3.3569927e-01   2.8000861e-01  -7.7825017e-03   5.6396534e-02   2.5866754e-02  -1.1665122e-01   1.2195840e-01   5.3085907e-01   2.1572162e-01   2.5114740e-01   2.4623065e-02  -2.9424040e-03  -2.9068766e-02  -1.4972581e-01  -6.3392695e-02  -2.5823222e-01  -6.6726484e-02  -1.1333959e-01  -2.1987573e-02  -4.1407873e-02  -1.4395738e-02  -8.9801444e-02   2.1799860e-02  -4.1742966e-03  -1.2093361e-01  -3.2269639e-02   1.4649545e-01   1.4499416e-01   6.0211943e-02   5.3882537e-02   3.1670164e-02   7.5598861e-02  -8.5781375e-03  -6.7785272e-02   9.7909180e-02   4.1655161e-02   2.5403689e-01   3.0682651e-02   2.5681924e-01  -3.0867149e-02   1.6882649e-01  -9.6293327e-02   2.2055039e-01  -1.0024154e-01   1.4347013e-01   2.3298242e-01   3.4253286e-03   1.2922986e-01   3.1073377e-01   2.3151980e-01   3.1037282e-01   1.1806144e-01   4.6095542e-01   2.8549977e-01   9.3810717e-02  -1.2495397e-13   3.5713495e-01   4.1331547e-01   7.5046490e-01   7.3542689e-01   2.1259282e-01  -1.3649522e-01   4.4177287e-01   1.7674869e-01   3.7302652e-01   3.5976166e-01   3.5176627e-01   4.3908498e-01   7.5583893e-01   1.0000000e+00
