# Supplementary material for: “I Know that You Know that I Know”: Neural Substrates Associated with Social Cognition Deficits in DM1 Patients
Source: PLoS One. 2016 Jun 3;11(6):e0156901. doi: 10.1371/journal.pone.0156901 (PMC4892543; doi:10.1371/journal.pone.0156901)
Supplement: S2 File — Adjacency matrices obtained by graph theory bases analysis illustrating the intra-nodal correlations in individual subjects (DM1 patients and controls) (ZIP) [file pone.0156901.s002.zip › Adjacency_matrices/Sub_21.txt]

   1.0000000e+00   7.3948913e-01   3.2785507e-01  -3.3549608e-01  -7.4415225e-02  -2.0615909e-01   4.8872835e-02  -2.8906253e-01  -1.8192857e-01  -2.0540472e-01   2.7584503e-01   1.2949040e-01   2.3903243e-01   7.8973259e-03   3.4277400e-01  -2.3888038e-01   5.0514070e-01   4.9269553e-01   4.9418936e-01   3.2882566e-01   6.3388177e-02  -8.6856426e-02   1.2262432e-01  -1.3062514e-01  -4.8897181e-03  -1.0226600e-01   2.4145465e-04  -8.3129060e-02   4.0073387e-02   5.3301742e-02  -2.5571409e-01  -4.0445324e-01  -3.5032290e-03  -1.6748239e-01  -1.3714460e-01  -3.9602213e-01   2.0994831e-01   2.2080856e-01   1.9280421e-01   2.4984497e-01   1.2678974e-01   1.6306653e-01   2.8810442e-01   3.3204590e-01  -3.5076322e-02   9.6002340e-02   3.4886901e-01   3.5446887e-01   1.9237730e-01   1.3151994e-01  -5.3625949e-02  -1.8351992e-01  -2.3986726e-02   1.6963536e-02   3.2574516e-03   2.1456063e-01   6.2327334e-01   6.6066579e-01   1.0002506e-01  -2.1774676e-01   3.4671672e-02  -9.2901122e-02   6.2747856e-02   9.3403853e-02  -1.2017212e-01  -9.4572575e-02  -5.2884522e-01  -5.2814006e-01  -2.0205316e-01  -6.0068517e-02  -1.2144393e-01  -2.3996248e-01   1.0154645e-01   2.7703724e-02   2.1358768e-01   1.8667155e-01  -9.7074865e-02  -1.7864538e-01   3.5388906e-01   5.0400421e-01   3.5369763e-01   4.3666092e-01   2.9200263e-01   1.8786873e-01   2.0647706e-01  -3.3184567e-02   2.2911591e-01   9.3105699e-02   1.4768335e-01  -3.5940039e-02  -3.5134875e-01  -1.5081978e-01  -3.1557271e-01  -1.4947280e-01   3.3369428e-01   2.0223054e-01   3.3018594e-01   4.3725768e-01   6.5076179e-03   2.7142520e-01  -1.5141257e-01  -9.5249735e-02   3.0814474e-02   5.8347445e-02  -2.7016481e-01  -2.9516896e-01  -9.1772681e-02  -1.2714116e-02   5.7421726e-02   3.1472261e-01   2.5237957e-01   2.3217668e-01  -5.5083793e-02   6.7380522e-02  -2.1374425e-01  -2.0050999e-01
   7.3948913e-01   1.0000000e+00   3.7196129e-02  -2.5673903e-01  -2.1667913e-01  -2.2068583e-01  -2.7315909e-01  -4.5466677e-01  -3.7171365e-01  -3.9944025e-01   3.4737141e-03   7.3349185e-03  -1.3331600e-01  -2.0519093e-01   9.2943629e-02  -2.5951268e-01   5.1690239e-01   6.3779781e-01   4.4388419e-01   5.3681323e-01   2.6102641e-01   9.2065186e-02   4.2794197e-02  -1.6459326e-01   4.3367451e-02  -4.9097161e-02   5.3957036e-02   9.2669390e-03   2.0248825e-01   2.2104087e-01  -3.8218380e-02  -2.1543880e-01   3.3200285e-02  -1.2207938e-01  -1.9554770e-01  -3.0688359e-01   2.6924470e-01   2.3829042e-01   3.1552546e-01   3.0210712e-01   3.3678213e-01   2.2733390e-01   3.4063140e-01   4.1471736e-01   1.0817542e-01   2.6418198e-01   4.1401569e-01   4.6323047e-01   3.7944547e-02   2.1222948e-01  -1.5639658e-01  -1.2319490e-01  -1.2942724e-01   1.3735709e-01   1.6782325e-01   3.8972644e-01   6.8526364e-01   8.2517262e-01  -2.4449974e-01  -2.4384101e-01  -2.6344230e-01  -3.6683368e-01   5.1717685e-02  -1.4369838e-02  -2.6928053e-01  -2.0590600e-01  -5.2143977e-01  -3.7084153e-01  -1.1967944e-01   3.3301477e-02  -1.6412076e-01  -3.3606518e-01   9.8110549e-02   4.6634919e-02   1.9800119e-01   2.2797501e-01  -1.9113869e-01  -2.2340470e-01   4.7817045e-01   6.3579847e-01   5.2295771e-01   5.8856488e-01   4.4404396e-01   3.6034782e-01   1.7925302e-01   8.7924217e-03   3.1261013e-01   2.1866248e-01   5.0248547e-02  -6.4908162e-02  -3.8448876e-01  -2.6629999e-01  -4.8192508e-01  -2.9685925e-01   2.0838323e-01   5.7857772e-02   4.4469588e-01   4.9345312e-01   2.4349291e-01   2.7951750e-01   2.1057488e-02  -1.9576092e-01  -2.2703822e-02  -1.3405166e-01  -2.0072091e-01  -2.5652007e-01  -9.4595799e-02  -1.2953304e-01  -7.4106104e-02   1.6387331e-01   3.7507421e-01   2.1668322e-01  -1.2711723e-01  -2.1043488e-02  -1.8945748e-01  -1.0330346e-01
   3.2785507e-01   3.7196129e-02   1.0000000e+00   1.9101977e-01  -2.9608495e-02  -3.9338465e-01   4.1135689e-01   1.6561837e-02   2.6500930e-01   4.0295773e-02   1.5054094e-01  -2.7388956e-01   2.6210453e-01  -1.9130063e-01   6.6667100e-01  -5.7260138e-02  -1.0971658e-02  -2.2909296e-01   2.0660510e-01  -2.1579779e-01   9.6477312e-02  -9.5711813e-02   7.7523578e-01   3.8404173e-01   4.4979565e-01   2.5288322e-01   3.2109763e-01   1.0836497e-01  -1.8144380e-01  -3.0487864e-01   3.3011473e-01   6.0044153e-02   2.5518015e-02  -9.0502382e-02   3.6611019e-01  -4.8427972e-02   1.7997450e-01   8.0969899e-02   7.4823292e-02   1.0966231e-01   9.5868481e-04   6.0771241e-02   1.3131505e-01   7.5589043e-02  -2.9513530e-01  -3.1601268e-01   1.4296714e-01   1.2507112e-02  -4.7821724e-02  -3.3797173e-01   1.4708710e-01  -1.8808549e-01  -1.1225400e-01  -1.5408108e-01  -7.5880951e-02   2.8281572e-02  -1.7758607e-01  -1.1809097e-01  -1.0985015e-01  -3.0625451e-01  -5.1574870e-02   6.2657929e-03  -2.3279324e-01  -2.6600392e-01   5.3610408e-01   3.4272375e-01  -1.2362857e-01  -2.9231122e-01  -5.3443458e-01  -3.8770357e-01   5.3435211e-02   6.5464282e-02   2.4317128e-01   1.3537521e-01   3.5932362e-01   2.8178357e-01   2.6146875e-01   1.2089327e-01   5.0237771e-02   1.0569429e-01  -1.7622975e-01  -7.4811806e-02   3.8566042e-01  -3.2487052e-01   4.3777099e-01  -5.3281727e-02   3.7167868e-01  -8.5267008e-03   4.4091525e-01   5.9930178e-02  -1.0705686e-01   7.5627087e-02   9.3523488e-02   2.1842285e-01   2.8118970e-01   1.1584335e-01   2.7803307e-01   2.2251795e-01  -2.8492909e-02   2.1256158e-01  -3.1110807e-01   1.5339703e-01   2.5311738e-01   3.8384462e-01  -6.1666374e-02  -8.5979605e-02  -2.3789444e-01   1.2001712e-01   1.0390216e-01   2.2410321e-01   1.9566141e-01   1.7790280e-01   9.6768137e-02   3.8499875e-01   1.1199812e-01  -1.0635356e-01
  -3.3549608e-01  -2.5673903e-01   1.9101977e-01   1.0000000e+00  -7.7178211e-02   1.1615470e-01  -1.6573901e-01   2.6539783e-01  -8.7039635e-02   1.7845047e-01  -3.3442095e-01  -1.2191570e-01  -3.5770747e-01  -2.0880940e-01  -1.9596863e-01   1.3879611e-01  -2.0311662e-01  -3.3185335e-01  -2.3419577e-01  -2.0664908e-01   2.2757475e-01   3.3517205e-01   4.3424170e-01   7.7930037e-01   4.8062038e-01   6.5026363e-01   4.4716669e-01   5.1199754e-01  -1.5528060e-01  -1.9197583e-01   5.7737525e-01   7.4408862e-01   1.9653526e-01   3.2186324e-01   3.4104220e-01   4.5135672e-01  -8.7278417e-03  -9.8012623e-03  -2.3149532e-02   1.7326763e-01   1.5934051e-01   9.6482896e-02  -1.2838140e-01  -4.7611436e-02  -1.0293360e-01  -1.7008652e-01  -1.7968850e-01  -2.7418887e-01  -2.7086145e-01  -1.7430287e-01   1.9898548e-01   1.8050458e-01  -2.4587745e-01  -2.1879117e-01   3.4391978e-02  -5.6829838e-02  -2.3746000e-01  -2.7140643e-01  -3.4745190e-01   1.8059978e-01  -3.7609351e-01   1.5895980e-01  -1.7184354e-01  -3.1083039e-01   2.7590706e-01   6.0864932e-01   4.3247936e-01   5.0232189e-01  -2.4605342e-01  -1.2427414e-01   1.5237894e-01   1.9374054e-01  -9.3208821e-03  -1.6927840e-02   1.7379546e-01   1.1535516e-01   1.2166226e-01   2.0054007e-01   9.1249679e-02   4.0950649e-02  -1.4933419e-01  -2.8195208e-01   5.0410379e-02  -9.8310660e-02   1.1161547e-01   4.1979951e-01   1.7401426e-01   1.7550875e-01  -1.1571159e-01   2.7515419e-01  -5.6114128e-02  -2.7131900e-01   6.7817329e-02  -1.1302443e-01   6.9290006e-02  -1.0054834e-02   3.4305142e-02  -1.3376877e-01   2.4194704e-01  -1.4641599e-01   3.3558356e-02   8.4718899e-02   8.8893547e-02   1.0536144e-01   6.8995592e-02   4.2940557e-02  -2.2244621e-01  -2.6894142e-02   2.1667458e-01  -5.4584879e-02  -6.7576852e-02  -1.9097510e-01  -1.3356140e-01   1.2918449e-01   1.4883433e-01   5.5793815e-02
  -7.4415225e-02  -2.1667913e-01  -2.9608495e-02  -7.7178211e-02   1.0000000e+00   6.2693527e-01   6.3863415e-02   5.9973155e-02   3.2322034e-01   2.2411824e-01   1.9840570e-01   1.1812628e-01   2.2444286e-01   2.2676345e-01   1.1973091e-01   1.3958726e-01  -1.4023565e-01  -1.5008601e-01  -1.8891477e-01  -3.3610941e-01   3.6707719e-01   3.9217933e-01  -1.1553860e-02  -2.0664180e-02   3.5870064e-02   3.5618130e-02   3.7667400e-01   3.8123220e-01  -4.2839675e-02  -1.2244686e-01  -7.3114788e-02  -4.2701249e-02   1.5307485e-01   1.2703451e-01   1.1681546e-01   1.9314511e-02   2.9616460e-02   7.8887630e-03   2.4280835e-01   1.3310047e-01   2.2014608e-02  -8.2761489e-02   4.4005959e-02   1.2459509e-01   2.7668402e-01   2.7372785e-01   1.3687206e-01   1.4838049e-01   3.1205952e-01   9.0110024e-02   1.3488994e-01   5.3134485e-02   2.0726218e-01   9.4864228e-02   1.3568707e-01   1.3592251e-01  -2.0659179e-02  -4.4042131e-02   3.2963481e-01   7.1840657e-02   3.1571399e-01   1.4796815e-01   9.5186908e-02   2.4937486e-01   4.1494646e-02   2.3884433e-02   2.7448608e-01   1.9210895e-01  -6.4092121e-02  -9.2242291e-02   6.9978450e-02   1.2590572e-01  -8.8162297e-02  -2.0960855e-01   3.4181648e-02  -4.8832886e-02  -2.4153181e-01  -2.0472743e-01  -8.0587991e-02  -1.5759541e-01  -1.0973843e-01  -3.9499232e-02   5.2299334e-02   1.7791400e-01   5.7155699e-02   1.2203607e-01   1.7094563e-01   3.2545111e-01   7.4579739e-02   1.4089120e-01  -1.3898713e-01  -1.6208212e-01  -1.5502099e-01  -2.6783847e-01   1.8169609e-02   3.8731557e-02  -1.9964213e-01  -1.9891915e-01  -3.4051045e-01  -3.4313454e-01  -2.5134054e-01  -1.3401185e-01  -2.0927213e-04   5.1119560e-02  -3.0723599e-01  -2.8211250e-01  -1.6729235e-01  -3.6519093e-01  -3.0693335e-02  -2.2912172e-02  -2.9751630e-01  -3.0827837e-01  -3.2009649e-01   1.0461564e-01  -2.2532397e-01  -4.2546891e-01
  -2.0615909e-01  -2.2068583e-01  -3.9338465e-01   1.1615470e-01   6.2693527e-01   1.0000000e+00  -1.0418698e-01   3.0507129e-01   1.1255007e-01   4.5050793e-01  -1.0076445e-02   1.8640264e-01  -2.5172076e-02   2.8557501e-01  -2.8777261e-01   1.8676303e-01  -1.6415892e-01  -6.4091715e-02  -2.4328214e-01  -2.0564924e-01   2.0866680e-01   3.6413133e-01  -3.0663506e-01   2.9735866e-02  -5.2111112e-02   1.3638204e-01   1.5442624e-01   3.1549930e-01  -1.8204446e-02   3.7325878e-02  -1.5742283e-02   1.4718217e-01   2.4125688e-01   3.2569459e-01  -3.9911287e-02   4.5916465e-02  -1.1302562e-01  -1.0881053e-01   5.3949258e-02   6.2019518e-02  -3.3743762e-02  -1.5107668e-01  -6.5743821e-02   3.8881805e-02   3.6297248e-01   3.3286181e-01   3.3984921e-02   4.0019217e-02   2.9481758e-01   3.3115394e-01   6.9062698e-02   2.5273131e-01   2.3854058e-01   4.4964649e-02   1.8153998e-01   7.6619778e-02  -2.6953534e-02  -2.9779952e-02   1.6141626e-01   3.3561976e-01   1.8069704e-01   3.5295559e-01  -2.0320930e-02   2.3289030e-01  -1.5833678e-01   8.8385219e-02   2.5524912e-01   3.6552832e-01   1.1933370e-01   1.4519297e-01  -1.0743355e-01  -2.6766883e-02  -2.6493845e-01  -2.9261038e-01  -1.3743316e-01  -2.1067892e-01  -3.2722580e-01  -2.2922112e-01  -4.7716126e-02   1.3344010e-02   1.8039881e-02  -9.3787601e-02  -1.8563008e-01   1.3849793e-01  -1.4243441e-01   8.0523245e-02  -1.0562195e-01   7.2750995e-02  -2.2485054e-01   1.5028523e-01  -1.0493720e-01  -3.1620553e-01  -1.3244996e-01  -4.4138064e-01   2.8597079e-02   2.4160119e-02  -1.9187471e-01  -2.3801144e-01  -1.4689322e-01  -3.2777915e-01  -4.5688000e-02  -1.7348415e-01  -1.5340861e-01  -1.3350060e-01  -1.3856024e-01  -1.2393732e-01  -1.1453583e-01  -2.3850071e-01   5.9350214e-02  -7.2550660e-02  -3.7954965e-01  -3.1424076e-01  -3.0089877e-01  -9.9599751e-02  -1.9143530e-01  -1.4799427e-01
   4.8872835e-02  -2.7315909e-01   4.1135689e-01  -1.6573901e-01   6.3863415e-02  -1.0418698e-01   1.0000000e+00   6.1645149e-01   6.3036403e-01   2.4102855e-01   6.5510836e-01   2.8995370e-01   7.3725003e-01   4.3948895e-01   4.7189906e-01   8.3074715e-02   1.1100936e-01   9.1993452e-02   1.3838554e-01  -1.5260775e-01  -4.5745853e-01  -5.2712068e-01  -4.7278346e-02  -3.6197338e-01  -4.5281430e-01  -5.4195015e-01  -4.3501948e-01  -5.1475369e-01   2.7644282e-01   2.3220314e-01  -1.2637048e-01  -2.5460462e-01   1.6694437e-01   9.2772152e-02  -2.1343255e-01  -3.5288608e-01  -2.9181656e-01  -2.7328487e-01  -3.8010409e-01  -4.1982007e-01  -1.7776298e-01  -1.3272632e-01  -1.7429688e-01  -2.5919036e-01  -2.4258743e-01  -2.5548574e-01  -2.5283115e-03  -6.6610622e-02   1.2489684e-01  -1.1416790e-01  -1.2081997e-01  -6.0467349e-02   3.1063779e-01  -1.2213711e-01  -1.1046043e-01  -8.7027524e-02  -3.8167468e-01  -3.1107999e-01   2.8292190e-01  -3.3769927e-02   7.4454088e-01   3.9646159e-01   3.7542961e-01   4.8357921e-01   3.3170885e-01  -1.6190873e-01  -1.5600008e-01  -4.4537214e-01  -7.1704484e-02  -1.2872287e-01  -2.4756443e-01  -1.4812018e-01   4.1613458e-01   4.6861727e-01   2.7842143e-01   2.6342976e-01   1.0137786e-01   3.7937846e-02  -2.2217726e-01  -3.1449068e-01  -8.3081857e-03   6.5285841e-02  -3.2211298e-02  -5.7218644e-02   1.3152592e-01  -2.8250786e-02  -4.0707719e-01  -3.8774439e-01   2.9470030e-01  -5.1749467e-02   3.7027012e-01   4.1781725e-01   4.8490713e-01   3.9693334e-01   1.5029317e-01   2.8683648e-02  -1.8071737e-01  -5.9018879e-02  -1.5715803e-01   1.5841638e-01  -9.0367673e-02   2.5723458e-01   5.7330486e-02   2.6004340e-01  -2.6025088e-01  -2.6196866e-01   1.9692293e-02   3.2938148e-02  -9.2702841e-02   3.7469231e-02  -1.0448465e-01   2.1292622e-01   4.1092385e-01  -3.3817078e-02  -3.1002322e-01  -2.3783210e-01
  -2.8906253e-01  -4.5466677e-01   1.6561837e-02   2.6539783e-01   5.9973155e-02   3.0507129e-01   6.1645149e-01   1.0000000e+00   5.1449382e-01   5.8730821e-01   3.9123416e-01   5.0233719e-01   4.1269453e-01   6.2285459e-01   2.1392858e-02   3.7205665e-01  -5.9150576e-02  -2.0571730e-02  -1.3995267e-01  -2.0570333e-01  -4.2090168e-01  -3.4300685e-01  -1.7269126e-01  -1.0915676e-01  -3.9009592e-01  -2.9919494e-01  -3.6227429e-01  -3.3985127e-01   1.8944186e-01   2.1564748e-01  -9.3475981e-03   9.7207158e-02   2.6277326e-01   3.6683402e-01  -2.4352878e-01  -1.4859908e-01  -3.9971413e-01  -2.6802247e-01  -4.9692830e-01  -3.6481658e-01  -4.5518486e-02  -1.0005384e-01  -3.6453709e-01  -3.6403101e-01  -3.0467849e-01  -2.8556594e-01  -2.2364003e-01  -3.2938139e-01  -8.4231261e-02  -3.3362858e-02  -1.9832739e-01   1.0262333e-01   1.6854714e-01  -3.6036203e-01  -9.4091568e-02  -2.3915939e-01  -5.0246767e-01  -4.4440699e-01   1.9624521e-02   2.2042135e-01   5.1934943e-01   7.1816365e-01   2.9460431e-01   5.7293069e-01   1.8529012e-01   6.1179066e-02  -2.2569998e-02  -1.0339804e-01   5.2733027e-02   8.5718366e-02  -1.3218355e-01  -4.6301014e-02   2.7808454e-01   3.6950269e-01   1.6468199e-01   1.6771811e-01   9.2112749e-02   1.3350759e-01  -2.6143363e-01  -3.3600850e-01   1.8206646e-02  -6.1731937e-02  -2.8918658e-01   4.6137203e-02   3.0704008e-03   1.7413904e-01  -4.9522244e-01  -4.0372033e-01   1.0059134e-01   1.8996807e-01   3.7428976e-01   1.9484386e-01   5.4240795e-01   2.3374992e-01   9.8864251e-02   3.0333426e-02  -2.8031851e-01  -2.3270762e-01  -3.8458221e-02  -2.8005069e-02   4.6390780e-02   2.4735216e-01   7.2251925e-03   1.7870535e-01  -8.4738972e-02  -1.0917111e-01   8.6633674e-02  -1.6483946e-02   7.5093385e-03  -5.7956996e-02  -2.5218757e-01  -2.7813305e-02   3.2186377e-01  -7.6521954e-02  -2.1290389e-01  -1.5524344e-01
  -1.8192857e-01  -3.7171365e-01   2.6500930e-01  -8.7039635e-02   3.2322034e-01   1.1255007e-01   6.3036403e-01   5.1449382e-01   1.0000000e+00   4.8793554e-01   2.5081869e-01   6.6093124e-02   3.7369717e-01   2.4920370e-01   3.2285510e-01   2.6961117e-01  -1.1999514e-01  -1.5870522e-01  -1.5604206e-01  -3.3721929e-01  -2.1338479e-01  -2.6789285e-01   8.2354188e-02  -1.7603365e-01  -1.8174160e-01  -2.5543105e-01  -8.7845938e-02  -2.1392003e-01   3.9964511e-02  -7.8535677e-02   4.9951016e-02  -6.9200097e-02   8.1854031e-02   8.0224350e-02  -1.3757600e-02  -1.4720258e-01  -1.4714635e-01  -1.4631959e-01  -1.9635247e-01  -3.1534971e-01  -1.3991822e-01  -2.5151739e-01   4.4025350e-04  -8.1963070e-02   4.2547981e-03  -5.4377250e-02   1.1440207e-01   4.7780038e-02   2.1226639e-01  -3.6109364e-02   1.3567358e-01   4.1247827e-02   3.0729637e-01  -7.1471220e-02  -6.7303573e-02  -4.5867295e-03  -3.2935009e-01  -3.2897261e-01   2.0509552e-01   3.9595369e-03   5.6791409e-01   4.7053461e-01   1.7964352e-01   3.7194733e-01   5.6080519e-01   1.2208954e-01   1.7778087e-02  -1.7451543e-01  -3.8870793e-02  -2.7068261e-02  -1.7679786e-01  -1.5224208e-01   1.4674273e-01   1.6345438e-01   7.0602923e-02   2.5464773e-02  -2.9928257e-02  -9.3736724e-02  -3.5456559e-01  -4.2574912e-01  -2.2325803e-01  -1.5841632e-01  -1.2745846e-01  -1.2558260e-01   2.3247743e-01  -1.0560620e-01  -1.8067882e-01  -2.9461114e-01   3.7492060e-01   8.6815788e-02   3.0931243e-01   3.7452308e-01   4.6593060e-01   3.1828999e-01  -2.2412205e-02   8.6481725e-02  -1.5568051e-01  -3.9645420e-03   7.2664256e-03   1.4887061e-01  -4.1242480e-01   1.2994638e-01   7.1851333e-02   4.6137974e-01   4.3007676e-02   1.5968167e-02  -5.8586837e-02   3.6239188e-02  -1.2730905e-01   5.8023102e-02  -1.2484037e-01   1.8253901e-01   3.9725998e-01   2.0856663e-01  -4.9613854e-03  -5.9912854e-02
  -2.0540472e-01  -3.9944025e-01   4.0295773e-02   1.7845047e-01   2.2411824e-01   4.5050793e-01   2.4102855e-01   5.8730821e-01   4.8793554e-01   1.0000000e+00   3.4517488e-02   1.8580102e-01   1.2231614e-01   3.0572532e-01   1.4615243e-02   4.9906154e-01  -2.8832695e-01  -2.5289423e-01  -4.1447154e-01  -5.4026043e-01  -2.0198429e-01  -1.6018725e-01   1.1255583e-01   1.8172233e-01   2.5397802e-02   1.0432528e-01   4.8206559e-02   1.0319153e-02  -2.9801859e-01  -2.8182946e-01   8.1504634e-02   1.2786267e-01  -9.1612514e-02  -3.0743930e-02   1.1588383e-01  -3.0885436e-02  -8.7545691e-02  -2.7457620e-02  -1.7865508e-01  -1.3150963e-01  -1.6753517e-01  -2.4157575e-01   3.1402340e-03   4.6873888e-03  -2.9294646e-02  -1.5981068e-02   3.8573010e-02  -6.1631531e-02   1.6782998e-01   1.4082843e-01   1.7926831e-01   1.1921244e-01   2.5753094e-01  -5.7123887e-02  -1.2758469e-01  -1.6158949e-01  -1.9563799e-01  -3.2503387e-01   1.2989188e-01   1.2697798e-01   3.0689778e-01   6.4971016e-01  -5.9594580e-02   1.9704610e-01   3.9951392e-01   3.7073047e-01   1.3323816e-02  -6.9987643e-02  -2.2934338e-02  -2.8401758e-02   4.7564449e-03  -1.5408746e-02  -1.2083991e-01  -1.3278817e-01  -1.1267122e-01  -1.7147916e-01  -5.4171503e-02  -5.3505926e-02  -2.7954570e-01  -3.0273672e-01  -2.1696904e-01  -2.7977897e-01  -2.2956124e-01  -1.2975230e-01   2.3463957e-01  -1.0404972e-02  -2.4435919e-02  -2.1728065e-01   2.3216030e-01   1.9428414e-01   2.7323953e-01   1.5267932e-01   4.8677848e-01   1.2600566e-01  -8.7296636e-02   3.9979523e-02  -2.4116593e-01  -1.8328029e-01   5.3930526e-02   7.5505093e-02  -7.3335767e-02   1.8362754e-01   1.4457202e-01   3.6638415e-01   1.4941537e-01   1.3954936e-01   1.7833747e-01   1.1372965e-01  -5.5312905e-02  -4.3875745e-02  -2.8926914e-01   4.4509204e-02   2.7963476e-01   3.1451984e-01   1.6557909e-01   2.0838696e-02
   2.7584503e-01   3.4737141e-03   1.5054094e-01  -3.3442095e-01   1.9840570e-01  -1.0076445e-02   6.5510836e-01   3.9123416e-01   2.5081869e-01   3.4517488e-02   1.0000000e+00   6.1884366e-01   9.1236366e-01   6.5558558e-01   5.5323189e-01   1.8468388e-01   3.8886702e-01   3.3870183e-01   2.9630871e-01   9.4081084e-02  -4.0770167e-01  -3.8853713e-01  -2.0654301e-01  -5.1713256e-01  -6.2838044e-01  -6.7669752e-01  -4.7177907e-01  -4.6170152e-01   5.5069783e-01   5.4396285e-01  -3.4883544e-01  -4.0763801e-01   1.6081714e-01   5.7226735e-02  -4.7017128e-01  -4.7763745e-01  -2.0731078e-01  -9.1663280e-02  -2.5656258e-01  -2.6704173e-01  -2.3056668e-02   3.3906315e-02  -2.1023307e-01  -2.1256271e-01  -3.2872597e-01  -2.3073573e-01  -1.9759772e-02  -4.9952228e-02   3.8657265e-02  -5.2492766e-02  -4.6220650e-01  -1.2948775e-01   5.6840719e-02  -2.1586841e-01  -1.1608010e-01  -1.0742674e-01  -2.5845894e-01  -9.9677800e-02   1.3367919e-01  -1.3131893e-01   5.6883087e-01   1.4409219e-01   5.8684905e-01   6.6568975e-01  -1.8124672e-01  -5.2593937e-01  -4.0256368e-01  -5.3572574e-01  -1.1714990e-01  -1.3617479e-01  -2.1065953e-01  -5.6232517e-02   4.4522125e-01   4.9286799e-01   3.5892224e-01   3.3887710e-01   2.0039376e-01   1.7248466e-01   1.4772973e-02  -6.0324815e-02   2.8475151e-01   3.8754142e-01   1.6543921e-01   3.2703645e-01  -1.5143383e-02   1.0755053e-01  -3.8302801e-01  -2.5235962e-01  -1.1531064e-02  -1.8667355e-01   2.0277515e-01   2.1831819e-01   1.7028225e-01   1.6922555e-01   2.9149354e-01   1.0154230e-01  -7.0980770e-02  -1.7407226e-02  -2.6487633e-01   7.3267532e-02   1.2584253e-01   1.8290583e-01   1.2461730e-01   1.5947032e-02  -3.6754057e-01  -4.4324675e-01   2.0531271e-02  -1.3189544e-01   4.1978096e-02   1.3327050e-01  -2.8055839e-02   7.6418734e-02   1.1437904e-01  -4.5444625e-02  -4.2176208e-01  -4.2450753e-01
   1.2949040e-01   7.3349185e-03  -2.7388956e-01  -1.2191570e-01   1.1812628e-01   1.8640264e-01   2.8995370e-01   5.0233719e-01   6.6093124e-02   1.8580102e-01   6.1884366e-01   1.0000000e+00   5.6567774e-01   8.9289120e-01   2.5381498e-02   3.8417123e-01   2.1236766e-01   3.6366810e-01  -5.2732460e-02   5.4424671e-03  -3.7309428e-01  -2.4097873e-01  -4.1310012e-01  -3.6106701e-01  -6.2783268e-01  -5.1934899e-01  -4.5650806e-01  -3.4949506e-01   3.1731710e-01   4.2530533e-01  -4.5673270e-01  -2.8202304e-01   7.9331764e-02   1.1301553e-01  -4.9020667e-01  -2.7073920e-01  -1.3231023e-01   7.4851082e-02  -1.8532370e-01  -8.8136555e-02   2.3367446e-01   2.3653985e-01  -1.6668561e-01  -1.1254569e-01  -2.3286270e-01  -7.6497615e-02  -7.7250662e-02  -1.3798906e-01  -4.2509458e-02   1.6213815e-01  -4.0749898e-01   1.2541772e-01  -1.9122891e-02  -3.0470438e-01  -5.0880634e-02  -1.2483821e-01  -1.2776405e-01  -1.6250292e-02  -2.5462793e-02   1.1882888e-01   4.0285159e-01   4.2416937e-01   4.6301118e-01   7.6465797e-01  -3.4893308e-01  -2.8725721e-01  -3.0848788e-01  -2.6468810e-01   1.2469984e-01   4.5803061e-02  -8.6686344e-02   1.9477789e-02   3.4137775e-01   4.2130268e-01   2.8000397e-01   3.5300898e-01   6.7843396e-02   1.5940970e-01  -9.1842474e-02  -1.7456548e-01   3.0656894e-01   3.1203950e-01  -1.6508729e-01   4.6533996e-01  -1.2283855e-01   2.3576217e-01  -3.7800589e-01  -1.1394459e-01  -1.0778495e-01  -1.3491203e-02   1.7239619e-01  -2.0296546e-02   1.4952347e-01   4.3205988e-02   7.9228187e-02   3.1920121e-02  -1.0591328e-01  -1.1574775e-01  -5.6060139e-02   1.8319509e-03   2.4330324e-01   2.7396849e-01   1.2002722e-01   5.4260911e-02  -2.6852348e-01  -3.2432662e-01   2.0230456e-01  -1.4218046e-01  -6.1295315e-02   2.3363787e-02  -9.9389494e-02  -1.9386501e-02   5.1315729e-02  -1.9073086e-02  -3.5263744e-01  -3.7375285e-01
   2.3903243e-01  -1.3331600e-01   2.6210453e-01  -3.5770747e-01   2.2444286e-01  -2.5172076e-02   7.3725003e-01   4.1269453e-01   3.7369717e-01   1.2231614e-01   9.1236366e-01   5.6567774e-01   1.0000000e+00   6.8415705e-01   6.1511576e-01   1.8494435e-01   1.6516710e-01   1.4602700e-01   2.0673848e-01  -7.3047374e-02  -4.5445009e-01  -4.4503310e-01  -1.4709446e-01  -4.6591266e-01  -5.5452533e-01  -6.2805359e-01  -4.6881968e-01  -4.7428184e-01   3.3135679e-01   3.3918132e-01  -3.9440256e-01  -4.5834461e-01   1.4974945e-02  -6.0928753e-02  -3.5912075e-01  -4.3658278e-01  -2.0315905e-01  -1.3364121e-01  -2.7996446e-01  -2.8064745e-01  -1.5061073e-01  -8.9085455e-03  -1.0063004e-01  -1.3206921e-01  -2.7495700e-01  -2.1142364e-01   2.6135614e-02  -4.1030216e-02   9.7226097e-02  -5.5257188e-02  -3.5452332e-01  -9.9288575e-02   1.2267869e-01  -1.6897406e-01  -1.3346529e-01  -1.4317050e-01  -3.4034284e-01  -2.0917841e-01   2.1503897e-01  -1.4293854e-01   6.3062635e-01   2.2173246e-01   4.2198060e-01   5.7707325e-01  -4.0596524e-02  -4.0993533e-01  -3.5023521e-01  -5.1119413e-01  -8.5392174e-02  -2.1918301e-01  -1.9638412e-01  -3.5962925e-02   3.4932284e-01   3.9206057e-01   2.9835600e-01   3.0711320e-01   1.7890684e-01   1.1336688e-01  -1.4686469e-01  -2.2545769e-01   5.9451180e-02   2.0559931e-01   1.2492604e-03   9.5048958e-02  -1.0525680e-02  -2.1612514e-02  -3.6922353e-01  -3.2125105e-01   6.7482611e-02  -2.1523628e-01   2.8429070e-01   3.0090463e-01   2.8581118e-01   2.5610257e-01   2.5579133e-01   1.2226144e-01  -4.1109048e-02   1.7580511e-02  -1.9747230e-01   1.4809643e-01   2.6870031e-03   2.6599865e-01   1.9656364e-01   1.4914214e-01  -2.6352328e-01  -3.2133273e-01   3.9424436e-02  -6.7248700e-02   3.8685799e-02   1.5949874e-01  -1.4170521e-03   1.7317556e-01   2.1659243e-01   7.3337750e-02  -2.8339666e-01  -3.5235837e-01
   7.8973259e-03  -2.0519093e-01  -1.9130063e-01  -2.0880940e-01   2.2676345e-01   2.8557501e-01   4.3948895e-01   6.2285459e-01   2.4920370e-01   3.0572532e-01   6.5558558e-01   8.9289120e-01   6.8415705e-01   1.0000000e+00   1.2212235e-01   4.6649871e-01   6.3183617e-02   1.9524053e-01  -3.4683869e-02  -7.3703933e-02  -4.3195704e-01  -3.0106328e-01  -4.1503966e-01  -4.2558971e-01  -6.2978956e-01  -5.6069051e-01  -5.0092425e-01  -4.1923812e-01   2.8895195e-01   3.7257642e-01  -4.4923511e-01  -3.1494248e-01   1.2205999e-01   1.6100938e-01  -4.5583145e-01  -2.8538124e-01  -2.6539290e-01  -8.9047759e-02  -2.6923001e-01  -2.4049204e-01   9.7996934e-02   1.0249212e-01  -3.0759737e-01  -2.9561646e-01  -3.1831497e-01  -2.1585596e-01  -2.0078301e-01  -2.7448190e-01  -7.8007497e-02   5.7657354e-02  -4.1390367e-01   8.6300953e-02   1.0853533e-01  -3.2483202e-01  -6.1109069e-02  -2.2816086e-01  -3.1793910e-01  -1.8384732e-01   9.1763576e-02   1.6763014e-01   5.3541287e-01   5.1268084e-01   3.9427248e-01   7.8088067e-01  -2.6568078e-01  -3.0773399e-01  -2.3473487e-01  -2.6148121e-01   1.5514148e-01   6.6446056e-02  -1.2348143e-01   4.0349781e-02   2.9291546e-01   3.8148967e-01   2.0796672e-01   2.5201803e-01   1.3163958e-01   1.8983865e-01  -2.6561980e-01  -3.4264117e-01   1.1918393e-01   1.4209621e-01  -2.6456040e-01   2.8862360e-01  -1.8711090e-01   9.6740254e-02  -4.6558017e-01  -2.5172635e-01  -3.1680315e-02   3.5167631e-03   3.1135545e-01   1.5191124e-01   3.0886941e-01   1.6698177e-01   6.9933023e-02   4.1773892e-02  -1.9685242e-01  -1.8957124e-01  -1.5867715e-01  -7.9829444e-03   1.3052667e-01   2.7289629e-01   6.9889754e-02   1.1010628e-01  -2.2779483e-01  -2.6128217e-01   1.9801314e-01  -1.3903862e-01  -5.0292814e-02   1.6886313e-02  -1.7555693e-01  -8.7567454e-03   1.4606425e-01  -3.0310166e-02  -3.1996103e-01  -3.4584583e-01
   3.4277400e-01   9.2943629e-02   6.6667100e-01  -1.9596863e-01   1.1973091e-01  -2.8777261e-01   4.7189906e-01   2.1392858e-02   3.2285510e-01   1.4615243e-02   5.5323189e-01   2.5381498e-02   6.1511576e-01   1.2212235e-01   1.0000000e+00   1.9638679e-01   9.3876576e-02  -2.0586922e-03   3.5041780e-01   2.8522061e-03  -5.0945264e-02  -1.8501775e-01   4.3846590e-01  -4.7150029e-02   3.4705720e-02  -1.7155070e-01   2.2009580e-02  -1.4952445e-01   1.7011144e-01  -1.3796603e-02   6.9039078e-02  -1.8828965e-01   4.2264404e-02  -8.0235767e-02   7.7732858e-02  -2.5300839e-01   1.7504266e-02  -3.0759499e-02  -2.1851551e-02  -1.2320715e-01  -7.8540798e-02  -4.2661945e-02   4.1053625e-02  -1.8597500e-02  -3.1040224e-01  -2.8420543e-01   1.6714201e-01   6.5652510e-02  -5.2030890e-02  -2.6838279e-01  -1.8743394e-01  -2.5620612e-01  -1.3102221e-01  -1.4910515e-01  -1.2977012e-01   2.5973783e-02  -1.9872793e-01  -1.0552232e-01   1.1929945e-02  -3.2558375e-01   2.2595993e-01  -1.6343762e-02   3.4875158e-02   6.9948886e-02   3.4054125e-01  -8.7534000e-02  -3.2775812e-01  -4.9351695e-01  -2.6834545e-01  -2.1032247e-01  -7.5968116e-02  -4.6668658e-02   3.2867014e-01   2.1069455e-01   3.8435529e-01   1.9997186e-01   2.6260069e-01   1.2540136e-01  -3.6012147e-02   3.2601935e-03  -9.8016617e-02   6.6309976e-02   4.6397183e-01  -5.2592411e-02   3.5966183e-01  -3.6451398e-02   1.3877491e-01  -1.4349216e-01   4.0093516e-01  -1.9113980e-02   2.9061490e-02   2.1665375e-01   6.5287080e-02   1.3689473e-01   3.0853000e-01   1.8559282e-01   2.1902340e-01   2.5117876e-01  -1.2775816e-01   2.2154532e-01  -1.8114210e-01   7.8819409e-02   9.4115444e-02   2.0221800e-01  -1.6644282e-01  -1.9532254e-01  -2.2311357e-01  -7.7284508e-02   2.9733226e-02   3.0747922e-01   2.2871904e-01   2.0687158e-01   7.5396818e-02   2.1269653e-01  -8.1175739e-02  -2.3085602e-01
  -2.3888038e-01  -2.5951268e-01  -5.7260138e-02   1.3879611e-01   1.3958726e-01   1.8676303e-01   8.3074715e-02   3.7205665e-01   2.6961117e-01   4.9906154e-01   1.8468388e-01   3.8417123e-01   1.8494435e-01   4.6649871e-01   1.9638679e-01   1.0000000e+00  -1.7902306e-01  -1.1214274e-01  -1.5570274e-01  -1.6353914e-01  -1.0351128e-01   1.0043993e-02   1.0317863e-01   7.7740861e-02  -1.3409706e-01  -6.2285428e-02  -5.9801555e-03   4.3419818e-02   1.2811169e-01  -1.9121592e-04   1.5891766e-01   2.1450109e-01   1.0837290e-01   1.2449685e-01  -2.9982936e-02  -1.6022341e-02  -1.4685601e-01  -2.4737111e-02  -1.4883303e-01  -1.5026555e-01   8.6544951e-02  -1.6957964e-02  -2.5334893e-01  -2.4162350e-01  -2.5964697e-01  -2.0179333e-01  -1.5201280e-01  -2.5800810e-01  -2.0689525e-01  -6.1618813e-02  -1.7598227e-01   4.8360332e-02  -6.3980506e-02  -2.5440449e-01  -5.7025649e-02  -1.5406176e-01  -2.6572058e-01  -2.7323355e-01  -7.8302905e-02   2.4676175e-01   1.5236200e-01   3.5110886e-01   1.7267294e-01   3.4531697e-01   1.9321280e-01   5.1103541e-02   1.5372470e-02   9.4266331e-03   1.4703446e-01   1.5678446e-01   1.6602293e-02   1.4885207e-01   1.5450700e-01   9.5983313e-02   1.1218172e-01   2.6292579e-02   1.4119601e-01   2.0117104e-01  -2.5292751e-01  -4.0447415e-01  -1.4149881e-01  -2.2500679e-01   6.0788858e-02   2.7811522e-01   1.4353162e-01   1.9042478e-01  -5.2073783e-02  -1.0205624e-01   1.6769224e-01   2.6960633e-01   2.7088356e-01   1.4904970e-01   2.8114966e-01   1.1367523e-01   5.5017820e-04   4.0289325e-02  -1.4792687e-01  -2.0773294e-01   2.0989483e-02  -1.8126455e-03   1.6260701e-02   1.2303794e-01   1.3072537e-01   2.0761808e-01   2.9162345e-02  -2.2921285e-02   3.3651044e-02  -1.7015001e-01  -2.3159290e-02   6.6889044e-02  -1.8841208e-01  -5.3252417e-02   7.9642829e-02   1.7979382e-01   3.1124954e-02  -7.0589831e-02
   5.0514070e-01   5.1690239e-01  -1.0971658e-02  -2.0311662e-01  -1.4023565e-01  -1.6415892e-01   1.1100936e-01  -5.9150576e-02  -1.1999514e-01  -2.8832695e-01   3.8886702e-01   2.1236766e-01   1.6516710e-01   6.3183617e-02   9.3876576e-02  -1.7902306e-01   1.0000000e+00   7.3143352e-01   5.2137971e-01   4.8943682e-01  -5.0297511e-03  -1.3953634e-01  -1.7732387e-01  -3.1314763e-01  -3.0760477e-01  -3.1024681e-01  -2.1236833e-01  -2.2514726e-01   5.8071875e-01   5.8251810e-01  -1.5975396e-01  -1.2415970e-01   3.2516001e-01   1.8195135e-01  -4.7496350e-01  -4.8418009e-01   3.1538081e-02   2.2328082e-01   9.4822653e-02   1.5563681e-01   3.9914385e-01   3.5144955e-01  -6.5768749e-02   7.8446503e-03  -7.3717278e-02   2.5474941e-02   1.3874418e-01   1.9767886e-01   1.2549043e-01   8.6943601e-02  -1.0659629e-01  -3.5338187e-02   1.0365560e-01  -9.4317393e-02   2.8998138e-01   3.2917598e-01   3.8227160e-01   4.4454434e-01  -2.5823820e-02  -2.2155910e-01   8.5156218e-02  -1.9363860e-01   4.9202975e-01   3.2702097e-01  -2.3493149e-01  -3.2513741e-01  -3.5433971e-01  -3.7579639e-01  -5.5958671e-02   8.9783206e-02  -1.4303465e-01  -2.3993067e-01   4.8195975e-01   4.9201045e-01   4.5210689e-01   4.7567684e-01  -7.6729284e-02  -9.7260922e-02   6.4188604e-01   5.7702821e-01   7.6706891e-01   7.5828836e-01   3.5563544e-01   4.9765974e-01   1.0916204e-01   2.2499159e-01  -9.2928542e-02   7.5915869e-02  -4.5664647e-02   1.6105136e-02  -1.5907132e-01  -1.1768869e-01  -2.0077209e-01  -5.1215170e-02   2.2686315e-01  -3.2489627e-02   1.6942635e-01   2.2533267e-01  -7.4762079e-03   1.5471339e-01   8.2484873e-02  -1.2641980e-01   4.3628501e-02  -1.0053477e-01  -3.5118185e-01  -4.8693577e-01  -1.0082557e-01  -9.5621699e-02  -2.9789079e-02   2.5992174e-02   1.2330835e-01   1.7596389e-01   1.2021324e-01  -1.0828653e-01  -4.6415573e-01  -1.8164790e-01
   4.9269553e-01   6.3779781e-01  -2.2909296e-01  -3.3185335e-01  -1.5008601e-01  -6.4091715e-02   9.1993452e-02  -2.0571730e-02  -1.5870522e-01  -2.5289423e-01   3.3870183e-01   3.6366810e-01   1.4602700e-01   1.9524053e-01  -2.0586922e-03  -1.1214274e-01   7.3143352e-01   1.0000000e+00   3.9203281e-01   5.4403839e-01  -7.1210938e-02  -1.7764243e-01  -3.2210373e-01  -4.3540972e-01  -4.6055727e-01  -4.4903418e-01  -3.1304703e-01  -2.9023881e-01   5.1390713e-01   5.9280344e-01  -2.3189558e-01  -2.5867318e-01   1.9420203e-01   9.2019705e-02  -4.9776401e-01  -4.3697575e-01  -3.1307251e-02   1.4128840e-01   2.0188975e-02   3.9977090e-02   3.7636524e-01   2.6141094e-01   5.7020474e-02   1.4592463e-01   6.1447064e-02   2.1968650e-01   2.2876094e-01   3.2440015e-01   1.4859746e-01   3.3817805e-01  -2.9509285e-01   2.6393718e-02   7.7038158e-02   2.6563026e-02   2.5240521e-01   3.0385817e-01   5.3032938e-01   6.0567913e-01  -5.8984726e-02  -3.8566735e-02   1.7792211e-01  -6.1946588e-02   4.4618456e-01   4.5157953e-01  -3.4266541e-01  -4.0447454e-01  -4.4664238e-01  -3.8860990e-01   1.0475730e-01   2.0804350e-01  -2.6003267e-01  -3.3602171e-01   3.0012070e-01   3.6906299e-01   2.7191312e-01   3.7768778e-01  -1.3379171e-01  -1.5073956e-01   4.2977230e-01   4.5571240e-01   6.9896835e-01   7.2219661e-01   2.4221069e-01   6.7162499e-01  -4.7017426e-02   7.3839961e-02  -1.4332929e-01   6.3439063e-02   1.1785283e-03  -8.1161523e-02  -1.3481916e-01  -1.8018647e-01  -2.4920905e-01  -1.9009462e-01   1.5082375e-01  -3.8604574e-02   1.2936907e-01   2.6334130e-01   1.0517047e-01   1.9428325e-01   1.8037543e-01  -1.2675607e-01  -1.0233677e-01  -2.6623888e-01  -3.7154142e-01  -4.1696427e-01   3.7538479e-02  -1.7372143e-01  -2.1794691e-01  -2.4911806e-02   9.5651599e-02   6.7699702e-02   4.0212260e-02  -3.2719419e-01  -5.6222282e-01  -2.4629532e-01
   4.9418936e-01   4.4388419e-01   2.0660510e-01  -2.3419577e-01  -1.8891477e-01  -2.4328214e-01   1.3838554e-01  -1.3995267e-01  -1.5604206e-01  -4.1447154e-01   2.9630871e-01  -5.2732460e-02   2.0673848e-01  -3.4683869e-02   3.5041780e-01  -1.5570274e-01   5.2137971e-01   3.9203281e-01   1.0000000e+00   7.6625748e-01  -2.5929102e-02  -1.3967399e-01  -6.9405902e-02  -3.0245773e-01  -1.5242205e-01  -2.3338308e-01  -2.4645573e-01  -2.6956771e-01   4.9282786e-01   4.3212642e-01  -1.2728364e-02  -1.6111047e-01   3.3809893e-01   2.6839725e-01  -2.2139789e-01  -3.5542292e-01  -2.1370644e-01  -1.6919982e-01  -1.6736117e-01  -9.7379906e-02   3.6807209e-02   8.6496218e-03  -2.3703946e-02  -4.5142560e-02  -9.4783780e-02  -1.4433077e-01   2.6706604e-02   3.9074365e-02   1.2106333e-02  -1.0703702e-01  -2.7703501e-01  -1.7863302e-01   4.7462397e-03  -1.3611115e-01   1.9208668e-02   6.5614582e-02   1.6395657e-01   3.1582094e-01   3.3160981e-02  -6.0408896e-02  -4.1079434e-03  -1.9629145e-01   1.2598107e-01   7.0086410e-02  -1.4476268e-01  -2.6156923e-01  -3.4301344e-01  -3.3374186e-01  -2.2021189e-03   1.6032196e-01  -2.5634977e-01  -3.1180789e-01   3.3947746e-01   2.4348804e-01   2.6887535e-01   1.9413683e-01  -1.5149645e-03  -9.6064906e-03   3.9420889e-01   3.4275374e-01   3.6033753e-01   3.0358021e-01   3.1930067e-01   1.7740325e-01  -2.8049382e-02  -1.2561642e-01  -1.7147934e-01  -1.9440554e-01  -3.2020687e-02  -1.2533473e-01  -1.3645790e-01   3.9014236e-02  -1.8159936e-01  -2.5866157e-03   3.4168272e-01   1.0308416e-01   2.6113047e-01   3.2235498e-01   8.7469841e-03   2.5451805e-01  -9.4113038e-02  -1.4195319e-01  -1.8789459e-01  -2.8525596e-01  -2.7034016e-01  -3.4011237e-01  -1.5150239e-01  -1.1597059e-01   8.9502343e-02   2.0082809e-01   2.7091909e-01   2.9363272e-01   1.3246959e-01  -1.9533115e-01  -3.1798873e-01  -5.2314578e-02
   3.2882566e-01   5.3681323e-01  -2.1579779e-01  -2.0664908e-01  -3.3610941e-01  -2.0564924e-01  -1.5260775e-01  -2.0570333e-01  -3.3721929e-01  -5.4026043e-01   9.4081084e-02   5.4424671e-03  -7.3047374e-02  -7.3703933e-02   2.8522061e-03  -1.6353914e-01   4.8943682e-01   5.4403839e-01   7.6625748e-01   1.0000000e+00  -3.1127598e-02  -6.6237660e-02  -2.9173517e-01  -3.7645136e-01  -2.8215725e-01  -2.9225192e-01  -3.0820051e-01  -2.8168719e-01   5.7343935e-01   5.3160670e-01  -4.9897712e-02  -1.1081590e-01   3.6274850e-01   3.2593351e-01  -3.0291285e-01  -1.7897135e-01  -2.6102945e-01  -1.9526189e-01  -1.4111654e-01  -1.5214770e-01   2.0360395e-01   5.6979998e-02  -1.4204480e-01  -1.0602422e-01  -4.5973648e-02  -4.2555758e-02  -8.5972639e-02  -5.1181460e-03  -1.4324149e-01  -1.1694019e-02  -4.0471787e-01  -1.5068647e-01  -8.0997005e-02  -8.2446256e-02   7.0287706e-03   9.3431685e-03   2.8720296e-01   4.2904722e-01  -9.5514860e-02   6.4944010e-02  -1.2605982e-01  -2.7333738e-01   1.4679751e-01   9.7055651e-02  -3.7180681e-01  -3.8196757e-01  -2.6484731e-01  -1.6646103e-01   2.8904226e-01   4.9743861e-01  -2.7543607e-01  -3.8948357e-01   1.9193091e-01   2.0311121e-01   1.0585914e-01   8.1619860e-02  -4.8484357e-02   1.0838931e-02   3.3144259e-01   3.5360611e-01   4.1700457e-01   3.4536999e-01   1.8185009e-01   3.4774331e-01  -2.6201715e-01  -6.3782979e-02  -2.9142872e-01  -1.4221205e-01  -2.1190874e-01  -6.7019997e-02  -1.2514526e-01  -6.8500282e-02  -2.6410196e-01  -1.6355578e-01   2.3997493e-01   8.4305652e-02   1.6972290e-01   2.4666457e-01   8.6686961e-02   8.3095478e-02   6.8294325e-02  -2.9102177e-01  -3.6640901e-01  -5.6550621e-01  -1.9646696e-01  -2.3329780e-01  -7.1119446e-02  -1.9829080e-01   7.2565150e-02   1.1236723e-01   2.2806289e-01   1.3738818e-01   2.4623950e-02  -4.8883556e-01  -3.4225748e-01   2.5474239e-02
   6.3388177e-02   2.6102641e-01   9.6477312e-02   2.2757475e-01   3.6707719e-01   2.0866680e-01  -4.5745853e-01  -4.2090168e-01  -2.1338479e-01  -2.0198429e-01  -4.0770167e-01  -3.7309428e-01  -4.5445009e-01  -4.3195704e-01  -5.0945264e-02  -1.0351128e-01  -5.0297511e-03  -7.1210938e-02  -2.5929102e-02  -3.1127598e-02   1.0000000e+00   8.8521367e-01   3.5012013e-01   4.6833133e-01   6.1532308e-01   6.0454327e-01   7.6502460e-01   7.4135478e-01  -1.1060829e-01  -2.0337664e-01   4.5030006e-01   4.2342802e-01   2.5368457e-01   1.6460144e-01   2.9342742e-01   1.4999029e-01   3.6316677e-01   2.8064924e-01   6.7034639e-01   5.8102945e-01   2.8048210e-01   1.8105993e-01   1.9887549e-01   2.9146952e-01   2.5365331e-01   2.5042192e-01   2.3944697e-01   2.4075882e-01   2.3483793e-02   6.8132058e-02   3.6043341e-01   1.5921213e-01  -1.4861961e-01   3.2248060e-02   3.7189417e-01   4.5074408e-01   3.0405981e-01   2.4822896e-01  -2.1453707e-01  -9.5406973e-02  -4.0112778e-01  -3.3129267e-01  -2.7145149e-01  -3.5480422e-01   5.8474124e-02   3.2952420e-01   2.9034758e-01   3.5226791e-01  -2.4574819e-01  -1.2525514e-01   1.8419248e-01   1.0154254e-01  -8.7844865e-02  -2.7744093e-01   6.4791599e-02   3.0743933e-02  -2.8388755e-01  -2.2857563e-01   3.5234751e-01   3.7351120e-01   8.4361302e-02   1.2317294e-01   3.5146417e-01   9.8956587e-02   2.0115148e-01   2.4576562e-01   6.3162992e-01   6.4431692e-01   6.2400872e-02   2.5373683e-01  -6.1228590e-01  -5.4704139e-01  -6.2735352e-01  -5.2656168e-01   1.4725242e-01   5.5707969e-02   3.5476304e-01   1.8082744e-01  -3.0879412e-02  -1.6726009e-01  -2.6381872e-01  -3.1025523e-01  -8.3739780e-02  -6.7844068e-02  -1.4738575e-01  -1.6434884e-01  -5.3368202e-01  -4.2372612e-01   3.1674651e-02   1.1547981e-01   7.5104886e-02  -1.8422600e-01  -4.6709374e-01   1.2528148e-01  -3.3880999e-02  -1.8038738e-01
  -8.6856426e-02   9.2065186e-02  -9.5711813e-02   3.3517205e-01   3.9217933e-01   3.6413133e-01  -5.2712068e-01  -3.4300685e-01  -2.6789285e-01  -1.6018725e-01  -3.8853713e-01  -2.4097873e-01  -4.4503310e-01  -3.0106328e-01  -1.8501775e-01   1.0043993e-02  -1.3953634e-01  -1.7764243e-01  -1.3967399e-01  -6.6237660e-02   8.8521367e-01   1.0000000e+00   1.9715240e-01   4.9897790e-01   4.8941104e-01   6.1047796e-01   6.8415440e-01   7.8522727e-01  -1.2235979e-01  -1.7833133e-01   3.9262423e-01   4.8401445e-01   2.6424019e-01   2.6430849e-01   2.9512735e-01   3.2225219e-01   2.7769758e-01   2.2563604e-01   5.4389808e-01   5.2138307e-01   1.9522914e-01   1.8984224e-01   4.8733201e-02   1.5046151e-01   2.5178831e-01   2.3474226e-01   6.6701214e-02   8.2073019e-02  -2.3358530e-02   7.7913397e-02   3.0885809e-01   2.5803339e-01  -1.7474357e-01   4.4318065e-02   3.2753898e-01   3.4737937e-01   1.8011701e-01   1.7389444e-01  -1.8209866e-01   1.1542981e-01  -3.8979269e-01  -2.2205008e-01  -1.9814287e-01  -2.7025641e-01  -6.2902939e-02   3.0070986e-01   4.1582247e-01   5.3449513e-01  -2.2234482e-01  -9.5879316e-02   1.6482870e-01   1.9913636e-01  -1.6859376e-01  -2.7754384e-01   2.9257463e-02  -3.1146628e-02  -2.0923725e-01  -7.7687120e-02   2.4927213e-01   2.3286371e-01   4.4878777e-03  -3.4464142e-02   2.2188619e-01   1.4607732e-01   5.5201498e-02   3.3046150e-01   5.0139025e-01   6.6057895e-01  -1.1546296e-01   3.1429861e-01  -5.0898322e-01  -5.4369085e-01  -6.1144825e-01  -5.6061119e-01   4.2525257e-02   3.1030027e-02   2.0746722e-01   3.4254203e-02  -6.8374879e-02  -2.3164246e-01  -8.3758389e-02  -2.6565717e-01  -5.1222914e-02  -8.7115499e-02  -1.3462120e-01  -9.6744999e-02  -4.9593853e-01  -4.0600465e-01   7.4456648e-02   5.3966505e-02   2.0619416e-02  -3.2675884e-01  -5.7834238e-01   3.9212951e-02  -2.3881725e-02  -1.4339722e-01
   1.2262432e-01   4.2794197e-02   7.7523578e-01   4.3424170e-01  -1.1553860e-02  -3.0663506e-01  -4.7278346e-02  -1.7269126e-01   8.2354188e-02   1.1255583e-01  -2.0654301e-01  -4.1310012e-01  -1.4709446e-01  -4.1503966e-01   4.3846590e-01   1.0317863e-01  -1.7732387e-01  -3.2210373e-01  -6.9405902e-02  -2.9173517e-01   3.5012013e-01   1.9715240e-01   1.0000000e+00   7.1869342e-01   7.4576445e-01   5.8332020e-01   6.8319649e-01   4.9480613e-01  -3.1521863e-01  -4.8862547e-01   6.2808842e-01   4.1340424e-01  -3.0623126e-02  -1.3611506e-01   5.7472734e-01   2.2751519e-01   2.8264429e-01   2.5700103e-01   2.1728243e-01   2.6312296e-01   1.1269764e-01   8.8409164e-02   1.5653583e-01   1.1577327e-01  -2.6476041e-01  -2.7009719e-01   7.8879298e-02  -5.2983408e-02  -2.3168549e-01  -3.3956491e-01   2.1442361e-01  -2.1068089e-01  -3.3844815e-01  -1.2934458e-01  -9.4438947e-02   9.1028005e-03  -6.5077198e-02  -9.9652632e-02  -3.3533981e-01  -2.4447019e-01  -3.6736508e-01  -7.5080634e-02  -4.0481896e-01  -4.9099437e-01   5.7170455e-01   5.3768971e-01   3.8938801e-02  -4.2887364e-02  -5.3390048e-01  -3.2490877e-01   2.9276377e-01   2.5098637e-01   1.9976632e-02  -1.0616566e-01   2.1767749e-01   1.4374189e-01   2.7031676e-01   1.9528191e-01   3.7083710e-02   9.5335316e-02  -2.7920307e-01  -2.1801581e-01   4.3047223e-01  -2.4519610e-01   4.3130613e-01   1.4095302e-02   6.0506714e-01   2.2240141e-01   3.6664164e-01   1.4306548e-01  -1.6384677e-01  -7.8222069e-02   3.0332756e-02   9.4853738e-02   1.4744827e-01   8.8673569e-02   2.8601495e-01   1.5003792e-01   1.2871985e-01   1.1391477e-01  -2.3771831e-01   1.0947604e-01   2.5124565e-01   3.5962253e-01   1.1089740e-01   1.1474432e-01  -2.1482903e-01   5.1682843e-02   1.0285426e-01   1.5483607e-01   1.7604898e-01   4.0042164e-02  -3.8283029e-02   4.5113454e-01   3.3115741e-01  -2.0790532e-02
  -1.3062514e-01  -1.6459326e-01   3.8404173e-01   7.7930037e-01  -2.0664180e-02   2.9735866e-02  -3.6197338e-01  -1.0915676e-01  -1.7603365e-01   1.8172233e-01  -5.1713256e-01  -3.6106701e-01  -4.6591266e-01  -4.2558971e-01  -4.7150029e-02   7.7740861e-02  -3.1314763e-01  -4.3540972e-01  -3.0245773e-01  -3.7645136e-01   4.6833133e-01   4.9897790e-01   7.1869342e-01   1.0000000e+00   8.1203731e-01   8.9122057e-01   7.4402060e-01   7.3224296e-01  -4.7742050e-01  -5.3480758e-01   5.8559612e-01   6.6627186e-01   4.7164959e-03   5.6902269e-02   5.9928389e-01   4.8126363e-01   2.7194489e-01   2.6810768e-01   2.8433517e-01   4.2922823e-01   1.1252031e-01   1.4685134e-01   9.1172487e-02   1.5580625e-01  -3.8265612e-02  -8.6592593e-02  -2.6344326e-02  -1.1993976e-01  -1.6378534e-01  -1.2098250e-01   4.2074069e-01   1.4152602e-01  -3.0855932e-01  -1.0243837e-01   4.7109288e-02   5.1852813e-02  -3.4167228e-02  -1.5137312e-01  -3.1317377e-01   4.9927790e-02  -5.4722652e-01   3.5731698e-02  -5.1306522e-01  -6.0400782e-01   3.6738130e-01   7.8888415e-01   3.8524670e-01   4.3613922e-01  -3.8897162e-01  -2.3016304e-01   3.1888313e-01   3.4900079e-01  -1.8023336e-01  -2.7124370e-01   6.3623792e-02   4.0543742e-03   1.2250405e-01   1.4695894e-01   9.7274182e-02   1.2979073e-01  -2.7570849e-01  -3.4927081e-01   1.2094622e-01  -2.2757084e-01   2.2963203e-01   2.3076694e-01   5.3257329e-01   3.8552446e-01   3.7200755e-02   2.7959268e-01  -3.0813093e-01  -3.8056989e-01  -1.2966060e-01  -1.6847160e-01   1.5283033e-02   1.4015546e-02   1.8172815e-01  -1.3140534e-02   1.6122095e-01  -8.1573484e-02  -9.6549663e-02   7.0350016e-02   1.6305775e-01   2.3462585e-01   1.8007889e-01   1.7929062e-01  -2.6974051e-01   4.6154872e-02   1.6164945e-01   2.2110426e-02   4.1127948e-03  -1.8093979e-01  -2.5730234e-01   3.3131888e-01   3.4292998e-01   1.0343601e-01
  -4.8897181e-03   4.3367451e-02   4.4979565e-01   4.8062038e-01   3.5870064e-02  -5.2111112e-02  -4.5281430e-01  -3.9009592e-01  -1.8174160e-01   2.5397802e-02  -6.2838044e-01  -6.2783268e-01  -5.5452533e-01  -6.2978956e-01   3.4705720e-02  -1.3409706e-01  -3.0760477e-01  -4.6055727e-01  -1.5242205e-01  -2.8215725e-01   6.1532308e-01   4.8941104e-01   7.4576445e-01   8.1203731e-01   1.0000000e+00   8.8309808e-01   8.1241027e-01   6.7896565e-01  -5.2104564e-01  -6.2092720e-01   5.7237341e-01   4.7703218e-01  -4.4630957e-02  -8.0808996e-02   6.6277603e-01   3.8089055e-01   3.9036887e-01   2.3494164e-01   4.2791195e-01   4.4325825e-01   6.2865028e-02   7.3537158e-04   2.4626767e-01   2.6818982e-01   4.7336423e-02  -1.1183965e-02   1.0691590e-01   4.7535648e-02  -1.6819952e-01  -1.9392431e-01   4.0887755e-01  -5.9485795e-02  -3.0495718e-01  -3.4310892e-02   1.4168842e-02   9.1868270e-02   9.2962811e-02  -1.7232384e-02  -2.7226257e-01  -1.2932936e-01  -5.8700542e-01  -1.8442594e-01  -6.3290467e-01  -7.4932811e-01   3.9307408e-01   6.8751661e-01   2.8656347e-01   3.2110358e-01  -4.0357009e-01  -2.8132027e-01   3.2705082e-01   1.9851887e-01  -2.4247343e-01  -4.2638570e-01  -3.0690042e-02  -1.3357086e-01   2.3666696e-02  -7.1781549e-03   1.0521967e-01   2.3594439e-01  -2.7393007e-01  -2.7771142e-01   2.2163019e-01  -3.7949945e-01   3.0768729e-01   3.4017107e-02   7.1102031e-01   3.5241415e-01   1.7831278e-01   1.7233477e-01  -4.0805396e-01  -3.1692977e-01  -2.3995994e-01  -1.5559287e-01   3.8645336e-02   4.1566993e-02   3.0289792e-01   1.5464614e-01   1.0527620e-01  -3.5508286e-02  -3.1113798e-01  -9.0842088e-02   3.6188650e-02   1.9316572e-01   2.2034213e-01   2.3568517e-01  -2.4079282e-01   6.3283566e-02   1.3746305e-01   1.1529482e-01   1.5172364e-01  -4.7424279e-02  -2.0664803e-01   3.8399381e-01   4.2858009e-01   1.7482123e-01
  -1.0226600e-01  -4.9097161e-02   2.5288322e-01   6.5026363e-01   3.5618130e-02   1.3638204e-01  -5.4195015e-01  -2.9919494e-01  -2.5543105e-01   1.0432528e-01  -6.7669752e-01  -5.1934899e-01  -6.2805359e-01  -5.6069051e-01  -1.7155070e-01  -6.2285428e-02  -3.1024681e-01  -4.4903418e-01  -2.3338308e-01  -2.9225192e-01   6.0454327e-01   6.1047796e-01   5.8332020e-01   8.9122057e-01   8.8309808e-01   1.0000000e+00   7.8186950e-01   7.7737974e-01  -5.6258864e-01  -5.9733903e-01   5.2383985e-01   5.9873487e-01  -9.0680663e-03   3.8422386e-02   6.2736863e-01   4.9813923e-01   3.1696652e-01   2.1171027e-01   3.7504522e-01   4.5797119e-01   4.1690570e-02   1.6939847e-02   2.1676311e-01   2.6627226e-01   1.7489349e-01   9.2604874e-02   7.1106340e-02   1.9846574e-02  -5.1643072e-02  -4.6325715e-02   4.8978237e-01   1.3145163e-01  -2.5112275e-01  -3.1639944e-03   9.0437670e-02   1.1026602e-01   1.3069781e-01  -1.6169902e-02  -2.1830390e-01   1.0920057e-02  -6.0834928e-01  -8.8116957e-02  -5.9652939e-01  -7.1517304e-01   3.1100418e-01   7.7524232e-01   4.0746300e-01   5.0612265e-01  -3.1399694e-01  -1.8890304e-01   2.5567777e-01   2.3417666e-01  -3.3011418e-01  -4.7288600e-01  -8.8183744e-02  -1.5399883e-01  -6.1019707e-02  -4.6228311e-02   1.6045578e-01   2.6379196e-01  -2.4084110e-01  -3.0400985e-01   9.2078480e-02  -3.1552808e-01   2.3589001e-01   1.8559545e-01   6.2518125e-01   4.1627624e-01   1.7966600e-02   2.6563492e-01  -4.0147146e-01  -4.2678988e-01  -2.7728434e-01  -2.8262466e-01   2.1010211e-02   3.8636500e-02   2.5766014e-01   7.6311167e-02   1.4528959e-01  -1.0340260e-01  -1.6443962e-01  -4.3152750e-02   7.2365314e-02   1.7387572e-01   1.7993098e-01   2.1310920e-01  -3.1720869e-01   8.1883128e-02   1.8227519e-01   7.1554488e-02   7.3564047e-02  -1.5854076e-01  -3.1136244e-01   3.2335680e-01   3.7477541e-01   1.8277334e-01
   2.4145465e-04   5.3957036e-02   3.2109763e-01   4.4716669e-01   3.7667400e-01   1.5442624e-01  -4.3501948e-01  -3.6227429e-01  -8.7845938e-02   4.8206559e-02  -4.7177907e-01  -4.5650806e-01  -4.6881968e-01  -5.0092425e-01   2.2009580e-02  -5.9801555e-03  -2.1236833e-01  -3.1304703e-01  -2.4645573e-01  -3.0820051e-01   7.6502460e-01   6.8415440e-01   6.8319649e-01   7.4402060e-01   8.1241027e-01   7.8186950e-01   1.0000000e+00   9.1213862e-01  -4.1969494e-01  -5.4963570e-01   4.7415837e-01   4.1184960e-01   4.0901964e-02  -3.6685584e-02   5.2444852e-01   2.9502941e-01   3.6636527e-01   3.3844790e-01   5.1761011e-01   5.1793541e-01   1.6097569e-01   1.1880250e-01   1.6977099e-01   2.7881855e-01   1.2992868e-01   1.3331291e-01   1.2458109e-01   1.1526076e-01  -1.8082252e-02  -5.5070943e-02   4.6161619e-01   6.0443104e-02  -2.1270613e-01   6.6613860e-02   1.6699243e-01   2.5313784e-01   1.7979060e-01   8.9147126e-02  -1.7853734e-01  -7.1789819e-03  -4.4634406e-01  -1.6459733e-01  -4.3573308e-01  -5.0289661e-01   3.1168383e-01   5.9540041e-01   3.3050363e-01   3.5723662e-01  -4.0896628e-01  -2.1629467e-01   3.4453077e-01   2.5029618e-01  -2.6472612e-01  -4.2914498e-01  -1.9255199e-02  -6.3505684e-02  -1.3494661e-01  -1.2346668e-01   1.1011303e-01   1.9809675e-01  -2.1754038e-01  -1.7663242e-01   2.9478992e-01  -9.3077347e-02   2.7333855e-01   1.9690493e-01   7.3077596e-01   5.9943011e-01   1.4334637e-01   2.9430110e-01  -4.3176892e-01  -3.9701748e-01  -3.3960525e-01  -3.4476162e-01   6.1736016e-03  -3.5982066e-02   1.7948128e-01  -9.8366763e-03  -4.3327750e-03  -1.7477364e-01  -2.9449000e-01  -1.9857827e-01   3.1272992e-02   1.0731690e-01   7.8010107e-02   9.6649640e-02  -3.2689100e-01  -1.7776068e-01   6.4673799e-02   3.5739013e-03  -9.9072519e-02  -2.5094427e-01  -4.0570984e-01   2.8493769e-01   2.5425008e-01  -1.9217407e-02
  -8.3129060e-02   9.2669390e-03   1.0836497e-01   5.1199754e-01   3.8123220e-01   3.1549930e-01  -5.1475369e-01  -3.3985127e-01  -2.1392003e-01   1.0319153e-02  -4.6170152e-01  -3.4949506e-01  -4.7428184e-01  -4.1923812e-01  -1.4952445e-01   4.3419818e-02  -2.2514726e-01  -2.9023881e-01  -2.6956771e-01  -2.8168719e-01   7.4135478e-01   7.8522727e-01   4.9480613e-01   7.3224296e-01   6.7896565e-01   7.7737974e-01   9.1213862e-01   1.0000000e+00  -3.5856529e-01  -4.4515753e-01   4.3701376e-01   4.9403599e-01   7.4812399e-02   6.3878663e-02   4.3757774e-01   3.4282942e-01   2.6002724e-01   2.4368648e-01   4.4139536e-01   5.1340992e-01   1.0750173e-01   1.2996980e-01   1.1819227e-01   2.4856384e-01   2.3644563e-01   2.2944672e-01   6.5968394e-02   6.5244682e-02   2.0228339e-02   5.9140484e-02   4.2270568e-01   1.8268670e-01  -1.9839709e-01   1.1950213e-01   2.1219075e-01   2.5523635e-01   1.6066996e-01   1.0594813e-01  -1.5058025e-01   1.8009974e-01  -4.6646823e-01  -1.5343377e-01  -3.5065251e-01  -4.4426280e-01   1.3395532e-01   5.3056287e-01   4.2307228e-01   5.2831928e-01  -3.1247098e-01  -1.6696176e-01   2.5305504e-01   2.6683589e-01  -3.2566958e-01  -4.5207064e-01  -3.8611093e-02  -7.9669762e-02  -2.0085826e-01  -1.3864193e-01   1.5257754e-01   1.9833845e-01  -1.9926445e-01  -1.9756619e-01   1.8058329e-01  -5.7879483e-03   1.1907380e-01   2.6224335e-01   5.8700761e-01   6.2040688e-01  -8.7721822e-02   2.5430353e-01  -4.0494384e-01  -4.8014597e-01  -3.9272402e-01  -4.8585522e-01  -5.0693099e-03  -6.5479394e-02   1.4511264e-01  -9.0858943e-02   2.5170315e-02  -2.4517873e-01  -1.7478587e-01  -2.2774894e-01   6.3464785e-02   1.4682973e-02   9.5027516e-02   1.1103898e-01  -3.6131618e-01  -2.4056014e-01   1.0799088e-01  -4.1114359e-02  -1.6454968e-01  -3.2421373e-01  -4.9526852e-01   2.2056578e-01   2.5288252e-01   3.4364207e-02
   4.0073387e-02   2.0248825e-01  -1.8144380e-01  -1.5528060e-01  -4.2839675e-02  -1.8204446e-02   2.7644282e-01   1.8944186e-01   3.9964511e-02  -2.9801859e-01   5.5069783e-01   3.1731710e-01   3.3135679e-01   2.8895195e-01   1.7011144e-01   1.2811169e-01   5.8071875e-01   5.1390713e-01   4.9282786e-01   5.7343935e-01  -1.1060829e-01  -1.2235979e-01  -3.1521863e-01  -4.7742050e-01  -5.2104564e-01  -5.6258864e-01  -4.1969494e-01  -3.5856529e-01   1.0000000e+00   8.8132337e-01   7.0430819e-02   5.3404900e-02   5.1794719e-01   4.4214346e-01  -5.2811921e-01  -3.4253738e-01  -2.5134036e-01  -1.2656232e-01  -1.7111588e-01  -2.0782120e-01   2.8603201e-01   1.8876145e-01  -3.6586869e-01  -3.3422348e-01  -2.3415033e-01  -2.2397498e-01  -1.4596492e-01  -1.5494394e-01  -2.0052211e-01  -1.5360427e-01  -5.6334283e-01  -1.9687067e-01  -1.0388884e-01  -3.3085918e-01   6.3399130e-03  -1.8700822e-02  -1.3836042e-01   5.6655065e-02  -1.2956662e-01   7.1117761e-03   2.3050335e-01  -1.2930238e-01   6.0664410e-01   4.8033780e-01  -3.4136870e-01  -5.8958091e-01  -1.6997817e-01  -2.1406458e-01   7.6137412e-02   1.9031386e-01  -1.5778192e-01  -1.4141929e-01   5.3957941e-01   6.0925888e-01   4.0520371e-01   4.0941415e-01   1.3222247e-01   2.1783228e-01   2.8106538e-01   1.6973700e-01   5.2271902e-01   4.5463220e-01   2.9509368e-01   5.6085505e-01  -2.6695002e-01   5.4034725e-02  -4.9797158e-01  -2.1516195e-01  -2.3019322e-01  -2.1821965e-01   8.1379955e-02  -3.8942523e-03  -5.9278020e-02  -2.0057207e-03   2.4210837e-01   4.9413823e-02   6.0674386e-03   3.5529029e-02  -3.0645109e-02   1.8329981e-03   2.1332605e-01  -9.1096109e-02  -1.2668184e-01  -3.2189491e-01  -3.2850487e-01  -4.4529066e-01  -4.3653943e-02  -3.0143159e-01   9.6689117e-03   4.2407430e-02   7.9030320e-02   7.9108605e-02   7.5256730e-02  -3.2111988e-01  -5.0398693e-01  -2.6937426e-01
   5.3301742e-02   2.2104087e-01  -3.0487864e-01  -1.9197583e-01  -1.2244686e-01   3.7325878e-02   2.3220314e-01   2.1564748e-01  -7.8535677e-02  -2.8182946e-01   5.4396285e-01   4.2530533e-01   3.3918132e-01   3.7257642e-01  -1.3796603e-02  -1.9121592e-04   5.8251810e-01   5.9280344e-01   4.3212642e-01   5.3160670e-01  -2.0337664e-01  -1.7833133e-01  -4.8862547e-01  -5.3480758e-01  -6.2092720e-01  -5.9733903e-01  -5.4963570e-01  -4.4515753e-01   8.8132337e-01   1.0000000e+00  -9.4651333e-02  -4.8672744e-02   4.3819706e-01   3.8300722e-01  -6.0739448e-01  -3.5033967e-01  -2.4762166e-01  -9.6278483e-02  -1.8755542e-01  -1.6754035e-01   2.6645439e-01   2.1098153e-01  -2.6888826e-01  -2.2735338e-01  -1.4718442e-01  -1.3395825e-01  -9.9005392e-02  -9.8941160e-02  -9.5064451e-02   5.3737029e-03  -5.3041572e-01  -2.2912174e-02  -1.7216901e-02  -2.6699609e-01   9.3862514e-02   2.0230400e-03  -8.5646473e-02   1.4069490e-01  -1.3330045e-01   2.3563756e-02   2.1430734e-01  -1.0712880e-01   5.8519220e-01   5.2890808e-01  -5.1931749e-01  -6.2917892e-01  -2.2120841e-01  -1.7794564e-01   6.7289438e-02   1.0900038e-01  -2.0526715e-01  -1.5620174e-01   4.7479487e-01   6.1031125e-01   3.2444390e-01   4.3136804e-01   1.0532624e-01   1.9208296e-01   3.3785001e-01   2.3868610e-01   5.9312375e-01   5.3957255e-01   1.6876087e-01   5.4227272e-01  -3.7697762e-01   4.0099685e-03  -5.8509121e-01  -2.5574578e-01  -3.8026978e-01  -3.3511468e-01   6.7824775e-02  -7.8660656e-02  -7.3052100e-02  -5.7778074e-02   2.1939803e-01   3.0962791e-02   4.4418887e-02   5.4121171e-02   2.2851752e-02   6.5511990e-02   3.0058662e-01  -6.3586472e-02  -1.0298066e-01  -3.5922534e-01  -3.3844655e-01  -4.4194719e-01   4.5205227e-03  -2.4328624e-01   1.0004209e-02  -2.3439792e-02   9.5181873e-02   6.4474841e-02   6.9844104e-02  -3.6193756e-01  -5.3305469e-01  -2.5559761e-01
  -2.5571409e-01  -3.8218380e-02   3.3011473e-01   5.7737525e-01  -7.3114788e-02  -1.5742283e-02  -1.2637048e-01  -9.3475981e-03   4.9951016e-02   8.1504634e-02  -3.4883544e-01  -4.5673270e-01  -3.9440256e-01  -4.4923511e-01   6.9039078e-02   1.5891766e-01  -1.5975396e-01  -2.3189558e-01  -1.2728364e-02  -4.9897712e-02   4.5030006e-01   3.9262423e-01   6.2808842e-01   5.8559612e-01   5.7237341e-01   5.2383985e-01   4.7415837e-01   4.3701376e-01   7.0430819e-02  -9.4651333e-02   1.0000000e+00   8.3939979e-01   3.6998722e-01   3.5593731e-01   4.5043183e-01   3.1272608e-01  -5.8511915e-03  -3.6731336e-02   6.4153714e-02   6.4780804e-02   1.2588273e-01  -3.5989407e-02  -6.5165621e-02  -8.2412014e-02  -1.0980542e-01  -2.3275515e-01  -8.5931203e-02  -1.9484687e-01  -3.3761866e-01  -2.9163305e-01   7.6029417e-02  -8.0811170e-02  -2.9288463e-01  -2.3444465e-01   2.3354105e-02   6.3786893e-03  -1.5557885e-01  -1.4352653e-01  -3.8687253e-01   2.0916303e-05  -3.4351982e-01  -4.5779385e-02  -1.5055164e-01  -3.5550500e-01   4.1976444e-01   4.0689008e-01   3.3501372e-01   2.8950603e-01  -2.7240610e-01  -4.7388976e-02   1.4067882e-01   1.2302648e-01   1.0026646e-01   2.1231856e-02   2.1051846e-01   1.0642928e-01   1.8561530e-01   2.1930268e-01   1.6869893e-01   1.3866265e-01  -1.0683330e-01  -1.9505984e-01   3.2643501e-01  -5.7293241e-02   1.9438956e-01   6.9142490e-02   2.4930920e-01   8.7816476e-02   1.5302077e-01   1.3813371e-01  -1.0001065e-01  -2.0427646e-01  -5.0791389e-02  -7.3843254e-02   1.7325245e-01   1.1922103e-01   2.4221621e-01   9.1985852e-02   2.7058338e-01   4.0727168e-02  -2.6488903e-02   1.0059073e-02   7.4173838e-02   1.2899585e-01   2.5579786e-02   1.2793034e-02  -2.8815672e-01  -1.4344645e-01   1.4053491e-01   1.2519904e-01   1.8027081e-01  -5.0496388e-03  -7.5183525e-02   1.8740644e-01   1.2862246e-01   1.0334103e-02
  -4.0445324e-01  -2.1543880e-01   6.0044153e-02   7.4408862e-01  -4.2701249e-02   1.4718217e-01  -2.5460462e-01   9.7207158e-02  -6.9200097e-02   1.2786267e-01  -4.0763801e-01  -2.8202304e-01  -4.5834461e-01  -3.1494248e-01  -1.8828965e-01   2.1450109e-01  -1.2415970e-01  -2.5867318e-01  -1.6111047e-01  -1.1081590e-01   4.2342802e-01   4.8401445e-01   4.1340424e-01   6.6627186e-01   4.7703218e-01   5.9873487e-01   4.1184960e-01   4.9403599e-01   5.3404900e-02  -4.8672744e-02   8.3939979e-01   1.0000000e+00   3.9380137e-01   4.8923024e-01   3.8956483e-01   4.4614645e-01  -8.6501570e-02  -4.6106443e-02   4.3006592e-02   1.1546753e-01   1.5861071e-01   7.7251508e-02  -1.8102561e-01  -1.6181895e-01  -6.8327393e-02  -1.9134217e-01  -2.1976654e-01  -3.2323250e-01  -3.3711510e-01  -2.5482018e-01   9.5723999e-02   1.2132305e-02  -2.8373733e-01  -2.7951701e-01   3.9393645e-02  -8.1804910e-02  -1.4954001e-01  -2.3701697e-01  -3.2241104e-01   7.1780028e-02  -3.2173394e-01   6.4277205e-02  -9.5508451e-02  -2.9123866e-01   2.8574777e-01   4.8569078e-01   4.9835342e-01   4.9941525e-01  -1.3950249e-01  -2.6743732e-03   1.8470117e-01   2.1932621e-01   4.9116422e-02   2.0185144e-02   1.7695889e-01   1.1173848e-01   1.2968545e-01   2.3916400e-01   1.9693970e-01   1.0332792e-01  -7.9614869e-02  -2.1945735e-01   1.3732859e-01  -3.0018263e-03   5.2612727e-02   2.5879898e-01   1.2373102e-01   1.8307453e-01  -5.7679540e-02   1.9544045e-01  -1.0723090e-01  -3.2320360e-01  -5.2320478e-02  -1.5258720e-01   1.2830298e-01   1.0509522e-01   1.1874140e-01  -4.0553044e-02   2.3266125e-01  -1.2156526e-01   5.5487076e-02   8.7318237e-03   6.7240271e-02   1.1410331e-01   3.5516474e-03  -8.1655045e-03  -2.9450877e-01  -1.7460337e-01   1.8918441e-01   7.0133878e-02   7.4002625e-02  -1.1471758e-01  -1.4436741e-01   1.3288702e-01   8.0521355e-02  -6.2554800e-04
  -3.5032290e-03   3.3200285e-02   2.5518015e-02   1.9653526e-01   1.5307485e-01   2.4125688e-01   1.6694437e-01   2.6277326e-01   8.1854031e-02  -9.1612514e-02   1.6081714e-01   7.9331764e-02   1.4974945e-02   1.2205999e-01   4.2264404e-02   1.0837290e-01   3.2516001e-01   1.9420203e-01   3.3809893e-01   3.6274850e-01   2.5368457e-01   2.6424019e-01  -3.0623126e-02   4.7164959e-03  -4.4630957e-02  -9.0680663e-03   4.0901964e-02   7.4812399e-02   5.1794719e-01   4.3819706e-01   3.6998722e-01   3.9380137e-01   1.0000000e+00   9.0218330e-01   9.4131414e-02   1.3425766e-01  -2.7100689e-01  -1.7223199e-01  -2.3450837e-02  -9.6885458e-02   3.0430565e-01   1.0376638e-01  -4.4903660e-01  -3.6324291e-01  -7.9064529e-02  -1.8041531e-01  -3.0022833e-01  -3.3196130e-01  -2.4212966e-01  -1.9159484e-01  -2.6519408e-01  -2.4536378e-02  -1.4251993e-01  -4.6904523e-01   5.4918330e-02  -7.6860798e-02  -8.6517904e-02   6.4436345e-02   2.2030614e-02   2.3795164e-01   2.3456774e-01   2.5875391e-01   2.4840642e-01   3.2070997e-01   2.0052412e-02   6.6580563e-02   3.5894881e-01   2.4868703e-01  -9.6923571e-03   3.2464286e-01  -1.2937426e-01  -1.2057434e-01   4.1627066e-01   3.6726344e-01   3.8108196e-01   3.2634816e-01   1.6242123e-01   2.8016567e-01   2.4875453e-01   2.4073397e-01   2.6069522e-01   1.8785998e-01   1.9452491e-01   3.2837701e-01  -1.8549556e-01   1.7850826e-01  -2.3132580e-01   1.5177981e-02  -7.0592907e-02   2.4632351e-01  -2.1510163e-01  -3.5383194e-01  -1.5264891e-01  -2.5799653e-01   2.9895793e-01   7.2882449e-02   1.6864730e-02  -7.3813667e-02  -1.6925872e-01  -2.1675852e-01  -3.0291913e-02  -1.7524007e-01  -2.5586726e-01  -1.1439439e-01  -4.6893533e-01  -4.9334915e-01  -3.5959118e-01  -4.1180295e-01   1.4381676e-01   7.4517709e-02   7.7384223e-03  -1.2158761e-01  -9.2717224e-02  -2.5074616e-01  -5.3614485e-01  -3.4664188e-01
  -1.6748239e-01  -1.2207938e-01  -9.0502382e-02   3.2186324e-01   1.2703451e-01   3.2569459e-01   9.2772152e-02   3.6683402e-01   8.0224350e-02  -3.0743930e-02   5.7226735e-02   1.1301553e-01  -6.0928753e-02   1.6100938e-01  -8.0235767e-02   1.2449685e-01   1.8195135e-01   9.2019705e-02   2.6839725e-01   3.2593351e-01   1.6460144e-01   2.6430849e-01  -1.3611506e-01   5.6902269e-02  -8.0808996e-02   3.8422386e-02  -3.6685584e-02   6.3878663e-02   4.4214346e-01   3.8300722e-01   3.5593731e-01   4.8923024e-01   9.0218330e-01   1.0000000e+00   1.3862487e-01   2.8110354e-01  -3.4514948e-01  -2.8633525e-01  -1.5681235e-01  -1.6414429e-01   2.1922428e-01   3.1280757e-02  -5.1380331e-01  -4.3300795e-01  -9.5079507e-02  -2.2862044e-01  -4.1634380e-01  -4.4011175e-01  -2.7948294e-01  -2.4177416e-01  -2.7304658e-01  -1.3649249e-03  -1.2706211e-01  -4.7712590e-01   1.0069806e-02  -1.7681926e-01  -1.9532045e-01  -5.8547581e-02   1.4122982e-02   2.8736121e-01   1.8045039e-01   3.9562242e-01   2.2350398e-01   3.0903916e-01   1.6361192e-02   1.5541131e-01   4.1782299e-01   3.7129648e-01   4.9395833e-02   3.2946250e-01  -1.0342491e-01  -7.8019781e-02   3.2385787e-01   3.2211581e-01   3.3185409e-01   2.4114116e-01   1.7632643e-01   3.0749719e-01   1.8976669e-01   1.5151301e-01   1.8724045e-01   4.4961268e-02   4.0331105e-02   2.5512636e-01  -2.3605355e-01   1.8482612e-01  -3.1854344e-01  -3.8988103e-02  -9.2690572e-02   2.6740826e-01  -1.3369140e-01  -3.1966947e-01  -1.0669703e-01  -2.4429586e-01   2.7216998e-01   1.3111328e-01  -4.9533339e-02  -8.4531462e-02  -1.6280241e-01  -2.4867990e-01   3.7164314e-02  -1.5829999e-01  -2.4005671e-01  -1.3897356e-01  -3.5928107e-01  -3.7391388e-01  -3.2201274e-01  -3.9999796e-01   1.7823764e-01   9.8849775e-02   1.0323889e-02  -1.7238349e-01  -1.1415521e-01  -2.8099495e-01  -4.5906279e-01  -3.0358174e-01
  -1.3714460e-01  -1.9554770e-01   3.6611019e-01   3.4104220e-01   1.1681546e-01  -3.9911287e-02  -2.1343255e-01  -2.4352878e-01  -1.3757600e-02   1.1588383e-01  -4.7017128e-01  -4.9020667e-01  -3.5912075e-01  -4.5583145e-01   7.7732858e-02  -2.9982936e-02  -4.7496350e-01  -4.9776401e-01  -2.2139789e-01  -3.0291285e-01   2.9342742e-01   2.9512735e-01   5.7472734e-01   5.9928389e-01   6.6277603e-01   6.2736863e-01   5.2444852e-01   4.3757774e-01  -5.2811921e-01  -6.0739448e-01   4.5043183e-01   3.8956483e-01   9.4131414e-02   1.3862487e-01   1.0000000e+00   7.7104864e-01   1.6921821e-01  -2.8568199e-02   1.3268018e-01   1.8935993e-02  -1.0908151e-01  -2.5753299e-01   1.0788558e-01   5.4543929e-02   8.8224135e-02  -7.0232030e-02  -1.0725408e-01  -1.1617987e-01  -1.1898326e-01  -3.4432436e-01   2.5950208e-01  -1.7770359e-01  -1.9805787e-01   1.8027386e-02  -1.8088709e-01  -2.0513719e-01  -1.2729256e-02  -1.6540828e-01   6.3122230e-02  -4.8805143e-02  -2.0550480e-01   1.4403839e-01  -4.8886724e-01  -5.3690092e-01   5.3133616e-01   6.6277386e-01   5.2377776e-01   4.0366679e-01  -2.1957459e-01  -1.8298719e-01   1.6291632e-01   1.9391914e-01  -2.5783378e-01  -3.7490944e-01  -1.0952829e-01  -1.9556544e-01   1.8962235e-01   1.8194492e-01  -1.6683789e-01  -7.6403456e-02  -4.7372098e-01  -4.9187594e-01   1.0875285e-01  -3.1841516e-01   1.9351970e-01  -1.4797247e-01   4.8903916e-01   2.3806212e-01   3.0614446e-01   1.7891376e-01  -1.6615619e-01  -1.2328904e-01  -4.4433803e-02  -7.3403877e-02  -1.9496357e-02   1.2315836e-01   2.2176411e-02   3.6290867e-02  -6.2301618e-02  -1.4728402e-01  -1.5641275e-01  -6.5829125e-02   1.7061166e-02   1.7741023e-01   5.9083762e-02   1.6972138e-01  -1.5707201e-01  -1.2148892e-02   1.2635904e-01   1.4983755e-01   1.4696087e-01  -1.4241700e-01  -1.6667431e-01   1.9877567e-01   2.6483216e-01  -8.4074518e-03
  -3.9602213e-01  -3.0688359e-01  -4.8427972e-02   4.5135672e-01   1.9314511e-02   4.5916465e-02  -3.5288608e-01  -1.4859908e-01  -1.4720258e-01  -3.0885436e-02  -4.7763745e-01  -2.7073920e-01  -4.3658278e-01  -2.8538124e-01  -2.5300839e-01  -1.6022341e-02  -4.8418009e-01  -4.3697575e-01  -3.5542292e-01  -1.7897135e-01   1.4999029e-01   3.2225219e-01   2.2751519e-01   4.8126363e-01   3.8089055e-01   4.9813923e-01   2.9502941e-01   3.4282942e-01  -3.4253738e-01  -3.5033967e-01   3.1272608e-01   4.4614645e-01   1.3425766e-01   2.8110354e-01   7.7104864e-01   1.0000000e+00   8.3542831e-02  -6.2482655e-02   6.2952439e-02  -3.2467205e-02   4.1030964e-02  -1.5336000e-01  -1.0587536e-01  -1.3378090e-01   6.6687005e-02  -8.8307647e-02  -3.1771883e-01  -3.2663517e-01  -2.6061088e-01  -2.8736160e-01   6.5305018e-02  -6.6524770e-02  -2.5918579e-01  -4.3664073e-02  -1.7011514e-01  -3.1431158e-01  -1.0320989e-01  -1.8087894e-01   5.4577979e-03   1.5031153e-01  -2.4746151e-01   1.5292847e-01  -3.2194622e-01  -3.7724114e-01   2.0389765e-01   4.8143248e-01   6.2876955e-01   6.3694199e-01  -1.1986979e-02   1.9898296e-03   1.3886555e-01   2.3424384e-01  -2.7352369e-01  -2.5858428e-01  -1.6135197e-01  -2.0462398e-01   2.9603517e-01   3.4127502e-01  -2.3448143e-01  -1.6331800e-01  -4.2145537e-01  -4.9588288e-01  -8.4408553e-02  -1.7925424e-01  -1.3857175e-01  -5.6135140e-02   2.2300849e-01   2.2223256e-01  -1.1034169e-02   1.8045356e-01  -3.0203411e-02  -1.5257102e-01  -2.4219089e-02  -9.4246067e-02  -1.3484204e-01   7.0163482e-02  -1.3071169e-01  -1.5537646e-01  -5.7527799e-02  -3.2671403e-01   8.4473750e-02  -1.3281910e-02  -1.0923753e-01   1.3685448e-02   1.9069599e-02   1.5592100e-01  -1.1125943e-01  -1.5566082e-02   1.4506052e-01   4.2629607e-03   1.2144442e-01  -3.2509975e-01  -2.4911628e-01  -4.2925886e-02   1.4427714e-01  -2.6620986e-02
   2.0994831e-01   2.6924470e-01   1.7997450e-01  -8.7278417e-03   2.9616460e-02  -1.1302562e-01  -2.9181656e-01  -3.9971413e-01  -1.4714635e-01  -8.7545691e-02  -2.0731078e-01  -1.3231023e-01  -2.0315905e-01  -2.6539290e-01   1.7504266e-02  -1.4685601e-01   3.1538081e-02  -3.1307251e-02  -2.1370644e-01  -2.6102945e-01   3.6316677e-01   2.7769758e-01   2.8264429e-01   2.7194489e-01   3.9036887e-01   3.1696652e-01   3.6636527e-01   2.6002724e-01  -2.5134036e-01  -2.4762166e-01  -5.8511915e-03  -8.6501570e-02  -2.7100689e-01  -3.4514948e-01   1.6921821e-01   8.3542831e-02   1.0000000e+00   7.7662889e-01   7.7858439e-01   7.4998764e-01   4.2281202e-01   3.8610095e-01   5.0675696e-01   5.1317817e-01   1.4505573e-01   2.5615984e-01   4.9510769e-01   4.4975766e-01   1.7157392e-01   1.7391159e-01   3.1391649e-01   1.1910672e-01  -1.5348852e-01   7.7170264e-02   3.1206863e-01   4.0797401e-01   2.7679667e-01   2.1391793e-01  -2.7758225e-01  -3.9799485e-01  -3.2686764e-01  -2.7029317e-01  -2.1675568e-01  -3.1919194e-01   2.4648914e-02   1.9433612e-01  -1.5533242e-01  -4.8224457e-02  -3.4289421e-01  -3.3641053e-01   2.0995953e-01   9.8111959e-02   1.4766973e-02  -1.4713366e-01   1.4353137e-01   1.5374529e-01   1.5646904e-01   4.2254656e-02   3.1519316e-01   3.3472452e-01   2.1502445e-01   1.7453291e-01   4.0164128e-01   4.3381357e-02   3.9908742e-01   9.9221413e-02   6.4904817e-01   4.8453090e-01   1.9412933e-01   1.7870276e-01  -3.7294705e-01  -2.0893171e-01  -3.8336008e-01  -7.2895684e-02  -1.6144134e-01  -2.0805099e-01   3.2652260e-01   1.8477422e-01   5.0626355e-02   1.3158221e-01  -7.0604645e-02  -1.1511802e-02   3.2134411e-01   2.4188074e-01   7.2560167e-02   3.4033904e-02  -1.7033600e-02   1.5518902e-01  -3.0470942e-01  -1.4912852e-01   2.9635063e-01  -7.7905806e-02  -1.7573611e-01   4.2431982e-01   1.9080224e-01  -4.6272947e-02
   2.2080856e-01   2.3829042e-01   8.0969899e-02  -9.8012623e-03   7.8887630e-03  -1.0881053e-01  -2.7328487e-01  -2.6802247e-01  -1.4631959e-01  -2.7457620e-02  -9.1663280e-02   7.4851082e-02  -1.3364121e-01  -8.9047759e-02  -3.0759499e-02  -2.4737111e-02   2.2328082e-01   1.4128840e-01  -1.6919982e-01  -1.9526189e-01   2.8064924e-01   2.2563604e-01   2.5700103e-01   2.6810768e-01   2.3494164e-01   2.1171027e-01   3.3844790e-01   2.4368648e-01  -1.2656232e-01  -9.6278483e-02  -3.6731336e-02  -4.6106443e-02  -1.7223199e-01  -2.8633525e-01  -2.8568199e-02  -6.2482655e-02   7.7662889e-01   1.0000000e+00   6.4743153e-01   7.5682340e-01   4.7756938e-01   6.3987770e-01   3.7340960e-01   4.0280690e-01  -6.2288648e-03   1.1857134e-01   3.5067119e-01   2.9081544e-01   6.9219280e-02   1.4301315e-01   2.2150845e-01   1.2145809e-01  -1.9085924e-01  -1.0495527e-01   3.3883599e-01   3.6359476e-01   2.6903845e-01   2.3789326e-01  -3.6845119e-01  -3.0561654e-01  -2.9856699e-01  -1.8489070e-01  -6.6798250e-02  -1.3159851e-01  -8.6341104e-02   1.3931449e-01  -2.0979833e-01  -1.1251513e-01  -3.3433330e-01  -1.7486938e-01   3.8414135e-01   3.1675614e-01   1.7274398e-01   9.1627469e-02   2.1266150e-01   3.8368070e-01   2.2183304e-01   1.8254329e-01   3.2565782e-01   2.8228973e-01   3.0410965e-01   2.4811981e-01   3.1065193e-01   2.0931858e-01   2.1544445e-01   9.3826974e-02   4.7991527e-01   4.8401261e-01   7.1825180e-02   1.7024800e-01  -2.8127461e-01  -2.3475243e-01  -2.5993264e-01   5.0045164e-02  -2.0948135e-01  -2.3032443e-01   2.8298703e-01   8.3656991e-02   1.6481845e-01   2.0840212e-01   1.1784035e-01   1.9940144e-01   3.8281004e-01   2.9726250e-01   2.8153032e-02  -3.6746672e-02   3.4321440e-02   2.2570551e-01  -2.9314123e-01  -2.0396259e-01   2.3395086e-01   2.1566437e-04  -6.6489085e-02   4.3724857e-01   9.0035153e-02  -6.4459054e-02
   1.9280421e-01   3.1552546e-01   7.4823292e-02  -2.3149532e-02   2.4280835e-01   5.3949258e-02  -3.8010409e-01  -4.9692830e-01  -1.9635247e-01  -1.7865508e-01  -2.5656258e-01  -1.8532370e-01  -2.7996446e-01  -2.6923001e-01  -2.1851551e-02  -1.4883303e-01   9.4822653e-02   2.0188975e-02  -1.6736117e-01  -1.4111654e-01   6.7034639e-01   5.4389808e-01   2.1728243e-01   2.8433517e-01   4.2791195e-01   3.7504522e-01   5.1761011e-01   4.4139536e-01  -1.7111588e-01  -1.8755542e-01   6.4153714e-02   4.3006592e-02  -2.3450837e-02  -1.5681235e-01   1.3268018e-01   6.2952439e-02   7.7858439e-01   6.4743153e-01   1.0000000e+00   7.8817334e-01   4.9259133e-01   3.8215034e-01   4.2860998e-01   4.9359050e-01   2.7642140e-01   3.6201229e-01   5.1083994e-01   4.5708085e-01   1.6325203e-01   2.4574078e-01   3.4930578e-01   2.3717000e-01  -6.1121848e-02   9.9702785e-02   5.1490657e-01   5.4711404e-01   3.7947869e-01   3.1177275e-01  -2.5096989e-01  -3.1800894e-01  -3.4028371e-01  -3.7004340e-01  -2.4678192e-01  -2.9730759e-01  -7.0215485e-02   1.9969040e-01   1.6120901e-02   1.0049704e-01  -1.8327366e-01  -1.2023536e-01   4.6773594e-02  -2.9755631e-02  -4.6138040e-02  -2.1052712e-01   6.8951238e-02   9.6053124e-02  -5.0185486e-02  -1.2331447e-01   3.9374053e-01   4.0518401e-01   2.1613760e-01   2.5774259e-01   3.6824554e-01   1.1646589e-01   2.8139426e-01   1.8063736e-01   6.6984288e-01   6.5890728e-01   1.0589998e-01   2.4635897e-01  -5.1663046e-01  -4.0130542e-01  -5.5168161e-01  -2.9832812e-01   2.2483494e-02  -5.3501654e-02   4.3312850e-01   2.3171699e-01   5.6322920e-02  -9.9041128e-04  -1.6442715e-01  -1.1797502e-01   1.3309509e-01   1.0695962e-01  -1.4332897e-01  -2.1466031e-01  -2.9139109e-01  -1.0010372e-01  -1.5677225e-01  -2.2438238e-02   1.9947492e-01  -1.0465934e-01  -3.1276028e-01   3.4537726e-01  -2.8268705e-02  -1.9350343e-01
   2.4984497e-01   3.0210712e-01   1.0966231e-01   1.7326763e-01   1.3310047e-01   6.2019518e-02  -4.1982007e-01  -3.6481658e-01  -3.1534971e-01  -1.3150963e-01  -2.6704173e-01  -8.8136555e-02  -2.8064745e-01  -2.4049204e-01  -1.2320715e-01  -1.5026555e-01   1.5563681e-01   3.9977090e-02  -9.7379906e-02  -1.5214770e-01   5.8102945e-01   5.2138307e-01   2.6312296e-01   4.2922823e-01   4.4325825e-01   4.5797119e-01   5.1793541e-01   5.1340992e-01  -2.0782120e-01  -1.6754035e-01   6.4780804e-02   1.1546753e-01  -9.6885458e-02  -1.6414429e-01   1.8935993e-02  -3.2467205e-02   7.4998764e-01   7.5682340e-01   7.8817334e-01   1.0000000e+00   4.4255117e-01   5.5768921e-01   4.3124509e-01   5.2984074e-01   1.9466426e-01   3.0962932e-01   4.4555353e-01   3.2758102e-01   1.6193522e-01   2.7078696e-01   3.2583755e-01   2.6276016e-01  -1.6975537e-01  -5.3772279e-02   4.3728103e-01   4.7764961e-01   3.3552439e-01   3.4221210e-01  -3.5043855e-01  -2.0320235e-01  -4.6001328e-01  -2.7445642e-01  -2.5822317e-01  -2.9505308e-01  -1.5621435e-01   2.5910833e-01  -6.5895059e-02   1.1757046e-01  -3.3671564e-01  -2.1895122e-01   2.3069113e-01   1.1998198e-01  -6.3210311e-03  -1.6990897e-01   1.6975130e-01   2.4401716e-01  -3.1636077e-02  -7.0591605e-02   5.3455228e-01   4.7734081e-01   2.7025309e-01   2.3403932e-01   3.6442279e-01   1.7455916e-01   2.2116020e-01   2.2029955e-01   6.0820817e-01   6.3239725e-01  -6.5794031e-02   2.0962115e-01  -5.6161502e-01  -5.4843240e-01  -5.2203257e-01  -3.3394875e-01   4.1724584e-03  -1.4906881e-01   4.0443173e-01   1.2042094e-01   1.2560109e-01   1.9454858e-02  -7.2654297e-02  -9.6384158e-02   2.8508378e-01   1.2077421e-01  -5.2979043e-02  -1.1248992e-01  -1.8390370e-01   1.5911852e-02  -1.4803578e-01  -1.7211116e-01   1.5367649e-01  -1.6909171e-01  -3.2825142e-01   3.6988811e-01   6.4442703e-02  -8.6530371e-02
   1.2678974e-01   3.3678213e-01   9.5868481e-04   1.5934051e-01   2.2014608e-02  -3.3743762e-02  -1.7776298e-01  -4.5518486e-02  -1.3991822e-01  -1.6753517e-01  -2.3056668e-02   2.3367446e-01  -1.5061073e-01   9.7996934e-02  -7.8540798e-02   8.6544951e-02   3.9914385e-01   3.7636524e-01   3.6807209e-02   2.0360395e-01   2.8048210e-01   1.9522914e-01   1.1269764e-01   1.1252031e-01   6.2865028e-02   4.1690570e-02   1.6097569e-01   1.0750173e-01   2.8603201e-01   2.6645439e-01   1.2588273e-01   1.5861071e-01   3.0430565e-01   2.1922428e-01  -1.0908151e-01   4.1030964e-02   4.2281202e-01   4.7756938e-01   4.9259133e-01   4.4255117e-01   1.0000000e+00   6.5531449e-01   7.5045840e-03   1.1945199e-01  -9.6602625e-02   1.8276716e-02   1.0044477e-01   2.4811309e-02  -1.6804657e-01   7.0070760e-02  -1.1979193e-01   1.1218662e-01  -2.0516371e-01  -2.9199061e-01   3.5608167e-01   2.7418840e-01   2.0436995e-01   3.2817557e-01  -3.5201304e-01  -8.0912971e-02  -1.6890531e-01  -3.5338409e-02   1.1946140e-01   1.4084442e-01  -1.3263342e-01   4.4202809e-02  -1.2497127e-01  -2.4773894e-02  -3.2798881e-02   1.5718094e-01   6.7537520e-02  -3.4810205e-02   4.9098808e-01   4.2854021e-01   5.6416610e-01   5.6352269e-01   2.2248127e-01   1.9967944e-01   4.4687124e-01   3.7640752e-01   5.0249886e-01   4.3934419e-01   3.5393543e-01   4.0189134e-01   1.3135070e-01   2.3322614e-01   1.7927136e-01   2.6244821e-01   1.0717890e-01   3.3288687e-01  -2.8298310e-01  -3.6957942e-01  -3.0971409e-01  -1.9880741e-01   3.6657639e-02  -2.0393789e-01   2.0164183e-01   5.7554603e-03   8.8609304e-02  -7.5990448e-02   1.4841619e-02  -7.0437614e-02   3.2017450e-02  -1.4067133e-02  -3.5365936e-01  -4.3076701e-01  -6.5740300e-02  -9.1701115e-02  -1.8848018e-01  -1.9098804e-01   9.8482444e-02  -1.0725297e-01  -1.1554501e-01   8.1210595e-02  -3.3880613e-01  -3.0334840e-01
   1.6306653e-01   2.2733390e-01   6.0771241e-02   9.6482896e-02  -8.2761489e-02  -1.5107668e-01  -1.3272632e-01  -1.0005384e-01  -2.5151739e-01  -2.4157575e-01   3.3906315e-02   2.3653985e-01  -8.9085455e-03   1.0249212e-01  -4.2661945e-02  -1.6957964e-02   3.5144955e-01   2.6141094e-01   8.6496218e-03   5.6979998e-02   1.8105993e-01   1.8984224e-01   8.8409164e-02   1.4685134e-01   7.3537158e-04   1.6939847e-02   1.1880250e-01   1.2996980e-01   1.8876145e-01   2.1098153e-01  -3.5989407e-02   7.7251508e-02   1.0376638e-01   3.1280757e-02  -2.5753299e-01  -1.5336000e-01   3.8610095e-01   6.3987770e-01   3.8215034e-01   5.5768921e-01   6.5531449e-01   1.0000000e+00   7.5648851e-03   1.0702506e-01  -1.9808196e-01  -8.5117552e-02   2.1201596e-02  -3.6726959e-02  -1.8348270e-01  -3.3268701e-02  -1.1271027e-01   5.4233619e-02  -3.1797151e-01  -3.2255498e-01   3.0050017e-01   2.0205614e-01   6.8745528e-02   2.2811066e-01  -3.4630326e-01  -1.0455407e-01  -1.7439169e-01  -1.2151766e-01   1.5889772e-01   9.3153134e-02  -2.6305485e-01  -4.7350297e-02  -1.7508385e-01  -9.7914098e-02  -2.0717150e-01  -6.2346306e-02   2.7237905e-01   2.5901995e-01   4.8816923e-01   5.1037647e-01   5.8345027e-01   6.6971701e-01   2.3449141e-01   2.8542929e-01   4.3390823e-01   3.3416542e-01   4.1701079e-01   3.4916915e-01   2.3474256e-01   2.5691494e-01  -5.4500845e-02   1.9126663e-01   9.8191762e-02   3.0321912e-01  -6.0870413e-02   1.7935053e-01  -2.4473245e-01  -3.2081298e-01  -2.8449431e-01  -5.2840517e-02  -1.2578062e-01  -3.1910093e-01   2.1436641e-01  -7.5144389e-02   1.4298442e-01   9.6869071e-02   1.9913177e-01   1.0625053e-01   3.0469394e-01   1.1395644e-01  -1.8371536e-01  -2.2592880e-01   4.9602633e-02   1.1071795e-01  -2.5414111e-01  -2.7798850e-01   1.4114686e-01   1.8526292e-02  -1.0098658e-01   1.9617827e-01  -1.6014026e-01  -1.1224329e-01
   2.8810442e-01   3.4063140e-01   1.3131505e-01  -1.2838140e-01   4.4005959e-02  -6.5743821e-02  -1.7429688e-01  -3.6453709e-01   4.4025350e-04   3.1402340e-03  -2.1023307e-01  -1.6668561e-01  -1.0063004e-01  -3.0759737e-01   4.1053625e-02  -2.5334893e-01  -6.5768749e-02   5.7020474e-02  -2.3703946e-02  -1.4204480e-01   1.9887549e-01   4.8733201e-02   1.5653583e-01   9.1172487e-02   2.4626767e-01   2.1676311e-01   1.6977099e-01   1.1819227e-01  -3.6586869e-01  -2.6888826e-01  -6.5165621e-02  -1.8102561e-01  -4.4903660e-01  -5.1380331e-01   1.0788558e-01  -1.0587536e-01   5.0675696e-01   3.7340960e-01   4.2860998e-01   4.3124509e-01   7.5045840e-03   7.5648851e-03   1.0000000e+00   9.1519876e-01   5.6197441e-01   5.9128833e-01   8.5562548e-01   7.8438388e-01   5.4829996e-01   4.1424296e-01   3.4532925e-01   1.3696836e-01   7.0557956e-02   3.0296269e-01   2.2498052e-01   3.8758550e-01   4.3787180e-01   2.9026394e-01  -1.4198250e-01  -3.6980980e-01  -2.3276352e-01  -2.5391404e-01  -2.8707451e-01  -3.4312060e-01   8.4777003e-02   1.7377102e-01  -2.7524492e-01  -1.3864279e-01  -5.0424827e-02  -2.4232788e-01  -9.6850772e-02  -2.0147700e-01  -1.8694209e-01  -3.5453069e-01  -1.2296250e-01  -3.4918425e-02  -2.9793771e-01  -4.0477858e-01   2.3666011e-01   2.4470931e-01   7.4908190e-02   1.2543709e-01   1.3128719e-01  -6.5618680e-02   3.2110997e-01  -1.7102869e-01   4.2247414e-01   1.8426567e-01   6.8852727e-02  -2.3466480e-01  -2.8187918e-01  -1.7662838e-01  -2.0158385e-01  -1.5519838e-01  -6.5706441e-02  -5.5160297e-03   4.2565366e-01   3.9999059e-01   4.3579954e-01   2.8062814e-01  -2.6530770e-01  -1.3941316e-02   1.9204488e-01   1.1713893e-01   5.4615647e-02   1.5926407e-02  -8.6972296e-02   1.9189811e-01  -2.4661749e-01  -9.2077365e-03   2.9141961e-01   1.9799571e-01   4.9389928e-02   4.3242602e-01   1.9046773e-01   8.1012025e-02
   3.3204590e-01   4.1471736e-01   7.5589043e-02  -4.7611436e-02   1.2459509e-01   3.8881805e-02  -2.5919036e-01  -3.6403101e-01  -8.1963070e-02   4.6873888e-03  -2.1256271e-01  -1.1254569e-01  -1.3206921e-01  -2.9561646e-01  -1.8597500e-02  -2.4162350e-01   7.8446503e-03   1.4592463e-01  -4.5142560e-02  -1.0602422e-01   2.9146952e-01   1.5046151e-01   1.1577327e-01   1.5580625e-01   2.6818982e-01   2.6627226e-01   2.7881855e-01   2.4856384e-01  -3.3422348e-01  -2.2735338e-01  -8.2412014e-02  -1.6181895e-01  -3.6324291e-01  -4.3300795e-01   5.4543929e-02  -1.3378090e-01   5.1317817e-01   4.0280690e-01   4.9359050e-01   5.2984074e-01   1.1945199e-01   1.0702506e-01   9.1519876e-01   1.0000000e+00   6.0498405e-01   6.8647243e-01   8.3229317e-01   8.1375831e-01   5.3717267e-01   5.0373649e-01   3.2616456e-01   2.2057850e-01   5.1917898e-03   2.7669972e-01   2.7907426e-01   4.5368705e-01   4.9618329e-01   3.7995822e-01  -1.3534351e-01  -2.9045648e-01  -2.6305972e-01  -2.4850599e-01  -2.4518829e-01  -2.9226227e-01   8.0666597e-03   2.2075117e-01  -2.2607213e-01  -4.7290762e-02  -5.5980580e-02  -1.8207705e-01  -7.3170884e-02  -2.1952694e-01  -1.8542566e-01  -3.4495664e-01  -7.0724148e-02   3.3911142e-02  -3.4685728e-01  -4.4700455e-01   3.1993527e-01   3.6518342e-01   1.6483649e-01   2.2403022e-01   1.6686273e-01   8.8872844e-02   2.9751966e-01  -2.0101861e-02   4.5572881e-01   2.7874978e-01   2.4224776e-02  -1.5957351e-01  -4.2567591e-01  -3.6643681e-01  -3.4208159e-01  -3.5796738e-01  -7.0775303e-02  -9.7754338e-02   3.6552123e-01   3.0364256e-01   3.6772719e-01   1.5516022e-01  -2.7360343e-01  -1.2100614e-01   1.3368022e-01   2.2013427e-02   2.3921270e-02  -4.6947325e-02  -1.1190462e-01   1.1524648e-01  -2.2289030e-01  -8.2431586e-02   1.6192967e-01   4.4526863e-02  -1.2785135e-01   3.6312818e-01   1.2232892e-01   6.7209668e-02
  -3.5076322e-02   1.0817542e-01  -2.9513530e-01  -1.0293360e-01   2.7668402e-01   3.6297248e-01  -2.4258743e-01  -3.0467849e-01   4.2547981e-03  -2.9294646e-02  -3.2872597e-01  -2.3286270e-01  -2.7495700e-01  -3.1831497e-01  -3.1040224e-01  -2.5964697e-01  -7.3717278e-02   6.1447064e-02  -9.4783780e-02  -4.5973648e-02   2.5365331e-01   2.5178831e-01  -2.6476041e-01  -3.8265612e-02   4.7336423e-02   1.7489349e-01   1.2992868e-01   2.3644563e-01  -2.3415033e-01  -1.4718442e-01  -1.0980542e-01  -6.8327393e-02  -7.9064529e-02  -9.5079507e-02   8.8224135e-02   6.6687005e-02   1.4505573e-01  -6.2288648e-03   2.7642140e-01   1.9466426e-01  -9.6602625e-02  -1.9808196e-01   5.6197441e-01   6.0498405e-01   1.0000000e+00   9.1832259e-01   5.4575914e-01   6.4304672e-01   7.1481039e-01   6.8074676e-01   4.1731776e-01   4.5465779e-01   3.1164260e-01   5.4043339e-01   2.7173288e-01   4.4635012e-01   4.1884416e-01   2.4052224e-01   2.4690237e-01   1.4281486e-01  -2.0836248e-02  -1.9221793e-01  -1.8024292e-01  -2.0920711e-01  -2.9061269e-02   1.0864386e-01   2.8090521e-01   4.1226601e-01   2.7845850e-01   1.2273307e-01  -2.9247048e-01  -3.2018887e-01  -3.2011499e-01  -4.2864763e-01  -2.7742560e-01  -2.5048274e-01  -5.3352073e-01  -5.6086715e-01   1.4100951e-01   1.3855885e-01  -4.7366280e-03   4.1672103e-02  -6.2223549e-02   7.1617496e-02   4.4719217e-02  -2.0754243e-02   1.6210603e-01   2.4592670e-01  -1.7194899e-01  -7.2295324e-02  -3.1805917e-01  -3.5236122e-01  -3.5267196e-01  -4.7960045e-01  -1.9474853e-01  -1.7325510e-01   1.3602144e-02   3.4011132e-02   9.0971646e-02  -1.6218303e-01  -2.2065031e-01  -2.7625578e-01  -1.5752085e-01  -2.0617316e-01  -4.8990163e-02  -3.4770901e-02  -1.6815446e-01  -1.2298915e-02  -1.8813034e-01  -2.0779123e-01  -1.8280437e-01  -1.5500832e-01  -2.2414128e-01  -9.0925411e-02  -9.0342951e-02   1.1269099e-01
   9.6002340e-02   2.6418198e-01  -3.1601268e-01  -1.7008652e-01   2.7372785e-01   3.3286181e-01  -2.5548574e-01  -2.8556594e-01  -5.4377250e-02  -1.5981068e-02  -2.3073573e-01  -7.6497615e-02  -2.1142364e-01  -2.1585596e-01  -2.8420543e-01  -2.0179333e-01   2.5474941e-02   2.1968650e-01  -1.4433077e-01  -4.2555758e-02   2.5042192e-01   2.3474226e-01  -2.7009719e-01  -8.6592593e-02  -1.1183965e-02   9.2604874e-02   1.3331291e-01   2.2944672e-01  -2.2397498e-01  -1.3395825e-01  -2.3275515e-01  -1.9134217e-01  -1.8041531e-01  -2.2862044e-01  -7.0232030e-02  -8.8307647e-02   2.5615984e-01   1.1857134e-01   3.6201229e-01   3.0962932e-01   1.8276716e-02  -8.5117552e-02   5.9128833e-01   6.8647243e-01   9.1832259e-01   1.0000000e+00   6.6157540e-01   7.6331442e-01   6.8192562e-01   8.0509850e-01   3.3560176e-01   4.7837695e-01   2.8806773e-01   5.8698444e-01   3.3305032e-01   5.6577358e-01   5.1424625e-01   3.6103944e-01   1.5814175e-01   1.1220938e-01  -2.6246951e-02  -2.0317224e-01  -1.1638166e-01  -9.5725849e-02  -1.0110889e-01   3.1353855e-02   6.3036109e-02   2.3919455e-01   2.7166859e-01   1.2325531e-01  -2.7965656e-01  -3.4084194e-01  -3.1597035e-01  -4.0681624e-01  -2.3953208e-01  -1.9195191e-01  -5.7350647e-01  -6.0384872e-01   2.2407176e-01   2.0813961e-01   1.5661407e-01   2.4128826e-01   3.2964758e-02   2.4376621e-01   1.5486037e-01   1.2560019e-01   2.4367106e-01   3.6003522e-01  -1.3447978e-01   9.3508194e-03  -3.7168187e-01  -3.8958420e-01  -4.0033283e-01  -5.4382504e-01  -2.2653316e-01  -2.5628052e-01   2.3618473e-03   4.0424789e-02   8.6409338e-02  -1.4485194e-01  -1.9435806e-01  -2.9738486e-01  -1.0142212e-01  -2.2217958e-01  -8.3553296e-02  -7.7344355e-02  -1.4079513e-01  -6.4112441e-02  -2.9887698e-01  -2.6937376e-01  -2.3466840e-01  -2.1988009e-01  -2.7688749e-01  -7.3441087e-02  -1.2819668e-01   8.1130678e-02
   3.4886901e-01   4.1401569e-01   1.4296714e-01  -1.7968850e-01   1.3687206e-01   3.3984921e-02  -2.5283115e-03  -2.2364003e-01   1.1440207e-01   3.8573010e-02  -1.9759772e-02  -7.7250662e-02   2.6135614e-02  -2.0078301e-01   1.6714201e-01  -1.5201280e-01   1.3874418e-01   2.2876094e-01   2.6706604e-02  -8.5972639e-02   2.3944697e-01   6.6701214e-02   7.8879298e-02  -2.6344326e-02   1.0691590e-01   7.1106340e-02   1.2458109e-01   6.5968394e-02  -1.4596492e-01  -9.9005392e-02  -8.5931203e-02  -2.1976654e-01  -3.0022833e-01  -4.1634380e-01  -1.0725408e-01  -3.1771883e-01   4.9510769e-01   3.5067119e-01   5.1083994e-01   4.4555353e-01   1.0044477e-01   2.1201596e-02   8.5562548e-01   8.3229317e-01   5.4575914e-01   6.6157540e-01   1.0000000e+00   9.0007222e-01   5.9061920e-01   5.4254955e-01   3.1702130e-01   2.5849284e-01   1.9396824e-01   3.3475860e-01   4.2266932e-01   6.6879582e-01   4.4162458e-01   3.4870975e-01  -1.1389930e-01  -3.1149618e-01  -1.0005811e-01  -2.5830854e-01  -1.0098742e-01  -1.4069891e-01   6.7409957e-02   2.9322355e-02  -3.5269831e-01  -2.3099306e-01  -5.8212437e-02  -1.5664649e-01  -2.4956840e-01  -3.3943934e-01  -8.8170210e-02  -2.2285349e-01  -1.0642882e-03   5.6459861e-02  -3.8981032e-01  -5.2453978e-01   3.4839253e-01   3.3509103e-01   2.7605631e-01   3.5168626e-01   2.7097451e-01   1.4199488e-01   4.5499946e-01   2.5097406e-02   4.0442201e-01   2.3239094e-01   1.5678266e-01  -4.6266246e-02  -2.7153678e-01  -1.8265652e-01  -2.7249254e-01  -2.4576607e-01   4.8669999e-02   2.4371171e-02   4.4027816e-01   4.6781568e-01   3.6552302e-01   3.0664633e-01  -2.3900800e-01  -7.4096319e-02   1.5145802e-01   7.7618460e-02  -1.2030579e-01  -1.8836977e-01  -2.5322433e-01   3.7711601e-02  -2.8611959e-01   2.7366530e-02   2.2967088e-01   1.3788939e-01  -2.9001889e-02   3.0447772e-01  -6.2676054e-02  -5.5916930e-02
   3.5446887e-01   4.6323047e-01   1.2507112e-02  -2.7418887e-01   1.4838049e-01   4.0019217e-02  -6.6610622e-02  -3.2938139e-01   4.7780038e-02  -6.1631531e-02  -4.9952228e-02  -1.3798906e-01  -4.1030216e-02  -2.7448190e-01   6.5652510e-02  -2.5800810e-01   1.9767886e-01   3.2440015e-01   3.9074365e-02  -5.1181460e-03   2.4075882e-01   8.2073019e-02  -5.2983408e-02  -1.1993976e-01   4.7535648e-02   1.9846574e-02   1.1526076e-01   6.5244682e-02  -1.5494394e-01  -9.8941160e-02  -1.9484687e-01  -3.2323250e-01  -3.3196130e-01  -4.4011175e-01  -1.1617987e-01  -3.2663517e-01   4.4975766e-01   2.9081544e-01   4.5708085e-01   3.2758102e-01   2.4811309e-02  -3.6726959e-02   7.8438388e-01   8.1375831e-01   6.4304672e-01   7.6331442e-01   9.0007222e-01   1.0000000e+00   6.6012906e-01   5.8829102e-01   3.9073019e-01   2.6976885e-01   2.7494501e-01   5.4017932e-01   4.0971253e-01   6.9418938e-01   5.4459911e-01   3.9181813e-01   7.0727471e-03  -3.0144437e-01  -6.5976419e-02  -3.5572887e-01  -3.0906429e-02  -1.4919414e-01   3.4468177e-02  -3.0585156e-02  -2.9496236e-01  -1.9007061e-01   3.1604937e-02  -1.2593310e-01  -2.5300988e-01  -3.6289283e-01  -1.2079861e-01  -2.4662678e-01  -6.4487328e-02  -4.8576007e-02  -5.0700521e-01  -6.0805697e-01   2.9889188e-01   3.2234310e-01   3.0699360e-01   3.9031559e-01   2.6103147e-01   1.8322236e-01   4.4996793e-01   7.9434365e-02   4.0623041e-01   3.0478826e-01   1.5258286e-01  -5.9506411e-02  -3.2550027e-01  -1.2704728e-01  -3.3986311e-01  -2.7374726e-01  -1.3359273e-01  -1.3277441e-01   2.5592407e-01   3.6542410e-01   2.1460701e-01   2.0876188e-01  -2.6941532e-01  -1.9235789e-01   3.1981936e-02  -5.7354573e-02  -4.6840941e-02  -1.0235474e-01  -1.9390045e-01   1.5800052e-02  -3.8620923e-01  -7.3446892e-02   1.0541561e-01   8.7028074e-02  -7.6633871e-02   1.1581551e-01  -5.6574804e-02   5.9754216e-02
   1.9237730e-01   3.7944547e-02  -4.7821724e-02  -2.7086145e-01   3.1205952e-01   2.9481758e-01   1.2489684e-01  -8.4231261e-02   2.1226639e-01   1.6782998e-01   3.8657265e-02  -4.2509458e-02   9.7226097e-02  -7.8007497e-02  -5.2030890e-02  -2.0689525e-01   1.2549043e-01   1.4859746e-01   1.2106333e-02  -1.4324149e-01   2.3483793e-02  -2.3358530e-02  -2.3168549e-01  -1.6378534e-01  -1.6819952e-01  -5.1643072e-02  -1.8082252e-02   2.0228339e-02  -2.0052211e-01  -9.5064451e-02  -3.3761866e-01  -3.3711510e-01  -2.4212966e-01  -2.7948294e-01  -1.1898326e-01  -2.6061088e-01   1.7157392e-01   6.9219280e-02   1.6325203e-01   1.6193522e-01  -1.6804657e-01  -1.8348270e-01   5.4829996e-01   5.3717267e-01   7.1481039e-01   6.8192562e-01   5.9061920e-01   6.6012906e-01   1.0000000e+00   6.6246299e-01   5.6035035e-01   4.0291457e-01   5.9479691e-01   5.3599999e-01   3.1600086e-01   4.4237456e-01   3.9107808e-01   2.1935503e-01   4.4436467e-01  -3.4972719e-02   2.1363520e-01  -3.9652316e-02  -4.0798139e-02   7.4766549e-03  -1.1920920e-02  -1.5229757e-02  -4.3562841e-02  -5.0009658e-02   1.6503574e-01  -5.2779475e-02  -3.0535188e-01  -3.0132454e-01  -2.0154609e-01  -3.1874877e-01  -1.9609153e-01  -2.1080975e-01  -5.3407113e-01  -6.3438259e-01   1.2444977e-01   1.0504135e-01   9.1707384e-02   1.1764129e-01  -6.7859385e-02   5.1415958e-02   1.9928333e-01  -1.0195566e-01   8.4810177e-02   1.2886424e-01  -3.8763168e-03  -7.2885447e-02  -1.4934542e-01  -5.9511587e-02  -1.3094187e-01  -1.9332542e-01  -1.0332830e-01  -6.9485763e-02  -1.1629606e-02   8.5568139e-02   1.7482246e-03   2.1291897e-02  -2.2238020e-01  -1.1586787e-01   1.1853186e-02  -5.5487472e-02  -8.2461148e-02  -1.1627645e-01  -7.8525886e-02   2.0512131e-02  -2.0946798e-01  -1.3770952e-01  -2.0376044e-01  -2.3194362e-02  -1.4995582e-02  -6.3922651e-03  -1.1989315e-01   8.5495180e-03
   1.3151994e-01   2.1222948e-01  -3.3797173e-01  -1.7430287e-01   9.0110024e-02   3.3115394e-01  -1.1416790e-01  -3.3362858e-02  -3.6109364e-02   1.4082843e-01  -5.2492766e-02   1.6213815e-01  -5.5257188e-02   5.7657354e-02  -2.6838279e-01  -6.1618813e-02   8.6943601e-02   3.3817805e-01  -1.0703702e-01  -1.1694019e-02   6.8132058e-02   7.7913397e-02  -3.3956491e-01  -1.2098250e-01  -1.9392431e-01  -4.6325715e-02  -5.5070943e-02   5.9140484e-02  -1.5360427e-01   5.3737029e-03  -2.9163305e-01  -2.5482018e-01  -1.9159484e-01  -2.4177416e-01  -3.4432436e-01  -2.8736160e-01   1.7391159e-01   1.4301315e-01   2.4574078e-01   2.7078696e-01   7.0070760e-02  -3.3268701e-02   4.1424296e-01   5.0373649e-01   6.8074676e-01   8.0509850e-01   5.4254955e-01   5.8829102e-01   6.6246299e-01   1.0000000e+00   3.0771869e-01   7.2452525e-01   3.9929035e-01   4.7421890e-01   3.9514880e-01   5.4338141e-01   4.1008570e-01   3.3039790e-01   1.0799118e-01   2.4560726e-01   3.1818700e-02  -3.4860926e-02  -9.5292497e-02   9.4444540e-02  -2.1900878e-01  -3.3910409e-02  -1.2106871e-01   7.0428138e-02   3.1125597e-01   2.2685438e-01  -3.5207335e-01  -3.4694980e-01  -2.4194546e-01  -2.8557118e-01  -1.9951585e-01  -1.7105256e-01  -4.6267954e-01  -5.3012614e-01   1.9975823e-01   1.7872705e-01   2.2899019e-01   2.8575337e-01  -8.1663084e-02   2.4671598e-01   1.0440252e-01   1.3645710e-01   5.0012841e-02   1.8988881e-01  -1.8530787e-01   9.6306208e-02  -2.4248237e-01  -3.0120647e-01  -2.5319877e-01  -4.2373980e-01  -1.5411350e-01  -2.4018868e-01   1.8447516e-02  -1.4009985e-03   1.1306990e-01  -9.0656342e-03  -6.1589235e-02  -9.0586374e-02  -7.6577734e-02  -1.8772792e-01  -8.5058865e-02  -1.0820392e-01  -8.0914085e-02  -3.2068832e-02  -2.6256914e-01  -2.8743753e-01  -3.2779367e-01  -1.8254500e-01  -1.4500449e-01  -1.1312006e-01  -1.8251264e-01   6.4917242e-02
  -5.3625949e-02  -1.5639658e-01   1.4708710e-01   1.9898548e-01   1.3488994e-01   6.9062698e-02  -1.2081997e-01  -1.9832739e-01   1.3567358e-01   1.7926831e-01  -4.6220650e-01  -4.0749898e-01  -3.5452332e-01  -4.1390367e-01  -1.8743394e-01  -1.7598227e-01  -1.0659629e-01  -2.9509285e-01  -2.7703501e-01  -4.0471787e-01   3.6043341e-01   3.0885809e-01   2.1442361e-01   4.2074069e-01   4.0887755e-01   4.8978237e-01   4.6161619e-01   4.2270568e-01  -5.6334283e-01  -5.3041572e-01   7.6029417e-02   9.5723999e-02  -2.6519408e-01  -2.7304658e-01   2.5950208e-01   6.5305018e-02   3.1391649e-01   2.2150845e-01   3.4930578e-01   3.2583755e-01  -1.1979193e-01  -1.1271027e-01   3.4532925e-01   3.2616456e-01   4.1731776e-01   3.3560176e-01   3.1702130e-01   3.9073019e-01   5.6035035e-01   3.0771869e-01   1.0000000e+00   4.8860362e-01   4.9723933e-01   4.9103256e-01   4.0167003e-01   4.8227763e-01   2.4596076e-01   2.3413827e-03   2.1963526e-01  -3.9307002e-02  -1.7016621e-01  -1.1387174e-01  -3.0552262e-01  -4.1798509e-01   3.4049062e-01   4.7836514e-01   2.9974724e-01   2.5496276e-01  -5.5911652e-02  -1.9024349e-01   3.8580513e-02  -8.4660425e-03  -2.6188315e-01  -3.8996248e-01  -1.8269685e-01  -2.6290983e-01  -4.0890420e-01  -4.6101979e-01   1.6732587e-02  -3.8883203e-02  -2.1135453e-01  -2.0825264e-01  -1.1037731e-01  -3.1445399e-01   4.1019739e-01   1.3845084e-01   4.4625295e-01   3.8662274e-01   1.9931859e-01   2.8905517e-01  -9.2760421e-02   5.4933332e-02  -1.9904107e-02   1.4319342e-03  -2.2677035e-01  -1.0031362e-01   4.5011713e-02   3.1080240e-02   6.3681712e-02   8.2213458e-02  -3.1597517e-01  -6.6482276e-02   6.5369764e-02   2.5176137e-01   2.2696964e-01   2.2848228e-01  -2.0780269e-01   7.0811163e-02  -1.2814202e-01  -1.1637648e-01  -1.2952747e-01   5.0781037e-02   4.5578343e-02   2.0048789e-01   2.9382415e-01   2.6215637e-01
  -1.8351992e-01  -1.2319490e-01  -1.8808549e-01   1.8050458e-01   5.3134485e-02   2.5273131e-01  -6.0467349e-02   1.0262333e-01   4.1247827e-02   1.1921244e-01  -1.2948775e-01   1.2541772e-01  -9.9288575e-02   8.6300953e-02  -2.5620612e-01   4.8360332e-02  -3.5338187e-02   2.6393718e-02  -1.7863302e-01  -1.5068647e-01   1.5921213e-01   2.5803339e-01  -2.1068089e-01   1.4152602e-01  -5.9485795e-02   1.3145163e-01   6.0443104e-02   1.8268670e-01  -1.9687067e-01  -2.2912174e-02  -8.0811170e-02   1.2132305e-02  -2.4536378e-02  -1.3649249e-03  -1.7770359e-01  -6.6524770e-02   1.1910672e-01   1.2145809e-01   2.3717000e-01   2.6276016e-01   1.1218662e-01   5.4233619e-02   1.3696836e-01   2.2057850e-01   4.5465779e-01   4.7837695e-01   2.5849284e-01   2.6976885e-01   4.0291457e-01   7.2452525e-01   4.8860362e-01   1.0000000e+00   4.0156019e-01   3.1930811e-01   5.7803730e-01   5.4073184e-01  -3.2576646e-03   2.0603774e-03  -4.0851165e-02   3.5136893e-01  -8.8995906e-02   2.1969795e-02  -1.1590358e-01   1.9366088e-02  -5.0964741e-02   1.8688136e-01   1.9270187e-01   3.6301807e-01   1.6063444e-01   1.1005901e-01  -3.1129391e-01  -1.7708030e-01  -9.6377508e-02  -9.4599340e-02  -4.8024382e-02  -4.0743161e-02  -2.6266500e-01  -2.7790379e-01   1.3445070e-01  -1.4632183e-04   2.9448730e-02   6.4183814e-02  -1.1266706e-01   8.3025647e-02   1.2112095e-01   3.2380644e-01   5.2958938e-02   2.5286471e-01  -1.5193699e-01   3.1885377e-01  -8.8795794e-02  -2.1236259e-01  -1.2870507e-01  -2.9294751e-01  -1.4890356e-01  -2.5037944e-01   6.9754233e-02  -1.0052423e-01   1.1790512e-01   4.6786302e-02  -5.4078142e-02  -3.6959816e-02   3.7485558e-02  -3.7302194e-02  -3.3137074e-02  -4.9986021e-02  -2.5796261e-01  -7.7185060e-02  -1.4086420e-01  -2.6146523e-01  -3.0936530e-01  -1.6355231e-01  -9.7947328e-02  -2.6364080e-02  -8.9795998e-02   1.3543078e-01
  -2.3986726e-02  -1.2942724e-01  -1.1225400e-01  -2.4587745e-01   2.0726218e-01   2.3854058e-01   3.1063779e-01   1.6854714e-01   3.0729637e-01   2.5753094e-01   5.6840719e-02  -1.9122891e-02   1.2267869e-01   1.0853533e-01  -1.3102221e-01  -6.3980506e-02   1.0365560e-01   7.7038158e-02   4.7462397e-03  -8.0997005e-02  -1.4861961e-01  -1.7474357e-01  -3.3844815e-01  -3.0855932e-01  -3.0495718e-01  -2.5112275e-01  -2.1270613e-01  -1.9839709e-01  -1.0388884e-01  -1.7216901e-02  -2.9288463e-01  -2.8373733e-01  -1.4251993e-01  -1.2706211e-01  -1.9805787e-01  -2.5918579e-01  -1.5348852e-01  -1.9085924e-01  -6.1121848e-02  -1.6975537e-01  -2.0516371e-01  -3.1797151e-01   7.0557956e-02   5.1917898e-03   3.1164260e-01   2.8806773e-01   1.9396824e-01   2.7494501e-01   5.9479691e-01   3.9929035e-01   4.9723933e-01   4.0156019e-01   1.0000000e+00   5.9753422e-01   4.0568141e-01   3.2866437e-01   1.4915244e-01   4.6963793e-02   4.4533671e-01   5.8487679e-02   3.3702954e-01   8.8314037e-02   8.4288628e-02   1.6608928e-01   4.1291783e-02  -1.1544067e-01   9.2584018e-03  -1.0591209e-01   2.9273852e-01   7.8309739e-02  -3.1721465e-01  -2.5926554e-01  -1.5699575e-01  -1.4989472e-01  -2.3228655e-01  -2.7833601e-01  -4.5128554e-01  -4.7549336e-01  -5.7913747e-02  -2.3875268e-01  -2.0739100e-02  -1.4161899e-02  -2.3110546e-01  -8.6431805e-02   1.2356811e-01  -5.5770914e-02  -1.3657624e-01   3.3434224e-02   1.2747208e-01   1.6633491e-01   3.2944447e-01   3.9281312e-01   2.6481363e-01   1.5467211e-01  -1.0600806e-01  -7.8108744e-02  -2.4174830e-01  -3.9928625e-02  -6.3446292e-02   1.1535115e-01  -9.9976905e-02  -4.6311284e-02  -4.3919260e-02   2.4109143e-02  -5.8867632e-02  -8.1712962e-02  -1.4856513e-02  -1.2584705e-01  -1.6156615e-01  -1.4415083e-01  -2.9911970e-01   1.3876943e-01   3.3077087e-01  -8.2405964e-02  -1.3882872e-01   8.4882076e-02
   1.6963536e-02   1.3735709e-01  -1.5408108e-01  -2.1879117e-01   9.4864228e-02   4.4964649e-02  -1.2213711e-01  -3.6036203e-01  -7.1471220e-02  -5.7123887e-02  -2.1586841e-01  -3.0470438e-01  -1.6897406e-01  -3.2483202e-01  -1.4910515e-01  -2.5440449e-01  -9.4317393e-02   2.6563026e-02  -1.3611115e-01  -8.2446256e-02   3.2248060e-02   4.4318065e-02  -1.2934458e-01  -1.0243837e-01  -3.4310892e-02  -3.1639944e-03   6.6613860e-02   1.1950213e-01  -3.3085918e-01  -2.6699609e-01  -2.3444465e-01  -2.7951701e-01  -4.6904523e-01  -4.7712590e-01   1.8027386e-02  -4.3664073e-02   7.7170264e-02  -1.0495527e-01   9.9702785e-02  -5.3772279e-02  -2.9199061e-01  -3.2255498e-01   3.0296269e-01   2.7669972e-01   5.4043339e-01   5.8698444e-01   3.3475860e-01   5.4017932e-01   5.3599999e-01   4.7421890e-01   4.9103256e-01   3.1930811e-01   5.9753422e-01   1.0000000e+00   2.6645467e-01   4.5971013e-01   3.5025536e-01   2.0032264e-01   2.6480042e-01   2.8219930e-02  -3.7140479e-02  -3.5664052e-01  -1.4850460e-01  -2.6043316e-01   2.9231008e-02  -1.1624475e-01   1.4037632e-02   4.4558473e-02   1.9239916e-01  -2.8707922e-02  -2.1883947e-01  -1.6398174e-01  -4.5303163e-01  -4.3278782e-01  -3.8283669e-01  -4.1823987e-01  -4.8774199e-01  -5.0933741e-01  -8.0941791e-02  -1.2462002e-01  -1.6777743e-01  -5.3095675e-02  -1.4513263e-02  -6.1306543e-02   1.8564318e-01  -2.8963669e-03   2.1598313e-01   3.1571697e-01  -7.4831775e-03  -8.9829454e-03   1.1215525e-01   2.3286935e-01  -5.2531891e-02  -9.9639199e-02  -3.5192164e-01  -2.6515014e-01  -2.1568317e-01  -2.3296190e-02  -1.7614041e-02   2.5814959e-02  -3.6706558e-02  -1.8495012e-01  -1.3867890e-02  -1.5129380e-01   1.6816685e-01   2.2800617e-01   1.5871000e-02  -5.6118312e-02  -2.4674015e-01  -2.4064252e-01  -2.3331855e-01  -3.6971662e-02  -3.7165259e-02  -1.4797153e-01   1.5581035e-01   2.7825753e-01
   3.2574516e-03   1.6782325e-01  -7.5880951e-02   3.4391978e-02   1.3568707e-01   1.8153998e-01  -1.1046043e-01  -9.4091568e-02  -6.7303573e-02  -1.2758469e-01  -1.1608010e-01  -5.0880634e-02  -1.3346529e-01  -6.1109069e-02  -1.2977012e-01  -5.7025649e-02   2.8998138e-01   2.5240521e-01   1.9208668e-02   7.0287706e-03   3.7189417e-01   3.2753898e-01  -9.4438947e-02   4.7109288e-02   1.4168842e-02   9.0437670e-02   1.6699243e-01   2.1219075e-01   6.3399130e-03   9.3862514e-02   2.3354105e-02   3.9393645e-02   5.4918330e-02   1.0069806e-02  -1.8088709e-01  -1.7011514e-01   3.1206863e-01   3.3883599e-01   5.1490657e-01   4.3728103e-01   3.5608167e-01   3.0050017e-01   2.2498052e-01   2.7907426e-01   2.7173288e-01   3.3305032e-01   4.2266932e-01   4.0971253e-01   3.1600086e-01   3.9514880e-01   4.0167003e-01   5.7803730e-01   4.0568141e-01   2.6645467e-01   1.0000000e+00   7.5482944e-01   2.0499781e-01   2.5626219e-01  -1.8882752e-01  -7.1773078e-02  -1.9382907e-01  -2.3315474e-01   6.1765562e-02  -1.7600556e-02  -1.2060610e-01  -3.4678838e-02  -6.3562386e-03   1.0293787e-01   4.2204882e-02   3.8644161e-02  -2.4357027e-01  -1.7427255e-01   5.5731943e-02   3.2256383e-02   1.1500210e-01   1.7657526e-01  -2.0141896e-01  -2.6639088e-01   4.3362008e-01   3.1469054e-01   3.6601279e-01   3.2800442e-01   1.8610959e-01   1.8945974e-01   2.3763127e-01   2.3513929e-01   2.6088883e-01   4.1450868e-01   8.5469281e-02   3.7346279e-01  -4.6557177e-02  -1.0693546e-01  -2.6026608e-01  -1.6298051e-01   1.5730018e-02  -1.4159329e-01   3.5856866e-01   2.2959378e-01   2.9202599e-01   2.4233705e-01   8.0153211e-02  -5.1370342e-02   2.1250456e-01   8.7836408e-03  -1.9130660e-01  -2.8730716e-01  -2.8193288e-01  -1.4654266e-01  -1.4558804e-01  -1.1945597e-01   7.7932784e-02   1.4992200e-02  -1.1862555e-02   1.2229222e-01  -2.2339249e-01  -2.7146985e-02
   2.1456063e-01   3.8972644e-01   2.8281572e-02  -5.6829838e-02   1.3592251e-01   7.6619778e-02  -8.7027524e-02  -2.3915939e-01  -4.5867295e-03  -1.6158949e-01  -1.0742674e-01  -1.2483821e-01  -1.4317050e-01  -2.2816086e-01   2.5973783e-02  -1.5406176e-01   3.2917598e-01   3.0385817e-01   6.5614582e-02   9.3431685e-03   4.5074408e-01   3.4737937e-01   9.1028005e-03   5.1852813e-02   9.1868270e-02   1.1026602e-01   2.5313784e-01   2.5523635e-01  -1.8700822e-02   2.0230400e-03   6.3786893e-03  -8.1804910e-02  -7.6860798e-02  -1.7681926e-01  -2.0513719e-01  -3.1431158e-01   4.0797401e-01   3.6359476e-01   5.4711404e-01   4.7764961e-01   2.7418840e-01   2.0205614e-01   3.8758550e-01   4.5368705e-01   4.4635012e-01   5.6577358e-01   6.6879582e-01   6.9418938e-01   4.4237456e-01   5.4338141e-01   4.8227763e-01   5.4073184e-01   3.2866437e-01   4.5971013e-01   7.5482944e-01   1.0000000e+00   3.9071258e-01   4.0043616e-01  -1.0805557e-01  -4.6037654e-02  -1.8937683e-01  -3.4666395e-01   2.7306665e-02  -8.7389342e-02   1.4394973e-02  -2.8430859e-03  -1.2162973e-01   1.4555200e-03  -8.5375993e-02  -5.4627293e-02  -2.2149035e-01  -1.9980175e-01   4.6452911e-02  -2.1085921e-02   1.5918250e-01   1.4771578e-01  -4.4282731e-01  -5.2157775e-01   4.6819673e-01   3.4148478e-01   4.1144373e-01   4.6156633e-01   3.3057220e-01   2.7195127e-01   4.8172961e-01   3.3730003e-01   4.1419597e-01   4.8308841e-01   1.6107538e-01   3.2026773e-01  -2.8062604e-01  -1.8057656e-01  -4.5639960e-01  -3.2658521e-01  -5.4947378e-02  -1.7709761e-01   2.9182935e-01   3.0890994e-01   1.7822310e-01   2.2148855e-01  -7.6684402e-02  -1.4555362e-01   7.4587183e-02  -2.8451699e-02  -1.8991236e-01  -2.5470634e-01  -4.0948255e-01  -1.5992174e-01  -2.6782375e-01  -1.1586015e-01   4.2752933e-03  -2.1796046e-02  -1.8135380e-01   2.5713623e-02  -2.3310595e-01  -2.9445230e-02
   6.2327334e-01   6.8526364e-01  -1.7758607e-01  -2.3746000e-01  -2.0659179e-02  -2.6953534e-02  -3.8167468e-01  -5.0246767e-01  -3.2935009e-01  -1.9563799e-01  -2.5845894e-01  -1.2776405e-01  -3.4034284e-01  -3.1793910e-01  -1.9872793e-01  -2.6572058e-01   3.8227160e-01   5.3032938e-01   1.6395657e-01   2.8720296e-01   3.0405981e-01   1.8011701e-01  -6.5077198e-02  -3.4167228e-02   9.2962811e-02   1.3069781e-01   1.7979060e-01   1.6066996e-01  -1.3836042e-01  -8.5646473e-02  -1.5557885e-01  -1.4954001e-01  -8.6517904e-02  -1.9532045e-01  -1.2729256e-02  -1.0320989e-01   2.7679667e-01   2.6903845e-01   3.7947869e-01   3.3552439e-01   2.0436995e-01   6.8745528e-02   4.3787180e-01   4.9618329e-01   4.1884416e-01   5.1424625e-01   4.4162458e-01   5.4459911e-01   3.9107808e-01   4.1008570e-01   2.4596076e-01  -3.2576646e-03   1.4915244e-01   3.5025536e-01   2.0499781e-01   3.9071258e-01   1.0000000e+00   8.1375056e-01   2.1536324e-01  -9.0518285e-02  -1.0289650e-01  -2.1823693e-01  -4.1206968e-03  -9.3528638e-02  -1.5568064e-01   2.8068246e-02  -1.8337334e-01  -1.2160517e-01   1.2059272e-01   1.4841574e-01  -8.3103942e-02  -2.4099675e-01  -2.1848028e-01  -3.1205309e-01  -1.3847275e-01  -8.9339561e-02  -3.8526474e-01  -4.3780860e-01   3.8153890e-01   4.7971650e-01   3.2504954e-01   3.6286343e-01   1.4860716e-01   2.9950240e-01   1.4949364e-01   3.0258948e-02   3.6085729e-01   3.7953830e-01   8.8042885e-02   9.7532570e-02  -4.1502499e-01  -2.8443995e-01  -4.6641947e-01  -3.4805114e-01   2.7863929e-02   6.1628152e-02   1.5241648e-01   3.2646929e-01   1.2643617e-01   8.0039163e-02  -8.6902419e-02  -2.7026663e-01  -1.6599142e-01  -1.1316263e-01  -2.2721206e-01  -1.9600075e-01  -8.7801195e-02  -8.1466673e-02  -1.1937504e-01   7.2327463e-02   1.1286728e-01  -2.7832058e-03  -1.9032790e-01  -1.0234791e-01  -2.1477303e-01  -9.9378545e-02
   6.6066579e-01   8.2517262e-01  -1.1809097e-01  -2.7140643e-01  -4.4042131e-02  -2.9779952e-02  -3.1107999e-01  -4.4440699e-01  -3.2897261e-01  -3.2503387e-01  -9.9677800e-02  -1.6250292e-02  -2.0917841e-01  -1.8384732e-01  -1.0552232e-01  -2.7323355e-01   4.4454434e-01   6.0567913e-01   3.1582094e-01   4.2904722e-01   2.4822896e-01   1.7389444e-01  -9.9652632e-02  -1.5137312e-01  -1.7232384e-02  -1.6169902e-02   8.9147126e-02   1.0594813e-01   5.6655065e-02   1.4069490e-01  -1.4352653e-01  -2.3701697e-01   6.4436345e-02  -5.8547581e-02  -1.6540828e-01  -1.8087894e-01   2.1391793e-01   2.3789326e-01   3.1177275e-01   3.4221210e-01   3.2817557e-01   2.2811066e-01   2.9026394e-01   3.7995822e-01   2.4052224e-01   3.6103944e-01   3.4870975e-01   3.9181813e-01   2.1935503e-01   3.3039790e-01   2.3413827e-03   2.0603774e-03   4.6963793e-02   2.0032264e-01   2.5626219e-01   4.0043616e-01   8.1375056e-01   1.0000000e+00   9.4823422e-02   2.9949550e-02  -1.3179437e-01  -1.7362188e-01   1.0709379e-01   9.5807259e-02  -3.2588610e-01  -1.6249103e-01  -3.0737177e-01  -1.7754235e-01  -4.7358367e-02   1.2319913e-01  -1.7583293e-01  -2.8620752e-01  -4.9926776e-02  -8.1609519e-02   8.8189259e-02   1.1707787e-01  -2.4924021e-01  -2.9646965e-01   4.6049744e-01   5.7549760e-01   4.4961913e-01   4.9730704e-01   2.0991147e-01   3.6220448e-01   3.7068011e-02  -4.3606498e-02   2.4828338e-01   2.9071203e-01  -2.0423325e-02   6.6182177e-02  -3.5617035e-01  -3.1774725e-01  -5.0254529e-01  -3.5949243e-01   1.0464846e-01   9.6784132e-02   2.6787094e-01   3.7354391e-01   2.1251196e-01   1.9305599e-01   5.9647426e-02  -2.1963761e-01  -7.3403214e-02  -1.0454940e-01  -3.3618222e-01  -3.1992207e-01  -1.4365739e-01  -1.7135966e-01  -7.0937583e-02   7.3911804e-02   2.3682082e-01   5.4327342e-02  -2.1462178e-01  -1.1404133e-01  -3.1014846e-01  -1.8741908e-01
   1.0002506e-01  -2.4449974e-01  -1.0985015e-01  -3.4745190e-01   3.2963481e-01   1.6141626e-01   2.8292190e-01   1.9624521e-02   2.0509552e-01   1.2989188e-01   1.3367919e-01  -2.5462793e-02   2.1503897e-01   9.1763576e-02   1.1929945e-02  -7.8302905e-02  -2.5823820e-02  -5.8984726e-02   3.3160981e-02  -9.5514860e-02  -2.1453707e-01  -1.8209866e-01  -3.3533981e-01  -3.1317377e-01  -2.7226257e-01  -2.1830390e-01  -1.7853734e-01  -1.5058025e-01  -1.2956662e-01  -1.3330045e-01  -3.8687253e-01  -3.2241104e-01   2.2030614e-02   1.4122982e-02   6.3122230e-02   5.4577979e-03  -2.7758225e-01  -3.6845119e-01  -2.5096989e-01  -3.5043855e-01  -3.5201304e-01  -3.4630326e-01  -1.4198250e-01  -1.3534351e-01   2.4690237e-01   1.5814175e-01  -1.1389930e-01   7.0727471e-03   4.4436467e-01   1.0799118e-01   2.1963526e-01  -4.0851165e-02   4.4533671e-01   2.6480042e-01  -1.8882752e-01  -1.0805557e-01   2.1536324e-01   9.4823422e-02   1.0000000e+00   2.9527503e-01   6.0294398e-01   2.6793923e-01   1.8276528e-01   2.2025468e-01   8.5644719e-02  -6.6505733e-02   2.8731917e-01   3.7387429e-02   3.0818005e-01   1.1465829e-01  -1.3047024e-01  -7.7049757e-02  -1.5083274e-01  -1.9334076e-01  -1.7836764e-01  -3.4083099e-01  -2.8419290e-01  -3.3311426e-01  -2.1607396e-01  -2.2721290e-01  -1.9927735e-01  -1.2841893e-01  -3.4768488e-01  -1.0288244e-01  -6.1056913e-02  -8.0469768e-02  -2.2673483e-01  -1.0451558e-01   1.3371978e-01   8.6836116e-02   1.1919920e-01   2.2432247e-01   9.5143913e-02   5.0403381e-03  -1.2255452e-01   6.7141853e-02  -4.7218427e-01  -2.1667320e-01  -4.0363978e-01  -2.4124412e-01  -1.1111407e-01  -1.2957300e-01  -2.6927871e-01  -1.7612926e-02  -2.1514947e-01  -7.6537480e-02   3.2266123e-02  -8.7307202e-02  -5.5295268e-03   5.2129190e-03  -3.2687147e-01  -1.2137142e-01  -2.6746956e-02  -2.8366822e-01  -1.9816985e-01  -7.9387605e-02
  -2.1774676e-01  -2.4384101e-01  -3.0625451e-01   1.8059978e-01   7.1840657e-02   3.3561976e-01  -3.3769927e-02   2.2042135e-01   3.9595369e-03   1.2697798e-01  -1.3131893e-01   1.1882888e-01  -1.4293854e-01   1.6763014e-01  -3.2558375e-01   2.4676175e-01  -2.2155910e-01  -3.8566735e-02  -6.0408896e-02   6.4944010e-02  -9.5406973e-02   1.1542981e-01  -2.4447019e-01   4.9927790e-02  -1.2932936e-01   1.0920057e-02  -7.1789819e-03   1.8009974e-01   7.1117761e-03   2.3563756e-02   2.0916303e-05   7.1780028e-02   2.3795164e-01   2.8736121e-01  -4.8805143e-02   1.5031153e-01  -3.9799485e-01  -3.0561654e-01  -3.1800894e-01  -2.0320235e-01  -8.0912971e-02  -1.0455407e-01  -3.6980980e-01  -2.9045648e-01   1.4281486e-01   1.1220938e-01  -3.1149618e-01  -3.0144437e-01  -3.4972719e-02   2.4560726e-01  -3.9307002e-02   3.5136893e-01   5.8487679e-02   2.8219930e-02  -7.1773078e-02  -4.6037654e-02  -9.0518285e-02   2.9949550e-02   2.9527503e-01   1.0000000e+00   9.9627462e-02   3.5771044e-01   2.8835236e-02   1.7558512e-01  -6.9951179e-02   7.5338278e-02   4.0950914e-01   4.9408836e-01   2.4431727e-01   3.8062770e-01  -1.1757804e-01   1.6304941e-02  -1.4310145e-01  -5.5805293e-02  -1.1370272e-01  -1.9306120e-01  -1.4708356e-01  -6.9115713e-02  -2.1279842e-01  -2.3903063e-01  -1.8636780e-01  -2.4044304e-01  -3.7201645e-01   1.4305663e-01  -3.4285029e-01   8.2345700e-02  -3.4234183e-01  -1.0209132e-01  -3.2285636e-01   1.7436612e-01   1.0725196e-01  -1.4239651e-01   4.3716143e-02  -2.8377114e-01  -1.3025053e-01  -7.2887508e-02  -3.5068165e-01  -3.6196430e-01  -5.5779914e-02  -2.3667687e-01   9.3498671e-02  -1.8827927e-01  -2.6813563e-01  -2.8532287e-01  -6.8133128e-02   7.4728346e-02   1.8944740e-03  -1.0149592e-01   7.7289039e-02  -1.4870571e-01  -5.1391389e-01  -3.1754154e-01  -1.7244814e-01  -4.0847387e-01  -1.2798443e-01   1.4429077e-01
   3.4671672e-02  -2.6344230e-01  -5.1574870e-02  -3.7609351e-01   3.1571399e-01   1.8069704e-01   7.4454088e-01   5.1934943e-01   5.6791409e-01   3.0689778e-01   5.6883087e-01   4.0285159e-01   6.3062635e-01   5.3541287e-01   2.2595993e-01   1.5236200e-01   8.5156218e-02   1.7792211e-01  -4.1079434e-03  -1.2605982e-01  -4.0112778e-01  -3.8979269e-01  -3.6736508e-01  -5.4722652e-01  -5.8700542e-01  -6.0834928e-01  -4.4634406e-01  -4.6646823e-01   2.3050335e-01   2.1430734e-01  -3.4351982e-01  -3.2173394e-01   2.3456774e-01   1.8045039e-01  -2.0550480e-01  -2.4746151e-01  -3.2686764e-01  -2.9856699e-01  -3.4028371e-01  -4.6001328e-01  -1.6890531e-01  -1.7439169e-01  -2.3276352e-01  -2.6305972e-01  -2.0836248e-02  -2.6246951e-02  -1.0005811e-01  -6.5976419e-02   2.1363520e-01   3.1818700e-02  -1.7016621e-01  -8.8995906e-02   3.3702954e-01  -3.7140479e-02  -1.9382907e-01  -1.8937683e-01  -1.0289650e-01  -1.3179437e-01   6.0294398e-01   9.9627462e-02   1.0000000e+00   5.3757572e-01   4.9300206e-01   6.9250227e-01   2.0750650e-01  -2.1806383e-01  -1.6485122e-02  -3.1031729e-01   1.8526446e-01   5.7715871e-02  -2.5485512e-01  -1.7340028e-01   2.0787839e-01   2.4833515e-01   9.5139786e-02   8.2886539e-02  -5.5456408e-02  -4.3491950e-02  -2.7343672e-01  -3.4479378e-01  -8.7164388e-03   7.2362442e-02  -2.0822164e-01   1.2488403e-01  -3.2670267e-02  -9.7683236e-03  -4.5050835e-01  -2.5877277e-01   2.5438490e-01   5.4795408e-02   2.9103114e-01   3.0467451e-01   3.2443825e-01   2.0015190e-01   1.8541877e-02   1.9398426e-02  -3.9180400e-01  -1.9564501e-01  -3.0380681e-01  -5.2915793e-02  -8.3275364e-02   9.9715317e-02  -8.2533187e-02   1.8951727e-01  -3.2310085e-01  -2.5503261e-01   1.4379878e-01  -1.0948746e-01  -1.3797183e-01   1.4962971e-02  -2.1692921e-01   5.0491219e-02   2.7320646e-01  -1.5775862e-01  -3.9849809e-01  -3.1256532e-01
  -9.2901122e-02  -3.6683368e-01   6.2657929e-03   1.5895980e-01   1.4796815e-01   3.5295559e-01   3.9646159e-01   7.1816365e-01   4.7053461e-01   6.4971016e-01   1.4409219e-01   4.2416937e-01   2.2173246e-01   5.1268084e-01  -1.6343762e-02   3.5110886e-01  -1.9363860e-01  -6.1946588e-02  -1.9629145e-01  -2.7333738e-01  -3.3129267e-01  -2.2205008e-01  -7.5080634e-02   3.5731698e-02  -1.8442594e-01  -8.8116957e-02  -1.6459733e-01  -1.5343377e-01  -1.2930238e-01  -1.0712880e-01  -4.5779385e-02   6.4277205e-02   2.5875391e-01   3.9562242e-01   1.4403839e-01   1.5292847e-01  -2.7029317e-01  -1.8489070e-01  -3.7004340e-01  -2.7445642e-01  -3.5338409e-02  -1.2151766e-01  -2.5391404e-01  -2.4850599e-01  -1.9221793e-01  -2.0317224e-01  -2.5830854e-01  -3.5572887e-01  -3.9652316e-02  -3.4860926e-02  -1.1387174e-01   2.1969795e-02   8.8314037e-02  -3.5664052e-01  -2.3315474e-01  -3.4666395e-01  -2.1823693e-01  -1.7362188e-01   2.6793923e-01   3.5771044e-01   5.3757572e-01   1.0000000e+00   9.4498500e-02   5.1240276e-01   3.4462322e-01   3.8750096e-01   9.2351102e-02  -1.2542536e-03   3.6580354e-02   1.2049136e-01  -9.3027670e-02  -3.6660668e-02   4.4255792e-02   9.6783595e-02   6.8745541e-02  -4.8482663e-04   1.0311378e-01   1.2027290e-01  -2.7669410e-01  -2.8887464e-01  -1.0198778e-01  -1.8572447e-01  -3.8237387e-01   3.4495499e-03   3.0155662e-02   1.0658993e-02  -2.8172417e-01  -2.6357019e-01   2.2750272e-01   2.9010713e-01   2.1972487e-01   5.4272526e-02   4.0821127e-01   9.3385825e-02   6.0157348e-02   1.6467813e-01  -2.8227922e-01  -1.5773310e-01  -6.4278904e-02  -2.6578992e-02  -3.1428193e-02   1.5833357e-01  -2.5840558e-02   3.0903414e-01  -1.5130732e-01  -7.5030316e-02   1.0951402e-01  -1.9753523e-02   3.7901638e-02   7.1291168e-02  -2.0260892e-01  -4.5598601e-02   1.9816921e-01   4.5959866e-02  -1.5671940e-01  -2.0274864e-01
   6.2747856e-02   5.1717685e-02  -2.3279324e-01  -1.7184354e-01   9.5186908e-02  -2.0320930e-02   3.7542961e-01   2.9460431e-01   1.7964352e-01  -5.9594580e-02   5.8684905e-01   4.6301118e-01   4.2198060e-01   3.9427248e-01   3.4875158e-02   1.7267294e-01   4.9202975e-01   4.4618456e-01   1.2598107e-01   1.4679751e-01  -2.7145149e-01  -1.9814287e-01  -4.0481896e-01  -5.1306522e-01  -6.3290467e-01  -5.9652939e-01  -4.3573308e-01  -3.5065251e-01   6.0664410e-01   5.8519220e-01  -1.5055164e-01  -9.5508451e-02   2.4840642e-01   2.2350398e-01  -4.8886724e-01  -3.2194622e-01  -2.1675568e-01  -6.6798250e-02  -2.4678192e-01  -2.5822317e-01   1.1946140e-01   1.5889772e-01  -2.8707451e-01  -2.4518829e-01  -1.8024292e-01  -1.1638166e-01  -1.0098742e-01  -3.0906429e-02  -4.0798139e-02  -9.5292497e-02  -3.0552262e-01  -1.1590358e-01   8.4288628e-02  -1.4850460e-01   6.1765562e-02   2.7306665e-02  -4.1206968e-03   1.0709379e-01   1.8276528e-01   2.8835236e-02   4.9300206e-01   9.4498500e-02   1.0000000e+00   7.0508853e-01  -1.6512504e-01  -5.1645859e-01  -9.6531342e-02  -2.1901482e-01   2.2545897e-02  -1.9825538e-02  -1.2538370e-01  -8.0360921e-02   4.6545285e-01   5.7013004e-01   3.6627609e-01   3.6136027e-01   5.6475870e-02   1.0813718e-01   1.6482971e-01  -1.7175026e-02   4.7213301e-01   4.6098170e-01   4.2697357e-02   5.1560367e-01  -2.2008418e-02   2.9904057e-01  -3.6786366e-01  -6.4596097e-02  -6.1491153e-03  -3.1940794e-02   2.9203870e-01   2.0478250e-01   6.6847889e-02   1.5314605e-01   4.3634859e-02   3.0318580e-02  -1.9258349e-01  -4.5545322e-02  -1.3368853e-02   1.1232304e-01   2.9511956e-01   9.0886696e-02   1.5050801e-01   3.4414217e-02  -3.3875253e-01  -4.1883469e-01   7.5666139e-02  -1.6143974e-01  -6.8347842e-02   4.0069520e-02   3.7085285e-02   1.0669042e-01   1.5386221e-01  -1.3657586e-01  -4.6935673e-01  -3.1915383e-01
   9.3403853e-02  -1.4369838e-02  -2.6600392e-01  -3.1083039e-01   2.4937486e-01   2.3289030e-01   4.8357921e-01   5.7293069e-01   3.7194733e-01   1.9704610e-01   6.6568975e-01   7.6465797e-01   5.7707325e-01   7.8088067e-01   6.9948886e-02   3.4531697e-01   3.2702097e-01   4.5157953e-01   7.0086410e-02   9.7055651e-02  -3.5480422e-01  -2.7025641e-01  -4.9099437e-01  -6.0400782e-01  -7.4932811e-01  -7.1517304e-01  -5.0289661e-01  -4.4426280e-01   4.8033780e-01   5.2890808e-01  -3.5550500e-01  -2.9123866e-01   3.2070997e-01   3.0903916e-01  -5.3690092e-01  -3.7724114e-01  -3.1919194e-01  -1.3159851e-01  -2.9730759e-01  -2.9505308e-01   1.4084442e-01   9.3153134e-02  -3.4312060e-01  -2.9226227e-01  -2.0920711e-01  -9.5725849e-02  -1.4069891e-01  -1.4919414e-01   7.4766549e-03   9.4444540e-02  -4.1798509e-01   1.9366088e-02   1.6608928e-01  -2.6043316e-01  -1.7600556e-02  -8.7389342e-02  -9.3528638e-02   9.5807259e-02   2.2025468e-01   1.7558512e-01   6.9250227e-01   5.1240276e-01   7.0508853e-01   1.0000000e+00  -2.0196186e-01  -4.3124894e-01  -2.4082390e-01  -3.0451053e-01   1.1950279e-01   1.5041539e-01  -2.1981779e-01  -1.3310162e-01   3.4838121e-01   4.7058893e-01   2.5410948e-01   2.8423921e-01   1.4624523e-02   6.5978453e-02  -6.8395913e-02  -1.8708656e-01   3.4579790e-01   3.7055208e-01  -1.5683300e-01   5.0170539e-01  -1.2212661e-01   1.5026590e-01  -4.8252733e-01  -2.1040435e-01   4.5011693e-02   7.3645036e-02   2.6473537e-01   1.3960767e-01   1.9477123e-01   9.2478403e-02   1.3927829e-01   1.0798006e-01  -2.3660584e-01  -8.8076797e-02  -1.6231680e-01   4.3113017e-02   1.0304962e-01   1.0197730e-01  -6.1554949e-03   8.6357601e-02  -3.8647008e-01  -4.2097564e-01   9.5464548e-02  -2.9094199e-01  -5.1819547e-02   5.3667293e-02  -1.3669049e-01   6.1841109e-03   1.2998392e-01  -1.6983750e-01  -5.2943766e-01  -4.5682999e-01
  -1.2017212e-01  -2.6928053e-01   5.3610408e-01   2.7590706e-01   4.1494646e-02  -1.5833678e-01   3.3170885e-01   1.8529012e-01   5.6080519e-01   3.9951392e-01  -1.8124672e-01  -3.4893308e-01  -4.0596524e-02  -2.6568078e-01   3.4054125e-01   1.9321280e-01  -2.3493149e-01  -3.4266541e-01  -1.4476268e-01  -3.7180681e-01   5.8474124e-02  -6.2902939e-02   5.7170455e-01   3.6738130e-01   3.9307408e-01   3.1100418e-01   3.1168383e-01   1.3395532e-01  -3.4136870e-01  -5.1931749e-01   4.1976444e-01   2.8574777e-01   2.0052412e-02   1.6361192e-02   5.3133616e-01   2.0389765e-01   2.4648914e-02  -8.6341104e-02  -7.0215485e-02  -1.5621435e-01  -1.3263342e-01  -2.6305485e-01   8.4777003e-02   8.0666597e-03  -2.9061269e-02  -1.0110889e-01   6.7409957e-02   3.4468177e-02  -1.1920920e-02  -2.1900878e-01   3.4049062e-01  -5.0964741e-02   4.1291783e-02   2.9231008e-02  -1.2060610e-01   1.4394973e-02  -1.5568064e-01  -3.2588610e-01   8.5644719e-02  -6.9951179e-02   2.0750650e-01   3.4462322e-01  -1.6512504e-01  -2.0196186e-01   1.0000000e+00   6.2818877e-01   1.9913871e-01   4.9248038e-03  -1.2752543e-01  -9.3983476e-02  -4.2292908e-02  -8.1074067e-02   1.6507172e-02  -7.9179676e-02   7.5962939e-02  -4.4306922e-02   7.2448962e-03  -8.1723423e-02  -1.7157651e-01  -2.2674908e-01  -3.3103833e-01  -2.8334041e-01   1.1729458e-01  -3.0417856e-01   6.0521876e-01   1.3756705e-01   2.8993846e-01  -1.1571517e-02   5.8071501e-01   3.1658941e-01   1.1168603e-01   2.3299854e-01   2.9840627e-01   2.1031653e-01  -8.0987519e-03   4.6627942e-02  -4.6878890e-02   3.4176116e-02   4.3770615e-02   9.9234538e-02  -3.6477449e-01   6.6668731e-02   1.3294559e-01   4.5619362e-01   1.0197859e-01   1.5249178e-01  -1.1325214e-01   1.2941018e-01  -9.9240971e-03   1.4146775e-01  -2.6258934e-02   1.4652171e-01   2.7045208e-01   3.2030355e-01   2.2024470e-01   1.1176051e-01
  -9.4572575e-02  -2.0590600e-01   3.4272375e-01   6.0864932e-01   2.3884433e-02   8.8385219e-02  -1.6190873e-01   6.1179066e-02   1.2208954e-01   3.7073047e-01  -5.2593937e-01  -2.8725721e-01  -4.0993533e-01  -3.0773399e-01  -8.7534000e-02   5.1103541e-02  -3.2513741e-01  -4.0447454e-01  -2.6156923e-01  -3.8196757e-01   3.2952420e-01   3.0070986e-01   5.3768971e-01   7.8888415e-01   6.8751661e-01   7.7524232e-01   5.9540041e-01   5.3056287e-01  -5.8958091e-01  -6.2917892e-01   4.0689008e-01   4.8569078e-01   6.6580563e-02   1.5541131e-01   6.6277386e-01   4.8143248e-01   1.9433612e-01   1.3931449e-01   1.9969040e-01   2.5910833e-01   4.4202809e-02  -4.7350297e-02   1.7377102e-01   2.2075117e-01   1.0864386e-01   3.1353855e-02   2.9322355e-02  -3.0585156e-02  -1.5229757e-02  -3.3910409e-02   4.7836514e-01   1.8688136e-01  -1.1544067e-01  -1.1624475e-01  -3.4678838e-02  -2.8430859e-03   2.8068246e-02  -1.6249103e-01  -6.6505733e-02   7.5338278e-02  -2.1806383e-01   3.8750096e-01  -5.1645859e-01  -4.3124894e-01   6.2818877e-01   1.0000000e+00   3.6054534e-01   3.5895398e-01  -1.9826309e-01  -1.0857871e-01   1.1027001e-01   7.6815144e-02  -2.0679475e-01  -3.2915596e-01  -2.9986256e-02  -8.5681939e-02  -5.0809530e-02  -5.4161108e-02   1.4723415e-03   3.2330336e-02  -2.8425556e-01  -3.3378547e-01  -6.8430377e-02  -2.9639521e-01   3.5147503e-01   1.8610345e-01   4.4500952e-01   2.5789517e-01   2.7978249e-01   3.9196724e-01  -2.8916081e-01  -2.7530309e-01   1.5164310e-03  -1.2696679e-01  -1.3057617e-02   1.7382338e-02   9.1327289e-02  -4.5138972e-03   9.9732275e-02  -6.1141516e-02  -3.3770909e-01   3.0847826e-02   1.6826489e-02   3.3039339e-01   1.2492003e-01   1.6045079e-01  -2.2350994e-01   1.0208238e-01   6.6240119e-02   5.3944800e-02  -5.4339502e-02  -7.2781090e-02  -5.8184283e-02   3.4438706e-01   2.6852931e-01   1.2018102e-01
  -5.2884522e-01  -5.2143977e-01  -1.2362857e-01   4.3247936e-01   2.7448608e-01   2.5524912e-01  -1.5600008e-01  -2.2569998e-02   1.7778087e-02   1.3323816e-02  -4.0256368e-01  -3.0848788e-01  -3.5023521e-01  -2.3473487e-01  -3.2775812e-01   1.5372470e-02  -3.5433971e-01  -4.4664238e-01  -3.4301344e-01  -2.6484731e-01   2.9034758e-01   4.1582247e-01   3.8938801e-02   3.8524670e-01   2.8656347e-01   4.0746300e-01   3.3050363e-01   4.2307228e-01  -1.6997817e-01  -2.2120841e-01   3.3501372e-01   4.9835342e-01   3.5894881e-01   4.1782299e-01   5.2377776e-01   6.2876955e-01  -1.5533242e-01  -2.0979833e-01   1.6120901e-02  -6.5895059e-02  -1.2497127e-01  -1.7508385e-01  -2.7524492e-01  -2.2607213e-01   2.8090521e-01   6.3036109e-02  -3.5269831e-01  -2.9496236e-01  -4.3562841e-02  -1.2106871e-01   2.9974724e-01   1.9270187e-01   9.2584018e-03   1.4037632e-02  -6.3562386e-03  -1.2162973e-01  -1.8337334e-01  -3.0737177e-01   2.8731917e-01   4.0950914e-01  -1.6485122e-02   9.2351102e-02  -9.6531342e-02  -2.4082390e-01   1.9913871e-01   3.6054534e-01   1.0000000e+00   8.6462993e-01   1.0639618e-01   8.7630013e-02   1.4998092e-01   2.3677686e-01  -1.5136386e-01  -1.8418893e-01  -1.2466495e-01  -1.6918398e-01   1.4219074e-02   8.0145243e-02  -1.8295707e-01  -2.4821696e-01  -3.9685038e-01  -4.3090707e-01  -1.8634437e-01  -1.1311059e-01  -2.1371589e-01   1.2215759e-01   2.6675748e-02   2.4189392e-01  -1.9085404e-01   1.4120112e-01  -3.3851104e-02  -2.1899448e-01  -3.2511844e-02  -1.9751935e-01  -1.8346885e-01  -3.4585397e-02  -3.1739871e-01  -3.6275503e-01  -1.5081027e-01  -4.6603152e-01   3.8884550e-03  -1.4413660e-01  -1.4634897e-01  -7.3730977e-02  -3.7123054e-02   4.0526686e-02  -2.1748579e-01  -2.1962479e-01   1.4343099e-01  -1.2073389e-01  -2.9880886e-01  -3.6986099e-01  -2.4080873e-01  -1.7138174e-01  -2.7624141e-03  -4.3180757e-03
  -5.2814006e-01  -3.7084153e-01  -2.9231122e-01   5.0232189e-01   1.9210895e-01   3.6552832e-01  -4.4537214e-01  -1.0339804e-01  -1.7451543e-01  -6.9987643e-02  -5.3572574e-01  -2.6468810e-01  -5.1119413e-01  -2.6148121e-01  -4.9351695e-01   9.4266331e-03  -3.7579639e-01  -3.8860990e-01  -3.3374186e-01  -1.6646103e-01   3.5226791e-01   5.3449513e-01  -4.2887364e-02   4.3613922e-01   3.2110358e-01   5.0612265e-01   3.5723662e-01   5.2831928e-01  -2.1406458e-01  -1.7794564e-01   2.8950603e-01   4.9941525e-01   2.4868703e-01   3.7129648e-01   4.0366679e-01   6.3694199e-01  -4.8224457e-02  -1.1251513e-01   1.0049704e-01   1.1757046e-01  -2.4773894e-02  -9.7914098e-02  -1.3864279e-01  -4.7290762e-02   4.1226601e-01   2.3919455e-01  -2.3099306e-01  -1.9007061e-01  -5.0009658e-02   7.0428138e-02   2.5496276e-01   3.6301807e-01  -1.0591209e-01   4.4558473e-02   1.0293787e-01   1.4555200e-03  -1.2160517e-01  -1.7754235e-01   3.7387429e-02   4.9408836e-01  -3.1031729e-01  -1.2542536e-03  -2.1901482e-01  -3.0451053e-01   4.9248038e-03   3.5895398e-01   8.6462993e-01   1.0000000e+00   1.1379909e-01   1.4121492e-01   1.0829826e-01   1.8326727e-01  -2.6278804e-01  -2.7903359e-01  -1.7712967e-01  -1.9984539e-01  -3.7358710e-02   1.3590605e-02  -8.4537508e-02  -1.0498449e-01  -3.1343392e-01  -3.7768908e-01  -1.8841038e-01  -5.3373862e-02  -2.4152682e-01   1.7785572e-01   7.7046002e-02   2.6387517e-01  -3.7757532e-01   1.2340170e-01  -1.4264742e-01  -3.8871277e-01  -1.9348708e-01  -3.9425715e-01  -1.6083847e-01  -6.4521804e-02  -1.7257212e-01  -3.0169917e-01  -4.8322681e-02  -4.5033845e-01   5.6220295e-03  -2.5519099e-01  -1.7849885e-01  -2.0657132e-01   5.7820458e-02   1.3403199e-01  -2.5235003e-01  -1.5624962e-01   1.7391658e-01  -1.6030477e-01  -2.5609087e-01  -4.4582302e-01  -3.9828207e-01  -1.9111908e-01   7.2567909e-02   1.1218608e-01
  -2.0205316e-01  -1.1967944e-01  -5.3443458e-01  -2.4605342e-01  -6.4092121e-02   1.1933370e-01  -7.1704484e-02   5.2733027e-02  -3.8870793e-02  -2.2934338e-02  -1.1714990e-01   1.2469984e-01  -8.5392174e-02   1.5514148e-01  -2.6834545e-01   1.4703446e-01  -5.5958671e-02   1.0475730e-01  -2.2021189e-03   2.8904226e-01  -2.4574819e-01  -2.2234482e-01  -5.3390048e-01  -3.8897162e-01  -4.0357009e-01  -3.1399694e-01  -4.0896628e-01  -3.1247098e-01   7.6137412e-02   6.7289438e-02  -2.7240610e-01  -1.3950249e-01  -9.6923571e-03   4.9395833e-02  -2.1957459e-01  -1.1986979e-02  -3.4289421e-01  -3.3433330e-01  -1.8327366e-01  -3.3671564e-01  -3.2798881e-02  -2.0717150e-01  -5.0424827e-02  -5.5980580e-02   2.7845850e-01   2.7166859e-01  -5.8212437e-02   3.1604937e-02   1.6503574e-01   3.1125597e-01  -5.5911652e-02   1.6063444e-01   2.9273852e-01   1.9239916e-01   4.2204882e-02  -8.5375993e-02   1.2059272e-01  -4.7358367e-02   3.0818005e-01   2.4431727e-01   1.8526446e-01   3.6580354e-02   2.2545897e-02   1.1950279e-01  -1.2752543e-01  -1.9826309e-01   1.0639618e-01   1.1379909e-01   1.0000000e+00   7.1288252e-01  -2.7064192e-01  -3.3676709e-01  -1.1302600e-01  -1.4193912e-01  -3.0123698e-01  -3.5386907e-01  -2.3993933e-01  -2.3551762e-01  -1.6719557e-01  -2.2424527e-01  -7.1535734e-02  -8.4668834e-02  -3.5063830e-01   6.5482614e-02  -1.8229375e-01   1.2974785e-03  -4.2832741e-01  -2.1268710e-01  -1.0565701e-01   7.6071298e-02   1.7648559e-01   1.4640968e-01   1.4462964e-01  -6.6562549e-02  -2.0809906e-01  -1.0655772e-01  -2.6338139e-01  -2.4450365e-01   3.2240285e-02  -2.6865864e-01  -1.5026641e-03  -1.3092363e-01  -3.3490041e-01  -3.5073788e-01   8.3230376e-02   7.7760381e-02   1.9990922e-01  -5.5033603e-02  -1.0993366e-01  -1.4634378e-01  -2.7458767e-01  -2.3002853e-03   1.5511588e-01  -3.1494146e-01  -6.3398757e-02   2.8070935e-01
  -6.0068517e-02   3.3301477e-02  -3.8770357e-01  -1.2427414e-01  -9.2242291e-02   1.4519297e-01  -1.2872287e-01   8.5718366e-02  -2.7068261e-02  -2.8401758e-02  -1.3617479e-01   4.5803061e-02  -2.1918301e-01   6.6446056e-02  -2.1032247e-01   1.5678446e-01   8.9783206e-02   2.0804350e-01   1.6032196e-01   4.9743861e-01  -1.2525514e-01  -9.5879316e-02  -3.2490877e-01  -2.3016304e-01  -2.8132027e-01  -1.8890304e-01  -2.1629467e-01  -1.6696176e-01   1.9031386e-01   1.0900038e-01  -4.7388976e-02  -2.6743732e-03   3.2464286e-01   3.2946250e-01  -1.8298719e-01   1.9898296e-03  -3.3641053e-01  -1.7486938e-01  -1.2023536e-01  -2.1895122e-01   1.5718094e-01  -6.2346306e-02  -2.4232788e-01  -1.8207705e-01   1.2273307e-01   1.2325531e-01  -1.5664649e-01  -1.2593310e-01  -5.2779475e-02   2.2685438e-01  -1.9024349e-01   1.1005901e-01   7.8309739e-02  -2.8707922e-02   3.8644161e-02  -5.4627293e-02   1.4841574e-01   1.2319913e-01   1.1465829e-01   3.8062770e-01   5.7715871e-02   1.2049136e-01  -1.9825538e-02   1.5041539e-01  -9.3983476e-02  -1.0857871e-01   8.7630013e-02   1.4121492e-01   7.1288252e-01   1.0000000e+00  -2.0004997e-01  -2.7571913e-01  -1.1309560e-02  -1.7359931e-03  -1.4601105e-01  -1.9768522e-01  -1.1111503e-02  -8.1242764e-03  -3.8712493e-02   2.4907222e-03   1.7589806e-02  -2.7278398e-02  -1.5105433e-01   1.7650560e-01  -2.0550480e-01   3.2877487e-02  -3.7387057e-01  -1.8031933e-01  -1.2426333e-01   2.6724631e-01   6.0642991e-02  -3.5427985e-02   3.8444398e-02  -1.6041992e-01  -6.4415590e-02  -6.8501389e-02  -2.1424295e-01  -2.1751422e-01   6.7243775e-03  -2.4322918e-01   5.5157192e-02  -1.5739883e-01  -3.6140666e-01  -3.1499497e-01  -4.4436084e-02  -1.5274378e-02   5.4845068e-02  -3.9587457e-03   9.2126766e-03  -1.2783671e-01  -2.2458025e-01  -1.2202522e-01   2.2178235e-02  -3.5806292e-01  -1.8062092e-01   1.5862030e-01
  -1.2144393e-01  -1.6412076e-01   5.3435211e-02   1.5237894e-01   6.9978450e-02  -1.0743355e-01  -2.4756443e-01  -1.3218355e-01  -1.7679786e-01   4.7564449e-03  -2.1065953e-01  -8.6686344e-02  -1.9638412e-01  -1.2348143e-01  -7.5968116e-02   1.6602293e-02  -1.4303465e-01  -2.6003267e-01  -2.5634977e-01  -2.7543607e-01   1.8419248e-01   1.6482870e-01   2.9276377e-01   3.1888313e-01   3.2705082e-01   2.5567777e-01   3.4453077e-01   2.5305504e-01  -1.5778192e-01  -2.0526715e-01   1.4067882e-01   1.8470117e-01  -1.2937426e-01  -1.0342491e-01   1.6291632e-01   1.3886555e-01   2.0995953e-01   3.8414135e-01   4.6773594e-02   2.3069113e-01   6.7537520e-02   2.7237905e-01  -9.6850772e-02  -7.3170884e-02  -2.9247048e-01  -2.7965656e-01  -2.4956840e-01  -2.5300988e-01  -3.0535188e-01  -3.5207335e-01   3.8580513e-02  -3.1129391e-01  -3.1721465e-01  -2.1883947e-01  -2.4357027e-01  -2.2149035e-01  -8.3103942e-02  -1.7583293e-01  -1.3047024e-01  -1.1757804e-01  -2.5485512e-01  -9.3027670e-02  -1.2538370e-01  -2.1981779e-01  -4.2292908e-02   1.1027001e-01   1.4998092e-01   1.0829826e-01  -2.7064192e-01  -2.0004997e-01   1.0000000e+00   7.4279411e-01   1.1157638e-01   5.9710613e-02   1.2098740e-01   1.5174069e-01   2.8592701e-01   3.1986417e-01  -8.5196476e-02  -1.2565987e-01  -1.2425952e-01  -1.7455970e-01   4.5898997e-02  -1.0735909e-01  -1.2485630e-01  -3.4371799e-02   1.5099709e-01   1.1421745e-01  -8.2448903e-02  -9.8313585e-02  -3.2356019e-02  -8.1403432e-02   1.0019675e-01   1.3071675e-01  -2.7506035e-01  -1.8145395e-01  -2.1424278e-01  -2.7559943e-01  -1.8140166e-01  -1.7784991e-01   1.1916058e-01   8.2911735e-02   5.6150372e-02   8.0882120e-02   1.4947159e-01   2.0912234e-01   1.3266788e-01   3.4941007e-02  -1.0696356e-01  -2.1361068e-01  -4.6180256e-02  -1.5467501e-01  -1.0962489e-01   1.1393551e-01   2.4321682e-01  -6.8190192e-02
  -2.3996248e-01  -3.3606518e-01   6.5464282e-02   1.9374054e-01   1.2590572e-01  -2.6766883e-02  -1.4812018e-01  -4.6301014e-02  -1.5224208e-01  -1.5408746e-02  -5.6232517e-02   1.9477789e-02  -3.5962925e-02   4.0349781e-02  -4.6668658e-02   1.4885207e-01  -2.3993067e-01  -3.3602171e-01  -3.1180789e-01  -3.8948357e-01   1.0154254e-01   1.9913636e-01   2.5098637e-01   3.4900079e-01   1.9851887e-01   2.3417666e-01   2.5029618e-01   2.6683589e-01  -1.4141929e-01  -1.5620174e-01   1.2302648e-01   2.1932621e-01  -1.2057434e-01  -7.8019781e-02   1.9391914e-01   2.3424384e-01   9.8111959e-02   3.1675614e-01  -2.9755631e-02   1.1998198e-01  -3.4810205e-02   2.5901995e-01  -2.0147700e-01  -2.1952694e-01  -3.2018887e-01  -3.4084194e-01  -3.3943934e-01  -3.6289283e-01  -3.0132454e-01  -3.4694980e-01  -8.4660425e-03  -1.7708030e-01  -2.5926554e-01  -1.6398174e-01  -1.7427255e-01  -1.9980175e-01  -2.4099675e-01  -2.8620752e-01  -7.7049757e-02   1.6304941e-02  -1.7340028e-01  -3.6660668e-02  -8.0360921e-02  -1.3310162e-01  -8.1074067e-02   7.6815144e-02   2.3677686e-01   1.8326727e-01  -3.3676709e-01  -2.7571913e-01   7.4279411e-01   1.0000000e+00  -9.6726678e-04   6.6414319e-02   5.1968813e-02   1.5053969e-01   3.1025048e-01   4.0919851e-01  -1.4194645e-01  -2.3461629e-01  -2.1636693e-01  -2.4221892e-01  -4.1330034e-02  -5.6847622e-02  -2.0457406e-01   3.3733884e-03   9.0339377e-02   1.6195307e-01  -9.8469766e-02  -3.8517485e-02   2.0073878e-02  -4.7621041e-02   4.1528628e-02   1.5644265e-01  -1.9267258e-01  -9.6896941e-02  -2.4811033e-01  -3.1223814e-01  -2.3029751e-01  -2.1715587e-01   2.4466336e-01   2.6218679e-01   2.1347253e-01   2.0054706e-01   5.6215923e-02   1.2864842e-01  -4.0404885e-02   5.2659172e-02   7.4573550e-02  -9.1840461e-02  -1.2496403e-01  -2.9022563e-01  -2.5668931e-01   1.6011836e-01   1.9217691e-01  -1.1831601e-01
   1.0154645e-01   9.8110549e-02   2.4317128e-01  -9.3208821e-03  -8.8162297e-02  -2.6493845e-01   4.1613458e-01   2.7808454e-01   1.4674273e-01  -1.2083991e-01   4.4522125e-01   3.4137775e-01   3.4932284e-01   2.9291546e-01   3.2867014e-01   1.5450700e-01   4.8195975e-01   3.0012070e-01   3.3947746e-01   1.9193091e-01  -8.7844865e-02  -1.6859376e-01   1.9976632e-02  -1.8023336e-01  -2.4247343e-01  -3.3011418e-01  -2.6472612e-01  -3.2566958e-01   5.3957941e-01   4.7479487e-01   1.0026646e-01   4.9116422e-02   4.1627066e-01   3.2385787e-01  -2.5783378e-01  -2.7352369e-01   1.4766973e-02   1.7274398e-01  -4.6138040e-02  -6.3210311e-03   4.9098808e-01   4.8816923e-01  -1.8694209e-01  -1.8542566e-01  -3.2011499e-01  -3.1597035e-01  -8.8170210e-02  -1.2079861e-01  -2.0154609e-01  -2.4194546e-01  -2.6188315e-01  -9.6377508e-02  -1.5699575e-01  -4.5303163e-01   5.5731943e-02   4.6452911e-02  -2.1848028e-01  -4.9926776e-02  -1.5083274e-01  -1.4310145e-01   2.0787839e-01   4.4255792e-02   4.6545285e-01   3.4838121e-01   1.6507172e-02  -2.0679475e-01  -1.5136386e-01  -2.6278804e-01  -1.1302600e-01  -1.1309560e-02   1.1157638e-01  -9.6726678e-04   1.0000000e+00   8.7666525e-01   8.4788616e-01   6.9954715e-01   3.2619723e-01   3.2513210e-01   2.4985463e-01   8.7761116e-02   4.3473870e-01   3.6029220e-01   3.5019020e-01   2.5053550e-01   1.6227700e-01   1.8623867e-01  -2.0710606e-01  -1.3960748e-01   1.5208352e-01   7.4864729e-02   1.1372281e-03   2.5278290e-02   5.7769390e-02   2.1051312e-01   1.4261989e-02  -2.2297726e-01   5.2962695e-02  -8.0415872e-02  -7.7174685e-02   8.5860805e-02   8.7902533e-02   1.5607534e-01   9.2642637e-02   1.1830089e-01  -3.4534887e-01  -4.1690799e-01  -2.2964907e-03   1.0962966e-02  -2.7604275e-01  -1.4724763e-01   1.7692657e-01   1.9212955e-01   2.4416901e-01   1.5431140e-02  -3.7877027e-01  -2.4438496e-01
   2.7703724e-02   4.6634919e-02   1.3537521e-01  -1.6927840e-02  -2.0960855e-01  -2.9261038e-01   4.6861727e-01   3.6950269e-01   1.6345438e-01  -1.3278817e-01   4.9286799e-01   4.2130268e-01   3.9206057e-01   3.8148967e-01   2.1069455e-01   9.5983313e-02   4.9201045e-01   3.6906299e-01   2.4348804e-01   2.0311121e-01  -2.7744093e-01  -2.7754384e-01  -1.0616566e-01  -2.7124370e-01  -4.2638570e-01  -4.7288600e-01  -4.2914498e-01  -4.5207064e-01   6.0925888e-01   6.1031125e-01   2.1231856e-02   2.0185144e-02   3.6726344e-01   3.2211581e-01  -3.7490944e-01  -2.5858428e-01  -1.4713366e-01   9.1627469e-02  -2.1052712e-01  -1.6990897e-01   4.2854021e-01   5.1037647e-01  -3.5453069e-01  -3.4495664e-01  -4.2864763e-01  -4.0681624e-01  -2.2285349e-01  -2.4662678e-01  -3.1874877e-01  -2.8557118e-01  -3.8996248e-01  -9.4599340e-02  -1.4989472e-01  -4.3278782e-01   3.2256383e-02  -2.1085921e-02  -3.1205309e-01  -8.1609519e-02  -1.9334076e-01  -5.5805293e-02   2.4833515e-01   9.6783595e-02   5.7013004e-01   4.7058893e-01  -7.9179676e-02  -3.2915596e-01  -1.8418893e-01  -2.7903359e-01  -1.4193912e-01  -1.7359931e-03   5.9710613e-02   6.6414319e-02   8.7666525e-01   1.0000000e+00   7.4322295e-01   7.4083027e-01   3.8463396e-01   4.2000675e-01   1.8078116e-01   3.6374540e-02   4.4702814e-01   4.0005949e-01   1.7513393e-01   2.6363063e-01  -3.7114320e-02   1.3647498e-01  -4.0475463e-01  -2.6065975e-01   5.5086964e-02  -2.8264933e-02   1.9215115e-01   1.0229767e-01   1.7075978e-01   2.9354978e-01   4.3297486e-02  -1.2439281e-01   5.4080814e-03  -3.0239802e-02  -2.6795746e-03   1.7356008e-01   2.7526965e-01   2.4584287e-01   1.5033822e-01   1.1279071e-01  -3.1137521e-01  -3.7003598e-01   7.6264146e-02   7.2917082e-02  -1.3766570e-01  -8.9274534e-02   1.6050025e-01   2.1097542e-01   2.7174871e-01  -7.5336566e-02  -4.0552352e-01  -2.3537393e-01
   2.1358768e-01   1.9800119e-01   3.5932362e-01   1.7379546e-01   3.4181648e-02  -1.3743316e-01   2.7842143e-01   1.6468199e-01   7.0602923e-02  -1.1267122e-01   3.5892224e-01   2.8000397e-01   2.9835600e-01   2.0796672e-01   3.8435529e-01   1.1218172e-01   4.5210689e-01   2.7191312e-01   2.6887535e-01   1.0585914e-01   6.4791599e-02   2.9257463e-02   2.1767749e-01   6.3623792e-02  -3.0690042e-02  -8.8183744e-02  -1.9255199e-02  -3.8611093e-02   4.0520371e-01   3.2444390e-01   2.1051846e-01   1.7695889e-01   3.8108196e-01   3.3185409e-01  -1.0952829e-01  -1.6135197e-01   1.4353137e-01   2.1266150e-01   6.8951238e-02   1.6975130e-01   5.6416610e-01   5.8345027e-01  -1.2296250e-01  -7.0724148e-02  -2.7742560e-01  -2.3953208e-01  -1.0642882e-03  -6.4487328e-02  -1.9609153e-01  -1.9951585e-01  -1.8269685e-01  -4.8024382e-02  -2.3228655e-01  -3.8283669e-01   1.1500210e-01   1.5918250e-01  -1.3847275e-01   8.8189259e-02  -1.7836764e-01  -1.1370272e-01   9.5139786e-02   6.8745541e-02   3.6627609e-01   2.5410948e-01   7.5962939e-02  -2.9986256e-02  -1.2466495e-01  -1.7712967e-01  -3.0123698e-01  -1.4601105e-01   1.2098740e-01   5.1968813e-02   8.4788616e-01   7.4322295e-01   1.0000000e+00   7.5046355e-01   2.8389150e-01   2.7379342e-01   3.9336509e-01   2.7608500e-01   4.2541580e-01   3.7622859e-01   4.4695312e-01   2.4542001e-01   2.6630340e-01   2.7790245e-01   1.0288234e-02   3.8518700e-02   1.8998734e-01   1.9737655e-01  -1.0849405e-01  -1.4941512e-01  -1.0551435e-01   9.4208066e-03   7.8653648e-02  -1.7690937e-01   1.4756908e-01  -3.0112496e-04  -2.6644154e-02   8.1230314e-02   4.2911376e-02   9.0663187e-02   1.9642932e-01   1.8347870e-01  -3.9718132e-01  -4.3011738e-01  -1.5783372e-01  -8.7461736e-02  -2.2667829e-01  -9.7023978e-02   2.2188490e-01   9.5269480e-02   2.7853160e-02   1.1482608e-01  -3.4091769e-01  -3.1956649e-01
   1.8667155e-01   2.2797501e-01   2.8178357e-01   1.1535516e-01  -4.8832886e-02  -2.1067892e-01   2.6342976e-01   1.6771811e-01   2.5464773e-02  -1.7147916e-01   3.3887710e-01   3.5300898e-01   3.0711320e-01   2.5201803e-01   1.9997186e-01   2.6292579e-02   4.7567684e-01   3.7768778e-01   1.9413683e-01   8.1619860e-02   3.0743933e-02  -3.1146628e-02   1.4374189e-01   4.0543742e-03  -1.3357086e-01  -1.5399883e-01  -6.3505684e-02  -7.9669762e-02   4.0941415e-01   4.3136804e-01   1.0642928e-01   1.1173848e-01   3.2634816e-01   2.4114116e-01  -1.9556544e-01  -2.0462398e-01   1.5374529e-01   3.8368070e-01   9.6053124e-02   2.4401716e-01   5.6352269e-01   6.6971701e-01  -3.4918425e-02   3.3911142e-02  -2.5048274e-01  -1.9195191e-01   5.6459861e-02  -4.8576007e-02  -2.1080975e-01  -1.7105256e-01  -2.6290983e-01  -4.0743161e-02  -2.7833601e-01  -4.1823987e-01   1.7657526e-01   1.4771578e-01  -8.9339561e-02   1.1707787e-01  -3.4083099e-01  -1.9306120e-01   8.2886539e-02  -4.8482663e-04   3.6136027e-01   2.8423921e-01  -4.4306922e-02  -8.5681939e-02  -1.6918398e-01  -1.9984539e-01  -3.5386907e-01  -1.9768522e-01   1.5174069e-01   1.5053969e-01   6.9954715e-01   7.4083027e-01   7.5046355e-01   1.0000000e+00   3.1385760e-01   3.2420743e-01   3.9044673e-01   2.6058129e-01   4.5588933e-01   4.4153544e-01   3.1690098e-01   3.3330955e-01   4.6990795e-04   1.2510907e-01  -6.9773726e-02   5.1840358e-02   3.7605172e-02  -2.1527924e-02  -7.3308018e-02  -2.3629140e-01  -1.0009086e-01   6.2370659e-02   1.4425880e-01  -1.2161014e-01   2.8460184e-01   1.1414357e-01   1.7016948e-01   2.2910923e-01   1.9777872e-01   2.5308849e-01   4.0560996e-01   2.0236817e-01  -3.2815007e-01  -4.3299627e-01  -4.3860890e-02  -2.2510177e-02  -1.2857487e-01  -4.8211542e-02   2.7974316e-01   1.5662680e-01   9.2757813e-02   1.9811475e-01  -3.4314662e-01  -3.7153684e-01
  -9.7074865e-02  -1.9113869e-01   2.6146875e-01   1.2166226e-01  -2.4153181e-01  -3.2722580e-01   1.0137786e-01   9.2112749e-02  -2.9928257e-02  -5.4171503e-02   2.0039376e-01   6.7843396e-02   1.7890684e-01   1.3163958e-01   2.6260069e-01   1.4119601e-01  -7.6729284e-02  -1.3379171e-01  -1.5149645e-03  -4.8484357e-02  -2.8388755e-01  -2.0923725e-01   2.7031676e-01   1.2250405e-01   2.3666696e-02  -6.1019707e-02  -1.3494661e-01  -2.0085826e-01   1.3222247e-01   1.0532624e-01   1.8561530e-01   1.2968545e-01   1.6242123e-01   1.7632643e-01   1.8962235e-01   2.9603517e-01   1.5646904e-01   2.2183304e-01  -5.0185486e-02  -3.1636077e-02   2.2248127e-01   2.3449141e-01  -2.9793771e-01  -3.4685728e-01  -5.3352073e-01  -5.7350647e-01  -3.8981032e-01  -5.0700521e-01  -5.3407113e-01  -4.6267954e-01  -4.0890420e-01  -2.6266500e-01  -4.5128554e-01  -4.8774199e-01  -2.0141896e-01  -4.4282731e-01  -3.8526474e-01  -2.4924021e-01  -2.8419290e-01  -1.4708356e-01  -5.5456408e-02   1.0311378e-01   5.6475870e-02   1.4624523e-02   7.2448962e-03  -5.0809530e-02   1.4219074e-02  -3.7358710e-02  -2.3993933e-01  -1.1111503e-02   2.8592701e-01   3.1025048e-01   3.2619723e-01   3.8463396e-01   2.8389150e-01   3.1385760e-01   1.0000000e+00   8.9162710e-01  -6.6790652e-02  -6.1932065e-02  -1.1783736e-01  -1.7849315e-01   1.8809374e-01  -1.0037676e-01  -1.5555270e-01  -1.4982028e-01  -8.4872995e-02  -2.1148701e-01   1.5313543e-02  -3.4918598e-02   2.3034451e-01   1.4934281e-01   2.6359669e-01   3.8869763e-01   4.2543685e-02  -8.2610304e-03   4.4819303e-02  -9.1489225e-02  -3.4318559e-02   1.0681027e-01   3.0542179e-01   3.1491397e-01   2.4463504e-01   2.5876269e-01   1.6568586e-02   2.8607767e-02   2.0017326e-01   2.7718634e-01   8.6983943e-02  -2.2858604e-02   3.3029231e-01   2.0239574e-02   1.4707512e-01   2.0001711e-01   8.2285623e-02  -1.3582765e-01
  -1.7864538e-01  -2.2340470e-01   1.2089327e-01   2.0054007e-01  -2.0472743e-01  -2.2922112e-01   3.7937846e-02   1.3350759e-01  -9.3736724e-02  -5.3505926e-02   1.7248466e-01   1.5940970e-01   1.1336688e-01   1.8983865e-01   1.2540136e-01   2.0117104e-01  -9.7260922e-02  -1.5073956e-01  -9.6064906e-03   1.0838931e-02  -2.2857563e-01  -7.7687120e-02   1.9528191e-01   1.4695894e-01  -7.1781549e-03  -4.6228311e-02  -1.2346668e-01  -1.3864193e-01   2.1783228e-01   1.9208296e-01   2.1930268e-01   2.3916400e-01   2.8016567e-01   3.0749719e-01   1.8194492e-01   3.4127502e-01   4.2254656e-02   1.8254329e-01  -1.2331447e-01  -7.0591605e-02   1.9967944e-01   2.8542929e-01  -4.0477858e-01  -4.4700455e-01  -5.6086715e-01  -6.0384872e-01  -5.2453978e-01  -6.0805697e-01  -6.3438259e-01  -5.3012614e-01  -4.6101979e-01  -2.7790379e-01  -4.7549336e-01  -5.0933741e-01  -2.6639088e-01  -5.2157775e-01  -4.3780860e-01  -2.9646965e-01  -3.3311426e-01  -6.9115713e-02  -4.3491950e-02   1.2027290e-01   1.0813718e-01   6.5978453e-02  -8.1723423e-02  -5.4161108e-02   8.0145243e-02   1.3590605e-02  -2.3551762e-01  -8.1242764e-03   3.1986417e-01   4.0919851e-01   3.2513210e-01   4.2000675e-01   2.7379342e-01   3.2420743e-01   8.9162710e-01   1.0000000e+00  -9.2585308e-02  -1.3094888e-01  -1.0824116e-01  -2.1585577e-01   1.5958374e-01   1.0607967e-02  -3.0701431e-01  -1.0286395e-01  -1.6649808e-01  -1.2580373e-01  -8.2481087e-02  -3.6241454e-02   1.8159852e-01   6.8781655e-02   2.2977577e-01   3.4716386e-01  -5.0829257e-02  -7.3385669e-02  -5.0659395e-02  -2.0167413e-01  -3.8826823e-02   4.4191735e-02   3.3115863e-01   3.2269329e-01   2.1362965e-01   2.2743502e-01   3.0450118e-02   4.0735892e-02   2.0484272e-01   1.6660969e-01   3.3356902e-02  -6.8893179e-02   2.8136686e-01   6.8254684e-03   1.1818186e-01   1.4006636e-01   6.1525971e-02  -1.1284264e-01
   3.5388906e-01   4.7817045e-01   5.0237771e-02   9.1249679e-02  -8.0587991e-02  -4.7716126e-02  -2.2217726e-01  -2.6143363e-01  -3.5456559e-01  -2.7954570e-01   1.4772973e-02  -9.1842474e-02  -1.4686469e-01  -2.6561980e-01  -3.6012147e-02  -2.5292751e-01   6.4188604e-01   4.2977230e-01   3.9420889e-01   3.3144259e-01   3.5234751e-01   2.4927213e-01   3.7083710e-02   9.7274182e-02   1.0521967e-01   1.6045578e-01   1.1011303e-01   1.5257754e-01   2.8106538e-01   3.3785001e-01   1.6869893e-01   1.9693970e-01   2.4875453e-01   1.8976669e-01  -1.6683789e-01  -2.3448143e-01   3.1519316e-01   3.2565782e-01   3.9374053e-01   5.3455228e-01   4.4687124e-01   4.3390823e-01   2.3666011e-01   3.1993527e-01   1.4100951e-01   2.2407176e-01   3.4839253e-01   2.9889188e-01   1.2444977e-01   1.9975823e-01   1.6732587e-02   1.3445070e-01  -5.7913747e-02  -8.0941791e-02   4.3362008e-01   4.6819673e-01   3.8153890e-01   4.6049744e-01  -2.1607396e-01  -2.1279842e-01  -2.7343672e-01  -2.7669410e-01   1.6482971e-01  -6.8395913e-02  -1.7157651e-01   1.4723415e-03  -1.8295707e-01  -8.4537508e-02  -1.6719557e-01  -3.8712493e-02  -8.5196476e-02  -1.4194645e-01   2.4985463e-01   1.8078116e-01   3.9336509e-01   3.9044673e-01  -6.6790652e-02  -9.2585308e-02   1.0000000e+00   7.9491018e-01   7.3971010e-01   6.7812731e-01   4.5646491e-01   3.6075637e-01   2.1005882e-01   2.8526164e-01   1.9764307e-01   3.0923880e-01  -1.1043406e-01   1.1330380e-01  -4.7041268e-01  -4.7887861e-01  -5.2128904e-01  -3.6581788e-01   2.5070025e-01  -3.0883249e-02   3.9985687e-01   3.0567723e-01   1.8032703e-01   1.3030724e-01   1.3102221e-01  -1.5679161e-01   2.1450434e-01  -1.4171708e-01  -3.7784177e-01  -4.9368280e-01  -2.9550434e-01  -1.3380665e-01  -1.0217968e-02  -3.0891191e-02   2.1080194e-01   2.2216155e-02  -1.4534699e-01   1.3617214e-01  -3.4059781e-01  -1.7932304e-01
   5.0400421e-01   6.3579847e-01   1.0569429e-01   4.0950649e-02  -1.5759541e-01   1.3344010e-02  -3.1449068e-01  -3.3600850e-01  -4.2574912e-01  -3.0273672e-01  -6.0324815e-02  -1.7456548e-01  -2.2545769e-01  -3.4264117e-01   3.2601935e-03  -4.0447415e-01   5.7702821e-01   4.5571240e-01   3.4275374e-01   3.5360611e-01   3.7351120e-01   2.3286371e-01   9.5335316e-02   1.2979073e-01   2.3594439e-01   2.6379196e-01   1.9809675e-01   1.9833845e-01   1.6973700e-01   2.3868610e-01   1.3866265e-01   1.0332792e-01   2.4073397e-01   1.5151301e-01  -7.6403456e-02  -1.6331800e-01   3.3472452e-01   2.8228973e-01   4.0518401e-01   4.7734081e-01   3.7640752e-01   3.3416542e-01   2.4470931e-01   3.6518342e-01   1.3855885e-01   2.0813961e-01   3.3509103e-01   3.2234310e-01   1.0504135e-01   1.7872705e-01  -3.8883203e-02  -1.4632183e-04  -2.3875268e-01  -1.2462002e-01   3.1469054e-01   3.4148478e-01   4.7971650e-01   5.7549760e-01  -2.2721290e-01  -2.3903063e-01  -3.4479378e-01  -2.8887464e-01  -1.7175026e-02  -1.8708656e-01  -2.2674908e-01   3.2330336e-02  -2.4821696e-01  -1.0498449e-01  -2.2424527e-01   2.4907222e-03  -1.2565987e-01  -2.3461629e-01   8.7761116e-02   3.6374540e-02   2.7608500e-01   2.6058129e-01  -6.1932065e-02  -1.3094888e-01   7.9491018e-01   1.0000000e+00   6.2289765e-01   6.2212538e-01   4.2310459e-01   2.0219899e-01   1.3091509e-01   1.1411960e-01   2.7966750e-01   2.0282824e-01  -8.1769711e-02   2.6363965e-02  -5.8900493e-01  -5.8436304e-01  -6.0666399e-01  -4.6818161e-01   3.2523055e-01   7.1494212e-02   5.0740735e-01   3.8460707e-01   1.4461962e-01   4.7896776e-02   6.8902947e-02  -2.2345919e-01   5.3325133e-02  -1.7065384e-01  -2.4838886e-01  -3.3203806e-01  -2.7179826e-01   5.4059111e-03   1.0385239e-01   1.1784208e-01   3.0000997e-01  -2.4655266e-02  -2.9335501e-01   5.2361504e-02  -2.2588722e-01  -1.0649351e-01
   3.5369763e-01   5.2295771e-01  -1.7622975e-01  -1.4933419e-01  -1.0973843e-01   1.8039881e-02  -8.3081857e-03   1.8206646e-02  -2.2325803e-01  -2.1696904e-01   2.8475151e-01   3.0656894e-01   5.9451180e-02   1.1918393e-01  -9.8016617e-02  -1.4149881e-01   7.6706891e-01   6.9896835e-01   3.6033753e-01   4.1700457e-01   8.4361302e-02   4.4878777e-03  -2.7920307e-01  -2.7570849e-01  -2.7393007e-01  -2.4084110e-01  -2.1754038e-01  -1.9926445e-01   5.2271902e-01   5.9312375e-01  -1.0683330e-01  -7.9614869e-02   2.6069522e-01   1.8724045e-01  -4.7372098e-01  -4.2145537e-01   2.1502445e-01   3.0410965e-01   2.1613760e-01   2.7025309e-01   5.0249886e-01   4.1701079e-01   7.4908190e-02   1.6483649e-01  -4.7366280e-03   1.5661407e-01   2.7605631e-01   3.0699360e-01   9.1707384e-02   2.2899019e-01  -2.1135453e-01   2.9448730e-02  -2.0739100e-02  -1.6777743e-01   3.6601279e-01   4.1144373e-01   3.2504954e-01   4.4961913e-01  -1.9927735e-01  -1.8636780e-01  -8.7164388e-03  -1.0198778e-01   4.7213301e-01   3.4579790e-01  -3.3103833e-01  -2.8425556e-01  -3.9685038e-01  -3.1343392e-01  -7.1535734e-02   1.7589806e-02  -1.2425952e-01  -2.1636693e-01   4.3473870e-01   4.4702814e-01   4.2541580e-01   4.5588933e-01  -1.1783736e-01  -1.0824116e-01   7.3971010e-01   6.2289765e-01   1.0000000e+00   8.7888305e-01   3.0031950e-01   5.7452253e-01   1.6800186e-01   3.0375043e-01  -4.6559106e-02   1.2553385e-01  -6.1323366e-02   5.2986482e-02  -2.8474357e-01  -2.9065326e-01  -3.8819503e-01  -1.7239137e-01   1.8123169e-01  -2.6458725e-02   2.4948138e-01   3.0811341e-01   1.0182258e-01   1.6789499e-01   2.6900372e-01  -1.9138816e-03   9.9945622e-02  -1.9080696e-01  -4.2336839e-01  -5.7228550e-01  -6.3460918e-02  -1.2533950e-01  -1.1396262e-01  -1.1404267e-02   1.7320388e-01   6.4451276e-02  -1.9914671e-02  -8.4427334e-02  -5.4266992e-01  -2.9468874e-01
   4.3666092e-01   5.8856488e-01  -7.4811806e-02  -2.8195208e-01  -3.9499232e-02  -9.3787601e-02   6.5285841e-02  -6.1731937e-02  -1.5841632e-01  -2.7977897e-01   3.8754142e-01   3.1203950e-01   2.0559931e-01   1.4209621e-01   6.6309976e-02  -2.2500679e-01   7.5828836e-01   7.2219661e-01   3.0358021e-01   3.4536999e-01   1.2317294e-01  -3.4464142e-02  -2.1801581e-01  -3.4927081e-01  -2.7771142e-01  -3.0400985e-01  -1.7663242e-01  -1.9756619e-01   4.5463220e-01   5.3957255e-01  -1.9505984e-01  -2.1945735e-01   1.8785998e-01   4.4961268e-02  -4.9187594e-01  -4.9588288e-01   1.7453291e-01   2.4811981e-01   2.5774259e-01   2.3403932e-01   4.3934419e-01   3.4916915e-01   1.2543709e-01   2.2403022e-01   4.1672103e-02   2.4128826e-01   3.5168626e-01   3.9031559e-01   1.1764129e-01   2.8575337e-01  -2.0825264e-01   6.4183814e-02  -1.4161899e-02  -5.3095675e-02   3.2800442e-01   4.6156633e-01   3.6286343e-01   4.9730704e-01  -1.2841893e-01  -2.4044304e-01   7.2362442e-02  -1.8572447e-01   4.6098170e-01   3.7055208e-01  -2.8334041e-01  -3.3378547e-01  -4.3090707e-01  -3.7768908e-01  -8.4668834e-02  -2.7278398e-02  -1.7455970e-01  -2.4221892e-01   3.6029220e-01   4.0005949e-01   3.7622859e-01   4.4153544e-01  -1.7849315e-01  -2.1585577e-01   6.7812731e-01   6.2212538e-01   8.7888305e-01   1.0000000e+00   2.9965887e-01   5.3451459e-01   2.0424125e-01   3.3089575e-01   2.6770081e-02   1.7865486e-01  -1.2161459e-02  -3.7091734e-02  -3.0315668e-01  -2.9766685e-01  -3.9751101e-01  -2.4071341e-01   2.1530272e-01   6.9769223e-03   2.7110375e-01   3.4915087e-01   5.8472058e-02   1.4181840e-01   1.5753981e-01  -4.5343683e-02   8.8888112e-02  -1.5542805e-01  -4.4057506e-01  -5.6802056e-01  -1.6882072e-01  -2.0411009e-01  -9.5538876e-02   4.4454324e-02   1.3871326e-01   7.3786054e-02  -7.6979127e-02  -6.5548561e-02  -5.3232553e-01  -3.4889218e-01
   2.9200263e-01   4.4404396e-01   3.8566042e-01   5.0410379e-02   5.2299334e-02  -1.8563008e-01  -3.2211298e-02  -2.8918658e-01  -1.2745846e-01  -2.2956124e-01   1.6543921e-01  -1.6508729e-01   1.2492604e-03  -2.6456040e-01   4.6397183e-01   6.0788858e-02   3.5563544e-01   2.4221069e-01   3.1930067e-01   1.8185009e-01   3.5146417e-01   2.2188619e-01   4.3047223e-01   1.2094622e-01   2.2163019e-01   9.2078480e-02   2.9478992e-01   1.8058329e-01   2.9509368e-01   1.6876087e-01   3.2643501e-01   1.3732859e-01   1.9452491e-01   4.0331105e-02   1.0875285e-01  -8.4408553e-02   4.0164128e-01   3.1065193e-01   3.6824554e-01   3.6442279e-01   3.5393543e-01   2.3474256e-01   1.3128719e-01   1.6686273e-01  -6.2223549e-02   3.2964758e-02   2.7097451e-01   2.6103147e-01  -6.7859385e-02  -8.1663084e-02  -1.1037731e-01  -1.1266706e-01  -2.3110546e-01  -1.4513263e-02   1.8610959e-01   3.3057220e-01   1.4860716e-01   2.0991147e-01  -3.4768488e-01  -3.7201645e-01  -2.0822164e-01  -3.8237387e-01   4.2697357e-02  -1.5683300e-01   1.1729458e-01  -6.8430377e-02  -1.8634437e-01  -1.8841038e-01  -3.5063830e-01  -1.5105433e-01   4.5898997e-02  -4.1330034e-02   3.5019020e-01   1.7513393e-01   4.4695312e-01   3.1690098e-01   1.8809374e-01   1.5958374e-01   4.5646491e-01   4.2310459e-01   3.0031950e-01   2.9965887e-01   1.0000000e+00   3.6038044e-01   4.3656232e-01   1.7054795e-01   4.6719106e-01   3.5132500e-01   1.9900154e-01   9.5657398e-02  -3.7694141e-01  -2.1965873e-01  -3.6872892e-01  -2.3195461e-01   6.4810379e-02  -2.0959049e-01   1.7655837e-01   7.4593916e-02  -6.7371213e-02  -7.0793485e-03  -3.9468085e-02  -2.2937275e-01   7.5982865e-02  -6.8987702e-02  -2.9394603e-01  -3.1842705e-01  -2.4896279e-01  -1.6701039e-01  -2.3038265e-01  -1.1449820e-01   1.6329432e-01  -1.4665353e-01  -2.5316776e-01   6.4073081e-02  -2.0137729e-01  -2.1638841e-01
   1.8786873e-01   3.6034782e-01  -3.2487052e-01  -9.8310660e-02   1.7791400e-01   1.3849793e-01  -5.7218644e-02   4.6137203e-02  -1.2558260e-01  -1.2975230e-01   3.2703645e-01   4.6533996e-01   9.5048958e-02   2.8862360e-01  -5.2592411e-02   2.7811522e-01   4.9765974e-01   6.7162499e-01   1.7740325e-01   3.4774331e-01   9.8956587e-02   1.4607732e-01  -2.4519610e-01  -2.2757084e-01  -3.7949945e-01  -3.1552808e-01  -9.3077347e-02  -5.7879483e-03   5.6085505e-01   5.4227272e-01  -5.7293241e-02  -3.0018263e-03   3.2837701e-01   2.5512636e-01  -3.1841516e-01  -1.7925424e-01   4.3381357e-02   2.0931858e-01   1.1646589e-01   1.7455916e-01   4.0189134e-01   2.5691494e-01  -6.5618680e-02   8.8872844e-02   7.1617496e-02   2.4376621e-01   1.4199488e-01   1.8322236e-01   5.1415958e-02   2.4671598e-01  -3.1445399e-01   8.3025647e-02  -8.6431805e-02  -6.1306543e-02   1.8945974e-01   2.7195127e-01   2.9950240e-01   3.6220448e-01  -1.0288244e-01   1.4305663e-01   1.2488403e-01   3.4495499e-03   5.1560367e-01   5.0170539e-01  -3.0417856e-01  -2.9639521e-01  -1.1311059e-01  -5.3373862e-02   6.5482614e-02   1.7650560e-01  -1.0735909e-01  -5.6847622e-02   2.5053550e-01   2.6363063e-01   2.4542001e-01   3.3330955e-01  -1.0037676e-01   1.0607967e-02   3.6075637e-01   2.0219899e-01   5.7452253e-01   5.3451459e-01   3.6038044e-01   1.0000000e+00  -2.2692765e-02   3.3101735e-01  -3.0864921e-02   3.6194794e-01  -8.3573583e-02   7.6196746e-02  -2.0391326e-01  -3.4410056e-01  -3.3944701e-01  -3.5693381e-01   7.3107570e-03  -1.1656851e-01  -1.0327023e-01  -4.7575165e-02  -3.1687021e-02  -1.1063784e-01   2.0870731e-01  -2.1060610e-01  -1.8017960e-02  -2.9079393e-01  -3.9660954e-01  -4.5246084e-01  -3.8143285e-02  -4.1992744e-01  -2.2187950e-01  -1.3972143e-01  -1.0672070e-01  -3.2296673e-01  -2.7197103e-01  -2.7191159e-01  -5.3953120e-01  -3.5379494e-01
   2.0647706e-01   1.7925302e-01   4.3777099e-01   1.1161547e-01   5.7155699e-02  -1.4243441e-01   1.3152592e-01   3.0704008e-03   2.3247743e-01   2.3463957e-01  -1.5143383e-02  -1.2283855e-01  -1.0525680e-02  -1.8711090e-01   3.5966183e-01   1.4353162e-01   1.0916204e-01  -4.7017426e-02  -2.8049382e-02  -2.6201715e-01   2.0115148e-01   5.5201498e-02   4.3130613e-01   2.2963203e-01   3.0768729e-01   2.3589001e-01   2.7333855e-01   1.1907380e-01  -2.6695002e-01  -3.7697762e-01   1.9438956e-01   5.2612727e-02  -1.8549556e-01  -2.3605355e-01   1.9351970e-01  -1.3857175e-01   3.9908742e-01   2.1544445e-01   2.8139426e-01   2.2116020e-01   1.3135070e-01  -5.4500845e-02   3.2110997e-01   2.9751966e-01   4.4719217e-02   1.5486037e-01   4.5499946e-01   4.4996793e-01   1.9928333e-01   1.0440252e-01   4.1019739e-01   1.2112095e-01   1.2356811e-01   1.8564318e-01   2.3763127e-01   4.8172961e-01   1.4949364e-01   3.7068011e-02  -6.1056913e-02  -3.4285029e-01  -3.2670267e-02   3.0155662e-02  -2.2008418e-02  -1.2212661e-01   6.0521876e-01   3.5147503e-01  -2.1371589e-01  -2.4152682e-01  -1.8229375e-01  -2.0550480e-01  -1.2485630e-01  -2.0457406e-01   1.6227700e-01  -3.7114320e-02   2.6630340e-01   4.6990795e-04  -1.5555270e-01  -3.0701431e-01   2.1005882e-01   1.3091509e-01   1.6800186e-01   2.0424125e-01   4.3656232e-01  -2.2692765e-02   1.0000000e+00   4.4654119e-01   5.8295832e-01   2.6744070e-01   6.4113459e-01   4.4535825e-01  -1.1986455e-01   1.3837613e-01  -6.5598973e-02   4.0077514e-02  -2.6823762e-03  -5.3719669e-02   1.5602921e-01   2.1705414e-01   2.8535232e-02   1.8004984e-01  -2.3506903e-01   2.0775115e-02   1.9936050e-01   3.7139620e-01  -4.3816437e-02  -6.8642983e-02  -1.7775579e-01   7.7497467e-02  -1.9233497e-01   5.5592105e-02   9.5823303e-02   9.0896466e-02   1.8043517e-02   3.4673435e-01   8.5629876e-02   1.4937314e-02
  -3.3184567e-02   8.7924217e-03  -5.3281727e-02   4.1979951e-01   1.2203607e-01   8.0523245e-02  -2.8250786e-02   1.7413904e-01  -1.0560620e-01  -1.0404972e-02   1.0755053e-01   2.3576217e-01  -2.1612514e-02   9.6740254e-02  -3.6451398e-02   1.9042478e-01   2.2499159e-01   7.3839961e-02  -1.2561642e-01  -6.3782979e-02   2.4576562e-01   3.3046150e-01   1.4095302e-02   2.3076694e-01   3.4017107e-02   1.8559545e-01   1.9690493e-01   2.6224335e-01   5.4034725e-02   4.0099685e-03   6.9142490e-02   2.5879898e-01   1.7850826e-01   1.8482612e-01  -1.4797247e-01  -5.6135140e-02   9.9221413e-02   9.3826974e-02   1.8063736e-01   2.2029955e-01   2.3322614e-01   1.9126663e-01  -1.7102869e-01  -2.0101861e-02  -2.0754243e-02   1.2560019e-01   2.5097406e-02   7.9434365e-02  -1.0195566e-01   1.3645710e-01   1.3845084e-01   3.2380644e-01  -5.5770914e-02  -2.8963669e-03   2.3513929e-01   3.3730003e-01   3.0258948e-02  -4.3606498e-02  -8.0469768e-02   8.2345700e-02  -9.7683236e-03   1.0658993e-02   2.9904057e-01   1.5026590e-01   1.3756705e-01   1.8610345e-01   1.2215759e-01   1.7785572e-01   1.2974785e-03   3.2877487e-02  -3.4371799e-02   3.3733884e-03   1.8623867e-01   1.3647498e-01   2.7790245e-01   1.2510907e-01  -1.4982028e-01  -1.0286395e-01   2.8526164e-01   1.1411960e-01   3.0375043e-01   3.3089575e-01   1.7054795e-01   3.3101735e-01   4.4654119e-01   1.0000000e+00   1.8377792e-01   4.3920103e-01   7.7025630e-02   5.3160761e-01  -1.6195725e-01  -1.8977627e-01  -2.1575112e-01  -2.3883816e-01   2.2209338e-02  -1.6022216e-01  -7.9860145e-02  -1.5402415e-01  -1.6450836e-01  -2.1099451e-01   5.9500879e-02  -5.8473854e-02   6.7760413e-02   5.3322459e-02  -1.9971530e-01  -2.1107869e-01  -2.4387274e-01  -1.9436300e-01   8.0485007e-03  -8.4097263e-02  -2.1874327e-01  -2.9345574e-01  -2.7442247e-01  -2.3120508e-02  -1.9772585e-01  -9.4400889e-02
   2.2911591e-01   3.1261013e-01   3.7167868e-01   1.7401426e-01   1.7094563e-01  -1.0562195e-01  -4.0707719e-01  -4.9522244e-01  -1.8067882e-01  -2.4435919e-02  -3.8302801e-01  -3.7800589e-01  -3.6922353e-01  -4.6558017e-01   1.3877491e-01  -5.2073783e-02  -9.2928542e-02  -1.4332929e-01  -1.7147934e-01  -2.9142872e-01   6.3162992e-01   5.0139025e-01   6.0506714e-01   5.3257329e-01   7.1102031e-01   6.2518125e-01   7.3077596e-01   5.8700761e-01  -4.9797158e-01  -5.8509121e-01   2.4930920e-01   1.2373102e-01  -2.3132580e-01  -3.1854344e-01   4.8903916e-01   2.2300849e-01   6.4904817e-01   4.7991527e-01   6.6984288e-01   6.0820817e-01   1.7927136e-01   9.8191762e-02   4.2247414e-01   4.5572881e-01   1.6210603e-01   2.4367106e-01   4.0442201e-01   4.0623041e-01   8.4810177e-02   5.0012841e-02   4.4625295e-01   5.2958938e-02  -1.3657624e-01   2.1598313e-01   2.6088883e-01   4.1419597e-01   3.6085729e-01   2.4828338e-01  -2.2673483e-01  -3.4234183e-01  -4.5050835e-01  -2.8172417e-01  -3.6786366e-01  -4.8252733e-01   2.8993846e-01   4.4500952e-01   2.6675748e-02   7.7046002e-02  -4.2832741e-01  -3.7387057e-01   1.5099709e-01   9.0339377e-02  -2.0710606e-01  -4.0475463e-01   1.0288234e-02  -6.9773726e-02  -8.4872995e-02  -1.6649808e-01   1.9764307e-01   2.7966750e-01  -4.6559106e-02   2.6770081e-02   4.6719106e-01  -3.0864921e-02   5.8295832e-01   1.8377792e-01   1.0000000e+00   6.8593597e-01   4.1402556e-01   3.1274723e-01  -4.3111016e-01  -2.3804849e-01  -4.0749550e-01  -1.8169563e-01  -3.3539681e-02  -2.4554871e-02   3.0917859e-01   2.3882162e-01   1.7332395e-02   3.1366964e-02  -2.2956216e-01  -8.0085769e-02   1.6927852e-01   2.4988957e-01   1.1935723e-02   2.0061212e-02  -2.7934341e-01  -3.4830950e-02  -1.0179551e-01   7.2418852e-02   2.0953870e-01  -1.2454764e-01  -3.1101997e-01   3.9267684e-01   2.1643327e-01  -7.0494372e-02
   9.3105699e-02   2.1866248e-01  -8.5267008e-03   1.7550875e-01   3.2545111e-01   7.2750995e-02  -3.8774439e-01  -4.0372033e-01  -2.9461114e-01  -2.1728065e-01  -2.5235962e-01  -1.1394459e-01  -3.2125105e-01  -2.5172635e-01  -1.4349216e-01  -1.0205624e-01   7.5915869e-02   6.3439063e-02  -1.9440554e-01  -1.4221205e-01   6.4431692e-01   6.6057895e-01   2.2240141e-01   3.8552446e-01   3.5241415e-01   4.1627624e-01   5.9943011e-01   6.2040688e-01  -2.1516195e-01  -2.5574578e-01   8.7816476e-02   1.8307453e-01   1.5177981e-02  -3.8988103e-02   2.3806212e-01   2.2223256e-01   4.8453090e-01   4.8401261e-01   6.5890728e-01   6.3239725e-01   2.6244821e-01   3.0321912e-01   1.8426567e-01   2.7874978e-01   2.4592670e-01   3.6003522e-01   2.3239094e-01   3.0478826e-01   1.2886424e-01   1.8988881e-01   3.8662274e-01   2.5286471e-01   3.3434224e-02   3.1571697e-01   4.1450868e-01   4.8308841e-01   3.7953830e-01   2.9071203e-01  -1.0451558e-01  -1.0209132e-01  -2.5877277e-01  -2.6357019e-01  -6.4596097e-02  -2.1040435e-01  -1.1571517e-02   2.5789517e-01   2.4189392e-01   2.6387517e-01  -2.1268710e-01  -1.8031933e-01   1.1421745e-01   1.6195307e-01  -1.3960748e-01  -2.6065975e-01   3.8518700e-02   5.1840358e-02  -2.1148701e-01  -1.2580373e-01   3.0923880e-01   2.0282824e-01   1.2553385e-01   1.7865486e-01   3.5132500e-01   3.6194794e-01   2.6744070e-01   4.3920103e-01   6.8593597e-01   1.0000000e+00   8.9008373e-02   3.7683581e-01  -4.2281806e-01  -3.8613847e-01  -5.2499258e-01  -3.4636303e-01  -1.8957061e-01  -2.1993426e-01   6.4742844e-02  -4.3755625e-02  -7.6101084e-02  -1.6970199e-01   1.5575898e-02  -1.4632487e-01   1.5404784e-01   3.2880711e-02  -1.7235995e-01  -1.4782200e-01  -2.9240603e-01  -3.3184739e-01  -2.5980517e-01  -1.8857193e-01  -2.1304520e-02  -3.4054879e-01  -4.4138701e-01   1.0332307e-01  -8.4592075e-02  -1.6706905e-01
   1.4768335e-01   5.0248547e-02   4.4091525e-01  -1.1571159e-01   7.4579739e-02  -2.2485054e-01   2.9470030e-01   1.0059134e-01   3.7492060e-01   2.3216030e-01  -1.1531064e-02  -1.0778495e-01   6.7482611e-02  -3.1680315e-02   4.0093516e-01   1.6769224e-01  -4.5664647e-02   1.1785283e-03  -3.2020687e-02  -2.1190874e-01   6.2400872e-02  -1.1546296e-01   3.6664164e-01   3.7200755e-02   1.7831278e-01   1.7966600e-02   1.4334637e-01  -8.7721822e-02  -2.3019322e-01  -3.8026978e-01   1.5302077e-01  -5.7679540e-02  -7.0592907e-02  -9.2690572e-02   3.0614446e-01  -1.1034169e-02   1.9412933e-01   7.1825180e-02   1.0589998e-01  -6.5794031e-02   1.0717890e-01  -6.0870413e-02   6.8852727e-02   2.4224776e-02  -1.7194899e-01  -1.3447978e-01   1.5678266e-01   1.5258286e-01  -3.8763168e-03  -1.8530787e-01   1.9931859e-01  -1.5193699e-01   1.2747208e-01  -7.4831775e-03   8.5469281e-02   1.6107538e-01   8.8042885e-02  -2.0423325e-02   1.3371978e-01  -3.2285636e-01   2.5438490e-01   2.2750272e-01  -6.1491153e-03   4.5011693e-02   5.8071501e-01   2.7978249e-01  -1.9085404e-01  -3.7757532e-01  -1.0565701e-01  -1.2426333e-01  -8.2448903e-02  -9.8469766e-02   1.5208352e-01   5.5086964e-02   1.8998734e-01   3.7605172e-02   1.5313543e-02  -8.2481087e-02  -1.1043406e-01  -8.1769711e-02  -6.1323366e-02  -1.2161459e-02   1.9900154e-01  -8.3573583e-02   6.4113459e-01   7.7025630e-02   4.1402556e-01   8.9008373e-02   1.0000000e+00   4.9871484e-01   4.8546223e-02   3.1085191e-01   8.1387257e-02   2.7379171e-01   1.9297648e-02   2.5794910e-02   6.7327600e-02   1.7842335e-01  -1.3103079e-01   1.7863446e-01  -2.5683400e-01   9.6455253e-02   1.7618385e-02   4.3746992e-01  -6.0066759e-02   2.1196181e-03  -3.5846989e-03   7.8141012e-02  -2.2803271e-01   1.4264146e-01   1.8698248e-01   9.2355126e-02   1.5122197e-01   2.0942809e-01  -8.3557781e-03  -9.8223004e-02
  -3.5940039e-02  -6.4908162e-02   5.9930178e-02   2.7515419e-01   1.4089120e-01   1.5028523e-01  -5.1749467e-02   1.8996807e-01   8.6815788e-02   1.9428414e-01  -1.8667355e-01  -1.3491203e-02  -2.1523628e-01   3.5167631e-03  -1.9113980e-02   2.6960633e-01   1.6105136e-02  -8.1161523e-02  -1.2533473e-01  -6.7019997e-02   2.5373683e-01   3.1429861e-01   1.4306548e-01   2.7959268e-01   1.7233477e-01   2.6563492e-01   2.9430110e-01   2.5430353e-01  -2.1821965e-01  -3.3511468e-01   1.3813371e-01   1.9544045e-01   2.4632351e-01   2.6740826e-01   1.7891376e-01   1.8045356e-01   1.7870276e-01   1.7024800e-01   2.4635897e-01   2.0962115e-01   3.3288687e-01   1.7935053e-01  -2.3466480e-01  -1.5957351e-01  -7.2295324e-02   9.3508194e-03  -4.6266246e-02  -5.9506411e-02  -7.2885447e-02   9.6306208e-02   2.8905517e-01   3.1885377e-01   1.6633491e-01  -8.9829454e-03   3.7346279e-01   3.2026773e-01   9.7532570e-02   6.6182177e-02   8.6836116e-02   1.7436612e-01   5.4795408e-02   2.9010713e-01  -3.1940794e-02   7.3645036e-02   3.1658941e-01   3.9196724e-01   1.4120112e-01   1.2340170e-01   7.6071298e-02   2.6724631e-01  -9.8313585e-02  -3.8517485e-02   7.4864729e-02  -2.8264933e-02   1.9737655e-01  -2.1527924e-02  -3.4918598e-02  -3.6241454e-02   1.1330380e-01   2.6363965e-02   5.2986482e-02  -3.7091734e-02   9.5657398e-02   7.6196746e-02   4.4535825e-01   5.3160761e-01   3.1274723e-01   3.7683581e-01   4.9871484e-01   1.0000000e+00  -8.7276949e-02  -1.2710814e-02  -1.2240196e-01  -8.2593810e-02  -4.0107748e-02  -1.5359635e-01  -6.8162577e-02  -1.4227074e-01  -1.8030012e-01  -1.0161528e-01  -7.1380758e-02  -4.6196618e-02  -3.8230379e-02   2.2014748e-01  -1.9840048e-01  -1.1601119e-01  -2.2480120e-01  -8.6457307e-02  -1.0152111e-01  -8.4933843e-02  -1.1035830e-01  -2.4985729e-01  -1.2078982e-01   1.3392452e-02  -1.5763380e-01  -4.5040254e-02
  -3.5134875e-01  -3.8448876e-01  -1.0705686e-01  -5.6114128e-02  -1.3898713e-01  -1.0493720e-01   3.7027012e-01   3.7428976e-01   3.0931243e-01   2.7323953e-01   2.0277515e-01   1.7239619e-01   2.8429070e-01   3.1135545e-01   2.9061490e-02   2.7088356e-01  -1.5907132e-01  -1.3481916e-01  -1.3645790e-01  -1.2514526e-01  -6.1228590e-01  -5.0898322e-01  -1.6384677e-01  -3.0813093e-01  -4.0805396e-01  -4.0147146e-01  -4.3176892e-01  -4.0494384e-01   8.1379955e-02   6.7824775e-02  -1.0001065e-01  -1.0723090e-01  -2.1510163e-01  -1.3369140e-01  -1.6615619e-01  -3.0203411e-02  -3.7294705e-01  -2.8127461e-01  -5.1663046e-01  -5.6161502e-01  -2.8298310e-01  -2.4473245e-01  -2.8187918e-01  -4.2567591e-01  -3.1805917e-01  -3.7168187e-01  -2.7153678e-01  -3.2550027e-01  -1.4934542e-01  -2.4248237e-01  -9.2760421e-02  -8.8795794e-02   3.2944447e-01   1.1215525e-01  -4.6557177e-02  -2.8062604e-01  -4.1502499e-01  -3.5617035e-01   1.1919920e-01   1.0725196e-01   2.9103114e-01   2.1972487e-01   2.9203870e-01   2.6473537e-01   1.1168603e-01  -2.8916081e-01  -3.3851104e-02  -1.4264742e-01   1.7648559e-01   6.0642991e-02  -3.2356019e-02   2.0073878e-02   1.1372281e-03   1.9215115e-01  -1.0849405e-01  -7.3308018e-02   2.3034451e-01   1.8159852e-01  -4.7041268e-01  -5.8900493e-01  -2.8474357e-01  -3.0315668e-01  -3.7694141e-01  -2.0391326e-01  -1.1986455e-01  -1.6195725e-01  -4.3111016e-01  -4.2281806e-01   4.8546223e-02  -8.7276949e-02   1.0000000e+00   7.9394405e-01   8.0022016e-01   6.5235325e-01  -7.9493173e-02   9.4948387e-02  -2.0892387e-01  -7.6048666e-02   2.1948430e-01   3.5551482e-01   3.3971935e-01   3.2840243e-01   2.2444640e-01   2.2201742e-01   2.2427772e-01   2.6812933e-01   4.0618722e-01   1.6171706e-01   7.2733991e-02   2.6499162e-02   5.3170731e-02   3.6496838e-01   6.0378206e-01   6.4494038e-02   2.0971040e-01   1.7120459e-01
  -1.5081978e-01  -2.6629999e-01   7.5627087e-02  -2.7131900e-01  -1.6208212e-01  -3.1620553e-01   4.1781725e-01   1.9484386e-01   3.7452308e-01   1.5267932e-01   2.1831819e-01  -2.0296546e-02   3.0090463e-01   1.5191124e-01   2.1665375e-01   1.4904970e-01  -1.1768869e-01  -1.8018647e-01   3.9014236e-02  -6.8500282e-02  -5.4704139e-01  -5.4369085e-01  -7.8222069e-02  -3.8056989e-01  -3.1692977e-01  -4.2678988e-01  -3.9701748e-01  -4.8014597e-01  -3.8942523e-03  -7.8660656e-02  -2.0427646e-01  -3.2320360e-01  -3.5383194e-01  -3.1966947e-01  -1.2328904e-01  -1.5257102e-01  -2.0893171e-01  -2.3475243e-01  -4.0130542e-01  -5.4843240e-01  -3.6957942e-01  -3.2081298e-01  -1.7662838e-01  -3.6643681e-01  -3.5236122e-01  -3.8958420e-01  -1.8265652e-01  -1.2704728e-01  -5.9511587e-02  -3.0120647e-01   5.4933332e-02  -2.1236259e-01   3.9281312e-01   2.3286935e-01  -1.0693546e-01  -1.8057656e-01  -2.8443995e-01  -3.1774725e-01   2.2432247e-01  -1.4239651e-01   3.0467451e-01   5.4272526e-02   2.0478250e-01   1.3960767e-01   2.3299854e-01  -2.7530309e-01  -2.1899448e-01  -3.8871277e-01   1.4640968e-01  -3.5427985e-02  -8.1403432e-02  -4.7621041e-02   2.5278290e-02   1.0229767e-01  -1.4941512e-01  -2.3629140e-01   1.4934281e-01   6.8781655e-02  -4.7887861e-01  -5.8436304e-01  -2.9065326e-01  -2.9766685e-01  -2.1965873e-01  -3.4410056e-01   1.3837613e-01  -1.8977627e-01  -2.3804849e-01  -3.8613847e-01   3.1085191e-01  -1.2710814e-02   7.9394405e-01   1.0000000e+00   6.9048275e-01   7.7495828e-01  -1.5790098e-01   2.3570173e-02  -2.2211307e-01   3.6581351e-04   1.5617191e-02   3.9311108e-01   3.3794285e-02   2.6665903e-01   8.7388462e-02   2.6359972e-01   3.0829373e-01   3.3752956e-01   3.4917847e-01   2.2769102e-01  -5.9883805e-02   5.9009637e-02   1.1188876e-01   4.5615755e-01   6.3491489e-01   6.9244505e-02   2.9752986e-01   2.6574041e-01
  -3.1557271e-01  -4.8192508e-01   9.3523488e-02   6.7817329e-02  -1.5502099e-01  -1.3244996e-01   4.8490713e-01   5.4240795e-01   4.6593060e-01   4.8677848e-01   1.7028225e-01   1.4952347e-01   2.8581118e-01   3.0886941e-01   6.5287080e-02   2.8114966e-01  -2.0077209e-01  -2.4920905e-01  -1.8159936e-01  -2.6410196e-01  -6.2735352e-01  -6.1144825e-01   3.0332756e-02  -1.2966060e-01  -2.3995994e-01  -2.7728434e-01  -3.3960525e-01  -3.9272402e-01  -5.9278020e-02  -7.3052100e-02  -5.0791389e-02  -5.2320478e-02  -1.5264891e-01  -1.0669703e-01  -4.4433803e-02  -2.4219089e-02  -3.8336008e-01  -2.5993264e-01  -5.5168161e-01  -5.2203257e-01  -3.0971409e-01  -2.8449431e-01  -2.0158385e-01  -3.4208159e-01  -3.5267196e-01  -4.0033283e-01  -2.7249254e-01  -3.3986311e-01  -1.3094187e-01  -2.5319877e-01  -1.9904107e-02  -1.2870507e-01   2.6481363e-01  -5.2531891e-02  -2.6026608e-01  -4.5639960e-01  -4.6641947e-01  -5.0254529e-01   9.5143913e-02   4.3716143e-02   3.2443825e-01   4.0821127e-01   6.6847889e-02   1.9477123e-01   2.9840627e-01   1.5164310e-03  -3.2511844e-02  -1.9348708e-01   1.4462964e-01   3.8444398e-02   1.0019675e-01   4.1528628e-02   5.7769390e-02   1.7075978e-01  -1.0551435e-01  -1.0009086e-01   2.6359669e-01   2.2977577e-01  -5.2128904e-01  -6.0666399e-01  -3.8819503e-01  -3.9751101e-01  -3.6872892e-01  -3.3944701e-01  -6.5598973e-02  -2.1575112e-01  -4.0749550e-01  -5.2499258e-01   8.1387257e-02  -1.2240196e-01   8.0022016e-01   6.9048275e-01   1.0000000e+00   6.9056505e-01  -1.3998423e-01   1.5716628e-03  -3.0198151e-01  -2.1305681e-01   1.3238147e-01   2.1668716e-01   1.3498510e-02   3.1746842e-01   1.0153533e-01   3.3378829e-01   2.8462026e-01   3.1967589e-01   3.8179309e-01   2.4829347e-01  -1.1503701e-02  -9.3006065e-02  -8.6422569e-02   3.4890882e-01   7.2157823e-01   1.6205406e-01   3.0547607e-01   2.1935417e-01
  -1.4947280e-01  -2.9685925e-01   2.1842285e-01  -1.1302443e-01  -2.6783847e-01  -4.4138064e-01   3.9693334e-01   2.3374992e-01   3.1828999e-01   1.2600566e-01   1.6922555e-01   4.3205988e-02   2.5610257e-01   1.6698177e-01   1.3689473e-01   1.1367523e-01  -5.1215170e-02  -1.9009462e-01  -2.5866157e-03  -1.6355578e-01  -5.2656168e-01  -5.6061119e-01   9.4853738e-02  -1.6847160e-01  -1.5559287e-01  -2.8262466e-01  -3.4476162e-01  -4.8585522e-01  -2.0057207e-03  -5.7778074e-02  -7.3843254e-02  -1.5258720e-01  -2.5799653e-01  -2.4429586e-01  -7.3403877e-02  -9.4246067e-02  -7.2895684e-02   5.0045164e-02  -2.9832812e-01  -3.3394875e-01  -1.9880741e-01  -5.2840517e-02  -1.5519838e-01  -3.5796738e-01  -4.7960045e-01  -5.4382504e-01  -2.4576607e-01  -2.7374726e-01  -1.9332542e-01  -4.2373980e-01   1.4319342e-03  -2.9294751e-01   1.5467211e-01  -9.9639199e-02  -1.6298051e-01  -3.2658521e-01  -3.4805114e-01  -3.5949243e-01   5.0403381e-03  -2.8377114e-01   2.0015190e-01   9.3385825e-02   1.5314605e-01   9.2478403e-02   2.1031653e-01  -1.2696679e-01  -1.9751935e-01  -3.9425715e-01  -6.6562549e-02  -1.6041992e-01   1.3071675e-01   1.5644265e-01   2.1051312e-01   2.9354978e-01   9.4208066e-03   6.2370659e-02   3.8869763e-01   3.4716386e-01  -3.6581788e-01  -4.6818161e-01  -1.7239137e-01  -2.4071341e-01  -2.3195461e-01  -3.5693381e-01   4.0077514e-02  -2.3883816e-01  -1.8169563e-01  -3.4636303e-01   2.7379171e-01  -8.2593810e-02   6.5235325e-01   7.7495828e-01   6.9056505e-01   1.0000000e+00  -9.1032286e-02   8.8166678e-02  -4.1514424e-02   6.7297383e-02   1.1658564e-01   4.3947084e-01   1.3971116e-01   6.3775905e-01   3.2128663e-01   5.1251279e-01   2.5281952e-01   2.1453594e-01   4.2701694e-01   4.0271265e-01  -4.1295146e-03   9.3980264e-02   3.0054321e-01   5.1106742e-01   7.0811616e-01   2.9313365e-01   2.5781150e-01   1.1059415e-01
   3.3369428e-01   2.0838323e-01   2.8118970e-01   6.9290006e-02   1.8169609e-02   2.8597079e-02   1.5029317e-01   9.8864251e-02  -2.2412205e-02  -8.7296636e-02   2.9149354e-01   7.9228187e-02   2.5579133e-01   6.9933023e-02   3.0853000e-01   5.5017820e-04   2.2686315e-01   1.5082375e-01   3.4168272e-01   2.3997493e-01   1.4725242e-01   4.2525257e-02   1.4744827e-01   1.5283033e-02   3.8645336e-02   2.1010211e-02   6.1736016e-03  -5.0693099e-03   2.4210837e-01   2.1939803e-01   1.7325245e-01   1.2830298e-01   2.9895793e-01   2.7216998e-01  -1.9496357e-02  -1.3484204e-01  -1.6144134e-01  -2.0948135e-01   2.2483494e-02   4.1724584e-03   3.6657639e-02  -1.2578062e-01  -6.5706441e-02  -7.0775303e-02  -1.9474853e-01  -2.2653316e-01   4.8669999e-02  -1.3359273e-01  -1.0332830e-01  -1.5411350e-01  -2.2677035e-01  -1.4890356e-01  -1.0600806e-01  -3.5192164e-01   1.5730018e-02  -5.4947378e-02   2.7863929e-02   1.0464846e-01  -1.2255452e-01  -1.3025053e-01   1.8541877e-02   6.0157348e-02   4.3634859e-02   1.3927829e-01  -8.0987519e-03  -1.3057617e-02  -1.8346885e-01  -1.6083847e-01  -2.0809906e-01  -6.4415590e-02  -2.7506035e-01  -1.9267258e-01   1.4261989e-02   4.3297486e-02   7.8653648e-02   1.4425880e-01   4.2543685e-02  -5.0829257e-02   2.5070025e-01   3.2523055e-01   1.8123169e-01   2.1530272e-01   6.4810379e-02   7.3107570e-03  -2.6823762e-03   2.2209338e-02  -3.3539681e-02  -1.8957061e-01   1.9297648e-02  -4.0107748e-02  -7.9493173e-02  -1.5790098e-01  -1.3998423e-01  -9.1032286e-02   1.0000000e+00   7.5383841e-01   5.6684478e-01   5.6439172e-01   4.2917842e-02   1.7446991e-01  -3.5222749e-02   2.3740124e-02   7.0021462e-02  -1.2093429e-02  -3.2397093e-01  -4.1432419e-01  -3.1450976e-01  -1.8434720e-01   7.3206885e-01   7.5805246e-01   2.8985781e-01   1.8359564e-01  -3.5680274e-02   9.2939243e-02  -2.6704961e-01  -4.0725566e-01
   2.0223054e-01   5.7857772e-02   1.1584335e-01  -1.0054834e-02   3.8731557e-02   2.4160119e-02   2.8683648e-02   3.0333426e-02   8.6481725e-02   3.9979523e-02   1.0154230e-01   3.1920121e-02   1.2226144e-01   4.1773892e-02   1.8559282e-01   4.0289325e-02  -3.2489627e-02  -3.8604574e-02   1.0308416e-01   8.4305652e-02   5.5707969e-02   3.1030027e-02   8.8673569e-02   1.4015546e-02   4.1566993e-02   3.8636500e-02  -3.5982066e-02  -6.5479394e-02   4.9413823e-02   3.0962791e-02   1.1922103e-01   1.0509522e-01   7.2882449e-02   1.3111328e-01   1.2315836e-01   7.0163482e-02  -2.0805099e-01  -2.3032443e-01  -5.3501654e-02  -1.4906881e-01  -2.0393789e-01  -3.1910093e-01  -5.5160297e-03  -9.7754338e-02  -1.7325510e-01  -2.5628052e-01   2.4371171e-02  -1.3277441e-01  -6.9485763e-02  -2.4018868e-01  -1.0031362e-01  -2.5037944e-01  -7.8108744e-02  -2.6515014e-01  -1.4159329e-01  -1.7709761e-01   6.1628152e-02   9.6784132e-02   6.7141853e-02  -7.2887508e-02   1.9398426e-02   1.6467813e-01   3.0318580e-02   1.0798006e-01   4.6627942e-02   1.7382338e-02  -3.4585397e-02  -6.4521804e-02  -1.0655772e-01  -6.8501389e-02  -1.8145395e-01  -9.6896941e-02  -2.2297726e-01  -1.2439281e-01  -1.7690937e-01  -1.2161014e-01  -8.2610304e-03  -7.3385669e-02  -3.0883249e-02   7.1494212e-02  -2.6458725e-02   6.9769223e-03  -2.0959049e-01  -1.1656851e-01  -5.3719669e-02  -1.6022216e-01  -2.4554871e-02  -2.1993426e-01   2.5794910e-02  -1.5359635e-01   9.4948387e-02   2.3570173e-02   1.5716628e-03   8.8166678e-02   7.5383841e-01   1.0000000e+00   4.4919014e-01   6.5536749e-01   1.9478286e-01   2.4376449e-01   5.4669722e-02   1.5546994e-01   7.3771661e-02   1.0398938e-01  -1.7551470e-01  -2.1048401e-01  -2.5132862e-01  -1.7143190e-01   7.0555966e-01   8.9337183e-01   3.8727560e-01   2.6593791e-01   1.3417293e-02   1.0509098e-01  -1.0003599e-01  -3.7010871e-01
   3.3018594e-01   4.4469588e-01   2.7803307e-01   3.4305142e-02  -1.9964213e-01  -1.9187471e-01  -1.8071737e-01  -2.8031851e-01  -1.5568051e-01  -2.4116593e-01  -7.0980770e-02  -1.0591328e-01  -4.1109048e-02  -1.9685242e-01   2.1902340e-01  -1.4792687e-01   1.6942635e-01   1.2936907e-01   2.6113047e-01   1.6972290e-01   3.5476304e-01   2.0746722e-01   2.8601495e-01   1.8172815e-01   3.0289792e-01   2.5766014e-01   1.7948128e-01   1.4511264e-01   6.0674386e-03   4.4418887e-02   2.4221621e-01   1.1874140e-01   1.6864730e-02  -4.9533339e-02   2.2176411e-02  -1.3071169e-01   3.2652260e-01   2.8298703e-01   4.3312850e-01   4.0443173e-01   2.0164183e-01   2.1436641e-01   4.2565366e-01   3.6552123e-01   1.3602144e-02   2.3618473e-03   4.4027816e-01   2.5592407e-01  -1.1629606e-02   1.8447516e-02   4.5011713e-02   6.9754233e-02  -2.4174830e-01  -2.1568317e-01   3.5856866e-01   2.9182935e-01   1.5241648e-01   2.6787094e-01  -4.7218427e-01  -3.5068165e-01  -3.9180400e-01  -2.8227922e-01  -1.9258349e-01  -2.3660584e-01  -4.6878890e-02   9.1327289e-02  -3.1739871e-01  -1.7257212e-01  -2.6338139e-01  -2.1424295e-01  -2.1424278e-01  -2.4811033e-01   5.2962695e-02   5.4080814e-03   1.4756908e-01   2.8460184e-01   4.4819303e-02  -5.0659395e-02   3.9985687e-01   5.0740735e-01   2.4948138e-01   2.7110375e-01   1.7655837e-01  -1.0327023e-01   1.5602921e-01  -7.9860145e-02   3.0917859e-01   6.4742844e-02   6.7327600e-02  -6.8162577e-02  -2.0892387e-01  -2.2211307e-01  -3.0198151e-01  -4.1514424e-02   5.6684478e-01   4.4919014e-01   1.0000000e+00   7.7206363e-01   5.3104763e-01   5.5571723e-01  -1.2380588e-02   1.5968827e-01   3.5523830e-01   1.7441989e-01   9.3923172e-03  -1.2823887e-01  -2.5180876e-01   3.3689060e-02   2.5851546e-01   5.3081306e-01   6.8202366e-01   4.6695794e-01   7.0573831e-02   4.3497701e-01   8.5812132e-02  -6.1101893e-02
   4.3725768e-01   4.9345312e-01   2.2251795e-01  -1.3376877e-01  -1.9891915e-01  -2.3801144e-01  -5.9018879e-02  -2.3270762e-01  -3.9645420e-03  -1.8328029e-01  -1.7407226e-02  -1.1574775e-01   1.7580511e-02  -1.8957124e-01   2.5117876e-01  -2.0773294e-01   2.2533267e-01   2.6334130e-01   3.2235498e-01   2.4666457e-01   1.8082744e-01   3.4254203e-02   1.5003792e-01  -1.3140534e-02   1.5464614e-01   7.6311167e-02  -9.8366763e-03  -9.0858943e-02   3.5529029e-02   5.4121171e-02   9.1985852e-02  -4.0553044e-02  -7.3813667e-02  -8.4531462e-02   3.6290867e-02  -1.5537646e-01   1.8477422e-01   8.3656991e-02   2.3171699e-01   1.2042094e-01   5.7554603e-03  -7.5144389e-02   3.9999059e-01   3.0364256e-01   3.4011132e-02   4.0424789e-02   4.6781568e-01   3.6542410e-01   8.5568139e-02  -1.4009985e-03   3.1080240e-02  -1.0052423e-01  -3.9928625e-02  -2.3296190e-02   2.2959378e-01   3.0890994e-01   3.2646929e-01   3.7354391e-01  -2.1667320e-01  -3.6196430e-01  -1.9564501e-01  -1.5773310e-01  -4.5545322e-02  -8.8076797e-02   3.4176116e-02  -4.5138972e-03  -3.6275503e-01  -3.0169917e-01  -2.4450365e-01  -2.1751422e-01  -2.7559943e-01  -3.1223814e-01  -8.0415872e-02  -3.0239802e-02  -3.0112496e-04   1.1414357e-01  -9.1489225e-02  -2.0167413e-01   3.0567723e-01   3.8460707e-01   3.0811341e-01   3.4915087e-01   7.4593916e-02  -4.7575165e-02   2.1705414e-01  -1.5402415e-01   2.3882162e-01  -4.3755625e-02   1.7842335e-01  -1.4227074e-01  -7.6048666e-02   3.6581351e-04  -2.1305681e-01   6.7297383e-02   5.6439172e-01   6.5536749e-01   7.7206363e-01   1.0000000e+00   4.8037904e-01   6.5613585e-01  -7.3171248e-03   1.4058124e-01   2.1240674e-01   1.3727233e-01  -7.2695580e-02  -1.8790312e-01  -2.5213538e-01  -6.3917414e-02   3.0290608e-01   6.8998335e-01   6.8480042e-01   5.1501755e-01   1.5824545e-01   2.4497332e-01  -6.0468584e-02  -1.8002560e-01
   6.5076179e-03   2.4349291e-01  -2.8492909e-02   2.4194704e-01  -3.4051045e-01  -1.4689322e-01  -1.5715803e-01  -3.8458221e-02   7.2664256e-03   5.3930526e-02  -2.6487633e-01  -5.6060139e-02  -1.9747230e-01  -1.5867715e-01  -1.2775816e-01   2.0989483e-02  -7.4762079e-03   1.0517047e-01   8.7469841e-03   8.6686961e-02  -3.0879412e-02  -6.8374879e-02   1.2871985e-01   1.6122095e-01   1.0527620e-01   1.4528959e-01  -4.3327750e-03   2.5170315e-02  -3.0645109e-02   2.2851752e-02   2.7058338e-01   2.3266125e-01  -1.6925872e-01  -1.6280241e-01  -6.2301618e-02  -5.7527799e-02   5.0626355e-02   1.6481845e-01   5.6322920e-02   1.2560109e-01   8.8609304e-02   1.4298442e-01   4.3579954e-01   3.6772719e-01   9.0971646e-02   8.6409338e-02   3.6552302e-01   2.1460701e-01   1.7482246e-03   1.1306990e-01   6.3681712e-02   1.1790512e-01  -6.3446292e-02  -1.7614041e-02   2.9202599e-01   1.7822310e-01   1.2643617e-01   2.1251196e-01  -4.0363978e-01  -5.5779914e-02  -3.0380681e-01  -6.4278904e-02  -1.3368853e-02  -1.6231680e-01   4.3770615e-02   9.9732275e-02  -1.5081027e-01  -4.8322681e-02   3.2240285e-02   6.7243775e-03  -1.8140166e-01  -2.3029751e-01  -7.7174685e-02  -2.6795746e-03  -2.6644154e-02   1.7016948e-01  -3.4318559e-02  -3.8826823e-02   1.8032703e-01   1.4461962e-01   1.0182258e-01   5.8472058e-02  -6.7371213e-02  -3.1687021e-02   2.8535232e-02  -1.6450836e-01   1.7332395e-02  -7.6101084e-02  -1.3103079e-01  -1.8030012e-01   2.1948430e-01   1.5617191e-02   1.3238147e-01   1.1658564e-01   4.2917842e-02   1.9478286e-01   5.3104763e-01   4.8037904e-01   1.0000000e+00   6.2646850e-01   1.7947835e-01   2.7148590e-01   3.8385576e-01   1.8561900e-01   1.8242703e-01   5.5704934e-02   4.6451860e-02   1.3058750e-01   5.3530743e-03   1.4994069e-01   4.2653028e-01   5.3409794e-01   3.6145232e-01   3.7281890e-01   2.0552818e-01   2.1089905e-01
   2.7142520e-01   2.7951750e-01   2.1256158e-01  -1.4641599e-01  -3.4313454e-01  -3.2777915e-01   1.5841638e-01  -2.8005069e-02   1.4887061e-01   7.5505093e-02   7.3267532e-02   1.8319509e-03   1.4809643e-01  -7.9829444e-03   2.2154532e-01  -1.8126455e-03   1.5471339e-01   1.9428325e-01   2.5451805e-01   8.3095478e-02  -1.6726009e-01  -2.3164246e-01   1.1391477e-01  -8.1573484e-02  -3.5508286e-02  -1.0340260e-01  -1.7477364e-01  -2.4517873e-01   1.8329981e-03   6.5511990e-02   4.0727168e-02  -1.2156526e-01  -2.1675852e-01  -2.4867990e-01  -1.4728402e-01  -3.2671403e-01   1.3158221e-01   2.0840212e-01  -9.9041128e-04   1.9454858e-02  -7.5990448e-02   9.6869071e-02   2.8062814e-01   1.5516022e-01  -1.6218303e-01  -1.4485194e-01   3.0664633e-01   2.0876188e-01   2.1291897e-02  -9.0656342e-03   8.2213458e-02   4.6786302e-02   1.1535115e-01   2.5814959e-02   2.4233705e-01   2.2148855e-01   8.0039163e-02   1.9305599e-01  -2.4124412e-01  -2.3667687e-01  -5.2915793e-02  -2.6578992e-02   1.1232304e-01   4.3113017e-02   9.9234538e-02  -6.1141516e-02  -4.6603152e-01  -4.5033845e-01  -2.6865864e-01  -2.4322918e-01  -1.7784991e-01  -2.1715587e-01   8.5860805e-02   1.7356008e-01   8.1230314e-02   2.2910923e-01   1.0681027e-01   4.4191735e-02   1.3030724e-01   4.7896776e-02   1.6789499e-01   1.4181840e-01  -7.0793485e-03  -1.1063784e-01   1.8004984e-01  -2.1099451e-01   3.1366964e-02  -1.6970199e-01   1.7863446e-01  -1.0161528e-01   3.5551482e-01   3.9311108e-01   2.1668716e-01   4.3947084e-01   1.7446991e-01   2.4376449e-01   5.5571723e-01   6.5613585e-01   6.2646850e-01   1.0000000e+00   1.2977110e-01   3.6039537e-01   4.4416169e-01   3.8665486e-01   1.3843137e-01   5.6456461e-02   1.2499421e-01   1.9287808e-01  -3.5358849e-02   3.1009128e-01   5.9935779e-01   7.7003769e-01   5.4498100e-01   3.8819920e-01   1.3185592e-01   9.7871966e-02
  -1.5141257e-01   2.1057488e-02  -3.1110807e-01   3.3558356e-02  -2.5134054e-01  -4.5688000e-02  -9.0367673e-02   4.6390780e-02  -4.1242480e-01  -7.3335767e-02   1.2584253e-01   2.4330324e-01   2.6870031e-03   1.3052667e-01  -1.8114210e-01   1.6260701e-02   8.2484873e-02   1.8037543e-01  -9.4113038e-02   6.8294325e-02  -2.6381872e-01  -8.3758389e-02  -2.3771831e-01  -9.6549663e-02  -3.1113798e-01  -1.6443962e-01  -2.9449000e-01  -1.7478587e-01   2.1332605e-01   3.0058662e-01  -2.6488903e-02   5.5487076e-02  -3.0291913e-02   3.7164314e-02  -1.5641275e-01   8.4473750e-02  -7.0604645e-02   1.1784035e-01  -1.6442715e-01  -7.2654297e-02   1.4841619e-02   1.9913177e-01  -2.6530770e-01  -2.7360343e-01  -2.2065031e-01  -1.9435806e-01  -2.3900800e-01  -2.6941532e-01  -2.2238020e-01  -6.1589235e-02  -3.1597517e-01  -5.4078142e-02  -9.9976905e-02  -3.6706558e-02   8.0153211e-02  -7.6684402e-02  -8.6902419e-02   5.9647426e-02  -1.1111407e-01   9.3498671e-02  -8.3275364e-02  -3.1428193e-02   2.9511956e-01   1.0304962e-01  -3.6477449e-01  -3.3770909e-01   3.8884550e-03   5.6220295e-03  -1.5026641e-03   5.5157192e-02   1.1916058e-01   2.4466336e-01   8.7902533e-02   2.7526965e-01   4.2911376e-02   1.9777872e-01   3.0542179e-01   3.3115863e-01   1.3102221e-01   6.8902947e-02   2.6900372e-01   1.5753981e-01  -3.9468085e-02   2.0870731e-01  -2.3506903e-01   5.9500879e-02  -2.2956216e-01   1.5575898e-02  -2.5683400e-01  -7.1380758e-02   3.3971935e-01   3.3794285e-02   1.3498510e-02   1.3971116e-01  -3.5222749e-02   5.4669722e-02  -1.2380588e-02  -7.3171248e-03   1.7947835e-01   1.2977110e-01   1.0000000e+00   4.1931869e-01   3.5925921e-01  -1.0040006e-01  -1.2925977e-01  -1.1245623e-01   3.1057176e-01   1.0767613e-01   1.0692537e-01  -4.0738656e-02   1.5691206e-01  -3.6111317e-02  -2.8152734e-02  -9.1595003e-02  -1.6000170e-01  -1.3090870e-01
  -9.5249735e-02  -1.9576092e-01   1.5339703e-01   8.4718899e-02  -1.3401185e-01  -1.7348415e-01   2.5723458e-01   2.4735216e-01   1.2994638e-01   1.8362754e-01   1.8290583e-01   2.7396849e-01   2.6599865e-01   2.7289629e-01   7.8819409e-02   1.2303794e-01  -1.2641980e-01  -1.2675607e-01  -1.4195319e-01  -2.9102177e-01  -3.1025523e-01  -2.6565717e-01   1.0947604e-01   7.0350016e-02  -9.0842088e-02  -4.3152750e-02  -1.9857827e-01  -2.2774894e-01  -9.1096109e-02  -6.3586472e-02   1.0059073e-02   8.7318237e-03  -1.7524007e-01  -1.5829999e-01  -6.5829125e-02  -1.3281910e-02  -1.1511802e-02   1.9940144e-01  -1.1797502e-01  -9.6384158e-02  -7.0437614e-02   1.0625053e-01  -1.3941316e-02  -1.2100614e-01  -2.7625578e-01  -2.9738486e-01  -7.4096319e-02  -1.9235789e-01  -1.1586787e-01  -9.0586374e-02  -6.6482276e-02  -3.6959816e-02  -4.6311284e-02  -1.8495012e-01  -5.1370342e-02  -1.4555362e-01  -2.7026663e-01  -2.1963761e-01  -1.2957300e-01  -1.8827927e-01   9.9715317e-02   1.5833357e-01   9.0886696e-02   1.0197730e-01   6.6668731e-02   3.0847826e-02  -1.4413660e-01  -2.5519099e-01  -1.3092363e-01  -1.5739883e-01   8.2911735e-02   2.6218679e-01   1.5607534e-01   2.4584287e-01   9.0663187e-02   2.5308849e-01   3.1491397e-01   3.2269329e-01  -1.5679161e-01  -2.2345919e-01  -1.9138816e-03  -4.5343683e-02  -2.2937275e-01  -2.1060610e-01   2.0775115e-02  -5.8473854e-02  -8.0085769e-02  -1.4632487e-01   9.6455253e-02  -4.6196618e-02   3.2840243e-01   2.6665903e-01   3.1746842e-01   6.3775905e-01   2.3740124e-02   1.5546994e-01   1.5968827e-01   1.4058124e-01   2.7148590e-01   3.6039537e-01   4.1931869e-01   1.0000000e+00   4.9349246e-01   5.3514477e-01   6.3454459e-03  -9.6634354e-02   2.1069146e-01   3.3731257e-01   1.1533720e-01   1.6014467e-01   3.0714659e-01   3.4019798e-01   3.5598597e-01   4.1705866e-01   3.3556907e-02  -1.7292412e-01
   3.0814474e-02  -2.2703822e-02   2.5311738e-01   8.8893547e-02  -2.0927213e-04  -1.5340861e-01   5.7330486e-02   7.2251925e-03   7.1851333e-02   1.4457202e-01   1.2461730e-01   1.2002722e-01   1.9656364e-01   6.9889754e-02   9.4115444e-02   1.3072537e-01   4.3628501e-02  -1.0233677e-01  -1.8789459e-01  -3.6640901e-01  -8.3739780e-02  -5.1222914e-02   2.5124565e-01   1.6305775e-01   3.6188650e-02   7.2365314e-02   3.1272992e-02   6.3464785e-02  -1.2668184e-01  -1.0298066e-01   7.4173838e-02   6.7240271e-02  -2.5586726e-01  -2.4005671e-01   1.7061166e-02  -1.0923753e-01   3.2134411e-01   3.8281004e-01   1.3309509e-01   2.8508378e-01   3.2017450e-02   3.0469394e-01   1.9204488e-01   1.3368022e-01  -1.5752085e-01  -1.0142212e-01   1.5145802e-01   3.1981936e-02   1.1853186e-02  -7.6577734e-02   6.5369764e-02   3.7485558e-02  -4.3919260e-02  -1.3867890e-02   2.1250456e-01   7.4587183e-02  -1.6599142e-01  -7.3403214e-02  -2.6927871e-01  -2.6813563e-01  -8.2533187e-02  -2.5840558e-02   1.5050801e-01  -6.1554949e-03   1.3294559e-01   1.6826489e-02  -1.4634897e-01  -1.7849885e-01  -3.3490041e-01  -3.6140666e-01   5.6150372e-02   2.1347253e-01   9.2642637e-02   1.5033822e-01   1.9642932e-01   4.0560996e-01   2.4463504e-01   2.1362965e-01   2.1450434e-01   5.3325133e-02   9.9945622e-02   8.8888112e-02   7.5982865e-02  -1.8017960e-02   1.9936050e-01   6.7760413e-02   1.6927852e-01   1.5404784e-01   1.7618385e-02  -3.8230379e-02   2.2444640e-01   8.7388462e-02   1.0153533e-01   3.2128663e-01   7.0021462e-02   7.3771661e-02   3.5523830e-01   2.1240674e-01   3.8385576e-01   4.4416169e-01   3.5925921e-01   4.9349246e-01   1.0000000e+00   5.3797163e-01   1.6316154e-01   2.8804656e-02   2.0845516e-01   2.1330687e-01   6.7408882e-02   1.2990230e-01   3.0365437e-01   3.0329402e-01   2.1977496e-01   6.8865786e-01   2.8105124e-01  -2.5779986e-02
   5.8347445e-02  -1.3405166e-01   3.8384462e-01   1.0536144e-01   5.1119560e-02  -1.3350060e-01   2.6004340e-01   1.7870535e-01   4.6137974e-01   3.6638415e-01   1.5947032e-02   5.4260911e-02   1.4914214e-01   1.1010628e-01   2.0221800e-01   2.0761808e-01  -1.0053477e-01  -2.6623888e-01  -2.8525596e-01  -5.6550621e-01  -6.7844068e-02  -8.7115499e-02   3.5962253e-01   2.3462585e-01   1.9316572e-01   1.7387572e-01   1.0731690e-01   1.4682973e-02  -3.2189491e-01  -3.5922534e-01   1.2899585e-01   1.1410331e-01  -1.1439439e-01  -1.3897356e-01   1.7741023e-01   1.3685448e-02   2.4188074e-01   2.9726250e-01   1.0695962e-01   1.2077421e-01  -1.4067133e-02   1.1395644e-01   1.1713893e-01   2.2013427e-02  -2.0617316e-01  -2.2217958e-01   7.7618460e-02  -5.7354573e-02  -5.5487472e-02  -1.8772792e-01   2.5176137e-01  -3.7302194e-02   2.4109143e-02  -1.5129380e-01   8.7836408e-03  -2.8451699e-02  -1.1316263e-01  -1.0454940e-01  -1.7612926e-02  -2.8532287e-01   1.8951727e-01   3.0903414e-01   3.4414217e-02   8.6357601e-02   4.5619362e-01   3.3039339e-01  -7.3730977e-02  -2.0657132e-01  -3.5073788e-01  -3.1499497e-01   8.0882120e-02   2.0054706e-01   1.1830089e-01   1.1279071e-01   1.8347870e-01   2.0236817e-01   2.5876269e-01   2.2743502e-01  -1.4171708e-01  -1.7065384e-01  -1.9080696e-01  -1.5542805e-01  -6.8987702e-02  -2.9079393e-01   3.7139620e-01   5.3322459e-02   2.4988957e-01   3.2880711e-02   4.3746992e-01   2.2014748e-01   2.2201742e-01   2.6359972e-01   3.3378829e-01   5.1251279e-01  -1.2093429e-02   1.0398938e-01   1.7441989e-01   1.3727233e-01   1.8561900e-01   3.8665486e-01  -1.0040006e-01   5.3514477e-01   5.3797163e-01   1.0000000e+00   1.3155640e-01   1.0198730e-01   6.1597451e-02   3.2970994e-01  -1.5380171e-02   1.6762561e-01   3.0786597e-01   3.6483163e-01   3.3563521e-01   7.1183903e-01   2.9242182e-01  -2.8953351e-02
  -2.7016481e-01  -2.0072091e-01  -6.1666374e-02   6.8995592e-02  -3.0723599e-01  -1.3856024e-01  -2.6025088e-01  -8.4738972e-02   4.3007676e-02   1.4941537e-01  -3.6754057e-01  -2.6852348e-01  -2.6352328e-01  -2.2779483e-01  -1.6644282e-01   2.9162345e-02  -3.5118185e-01  -3.7154142e-01  -2.7034016e-01  -1.9646696e-01  -1.4738575e-01  -1.3462120e-01   1.1089740e-01   1.8007889e-01   2.2034213e-01   1.7993098e-01   7.8010107e-02   9.5027516e-02  -3.2850487e-01  -3.3844655e-01   2.5579786e-02   3.5516474e-03  -4.6893533e-01  -3.5928107e-01   5.9083762e-02   1.9069599e-02   7.2560167e-02   2.8153032e-02  -1.4332897e-01  -5.2979043e-02  -3.5365936e-01  -1.8371536e-01   5.4615647e-02   2.3921270e-02  -4.8990163e-02  -8.3553296e-02  -1.2030579e-01  -4.6840941e-02  -8.2461148e-02  -8.5058865e-02   2.2696964e-01  -3.3137074e-02  -5.8867632e-02   1.6816685e-01  -1.9130660e-01  -1.8991236e-01  -2.2721206e-01  -3.3618222e-01  -2.1514947e-01  -6.8133128e-02  -3.2310085e-01  -1.5130732e-01  -3.3875253e-01  -3.8647008e-01   1.0197859e-01   1.2492003e-01  -3.7123054e-02   5.7820458e-02   8.3230376e-02  -4.4436084e-02   1.4947159e-01   5.6215923e-02  -3.4534887e-01  -3.1137521e-01  -3.9718132e-01  -3.2815007e-01   1.6568586e-02   3.0450118e-02  -3.7784177e-01  -2.4838886e-01  -4.2336839e-01  -4.4057506e-01  -2.9394603e-01  -3.9660954e-01  -4.3816437e-02  -1.9971530e-01   1.1935723e-02  -1.7235995e-01  -6.0066759e-02  -1.9840048e-01   2.2427772e-01   3.0829373e-01   2.8462026e-01   2.5281952e-01  -3.2397093e-01  -1.7551470e-01   9.3923172e-03  -7.2695580e-02   1.8242703e-01   1.3843137e-01  -1.2925977e-01   6.3454459e-03   1.6316154e-01   1.3155640e-01   1.0000000e+00   8.9548674e-01   3.8392957e-01   3.2282278e-01  -5.7320406e-02  -1.0427915e-01   1.1513107e-02   2.2928681e-01   2.4815259e-01   2.3051196e-01   8.8055695e-01   7.6024580e-01
  -2.9516896e-01  -2.5652007e-01  -8.5979605e-02   4.2940557e-02  -2.8211250e-01  -1.2393732e-01  -2.6196866e-01  -1.0917111e-01   1.5968167e-02   1.3954936e-01  -4.4324675e-01  -3.2432662e-01  -3.2133273e-01  -2.6128217e-01  -1.9532254e-01  -2.2921285e-02  -4.8693577e-01  -4.1696427e-01  -3.4011237e-01  -2.3329780e-01  -1.6434884e-01  -9.6744999e-02   1.1474432e-01   1.7929062e-01   2.3568517e-01   2.1310920e-01   9.6649640e-02   1.1103898e-01  -4.4529066e-01  -4.4194719e-01   1.2793034e-02  -8.1655045e-03  -4.9334915e-01  -3.7391388e-01   1.6972138e-01   1.5592100e-01   3.4033904e-02  -3.6746672e-02  -2.1466031e-01  -1.1248992e-01  -4.3076701e-01  -2.2592880e-01   1.5926407e-02  -4.6947325e-02  -3.4770901e-02  -7.7344355e-02  -1.8836977e-01  -1.0235474e-01  -1.1627645e-01  -1.0820392e-01   2.2848228e-01  -4.9986021e-02  -8.1712962e-02   2.2800617e-01  -2.8730716e-01  -2.5470634e-01  -1.9600075e-01  -3.1992207e-01  -7.6537480e-02   7.4728346e-02  -2.5503261e-01  -7.5030316e-02  -4.1883469e-01  -4.2097564e-01   1.5249178e-01   1.6045079e-01   4.0526686e-02   1.3403199e-01   7.7760381e-02  -1.5274378e-02   2.0912234e-01   1.2864842e-01  -4.1690799e-01  -3.7003598e-01  -4.3011738e-01  -4.3299627e-01   2.8607767e-02   4.0735892e-02  -4.9368280e-01  -3.3203806e-01  -5.7228550e-01  -5.6802056e-01  -3.1842705e-01  -4.5246084e-01  -6.8642983e-02  -2.1107869e-01   2.0061212e-02  -1.4782200e-01   2.1196181e-03  -1.1601119e-01   2.6812933e-01   3.3752956e-01   3.1967589e-01   2.1453594e-01  -4.1432419e-01  -2.1048401e-01  -1.2823887e-01  -1.8790312e-01   5.5704934e-02   5.6456461e-02  -1.1245623e-01  -9.6634354e-02   2.8804656e-02   1.0198730e-01   8.9548674e-01   1.0000000e+00   3.8708532e-01   3.8055971e-01  -1.2992087e-01  -1.7495407e-01  -3.2242871e-02   7.3774680e-02   1.5726760e-01   7.1886579e-02   8.6511921e-01   7.7462939e-01
  -9.1772681e-02  -9.4595799e-02  -2.3789444e-01  -2.2244621e-01  -1.6729235e-01  -1.1453583e-01   1.9692293e-02   8.6633674e-02  -5.8586837e-02   1.7833747e-01   2.0531271e-02   2.0230456e-01   3.9424436e-02   1.9801314e-01  -2.2311357e-01   3.3651044e-02  -1.0082557e-01   3.7538479e-02  -1.5150239e-01  -7.1119446e-02  -5.3368202e-01  -4.9593853e-01  -2.1482903e-01  -2.6974051e-01  -2.4079282e-01  -3.1720869e-01  -3.2689100e-01  -3.6131618e-01  -4.3653943e-02   4.5205227e-03  -2.8815672e-01  -2.9450877e-01  -3.5959118e-01  -3.2201274e-01  -1.5707201e-01  -1.1125943e-01  -1.7033600e-02   3.4321440e-02  -2.9139109e-01  -1.8390370e-01  -6.5740300e-02   4.9602633e-02  -8.6972296e-02  -1.1190462e-01  -1.6815446e-01  -1.4079513e-01  -2.5322433e-01  -1.9390045e-01  -7.8525886e-02  -8.0914085e-02  -2.0780269e-01  -2.5796261e-01  -1.4856513e-02   1.5871000e-02  -2.8193288e-01  -4.0948255e-01  -8.7801195e-02  -1.4365739e-01   3.2266123e-02   1.8944740e-03   1.4379878e-01   1.0951402e-01   7.5666139e-02   9.5464548e-02  -1.1325214e-01  -2.2350994e-01  -2.1748579e-01  -2.5235003e-01   1.9990922e-01   5.4845068e-02   1.3266788e-01  -4.0404885e-02  -2.2964907e-03   7.6264146e-02  -1.5783372e-01  -4.3860890e-02   2.0017326e-01   2.0484272e-01  -2.9550434e-01  -2.7179826e-01  -6.3460918e-02  -1.6882072e-01  -2.4896279e-01  -3.8143285e-02  -1.7775579e-01  -2.4387274e-01  -2.7934341e-01  -2.9240603e-01  -3.5846989e-03  -2.2480120e-01   4.0618722e-01   3.4917847e-01   3.8179309e-01   4.2701694e-01  -3.1450976e-01  -2.5132862e-01  -2.5180876e-01  -2.5213538e-01   4.6451860e-02   1.2499421e-01   3.1057176e-01   2.1069146e-01   2.0845516e-01   6.1597451e-02   3.8392957e-01   3.8708532e-01   1.0000000e+00   4.7614996e-01  -1.7370188e-01  -2.7308491e-01  -4.8417749e-02   1.7627197e-01   3.5491873e-01   5.7855822e-02   2.9357366e-01   2.8562913e-01
  -1.2714116e-02  -1.2953304e-01   1.2001712e-01  -2.6894142e-02  -3.6519093e-01  -2.3850071e-01   3.2938148e-02  -1.6483946e-02   3.6239188e-02   1.1372965e-01  -1.3189544e-01  -1.4218046e-01  -6.7248700e-02  -1.3903862e-01  -7.7284508e-02  -1.7015001e-01  -9.5621699e-02  -1.7372143e-01  -1.1597059e-01  -1.9829080e-01  -4.2372612e-01  -4.0600465e-01   5.1682843e-02   4.6154872e-02   6.3283566e-02   8.1883128e-02  -1.7776068e-01  -2.4056014e-01  -3.0143159e-01  -2.4328624e-01  -1.4344645e-01  -1.7460337e-01  -4.1180295e-01  -3.9999796e-01  -1.2148892e-02  -1.5566082e-02   1.5518902e-01   2.2570551e-01  -1.0010372e-01   1.5911852e-02  -9.1701115e-02   1.1071795e-01   1.9189811e-01   1.1524648e-01  -1.2298915e-02  -6.4112441e-02   3.7711601e-02   1.5800052e-02   2.0512131e-02  -3.2068832e-02   7.0811163e-02  -7.7185060e-02  -1.2584705e-01  -5.6118312e-02  -1.4654266e-01  -1.5992174e-01  -8.1466673e-02  -1.7135966e-01  -8.7307202e-02  -1.0149592e-01  -1.0948746e-01  -1.9753523e-02  -1.6143974e-01  -2.9094199e-01   1.2941018e-01   1.0208238e-01  -2.1962479e-01  -1.5624962e-01  -5.5033603e-02  -3.9587457e-03   3.4941007e-02   5.2659172e-02   1.0962966e-02   7.2917082e-02  -8.7461736e-02  -2.2510177e-02   2.7718634e-01   1.6660969e-01  -1.3380665e-01   5.4059111e-03  -1.2533950e-01  -2.0411009e-01  -1.6701039e-01  -4.1992744e-01   7.7497467e-02  -1.9436300e-01  -3.4830950e-02  -3.3184739e-01   7.8141012e-02  -8.6457307e-02   1.6171706e-01   2.2769102e-01   2.4829347e-01   4.0271265e-01  -1.8434720e-01  -1.7143190e-01   3.3689060e-02  -6.3917414e-02   1.3058750e-01   1.9287808e-01   1.0767613e-01   3.3731257e-01   2.1330687e-01   3.2970994e-01   3.2282278e-01   3.8055971e-01   4.7614996e-01   1.0000000e+00  -1.4438685e-02  -1.3313425e-01   1.4107005e-01   1.9109380e-01   2.6748021e-01   2.7403483e-01   3.7355118e-01   4.6016996e-01
   5.7421726e-02  -7.4106104e-02   1.0390216e-01   2.1667458e-01  -3.0693335e-02   5.9350214e-02  -9.2702841e-02   7.5093385e-03  -1.2730905e-01  -5.5312905e-02   4.1978096e-02  -6.1295315e-02   3.8685799e-02  -5.0292814e-02   2.9733226e-02  -2.3159290e-02  -2.9789079e-02  -2.1794691e-01   8.9502343e-02   7.2565150e-02   3.1674651e-02   7.4456648e-02   1.0285426e-01   1.6164945e-01   1.3746305e-01   1.8227519e-01   6.4673799e-02   1.0799088e-01   9.6689117e-03   1.0004209e-02   1.4053491e-01   1.8918441e-01   1.4381676e-01   1.7823764e-01   1.2635904e-01   1.4506052e-01  -3.0470942e-01  -2.9314123e-01  -1.5677225e-01  -1.4803578e-01  -1.8848018e-01  -2.5414111e-01  -2.4661749e-01  -2.2289030e-01  -1.8813034e-01  -2.9887698e-01  -2.8611959e-01  -3.8620923e-01  -2.0946798e-01  -2.6256914e-01  -1.2814202e-01  -1.4086420e-01  -1.6156615e-01  -2.4674015e-01  -1.4558804e-01  -2.6782375e-01  -1.1937504e-01  -7.0937583e-02  -5.5295268e-03   7.7289039e-02  -1.3797183e-01   3.7901638e-02  -6.8347842e-02  -5.1819547e-02  -9.9240971e-03   6.6240119e-02   1.4343099e-01   1.7391658e-01  -1.0993366e-01   9.2126766e-03  -1.0696356e-01   7.4573550e-02  -2.7604275e-01  -1.3766570e-01  -2.2667829e-01  -1.2857487e-01   8.6983943e-02   3.3356902e-02  -1.0217968e-02   1.0385239e-01  -1.1396262e-01  -9.5538876e-02  -2.3038265e-01  -2.2187950e-01  -1.9233497e-01   8.0485007e-03  -1.0179551e-01  -2.5980517e-01  -2.2803271e-01  -1.0152111e-01   7.2733991e-02  -5.9883805e-02  -1.1503701e-02  -4.1295146e-03   7.3206885e-01   7.0555966e-01   2.5851546e-01   3.0290608e-01   5.3530743e-03  -3.5358849e-02   1.0692537e-01   1.1533720e-01   6.7408882e-02  -1.5380171e-02  -5.7320406e-02  -1.2992087e-01  -1.7370188e-01  -1.4438685e-02   1.0000000e+00   7.0025447e-01   7.2340020e-02   5.3607644e-02  -8.8390687e-02   9.2492744e-02   3.5990451e-02  -1.4060292e-01
   3.1472261e-01   1.6387331e-01   2.2410321e-01  -5.4584879e-02  -2.2912172e-02  -7.2550660e-02   3.7469231e-02  -5.7956996e-02   5.8023102e-02  -4.3875745e-02   1.3327050e-01   2.3363787e-02   1.5949874e-01   1.6886313e-02   3.0747922e-01   6.6889044e-02   2.5992174e-02  -2.4911806e-02   2.0082809e-01   1.1236723e-01   1.1547981e-01   5.3966505e-02   1.5483607e-01   2.2110426e-02   1.1529482e-01   7.1554488e-02   3.5739013e-03  -4.1114359e-02   4.2407430e-02  -2.3439792e-02   1.2519904e-01   7.0133878e-02   7.4517709e-02   9.8849775e-02   1.4983755e-01   4.2629607e-03  -1.4912852e-01  -2.0396259e-01  -2.2438238e-02  -1.7211116e-01  -1.9098804e-01  -2.7798850e-01  -9.2077365e-03  -8.2431586e-02  -2.0779123e-01  -2.6937376e-01   2.7366530e-02  -7.3446892e-02  -1.3770952e-01  -2.8743753e-01  -1.1637648e-01  -2.6146523e-01  -1.4415083e-01  -2.4064252e-01  -1.1945597e-01  -1.1586015e-01   7.2327463e-02   7.3911804e-02   5.2129190e-03  -1.4870571e-01   1.4962971e-02   7.1291168e-02   4.0069520e-02   5.3667293e-02   1.4146775e-01   5.3944800e-02  -1.2073389e-01  -1.6030477e-01  -1.4634378e-01  -1.2783671e-01  -2.1361068e-01  -9.1840461e-02  -1.4724763e-01  -8.9274534e-02  -9.7023978e-02  -4.8211542e-02  -2.2858604e-02  -6.8893179e-02  -3.0891191e-02   1.1784208e-01  -1.1404267e-02   4.4454324e-02  -1.1449820e-01  -1.3972143e-01   5.5592105e-02  -8.4097263e-02   7.2418852e-02  -1.8857193e-01   1.4264146e-01  -8.4933843e-02   2.6499162e-02   5.9009637e-02  -9.3006065e-02   9.3980264e-02   7.5805246e-01   8.9337183e-01   5.3081306e-01   6.8998335e-01   1.4994069e-01   3.1009128e-01  -4.0738656e-02   1.6014467e-01   1.2990230e-01   1.6762561e-01  -1.0427915e-01  -1.7495407e-01  -2.7308491e-01  -1.3313425e-01   7.0025447e-01   1.0000000e+00   4.3510111e-01   3.7703520e-01   3.2109559e-02   2.0668530e-01  -2.5451911e-02  -2.6451740e-01
   2.5237957e-01   3.7507421e-01   1.9566141e-01  -6.7576852e-02  -2.9751630e-01  -3.7954965e-01  -1.0448465e-01  -2.5218757e-01  -1.2484037e-01  -2.8926914e-01  -2.8055839e-02  -9.9389494e-02  -1.4170521e-03  -1.7555693e-01   2.2871904e-01  -1.8841208e-01   1.2330835e-01   9.5651599e-02   2.7091909e-01   2.2806289e-01   7.5104886e-02   2.0619416e-02   1.7604898e-01   4.1127948e-03   1.5172364e-01   7.3564047e-02  -9.9072519e-02  -1.6454968e-01   7.9030320e-02   9.5181873e-02   1.8027081e-01   7.4002625e-02   7.7384223e-03   1.0323889e-02   1.4696087e-01   1.2144442e-01   2.9635063e-01   2.3395086e-01   1.9947492e-01   1.5367649e-01   9.8482444e-02   1.4114686e-01   2.9141961e-01   1.6192967e-01  -1.8280437e-01  -2.3466840e-01   2.2967088e-01   1.0541561e-01  -2.0376044e-01  -3.2779367e-01  -1.2952747e-01  -3.0936530e-01  -2.9911970e-01  -2.3331855e-01   7.7932784e-02   4.2752933e-03   1.1286728e-01   2.3682082e-01  -3.2687147e-01  -5.1391389e-01  -2.1692921e-01  -2.0260892e-01   3.7085285e-02  -1.3669049e-01  -2.6258934e-02  -5.4339502e-02  -2.9880886e-01  -2.5609087e-01  -2.7458767e-01  -2.2458025e-01  -4.6180256e-02  -1.2496403e-01   1.7692657e-01   1.6050025e-01   2.2188490e-01   2.7974316e-01   3.3029231e-01   2.8136686e-01   2.1080194e-01   3.0000997e-01   1.7320388e-01   1.3871326e-01   1.6329432e-01  -1.0672070e-01   9.5823303e-02  -2.1874327e-01   2.0953870e-01  -2.1304520e-02   1.8698248e-01  -1.1035830e-01   5.3170731e-02   1.1188876e-01  -8.6422569e-02   3.0054321e-01   2.8985781e-01   3.8727560e-01   6.8202366e-01   6.8480042e-01   4.2653028e-01   5.9935779e-01   1.5691206e-01   3.0714659e-01   3.0365437e-01   3.0786597e-01   1.1513107e-02  -3.2242871e-02  -4.8417749e-02   1.4107005e-01   7.2340020e-02   4.3510111e-01   1.0000000e+00   5.3406339e-01   2.3992047e-01   3.3373116e-01   9.1171854e-02  -1.0133061e-01
   2.3217668e-01   2.1668322e-01   1.7790280e-01  -1.9097510e-01  -3.0827837e-01  -3.1424076e-01   2.1292622e-01  -2.7813305e-02   1.8253901e-01   4.4509204e-02   7.6418734e-02  -1.9386501e-02   1.7317556e-01  -8.7567454e-03   2.0687158e-01  -5.3252417e-02   1.7596389e-01   6.7699702e-02   2.9363272e-01   1.3738818e-01  -1.8422600e-01  -3.2675884e-01   4.0042164e-02  -1.8093979e-01  -4.7424279e-02  -1.5854076e-01  -2.5094427e-01  -3.2421373e-01   7.9108605e-02   6.4474841e-02  -5.0496388e-03  -1.1471758e-01  -1.2158761e-01  -1.7238349e-01  -1.4241700e-01  -3.2509975e-01  -7.7905806e-02   2.1566437e-04  -1.0465934e-01  -1.6909171e-01  -1.0725297e-01   1.8526292e-02   1.9799571e-01   4.4526863e-02  -1.5500832e-01  -2.1988009e-01   1.3788939e-01   8.7028074e-02  -2.3194362e-02  -1.8254500e-01   5.0781037e-02  -1.6355231e-01   1.3876943e-01  -3.6971662e-02   1.4992200e-02  -2.1796046e-02  -2.7832058e-03   5.4327342e-02  -1.2137142e-01  -3.1754154e-01   5.0491219e-02  -4.5598601e-02   1.0669042e-01   6.1841109e-03   1.4652171e-01  -7.2781090e-02  -3.6986099e-01  -4.4582302e-01  -2.3002853e-03  -1.2202522e-01  -1.5467501e-01  -2.9022563e-01   1.9212955e-01   2.1097542e-01   9.5269480e-02   1.5662680e-01   2.0239574e-02   6.8254684e-03   2.2216155e-02  -2.4655266e-02   6.4451276e-02   7.3786054e-02  -1.4665353e-01  -3.2296673e-01   9.0896466e-02  -2.9345574e-01  -1.2454764e-01  -3.4054879e-01   9.2355126e-02  -2.4985729e-01   3.6496838e-01   4.5615755e-01   3.4890882e-01   5.1106742e-01   1.8359564e-01   2.6593791e-01   4.6695794e-01   5.1501755e-01   5.3409794e-01   7.7003769e-01  -3.6111317e-02   3.4019798e-01   3.0329402e-01   3.6483163e-01   2.2928681e-01   7.3774680e-02   1.7627197e-01   1.9109380e-01   5.3607644e-02   3.7703520e-01   5.3406339e-01   1.0000000e+00   7.1471086e-01   4.1508308e-01   2.2294737e-01   1.9313164e-01
  -5.5083793e-02  -1.2711723e-01   9.6768137e-02  -1.3356140e-01  -3.2009649e-01  -3.0089877e-01   4.1092385e-01   3.2186377e-01   3.9725998e-01   2.7963476e-01   1.1437904e-01   5.1315729e-02   2.1659243e-01   1.4606425e-01   7.5396818e-02   7.9642829e-02   1.2021324e-01   4.0212260e-02   1.3246959e-01   2.4623950e-02  -4.6709374e-01  -5.7834238e-01  -3.8283029e-02  -2.5730234e-01  -2.0664803e-01  -3.1136244e-01  -4.0570984e-01  -4.9526852e-01   7.5256730e-02   6.9844104e-02  -7.5183525e-02  -1.4436741e-01  -9.2717224e-02  -1.1415521e-01  -1.6667431e-01  -2.4911628e-01  -1.7573611e-01  -6.6489085e-02  -3.1276028e-01  -3.2825142e-01  -1.1554501e-01  -1.0098658e-01   4.9389928e-02  -1.2785135e-01  -2.2414128e-01  -2.7688749e-01  -2.9001889e-02  -7.6633871e-02  -1.4995582e-02  -1.4500449e-01   4.5578343e-02  -9.7947328e-02   3.3077087e-01  -3.7165259e-02  -1.1862555e-02  -1.8135380e-01  -1.9032790e-01  -2.1462178e-01  -2.6746956e-02  -1.7244814e-01   2.7320646e-01   1.9816921e-01   1.5386221e-01   1.2998392e-01   2.7045208e-01  -5.8184283e-02  -2.4080873e-01  -3.9828207e-01   1.5511588e-01   2.2178235e-02  -1.0962489e-01  -2.5668931e-01   2.4416901e-01   2.7174871e-01   2.7853160e-02   9.2757813e-02   1.4707512e-01   1.1818186e-01  -1.4534699e-01  -2.9335501e-01  -1.9914671e-02  -7.6979127e-02  -2.5316776e-01  -2.7197103e-01   1.8043517e-02  -2.7442247e-01  -3.1101997e-01  -4.4138701e-01   1.5122197e-01  -1.2078982e-01   6.0378206e-01   6.3491489e-01   7.2157823e-01   7.0811616e-01  -3.5680274e-02   1.3417293e-02   7.0573831e-02   1.5824545e-01   3.6145232e-01   5.4498100e-01  -2.8152734e-02   3.5598597e-01   2.1977496e-01   3.3563521e-01   2.4815259e-01   1.5726760e-01   3.5491873e-01   2.6748021e-01  -8.8390687e-02   3.2109559e-02   2.3992047e-01   7.1471086e-01   1.0000000e+00   2.9937680e-01   1.9551099e-01   2.6149130e-01
   6.7380522e-02  -2.1043488e-02   3.8499875e-01   1.2918449e-01   1.0461564e-01  -9.9599751e-02  -3.3817078e-02  -7.6521954e-02   2.0856663e-01   3.1451984e-01  -4.5444625e-02  -1.9073086e-02   7.3337750e-02  -3.0310166e-02   2.1269653e-01   1.7979382e-01  -1.0828653e-01  -3.2719419e-01  -1.9533115e-01  -4.8883556e-01   1.2528148e-01   3.9212951e-02   4.5113454e-01   3.3131888e-01   3.8399381e-01   3.2335680e-01   2.8493769e-01   2.2056578e-01  -3.2111988e-01  -3.6193756e-01   1.8740644e-01   1.3288702e-01  -2.5074616e-01  -2.8099495e-01   1.9877567e-01  -4.2925886e-02   4.2431982e-01   4.3724857e-01   3.4537726e-01   3.6988811e-01   8.1210595e-02   1.9617827e-01   4.3242602e-01   3.6312818e-01  -9.0925411e-02  -7.3441087e-02   3.0447772e-01   1.1581551e-01  -6.3922651e-03  -1.1312006e-01   2.0048789e-01  -2.6364080e-02  -8.2405964e-02  -1.4797153e-01   1.2229222e-01   2.5713623e-02  -1.0234791e-01  -1.1404133e-01  -2.8366822e-01  -4.0847387e-01  -1.5775862e-01   4.5959866e-02  -1.3657586e-01  -1.6983750e-01   3.2030355e-01   3.4438706e-01  -1.7138174e-01  -1.9111908e-01  -3.1494146e-01  -3.5806292e-01   1.1393551e-01   1.6011836e-01   1.5431140e-02  -7.5336566e-02   1.1482608e-01   1.9811475e-01   2.0001711e-01   1.4006636e-01   1.3617214e-01   5.2361504e-02  -8.4427334e-02  -6.5548561e-02   6.4073081e-02  -2.7191159e-01   3.4673435e-01  -2.3120508e-02   3.9267684e-01   1.0332307e-01   2.0942809e-01   1.3392452e-02   6.4494038e-02   6.9244505e-02   1.6205406e-01   2.9313365e-01   9.2939243e-02   1.0509098e-01   4.3497701e-01   2.4497332e-01   3.7281890e-01   3.8819920e-01  -9.1595003e-02   4.1705866e-01   6.8865786e-01   7.1183903e-01   2.3051196e-01   7.1886579e-02   5.7855822e-02   2.7403483e-01   9.2492744e-02   2.0668530e-01   3.3373116e-01   4.1508308e-01   2.9937680e-01   1.0000000e+00   4.6809953e-01   6.4610424e-02
  -2.1374425e-01  -1.8945748e-01   1.1199812e-01   1.4883433e-01  -2.2532397e-01  -1.9143530e-01  -3.1002322e-01  -2.1290389e-01  -4.9613854e-03   1.6557909e-01  -4.2176208e-01  -3.5263744e-01  -2.8339666e-01  -3.1996103e-01  -8.1175739e-02   3.1124954e-02  -4.6415573e-01  -5.6222282e-01  -3.1798873e-01  -3.4225748e-01  -3.3880999e-02  -2.3881725e-02   3.3115741e-01   3.4292998e-01   4.2858009e-01   3.7477541e-01   2.5425008e-01   2.5288252e-01  -5.0398693e-01  -5.3305469e-01   1.2862246e-01   8.0521355e-02  -5.3614485e-01  -4.5906279e-01   2.6483216e-01   1.4427714e-01   1.9080224e-01   9.0035153e-02  -2.8268705e-02   6.4442703e-02  -3.3880613e-01  -1.6014026e-01   1.9046773e-01   1.2232892e-01  -9.0342951e-02  -1.2819668e-01  -6.2676054e-02  -5.6574804e-02  -1.1989315e-01  -1.8251264e-01   2.9382415e-01  -8.9795998e-02  -1.3882872e-01   1.5581035e-01  -2.2339249e-01  -2.3310595e-01  -2.1477303e-01  -3.1014846e-01  -1.9816985e-01  -1.2798443e-01  -3.9849809e-01  -1.5671940e-01  -4.6935673e-01  -5.2943766e-01   2.2024470e-01   2.6852931e-01  -2.7624141e-03   7.2567909e-02  -6.3398757e-02  -1.8062092e-01   2.4321682e-01   1.9217691e-01  -3.7877027e-01  -4.0552352e-01  -3.4091769e-01  -3.4314662e-01   8.2285623e-02   6.1525971e-02  -3.4059781e-01  -2.2588722e-01  -5.4266992e-01  -5.3232553e-01  -2.0137729e-01  -5.3953120e-01   8.5629876e-02  -1.9772585e-01   2.1643327e-01  -8.4592075e-02  -8.3557781e-03  -1.5763380e-01   2.0971040e-01   2.9752986e-01   3.0547607e-01   2.5781150e-01  -2.6704961e-01  -1.0003599e-01   8.5812132e-02  -6.0468584e-02   2.0552818e-01   1.3185592e-01  -1.6000170e-01   3.3556907e-02   2.8105124e-01   2.9242182e-01   8.8055695e-01   8.6511921e-01   2.9357366e-01   3.7355118e-01   3.5990451e-02  -2.5451911e-02   9.1171854e-02   2.2294737e-01   1.9551099e-01   4.6809953e-01   1.0000000e+00   7.0681715e-01
  -2.0050999e-01  -1.0330346e-01  -1.0635356e-01   5.5793815e-02  -4.2546891e-01  -1.4799427e-01  -2.3783210e-01  -1.5524344e-01  -5.9912854e-02   2.0838696e-02  -4.2450753e-01  -3.7375285e-01  -3.5235837e-01  -3.4584583e-01  -2.3085602e-01  -7.0589831e-02  -1.8164790e-01  -2.4629532e-01  -5.2314578e-02   2.5474239e-02  -1.8038738e-01  -1.4339722e-01  -2.0790532e-02   1.0343601e-01   1.7482123e-01   1.8277334e-01  -1.9217407e-02   3.4364207e-02  -2.6937426e-01  -2.5559761e-01   1.0334103e-02  -6.2554800e-04  -3.4664188e-01  -3.0358174e-01  -8.4074518e-03  -2.6620986e-02  -4.6272947e-02  -6.4459054e-02  -1.9350343e-01  -8.6530371e-02  -3.0334840e-01  -1.1224329e-01   8.1012025e-02   6.7209668e-02   1.1269099e-01   8.1130678e-02  -5.5916930e-02   5.9754216e-02   8.5495180e-03   6.4917242e-02   2.6215637e-01   1.3543078e-01   8.4882076e-02   2.7825753e-01  -2.7146985e-02  -2.9445230e-02  -9.9378545e-02  -1.8741908e-01  -7.9387605e-02   1.4429077e-01  -3.1256532e-01  -2.0274864e-01  -3.1915383e-01  -4.5682999e-01   1.1176051e-01   1.2018102e-01  -4.3180757e-03   1.1218608e-01   2.8070935e-01   1.5862030e-01  -6.8190192e-02  -1.1831601e-01  -2.4438496e-01  -2.3537393e-01  -3.1956649e-01  -3.7153684e-01  -1.3582765e-01  -1.1284264e-01  -1.7932304e-01  -1.0649351e-01  -2.9468874e-01  -3.4889218e-01  -2.1638841e-01  -3.5379494e-01   1.4937314e-02  -9.4400889e-02  -7.0494372e-02  -1.6706905e-01  -9.8223004e-02  -4.5040254e-02   1.7120459e-01   2.6574041e-01   2.1935417e-01   1.1059415e-01  -4.0725566e-01  -3.7010871e-01  -6.1101893e-02  -1.8002560e-01   2.1089905e-01   9.7871966e-02  -1.3090870e-01  -1.7292412e-01  -2.5779986e-02  -2.8953351e-02   7.6024580e-01   7.7462939e-01   2.8562913e-01   4.6016996e-01  -1.4060292e-01  -2.6451740e-01  -1.0133061e-01   1.9313164e-01   2.6149130e-01   6.4610424e-02   7.0681715e-01   1.0000000e+00
