# Supplementary material for: “I Know that You Know that I Know”: Neural Substrates Associated with Social Cognition Deficits in DM1 Patients
Source: PLoS One. 2016 Jun 3;11(6):e0156901. doi: 10.1371/journal.pone.0156901 (PMC4892543; doi:10.1371/journal.pone.0156901)
Supplement: S2 File — Adjacency matrices obtained by graph theory bases analysis illustrating the intra-nodal correlations in individual subjects (DM1 patients and controls) (ZIP) [file pone.0156901.s002.zip › Adjacency_matrices/Sub_22.txt]

   1.0000000e+00   7.1479736e-01  -3.5415994e-01  -4.7348644e-01  -7.0307135e-02  -1.7189823e-01   7.8260190e-02  -7.1072738e-02   1.4179054e-02   4.2204401e-02   4.8744289e-01   2.1139998e-01   2.8326881e-01   6.3929369e-02   9.8010668e-02   1.6821504e-01   3.7937703e-01   3.4012025e-01   2.4066172e-01   3.0883137e-01  -3.7962890e-01  -3.3451664e-01  -5.1123942e-01  -6.3461195e-01  -4.6006281e-01  -5.8399603e-01  -3.4515884e-01  -4.1172370e-01   3.4208488e-01   3.8017864e-01  -4.1933613e-01  -3.9344656e-01  -1.1025264e-01  -2.3929899e-01  -6.0227356e-01  -5.8583428e-01  -1.5059510e-01  -2.2748806e-01  -2.1729112e-01  -1.6959527e-01  -7.4516803e-02   6.3132637e-02  -1.7819611e-02  -1.0743612e-01  -1.7435894e-01  -2.4595813e-01   1.7449217e-01   1.3546006e-01   1.8195327e-01   1.4790347e-01   2.3191237e-01  -2.3179054e-02   3.1744257e-01   3.0576744e-01   2.3031743e-01   3.4720754e-01   5.7820198e-01   5.7947326e-01   3.8188364e-01   3.3935101e-01   2.9784022e-01   3.2437246e-01   3.1380703e-01   4.2226164e-01  -5.4994320e-01  -2.3660584e-01  -4.0938902e-01  -4.2793468e-01   3.4612570e-02  -1.3237776e-01  -6.2968538e-02  -1.3354469e-01   6.0454769e-02   1.6278955e-01   1.4601188e-01   7.6326892e-02  -3.3861564e-03  -1.0577283e-01   3.6718887e-02   1.3896908e-01   3.3955338e-01   2.0024303e-01   1.5201102e-02   1.9721536e-02   5.3641126e-03  -4.0768416e-01  -1.6765664e-01  -3.5485377e-01   1.1174368e-01   3.3080278e-01   1.3682768e-01   2.5923994e-01  -3.0700379e-01   6.8404219e-02  -9.1425809e-02   8.6819275e-03   3.2528123e-01   2.4232390e-01   5.4804511e-01   6.1616051e-01   3.7488926e-01   3.9187521e-01   2.9645303e-01   3.3209054e-01  -2.0033807e-01  -2.0106316e-01   2.4075467e-01   2.8567315e-01   1.3888243e-01   7.9851573e-02   1.2514318e-01   4.2440553e-01   3.9782236e-01   2.5306132e-01  -5.4139719e-02  -8.1362954e-02
   7.1479736e-01   1.0000000e+00  -5.1258282e-01  -4.4578347e-01  -2.0964564e-01  -1.4742184e-01  -1.6266452e-01  -1.1788741e-01  -1.2631108e-01  -6.9859214e-02   3.9163067e-01   1.3414650e-01   2.1774686e-01  -4.3280789e-03   1.8724909e-01   1.1976676e-01   5.5310929e-01   6.5745128e-01   7.0089069e-02   2.7982633e-01  -3.3528322e-01  -3.3139047e-01  -5.6056955e-01  -6.3536828e-01  -4.7092892e-01  -5.6411001e-01  -2.9207543e-01  -3.6546072e-01   3.0802867e-01   5.0862712e-01  -4.8093239e-01  -4.9955546e-01  -1.9514151e-01  -1.9795903e-01  -5.5572469e-01  -6.2340581e-01  -2.1462389e-01  -2.7703301e-01  -2.8456258e-01  -2.7157050e-01  -2.7210916e-02   1.4939880e-01   1.1240823e-01  -8.0133485e-02  -5.3884986e-02  -2.4828596e-01   3.3192472e-01   1.8325941e-01   3.7715049e-01   1.9682675e-01   2.9787257e-01  -5.6402693e-02   3.2859731e-01   3.5731321e-01   3.0327162e-01   2.4317244e-01   6.3679412e-01   8.0820582e-01   2.5242521e-01   5.3612096e-01   2.0692001e-01   3.1922112e-01   4.2460144e-01   5.7809945e-01  -5.7307877e-01  -3.6614256e-01  -4.4186179e-01  -4.6573506e-01  -1.1815479e-01  -2.4899340e-01  -2.0272434e-01  -2.4119652e-01   4.4037262e-02   2.8741995e-01   6.5913866e-02   5.0789545e-02   1.1108887e-01   8.2018301e-02   7.1516246e-02   3.5772477e-01   5.3731121e-01   5.2594994e-01   5.3176236e-02   4.6516548e-02   3.5231002e-02  -4.4313524e-01  -2.4863493e-01  -3.7577767e-01   9.4530067e-02   3.3294463e-01   1.2360676e-01   1.8347795e-01  -3.0968121e-01   2.2154568e-02  -1.5473569e-01  -1.5898339e-01   3.2870755e-01   8.5061347e-02   6.5593141e-01   4.7970190e-01   3.2912579e-01   2.1568695e-01   3.0657629e-01   2.3310683e-01  -2.3859563e-01  -2.3308214e-01   1.6534788e-01   1.8402864e-01  -4.4757417e-02  -1.0473828e-01  -5.5577943e-02   4.3970711e-01   3.9170570e-01   2.6899110e-01  -8.7993958e-02  -1.1118898e-01
  -3.5415994e-01  -5.1258282e-01   1.0000000e+00   6.1676866e-01   4.1507926e-01   9.4090411e-03   4.2684148e-01  -8.2983655e-02   2.6626798e-01  -1.2055281e-01  -4.7371323e-01  -2.7783305e-01  -3.8882637e-01  -2.7823495e-01  -8.2865437e-02  -2.5493825e-01  -3.2245021e-01  -3.5244605e-01   1.8096831e-01   1.4890551e-01   5.5058185e-01   5.8291172e-01   7.6129297e-01   6.0420796e-01   6.1345792e-01   6.7551809e-01   4.6259491e-01   5.4502659e-01  -1.7437211e-01  -1.8712660e-01   8.0383983e-01   7.3825082e-01   4.8326096e-01   5.1477163e-01   5.1755308e-01   4.8569849e-01   1.2585554e-01   1.0520568e-01   3.0940377e-01   3.8483493e-01  -7.6163651e-03   2.9965583e-02   1.3940458e-01   8.4419109e-02   2.4382666e-01   1.9994254e-01  -1.8730210e-01  -8.7935532e-02  -3.5113110e-01  -4.4016054e-01  -3.9267170e-01  -1.7800236e-01  -2.8118868e-01  -3.1989959e-01  -2.7676661e-01  -2.1400683e-01  -2.7160636e-01  -2.7190283e-01  -4.7974188e-01  -5.0550964e-01  -3.7211476e-01  -4.5874365e-01  -4.2593997e-01  -4.5382571e-01   6.3664518e-01  -1.1812823e-02   4.8779111e-01   4.5710678e-01   2.3983651e-01   3.8423351e-01   4.2156406e-01   4.5111721e-01   1.8157577e-01  -2.6156424e-02   1.3534675e-01   2.3045264e-01  -7.8327338e-02   4.7315234e-02   1.5110619e-01  -9.7557640e-03  -3.0350595e-01  -2.2212160e-01   1.4743007e-01   1.0763580e-01  -7.3060798e-02   3.0236743e-01   2.7019528e-01   3.1418935e-01  -2.9807446e-01  -4.4472164e-01  -1.1071616e-01  -1.0966905e-01   1.8831193e-01   1.4954758e-01   1.2268853e-01   1.8734601e-01  -8.4339460e-02   6.8279464e-02  -3.5134510e-01  -1.8738985e-01  -2.6144782e-01  -2.0192049e-03  -3.2250579e-01  -3.0292071e-01   1.2239037e-01   2.1917066e-01  -1.5853050e-01  -1.4059260e-01   9.7287142e-02   4.4501154e-02   8.9607650e-02  -2.0026837e-01  -2.5859996e-01  -1.4394599e-01   1.9935249e-01   2.4186788e-01
  -4.7348644e-01  -4.4578347e-01   6.1676866e-01   1.0000000e+00   2.1063972e-01   2.8239509e-01   2.4222037e-01   2.9999659e-01   2.0379352e-01   1.6254410e-01  -5.5858267e-01  -5.2873011e-02  -4.4106742e-01  -4.5509667e-02  -1.7254366e-01  -1.1410288e-01  -3.8895274e-01  -2.9882280e-01  -5.3791117e-02   6.8571534e-02   3.7403702e-01   4.2327265e-01   5.6918150e-01   7.3485436e-01   4.0583739e-01   5.6420719e-01   2.9947022e-01   4.1856078e-01  -3.4152875e-01  -2.5487767e-01   5.1654170e-01   6.1244837e-01   1.5179258e-01   3.1307500e-01   3.7037561e-01   4.1702468e-01  -2.3097214e-02   1.0525082e-01   1.5595043e-01   2.9589600e-01  -4.6367744e-02  -8.1990192e-03   8.6683024e-02   1.2563747e-01   1.4255300e-01   2.0925974e-01  -1.9480200e-01  -7.0059266e-02  -2.6528847e-01  -1.7833714e-01  -2.0202924e-01   8.0112521e-02  -2.4809104e-01  -1.9724022e-01  -2.5973991e-01  -2.0710761e-01  -3.5547632e-01  -2.7897205e-01  -4.0652441e-01  -3.6501258e-01  -4.2637204e-01  -3.3663707e-01  -4.4918964e-01  -3.2281439e-01   4.4558471e-01   2.2043244e-01   3.5559428e-01   4.5320998e-01   1.4206047e-01   2.4459039e-01   3.7113875e-01   4.5701827e-01   7.6307837e-02   4.5175208e-02   1.1827133e-02   1.5083039e-01   5.9538928e-02   2.5759998e-01  -1.3151316e-02   1.3426695e-02  -3.2092708e-01  -1.5619801e-01  -3.1085343e-02   1.0187480e-02  -1.8725772e-01   4.1726252e-01   2.3716184e-01   3.2911326e-01  -3.2380900e-01  -2.8977203e-01   1.3781287e-01  -1.3319404e-01   4.8773413e-01   1.0487401e-01   7.9225839e-02   1.5881430e-01  -5.9574104e-02   8.3500581e-02  -2.3502341e-01  -1.8206928e-01  -1.0362397e-01  -1.5225922e-01  -2.0854562e-01  -2.9797378e-01   2.6297084e-01   1.9975273e-01  -1.4224444e-01  -1.8434000e-01  -2.8493724e-02  -1.0516359e-02   5.8932887e-02  -2.2858642e-01  -1.3579664e-01  -1.7232129e-01   2.0571384e-01   2.7563342e-01
  -7.0307135e-02  -2.0964564e-01   4.1507926e-01   2.1063972e-01   1.0000000e+00   3.3990734e-01   4.4078286e-01   1.1160493e-01   5.8519810e-01   1.4695399e-01  -1.0226675e-01  -2.1494255e-01  -1.3703323e-01  -2.3482499e-01   8.2346894e-03  -2.4453735e-01  -6.5118009e-02  -6.6399184e-02  -2.8338027e-02  -3.0816952e-02   3.4331299e-01   3.5059144e-01   1.0072640e-01  -7.9413881e-03   2.8761547e-01   2.8437291e-01   3.7956524e-01   3.5510646e-01   4.7005892e-02  -8.0518905e-02   1.9090941e-01   1.0715095e-01   1.5163590e-01   1.0200287e-01   1.4710987e-01   1.5176776e-01  -1.4244232e-01  -9.6719953e-02  -2.7643184e-02   6.9740278e-02  -3.1398375e-01  -1.8552078e-01   2.1935704e-02   1.4253713e-02   3.5036807e-02   2.8154255e-03  -1.4543389e-01  -1.2192019e-01  -1.7818123e-01  -8.1464228e-02  -1.3322829e-01  -1.2308947e-02  -1.7118014e-02  -9.3987178e-02  -1.4046065e-01  -2.2136014e-01  -3.3468295e-02  -7.2988841e-02  -7.8947487e-02  -6.3034193e-02  -7.7859893e-03  -3.8832964e-02   5.5443190e-03  -5.1347328e-02   6.2886328e-02  -3.6370161e-02   1.3885892e-01   1.3966066e-01  -2.6647186e-01  -2.0161552e-02   2.1656587e-01   2.3973856e-01   5.8411986e-02  -7.3320971e-02  -3.3375632e-02   4.2275597e-03  -4.8977267e-02  -2.3838766e-02   3.6274521e-02  -1.2437739e-01  -1.7504648e-01  -1.2734321e-01  -2.5071384e-01  -2.5385333e-01  -2.1201778e-01  -1.4153056e-01  -2.2737804e-01  -1.1800413e-01  -2.4393792e-01  -1.3844927e-01   6.5642090e-02  -2.5483026e-01   5.6404739e-02  -3.8471469e-02   2.4928022e-01   1.3914357e-01  -3.9885803e-02  -2.3070325e-01  -1.0292867e-01  -1.0474308e-01   1.0330158e-01   3.2701915e-01  -1.7464794e-02   1.1222900e-01   1.1942720e-01   1.2161756e-01  -1.4266111e-01  -4.9972542e-02   9.2397825e-02   1.8195948e-01   1.3943815e-01  -1.4553553e-01  -1.9140651e-01  -4.0428924e-04   1.2771267e-01   7.2583956e-02
  -1.7189823e-01  -1.4742184e-01   9.4090411e-03   2.8239509e-01   3.3990734e-01   1.0000000e+00   1.8309621e-01   5.1486875e-01   5.2810365e-01   6.8462617e-01  -5.1071159e-02   2.3305904e-01  -2.7714085e-02   3.2186237e-01   2.5201723e-02   7.5814639e-02  -7.4603773e-02  -7.9793933e-02  -5.7005606e-02  -8.6680131e-02   1.4942810e-01   1.0817071e-01  -9.2544186e-02   1.3606155e-01  -9.6797885e-02   1.7032320e-01  -8.2635792e-02   7.6160795e-02  -3.5896912e-02  -1.6465954e-01  -1.1668693e-01  -8.4057168e-03  -6.4174456e-02   6.6593230e-03  -5.9409371e-02   6.7069901e-02  -3.6058282e-01  -2.2046218e-01  -2.5313010e-01  -2.2808854e-01  -3.0134314e-01  -2.9107933e-01  -2.8193729e-01  -2.0342693e-01  -2.2255418e-01  -6.7047003e-02  -2.9643260e-01  -2.7883656e-01  -2.8625501e-01   1.9984544e-02  -2.3116448e-01  -9.9624775e-02  -1.1877300e-01  -1.4680997e-01  -3.9068219e-01  -4.2891454e-01  -1.1289922e-01  -1.9453827e-01  -7.3113888e-02  -1.1985406e-01   1.4337608e-01   2.3391368e-01   8.3647858e-03  -5.0890663e-03  -2.9084847e-02   4.5149765e-01  -1.1951506e-01  -1.7854905e-02  -1.1919677e-01  -4.3241753e-02   1.8352588e-01   1.3899000e-01   2.6761839e-02   1.6490551e-02  -4.7407153e-02   3.9558397e-02  -1.0027172e-01   1.3121463e-02   3.3518014e-02  -1.4523670e-01  -1.2957835e-01  -6.7502381e-02  -3.5882652e-01  -3.3260936e-01  -2.1687714e-01   1.4548069e-01  -3.8587166e-01  -2.7742735e-01  -1.1890293e-01   4.0575599e-02   3.2055746e-01  -1.1592327e-01   4.3692156e-01  -2.1457099e-02   5.7820988e-02   5.6412964e-02  -1.9270385e-01  -1.6006450e-01  -1.5389819e-01  -1.5792068e-01   1.8674534e-01   1.6592424e-01   5.4711308e-02   8.2297130e-02   1.7878906e-01   5.7450374e-03  -2.4000666e-02  -1.1668464e-01   1.0082034e-02   1.6023760e-02  -2.1311491e-02  -2.2975843e-01   5.5812322e-02   6.9397086e-02   1.3904986e-01   2.8687423e-01
   7.8260190e-02  -1.6266452e-01   4.2684148e-01   2.4222037e-01   4.4078286e-01   1.8309621e-01   1.0000000e+00   5.4830206e-01   5.0272457e-01   3.4356270e-01   1.9692780e-01   2.8833067e-01   2.8457947e-01   3.7305776e-01   1.6256637e-01   1.9072938e-01  -1.6898687e-01  -3.2107997e-01   2.2596076e-01   1.5390858e-01  -3.6211483e-02   4.8772945e-02   8.5151710e-02  -4.0295784e-02  -1.6323747e-01  -2.8048776e-02  -2.5150602e-01  -1.9173412e-01   1.7697071e-01  -3.5922055e-02   7.7333525e-02   9.8225866e-02   2.7891181e-01   2.5262617e-01  -1.3144190e-01  -3.2931934e-02  -1.4867363e-01  -8.5112242e-02  -7.6579959e-02   8.5444039e-02  -1.3388423e-01  -7.2877381e-02  -3.1814799e-01  -3.5026417e-01  -3.8663879e-01  -2.2158555e-01  -3.6653372e-01  -2.8412249e-01  -4.2646302e-01  -1.1400373e-01  -1.4067503e-01  -1.1606382e-01  -1.2790740e-02  -5.9938076e-02  -2.1479863e-01  -1.9086349e-01  -2.8503118e-01  -2.7077409e-01   1.2555193e-01  -2.1268145e-01   3.6999557e-01   2.8464404e-01   1.7731615e-01   1.1096238e-01  -7.0691861e-02   2.9361893e-01  -1.6697354e-01  -1.2056990e-01   7.5614767e-02   1.0760540e-01   4.4748342e-01   3.8296623e-01   1.9563457e-01   4.9158935e-02   1.6464887e-01   1.6611184e-01  -2.2431906e-01  -2.3663982e-01  -9.6793109e-02  -2.7749168e-01  -1.6166868e-01  -1.9898311e-01  -9.0487703e-02   2.0426874e-02  -1.4802664e-01  -1.0671165e-01  -2.5899131e-01  -3.2153804e-01   6.6830163e-02   1.2501239e-01   3.2583295e-02   7.4264528e-02  -1.3175126e-01  -4.8470830e-02   1.6674366e-01   2.1639364e-01  -7.0709606e-02  -6.1679509e-02  -9.6771812e-02  -4.2025442e-02  -1.4064551e-02   3.2711819e-01  -2.9016370e-01  -8.3880915e-02  -2.7822354e-01  -2.9590973e-01  -9.3158400e-02   5.6669194e-02   1.8042180e-01   1.4973648e-01   1.8039661e-01  -1.0020638e-01  -9.7548625e-02  -3.0798277e-01  -2.1144691e-01  -1.9124348e-01
  -7.1072738e-02  -1.1788741e-01  -8.2983655e-02   2.9999659e-01   1.1160493e-01   5.1486875e-01   5.4830206e-01   1.0000000e+00   3.2515301e-01   6.5429089e-01   1.4148815e-01   5.6637755e-01   2.6484212e-01   6.6728647e-01   1.7884888e-02   3.0607388e-01  -1.5574685e-01  -2.3380637e-01  -2.1057221e-01  -2.2556431e-01  -1.8896195e-01  -1.2704321e-01  -2.2196799e-01  -1.9133452e-02  -3.5227467e-01  -1.0886510e-01  -4.3689774e-01  -3.4984585e-01  -2.1720083e-02  -1.8288796e-01  -2.7505607e-01  -1.3038290e-01  -1.0758743e-01   2.5261676e-02  -2.4561879e-01  -8.5858212e-02  -2.8420887e-01  -9.7457715e-02  -2.5024415e-01  -1.2322521e-01  -2.1729759e-01  -2.1622665e-01  -3.8118675e-01  -3.1460122e-01  -4.8331350e-01  -1.1735078e-01  -3.5917783e-01  -2.8932974e-01  -3.4475449e-01   2.5910801e-01  -9.5973328e-03   1.6483188e-01   1.4713149e-02  -3.4728362e-02  -2.7540279e-01  -2.1763673e-01  -2.7238810e-01  -3.2064273e-01   2.4621054e-01  -5.3716200e-02   4.8902121e-01   6.4612480e-01   2.0495610e-01   3.0839789e-01  -2.4611398e-01   7.5214298e-01  -2.9631315e-01  -1.2912123e-01  -5.7094286e-02  -8.2489412e-02   1.7249042e-01   1.4228030e-01  -4.4235814e-02  -1.2757979e-02  -2.1282580e-02  -2.0897431e-02  -2.1933034e-01  -1.6333272e-01  -1.5976928e-01  -3.3147556e-01  -1.5123994e-01  -1.4483218e-01  -3.7453143e-01  -2.2814795e-01  -2.0581920e-01   8.1077009e-02  -3.2458073e-01  -3.0723587e-01   1.5842975e-01   4.3654664e-01   2.9181817e-01  -1.1236630e-01   2.1663674e-01  -2.7789570e-01   7.9030826e-02   1.6089887e-01  -1.5373249e-01  -2.9044452e-02  -4.4604550e-02  -1.1978389e-01   1.8810050e-01   1.2133572e-01  -7.3751407e-02   1.2349975e-02  -5.5690301e-02  -2.8953363e-01  -5.5315254e-02  -1.5359270e-02   7.7658791e-02   6.8602902e-03   4.8391839e-02  -1.2031822e-01  -2.5508608e-03  -1.6670927e-01  -1.1764302e-01  -8.3655039e-02
   1.4179054e-02  -1.2631108e-01   2.6626798e-01   2.0379352e-01   5.8519810e-01   5.2810365e-01   5.0272457e-01   3.2515301e-01   1.0000000e+00   6.0057841e-01   1.2298866e-01   9.9668910e-02   2.2109661e-02   1.1059951e-01   1.8700632e-01   1.9625757e-02  -1.2153142e-02  -2.2049043e-02   1.2159471e-01   1.9272277e-01   8.8437296e-02   1.0852036e-01   1.6067934e-02  -1.5548266e-02  -9.2452385e-02   6.7718970e-03  -1.2656531e-01  -1.0007576e-01   1.8899819e-01   2.5628898e-02  -1.7727205e-03   2.8250413e-02  -6.8446280e-02  -3.2661558e-02  -1.4667635e-01  -6.4070774e-02  -4.0495245e-01  -1.9163551e-01  -3.5805606e-01  -1.8399712e-01  -4.3089437e-01  -1.8599881e-01  -3.2563378e-01  -3.0435656e-01  -2.9128778e-01  -2.0742090e-01  -2.5015728e-01  -2.6106684e-01  -3.4857632e-01  -1.1899906e-01  -2.8743161e-01  -1.6212839e-01  -2.2113762e-01  -1.3856104e-01  -3.9925624e-01  -3.4073167e-01  -1.7067374e-01  -2.3176316e-01  -7.9148345e-02  -1.2074627e-01   1.6259489e-01   1.3069485e-01   1.5390011e-01   4.8730781e-03   1.6666829e-02   2.5677857e-01  -1.9614067e-01  -1.6782174e-01  -2.2989246e-01  -1.4800463e-01   3.8048367e-01   3.4812998e-01   1.1973946e-01   5.3077805e-02   7.8966006e-02   1.9509204e-01  -2.0066584e-01  -1.7422028e-01  -7.1616922e-02  -2.2218768e-01  -1.4985445e-01  -9.4532947e-02  -2.4926544e-01  -9.8294487e-02  -2.0368606e-01  -4.2965319e-02  -3.8203692e-01  -3.6010575e-01  -1.1778009e-01   5.7088178e-02   2.9357205e-01   7.4878251e-02   2.1949807e-01   2.0223620e-01   9.1298975e-02  -6.5929310e-02  -1.6332150e-01  -1.8856452e-01  -4.7045424e-03   4.8218667e-02   1.7996598e-01   4.7266811e-01   5.3105582e-02   1.4739015e-01   1.5515294e-02  -2.5376457e-02  -1.2203232e-01  -5.9590679e-02   3.3313990e-02  -3.2563627e-04   6.2668325e-02  -5.8403253e-02  -3.9350782e-03  -4.9706927e-02   1.0897094e-01   1.8307976e-01
   4.2204401e-02  -6.9859214e-02  -1.2055281e-01   1.6254410e-01   1.4695399e-01   6.8462617e-01   3.4356270e-01   6.5429089e-01   6.0057841e-01   1.0000000e+00   2.6294318e-01   4.8366523e-01   2.7442610e-01   5.1331785e-01   2.4533249e-01   4.1647767e-01  -1.6417126e-02  -8.5879521e-02   1.7957864e-01   1.6800031e-01  -8.2646305e-02  -8.2562285e-02  -1.4780397e-01   1.5982646e-02  -4.2378495e-01  -1.7074589e-01  -3.6845024e-01  -3.5803837e-01   1.7265375e-01   1.2021401e-03  -2.4371332e-01  -5.0755737e-02  -1.4633727e-01  -9.8629032e-02  -3.0579285e-01  -1.5520668e-01  -3.5347167e-01  -1.1445080e-01  -4.4648713e-01  -3.8932347e-01  -2.4398084e-01  -2.0383253e-01  -4.1471670e-01  -3.1696214e-01  -4.1249642e-01  -2.1078982e-01  -2.9804457e-01  -3.0130412e-01  -3.1883048e-01   4.7815018e-02  -3.2424063e-01  -1.6263583e-01  -2.2546681e-01  -1.1033871e-01  -4.8511188e-01  -4.2425061e-01  -2.0133879e-01  -2.8041077e-01   3.9693343e-03  -1.2858033e-01   2.7290517e-01   3.9665145e-01   2.1483336e-01   5.8664858e-02  -1.4246853e-01   5.7366361e-01  -4.3486900e-01  -3.4088032e-01  -1.2448649e-01  -2.2176420e-01   2.6157828e-01   2.6780826e-01   3.5601512e-02   4.2106191e-02   8.2387662e-02   1.5381155e-01  -1.9443804e-01  -1.3010263e-01  -1.6996129e-01  -3.1637937e-01  -8.3113054e-02  -1.2607523e-01  -1.7936606e-01  -3.3785481e-02  -9.6541996e-02   1.3312543e-01  -3.8622642e-01  -4.1753239e-01   3.6189591e-02   2.8990828e-01   4.4840148e-01   9.1236327e-02   3.7388452e-01  -3.7497022e-02   3.5149226e-02  -3.7699866e-02  -2.4515842e-01  -2.1874114e-01  -3.4383615e-02  -4.4812743e-02   3.0637377e-01   2.7822453e-01   1.3756854e-01   1.4345851e-01   1.2465685e-02  -1.4283054e-01  -6.6218343e-02  -8.5788727e-02   7.0830865e-02   2.0126413e-02  -1.0259779e-01  -1.1759270e-01  -3.3427548e-02  -1.1013025e-01  -1.5807387e-02   3.6505668e-02
   4.8744289e-01   3.9163067e-01  -4.7371323e-01  -5.5858267e-01  -1.0226675e-01  -5.1071159e-02   1.9692780e-01   1.4148815e-01   1.2298866e-01   2.6294318e-01   1.0000000e+00   5.5502620e-01   8.4600015e-01   5.3570531e-01   5.5609031e-01   5.3547070e-01   3.5124785e-01   1.6989525e-01   4.4910563e-01   3.5213771e-01  -5.6716560e-01  -5.6010724e-01  -4.4018039e-01  -5.5549745e-01  -7.2811334e-01  -7.7045457e-01  -6.5234698e-01  -7.3736460e-01   6.2218932e-01   4.7972750e-01  -6.3083852e-01  -6.0449964e-01  -2.6280852e-01  -3.6858965e-01  -6.4043375e-01  -6.0101482e-01  -2.0204713e-01  -1.6053390e-01  -3.2010260e-01  -3.7426382e-01   5.3466988e-02   1.8897304e-01  -4.3846187e-01  -4.3888723e-01  -5.5778340e-01  -5.4885488e-01  -7.8427783e-02  -1.5321974e-01  -5.0472874e-02   1.5369701e-01   6.3148366e-02  -1.1337261e-01   1.4094006e-01   3.7587954e-01   1.1070914e-01   7.3235971e-02   3.6940186e-02   6.2696279e-02   3.3321199e-01   1.7376973e-01   6.1370976e-01   5.3014863e-01   6.8597007e-01   4.5561406e-01  -5.5351099e-01   6.0534809e-02  -7.4882999e-01  -7.8395494e-01  -2.4194533e-01  -4.5059393e-01  -1.2258281e-01  -1.8612447e-01   2.6488804e-01   2.3574032e-01   3.3040460e-01   1.5806739e-01   1.9110151e-02  -1.6534414e-01  -6.6438144e-02  -1.4338664e-01   3.9240026e-01   1.7573446e-01   1.5634334e-01   2.8161864e-01   3.3430754e-01  -3.3253309e-01  -2.1698210e-01  -4.0276596e-01   5.4099659e-01   5.9948689e-01   1.3546680e-01   2.6425431e-01  -2.2173240e-01   6.3719730e-02  -1.1070212e-01  -1.4155785e-01   1.5695150e-02  -1.9964558e-01   3.3240792e-01   2.8126339e-01   1.3438088e-01   4.6573013e-01   1.2166603e-01   2.6751815e-01  -4.2363620e-01  -4.7460143e-01   7.2565481e-03   1.0809129e-02   9.4185922e-02   5.6339403e-02  -2.1975087e-02   1.3126307e-01   1.1721761e-01  -1.2175024e-01  -3.3365539e-01  -3.7522460e-01
   2.1139998e-01   1.3414650e-01  -2.7783305e-01  -5.2873011e-02  -2.1494255e-01   2.3305904e-01   2.8833067e-01   5.6637755e-01   9.9668910e-02   4.8366523e-01   5.5502620e-01   1.0000000e+00   5.7087760e-01   8.4239764e-01   2.0330423e-01   5.8425591e-01   3.6746511e-02  -3.1993750e-02   2.0249802e-01   2.0099362e-01  -3.9658051e-01  -3.7065411e-01  -1.7075806e-01  -5.8471555e-02  -5.3432351e-01  -4.1286951e-01  -6.6600959e-01  -6.0792956e-01   3.2305764e-01   2.9236566e-01  -3.7319318e-01  -1.8544826e-01   1.2105567e-02   4.1623419e-02  -3.0127975e-01  -1.9398090e-01  -1.1624826e-01  -1.3503737e-02  -1.5617908e-01  -1.7824387e-01   8.9714729e-02   2.0068204e-01  -3.9028674e-01  -3.9396543e-01  -5.1882404e-01  -2.8480336e-01  -2.1124256e-01  -2.1117170e-01  -2.5160303e-01   1.3312509e-01  -3.3676568e-02  -1.2335155e-01  -3.8882561e-02   1.3150152e-01  -7.3256944e-02  -4.5225861e-02  -1.6759115e-01  -1.7284542e-01   1.3449603e-01  -1.2589544e-01   5.2795128e-01   6.1841709e-01   3.3750031e-01   3.9502170e-01  -2.6569855e-01   5.5020441e-01  -4.2759395e-01  -3.9327243e-01   3.0386998e-02  -1.4909471e-01   4.4498621e-02   1.4459842e-02   2.4706231e-01   3.0590239e-01   2.4708668e-01   1.9868739e-01   9.4431809e-02   6.6132079e-02  -1.7331878e-01  -2.1487863e-01   1.0287025e-01   2.5512149e-02  -5.3484581e-02   2.1615649e-01   1.4444405e-01   1.2783337e-01  -1.8465022e-01  -2.8760337e-01   4.0677639e-01   5.5159627e-01   1.4913085e-01   6.2327336e-02   4.3013546e-02  -6.5419035e-02  -3.7018671e-02   1.9388244e-01  -1.1040002e-02   2.0168159e-03   5.5346520e-02   3.5919017e-02  -1.4091938e-02   1.7036770e-01  -1.4283081e-01   3.4141225e-02  -2.0457392e-01  -4.0069781e-01  -1.7757335e-03   2.1150578e-02   1.9521053e-01   2.3546030e-01   1.2943373e-01  -4.7500796e-02  -1.6743384e-03  -2.2239410e-01  -2.3348443e-01  -1.9392945e-01
   2.8326881e-01   2.1774686e-01  -3.8882637e-01  -4.4106742e-01  -1.3703323e-01  -2.7714085e-02   2.8457947e-01   2.6484212e-01   2.2109661e-02   2.7442610e-01   8.4600015e-01   5.7087760e-01   1.0000000e+00   7.0659529e-01   6.5278702e-01   6.6063574e-01   1.0245754e-01  -7.4084236e-02   3.8723403e-01   2.2578978e-01  -5.1859499e-01  -4.9830122e-01  -2.6074830e-01  -3.5849329e-01  -6.5453918e-01  -6.3336532e-01  -5.4696693e-01  -6.2382908e-01   4.1725167e-01   2.8970144e-01  -4.9892257e-01  -4.6718963e-01  -1.7810458e-01  -2.9786028e-01  -4.3953760e-01  -4.0128086e-01  -9.6077796e-03  -1.1378351e-03  -1.0488488e-01  -1.9751436e-01   1.5395626e-01   1.4670287e-01  -4.2017641e-01  -4.3205165e-01  -5.2811644e-01  -4.3194983e-01  -1.3946765e-01  -1.6805291e-01  -1.3518274e-01   1.5055599e-01   8.1423707e-02  -4.4234078e-02   1.5263334e-01   3.5823510e-01   1.9180899e-01   1.0353852e-01  -1.9656481e-01  -1.2479434e-01   3.1084274e-01   9.9305577e-02   6.4159700e-01   4.8449525e-01   5.8627049e-01   2.9087301e-01  -3.2758453e-01   2.1039101e-01  -6.3355439e-01  -6.7014630e-01  -1.8425046e-01  -3.4354834e-01  -1.3162823e-01  -2.2790234e-01   1.5343161e-01   8.8019176e-02   2.7811538e-01   5.2908193e-02  -3.9144138e-02  -1.3446109e-01  -1.1828660e-01  -2.7509993e-01   2.3838715e-01   4.2649816e-02   2.3705863e-01   3.4997561e-01   4.5991070e-01  -1.6512362e-01  -8.4203893e-02  -2.2362958e-01   7.2286500e-01   5.7662589e-01   3.8155932e-02   1.6749060e-01  -2.1897785e-01  -3.0491819e-02  -5.7112822e-02  -9.5058721e-02  -2.3547292e-02  -2.0363042e-01   1.7250620e-01   1.0987985e-01   8.3314104e-03   2.5380825e-01  -1.4528163e-02   1.2117218e-01  -4.4254574e-01  -5.0377231e-01  -4.6728924e-02   2.0236017e-02   9.5684703e-02   5.4676794e-02   2.5692732e-02  -3.5794282e-03   2.5658966e-02  -2.5690620e-01  -3.7367427e-01  -4.0824712e-01
   6.3929369e-02  -4.3280789e-03  -2.7823495e-01  -4.5509667e-02  -2.3482499e-01   3.2186237e-01   3.7305776e-01   6.6728647e-01   1.1059951e-01   5.1331785e-01   5.3570531e-01   8.4239764e-01   7.0659529e-01   1.0000000e+00   3.3235482e-01   6.8408963e-01  -1.1894597e-01  -2.4629126e-01   1.7516851e-01   6.0949368e-02  -3.7751244e-01  -3.3647643e-01  -1.6137601e-01  -1.6813538e-02  -5.1526256e-01  -3.5941239e-01  -6.1259864e-01  -5.3225082e-01   1.9683258e-01   1.0573341e-01  -3.8188034e-01  -2.3739628e-01  -5.8423498e-02  -5.3885577e-02  -2.7150503e-01  -1.5053770e-01  -4.8832579e-02   3.9390558e-02  -4.1810855e-02  -8.0440225e-02   8.1745626e-02   8.6837833e-02  -4.6944787e-01  -4.2840965e-01  -6.0353328e-01  -2.6874615e-01  -2.8732452e-01  -2.4798526e-01  -3.8263614e-01   1.8474684e-01  -1.6381210e-02  -4.1346588e-03   2.1752313e-02   1.7803197e-01  -5.3606504e-02  -8.8696619e-03  -3.3591378e-01  -3.0120863e-01   2.3070412e-01  -8.8448760e-02   6.3083460e-01   6.2394966e-01   2.7826464e-01   2.7290385e-01  -1.9696307e-01   6.6883307e-01  -4.5670488e-01  -3.9183667e-01   5.5213131e-02  -1.1176246e-01   3.6752079e-02  -4.9923213e-02   1.3561269e-01   1.4108755e-01   1.9914943e-01   8.1191806e-02  -1.0514013e-02  -1.9642977e-02  -1.4833940e-01  -3.0996375e-01  -3.6704430e-02  -9.5239897e-02  -6.3957061e-02   1.8343095e-01   1.2448448e-01   1.1642991e-01  -2.1610856e-01  -1.9085366e-01   5.0061708e-01   5.3088248e-01   1.0208356e-01   5.3333100e-02   4.5258925e-02  -1.3318550e-01  -8.0232315e-02   1.0830738e-01  -1.2473035e-01  -2.4541352e-02  -7.5955518e-02  -8.5505302e-02  -8.1127708e-02   6.9413518e-02  -1.9228564e-01  -4.1433161e-02  -2.8591495e-01  -4.6551593e-01  -6.9826472e-02  -1.6467336e-02   7.9182699e-02   6.9350854e-02   1.0908085e-01  -1.8989570e-01  -1.7578959e-02  -3.0216216e-01  -2.9424172e-01  -2.2324348e-01
   9.8010668e-02   1.8724909e-01  -8.2865437e-02  -1.7254366e-01   8.2346894e-03   2.5201723e-02   1.6256637e-01   1.7884888e-02   1.8700632e-01   2.4533249e-01   5.5609031e-01   2.0330423e-01   6.5278702e-01   3.3235482e-01   1.0000000e+00   6.3715257e-01   8.9419484e-02  -5.8390428e-02   3.1845323e-01   3.1652789e-01  -1.2171593e-01  -6.1312574e-02   3.5814059e-02  -1.3012040e-01  -4.0905462e-01  -3.0333614e-01  -2.3933323e-01  -2.9647373e-01   3.9031276e-01   2.9558103e-01  -1.2357440e-01  -1.4107613e-01  -1.5949948e-01  -2.4361190e-01  -3.2770532e-01  -3.6554007e-01   9.8456032e-04   3.5475699e-02  -1.2151991e-01  -2.1109451e-01   1.8254984e-01   1.9051138e-01  -1.2816378e-01  -2.4722004e-01  -2.0506817e-01  -3.8736839e-01   1.9076327e-02  -8.3807684e-02   1.9487369e-03  -4.1949525e-02  -1.0388800e-02  -1.4968436e-01   1.7466782e-02   1.2559980e-01   7.4533082e-02  -1.5927619e-01  -2.1843847e-01  -4.9170966e-02  -3.6455475e-02   2.0207002e-02   2.6800777e-01   1.0397401e-01   4.4574739e-01   7.2154858e-02  -1.1891102e-01  -9.7147396e-02  -5.2880982e-01  -5.7434473e-01  -2.0360293e-01  -2.3303178e-01   2.0565928e-01   8.4675429e-02   3.1283571e-01   6.6308682e-02   3.4623687e-01   1.6631577e-01  -2.2244843e-02  -1.0542276e-01  -2.1161837e-02  -1.8910026e-01   2.6531784e-01   1.6288603e-01   3.9931525e-01   4.3875174e-01   4.0932897e-01  -1.5303900e-01  -7.8727417e-02  -2.2032002e-01   4.1066850e-01   2.6410540e-01   9.7179750e-02   7.5698997e-02  -4.1763838e-02   9.2060439e-02   5.1580487e-02  -1.6035896e-01   2.3099390e-02  -2.1803096e-01   2.3250901e-01   1.4074582e-01   2.7840032e-02   2.1835036e-01  -3.4364032e-02  -2.7784360e-02  -4.6448966e-01  -4.3605531e-01  -1.7074913e-01   3.9485978e-03   7.0432385e-02  -2.4233973e-02  -7.6678624e-02   1.0630829e-01  -4.6689318e-03  -1.5325641e-01  -2.2254965e-01  -2.6168197e-01
   1.6821504e-01   1.1976676e-01  -2.5493825e-01  -1.1410288e-01  -2.4453735e-01   7.5814639e-02   1.9072938e-01   3.0607388e-01   1.9625757e-02   4.1647767e-01   5.3547070e-01   5.8425591e-01   6.6063574e-01   6.8408963e-01   6.3715257e-01   1.0000000e+00  -1.9518681e-02  -1.8717009e-01   2.0776473e-01   1.9663741e-01  -3.0142169e-01  -1.9269931e-01  -5.2263862e-02  -2.2782289e-02  -4.9742922e-01  -3.5989842e-01  -4.3403330e-01  -4.2196221e-01   3.0909038e-01   2.7569953e-01  -2.3507788e-01  -1.4414305e-01  -6.2808121e-02  -1.4174480e-01  -3.2765942e-01  -2.7846115e-01   1.5374844e-01   1.6861358e-01  -3.4670928e-02  -7.3369510e-02   2.9745430e-01   2.5973445e-01  -3.0449010e-01  -3.5150566e-01  -3.9397107e-01  -2.8195850e-01  -1.3636123e-01  -1.8255984e-01  -1.5657115e-01   5.2121955e-02  -4.2590584e-02  -1.0874907e-01   2.9426862e-02   2.2358494e-01   4.7594565e-02   1.9273473e-02  -2.3194148e-01  -1.1239004e-01   8.3976361e-02  -4.3409523e-02   3.6624786e-01   3.6208760e-01   3.3718662e-01   1.6455035e-01  -2.0084640e-01   2.5643850e-01  -5.1338744e-01  -5.1320884e-01  -5.3563605e-02  -1.6000049e-01   2.0948956e-01   8.1711152e-02   1.7986949e-01   1.2734473e-01   2.6294072e-01   1.3461051e-01   7.3595348e-02   6.3359497e-02  -1.2245478e-01  -2.1279574e-01   8.0461264e-02  -1.3031912e-02   2.5790029e-01   4.9524615e-01   2.5635828e-01   6.0678443e-02  -8.7834015e-02  -1.0965646e-01   4.1343384e-01   4.4728246e-01   7.3192185e-02   8.4462866e-02   6.5561983e-03  -7.9163299e-02  -6.7664955e-03   7.6211685e-02  -5.7377481e-02  -2.9178994e-02   4.1993321e-02   3.4977653e-02  -2.8247683e-02   5.1443665e-02  -1.9288253e-01  -2.2231549e-02  -3.8280992e-01  -3.9990267e-01  -8.1811967e-02   9.1577770e-02   1.3691255e-01   6.1511476e-02  -8.6041234e-02  -8.2069388e-02  -1.7272015e-01  -3.2801710e-01  -3.4652437e-01  -3.6917815e-01
   3.7937703e-01   5.5310929e-01  -3.2245021e-01  -3.8895274e-01  -6.5118009e-02  -7.4603773e-02  -1.6898687e-01  -1.5574685e-01  -1.2153142e-02  -1.6417126e-02   3.5124785e-01   3.6746511e-02   1.0245754e-01  -1.1894597e-01   8.9419484e-02  -1.9518681e-02   1.0000000e+00   7.6609193e-01   1.4479504e-01   2.3372234e-01  -4.8380613e-02  -1.4643290e-01  -4.3797922e-01  -4.5793761e-01  -2.2533970e-01  -3.1241632e-01  -1.7438844e-01  -2.3978596e-01   6.8538899e-01   6.4572615e-01  -2.5167526e-01  -3.3166336e-01  -4.0118665e-02  -1.2900659e-02  -3.7765187e-01  -4.2376310e-01  -1.4763128e-01  -9.5325506e-02  -6.8800063e-02  -1.5039037e-01   2.6903721e-01   4.1556892e-01   1.4623826e-01   2.4596729e-02  -3.6849497e-02  -2.0904912e-01   3.0702796e-01   2.0976741e-01   1.3197618e-01  -7.6082176e-02  -7.3802388e-02  -2.8448391e-01   8.2872272e-02   1.3617359e-01   2.2411787e-01   1.8107918e-01   7.0884890e-01   5.1951391e-01  -2.0218222e-02   1.7613546e-01   1.1230932e-01   1.4561212e-01   3.9858043e-01   4.1000429e-01  -4.5188860e-01  -3.7509557e-01  -3.8479235e-01  -4.5282414e-01  -7.6543985e-02  -3.1546671e-01  -2.5433496e-01  -2.4010293e-01   4.0193881e-01   4.9977904e-01   4.3626985e-01   4.0394100e-01   2.7115542e-01   2.2226926e-01   5.3833998e-01   5.5264406e-01   7.3213778e-01   5.8150663e-01   2.6078850e-01   1.9000220e-01   8.3146773e-02  -2.7433072e-01  -2.6508729e-01  -3.0246938e-01   1.0210360e-01   1.3147422e-01  -4.8678798e-02  -3.1661916e-02  -3.2547723e-01  -1.3011964e-01   2.1102853e-02  -1.0669900e-01   3.4912699e-01  -5.9680691e-03   4.4874279e-01   4.4957282e-01   2.6528732e-02   1.9735677e-01   1.6431114e-01   2.3275033e-01  -1.6375923e-01  -1.6374010e-01  -3.3827563e-01  -1.2337951e-01   7.8794543e-02   1.5193113e-01   2.9138453e-02   4.5541248e-01   2.1489013e-01   1.7576983e-01  -1.0833196e-01  -5.6921863e-03
   3.4012025e-01   6.5745128e-01  -3.5244605e-01  -2.9882280e-01  -6.6399184e-02  -7.9793933e-02  -3.2107997e-01  -2.3380637e-01  -2.2049043e-02  -8.5879521e-02   1.6989525e-01  -3.1993750e-02  -7.4084236e-02  -2.4629126e-01  -5.8390428e-02  -1.8717009e-01   7.6609193e-01   1.0000000e+00   8.7943585e-03   2.4431406e-01  -1.2115789e-01  -2.3572269e-01  -3.9580520e-01  -4.2214201e-01  -1.3295769e-01  -2.5449649e-01  -7.3463403e-02  -1.8409497e-01   3.8845922e-01   6.2402334e-01  -2.3214043e-01  -2.7573655e-01  -9.4043301e-02  -1.2210900e-03  -2.4397178e-01  -3.4641113e-01  -2.6109712e-01  -1.9289155e-01  -2.0583071e-01  -2.3600852e-01   1.3079005e-01   3.5732034e-01   1.6531136e-01   2.9823686e-02   9.3362770e-02  -1.7614580e-01   3.5776107e-01   1.8392788e-01   2.2058859e-01  -9.4595297e-02  -3.4694083e-02  -2.8923095e-01   1.4733434e-01   1.8045389e-01   2.1936087e-01   1.2240535e-01   7.2588034e-01   6.7984775e-01  -5.4451892e-02   3.2628965e-01  -4.1506572e-02   7.7815336e-02   3.0336788e-01   4.4938440e-01  -3.5267518e-01  -4.2272514e-01  -2.2882277e-01  -3.0120478e-01  -1.8062836e-01  -3.3955248e-01  -3.8584758e-01  -2.9939357e-01   1.6377949e-01   4.0294389e-01   1.7033559e-01   2.2762994e-01   2.5609350e-01   2.5327319e-01   2.8161029e-01   6.7905709e-01   6.8088963e-01   7.6273671e-01   1.2937109e-01   1.4410678e-01   5.4866381e-02  -2.1335498e-01  -2.2626582e-01  -2.2610019e-01  -6.1189033e-02   1.1400640e-01   5.0496722e-02   4.5752134e-02  -2.3371118e-01  -2.9023150e-02   9.0038616e-03  -1.1055214e-01   3.1067932e-01  -4.6756036e-02   5.5254354e-01   3.8537964e-01   1.3376493e-01   1.2417909e-01   2.7152730e-01   1.8282833e-01  -7.7691965e-02  -2.0487826e-02  -2.5756513e-01  -1.5751128e-01   5.5635032e-02   6.6678330e-02  -6.7936593e-02   4.7155942e-01   2.0180311e-01   2.6103462e-01  -4.7747229e-02  -9.7610310e-03
   2.4066172e-01   7.0089069e-02   1.8096831e-01  -5.3791117e-02  -2.8338027e-02  -5.7005606e-02   2.2596076e-01  -2.1057221e-01   1.2159471e-01   1.7957864e-01   4.4910563e-01   2.0249802e-01   3.8723403e-01   1.7516851e-01   3.1845323e-01   2.0776473e-01   1.4479504e-01   8.7943585e-03   1.0000000e+00   8.1321072e-01  -7.8467436e-02  -1.6732510e-01   1.8840532e-01   4.3909944e-02  -2.2688746e-01  -2.2460583e-01  -1.5303586e-01  -2.2286080e-01   4.3435292e-01   3.6584144e-01   2.4748676e-02   9.1829424e-02   1.9220920e-01   6.7352050e-02  -1.7534168e-01  -1.5065222e-01  -2.1491772e-02  -2.6498401e-02  -3.4584077e-02  -9.6115334e-02   1.0110689e-01   1.8245066e-01  -2.0856105e-01  -1.8868683e-01  -2.5781139e-01  -3.1844814e-01  -2.1473586e-01  -1.4915399e-01  -3.4665599e-01  -4.0104251e-01  -4.4175811e-01  -5.3435318e-01  -2.8671975e-01   2.1681649e-02  -1.9337281e-01  -1.1328541e-01  -5.7177038e-02  -8.0144444e-03  -2.3250714e-01  -3.3879398e-01  -1.2248756e-02  -1.2403423e-01   8.4233047e-02  -1.7326437e-01   6.9641796e-02  -7.7203141e-02  -2.8171696e-01  -3.7061541e-01   2.6357949e-01  -1.5223171e-03   1.1272418e-01   1.5061101e-01   3.6018686e-01   3.2436181e-01   3.9414749e-01   4.3655710e-01   1.8355924e-02   1.8399818e-02   4.6827512e-02   6.0097567e-02   1.3585110e-01  -6.8122820e-02   4.2614734e-01   4.3337697e-01   2.5464799e-01   3.2137430e-02   1.0554622e-01  -4.2177655e-02   1.6614226e-01   1.9247336e-03   9.9619969e-03   3.4904938e-01  -8.3903916e-02   2.7124065e-01  -1.6322095e-01  -1.5407027e-01  -5.4770127e-02  -1.6918518e-01  -1.0760950e-02   1.2919917e-01  -1.1941827e-01   2.9566814e-01   3.4153042e-03   8.7243144e-02  -1.9249688e-01  -1.0586416e-01  -8.2287798e-02  -1.8684367e-01   6.3460534e-02   6.5926298e-02  -3.2113485e-02  -7.5854409e-03  -5.8915213e-02  -1.5480045e-01  -1.0639147e-01  -8.2140720e-02
   3.0883137e-01   2.7982633e-01   1.4890551e-01   6.8571534e-02  -3.0816952e-02  -8.6680131e-02   1.5390858e-01  -2.2556431e-01   1.9272277e-01   1.6800031e-01   3.5213771e-01   2.0099362e-01   2.2578978e-01   6.0949368e-02   3.1652789e-01   1.9663741e-01   2.3372234e-01   2.4431406e-01   8.1321072e-01   1.0000000e+00  -8.4171288e-02  -7.9401799e-02   1.8539393e-01   3.6044929e-02  -2.3524489e-01  -2.6465033e-01  -1.1784718e-01  -2.0217024e-01   4.5458598e-01   5.6479780e-01   2.2423503e-02   1.1716010e-01   1.0208416e-01   6.1914636e-02  -2.8344395e-01  -2.8607021e-01  -1.0714262e-01  -1.1207990e-02  -1.5313986e-01  -8.5522528e-02   1.1381475e-01   3.6399178e-01  -1.0307171e-01  -1.5176124e-01  -1.7586496e-01  -3.7820256e-01  -1.1229047e-01  -1.2803196e-01  -1.9938751e-01  -4.0278920e-01  -3.5205541e-01  -5.2903607e-01  -2.6353062e-01   4.3896677e-02  -1.2293188e-01  -6.9834660e-02   8.6801680e-02   1.9308920e-01  -3.8677671e-01  -2.6867118e-01  -2.0843535e-01  -1.7518163e-01   6.8632468e-02  -7.8560664e-02  -2.6171399e-02  -2.5253922e-01  -3.4431822e-01  -4.1099921e-01   2.5548626e-01   6.1172425e-02   1.0759805e-01   2.5061219e-01   3.3940938e-01   4.7574089e-01   3.4505034e-01   4.9143492e-01   8.4283701e-02   1.1206958e-01  -6.0650877e-03   1.8297636e-01   2.5362434e-01   1.4107389e-01   4.0920632e-01   4.9466435e-01   2.0048366e-01  -3.1676042e-02   3.9535169e-02  -1.2751247e-01   5.7827708e-02   1.3501204e-02   1.6207754e-01   4.8149201e-01  -4.2468785e-03   4.1156342e-01  -7.8096677e-02  -7.6330038e-02   4.2998815e-02  -9.9823573e-02   2.2615759e-01   2.9393418e-01  -5.6540625e-02   2.7353224e-01   1.3062922e-01   1.1886749e-01  -9.8880253e-02  -3.2811328e-02  -6.4289153e-02  -1.5632110e-01   1.4035387e-01   1.4376940e-01  -1.0793634e-01   2.0734033e-01   8.0661918e-02   2.3015710e-02  -1.0362763e-02  -1.0434059e-02
  -3.7962890e-01  -3.3528322e-01   5.5058185e-01   3.7403702e-01   3.4331299e-01   1.4942810e-01  -3.6211483e-02  -1.8896195e-01   8.8437296e-02  -8.2646305e-02  -5.6716560e-01  -3.9658051e-01  -5.1859499e-01  -3.7751244e-01  -1.2171593e-01  -3.0142169e-01  -4.8380613e-02  -1.2115789e-01  -7.8467436e-02  -8.4171288e-02   1.0000000e+00   8.1004314e-01   5.2882119e-01   4.7402044e-01   6.2695660e-01   7.1461554e-01   6.6191863e-01   6.8263952e-01  -2.6634957e-02  -6.6123438e-02   6.6935115e-01   5.9693503e-01   3.5702189e-01   4.0687430e-01   4.5601811e-01   3.5870097e-01   2.5892947e-01   3.4158041e-01   3.6353433e-01   3.1101468e-01   1.5441695e-01   5.5162733e-02   3.9894496e-01   4.1884235e-01   3.1251203e-01   2.5801191e-01   1.2052636e-01   2.1525207e-01  -8.9602455e-02  -2.0490884e-01  -2.1823623e-01  -9.8336594e-02  -1.8764308e-01  -2.5171618e-01  -1.4048165e-01  -1.4413469e-01  -5.2074183e-03  -7.1384589e-02  -4.3154353e-01  -3.0527400e-01  -3.6876174e-01  -3.9079219e-01  -3.8185490e-01  -3.3100753e-01   3.9024398e-01  -1.3132749e-01   3.9407327e-01   3.9168488e-01   1.9154189e-01   2.6102417e-01   3.9324038e-01   4.2102942e-01   2.2838866e-01   1.3539941e-01   7.8491554e-02   2.4236635e-01   1.4974104e-01   3.2500215e-01   2.5160736e-01   1.3897877e-01  -2.3431399e-01  -1.1905989e-01   1.1344685e-01  -7.7004944e-02  -3.0155578e-01   1.5154748e-01   1.9140700e-02   2.3910040e-01  -2.6981944e-01  -4.1887318e-01  -2.3228498e-01  -2.9421006e-01   9.7937483e-02  -1.0618203e-01  -3.1408609e-02  -6.7609768e-03  -1.4350786e-01  -8.8421350e-02  -4.0124955e-01  -2.9289647e-01  -2.4025028e-01  -2.2872880e-01  -1.2557651e-01  -1.2398623e-01   3.3657054e-01   3.7178329e-01  -2.5469762e-01  -5.3391784e-02  -1.9140602e-01   7.9504996e-02   5.1233617e-02  -1.7834071e-01  -1.6433347e-01   6.6336017e-02   3.1517658e-01   3.4950664e-01
  -3.3451664e-01  -3.3139047e-01   5.8291172e-01   4.2327265e-01   3.5059144e-01   1.0817071e-01   4.8772945e-02  -1.2704321e-01   1.0852036e-01  -8.2562285e-02  -5.6010724e-01  -3.7065411e-01  -4.9830122e-01  -3.3647643e-01  -6.1312574e-02  -1.9269931e-01  -1.4643290e-01  -2.3572269e-01  -1.6732510e-01  -7.9401799e-02   8.1004314e-01   1.0000000e+00   5.1415313e-01   4.5699548e-01   5.9471638e-01   6.9887586e-01   5.4730187e-01   6.5515981e-01  -3.2407120e-02  -7.4977590e-02   6.4331478e-01   5.9087477e-01   4.1275070e-01   4.1042774e-01   4.0161163e-01   3.2335710e-01   2.5281396e-01   3.4591803e-01   3.9026375e-01   4.1699776e-01   7.7826227e-02   1.2708966e-01   4.6312840e-01   4.0817702e-01   3.1262230e-01   3.0205679e-01   1.3318558e-01   2.0603710e-01  -9.6244507e-02  -1.4989865e-01  -1.5600178e-01   1.2154491e-02  -1.9857486e-01  -2.9990508e-01  -1.1534504e-01  -1.2604709e-01  -4.9046772e-02  -7.8081899e-02  -4.2487750e-01  -2.8578403e-01  -3.7506435e-01  -3.9167170e-01  -4.5448110e-01  -3.4962414e-01   3.7852590e-01  -9.9328299e-02   4.3460931e-01   4.6098514e-01   2.2286650e-01   3.7843628e-01   3.8011006e-01   4.7039228e-01   1.8223865e-01   1.1892508e-01   1.4766950e-01   2.9525043e-01   2.0858064e-01   3.3732948e-01   2.4551668e-01  -1.9909325e-03  -2.9258350e-01  -1.7967200e-01   1.8071187e-02  -6.2692672e-02  -3.8256657e-01   7.4551488e-02  -3.8079215e-02   1.5976004e-01  -4.0872316e-01  -4.6111715e-01  -3.2793487e-01  -3.5679615e-01   2.0543474e-03  -1.6639419e-01   3.9811811e-02   1.7612276e-01  -4.7931323e-02   1.4885380e-02  -3.8230473e-01  -3.3472103e-01  -3.5166384e-01  -3.5103418e-01  -3.2764374e-01  -3.2672825e-01   1.1313275e-01   1.4337053e-01  -1.2748717e-01   2.3810728e-04  -1.0899202e-02   9.5628445e-02   1.3007575e-01  -2.0754891e-01  -2.4506353e-01  -9.3643993e-02   7.7634647e-02   2.0713591e-01
  -5.1123942e-01  -5.6056955e-01   7.6129297e-01   5.6918150e-01   1.0072640e-01  -9.2544186e-02   8.5151710e-02  -2.2196799e-01   1.6067934e-02  -1.4780397e-01  -4.4018039e-01  -1.7075806e-01  -2.6074830e-01  -1.6137601e-01   3.5814059e-02  -5.2263862e-02  -4.3797922e-01  -3.9580520e-01   1.8840532e-01   1.8539393e-01   5.2882119e-01   5.1415313e-01   1.0000000e+00   8.6055810e-01   6.2247355e-01   6.6665324e-01   5.1253244e-01   5.4920930e-01  -2.5177942e-01  -1.7974701e-01   8.3675434e-01   8.1908435e-01   4.1287416e-01   4.1452437e-01   6.8625906e-01   6.2610429e-01   3.5532005e-01   4.2281595e-01   4.1739594e-01   4.2972843e-01   2.2107121e-01   1.8369627e-01   1.7515175e-01   1.4217197e-01   3.2379283e-01   2.7793010e-01  -9.4563890e-02   2.3627096e-02  -2.3912834e-01  -3.7424858e-01  -3.7328780e-01  -1.5235992e-01  -3.4635999e-01  -1.9494827e-01  -1.6306313e-01  -6.7806795e-02  -4.9237745e-01  -3.8783849e-01  -6.1513236e-01  -5.8817658e-01  -4.7860456e-01  -5.7627139e-01  -5.3804898e-01  -6.3963973e-01   7.9371791e-01   9.4545850e-03   5.3086023e-01   4.7369905e-01   2.3013643e-01   3.9124905e-01   3.1306230e-01   3.6777081e-01   7.3321760e-02  -6.5097892e-02   2.9159516e-02   1.5066893e-01   7.3403653e-02   2.4420837e-01  -4.9506198e-02  -7.0340857e-02  -3.9237155e-01  -2.4774044e-01   2.8740189e-01   3.1827382e-01   1.7024857e-01   5.3301718e-01   4.7802989e-01   5.6467123e-01  -1.2258921e-01  -4.1162239e-01  -1.3804088e-01  -5.2403980e-02   2.9028868e-01   2.2240835e-01   9.4527540e-02   1.4232287e-01  -9.1384787e-02  -1.6223574e-02  -4.3926301e-01  -2.5103330e-01  -3.6218736e-01  -1.8941449e-01  -2.6630918e-01  -3.5553469e-01   2.4419909e-01   3.0706724e-01  -1.3841499e-01  -1.6026850e-01   1.5213559e-01   1.7361062e-01   1.0237413e-01  -2.1224911e-01  -3.1916776e-01  -1.8946767e-01   2.2500209e-01   1.6518068e-01
  -6.3461195e-01  -6.3536828e-01   6.0420796e-01   7.3485436e-01  -7.9413881e-03   1.3606155e-01  -4.0295784e-02  -1.9133452e-02  -1.5548266e-02   1.5982646e-02  -5.5549745e-01  -5.8471555e-02  -3.5849329e-01  -1.6813538e-02  -1.3012040e-01  -2.2782289e-02  -4.5793761e-01  -4.2214201e-01   4.3909944e-02   3.6044929e-02   4.7402044e-01   4.5699548e-01   8.6055810e-01   1.0000000e+00   5.7854341e-01   7.0298303e-01   4.2022918e-01   5.3158191e-01  -3.8952713e-01  -2.8916417e-01   7.0621456e-01   7.6416882e-01   3.2004366e-01   3.7503731e-01   6.9887002e-01   7.1380928e-01   2.6077908e-01   3.7972077e-01   4.0957163e-01   4.0253714e-01   2.0200822e-01   1.2637613e-01   1.8239760e-01   1.9911378e-01   3.3367335e-01   4.1016575e-01  -6.9606506e-02   7.0074490e-02  -2.0978787e-01  -2.2504298e-01  -3.4833733e-01  -3.2662775e-02  -3.4333253e-01  -2.0780306e-01  -1.5882544e-01  -8.1711526e-02  -5.0284309e-01  -4.5312588e-01  -5.8920444e-01  -5.6789533e-01  -4.9640431e-01  -5.2204735e-01  -6.3534788e-01  -6.3286797e-01   7.5170117e-01   2.2284019e-01   5.4342498e-01   5.4279636e-01   2.6692998e-01   3.9194368e-01   2.7077226e-01   3.3979773e-01   6.8428441e-02  -3.1647286e-02   2.9191099e-02   1.2094626e-01   1.3377749e-01   3.4481624e-01  -1.5824429e-02  -2.6298731e-02  -4.2834650e-01  -2.4519203e-01   1.2873228e-01   2.0719962e-01   5.5556754e-02   6.7517662e-01   4.5542670e-01   6.1486402e-01  -1.6454256e-01  -4.0170806e-01  -2.3369456e-02  -1.7286754e-01   4.9986908e-01   1.0890033e-01   8.6433233e-02   1.4074668e-01  -1.0015573e-01   4.3385152e-02  -4.9206335e-01  -3.1860723e-01  -3.3410802e-01  -3.1630766e-01  -2.7306030e-01  -3.8228317e-01   3.2242709e-01   2.8623474e-01  -1.6944956e-01  -2.4723307e-01   5.6874449e-02   1.4437600e-01   1.0006474e-01  -3.4174941e-01  -3.3353262e-01  -2.2883311e-01   2.0408981e-01   2.2002199e-01
  -4.6006281e-01  -4.7092892e-01   6.1345792e-01   4.0583739e-01   2.8761547e-01  -9.6797885e-02  -1.6323747e-01  -3.5227467e-01  -9.2452385e-02  -4.2378495e-01  -7.2811334e-01  -5.3432351e-01  -6.5453918e-01  -5.1526256e-01  -4.0905462e-01  -4.9742922e-01  -2.2533970e-01  -1.3295769e-01  -2.2688746e-01  -2.3524489e-01   6.2695660e-01   5.9471638e-01   6.2247355e-01   5.7854341e-01   1.0000000e+00   8.7805932e-01   8.0029538e-01   8.3322459e-01  -3.6051911e-01  -2.4990093e-01   7.7011616e-01   6.5175394e-01   3.8094774e-01   4.2583355e-01   8.1119963e-01   7.1576061e-01   3.9037310e-01   3.5228654e-01   5.6976450e-01   5.9209919e-01   1.6813198e-01   1.2704279e-01   4.8333922e-01   4.6579728e-01   5.8214309e-01   5.3735163e-01   1.6914145e-01   2.4740921e-01  -7.3809131e-02  -2.1504187e-01  -2.0351605e-01   8.3299961e-02  -1.2246396e-01  -2.2193708e-01   3.2208319e-02   1.1724781e-01  -3.0278013e-02  -9.5487455e-02  -4.3887547e-01  -2.8896749e-01  -5.5355510e-01  -5.9990262e-01  -6.3671617e-01  -4.9271876e-01   6.6155629e-01  -1.4292425e-01   8.1022547e-01   7.6752252e-01   2.0761725e-01   4.3613066e-01  -7.4437079e-04   6.7410624e-02  -7.4550412e-02  -1.4140255e-01  -1.6400243e-01  -4.0073893e-02   2.3573420e-01   3.4355528e-01   2.3929428e-01   2.0512427e-01  -2.8567798e-01  -9.4323631e-02   8.5972627e-02  -3.3077247e-03  -8.0585218e-02   3.8587458e-01   3.1631000e-01   6.2343513e-01  -4.1553196e-01  -5.6390242e-01  -3.1853634e-01  -3.6357786e-01   9.8739719e-02  -5.6036791e-02   9.6496792e-02   1.6287606e-01   4.4741327e-02   1.1000262e-01  -3.7312907e-01  -2.5387164e-01  -3.1359283e-01  -3.6873084e-01  -1.5978390e-01  -2.8975157e-01   4.0163861e-01   4.7431575e-01  -2.2325002e-01  -1.5568918e-01   4.8022706e-02   1.1073542e-01   1.6653975e-01  -1.3943127e-01  -2.4460356e-01   5.0026236e-02   3.2453309e-01   2.6562143e-01
  -5.8399603e-01  -5.6411001e-01   6.7551809e-01   5.6420719e-01   2.8437291e-01   1.7032320e-01  -2.8048776e-02  -1.0886510e-01   6.7718970e-03  -1.7074589e-01  -7.7045457e-01  -4.1286951e-01  -6.3336532e-01  -3.5941239e-01  -3.0333614e-01  -3.5989842e-01  -3.1241632e-01  -2.5449649e-01  -2.2460583e-01  -2.6465033e-01   7.1461554e-01   6.9887586e-01   6.6665324e-01   7.0298303e-01   8.7805932e-01   1.0000000e+00   6.6863686e-01   7.8554560e-01  -3.7388648e-01  -3.0182007e-01   8.3361658e-01   7.9239783e-01   4.5429140e-01   5.4965477e-01   7.8684255e-01   7.4269986e-01   2.9859627e-01   3.2125090e-01   4.6922763e-01   5.0061134e-01   1.1832098e-01   4.4938042e-02   4.3420730e-01   4.0449925e-01   5.3134321e-01   5.5496314e-01   6.9357892e-02   1.6754877e-01  -1.5884060e-01  -2.4587266e-01  -3.3113638e-01  -2.4182289e-02  -2.1014355e-01  -3.4267341e-01  -1.6612363e-01  -1.3200127e-01  -1.5810057e-01  -2.3501729e-01  -5.0382047e-01  -4.1635471e-01  -4.7710988e-01  -4.8929053e-01  -6.1517029e-01  -5.0470398e-01   6.7957276e-01   6.2049686e-02   7.4813066e-01   7.5276505e-01   2.3574791e-01   4.5347375e-01   2.1802876e-01   2.6703772e-01   2.8800760e-02  -9.6211805e-02  -5.3394086e-02   8.1953305e-02   1.3996608e-01   3.3048799e-01   1.9242138e-01   1.3394299e-01  -3.4237101e-01  -1.3307791e-01   4.3792039e-02  -3.0114184e-02  -1.8598610e-01   4.6497337e-01   2.1697916e-01   4.9538741e-01  -4.4877671e-01  -5.5226688e-01  -2.1765502e-01  -3.8061466e-01   2.0550922e-01  -1.1400629e-01   1.2551973e-01   1.9533533e-01  -8.9235733e-02   4.9431631e-02  -4.8520020e-01  -3.7864710e-01  -3.2158310e-01  -3.8716735e-01  -2.7855116e-01  -3.8263885e-01   3.5864082e-01   3.6119412e-01  -2.3114155e-01  -1.8519011e-01   4.5019213e-02   1.3910098e-01   1.3747974e-01  -2.6528844e-01  -3.3372983e-01  -3.0099508e-02   2.7923911e-01   2.6253476e-01
  -3.4515884e-01  -2.9207543e-01   4.6259491e-01   2.9947022e-01   3.7956524e-01  -8.2635792e-02  -2.5150602e-01  -4.3689774e-01  -1.2656531e-01  -3.6845024e-01  -6.5234698e-01  -6.6600959e-01  -5.4696693e-01  -6.1259864e-01  -2.3933323e-01  -4.3403330e-01  -1.7438844e-01  -7.3463403e-02  -1.5303586e-01  -1.1784718e-01   6.6191863e-01   5.4730187e-01   5.1253244e-01   4.2022918e-01   8.0029538e-01   6.6863686e-01   1.0000000e+00   9.0008156e-01  -3.6186355e-01  -2.5146111e-01   6.2207080e-01   5.0128936e-01   1.9534992e-01   2.0572645e-01   6.2441412e-01   4.8220791e-01   4.2246917e-01   3.3653752e-01   4.2698182e-01   4.2192913e-01   1.0777777e-01  -1.6442799e-02   4.5797208e-01   4.4557324e-01   5.7498596e-01   3.8763776e-01   1.4293882e-01   1.7643183e-01   6.8942263e-02  -2.2953383e-01  -1.5427507e-01   1.7346782e-02  -1.2785527e-01  -2.0549075e-01   3.9209633e-02   3.3008095e-02   2.6089569e-02   3.1747556e-02  -4.1093729e-01  -1.6164325e-01  -6.2987789e-01  -6.0565790e-01  -5.3659562e-01  -5.0740498e-01   5.2253426e-01  -3.0935148e-01   6.0872094e-01   5.4140784e-01   2.8671417e-02   2.5220589e-01  -1.1953179e-02   4.0211767e-02  -1.9805536e-01  -2.3964882e-01  -2.8768636e-01  -1.7046956e-01   1.4448530e-01   2.5843811e-01   1.3530526e-01   1.7362664e-01  -2.2964189e-01  -1.1518541e-01   1.6571026e-01  -2.0803896e-02   1.8943137e-02   2.5459897e-01   3.1702963e-01   5.6409510e-01  -3.2417304e-01  -5.3085617e-01  -1.5054740e-01  -2.1040843e-01   1.3008497e-01   4.8900414e-02   3.7773109e-02  -5.9792099e-03  -5.8724692e-02  -3.2489405e-02  -2.8603405e-01  -2.0990519e-01  -1.6795726e-01  -2.4790820e-01   1.1036645e-01  -8.1895988e-02   4.6180854e-01   5.9807960e-01  -1.2535197e-01  -1.6727712e-01  -1.0837231e-01  -1.4435179e-02  -6.9663699e-02  -1.1777073e-01  -1.9960388e-01   2.0211521e-01   4.1750213e-01   3.2361234e-01
  -4.1172370e-01  -3.6546072e-01   5.4502659e-01   4.1856078e-01   3.5510646e-01   7.6160795e-02  -1.9173412e-01  -3.4984585e-01  -1.0007576e-01  -3.5803837e-01  -7.3736460e-01  -6.0792956e-01  -6.2382908e-01  -5.3225082e-01  -2.9647373e-01  -4.2196221e-01  -2.3978596e-01  -1.8409497e-01  -2.2286080e-01  -2.0217024e-01   6.8263952e-01   6.5515981e-01   5.4920930e-01   5.3158191e-01   8.3322459e-01   7.8554560e-01   9.0008156e-01   1.0000000e+00  -4.1143590e-01  -3.2405718e-01   6.4315004e-01   5.3505602e-01   2.6082829e-01   2.7911704e-01   6.8628209e-01   5.8346006e-01   3.7180336e-01   2.7988877e-01   4.8268377e-01   4.7602085e-01   9.1652156e-02  -4.8979171e-02   4.9799457e-01   4.5513358e-01   5.8590924e-01   4.4506578e-01   1.3511991e-01   1.9581674e-01   4.3262912e-02  -2.4124475e-01  -1.1578157e-01   4.4241959e-02  -1.2135949e-01  -2.3204509e-01   3.4780844e-02   3.0196641e-02  -9.5401608e-03  -2.2037840e-02  -4.2537965e-01  -2.1993811e-01  -6.0247797e-01  -6.1335891e-01  -6.0713814e-01  -5.2078176e-01   5.5960612e-01  -2.3467605e-01   6.9081162e-01   6.4508683e-01   1.0448316e-01   3.6351484e-01   5.7126153e-02   1.0270248e-01  -1.4490308e-01  -1.9244727e-01  -2.5942850e-01  -1.1911285e-01   1.5834368e-01   3.0628621e-01   2.2827704e-01   1.5063241e-01  -2.7567480e-01  -1.5151104e-01   5.4920766e-02  -1.1999994e-01  -8.7496154e-02   2.9068882e-01   2.5404425e-01   5.2184026e-01  -3.8154571e-01  -5.9038177e-01  -1.7202125e-01  -2.1887857e-01   1.7514169e-01   8.4413381e-02   1.0923360e-01   1.2319810e-01  -2.1148001e-02   8.4943860e-02  -3.5097340e-01  -2.2117983e-01  -2.3927999e-01  -2.7499198e-01  -8.2760144e-02  -1.9341901e-01   3.8697924e-01   4.9940915e-01  -8.0025158e-02  -1.1044510e-01  -3.9845439e-02   6.4505933e-02   5.7754840e-02  -1.8981991e-01  -1.8217524e-01   1.1121012e-01   3.2725016e-01   3.5093133e-01
   3.4208488e-01   3.0802867e-01  -1.7437211e-01  -3.4152875e-01   4.7005892e-02  -3.5896912e-02   1.7697071e-01  -2.1720083e-02   1.8899819e-01   1.7265375e-01   6.2218932e-01   3.2305764e-01   4.1725167e-01   1.9683258e-01   3.9031276e-01   3.0909038e-01   6.8538899e-01   3.8845922e-01   4.3435292e-01   4.5458598e-01  -2.6634957e-02  -3.2407120e-02  -2.5177942e-01  -3.8952713e-01  -3.6051911e-01  -3.7388648e-01  -3.6186355e-01  -4.1143590e-01   1.0000000e+00   7.4485230e-01  -2.1289209e-01  -2.2919955e-01   1.9411013e-02  -2.8570907e-02  -4.7088002e-01  -4.8355091e-01  -5.5482175e-02   1.0113346e-01  -2.2972244e-02  -5.3557258e-02   3.3562820e-01   5.2301966e-01  -7.6593086e-02  -1.0641403e-01  -3.9310262e-01  -4.1416985e-01   7.0071612e-02   5.5801204e-02  -1.8916801e-01  -1.6014021e-01  -1.7663175e-01  -3.8152381e-01  -2.4944515e-02   1.2991754e-01   7.9077818e-02   3.8752479e-02   2.9931900e-01   1.6863996e-01  -8.2701256e-02  -1.1888621e-01   3.0324698e-01   2.0392029e-01   4.8562657e-01   3.1227677e-01  -4.2561895e-01  -2.0190077e-01  -5.6710037e-01  -6.0521993e-01  -9.7179962e-03  -2.5956521e-01  -1.7076473e-02   3.0618233e-02   6.1992708e-01   6.0937740e-01   6.5719462e-01   6.3387172e-01   2.1079575e-01   1.3859795e-01   3.9222288e-01   1.9074593e-01   5.2864476e-01   3.0086301e-01   4.1108107e-01   3.9366166e-01   1.1062887e-01  -2.9019962e-01  -2.5095296e-01  -3.5858935e-01   2.3383675e-01   2.1572551e-01  -1.6557547e-01   3.4632828e-02  -4.0917970e-01  -9.5299652e-02  -1.0786350e-01  -8.9479625e-02   1.6334864e-01  -1.6258072e-01   2.3542463e-01   2.4533441e-01  -1.4567180e-01   2.4812037e-01  -1.1352946e-01   9.6615807e-02  -3.7106150e-01  -3.7736749e-01  -2.9835097e-01  -7.3515746e-02   7.8673597e-02   2.2761196e-01   1.2760513e-01   2.1509490e-01   6.7200201e-02  -1.2612377e-01  -2.3126105e-01  -9.5424151e-02
   3.8017864e-01   5.0862712e-01  -1.8712660e-01  -2.5487767e-01  -8.0518905e-02  -1.6465954e-01  -3.5922055e-02  -1.8288796e-01   2.5628898e-02   1.2021401e-03   4.7972750e-01   2.9236566e-01   2.8970144e-01   1.0573341e-01   2.9558103e-01   2.7569953e-01   6.4572615e-01   6.2402334e-01   3.6584144e-01   5.6479780e-01  -6.6123438e-02  -7.4977590e-02  -1.7974701e-01  -2.8916417e-01  -2.4990093e-01  -3.0182007e-01  -2.5146111e-01  -3.2405718e-01   7.4485230e-01   1.0000000e+00  -1.7248941e-01  -1.6641329e-01   9.1172202e-02   1.1550002e-01  -3.9947440e-01  -4.6518066e-01  -4.9961024e-02   1.0943109e-02  -1.4260299e-02  -1.6169656e-02   3.6402424e-01   6.5802924e-01   1.0754980e-01  -2.3513913e-03  -1.9742232e-01  -3.8662673e-01   2.6766653e-01   1.5465490e-01  -5.0220423e-02  -2.2722433e-01  -1.7324676e-01  -4.0064371e-01   1.5786575e-02   2.0224203e-01   2.4925371e-01   1.2907473e-01   4.6289142e-01   4.4139195e-01  -1.9017755e-01   2.3043163e-02   4.5597903e-02   6.8329001e-02   3.6302653e-01   3.8713580e-01  -3.8780758e-01  -3.7533291e-01  -4.7224720e-01  -5.3976641e-01   2.4696148e-02  -2.4987134e-01  -1.2793386e-01  -3.9464653e-02   5.6287586e-01   7.5214524e-01   5.5301374e-01   6.3782238e-01   3.4744070e-01   3.6578751e-01   2.7130291e-01   4.9533540e-01   6.0451351e-01   5.1854802e-01   3.8957998e-01   5.4539880e-01   1.0221697e-01  -2.4649769e-01  -2.1752289e-01  -1.8936468e-01   1.4419977e-01   1.9054868e-01  -5.7057599e-02   1.2467084e-01  -2.9014844e-01   6.4113835e-03  -8.4866244e-02  -3.9937816e-02   2.3617710e-01  -7.6475426e-02   4.0651288e-01   3.0788403e-01  -1.3721567e-01   8.2538458e-02   3.9565115e-02   6.7614089e-02  -2.5850910e-01  -2.0772131e-01  -3.3647262e-01  -1.3679590e-01   9.1126470e-02   2.2642377e-01   3.5001862e-02   3.0026435e-01   2.8435537e-02  -2.6819629e-02  -2.3035253e-01  -1.6833860e-01
  -4.1933613e-01  -4.8093239e-01   8.0383983e-01   5.1654170e-01   1.9090941e-01  -1.1668693e-01   7.7333525e-02  -2.7505607e-01  -1.7727205e-03  -2.4371332e-01  -6.3083852e-01  -3.7319318e-01  -4.9892257e-01  -3.8188034e-01  -1.2357440e-01  -2.3507788e-01  -2.5167526e-01  -2.3214043e-01   2.4748676e-02   2.2423503e-02   6.6935115e-01   6.4331478e-01   8.3675434e-01   7.0621456e-01   7.7011616e-01   8.3361658e-01   6.2207080e-01   6.4315004e-01  -2.1289209e-01  -1.7248941e-01   1.0000000e+00   9.2816124e-01   5.3727523e-01   5.7289543e-01   7.2611210e-01   6.2929817e-01   3.8317489e-01   4.1650527e-01   4.7810740e-01   4.9577632e-01   2.4331595e-01   2.2426458e-01   3.5682614e-01   2.4868673e-01   4.8498591e-01   4.2106475e-01   2.1818102e-02   1.0327947e-01  -2.3253162e-01  -4.3698229e-01  -4.1486905e-01  -2.2368454e-01  -3.0599283e-01  -3.6077200e-01  -2.0112223e-01  -9.8620014e-02  -1.6275313e-01  -1.8406689e-01  -5.8991730e-01  -5.2206572e-01  -4.9849353e-01  -5.5340355e-01  -5.6260094e-01  -5.5856382e-01   7.7542429e-01  -8.8353859e-02   6.5531991e-01   5.9953642e-01   2.7810896e-01   4.1896797e-01   2.9387752e-01   3.1472111e-01   1.4086134e-01  -6.6247280e-02   1.1408730e-01   1.8921902e-01   1.0569241e-01   2.5783148e-01   1.6026623e-01   1.5915503e-01  -2.5286042e-01  -1.0621197e-01   3.0993725e-01   2.3859414e-01   2.5887053e-02   4.7851452e-01   3.6436224e-01   5.1465242e-01  -3.6836729e-01  -5.5441240e-01  -2.2599668e-01  -1.8881714e-01   1.3263820e-01   6.5607227e-02   7.2461678e-02   1.2171934e-01  -3.7028814e-02   8.1625954e-02  -4.1661728e-01  -2.3324127e-01  -3.4507447e-01  -2.9362992e-01  -3.1283695e-01  -4.0976880e-01   2.8695415e-01   3.5014434e-01  -2.3318394e-01  -1.3296710e-01   7.6857764e-02   1.5203430e-01   1.0024404e-01  -1.4965282e-01  -3.1393363e-01  -5.2885838e-02   3.1887503e-01   2.6593800e-01
  -3.9344656e-01  -4.9955546e-01   7.3825082e-01   6.1244837e-01   1.0715095e-01  -8.4057168e-03   9.8225866e-02  -1.3038290e-01   2.8250413e-02  -5.0755737e-02  -6.0449964e-01  -1.8544826e-01  -4.6718963e-01  -2.3739628e-01  -1.4107613e-01  -1.4414305e-01  -3.3166336e-01  -2.7573655e-01   9.1829424e-02   1.1716010e-01   5.9693503e-01   5.9087477e-01   8.1908435e-01   7.6416882e-01   6.5175394e-01   7.9239783e-01   5.0128936e-01   5.3505602e-01  -2.2919955e-01  -1.6641329e-01   9.2816124e-01   1.0000000e+00   4.8434944e-01   5.7943261e-01   6.4939455e-01   5.9789559e-01   3.4763796e-01   4.0687380e-01   4.0108470e-01   4.3119474e-01   1.9975151e-01   1.8624412e-01   3.0736806e-01   2.4260427e-01   4.3192824e-01   4.3964266e-01  -2.1632345e-02   6.6197707e-02  -2.7332013e-01  -4.0548693e-01  -4.5573898e-01  -2.4760537e-01  -4.0942658e-01  -4.0332080e-01  -2.9410732e-01  -1.4682092e-01  -2.3953225e-01  -2.7679263e-01  -6.1225942e-01  -6.0534167e-01  -5.1123630e-01  -4.9952380e-01  -5.9714909e-01  -5.7987071e-01   7.4299138e-01   6.6636159e-02   6.0247705e-01   5.8085005e-01   3.0917768e-01   4.2871275e-01   3.4332033e-01   4.1015646e-01   1.4270463e-01  -8.8735971e-03   1.0337013e-01   2.5315511e-01   9.6612033e-02   2.8043490e-01   1.9853104e-02   9.2570580e-02  -3.1562911e-01  -1.6565020e-01   2.9707592e-01   2.6094337e-01  -1.4934879e-02   5.6688378e-01   3.5131249e-01   4.5579487e-01  -3.8796391e-01  -4.7885104e-01  -1.0525596e-01  -9.0644199e-02   2.0026575e-01   9.7835177e-02   1.0093574e-01   2.1011183e-01  -8.5033527e-02   1.2792547e-01  -3.9154213e-01  -2.0895842e-01  -3.0268513e-01  -2.7397420e-01  -2.6214209e-01  -3.5002996e-01   3.4116114e-01   3.4896016e-01  -1.6251124e-01  -1.0140456e-01   1.3250543e-01   2.0118752e-01   8.5206922e-02  -1.4942440e-01  -2.8550880e-01  -4.7873987e-02   3.2580885e-01   2.6435440e-01
  -1.1025264e-01  -1.9514151e-01   4.8326096e-01   1.5179258e-01   1.5163590e-01  -6.4174456e-02   2.7891181e-01  -1.0758743e-01  -6.8446280e-02  -1.4633727e-01  -2.6280852e-01   1.2105567e-02  -1.7810458e-01  -5.8423498e-02  -1.5949948e-01  -6.2808121e-02  -4.0118665e-02  -9.4043301e-02   1.9220920e-01   1.0208416e-01   3.5702189e-01   4.1275070e-01   4.1287416e-01   3.2004366e-01   3.8094774e-01   4.5429140e-01   1.9534992e-01   2.6082829e-01   1.9411013e-02   9.1172202e-02   5.3727523e-01   4.8434944e-01   1.0000000e+00   8.5794627e-01   4.5248472e-01   4.0983831e-01   2.2580320e-01   2.2541798e-01   3.7356265e-01   3.0885400e-01   2.4502642e-01   2.7742826e-01   2.0702528e-01   1.0608482e-01   1.6018836e-01   2.1692217e-01  -5.2478321e-02   2.5293317e-02  -1.9160479e-01  -2.5003539e-01  -2.5048639e-01  -2.7473639e-01  -2.1650958e-01  -2.6441707e-01  -4.1377335e-02  -1.6324164e-01   8.7055379e-02   2.5772268e-02  -1.4228552e-01  -2.1663194e-01  -1.0048756e-01  -1.4297565e-01  -2.0434880e-01  -9.1755614e-02   3.4272253e-01   2.2442576e-02   4.8400233e-01   4.1721331e-01   4.3522242e-01   4.1270131e-01   2.3132662e-01   2.7715059e-01   3.1976390e-01   2.7530188e-01   2.4673673e-01   3.0312187e-01   3.3490558e-01   3.8198727e-01   1.6797308e-01   1.9891445e-01  -3.5792452e-02   2.9064901e-03   1.0801702e-01   2.3909754e-01  -7.8393414e-02   2.0764233e-01  -6.7584397e-03   5.8863774e-02  -1.5263370e-01  -2.8170676e-01  -4.5432691e-01  -2.2224259e-01  -1.8799121e-01  -1.6248805e-01   6.4963458e-02   1.9266139e-01   6.5462459e-02  -4.3828539e-02  -4.0064445e-01  -3.4887782e-01  -4.2163951e-01  -2.4351187e-01  -4.1392513e-01  -3.0097261e-01   4.7620101e-03   8.8642064e-02  -1.2989103e-01  -2.9188717e-02   1.8530873e-01   2.4543666e-01   1.7827316e-01  -1.8324793e-01  -4.1810023e-01  -2.5108541e-01  -1.9160405e-01  -1.3289931e-01
  -2.3929899e-01  -1.9795903e-01   5.1477163e-01   3.1307500e-01   1.0200287e-01   6.6593230e-03   2.5262617e-01   2.5261676e-02  -3.2661558e-02  -9.8629032e-02  -3.6858965e-01   4.1623419e-02  -2.9786028e-01  -5.3885577e-02  -2.4361190e-01  -1.4174480e-01  -1.2900659e-02  -1.2210900e-03   6.7352050e-02   6.1914636e-02   4.0687430e-01   4.1042774e-01   4.1452437e-01   3.7503731e-01   4.2583355e-01   5.4965477e-01   2.0572645e-01   2.7911704e-01  -2.8570907e-02   1.1550002e-01   5.7289543e-01   5.7943261e-01   8.5794627e-01   1.0000000e+00   4.7647105e-01   4.4311733e-01   1.2646367e-01   1.1790196e-01   2.9964019e-01   2.6444884e-01   1.7369612e-01   2.2203787e-01   2.7013111e-01   2.1928632e-01   2.1123682e-01   3.0604428e-01   4.1005782e-02   9.1059165e-02  -2.2878329e-01  -2.6304298e-01  -3.1597121e-01  -2.9803606e-01  -2.8300395e-01  -2.8177200e-01  -1.2162661e-01  -1.9704886e-01   1.0080709e-01   2.0673314e-02  -2.6052575e-01  -2.7383478e-01  -1.2523098e-01  -1.2254537e-01  -1.8336532e-01  -2.9021844e-02   3.6542305e-01   8.6073994e-02   4.8285522e-01   4.5543430e-01   3.6416564e-01   3.1374728e-01   1.9881493e-01   2.6759605e-01   3.0464580e-01   3.2604154e-01   2.0997222e-01   3.5472228e-01   3.3374073e-01   4.3005272e-01   1.3739685e-01   3.1915780e-01   7.6869911e-03   1.3741989e-01   1.1580742e-01   2.2850712e-01  -1.1931951e-01   2.8903648e-01  -4.3550308e-02   5.5171343e-02  -2.3518325e-01  -3.2388255e-01  -3.4218831e-01  -1.9897017e-01  -1.2077342e-01  -1.3720610e-01   3.8293848e-02   1.8966881e-01  -1.9520428e-02  -2.9409747e-03  -3.4802119e-01  -3.3251296e-01  -4.0300538e-01  -2.8615822e-01  -3.8248502e-01  -2.9045270e-01   1.1769411e-01   1.4089809e-01  -2.5385308e-01  -1.2131972e-01   7.8947006e-02   1.6577312e-01   1.2886146e-01  -1.1552683e-01  -3.1745202e-01  -1.7413276e-01  -4.3437347e-02  -2.0405864e-02
  -6.0227356e-01  -5.5572469e-01   5.1755308e-01   3.7037561e-01   1.4710987e-01  -5.9409371e-02  -1.3144190e-01  -2.4561879e-01  -1.4667635e-01  -3.0579285e-01  -6.4043375e-01  -3.0127975e-01  -4.3953760e-01  -2.7150503e-01  -3.2770532e-01  -3.2765942e-01  -3.7765187e-01  -2.4397178e-01  -1.7534168e-01  -2.8344395e-01   4.5601811e-01   4.0161163e-01   6.8625906e-01   6.9887002e-01   8.1119963e-01   7.8684255e-01   6.2441412e-01   6.8628209e-01  -4.7088002e-01  -3.9947440e-01   7.2611210e-01   6.4939455e-01   4.5248472e-01   4.7647105e-01   1.0000000e+00   9.2119146e-01   4.1926339e-01   3.9000702e-01   5.6365152e-01   4.7641489e-01   2.2025776e-01   4.8486205e-02   3.3571089e-01   3.0701115e-01   5.4104202e-01   6.1642741e-01   7.9684656e-02   1.8594204e-01  -9.1923603e-02  -1.7422969e-01  -2.1861982e-01   1.1674577e-02  -1.8592414e-01  -1.6645459e-01   8.8533011e-03   2.6911637e-02  -2.5851813e-01  -2.6146795e-01  -3.6304388e-01  -2.8944977e-01  -3.6426902e-01  -4.7349468e-01  -5.5527440e-01  -5.0553132e-01   8.1714733e-01   9.1260389e-02   8.6449784e-01   7.8361723e-01   1.2998900e-01   3.7633673e-01  -1.4910773e-02   1.3300518e-02  -1.4093426e-01  -2.4518902e-01  -1.9021116e-01  -1.5778093e-01   2.4111726e-01   3.5900092e-01   5.1287113e-02   7.7292662e-02  -3.6452670e-01  -1.3224329e-01   1.0445502e-01   1.0546783e-01   1.2465941e-01   5.7382728e-01   4.1094991e-01   6.2480592e-01  -2.3679406e-01  -4.6535318e-01  -2.8619163e-01  -3.4478062e-01   1.5880898e-01  -4.3483513e-02   1.2796440e-01   1.1763327e-01  -5.6941087e-02  -5.0972756e-02  -5.4587803e-01  -4.5693452e-01  -3.8272831e-01  -4.0379619e-01  -2.8309436e-01  -4.0158154e-01   3.1365656e-01   3.6167796e-01  -1.6118530e-01  -1.6235779e-01   4.2066980e-02   1.4952978e-01   1.8391299e-01  -3.4785326e-01  -3.9987013e-01  -1.8155102e-01   1.8946566e-01   1.2414596e-01
  -5.8583428e-01  -6.2340581e-01   4.8569849e-01   4.1702468e-01   1.5176776e-01   6.7069901e-02  -3.2931934e-02  -8.5858212e-02  -6.4070774e-02  -1.5520668e-01  -6.0101482e-01  -1.9398090e-01  -4.0128086e-01  -1.5053770e-01  -3.6554007e-01  -2.7846115e-01  -4.2376310e-01  -3.4641113e-01  -1.5065222e-01  -2.8607021e-01   3.5870097e-01   3.2335710e-01   6.2610429e-01   7.1380928e-01   7.1576061e-01   7.4269986e-01   4.8220791e-01   5.8346006e-01  -4.8355091e-01  -4.6518066e-01   6.2929817e-01   5.9789559e-01   4.0983831e-01   4.4311733e-01   9.2119146e-01   1.0000000e+00   3.6714439e-01   3.5714494e-01   4.9134760e-01   4.4343740e-01   1.4156638e-01  -5.0757929e-02   2.3235543e-01   2.3898355e-01   3.9404336e-01   5.6173561e-01  -2.7898398e-02   1.0428486e-01  -1.5759887e-01  -1.5139037e-01  -2.2958946e-01   2.0921720e-02  -1.5250068e-01  -1.3446811e-01  -3.4787387e-02  -1.5164476e-02  -3.2647945e-01  -3.6144192e-01  -3.0436561e-01  -3.1302480e-01  -2.7906999e-01  -3.7688029e-01  -4.9211554e-01  -4.7179706e-01   7.1217524e-01   2.0335032e-01   7.9297049e-01   7.5455478e-01   1.9528752e-01   4.3204520e-01   4.1760316e-02   1.1273823e-01  -2.0468682e-01  -3.0326833e-01  -2.2486827e-01  -1.9306984e-01   1.4030391e-01   2.9566153e-01  -2.5599251e-02  -7.0516940e-02  -4.5718337e-01  -2.5997116e-01  -3.8539832e-02   2.2549819e-02   3.9106394e-02   5.6289070e-01   3.5695414e-01   5.2492851e-01  -2.3070739e-01  -3.9211670e-01  -1.4209351e-01  -3.3997443e-01   2.8649346e-01  -3.9073910e-02   2.0653164e-01   2.0830562e-01  -7.0345775e-02  -7.9379894e-02  -5.5381256e-01  -4.6236039e-01  -2.2917847e-01  -3.0534312e-01  -2.2951211e-01  -3.5271504e-01   3.3062421e-01   2.9163434e-01  -1.2967358e-01  -1.8336807e-01   1.2748539e-01   2.3813572e-01   2.8485110e-01  -3.7811011e-01  -3.6361590e-01  -1.9255031e-01   1.5185431e-01   8.8141851e-02
  -1.5059510e-01  -2.1462389e-01   1.2585554e-01  -2.3097214e-02  -1.4244232e-01  -3.6058282e-01  -1.4867363e-01  -2.8420887e-01  -4.0495245e-01  -3.5347167e-01  -2.0204713e-01  -1.1624826e-01  -9.6077796e-03  -4.8832579e-02   9.8456032e-04   1.5374844e-01  -1.4763128e-01  -2.6109712e-01  -2.1491772e-02  -1.0714262e-01   2.5892947e-01   2.5281396e-01   3.5532005e-01   2.6077908e-01   3.9037310e-01   2.9859627e-01   4.2246917e-01   3.7180336e-01  -5.5482175e-02  -4.9961024e-02   3.8317489e-01   3.4763796e-01   2.2580320e-01   1.2646367e-01   4.1926339e-01   3.6714439e-01   1.0000000e+00   7.5860553e-01   7.4781586e-01   6.8105567e-01   6.0728205e-01   3.6859468e-01   2.5803246e-01   2.1556035e-01   1.9606523e-01   2.6123584e-01   8.8822724e-02   1.8091947e-01  -6.4225989e-02  -1.9247929e-01  -3.7853367e-02  -5.5524777e-02  -4.3792726e-02   1.1157437e-02   2.6559879e-01   2.9015303e-01  -7.1550770e-02  -7.2097409e-02  -1.6921183e-01  -2.2266515e-01  -1.7471624e-01  -2.3739831e-01  -3.0031330e-01  -3.0444472e-01   3.1800098e-01  -7.1629502e-02   3.3223933e-01   2.7239118e-01   1.5258573e-01   2.3741607e-01   4.9465715e-03  -5.3095439e-02  -9.0873834e-02  -1.4362499e-01  -1.3887119e-01  -1.7647159e-01   1.7318438e-01   2.8792807e-01   5.8098195e-02  -1.6653295e-02  -1.8153467e-01  -2.3754325e-01   3.7381188e-01   3.3721153e-01   2.1340505e-01   2.9723788e-01   4.3024486e-01   4.6013163e-01   1.4234578e-01  -8.1485877e-02  -3.1760255e-01  -1.5750007e-01  -1.8724293e-01  -1.0584881e-01   9.0381996e-03   1.4606400e-01   5.4640878e-02   7.2943304e-02  -3.2449253e-01  -2.4426548e-01  -2.9209986e-01  -3.6584041e-01  -9.7108433e-02  -1.7774476e-01   6.6437909e-02   1.6180427e-01  -3.0456322e-02   2.1925479e-01  -4.3300622e-02   1.5776705e-01   1.3649059e-01  -1.7922869e-01  -1.9831477e-01  -5.3429321e-02   4.5642758e-02  -3.3169664e-02
  -2.2748806e-01  -2.7703301e-01   1.0520568e-01   1.0525082e-01  -9.6719953e-02  -2.2046218e-01  -8.5112242e-02  -9.7457715e-02  -1.9163551e-01  -1.1445080e-01  -1.6053390e-01  -1.3503737e-02  -1.1378351e-03   3.9390558e-02   3.5475699e-02   1.6861358e-01  -9.5325506e-02  -1.9289155e-01  -2.6498401e-02  -1.1207990e-02   3.4158041e-01   3.4591803e-01   4.2281595e-01   3.7972077e-01   3.5228654e-01   3.2125090e-01   3.3653752e-01   2.7988877e-01   1.0113346e-01   1.0943109e-02   4.1650527e-01   4.0687380e-01   2.2541798e-01   1.1790196e-01   3.9000702e-01   3.5714494e-01   7.5860553e-01   1.0000000e+00   5.4687136e-01   6.1646092e-01   5.7298149e-01   5.1418504e-01   1.3592401e-01   9.4553221e-02   6.1385538e-02   1.7985454e-01   9.2020809e-03   1.2372813e-01  -1.5460629e-01  -1.2506524e-01  -1.0022752e-01  -3.8410655e-02  -8.0723283e-02   4.9114317e-03   1.2377644e-01   2.0652246e-01  -1.5490198e-01  -2.0164119e-01  -2.9577075e-01  -3.1048183e-01  -1.7722004e-01  -1.7519121e-01  -2.6726638e-01  -2.9105861e-01   2.9065951e-01   4.7726319e-02   2.2924222e-01   1.9520569e-01   1.4188912e-01   2.7359651e-01   1.1665313e-01   1.4976997e-01   2.5678402e-02   1.7445229e-02   1.8525445e-02   2.5361695e-02   2.0229781e-01   3.3045188e-01   3.0077799e-02  -4.6828461e-02  -1.7107168e-01  -1.4766443e-01   3.7606857e-01   3.5617099e-01   1.3358737e-01   3.5818715e-01   3.3009566e-01   4.1321069e-01   1.5843699e-01   4.3827715e-02  -2.3880895e-01  -8.1584134e-02  -6.0860472e-02  -5.0353337e-02  -7.0513489e-02  -7.3544396e-02  -8.0529483e-02  -9.6588967e-02  -3.6172029e-01  -2.2892168e-01  -2.7655550e-01  -2.7370370e-01  -5.1833184e-02  -1.5206300e-01   2.0487872e-01   1.9683946e-01  -1.6718702e-01   3.3371359e-02  -1.8107713e-02   2.2929210e-01   1.1985939e-01  -1.5967880e-01  -2.1472103e-01  -7.9300606e-02   8.8873139e-02  -1.8124184e-02
  -2.1729112e-01  -2.8456258e-01   3.0940377e-01   1.5595043e-01  -2.7643184e-02  -2.5313010e-01  -7.6579959e-02  -2.5024415e-01  -3.5805606e-01  -4.4648713e-01  -3.2010260e-01  -1.5617908e-01  -1.0488488e-01  -4.1810855e-02  -1.2151991e-01  -3.4670928e-02  -6.8800063e-02  -2.0583071e-01  -3.4584077e-02  -1.5313986e-01   3.6353433e-01   3.9026375e-01   4.1739594e-01   4.0957163e-01   5.6976450e-01   4.6922763e-01   4.2698182e-01   4.8268377e-01  -2.2972244e-02  -1.4260299e-02   4.7810740e-01   4.0108470e-01   3.7356265e-01   2.9964019e-01   5.6365152e-01   4.9134760e-01   7.4781586e-01   5.4687136e-01   1.0000000e+00   8.4639598e-01   6.1269833e-01   4.0926341e-01   4.2929386e-01   3.9982409e-01   3.0579063e-01   4.4163872e-01   2.3781030e-01   4.1967703e-01  -8.8588094e-02  -6.3551346e-02   9.7628550e-03   1.2431650e-01   2.7259191e-02   4.2213238e-02   4.5620472e-01   4.3067958e-01   2.0354466e-02  -3.1381927e-02  -1.4541800e-01  -1.8808515e-01  -1.2244431e-01  -3.3977112e-01  -3.7996435e-01  -2.6586287e-01   4.3662663e-01  -6.7267980e-02   5.2025203e-01   4.9209663e-01   2.7363960e-01   3.0378533e-01  -8.5095143e-02  -1.2266769e-01   1.6510430e-01   6.0152325e-02   1.5859371e-01   6.9063995e-02   3.7102802e-01   4.9354533e-01   3.3561865e-01   1.7463047e-01  -1.3930953e-01  -9.1956182e-02   3.3364482e-01   3.1295923e-01   1.1173280e-01   2.7617370e-01   4.2951177e-01   5.8012910e-01   9.1457515e-02  -2.7215217e-01  -4.8658980e-01  -3.8645536e-01  -2.2836473e-01  -2.7610280e-01   1.0113316e-02   2.3770177e-01   3.1745841e-01   1.7749794e-01  -2.7484199e-01  -1.9442881e-01  -4.5682783e-01  -5.0133508e-01  -3.3505656e-01  -3.6999430e-01  -5.9061907e-02   3.0540380e-02  -2.1614516e-01   9.9457837e-02  -9.8231215e-03   2.2483115e-01   4.2902576e-01  -1.9713424e-01  -1.8455343e-01  -2.3227562e-01  -5.7281189e-02   5.7528852e-02
  -1.6959527e-01  -2.7157050e-01   3.8483493e-01   2.9589600e-01   6.9740278e-02  -2.2808854e-01   8.5444039e-02  -1.2322521e-01  -1.8399712e-01  -3.8932347e-01  -3.7426382e-01  -1.7824387e-01  -1.9751436e-01  -8.0440225e-02  -2.1109451e-01  -7.3369510e-02  -1.5039037e-01  -2.3600852e-01  -9.6115334e-02  -8.5522528e-02   3.1101468e-01   4.1699776e-01   4.2972843e-01   4.0253714e-01   5.9209919e-01   5.0061134e-01   4.2192913e-01   4.7602085e-01  -5.3557258e-02  -1.6169656e-02   4.9577632e-01   4.3119474e-01   3.0885400e-01   2.6444884e-01   4.7641489e-01   4.4343740e-01   6.8105567e-01   6.1646092e-01   8.4639598e-01   1.0000000e+00   5.0399454e-01   4.4403672e-01   3.6182463e-01   3.3283234e-01   2.4640743e-01   4.0088892e-01   1.2979880e-01   3.4788482e-01  -1.6769884e-01  -1.0203281e-01  -3.3139613e-02   1.2990253e-01   5.8861087e-03   1.9571557e-02   3.4366910e-01   4.5938017e-01  -2.9000607e-02  -4.1232142e-02  -2.4279123e-01  -2.6996721e-01  -2.0703120e-01  -3.2395547e-01  -4.2248258e-01  -2.8639757e-01   3.7626273e-01  -5.7876581e-02   4.7808489e-01   4.9096592e-01   2.6796480e-01   3.7519988e-01  -3.8860156e-03  -2.3260693e-02   4.4300296e-02   3.1894724e-02   4.3544340e-02   4.0160186e-02   2.6192711e-01   3.9640752e-01   2.4912028e-01   1.4334516e-01  -2.2663070e-01  -1.5316637e-01   2.6841932e-01   2.6904987e-01  -2.8611827e-02   2.6329415e-01   3.8694619e-01   5.7158938e-01  -1.8735679e-02  -2.4721999e-01  -4.0761935e-01  -2.7177779e-01  -2.2232923e-01  -2.0086886e-01   4.3587028e-02   2.6359989e-01   2.3862929e-01   2.5857042e-01  -2.6599786e-01  -1.3459111e-01  -4.1040414e-01  -4.3579326e-01  -2.8232012e-01  -3.6604049e-01   3.4179663e-02   1.0453747e-01  -1.7381605e-01   1.0170902e-01   1.7953813e-02   2.2134017e-01   3.9129815e-01  -1.1438038e-01  -1.3229095e-01  -1.3299880e-01   7.0931812e-02   1.1742680e-01
  -7.4516803e-02  -2.7210916e-02  -7.6163651e-03  -4.6367744e-02  -3.1398375e-01  -3.0134314e-01  -1.3388423e-01  -2.1729759e-01  -4.3089437e-01  -2.4398084e-01   5.3466988e-02   8.9714729e-02   1.5395626e-01   8.1745626e-02   1.8254984e-01   2.9745430e-01   2.6903721e-01   1.3079005e-01   1.0110689e-01   1.1381475e-01   1.5441695e-01   7.7826227e-02   2.2107121e-01   2.0200822e-01   1.6813198e-01   1.1832098e-01   1.0777777e-01   9.1652156e-02   3.3562820e-01   3.6402424e-01   2.4331595e-01   1.9975151e-01   2.4502642e-01   1.7369612e-01   2.2025776e-01   1.4156638e-01   6.0728205e-01   5.7298149e-01   6.1269833e-01   5.0399454e-01   1.0000000e+00   7.4130212e-01   2.3644881e-01   1.5862836e-01   1.2085710e-01   4.9164778e-02   2.5854344e-01   3.2515995e-01   5.8557539e-02  -1.8198598e-01  -2.1522166e-02  -2.0285003e-01   9.1280843e-02   1.3684192e-01   4.4816156e-01   3.2736608e-01   1.3631793e-01   7.8309560e-02  -2.0214676e-01  -1.7645937e-01  -9.8087332e-02  -1.9632377e-01   3.0737410e-02  -2.1387935e-02   7.0854233e-02  -2.3447114e-01   4.2590094e-02  -3.3626490e-02   2.0379197e-01   1.0506352e-01  -8.5791066e-02  -1.1092410e-01   3.7120698e-01   3.0370367e-01   3.1076603e-01   2.1738216e-01   3.6955158e-01   4.4062544e-01   3.3557513e-01   3.2437673e-01   3.4385665e-01   2.5852097e-01   6.6646703e-01   6.1729749e-01   3.8602480e-01   2.2351026e-01   3.4995293e-01   3.4207987e-01   2.8314089e-01  -4.7440999e-03  -3.1963965e-01  -1.4288369e-01  -2.2105016e-01  -1.9257232e-01   1.3612599e-02   4.7602304e-02   2.3092857e-01  -4.3422207e-03  -5.8979550e-02  -1.7266306e-02  -3.2423195e-01  -3.3494386e-01  -1.7515125e-01  -2.1296341e-01  -1.7344945e-01  -8.4860624e-02  -3.2495170e-01  -3.8567391e-02   2.3911576e-02   3.1542295e-01   1.3172699e-01   4.2157322e-02  -1.2765864e-01  -1.6720222e-01  -1.9119370e-01  -1.6620183e-01
   6.3132637e-02   1.4939880e-01   2.9965583e-02  -8.1990192e-03  -1.8552078e-01  -2.9107933e-01  -7.2877381e-02  -2.1622665e-01  -1.8599881e-01  -2.0383253e-01   1.8897304e-01   2.0068204e-01   1.4670287e-01   8.6837833e-02   1.9051138e-01   2.5973445e-01   4.1556892e-01   3.5732034e-01   1.8245066e-01   3.6399178e-01   5.5162733e-02   1.2708966e-01   1.8369627e-01   1.2637613e-01   1.2704279e-01   4.4938042e-02  -1.6442799e-02  -4.8979171e-02   5.2301966e-01   6.5802924e-01   2.2426458e-01   1.8624412e-01   2.7742826e-01   2.2203787e-01   4.8486205e-02  -5.0757929e-02   3.6859468e-01   5.1418504e-01   4.0926341e-01   4.4403672e-01   7.4130212e-01   1.0000000e+00   2.1071706e-01   1.9958089e-02   3.8495267e-02  -4.8743478e-02   2.2905355e-01   2.1337908e-01  -7.4762721e-02  -2.4294610e-01  -1.3897868e-01  -2.9177696e-01   6.9758727e-03   9.4098082e-02   3.2494921e-01   2.5539584e-01   2.2640085e-01   1.8796690e-01  -3.7304577e-01  -2.5137215e-01  -1.3502620e-01  -1.4801890e-01   4.3747586e-02   5.4758250e-02   9.3969337e-03  -2.6839006e-01  -5.2928011e-02  -1.3735183e-01   1.8824281e-01   5.2710059e-02  -1.4980125e-01  -8.2033865e-02   4.8975065e-01   5.3205204e-01   4.9537499e-01   4.5085565e-01   4.8877202e-01   5.0152375e-01   3.9605734e-01   4.2082887e-01   4.5923508e-01   4.3590779e-01   5.6740651e-01   6.8283092e-01   3.0476410e-01   1.7280569e-01   1.8727374e-01   2.2380129e-01   1.8154326e-01   4.9897389e-02  -2.7940476e-01  -1.9442531e-02  -2.5911943e-01  -1.1161610e-02  -3.6980732e-02   6.2257194e-02   3.0498537e-01   4.4638370e-02   7.0147386e-02   9.2739725e-02  -3.8171463e-01  -1.7147906e-01  -2.1544247e-01  -2.4289241e-01  -1.5569820e-01  -1.0312539e-01  -3.7035041e-01  -9.4838076e-02   1.2319332e-01   3.4147455e-01   1.3947304e-01   1.2949456e-01  -6.9644251e-02  -1.0951244e-01  -1.3487964e-01  -7.3406852e-02
  -1.7819611e-02   1.1240823e-01   1.3940458e-01   8.6683024e-02   2.1935704e-02  -2.8193729e-01  -3.1814799e-01  -3.8118675e-01  -3.2563378e-01  -4.1471670e-01  -4.3846187e-01  -3.9028674e-01  -4.2017641e-01  -4.6944787e-01  -1.2816378e-01  -3.0449010e-01   1.4623826e-01   1.6531136e-01  -2.0856105e-01  -1.0307171e-01   3.9894496e-01   4.6312840e-01   1.7515175e-01   1.8239760e-01   4.8333922e-01   4.3420730e-01   4.5797208e-01   4.9799457e-01  -7.6593086e-02   1.0754980e-01   3.5682614e-01   3.0736806e-01   2.0702528e-01   2.7013111e-01   3.3571089e-01   2.3235543e-01   2.5803246e-01   1.3592401e-01   4.2929386e-01   3.6182463e-01   2.3644881e-01   2.1071706e-01   1.0000000e+00   8.3643701e-01   7.7809645e-01   6.0588470e-01   7.5936206e-01   7.3719521e-01   4.8799413e-01   8.5846945e-02   1.4154828e-01   9.5566691e-02   8.7669966e-03  -9.7801202e-02   3.8642650e-01   2.2714030e-01   2.9032976e-01   2.5693709e-01  -2.6964410e-01  -4.2134516e-02  -3.8372464e-01  -4.5867361e-01  -3.3269777e-01  -1.8787478e-01   2.0626324e-01  -4.2358771e-01   4.4756933e-01   4.1189411e-01   1.3868048e-01   1.8375486e-01  -1.5163310e-01  -6.0835295e-02   1.6314420e-01   8.9259160e-02   1.3195147e-01   9.4575563e-02   3.0215325e-01   3.5297636e-01   3.1046147e-01   3.0688343e-01   1.3275501e-01   2.1054833e-01   1.9177363e-01   9.0263915e-02  -9.0333935e-03   8.1800955e-02   1.3827108e-01   2.7118706e-01  -2.9580523e-01  -4.8786316e-01  -2.3500930e-01  -2.7057227e-01  -1.6431927e-01  -1.2898953e-01   1.7296980e-01   1.9560701e-01   4.8223772e-01   2.8619730e-01   1.9409330e-01   1.0273862e-01  -1.6345036e-01  -3.9877290e-01  -1.1722271e-01  -2.9749823e-01   5.5872430e-02   1.0679452e-01  -2.1993786e-01  -1.4882203e-02   5.9579585e-02   2.4704385e-01   3.2015824e-01   2.6945530e-01   5.1750324e-02   1.0757852e-01   9.5265866e-02   9.4430059e-02
  -1.0743612e-01  -8.0133485e-02   8.4419109e-02   1.2563747e-01   1.4253713e-02  -2.0342693e-01  -3.5026417e-01  -3.1460122e-01  -3.0435656e-01  -3.1696214e-01  -4.3888723e-01  -3.9396543e-01  -4.3205165e-01  -4.2840965e-01  -2.4722004e-01  -3.5150566e-01   2.4596729e-02   2.9823686e-02  -1.8868683e-01  -1.5176124e-01   4.1884235e-01   4.0817702e-01   1.4217197e-01   1.9911378e-01   4.6579728e-01   4.0449925e-01   4.4557324e-01   4.5513358e-01  -1.0641403e-01  -2.3513913e-03   2.4868673e-01   2.4260427e-01   1.0608482e-01   2.1928632e-01   3.0701115e-01   2.3898355e-01   2.1556035e-01   9.4553221e-02   3.9982409e-01   3.3283234e-01   1.5862836e-01   1.9958089e-02   8.3643701e-01   1.0000000e+00   6.4375160e-01   6.3362610e-01   6.7743893e-01   7.7519688e-01   4.1293826e-01   2.2881678e-01   1.9395541e-01   2.5115135e-01  -5.1264634e-03   3.9903315e-02   3.3519099e-01   2.8471980e-01   2.0524313e-01   1.1976909e-01  -1.6097373e-01  -2.8702914e-02  -3.1265849e-01  -4.3775288e-01  -3.5579086e-01  -2.4494682e-01   2.0799395e-01  -2.6852822e-01   4.0536336e-01   4.3091105e-01   1.1631598e-01   1.4555256e-01  -1.7064579e-01  -6.7036863e-02   7.4221435e-02   7.6301724e-02   8.3855227e-02   1.0925418e-01   2.8773912e-01   3.3753572e-01   1.6706685e-01   2.1954560e-01  -5.0893259e-02   3.3365108e-02   1.3355172e-01  -1.0055399e-02  -1.4209217e-01   6.7033866e-02   1.3074648e-01   3.0765246e-01  -2.3555209e-01  -4.5376854e-01  -2.9181359e-01  -2.7736307e-01  -1.1206398e-01  -1.9855795e-01   1.2655853e-01   1.9146551e-01   3.3053903e-01   2.8510409e-01   7.4604357e-02   3.2032454e-02  -1.7777033e-01  -4.1791320e-01  -5.3401619e-02  -1.1800411e-01   1.7762339e-01   2.2141112e-01  -2.1603398e-01   2.2503503e-02  -5.6189059e-02   1.5832004e-01   2.8991463e-01   2.1614699e-01   6.8332100e-02   1.1866631e-01   1.5096377e-01   1.1811363e-01
  -1.7435894e-01  -5.3884986e-02   2.4382666e-01   1.4255300e-01   3.5036807e-02  -2.2255418e-01  -3.8663879e-01  -4.8331350e-01  -2.9128778e-01  -4.1249642e-01  -5.5778340e-01  -5.1882404e-01  -5.2811644e-01  -6.0353328e-01  -2.0506817e-01  -3.9397107e-01  -3.6849497e-02   9.3362770e-02  -2.5781139e-01  -1.7586496e-01   3.1251203e-01   3.1262230e-01   3.2379283e-01   3.3367335e-01   5.8214309e-01   5.3134321e-01   5.7498596e-01   5.8590924e-01  -3.9310262e-01  -1.9742232e-01   4.8498591e-01   4.3192824e-01   1.6018836e-01   2.1123682e-01   5.4104202e-01   3.9404336e-01   1.9606523e-01   6.1385538e-02   3.0579063e-01   2.4640743e-01   1.2085710e-01   3.8495267e-02   7.7809645e-01   6.4375160e-01   1.0000000e+00   7.4382635e-01   5.7977366e-01   5.1841317e-01   5.5304060e-01   4.2959087e-02   3.4431901e-02   9.0153972e-02  -6.3096379e-02  -1.6140680e-01   2.3092471e-01   1.4396671e-01   1.4215066e-01   1.2858611e-01  -3.3649979e-01  -7.0181596e-02  -5.4236514e-01  -5.9566456e-01  -4.9007323e-01  -4.1475940e-01   4.7326098e-01  -3.6256263e-01   6.2924617e-01   5.5236755e-01  -1.6215806e-02   1.8676518e-01  -1.3216888e-01  -1.0333528e-01  -6.1358159e-02  -2.0212008e-01  -7.7871432e-02  -1.4249349e-01   1.3080054e-01   1.6487645e-01   1.4400945e-01   2.6486478e-01   2.3688463e-02   2.0045970e-01   1.6024280e-01   4.6248495e-02   1.4929464e-01   3.1913942e-01   3.2894203e-01   4.2092801e-01  -3.5460924e-01  -5.4639839e-01  -1.2385520e-01  -1.6043270e-01   1.7651124e-02   3.2335305e-02   2.3002924e-01   1.3209401e-01   3.1165199e-01   2.2192492e-01   6.4489695e-02   7.3716046e-02  -1.2319064e-01  -3.1948995e-01  -6.0864502e-02  -2.7095461e-01   2.1107043e-01   2.9697707e-01  -5.9312383e-02  -1.6415073e-02   1.1098682e-01   1.0177785e-01   4.2961991e-02   1.5872034e-01  -4.8063918e-02   1.2089283e-01   2.2829124e-01   1.3362593e-01
  -2.4595813e-01  -2.4828596e-01   1.9994254e-01   2.0925974e-01   2.8154255e-03  -6.7047003e-02  -2.2158555e-01  -1.1735078e-01  -2.0742090e-01  -2.1078982e-01  -5.4885488e-01  -2.8480336e-01  -4.3194983e-01  -2.6874615e-01  -3.8736839e-01  -2.8195850e-01  -2.0904912e-01  -1.7614580e-01  -3.1844814e-01  -3.7820256e-01   2.5801191e-01   3.0205679e-01   2.7793010e-01   4.1016575e-01   5.3735163e-01   5.5496314e-01   3.8763776e-01   4.4506578e-01  -4.1416985e-01  -3.8662673e-01   4.2106475e-01   4.3964266e-01   2.1692217e-01   3.0604428e-01   6.1642741e-01   5.6173561e-01   2.6123584e-01   1.7985454e-01   4.4163872e-01   4.0088892e-01   4.9164778e-02  -4.8743478e-02   6.0588470e-01   6.3362610e-01   7.4382635e-01   1.0000000e+00   4.2707972e-01   5.2127491e-01   2.6427776e-01   3.0153380e-01   3.1904282e-02   2.6561589e-01  -1.2110615e-01  -8.2938105e-02   1.3462260e-01   2.3326303e-01  -2.7413872e-02  -8.1294214e-02  -1.6283778e-01  -1.3328041e-01  -2.3258563e-01  -3.3746107e-01  -5.4031684e-01  -4.2688400e-01   5.5268334e-01   1.1167692e-01   7.2089158e-01   7.2090110e-01   9.4640533e-02   2.5413091e-01  -1.4383973e-01  -1.0794077e-01  -1.4801481e-01  -2.3526336e-01  -5.7667963e-02  -1.1462105e-01   1.7408179e-01   2.4104871e-01   7.4530374e-02   5.8534669e-02  -2.8777305e-01  -6.4082709e-02   2.3433294e-02  -2.2299185e-02  -9.0165080e-03   4.7785201e-01   3.4514241e-01   4.9270278e-01  -2.9221813e-01  -4.0052396e-01  -2.1117550e-01  -2.9236507e-01   1.4369819e-02  -1.5268294e-01   1.3611548e-01   2.1209609e-01   1.8825563e-01   3.0750730e-01  -2.2314812e-01  -1.6133132e-01  -1.9483049e-01  -4.0022371e-01  -2.0898379e-01  -2.8464178e-01   2.8488137e-01   2.7976032e-01   1.2701619e-02   1.3297233e-01   4.1113384e-02   2.8487637e-02   1.9211138e-01  -1.0246440e-01  -9.8040743e-02  -2.5607939e-02   2.5008960e-01   1.7056377e-01
   1.7449217e-01   3.3192472e-01  -1.8730210e-01  -1.9480200e-01  -1.4543389e-01  -2.9643260e-01  -3.6653372e-01  -3.5917783e-01  -2.5015728e-01  -2.9804457e-01  -7.8427783e-02  -2.1124256e-01  -1.3946765e-01  -2.8732452e-01   1.9076327e-02  -1.3636123e-01   3.0702796e-01   3.5776107e-01  -2.1473586e-01  -1.1229047e-01   1.2052636e-01   1.3318558e-01  -9.4563890e-02  -6.9606506e-02   1.6914145e-01   6.9357892e-02   1.4293882e-01   1.3511991e-01   7.0071612e-02   2.6766653e-01   2.1818102e-02  -2.1632345e-02  -5.2478321e-02   4.1005782e-02   7.9684656e-02  -2.7898398e-02   8.8822724e-02   9.2020809e-03   2.3781030e-01   1.2979880e-01   2.5854344e-01   2.2905355e-01   7.5936206e-01   6.7743893e-01   5.7977366e-01   4.2707972e-01   1.0000000e+00   8.8545293e-01   6.4474000e-01   3.1634009e-01   3.3613666e-01   2.0136318e-01   2.8248146e-01   2.3890932e-01   6.0835670e-01   4.4215030e-01   3.7992472e-01   3.7325509e-01   2.8000527e-02   2.5725638e-01  -8.7704118e-02  -2.7872965e-01  -2.1067016e-02   5.7262666e-02  -6.2249669e-02  -4.1952451e-01   1.2756063e-01   1.0901976e-01  -8.5515463e-02  -1.6401067e-01  -2.4097019e-01  -2.0604113e-01   2.2746762e-01   2.0863980e-01   2.1781858e-01   1.2327171e-01   3.1347832e-01   3.0525948e-01   1.7079810e-01   3.1327180e-01   2.6671405e-01   3.5415599e-01   1.8684211e-01   1.1028337e-01   2.8805290e-02  -1.4600837e-01  -1.9677322e-02   1.0967218e-01  -5.7202963e-02  -2.6400930e-01  -9.4486518e-02  -1.7159149e-01  -2.0787460e-01  -1.2299074e-01   3.7515918e-02   4.8352570e-02   5.2164730e-01   2.9128017e-01   4.4743571e-01   3.1837571e-01   3.3386245e-02  -2.1250054e-01   7.4232278e-02  -7.2261101e-02  -8.8006192e-02  -3.8494875e-02  -1.4162854e-01   7.4387477e-02  -1.1601045e-01   1.6603648e-01   3.5911671e-01   3.8661529e-01   2.5427491e-01   1.0567448e-01  -3.0827140e-02  -2.0535415e-02
   1.3546006e-01   1.8325941e-01  -8.7935532e-02  -7.0059266e-02  -1.2192019e-01  -2.7883656e-01  -2.8412249e-01  -2.8932974e-01  -2.6106684e-01  -3.0130412e-01  -1.5321974e-01  -2.1117170e-01  -1.6805291e-01  -2.4798526e-01  -8.3807684e-02  -1.8255984e-01   2.0976741e-01   1.8392788e-01  -1.4915399e-01  -1.2803196e-01   2.1525207e-01   2.0603710e-01   2.3627096e-02   7.0074490e-02   2.4740921e-01   1.6754877e-01   1.7643183e-01   1.9581674e-01   5.5801204e-02   1.5465490e-01   1.0327947e-01   6.6197707e-02   2.5293317e-02   9.1059165e-02   1.8594204e-01   1.0428486e-01   1.8091947e-01   1.2372813e-01   4.1967703e-01   3.4788482e-01   3.2515995e-01   2.1337908e-01   7.3719521e-01   7.7519688e-01   5.1841317e-01   5.2127491e-01   8.8545293e-01   1.0000000e+00   5.2181603e-01   3.4466789e-01   3.4058541e-01   2.7350974e-01   2.6566013e-01   2.8003492e-01   6.0201011e-01   5.3925471e-01   2.9814684e-01   2.7739737e-01   3.1666753e-02   1.3454338e-01  -3.5469350e-02  -2.8886478e-01  -1.1403018e-01  -1.8303762e-02   2.9299854e-02  -3.0622208e-01   2.2815589e-01   2.4369094e-01   2.6025949e-02   2.6025274e-04  -1.5064836e-01  -1.5266363e-01   2.1259774e-01   2.0243445e-01   2.2394626e-01   1.3779741e-01   3.4395208e-01   3.9342946e-01   2.0271948e-01   2.7181963e-01   1.0315956e-01   2.1307057e-01   1.8413573e-01   8.4975290e-02  -5.4294975e-02  -8.2583696e-02   1.0968781e-01   2.2435439e-01  -1.4377807e-02  -2.8195667e-01  -2.1567218e-01  -2.4592472e-01  -2.2550471e-01  -2.1595487e-01  -1.5691255e-02   7.3017572e-02   5.0965438e-01   3.1359353e-01   2.7069797e-01   2.5002951e-01  -7.2249531e-02  -2.8479253e-01  -2.6876978e-02  -1.4952542e-01  -8.0866104e-02  -4.8244195e-02  -1.7648413e-01   1.0288756e-01  -1.5432118e-01   2.2200757e-01   5.2003989e-01   2.9011733e-01   2.2864963e-01   1.5353809e-02  -1.0658785e-02   2.9664233e-02
   1.8195327e-01   3.7715049e-01  -3.5113110e-01  -2.6528847e-01  -1.7818123e-01  -2.8625501e-01  -4.2646302e-01  -3.4475449e-01  -3.4857632e-01  -3.1883048e-01  -5.0472874e-02  -2.5160303e-01  -1.3518274e-01  -3.8263614e-01   1.9487369e-03  -1.5657115e-01   1.3197618e-01   2.2058859e-01  -3.4665599e-01  -1.9938751e-01  -8.9602455e-02  -9.6244507e-02  -2.3912834e-01  -2.0978787e-01  -7.3809131e-02  -1.5884060e-01   6.8942263e-02   4.3262912e-02  -1.8916801e-01  -5.0220423e-02  -2.3253162e-01  -2.7332013e-01  -1.9160479e-01  -2.2878329e-01  -9.1923603e-02  -1.5759887e-01  -6.4225989e-02  -1.5460629e-01  -8.8588094e-02  -1.6769884e-01   5.8557539e-02  -7.4762721e-02   4.8799413e-01   4.1293826e-01   5.5304060e-01   2.6427776e-01   6.4474000e-01   5.2181603e-01   1.0000000e+00   5.2195270e-01   6.3397250e-01   4.1156211e-01   4.1829322e-01   2.4740520e-01   5.1179882e-01   2.2931576e-01   2.4516962e-01   3.2481933e-01   2.6900867e-01   5.0802056e-01  -1.0791759e-01  -1.3837391e-01   1.3169875e-01   1.8426278e-01  -2.4937529e-01  -4.4497742e-01   5.4868587e-02   4.9402334e-02  -1.9306739e-01  -1.1722703e-01  -1.1523355e-01  -9.9910466e-02  -6.1314182e-02  -9.4631024e-02  -1.2390339e-01  -2.8453326e-01   5.8417616e-02   1.5417144e-02  -7.4479519e-02   2.4672436e-02   2.2178034e-01   2.5093807e-01  -4.3752701e-02  -1.5355826e-01   7.4701878e-02  -2.5862442e-01   8.6367244e-02  -6.5515596e-02   1.9922527e-02  -6.2792809e-02   6.4875826e-02   2.5595160e-03  -5.8992392e-02   1.0786727e-03   5.7490470e-02  -5.2241164e-02   3.5276266e-01   8.6920042e-02   4.3876668e-01   2.8408013e-01   2.8025631e-01  -4.8005970e-02   2.3769057e-01   1.0940070e-01  -3.8355759e-02   6.1389725e-03   2.5525943e-01   1.8205674e-01  -7.7543209e-02   2.2097515e-02   4.5130417e-02   2.9612230e-01   2.5519140e-01   1.8016773e-01  -5.4449583e-02  -1.2035562e-01
   1.4790347e-01   1.9682675e-01  -4.4016054e-01  -1.7833714e-01  -8.1464228e-02   1.9984544e-02  -1.1400373e-01   2.5910801e-01  -1.1899906e-01   4.7815018e-02   1.5369701e-01   1.3312509e-01   1.5055599e-01   1.8474684e-01  -4.1949525e-02   5.2121955e-02  -7.6082176e-02  -9.4595297e-02  -4.0104251e-01  -4.0278920e-01  -2.0490884e-01  -1.4989865e-01  -3.7424858e-01  -2.2504298e-01  -2.1504187e-01  -2.4587266e-01  -2.2953383e-01  -2.4124475e-01  -1.6014021e-01  -2.2722433e-01  -4.3698229e-01  -4.0548693e-01  -2.5003539e-01  -2.6304298e-01  -1.7422969e-01  -1.5139037e-01  -1.9247929e-01  -1.2506524e-01  -6.3551346e-02  -1.0203281e-01  -1.8198598e-01  -2.4294610e-01   8.5846945e-02   2.2881678e-01   4.2959087e-02   3.0153380e-01   3.1634009e-01   3.4466789e-01   5.2195270e-01   1.0000000e+00   6.8367417e-01   8.1161365e-01   3.9163281e-01   4.1824474e-01   3.4035911e-01   3.0189688e-01   4.9581874e-03   8.1045153e-02   5.9358144e-01   5.6874588e-01   4.2501341e-01   3.8818185e-01   1.8955703e-01   3.4028701e-01  -2.8873990e-01   2.5163454e-01  -3.9073898e-02   8.8277820e-02  -1.4721514e-01  -1.2879805e-01  -1.3889095e-01  -1.6725633e-01  -1.2630036e-01  -9.7740608e-02  -6.1082060e-02  -2.5448952e-01   1.2060185e-01   2.9274379e-02  -2.2034546e-01  -2.6316987e-01  -1.6515599e-01  -6.3704582e-02  -3.3045862e-01  -3.3120452e-01  -1.7827084e-01  -2.6980856e-01  -1.1285078e-01  -9.7247320e-02   1.7558281e-01   3.0256732e-01  -3.6864513e-02  -2.1713279e-01  -2.5380012e-02  -3.3176315e-01   2.7955113e-03   4.3692546e-02   1.5962957e-01   1.0062116e-01   1.8640629e-01   6.0710475e-02   2.1506380e-01  -6.5393651e-02   1.3395190e-01   1.5344544e-01   1.6544225e-02  -1.2067479e-01   2.5009022e-01   2.5393423e-01  -7.8000084e-02  -1.1731684e-01   1.4382941e-01   3.9685891e-02   1.7088163e-01   2.9790930e-02  -6.3503166e-02  -1.8198574e-01
   2.3191237e-01   2.9787257e-01  -3.9267170e-01  -2.0202924e-01  -1.3322829e-01  -2.3116448e-01  -1.4067503e-01  -9.5973328e-03  -2.8743161e-01  -3.2424063e-01   6.3148366e-02  -3.3676568e-02   8.1423707e-02  -1.6381210e-02  -1.0388800e-02  -4.2590584e-02  -7.3802388e-02  -3.4694083e-02  -4.4175811e-01  -3.5205541e-01  -2.1823623e-01  -1.5600178e-01  -3.7328780e-01  -3.4833733e-01  -2.0351605e-01  -3.3113638e-01  -1.5427507e-01  -1.1578157e-01  -1.7663175e-01  -1.7324676e-01  -4.1486905e-01  -4.5573898e-01  -2.5048639e-01  -3.1597121e-01  -2.1861982e-01  -2.2958946e-01  -3.7853367e-02  -1.0022752e-01   9.7628550e-03  -3.3139613e-02  -2.1522166e-02  -1.3897868e-01   1.4154828e-01   1.9395541e-01   3.4431901e-02   3.1904282e-02   3.3613666e-01   3.4058541e-01   6.3397250e-01   6.8367417e-01   1.0000000e+00   6.9348448e-01   6.3456900e-01   4.5008854e-01   5.9425659e-01   4.1041972e-01   1.2312003e-01   2.2474536e-01   6.6277822e-01   6.4613571e-01   3.1439343e-01   2.0495241e-01   2.7792064e-01   4.3506014e-01  -3.8904344e-01  -1.7014802e-01  -3.6386822e-02   3.7650786e-02  -1.6033891e-01  -5.1581211e-02  -1.2227592e-01  -1.7225522e-01  -1.5124224e-01  -8.8832850e-02  -1.7322911e-01  -3.5624940e-01   8.3704945e-02  -5.7159203e-03  -2.0077173e-01  -2.1459802e-01  -3.6863716e-02  -2.3678942e-02  -2.4826575e-01  -3.3482500e-01  -1.7349286e-01  -5.1845640e-01  -8.3612972e-02  -1.6920821e-01   2.5459222e-01   2.5027736e-01  -8.6778656e-02  -1.1206699e-02  -1.8404447e-01  -6.1972071e-02   2.8928803e-02   7.0107179e-02   3.1334738e-01   2.0961468e-01   3.8247073e-01   2.5231715e-01   2.6604663e-01   1.8660133e-02   1.3634202e-01   2.1670550e-01  -1.0185233e-01  -9.9266211e-02   3.2040604e-01   4.4775370e-01  -1.2518965e-01  -5.5667513e-03   2.4417158e-01   2.4237382e-01   4.2194072e-01   1.4188936e-01  -1.3486444e-01  -1.7029050e-01
  -2.3179054e-02  -5.6402693e-02  -1.7800236e-01   8.0112521e-02  -1.2308947e-02  -9.9624775e-02  -1.1606382e-01   1.6483188e-01  -1.6212839e-01  -1.6263583e-01  -1.1337261e-01  -1.2335155e-01  -4.4234078e-02  -4.1346588e-03  -1.4968436e-01  -1.0874907e-01  -2.8448391e-01  -2.8923095e-01  -5.3435318e-01  -5.2903607e-01  -9.8336594e-02   1.2154491e-02  -1.5235992e-01  -3.2662775e-02   8.3299961e-02  -2.4182289e-02   1.7346782e-02   4.4241959e-02  -3.8152381e-01  -4.0064371e-01  -2.2368454e-01  -2.4760537e-01  -2.7473639e-01  -2.9803606e-01   1.1674577e-02   2.0921720e-02  -5.5524777e-02  -3.8410655e-02   1.2431650e-01   1.2990253e-01  -2.0285003e-01  -2.9177696e-01   9.5566691e-02   2.5115135e-01   9.0153972e-02   2.6561589e-01   2.0136318e-01   2.7350974e-01   4.1156211e-01   8.1161365e-01   6.9348448e-01   1.0000000e+00   4.3971653e-01   3.6463294e-01   3.7890070e-01   3.8703217e-01  -1.0375424e-01  -2.8262615e-02   5.1904251e-01   5.1933421e-01   1.7684985e-01   1.1742315e-01  -4.0787211e-02   1.4298787e-01  -1.0301028e-01   1.5134851e-01   1.5235344e-01   2.9128443e-01  -1.5316897e-01  -7.1096192e-03  -1.0479986e-01  -1.2619388e-01  -2.6895960e-01  -2.5396552e-01  -2.1110763e-01  -3.7110593e-01   7.2047636e-02   2.6127720e-02  -1.5645170e-01  -2.6132147e-01  -2.9853501e-01  -1.9034930e-01  -3.3418298e-01  -3.7705870e-01  -2.0382025e-01  -2.2586921e-01   8.3686578e-02   1.5485482e-01   1.0760291e-01   1.4897142e-01  -6.8346417e-02  -2.8400096e-01   8.6761087e-02  -2.6442673e-01   3.6487504e-02   7.0853316e-02   1.6425316e-01   2.0725847e-01   9.9407649e-02   5.2272963e-02   1.5796924e-01  -1.5484104e-01   1.0913954e-01   5.3552409e-02   9.8615324e-02   2.9257145e-03   2.2815017e-01   2.2927626e-01  -9.8812816e-02  -1.6740191e-01   2.0160636e-01  -3.1149688e-02   1.4924925e-01   7.6717010e-03   1.9623284e-02  -4.8909159e-02
   3.1744257e-01   3.2859731e-01  -2.8118868e-01  -2.4809104e-01  -1.7118014e-02  -1.1877300e-01  -1.2790740e-02   1.4713149e-02  -2.2113762e-01  -2.2546681e-01   1.4094006e-01  -3.8882561e-02   1.5263334e-01   2.1752313e-02   1.7466782e-02   2.9426862e-02   8.2872272e-02   1.4733434e-01  -2.8671975e-01  -2.6353062e-01  -1.8764308e-01  -1.9857486e-01  -3.4635999e-01  -3.4333253e-01  -1.2246396e-01  -2.1014355e-01  -1.2785527e-01  -1.2135949e-01  -2.4944515e-02   1.5786575e-02  -3.0599283e-01  -4.0942658e-01  -2.1650958e-01  -2.8300395e-01  -1.8592414e-01  -1.5250068e-01  -4.3792726e-02  -8.0723283e-02   2.7259191e-02   5.8861087e-03   9.1280843e-02   6.9758727e-03   8.7669966e-03  -5.1264634e-03  -6.3096379e-02  -1.2110615e-01   2.8248146e-01   2.6566013e-01   4.1829322e-01   3.9163281e-01   6.3456900e-01   4.3971653e-01   1.0000000e+00   6.9226166e-01   5.7335346e-01   4.4232124e-01   2.4844770e-01   3.3886851e-01   5.0417888e-01   5.0991432e-01   3.3846233e-01   2.1750967e-01   3.1176165e-01   4.2754246e-01  -4.3386478e-01  -2.1856177e-01  -1.8091458e-01  -1.3036543e-01  -4.2877212e-02  -2.9612457e-02  -7.6322537e-02  -1.9248344e-01  -7.9185001e-02  -1.1997028e-02  -7.6273245e-03  -2.3608005e-01  -6.7092793e-02  -3.9395981e-02   2.4790693e-04   1.0175882e-02   1.5935817e-01   1.7958044e-01  -1.6844251e-01  -2.3485788e-01  -7.7200094e-02  -4.5231347e-01  -1.8271955e-02  -8.4451456e-02   2.7725877e-01   3.0170178e-01   3.8543977e-02  -1.6142981e-01  -1.8364079e-01  -2.4357440e-01  -3.5301465e-02   2.8949132e-02   3.0324450e-01   6.0581074e-02   3.4734327e-01   2.6072533e-01   3.2353739e-01   1.6330758e-01   1.0960957e-01   2.1778062e-01  -2.6592735e-01  -2.9904114e-01   1.4010686e-01   1.3389262e-01  -9.2206232e-02   1.2949204e-01   2.9894439e-01   1.0332251e-01   2.6361427e-01   6.3279341e-02  -2.1692384e-01  -2.6492270e-01
   3.0576744e-01   3.5731321e-01  -3.1989959e-01  -1.9724022e-01  -9.3987178e-02  -1.4680997e-01  -5.9938076e-02  -3.4728362e-02  -1.3856104e-01  -1.1033871e-01   3.7587954e-01   1.3150152e-01   3.5823510e-01   1.7803197e-01   1.2559980e-01   2.2358494e-01   1.3617359e-01   1.8045389e-01   2.1681649e-02   4.3896677e-02  -2.5171618e-01  -2.9990508e-01  -1.9494827e-01  -2.0780306e-01  -2.2193708e-01  -3.4267341e-01  -2.0549075e-01  -2.3204509e-01   1.2991754e-01   2.0224203e-01  -3.6077200e-01  -4.0332080e-01  -2.6441707e-01  -2.8177200e-01  -1.6645459e-01  -1.3446811e-01   1.1157437e-02   4.9114317e-03   4.2213238e-02   1.9571557e-02   1.3684192e-01   9.4098082e-02  -9.7801202e-02   3.9903315e-02  -1.6140680e-01  -8.2938105e-02   2.3890932e-01   2.8003492e-01   2.4740520e-01   4.1824474e-01   4.5008854e-01   3.6463294e-01   6.9226166e-01   1.0000000e+00   5.3486457e-01   5.9912494e-01   1.3746475e-01   2.7934751e-01   3.4217415e-01   4.2194633e-01   3.4943702e-01   2.0378206e-01   3.2924122e-01   3.3328733e-01  -3.1097598e-01  -1.1993767e-01  -2.7423932e-01  -2.6207035e-01  -1.3595357e-01  -1.4932964e-01  -1.1743607e-01  -2.0187804e-01  -4.2371733e-02   1.6761156e-01   8.5390154e-02  -2.9577971e-02   1.4912212e-01   2.2395575e-01  -1.2461612e-01   7.4002913e-02   1.3474787e-01   1.9519560e-01   5.7565172e-02   9.1220134e-02   1.1351561e-01  -2.4826586e-01   8.8162651e-02   6.2334044e-02   4.3781483e-01   4.7976399e-01  -1.5495746e-02  -3.2334381e-02  -1.3684581e-01  -1.0534141e-01  -1.6810667e-02  -2.1089786e-03   1.5407270e-01  -5.0019701e-02   2.7924381e-01   2.4811949e-01   1.5270262e-01   2.1022099e-01   1.3000371e-01   3.0279619e-01  -1.6131729e-01  -2.1362856e-01   5.4614107e-02   8.3187216e-02  -1.3707381e-02   6.6290355e-02   1.7629204e-01   6.3518586e-02   1.5062680e-01  -8.0876865e-02  -2.0582662e-01  -3.4793404e-01
   2.3031743e-01   3.0327162e-01  -2.7676661e-01  -2.5973991e-01  -1.4046065e-01  -3.9068219e-01  -2.1479863e-01  -2.7540279e-01  -3.9925624e-01  -4.8511188e-01   1.1070914e-01  -7.3256944e-02   1.9180899e-01  -5.3606504e-02   7.4533082e-02   4.7594565e-02   2.2411787e-01   2.1936087e-01  -1.9337281e-01  -1.2293188e-01  -1.4048165e-01  -1.1534504e-01  -1.6306313e-01  -1.5882544e-01   3.2208319e-02  -1.6612363e-01   3.9209633e-02   3.4780844e-02   7.9077818e-02   2.4925371e-01  -2.0112223e-01  -2.9410732e-01  -4.1377335e-02  -1.2162661e-01   8.8533011e-03  -3.4787387e-02   2.6559879e-01   1.2377644e-01   4.5620472e-01   3.4366910e-01   4.4816156e-01   3.2494921e-01   3.8642650e-01   3.3519099e-01   2.3092471e-01   1.3462260e-01   6.0835670e-01   6.0201011e-01   5.1179882e-01   3.4035911e-01   5.9425659e-01   3.7890070e-01   5.7335346e-01   5.3486457e-01   1.0000000e+00   7.2413282e-01   2.9873678e-01   3.4812419e-01   2.9905091e-01   3.9965523e-01   1.3043521e-01  -1.3915229e-01   1.6187875e-01   2.3508204e-01  -2.4452838e-01  -4.1727361e-01   2.8262715e-02  -7.5337555e-03  -4.7879123e-02  -5.1532084e-02  -3.0771734e-01  -3.2929781e-01   8.3027154e-02   1.8548085e-01   1.0830386e-01  -6.9061409e-02   3.6518935e-01   3.4910660e-01   1.4312607e-01   2.2928742e-01   2.5030567e-01   2.7898351e-01   1.5429783e-01   1.9241733e-01   1.5752349e-01  -2.8577608e-01   1.2518986e-01   1.9978951e-01   4.2049431e-01   9.3259199e-02  -2.2419705e-01  -2.1647353e-01  -3.3105055e-01  -2.0495148e-01   1.3570026e-01   1.6031068e-01   5.6235202e-01   1.9312381e-01   4.1932000e-01   3.1849479e-01  -5.1879094e-02  -1.4597394e-01   5.2492781e-02   1.4820735e-02  -2.4901546e-01  -1.8800848e-01  -3.4200809e-02   1.9865516e-01   6.0375509e-02   2.3853579e-01   3.8163889e-01   2.8581275e-01   2.2139479e-01  -6.6392529e-02  -2.9406040e-01  -2.7229954e-01
   3.4720754e-01   2.4317244e-01  -2.1400683e-01  -2.0710761e-01  -2.2136014e-01  -4.2891454e-01  -1.9086349e-01  -2.1763673e-01  -3.4073167e-01  -4.2425061e-01   7.3235971e-02  -4.5225861e-02   1.0353852e-01  -8.8696619e-03  -1.5927619e-01   1.9273473e-02   1.8107918e-01   1.2240535e-01  -1.1328541e-01  -6.9834660e-02  -1.4413469e-01  -1.2604709e-01  -6.7806795e-02  -8.1711526e-02   1.1724781e-01  -1.3200127e-01   3.3008095e-02   3.0196641e-02   3.8752479e-02   1.2907473e-01  -9.8620014e-02  -1.4682092e-01  -1.6324164e-01  -1.9704886e-01   2.6911637e-02  -1.5164476e-02   2.9015303e-01   2.0652246e-01   4.3067958e-01   4.5938017e-01   3.2736608e-01   2.5539584e-01   2.2714030e-01   2.8471980e-01   1.4396671e-01   2.3326303e-01   4.4215030e-01   5.3925471e-01   2.2931576e-01   3.0189688e-01   4.1041972e-01   3.8703217e-01   4.4232124e-01   5.9912494e-01   7.2413282e-01   1.0000000e+00   2.7928483e-01   3.0365433e-01   1.9019294e-01   2.0971518e-01   9.7866703e-02  -7.9156897e-02  -8.6239709e-02   4.7700427e-02  -1.0564071e-01  -2.3104776e-01   4.8562980e-02   3.0165227e-02   4.4437746e-02   5.1652739e-02  -3.0281800e-01  -3.5484249e-01  -1.1391217e-01   1.0084123e-01   5.1209479e-03  -4.5493165e-02   2.4200958e-01   2.6448414e-01   7.3474239e-02   2.3461367e-01   3.9538180e-02   9.2433548e-02   1.5396948e-01   1.3090579e-01   5.3525561e-02  -1.1866974e-01   1.9379048e-01   3.8026390e-01   3.1730147e-01   1.4066870e-01  -2.3172092e-01  -6.9423343e-02  -3.3539708e-01  -1.3537971e-01   5.3016184e-02   2.0522358e-01   3.8957866e-01   4.6267481e-01   2.6897645e-01   4.6584218e-01  -7.0550155e-02  -8.5110226e-02   6.7249662e-02   1.4529382e-01  -2.7786838e-02  -2.8934092e-02   1.7337715e-02   2.3819124e-01   1.0202945e-01   1.9669007e-01   3.4125107e-01   3.2274566e-01   2.7840909e-01   7.5025323e-02  -3.5514129e-02  -9.7982111e-02
   5.7820198e-01   6.3679412e-01  -2.7160636e-01  -3.5547632e-01  -3.3468295e-02  -1.1289922e-01  -2.8503118e-01  -2.7238810e-01  -1.7067374e-01  -2.0133879e-01   3.6940186e-02  -1.6759115e-01  -1.9656481e-01  -3.3591378e-01  -2.1843847e-01  -2.3194148e-01   7.0884890e-01   7.2588034e-01  -5.7177038e-02   8.6801680e-02  -5.2074183e-03  -4.9046772e-02  -4.9237745e-01  -5.0284309e-01  -3.0278013e-02  -1.5810057e-01   2.6089569e-02  -9.5401608e-03   2.9931900e-01   4.6289142e-01  -1.6275313e-01  -2.3953225e-01   8.7055379e-02   1.0080709e-01  -2.5851813e-01  -3.2647945e-01  -7.1550770e-02  -1.5490198e-01   2.0354466e-02  -2.9000607e-02   1.3631793e-01   2.2640085e-01   2.9032976e-01   2.0524313e-01   1.4215066e-01  -2.7413872e-02   3.7992472e-01   2.9814684e-01   2.4516962e-01   4.9581874e-03   1.2312003e-01  -1.0375424e-01   2.4844770e-01   1.3746475e-01   2.9873678e-01   2.7928483e-01   1.0000000e+00   8.3767121e-01   1.5354237e-01   4.2829251e-01   1.1130602e-02   9.9054089e-02   2.0323954e-01   4.4340353e-01  -3.7997225e-01  -4.4270615e-01  -1.0203536e-01  -1.2969955e-01   3.3844857e-02  -1.3770612e-01  -2.9535560e-01  -2.6499452e-01   1.3979140e-01   3.3222971e-01   1.7494495e-01   1.6748742e-01   2.7495117e-01   2.5929046e-01   3.5554728e-01   6.2970027e-01   5.5926259e-01   5.2917998e-01   5.5851518e-02  -4.1766277e-02  -1.5650302e-01  -3.4271699e-01  -2.5427839e-01  -2.1850799e-01  -1.2941035e-01   1.8739890e-02  -1.7375533e-02  -2.4418553e-02  -2.7567626e-01  -1.4198134e-01  -5.1262157e-02  -4.0755949e-02   3.6023371e-01   2.2899092e-01   4.6284464e-01   4.2486248e-01   2.0046513e-01   8.2737237e-03   2.8038959e-01   2.6255887e-01   2.0751955e-02   6.4628689e-02  -9.1343683e-02   1.0884504e-01  -2.1598512e-02   6.6195609e-02   2.2199561e-02   4.3048924e-01   2.7121305e-01   4.0491651e-01   2.4771614e-02   7.7721071e-02
   5.7947326e-01   8.0820582e-01  -2.7190283e-01  -2.7897205e-01  -7.2988841e-02  -1.9453827e-01  -2.7077409e-01  -3.2064273e-01  -2.3176316e-01  -2.8041077e-01   6.2696279e-02  -1.7284542e-01  -1.2479434e-01  -3.0120863e-01  -4.9170966e-02  -1.1239004e-01   5.1951391e-01   6.7984775e-01  -8.0144444e-03   1.9308920e-01  -7.1384589e-02  -7.8081899e-02  -3.8783849e-01  -4.5312588e-01  -9.5487455e-02  -2.3501729e-01   3.1747556e-02  -2.2037840e-02   1.6863996e-01   4.4139195e-01  -1.8406689e-01  -2.7679263e-01   2.5772268e-02   2.0673314e-02  -2.6146795e-01  -3.6144192e-01  -7.2097409e-02  -2.0164119e-01  -3.1381927e-02  -4.1232142e-02   7.8309560e-02   1.8796690e-01   2.5693709e-01   1.1976909e-01   1.2858611e-01  -8.1294214e-02   3.7325509e-01   2.7739737e-01   3.2481933e-01   8.1045153e-02   2.2474536e-01  -2.8262615e-02   3.3886851e-01   2.7934751e-01   3.4812419e-01   3.0365433e-01   8.3767121e-01   1.0000000e+00   1.6132467e-01   5.5712354e-01  -5.7077724e-03   7.2748392e-02   1.8944127e-01   4.4309776e-01  -3.5569073e-01  -5.1599860e-01  -1.2790152e-01  -1.4677517e-01  -5.7283302e-04  -1.4503259e-01  -2.3327470e-01  -2.1702929e-01   1.2727672e-02   2.5551576e-01   3.9499093e-02   2.1444012e-02   2.4306577e-01   2.4785067e-01   1.9656218e-01   5.9499964e-01   4.4750616e-01   5.1848978e-01   2.7004003e-02  -2.0153063e-02  -1.3312715e-01  -4.1807913e-01  -1.7380975e-01  -1.6896781e-01  -1.4232221e-01   1.5888111e-02   2.3880283e-04  -1.1356846e-02  -2.5398772e-01  -8.3656925e-02  -1.2230357e-01  -7.9548739e-02   3.8070114e-01   1.9681704e-01   4.7590515e-01   3.7140700e-01   2.3313055e-01  -1.0795494e-02   2.4261278e-01   1.3352981e-01  -1.1456508e-01  -3.7939568e-02   7.6130109e-02   1.7690391e-01  -1.1398708e-01  -8.1702319e-02   1.5363967e-03   3.5820791e-01   2.7282477e-01   3.1399836e-01  -8.5347430e-03  -6.5732299e-03
   3.8188364e-01   2.5242521e-01  -4.7974188e-01  -4.0652441e-01  -7.8947487e-02  -7.3113888e-02   1.2555193e-01   2.4621054e-01  -7.9148345e-02   3.9693343e-03   3.3321199e-01   1.3449603e-01   3.1084274e-01   2.3070412e-01  -3.6455475e-02   8.3976361e-02  -2.0218222e-02  -5.4451892e-02  -2.3250714e-01  -3.8677671e-01  -4.3154353e-01  -4.2487750e-01  -6.1513236e-01  -5.8920444e-01  -4.3887547e-01  -5.0382047e-01  -4.1093729e-01  -4.2537965e-01  -8.2701256e-02  -1.9017755e-01  -5.8991730e-01  -6.1225942e-01  -1.4228552e-01  -2.6052575e-01  -3.6304388e-01  -3.0436561e-01  -1.6921183e-01  -2.9577075e-01  -1.4541800e-01  -2.4279123e-01  -2.0214676e-01  -3.7304577e-01  -2.6964410e-01  -1.6097373e-01  -3.3649979e-01  -1.6283778e-01   2.8000527e-02   3.1666753e-02   2.6900867e-01   5.9358144e-01   6.6277822e-01   5.1904251e-01   5.0417888e-01   3.4217415e-01   2.9905091e-01   1.9019294e-01   1.5354237e-01   1.6132467e-01   1.0000000e+00   7.3381524e-01   6.7425122e-01   5.7380828e-01   4.7053997e-01   5.9272377e-01  -5.0768525e-01   1.8416962e-01  -1.8411759e-01  -1.0067702e-01  -1.7126241e-01  -2.4941374e-01  -8.3257171e-02  -1.8700088e-01  -1.5534429e-01  -1.3442680e-01  -1.5287045e-01  -3.2101289e-01  -5.6683272e-02  -1.9562971e-01  -2.4183325e-01  -2.5875775e-01  -6.7223574e-02  -1.3833605e-01  -3.9938669e-01  -3.7921757e-01  -2.1203630e-01  -5.4223569e-01  -2.6932536e-01  -3.8244522e-01   2.6710136e-01   4.2792337e-01   8.3512746e-03  -4.9334981e-03  -2.2008955e-01  -2.0696558e-01  -1.0862857e-01  -2.9283712e-02   1.2212011e-01   1.3565894e-02   2.5593101e-01   1.0755279e-01   3.7786665e-01   1.6436360e-01   1.6776376e-01   2.6590896e-01  -2.5500564e-01  -2.5387084e-01   3.5849822e-01   3.5813410e-01  -1.5655715e-01  -1.1732023e-01   1.9042820e-01   4.2586083e-02   2.1456257e-01  -5.2416176e-02  -3.4256676e-01  -3.2492152e-01
   3.3935101e-01   5.3612096e-01  -5.0550964e-01  -3.6501258e-01  -6.3034193e-02  -1.1985406e-01  -2.1268145e-01  -5.3716200e-02  -1.2074627e-01  -1.2858033e-01   1.7376973e-01  -1.2589544e-01   9.9305577e-02  -8.8448760e-02   2.0207002e-02  -4.3409523e-02   1.7613546e-01   3.2628965e-01  -3.3879398e-01  -2.6867118e-01  -3.0527400e-01  -2.8578403e-01  -5.8817658e-01  -5.6789533e-01  -2.8896749e-01  -4.1635471e-01  -1.6164325e-01  -2.1993811e-01  -1.1888621e-01   2.3043163e-02  -5.2206572e-01  -6.0534167e-01  -2.1663194e-01  -2.7383478e-01  -2.8944977e-01  -3.1302480e-01  -2.2266515e-01  -3.1048183e-01  -1.8808515e-01  -2.6996721e-01  -1.7645937e-01  -2.5137215e-01  -4.2134516e-02  -2.8702914e-02  -7.0181596e-02  -1.3328041e-01   2.5725638e-01   1.3454338e-01   5.0802056e-01   5.6874588e-01   6.4613571e-01   5.1933421e-01   5.0991432e-01   4.2194633e-01   3.9965523e-01   2.0971518e-01   4.2829251e-01   5.5712354e-01   7.3381524e-01   1.0000000e+00   3.4498283e-01   3.5841793e-01   4.6249949e-01   6.4131821e-01  -4.7494624e-01  -1.8257361e-01  -1.4818808e-01  -9.9422023e-02  -3.1675090e-01  -3.4056527e-01  -1.7965500e-01  -1.9914438e-01  -2.2570979e-01  -6.9378837e-02  -2.0120581e-01  -3.2185285e-01   1.0162801e-01   3.9052322e-02  -1.8197256e-01   4.4823778e-02   1.4933583e-01   2.2087058e-01  -2.8243700e-01  -2.7136905e-01  -1.9578084e-01  -5.9606058e-01  -2.6860628e-01  -3.0821448e-01   6.9421329e-02   3.0855271e-01   6.0622534e-02  -5.8868107e-02  -1.2709905e-01  -1.5903340e-01  -1.0979352e-01  -1.9610848e-01   1.4054478e-01  -6.0078216e-02   4.1221922e-01   1.5209648e-01   4.2214869e-01   3.4291064e-02   3.3726495e-01   2.4728561e-01  -1.4663441e-01  -1.0885631e-01   2.6712938e-01   2.5442951e-01  -2.3372892e-01  -2.8193544e-01  -2.0786779e-02   1.0942542e-01   1.9608874e-01   1.0282255e-01  -2.1803309e-01  -2.3779318e-01
   2.9784022e-01   2.0692001e-01  -3.7211476e-01  -4.2637204e-01  -7.7859893e-03   1.4337608e-01   3.6999557e-01   4.8902121e-01   1.6259489e-01   2.7290517e-01   6.1370976e-01   5.2795128e-01   6.4159700e-01   6.3083460e-01   2.6800777e-01   3.6624786e-01   1.1230932e-01  -4.1506572e-02  -1.2248756e-02  -2.0843535e-01  -3.6876174e-01  -3.7506435e-01  -4.7860456e-01  -4.9640431e-01  -5.5355510e-01  -4.7710988e-01  -6.2987789e-01  -6.0247797e-01   3.0324698e-01   4.5597903e-02  -4.9849353e-01  -5.1123630e-01  -1.0048756e-01  -1.2523098e-01  -3.6426902e-01  -2.7906999e-01  -1.7471624e-01  -1.7722004e-01  -1.2244431e-01  -2.0703120e-01  -9.8087332e-02  -1.3502620e-01  -3.8372464e-01  -3.1265849e-01  -5.4236514e-01  -2.3258563e-01  -8.7704118e-02  -3.5469350e-02  -1.0791759e-01   4.2501341e-01   3.1439343e-01   1.7684985e-01   3.3846233e-01   3.4943702e-01   1.3043521e-01   9.7866703e-02   1.1130602e-02  -5.7077724e-03   6.7425122e-01   3.4498283e-01   1.0000000e+00   8.1625936e-01   6.2456554e-01   6.1557869e-01  -4.1590680e-01   4.4208668e-01  -4.2836985e-01  -3.7527862e-01  -2.0045166e-01  -3.1636637e-01  -3.2584073e-02  -1.8885571e-01   5.0602119e-02   5.3294074e-03   1.7418336e-01  -6.7931435e-02  -7.0283307e-02  -1.6440966e-01  -1.3270256e-01  -3.0765921e-01   1.0907956e-02  -2.0492942e-02  -2.5672045e-01  -1.2616457e-01  -7.1875016e-02  -3.7217123e-01  -3.7906786e-01  -4.6351769e-01   5.0933331e-01   5.8001744e-01  -5.1865861e-02  -1.0098305e-01  -2.8733672e-01  -2.9729665e-01  -7.2905857e-02   1.3616414e-02   1.7101751e-02  -8.2339883e-02   1.4092644e-01   4.9541082e-02   1.4171121e-01   2.4797929e-01  -1.1575799e-01   1.2697292e-01  -4.2831560e-01  -5.4856403e-01   1.5068182e-03   2.1912783e-01  -1.6140022e-02   5.7489037e-02   2.6469277e-01   1.2511132e-03   1.3016289e-01  -1.7845106e-01  -3.4141633e-01  -3.2039968e-01
   3.2437246e-01   3.1922112e-01  -4.5874365e-01  -3.3663707e-01  -3.8832964e-02   2.3391368e-01   2.8464404e-01   6.4612480e-01   1.3069485e-01   3.9665145e-01   5.3014863e-01   6.1841709e-01   4.8449525e-01   6.2394966e-01   1.0397401e-01   3.6208760e-01   1.4561212e-01   7.7815336e-02  -1.2403423e-01  -1.7518163e-01  -3.9079219e-01  -3.9167170e-01  -5.7627139e-01  -5.2204735e-01  -5.9990262e-01  -4.8929053e-01  -6.0565790e-01  -6.1335891e-01   2.0392029e-01   6.8329001e-02  -5.5340355e-01  -4.9952380e-01  -1.4297565e-01  -1.2254537e-01  -4.7349468e-01  -3.7688029e-01  -2.3739831e-01  -1.7519121e-01  -3.3977112e-01  -3.2395547e-01  -1.9632377e-01  -1.4801890e-01  -4.5867361e-01  -4.3775288e-01  -5.9566456e-01  -3.3746107e-01  -2.7872965e-01  -2.8886478e-01  -1.3837391e-01   3.8818185e-01   2.0495241e-01   1.1742315e-01   2.1750967e-01   2.0378206e-01  -1.3915229e-01  -7.9156897e-02   9.9054089e-02   7.2748392e-02   5.7380828e-01   3.5841793e-01   8.1625936e-01   1.0000000e+00   5.8178704e-01   7.3169994e-01  -5.3465872e-01   5.4608510e-01  -4.8928556e-01  -4.0494552e-01  -2.0023336e-01  -2.8177446e-01  -1.3325236e-02  -1.2984477e-01  -7.8096266e-02   4.9264394e-03  -1.2313661e-02  -1.3076051e-01  -1.1676362e-01  -1.6492727e-01  -2.0866449e-01  -2.3480249e-01   6.6474490e-02   1.9622457e-02  -3.6398232e-01  -2.1372576e-01  -1.5435437e-01  -2.8750521e-01  -4.3866705e-01  -5.2530661e-01   3.2247389e-01   7.1743089e-01   1.4235722e-01  -1.1499547e-02  -1.1400253e-01  -2.7426734e-01  -8.6722655e-02   2.1559866e-02  -1.4611819e-01  -1.0596029e-01   1.2285917e-01   9.0133065e-03   2.7076764e-01   2.5061214e-01   7.2362878e-02   2.4114426e-01  -1.9454352e-01  -3.7995166e-01   6.4235370e-02   1.2320137e-01   1.6977323e-02   1.5255063e-03  -1.1897707e-02   3.6882528e-03   4.6349513e-02   2.3697016e-02  -1.9946526e-01  -2.7058101e-01
   3.1380703e-01   4.2460144e-01  -4.2593997e-01  -4.4918964e-01   5.5443190e-03   8.3647858e-03   1.7731615e-01   2.0495610e-01   1.5390011e-01   2.1483336e-01   6.8597007e-01   3.3750031e-01   5.8627049e-01   2.7826464e-01   4.4574739e-01   3.3718662e-01   3.9858043e-01   3.0336788e-01   8.4233047e-02   6.8632468e-02  -3.8185490e-01  -4.5448110e-01  -5.3804898e-01  -6.3534788e-01  -6.3671617e-01  -6.1517029e-01  -5.3659562e-01  -6.0713814e-01   4.8562657e-01   3.6302653e-01  -5.6260094e-01  -5.9714909e-01  -2.0434880e-01  -1.8336532e-01  -5.5527440e-01  -4.9211554e-01  -3.0031330e-01  -2.6726638e-01  -3.7996435e-01  -4.2248258e-01   3.0737410e-02   4.3747586e-02  -3.3269777e-01  -3.5579086e-01  -4.9007323e-01  -5.4031684e-01  -2.1067016e-02  -1.1403018e-01   1.3169875e-01   1.8955703e-01   2.7792064e-01  -4.0787211e-02   3.1176165e-01   3.2924122e-01   1.6187875e-01  -8.6239709e-02   2.0323954e-01   1.8944127e-01   4.7053997e-01   4.6249949e-01   6.2456554e-01   5.8178704e-01   1.0000000e+00   7.5136689e-01  -6.4498713e-01  -9.0585135e-02  -6.1118684e-01  -6.1407470e-01  -3.4287419e-01  -5.4305832e-01  -1.5921582e-02  -1.0291041e-01   1.8163248e-01   1.8404278e-01   1.7420202e-01   3.7241609e-02   2.9559292e-02  -8.8971531e-02  -8.9579433e-02  -8.8750354e-02   4.7398007e-01   3.1089699e-01   6.1375390e-02   1.0414509e-01   1.6461770e-01  -4.9859621e-01  -3.5133956e-01  -5.7142818e-01   4.4201818e-01   5.6456391e-01   1.5312727e-01   1.1390109e-01  -2.3809918e-01  -6.9675819e-02  -4.3721869e-02  -1.9030115e-01   8.6848483e-03  -2.8549822e-01   3.7748692e-01   1.4658589e-01   3.3380834e-01   3.8349267e-01   1.3512965e-01   3.0917342e-01  -3.6550662e-01  -3.9594402e-01  -6.0496358e-02   4.5444376e-02  -8.1649154e-02   4.3457852e-02  -1.9844557e-02   1.4273429e-01   1.1044996e-01  -5.3924178e-02  -3.1924618e-01  -3.5963480e-01
   4.2226164e-01   5.7809945e-01  -4.5382571e-01  -3.2281439e-01  -5.1347328e-02  -5.0890663e-03   1.1096238e-01   3.0839789e-01   4.8730781e-03   5.8664858e-02   4.5561406e-01   3.9502170e-01   2.9087301e-01   2.7290385e-01   7.2154858e-02   1.6455035e-01   4.1000429e-01   4.4938440e-01  -1.7326437e-01  -7.8560664e-02  -3.3100753e-01  -3.4962414e-01  -6.3963973e-01  -6.3286797e-01  -4.9271876e-01  -5.0470398e-01  -5.0740498e-01  -5.2078176e-01   3.1227677e-01   3.8713580e-01  -5.5856382e-01  -5.7987071e-01  -9.1755614e-02  -2.9021844e-02  -5.0553132e-01  -4.7179706e-01  -3.0444472e-01  -2.9105861e-01  -2.6586287e-01  -2.8639757e-01  -2.1387935e-02   5.4758250e-02  -1.8787478e-01  -2.4494682e-01  -4.1475940e-01  -4.2688400e-01   5.7262666e-02  -1.8303762e-02   1.8426278e-01   3.4028701e-01   4.3506014e-01   1.4298787e-01   4.2754246e-01   3.3328733e-01   2.3508204e-01   4.7700427e-02   4.4340353e-01   4.4309776e-01   5.9272377e-01   6.4131821e-01   6.1557869e-01   7.3169994e-01   7.5136689e-01   1.0000000e+00  -7.1961030e-01   7.0667175e-03  -4.3799361e-01  -3.8284267e-01  -2.2176828e-01  -3.6791008e-01  -1.9574077e-02  -8.9326168e-02   1.3923147e-01   2.9401319e-01   8.9925332e-02  -9.6925085e-04   1.3764113e-01   8.2769678e-02  -4.9937870e-02   1.1165861e-01   4.0157619e-01   3.9890064e-01  -2.4064636e-01  -1.0834354e-01  -1.8776847e-01  -5.5418149e-01  -4.3929573e-01  -5.5841780e-01   2.1571219e-01   5.8280914e-01   5.6034759e-02  -3.7920570e-02  -2.5636555e-01  -2.4192948e-01  -1.3509948e-01  -7.7533676e-02   1.1721811e-01  -1.3272814e-01   4.3790079e-01   1.8125129e-01   3.0816917e-01   1.7797348e-01   1.1329753e-01   2.1696350e-01  -3.1042002e-01  -3.8504958e-01  -2.6211302e-02   9.8765681e-02  -8.5893067e-02   2.2743927e-04   5.3925043e-02   1.8564136e-01   1.6338348e-01   1.6266040e-02  -3.4102638e-01  -3.4054378e-01
  -5.4994320e-01  -5.7307877e-01   6.3664518e-01   4.4558471e-01   6.2886328e-02  -2.9084847e-02  -7.0691861e-02  -2.4611398e-01   1.6666829e-02  -1.4246853e-01  -5.5351099e-01  -2.6569855e-01  -3.2758453e-01  -1.9696307e-01  -1.1891102e-01  -2.0084640e-01  -4.5188860e-01  -3.5267518e-01   6.9641796e-02  -2.6171399e-02   3.9024398e-01   3.7852590e-01   7.9371791e-01   7.5170117e-01   6.6155629e-01   6.7957276e-01   5.2253426e-01   5.5960612e-01  -4.2561895e-01  -3.8780758e-01   7.7542429e-01   7.4299138e-01   3.4272253e-01   3.6542305e-01   8.1714733e-01   7.1217524e-01   3.1800098e-01   2.9065951e-01   4.3662663e-01   3.7626273e-01   7.0854233e-02   9.3969337e-03   2.0626324e-01   2.0799395e-01   4.7326098e-01   5.5268334e-01  -6.2249669e-02   2.9299854e-02  -2.4937529e-01  -2.8873990e-01  -3.8904344e-01  -1.0301028e-01  -4.3386478e-01  -3.1097598e-01  -2.4452838e-01  -1.0564071e-01  -3.7997225e-01  -3.5569073e-01  -5.0768525e-01  -4.7494624e-01  -4.1590680e-01  -5.3465872e-01  -6.4498713e-01  -7.1961030e-01   1.0000000e+00   1.7179198e-01   6.9878183e-01   6.2409551e-01   1.5009618e-01   3.3935558e-01   1.9985996e-02   3.7922471e-02  -8.9043197e-02  -2.8127940e-01  -2.8946697e-02  -4.9151759e-03   6.0519530e-02   1.6702656e-01   2.5237802e-02  -1.3751765e-02  -4.0175418e-01  -2.3297958e-01   2.2647533e-01   2.0200360e-01   2.1855641e-01   6.6392146e-01   4.8572306e-01   6.2562135e-01  -2.1366097e-01  -4.9899603e-01  -1.7713879e-01  -9.2350348e-02   2.6713322e-01   1.9076953e-01   5.1026008e-02   5.5304145e-02  -1.0497469e-01   7.5710126e-02  -4.9272877e-01  -3.2292107e-01  -3.7573562e-01  -3.1727110e-01  -2.7810987e-01  -3.8613010e-01   2.9779267e-01   3.8844401e-01  -1.1361518e-01  -1.0485272e-01   5.2380604e-02  -3.4031789e-02   2.6446578e-02  -2.6043577e-01  -3.0621849e-01  -1.2204809e-01   3.3527298e-01   2.9983783e-01
  -2.3660584e-01  -3.6614256e-01  -1.1812823e-02   2.2043244e-01  -3.6370161e-02   4.5149765e-01   2.9361893e-01   7.5214298e-01   2.5677857e-01   5.7366361e-01   6.0534809e-02   5.5020441e-01   2.1039101e-01   6.6883307e-01  -9.7147396e-02   2.5643850e-01  -3.7509557e-01  -4.2272514e-01  -7.7203141e-02  -2.5253922e-01  -1.3132749e-01  -9.9328299e-02   9.4545850e-03   2.2284019e-01  -1.4292425e-01   6.2049686e-02  -3.0935148e-01  -2.3467605e-01  -2.0190077e-01  -3.7533291e-01  -8.8353859e-02   6.6636159e-02   2.2442576e-02   8.6073994e-02   9.1260389e-02   2.0335032e-01  -7.1629502e-02   4.7726319e-02  -6.7267980e-02  -5.7876581e-02  -2.3447114e-01  -2.6839006e-01  -4.2358771e-01  -2.6852822e-01  -3.6256263e-01   1.1167692e-01  -4.1952451e-01  -3.0622208e-01  -4.4497742e-01   2.5163454e-01  -1.7014802e-01   1.5134851e-01  -2.1856177e-01  -1.1993767e-01  -4.1727361e-01  -2.3104776e-01  -4.4270615e-01  -5.1599860e-01   1.8416962e-01  -1.8257361e-01   4.4208668e-01   5.4608510e-01  -9.0585135e-02   7.0667175e-03   1.7179198e-01   1.0000000e+00  -7.0221304e-04   1.1043666e-01   4.0413813e-02   3.6404921e-02   8.0134463e-02   3.6697606e-02  -1.3341562e-01  -1.4027596e-01  -6.3021061e-02  -6.8327580e-02  -1.4379074e-01  -9.3194196e-02  -2.2892281e-01  -4.1818590e-01  -4.3083955e-01  -3.9427441e-01  -3.4504535e-01  -1.6914287e-01  -1.1577657e-01   3.5986403e-01  -1.0093847e-01  -3.4777842e-02   1.6201676e-01   3.3604845e-01   9.9350716e-02  -1.5077046e-01   2.8281981e-01  -2.1901788e-01  -4.6772478e-02   1.1017159e-01  -3.2121434e-01  -5.7008485e-02  -3.7248231e-01  -3.4843716e-01  -5.4700271e-02  -2.6380048e-02  -1.4266763e-01  -5.4387552e-02   7.8950450e-02  -1.2259651e-01   4.9438207e-02  -3.5944879e-02   2.6811563e-02  -7.9496063e-02   1.9433198e-02  -3.5232885e-01  -2.1333204e-01  -2.2432601e-01  -2.8664588e-02  -6.0632696e-03
  -4.0938902e-01  -4.4186179e-01   4.8779111e-01   3.5559428e-01   1.3885892e-01  -1.1951506e-01  -1.6697354e-01  -2.9631315e-01  -1.9614067e-01  -4.3486900e-01  -7.4882999e-01  -4.2759395e-01  -6.3355439e-01  -4.5670488e-01  -5.2880982e-01  -5.1338744e-01  -3.8479235e-01  -2.2882277e-01  -2.8171696e-01  -3.4431822e-01   3.9407327e-01   4.3460931e-01   5.3086023e-01   5.4342498e-01   8.1022547e-01   7.4813066e-01   6.0872094e-01   6.9081162e-01  -5.6710037e-01  -4.7224720e-01   6.5531991e-01   6.0247705e-01   4.8400233e-01   4.8285522e-01   8.6449784e-01   7.9297049e-01   3.3223933e-01   2.2924222e-01   5.2025203e-01   4.7808489e-01   4.2590094e-02  -5.2928011e-02   4.4756933e-01   4.0536336e-01   6.2924617e-01   7.2089158e-01   1.2756063e-01   2.2815589e-01   5.4868587e-02  -3.9073898e-02  -3.6386822e-02   1.5235344e-01  -1.8091458e-01  -2.7423932e-01   2.8262715e-02   4.8562980e-02  -1.0203536e-01  -1.2790152e-01  -1.8411759e-01  -1.4818808e-01  -4.2836985e-01  -4.8928556e-01  -6.1118684e-01  -4.3799361e-01   6.9878183e-01  -7.0221304e-04   1.0000000e+00   9.5631075e-01   2.2360792e-01   4.5790540e-01  -2.9224656e-02   2.9101267e-02  -1.9344832e-01  -2.6430139e-01  -2.6608956e-01  -1.8468207e-01   2.5621760e-01   3.0880369e-01   5.1533073e-02   7.2065877e-02  -4.0541548e-01  -1.8885627e-01  -5.8912820e-02  -9.4518770e-02  -6.7934510e-02   4.2226708e-01   3.7724298e-01   5.1740267e-01  -4.3413633e-01  -5.3383887e-01  -3.3147250e-01  -2.9007864e-01   5.5577129e-02  -1.5038422e-02   1.3960200e-01   2.4378411e-01   9.6949071e-02   1.4027939e-01  -4.2597420e-01  -3.6913049e-01  -2.8571409e-01  -4.1161832e-01  -2.4687052e-01  -3.6809299e-01   3.4280759e-01   4.3052313e-01   8.3039239e-02   4.3635273e-02   7.9964742e-02   9.4097762e-02   2.1328359e-01  -2.3668383e-01  -2.6361852e-01  -6.9982702e-02   2.0059535e-01   1.7593281e-01
  -4.2793468e-01  -4.6573506e-01   4.5710678e-01   4.5320998e-01   1.3966066e-01  -1.7854905e-02  -1.2056990e-01  -1.2912123e-01  -1.6782174e-01  -3.4088032e-01  -7.8395494e-01  -3.9327243e-01  -6.7014630e-01  -3.9183667e-01  -5.7434473e-01  -5.1320884e-01  -4.5282414e-01  -3.0120478e-01  -3.7061541e-01  -4.1099921e-01   3.9168488e-01   4.6098514e-01   4.7369905e-01   5.4279636e-01   7.6752252e-01   7.5276505e-01   5.4140784e-01   6.4508683e-01  -6.0521993e-01  -5.3976641e-01   5.9953642e-01   5.8085005e-01   4.1721331e-01   4.5543430e-01   7.8361723e-01   7.5455478e-01   2.7239118e-01   1.9520569e-01   4.9209663e-01   4.9096592e-01  -3.3626490e-02  -1.3735183e-01   4.1189411e-01   4.3091105e-01   5.5236755e-01   7.2090110e-01   1.0901976e-01   2.4369094e-01   4.9402334e-02   8.8277820e-02   3.7650786e-02   2.9128443e-01  -1.3036543e-01  -2.6207035e-01  -7.5337555e-03   3.0165227e-02  -1.2969955e-01  -1.4677517e-01  -1.0067702e-01  -9.9422023e-02  -3.7527862e-01  -4.0494552e-01  -6.1407470e-01  -3.8284267e-01   6.2409551e-01   1.1043666e-01   9.5631075e-01   1.0000000e+00   2.3977666e-01   4.6106563e-01   1.8943606e-02   9.8999322e-02  -2.0723007e-01  -2.6251369e-01  -2.8802438e-01  -1.9922467e-01   2.0383270e-01   2.8526535e-01   2.9136349e-03  -5.9696269e-04  -4.8830899e-01  -2.6265611e-01  -1.8340319e-01  -2.3105173e-01  -2.2017129e-01   3.5760944e-01   3.0931947e-01   4.4654042e-01  -4.8897415e-01  -5.1931231e-01  -2.5805824e-01  -3.2095512e-01   1.2738322e-01  -9.1849608e-02   1.0461577e-01   2.8249599e-01   1.0872754e-01   1.7963848e-01  -4.1248081e-01  -3.8486695e-01  -1.9396058e-01  -4.5690314e-01  -2.2120803e-01  -3.7384846e-01   3.6236605e-01   3.9485068e-01   1.3837606e-01   9.8657058e-02   1.4533268e-02   5.5433633e-02   2.6964044e-01  -2.4707637e-01  -1.8898288e-01  -4.9524622e-02   2.2408180e-01   2.2418187e-01
   3.4612570e-02  -1.1815479e-01   2.3983651e-01   1.4206047e-01  -2.6647186e-01  -1.1919677e-01   7.5614767e-02  -5.7094286e-02  -2.2989246e-01  -1.2448649e-01  -2.4194533e-01   3.0386998e-02  -1.8425046e-01   5.5213131e-02  -2.0360293e-01  -5.3563605e-02  -7.6543985e-02  -1.8062836e-01   2.6357949e-01   2.5548626e-01   1.9154189e-01   2.2286650e-01   2.3013643e-01   2.6692998e-01   2.0761725e-01   2.3574791e-01   2.8671417e-02   1.0448316e-01  -9.7179962e-03   2.4696148e-02   2.7810896e-01   3.0917768e-01   4.3522242e-01   3.6416564e-01   1.2998900e-01   1.9528752e-01   1.5258573e-01   1.4188912e-01   2.7363960e-01   2.6796480e-01   2.0379197e-01   1.8824281e-01   1.3868048e-01   1.1631598e-01  -1.6215806e-02   9.4640533e-02  -8.5515463e-02   2.6025949e-02  -1.9306739e-01  -1.4721514e-01  -1.6033891e-01  -1.5316897e-01  -4.2877212e-02  -1.3595357e-01  -4.7879123e-02   4.4437746e-02   3.3844857e-02  -5.7283302e-04  -1.7126241e-01  -3.1675090e-01  -2.0045166e-01  -2.0023336e-01  -3.4287419e-01  -2.2176828e-01   1.5009618e-01   4.0413813e-02   2.2360792e-01   2.3977666e-01   1.0000000e+00   6.6894996e-01   1.4418714e-01   2.1315940e-01   2.4695378e-01   2.7099263e-01   1.9989227e-01   2.8402825e-01   1.5863917e-01   1.1654569e-01   2.0333789e-01   1.3370455e-01  -6.2590886e-02  -1.6573280e-01   1.1500065e-01   1.0657384e-01  -1.0526333e-01   1.4688934e-01   1.1159679e-01   1.3361026e-01  -1.0308757e-01  -2.2931367e-01  -2.3557262e-01  -1.3924029e-02  -8.4433197e-02  -1.3393150e-01  -2.0254833e-02   1.9412119e-01   1.7132364e-02   1.7886978e-01  -2.5905550e-01  -1.4363930e-01  -3.2657732e-01  -3.1273753e-01  -2.4961029e-01  -1.6151664e-01  -1.4350687e-02  -6.8177615e-03   4.4571561e-02  -5.3048867e-02   1.2087409e-01   1.3006497e-01   6.6082047e-02  -7.2333950e-02  -1.1275437e-01  -3.1690274e-02  -8.9331475e-02   1.8185988e-03
  -1.3237776e-01  -2.4899340e-01   3.8423351e-01   2.4459039e-01  -2.0161552e-02  -4.3241753e-02   1.0760540e-01  -8.2489412e-02  -1.4800463e-01  -2.2176420e-01  -4.5059393e-01  -1.4909471e-01  -3.4354834e-01  -1.1176246e-01  -2.3303178e-01  -1.6000049e-01  -3.1546671e-01  -3.3955248e-01  -1.5223171e-03   6.1172425e-02   2.6102417e-01   3.7843628e-01   3.9124905e-01   3.9194368e-01   4.3613066e-01   4.5347375e-01   2.5220589e-01   3.6351484e-01  -2.5956521e-01  -2.4987134e-01   4.1896797e-01   4.2871275e-01   4.1270131e-01   3.1374728e-01   3.7633673e-01   4.3204520e-01   2.3741607e-01   2.7359651e-01   3.0378533e-01   3.7519988e-01   1.0506352e-01   5.2710059e-02   1.8375486e-01   1.4555256e-01   1.8676518e-01   2.5413091e-01  -1.6401067e-01   2.6025274e-04  -1.1722703e-01  -1.2879805e-01  -5.1581211e-02  -7.1096192e-03  -2.9612457e-02  -1.4932964e-01  -5.1532084e-02   5.1652739e-02  -1.3770612e-01  -1.4503259e-01  -2.4941374e-01  -3.4056527e-01  -3.1636637e-01  -2.8177446e-01  -5.4305832e-01  -3.6791008e-01   3.3935558e-01   3.6404921e-02   4.5790540e-01   4.6106563e-01   6.6894996e-01   1.0000000e+00   2.3316477e-01   2.8194960e-01  -6.1198940e-02  -5.7589463e-02  -9.6679646e-02   1.3375905e-02   2.7756276e-02   9.5006768e-02   1.0621044e-01  -3.8250725e-02  -2.9494078e-01  -2.1061557e-01  -2.6720988e-02  -4.7926420e-02  -1.5493199e-01   2.2226868e-01   1.7952993e-01   2.1714766e-01  -2.3595047e-01  -1.9107699e-01  -2.4539475e-01  -5.2407621e-02   4.5761510e-02  -6.6677064e-03   1.3219404e-01   2.8192390e-01  -3.6163137e-02   8.5530824e-02  -3.1042693e-01  -1.6490907e-01  -2.4669683e-01  -2.4910003e-01  -2.2067639e-01  -2.3921206e-01   1.1909043e-01   9.5438765e-02   9.3709844e-02   2.6419440e-02   3.2888562e-01   1.5137091e-01   6.9115792e-02  -5.0265214e-02  -1.1996491e-01   3.0802127e-04   8.1794086e-03  -2.8081771e-02
  -6.2968538e-02  -2.0272434e-01   4.2156406e-01   3.7113875e-01   2.1656587e-01   1.8352588e-01   4.4748342e-01   1.7249042e-01   3.8048367e-01   2.6157828e-01  -1.2258281e-01   4.4498621e-02  -1.3162823e-01   3.6752079e-02   2.0565928e-01   2.0948956e-01  -2.5433496e-01  -3.8584758e-01   1.1272418e-01   1.0759805e-01   3.9324038e-01   3.8011006e-01   3.1306230e-01   2.7077226e-01  -7.4437079e-04   2.1802876e-01  -1.1953179e-02   5.7126153e-02  -1.7076473e-02  -1.2793386e-01   2.9387752e-01   3.4332033e-01   2.3132662e-01   1.9881493e-01  -1.4910773e-02   4.1760316e-02   4.9465715e-03   1.1665313e-01  -8.5095143e-02  -3.8860156e-03  -8.5791066e-02  -1.4980125e-01  -1.5163310e-01  -1.7064579e-01  -1.3216888e-01  -1.4383973e-01  -2.4097019e-01  -1.5064836e-01  -1.1523355e-01  -1.3889095e-01  -1.2227592e-01  -1.0479986e-01  -7.6322537e-02  -1.1743607e-01  -3.0771734e-01  -3.0281800e-01  -2.9535560e-01  -2.3327470e-01  -8.3257171e-02  -1.7965500e-01  -3.2584073e-02  -1.3325236e-02  -1.5921582e-02  -1.9574077e-02   1.9985996e-02   8.0134463e-02  -2.9224656e-02   1.8943606e-02   1.4418714e-01   2.3316477e-01   1.0000000e+00   8.4719956e-01   2.6272344e-01   9.2113621e-02   5.8082326e-02   1.6837580e-01  -1.3136855e-01  -4.0222130e-02  -2.1478986e-01  -2.4695318e-01  -2.8551600e-01  -2.2509998e-01  -7.3277764e-02  -3.2045932e-02  -3.1608688e-01  -1.8733427e-02  -1.0291134e-01  -2.1173787e-01  -1.4471364e-01  -1.6985432e-03   1.0001256e-01   5.2515022e-03   1.5084137e-01   2.8094091e-02  -7.4866581e-02  -5.8121229e-02  -2.7209685e-01  -1.3222536e-01  -2.3284813e-01  -1.3387621e-01   4.6073887e-02   1.3748003e-01  -1.6848520e-01  -8.3514156e-03  -6.4275195e-02  -8.3898366e-02   3.7543880e-02   1.0179574e-01  -1.0860093e-01   2.1267574e-03  -3.6502718e-02  -2.3590144e-01  -1.7595567e-01  -1.8827035e-01  -6.4978982e-02  -8.8161083e-02
  -1.3354469e-01  -2.4119652e-01   4.5111721e-01   4.5701827e-01   2.3973856e-01   1.3899000e-01   3.8296623e-01   1.4228030e-01   3.4812998e-01   2.6780826e-01  -1.8612447e-01   1.4459842e-02  -2.2790234e-01  -4.9923213e-02   8.4675429e-02   8.1711152e-02  -2.4010293e-01  -2.9939357e-01   1.5061101e-01   2.5061219e-01   4.2102942e-01   4.7039228e-01   3.6777081e-01   3.3979773e-01   6.7410624e-02   2.6703772e-01   4.0211767e-02   1.0270248e-01   3.0618233e-02  -3.9464653e-02   3.1472111e-01   4.1015646e-01   2.7715059e-01   2.6759605e-01   1.3300518e-02   1.1273823e-01  -5.3095439e-02   1.4976997e-01  -1.2266769e-01  -2.3260693e-02  -1.1092410e-01  -8.2033865e-02  -6.0835295e-02  -6.7036863e-02  -1.0333528e-01  -1.0794077e-01  -2.0604113e-01  -1.5266363e-01  -9.9910466e-02  -1.6725633e-01  -1.7225522e-01  -1.2619388e-01  -1.9248344e-01  -2.0187804e-01  -3.2929781e-01  -3.5484249e-01  -2.6499452e-01  -2.1702929e-01  -1.8700088e-01  -1.9914438e-01  -1.8885571e-01  -1.2984477e-01  -1.0291041e-01  -8.9326168e-02   3.7922471e-02   3.6697606e-02   2.9101267e-02   9.8999322e-02   2.1315940e-01   2.8194960e-01   8.4719956e-01   1.0000000e+00   2.6399372e-01   2.0368165e-01   7.4918915e-02   2.9310177e-01  -8.4378153e-02   5.6299929e-02  -2.3229590e-01  -2.6289875e-01  -3.1117777e-01  -2.5249575e-01  -8.6176405e-02  -3.2576740e-02  -3.9207205e-01  -1.8762001e-02  -9.8469614e-02  -2.1574435e-01  -2.7852034e-01  -1.0631983e-01   1.8305022e-01   8.2994494e-02   2.4807529e-01   1.3111941e-01  -6.5348704e-02  -8.5303812e-03  -2.6840118e-01  -1.7897330e-01  -1.9587423e-01  -1.6050391e-01   7.8916775e-02   1.0441688e-01  -7.9661847e-02  -2.9444306e-02   7.2676683e-02   2.3404641e-02   9.1636425e-02   3.9375816e-02  -4.7445224e-02   6.7379210e-02  -6.8815695e-03  -2.1278308e-01  -1.3533499e-01  -1.5029688e-01  -4.6076509e-02  -1.0880063e-02
   6.0454769e-02   4.4037262e-02   1.8157577e-01   7.6307837e-02   5.8411986e-02   2.6761839e-02   1.9563457e-01  -4.4235814e-02   1.1973946e-01   3.5601512e-02   2.6488804e-01   2.4706231e-01   1.5343161e-01   1.3561269e-01   3.1283571e-01   1.7986949e-01   4.0193881e-01   1.6377949e-01   3.6018686e-01   3.3940938e-01   2.2838866e-01   1.8223865e-01   7.3321760e-02   6.8428441e-02  -7.4550412e-02   2.8800760e-02  -1.9805536e-01  -1.4490308e-01   6.1992708e-01   5.6287586e-01   1.4086134e-01   1.4270463e-01   3.1976390e-01   3.0464580e-01  -1.4093426e-01  -2.0468682e-01  -9.0873834e-02   2.5678402e-02   1.6510430e-01   4.4300296e-02   3.7120698e-01   4.8975065e-01   1.6314420e-01   7.4221435e-02  -6.1358159e-02  -1.4801481e-01   2.2746762e-01   2.1259774e-01  -6.1314182e-02  -1.2630036e-01  -1.5124224e-01  -2.6895960e-01  -7.9185001e-02  -4.2371733e-02   8.3027154e-02  -1.1391217e-01   1.3979140e-01   1.2727672e-02  -1.5534429e-01  -2.2570979e-01   5.0602119e-02  -7.8096266e-02   1.8163248e-01   1.3923147e-01  -8.9043197e-02  -1.3341562e-01  -1.9344832e-01  -2.0723007e-01   2.4695378e-01  -6.1198940e-02   2.6272344e-01   2.6399372e-01   1.0000000e+00   7.6060175e-01   8.0641617e-01   7.6006223e-01   3.6116660e-01   3.0323303e-01   4.0665381e-01   3.3070532e-01   4.3023542e-01   2.8183322e-01   4.1933984e-01   3.7867988e-01   8.7287091e-02  -3.5481197e-02  -8.5760091e-02  -1.1243166e-01   7.9820586e-02  -9.2687874e-02  -1.4062679e-01  -6.7577420e-02  -1.4250021e-01  -5.3258064e-02  -1.2716145e-01  -6.1404987e-02   1.9377515e-01  -4.7795720e-02   9.2602463e-02   1.0017919e-01  -2.8776659e-01   9.5032085e-03  -2.8672926e-01  -1.1170170e-01  -2.5437984e-01  -2.4190411e-01  -3.2241577e-01  -1.7985559e-01  -8.8320078e-02   2.0469746e-01   1.9029851e-01   3.6321538e-02  -6.7543013e-02  -2.0140548e-01  -2.1549065e-01  -1.4069119e-02
   1.6278955e-01   2.8741995e-01  -2.6156424e-02   4.5175208e-02  -7.3320971e-02   1.6490551e-02   4.9158935e-02  -1.2757979e-02   5.3077805e-02   4.2106191e-02   2.3574032e-01   3.0590239e-01   8.8019176e-02   1.4108755e-01   6.6308682e-02   1.2734473e-01   4.9977904e-01   4.0294389e-01   3.2436181e-01   4.7574089e-01   1.3539941e-01   1.1892508e-01  -6.5097892e-02  -3.1647286e-02  -1.4140255e-01  -9.6211805e-02  -2.3964882e-01  -1.9244727e-01   6.0937740e-01   7.5214524e-01  -6.6247280e-02  -8.8735971e-03   2.7530188e-01   3.2604154e-01  -2.4518902e-01  -3.0326833e-01  -1.4362499e-01   1.7445229e-02   6.0152325e-02   3.1894724e-02   3.0370367e-01   5.3205204e-01   8.9259160e-02   7.6301724e-02  -2.0212008e-01  -2.3526336e-01   2.0863980e-01   2.0243445e-01  -9.4631024e-02  -9.7740608e-02  -8.8832850e-02  -2.5396552e-01  -1.1997028e-02   1.6761156e-01   1.8548085e-01   1.0084123e-01   3.3222971e-01   2.5551576e-01  -1.3442680e-01  -6.9378837e-02   5.3294074e-03   4.9264394e-03   1.8404278e-01   2.9401319e-01  -2.8127940e-01  -1.4027596e-01  -2.6430139e-01  -2.6251369e-01   2.7099263e-01  -5.7589463e-02   9.2113621e-02   2.0368165e-01   7.6060175e-01   1.0000000e+00   6.0429697e-01   8.0889384e-01   4.4293488e-01   4.9287474e-01   2.7941989e-01   4.6957662e-01   4.1817581e-01   3.3355353e-01   2.7261973e-01   3.3185589e-01  -1.0573089e-01  -1.4784417e-01  -2.3626582e-01  -1.6593897e-01   1.3272970e-01   9.6064097e-02  -1.4306167e-01   3.1522130e-02  -2.0513552e-01  -5.5649146e-02  -1.7081893e-01  -2.6081824e-02   1.5957301e-01  -2.7460180e-02   1.8202724e-01   1.5413354e-01  -2.9096353e-01  -1.5038513e-02  -1.1534679e-01   8.4714635e-02  -1.2923720e-01  -1.4521823e-01  -1.9052823e-01  -1.3240948e-01  -7.5340467e-02   2.0432277e-01   1.1838952e-01   1.0922417e-01   2.8923535e-02  -1.3101829e-01  -2.7039652e-01  -6.5247733e-02
   1.4601188e-01   6.5913866e-02   1.3534675e-01   1.1827133e-02  -3.3375632e-02  -4.7407153e-02   1.6464887e-01  -2.1282580e-02   7.8966006e-02   8.2387662e-02   3.3040460e-01   2.4708668e-01   2.7811538e-01   1.9914943e-01   3.4623687e-01   2.6294072e-01   4.3626985e-01   1.7033559e-01   3.9414749e-01   3.4505034e-01   7.8491554e-02   1.4766950e-01   2.9159516e-02   2.9191099e-02  -1.6400243e-01  -5.3394086e-02  -2.8768636e-01  -2.5942850e-01   6.5719462e-01   5.5301374e-01   1.1408730e-01   1.0337013e-01   2.4673673e-01   2.0997222e-01  -1.9021116e-01  -2.2486827e-01  -1.3887119e-01   1.8525445e-02   1.5859371e-01   4.3544340e-02   3.1076603e-01   4.9537499e-01   1.3195147e-01   8.3855227e-02  -7.7871432e-02  -5.7667963e-02   2.1781858e-01   2.2394626e-01  -1.2390339e-01  -6.1082060e-02  -1.7322911e-01  -2.1110763e-01  -7.6273245e-03   8.5390154e-02   1.0830386e-01   5.1209479e-03   1.7494495e-01   3.9499093e-02  -1.5287045e-01  -2.0120581e-01   1.7418336e-01  -1.2313661e-02   1.7420202e-01   8.9925332e-02  -2.8946697e-02  -6.3021061e-02  -2.6608956e-01  -2.8802438e-01   1.9989227e-01  -9.6679646e-02   5.8082326e-02   7.4918915e-02   8.0641617e-01   6.0429697e-01   1.0000000e+00   7.8246492e-01   2.4505281e-01   2.1696805e-01   4.3005145e-01   2.4726250e-01   4.1193598e-01   2.7989407e-01   4.2639279e-01   4.5045826e-01   1.0600190e-01  -5.7360859e-02  -2.7760887e-02  -4.1280631e-02   1.3509273e-01  -3.9722772e-02  -2.2061981e-01  -1.1390072e-01  -2.3158355e-01  -1.5421648e-01  -1.0990532e-01  -2.7084595e-02   2.2114134e-01   2.0779361e-03   1.2793810e-01   1.5846267e-01  -3.3685263e-01   2.7194810e-02  -3.8686843e-01  -1.6748232e-01  -3.8108625e-01  -3.9803768e-01  -3.7575494e-01  -2.5009382e-01   5.1713279e-02   1.5620173e-01   2.1468950e-01   4.6840992e-02  -1.2502024e-01  -3.0821495e-01  -2.9111769e-01  -9.6667969e-02
   7.6326892e-02   5.0789545e-02   2.3045264e-01   1.5083039e-01   4.2275597e-03   3.9558397e-02   1.6611184e-01  -2.0897431e-02   1.9509204e-01   1.5381155e-01   1.5806739e-01   1.9868739e-01   5.2908193e-02   8.1191806e-02   1.6631577e-01   1.3461051e-01   4.0394100e-01   2.2762994e-01   4.3655710e-01   4.9143492e-01   2.4236635e-01   2.9525043e-01   1.5066893e-01   1.2094626e-01  -4.0073893e-02   8.1953305e-02  -1.7046956e-01  -1.1911285e-01   6.3387172e-01   6.3782238e-01   1.8921902e-01   2.5315511e-01   3.0312187e-01   3.5472228e-01  -1.5778093e-01  -1.9306984e-01  -1.7647159e-01   2.5361695e-02   6.9063995e-02   4.0160186e-02   2.1738216e-01   4.5085565e-01   9.4575563e-02   1.0925418e-01  -1.4249349e-01  -1.1462105e-01   1.2327171e-01   1.3779741e-01  -2.8453326e-01  -2.5448952e-01  -3.5624940e-01  -3.7110593e-01  -2.3608005e-01  -2.9577971e-02  -6.9061409e-02  -4.5493165e-02   1.6748742e-01   2.1444012e-02  -3.2101289e-01  -3.2185285e-01  -6.7931435e-02  -1.3076051e-01   3.7241609e-02  -9.6925085e-04  -4.9151759e-03  -6.8327580e-02  -1.8468207e-01  -1.9922467e-01   2.8402825e-01   1.3375905e-02   1.6837580e-01   2.9310177e-01   7.6006223e-01   8.0889384e-01   7.8246492e-01   1.0000000e+00   2.9781364e-01   3.6611347e-01   3.0972333e-01   3.2631021e-01   2.7927551e-01   1.8377183e-01   4.0205170e-01   4.1645630e-01  -8.8563828e-02   3.2633874e-03  -1.3643316e-01  -6.1737722e-02  -3.0542862e-02  -7.6184742e-02  -1.7174938e-01   4.9723479e-02  -1.6845085e-01   2.5340091e-03  -1.3842143e-01   8.4116929e-03   7.0461161e-02  -2.9490948e-02   5.4289048e-02   1.2047210e-01  -3.3360044e-01   4.2996247e-02  -2.4327286e-01  -2.9574219e-02  -1.5517004e-01  -1.3523072e-01  -2.6769767e-01  -2.1493760e-01   7.6619436e-02   1.7497342e-01   1.1537550e-01   7.5935219e-02  -1.1211900e-01  -2.2685934e-01  -1.9872107e-01   7.9394956e-03
  -3.3861564e-03   1.1108887e-01  -7.8327338e-02   5.9538928e-02  -4.8977267e-02  -1.0027172e-01  -2.2431906e-01  -2.1933034e-01  -2.0066584e-01  -1.9443804e-01   1.9110151e-02   9.4431809e-02  -3.9144138e-02  -1.0514013e-02  -2.2244843e-02   7.3595348e-02   2.7115542e-01   2.5609350e-01   1.8355924e-02   8.4283701e-02   1.4974104e-01   2.0858064e-01   7.3403653e-02   1.3377749e-01   2.3573420e-01   1.3996608e-01   1.4448530e-01   1.5834368e-01   2.1079575e-01   3.4744070e-01   1.0569241e-01   9.6612033e-02   3.3490558e-01   3.3374073e-01   2.4111726e-01   1.4030391e-01   1.7318438e-01   2.0229781e-01   3.7102802e-01   2.6192711e-01   3.6955158e-01   4.8877202e-01   3.0215325e-01   2.8773912e-01   1.3080054e-01   1.7408179e-01   3.1347832e-01   3.4395208e-01   5.8417616e-02   1.2060185e-01   8.3704945e-02   7.2047636e-02  -6.7092793e-02   1.4912212e-01   3.6518935e-01   2.4200958e-01   2.7495117e-01   2.4306577e-01  -5.6683272e-02   1.0162801e-01  -7.0283307e-02  -1.1676362e-01   2.9559292e-02   1.3764113e-01   6.0519530e-02  -1.4379074e-01   2.5621760e-01   2.0383270e-01   1.5863917e-01   2.7756276e-02  -1.3136855e-01  -8.4378153e-02   3.6116660e-01   4.4293488e-01   2.4505281e-01   2.9781364e-01   1.0000000e+00   8.4427974e-01   2.3426413e-01   4.2557714e-01   2.1790306e-01   2.9370918e-01   2.7908840e-01   3.8281793e-01   7.8085777e-02   7.0831797e-02  -1.0038747e-02   2.0312495e-01   2.9022156e-02  -6.5836375e-02  -3.7523124e-01  -2.5519313e-01  -1.8639635e-01  -1.7639068e-01   4.7887391e-02   1.4724903e-01   1.9714591e-01   4.5304106e-02  -2.5732771e-02  -9.7496593e-02  -4.1515663e-01  -3.2364458e-01  -1.3792407e-01  -9.6580257e-02   6.6294302e-02   1.1776159e-01  -2.3413417e-01   2.5348154e-02   7.4669758e-02   2.0540089e-01   1.1400817e-01   3.1664891e-02  -1.5297293e-01  -7.8182430e-02  -9.1100923e-02  -8.0124756e-02
  -1.0577283e-01   8.2018301e-02   4.7315234e-02   2.5759998e-01  -2.3838766e-02   1.3121463e-02  -2.3663982e-01  -1.6333272e-01  -1.7422028e-01  -1.3010263e-01  -1.6534414e-01   6.6132079e-02  -1.3446109e-01  -1.9642977e-02  -1.0542276e-01   6.3359497e-02   2.2226926e-01   2.5327319e-01   1.8399818e-02   1.1206958e-01   3.2500215e-01   3.3732948e-01   2.4420837e-01   3.4481624e-01   3.4355528e-01   3.3048799e-01   2.5843811e-01   3.0628621e-01   1.3859795e-01   3.6578751e-01   2.5783148e-01   2.8043490e-01   3.8198727e-01   4.3005272e-01   3.5900092e-01   2.9566153e-01   2.8792807e-01   3.3045188e-01   4.9354533e-01   3.9640752e-01   4.4062544e-01   5.0152375e-01   3.5297636e-01   3.3753572e-01   1.6487645e-01   2.4104871e-01   3.0525948e-01   3.9342946e-01   1.5417144e-02   2.9274379e-02  -5.7159203e-03   2.6127720e-02  -3.9395981e-02   2.2395575e-01   3.4910660e-01   2.6448414e-01   2.5929046e-01   2.4785067e-01  -1.9562971e-01   3.9052322e-02  -1.6440966e-01  -1.6492727e-01  -8.8971531e-02   8.2769678e-02   1.6702656e-01  -9.3194196e-02   3.0880369e-01   2.8526535e-01   1.1654569e-01   9.5006768e-02  -4.0222130e-02   5.6299929e-02   3.0323303e-01   4.9287474e-01   2.1696805e-01   3.6611347e-01   8.4427974e-01   1.0000000e+00   2.1772851e-01   4.4902254e-01   1.1701902e-01   2.5305459e-01   2.7146521e-01   3.7345724e-01  -1.1345198e-02   1.8747908e-01   9.3303328e-02   3.0357282e-01  -1.6494746e-02  -7.0613573e-02  -2.9011723e-01  -2.9249180e-01  -3.0476141e-02  -1.6692483e-01  -2.5603945e-02   1.1527823e-01   1.8830182e-01  -2.5293692e-02  -8.5108221e-02  -1.2306441e-01  -3.2962497e-01  -3.6411647e-01  -9.6934521e-02  -1.3215379e-01   1.7195752e-01   1.6932632e-01  -2.6686999e-01  -3.8378799e-02   1.5598638e-02   2.5325000e-01   2.1149997e-01  -6.2394471e-02  -1.7344588e-01  -1.1902061e-01  -4.0669868e-02   9.9479312e-03
   3.6718887e-02   7.1516246e-02   1.5110619e-01  -1.3151316e-02   3.6274521e-02   3.3518014e-02  -9.6793109e-02  -1.5976928e-01  -7.1616922e-02  -1.6996129e-01  -6.6438144e-02  -1.7331878e-01  -1.1828660e-01  -1.4833940e-01  -2.1161837e-02  -1.2245478e-01   5.3833998e-01   2.8161029e-01   4.6827512e-02  -6.0650877e-03   2.5160736e-01   2.4551668e-01  -4.9506198e-02  -1.5824429e-02   2.3929428e-01   1.9242138e-01   1.3530526e-01   2.2827704e-01   3.9222288e-01   2.7130291e-01   1.6026623e-01   1.9853104e-02   1.6797308e-01   1.3739685e-01   5.1287113e-02  -2.5599251e-02   5.8098195e-02   3.0077799e-02   3.3561865e-01   2.4912028e-01   3.3557513e-01   3.9605734e-01   3.1046147e-01   1.6706685e-01   1.4400945e-01   7.4530374e-02   1.7079810e-01   2.0271948e-01  -7.4479519e-02  -2.2034546e-01  -2.0077173e-01  -1.5645170e-01   2.4790693e-04  -1.2461612e-01   1.4312607e-01   7.3474239e-02   3.5554728e-01   1.9656218e-01  -2.4183325e-01  -1.8197256e-01  -1.3270256e-01  -2.0866449e-01  -8.9579433e-02  -4.9937870e-02   2.5237802e-02  -2.2892281e-01   5.1533073e-02   2.9136349e-03   2.0333789e-01   1.0621044e-01  -2.1478986e-01  -2.3229590e-01   4.0665381e-01   2.7941989e-01   4.3005145e-01   3.0972333e-01   2.3426413e-01   2.1772851e-01   1.0000000e+00   5.0016998e-01   5.2364659e-01   3.8855996e-01   3.1809963e-01   1.3985261e-01   1.6949347e-01   1.1153045e-01   1.0056457e-01   1.1760878e-01  -6.1441343e-02  -2.0302270e-01  -3.0911731e-01  -2.8348935e-01  -1.7638147e-01  -1.4286597e-01  -4.0938443e-02  -8.1168480e-03   3.0845737e-01   7.8201305e-02  -9.1946717e-03   8.6023172e-02  -2.9124116e-01  -1.2530279e-01  -2.8621395e-01  -3.1613823e-01  -2.1076793e-01  -1.7039708e-01  -3.0601079e-01  -1.8832861e-01   2.1858523e-02  -3.2553033e-02   1.3285403e-01   5.7059697e-02   8.2192151e-02  -8.5846479e-02  -1.6457698e-02   2.8910603e-01
   1.3896908e-01   3.5772477e-01  -9.7557640e-03   1.3426695e-02  -1.2437739e-01  -1.4523670e-01  -2.7749168e-01  -3.3147556e-01  -2.2218768e-01  -3.1637937e-01  -1.4338664e-01  -2.1487863e-01  -2.7509993e-01  -3.0996375e-01  -1.8910026e-01  -2.1279574e-01   5.5264406e-01   6.7905709e-01   6.0097567e-02   1.8297636e-01   1.3897877e-01  -1.9909325e-03  -7.0340857e-02  -2.6298731e-02   2.0512427e-01   1.3394299e-01   1.7362664e-01   1.5063241e-01   1.9074593e-01   4.9533540e-01   1.5915503e-01   9.2570580e-02   1.9891445e-01   3.1915780e-01   7.7292662e-02  -7.0516940e-02  -1.6653295e-02  -4.6828461e-02   1.7463047e-01   1.4334516e-01   3.2437673e-01   4.2082887e-01   3.0688343e-01   2.1954560e-01   2.6486478e-01   5.8534669e-02   3.1327180e-01   2.7181963e-01   2.4672436e-02  -2.6316987e-01  -2.1459802e-01  -2.6132147e-01   1.0175882e-02   7.4002913e-02   2.2928742e-01   2.3461367e-01   6.2970027e-01   5.9499964e-01  -2.5875775e-01   4.4823778e-02  -3.0765921e-01  -2.3480249e-01  -8.8750354e-02   1.1165861e-01  -1.3751765e-02  -4.1818590e-01   7.2065877e-02  -5.9696269e-04   1.3370455e-01  -3.8250725e-02  -2.4695318e-01  -2.6289875e-01   3.3070532e-01   4.6957662e-01   2.4726250e-01   3.2631021e-01   4.2557714e-01   4.4902254e-01   5.0016998e-01   1.0000000e+00   5.8380233e-01   6.8895296e-01   3.4735794e-01   2.9022560e-01   8.5329591e-02   9.5209510e-02   4.8123384e-02   2.1022075e-01  -1.4456967e-01  -1.9044147e-01  -1.7778257e-01  -7.1858271e-02  -1.8973229e-01  -8.0012346e-02  -4.3402816e-02  -9.9377078e-02   2.2970586e-01   1.3705093e-01   1.6871462e-01   2.2464546e-01  -2.2217589e-01  -2.0980938e-01   1.3546455e-02  -7.8821995e-02   3.5403960e-02   1.3038373e-01  -3.6695332e-01  -2.3604508e-01  -6.6222670e-02  -1.3421583e-02  -8.9583418e-02   2.6200244e-01   5.1275202e-03   1.5186580e-01   4.6804759e-02   9.7139481e-02
   3.3955338e-01   5.3731121e-01  -3.0350595e-01  -3.2092708e-01  -1.7504648e-01  -1.2957835e-01  -1.6166868e-01  -1.5123994e-01  -1.4985445e-01  -8.3113054e-02   3.9240026e-01   1.0287025e-01   2.3838715e-01  -3.6704430e-02   2.6531784e-01   8.0461264e-02   7.3213778e-01   6.8088963e-01   1.3585110e-01   2.5362434e-01  -2.3431399e-01  -2.9258350e-01  -3.9237155e-01  -4.2834650e-01  -2.8567798e-01  -3.4237101e-01  -2.2964189e-01  -2.7567480e-01   5.2864476e-01   6.0451351e-01  -2.5286042e-01  -3.1562911e-01  -3.5792452e-02   7.6869911e-03  -3.6452670e-01  -4.5718337e-01  -1.8153467e-01  -1.7107168e-01  -1.3930953e-01  -2.2663070e-01   3.4385665e-01   4.5923508e-01   1.3275501e-01  -5.0893259e-02   2.3688463e-02  -2.8777305e-01   2.6671405e-01   1.0315956e-01   2.2178034e-01  -1.6515599e-01  -3.6863716e-02  -2.9853501e-01   1.5935817e-01   1.3474787e-01   2.5030567e-01   3.9538180e-02   5.5926259e-01   4.4750616e-01  -6.7223574e-02   1.4933583e-01   1.0907956e-02   6.6474490e-02   4.7398007e-01   4.0157619e-01  -4.0175418e-01  -4.3083955e-01  -4.0541548e-01  -4.8830899e-01  -6.2590886e-02  -2.9494078e-01  -2.8551600e-01  -3.1117777e-01   4.3023542e-01   4.1817581e-01   4.1193598e-01   2.7927551e-01   2.1790306e-01   1.1701902e-01   5.2364659e-01   5.8380233e-01   1.0000000e+00   8.2258628e-01   4.3786300e-01   3.5445989e-01   4.7602455e-01  -8.7339691e-02  -5.6539657e-02  -2.0821433e-01   1.7973098e-01   1.7182763e-01   3.9928499e-02   8.1199320e-02  -2.4464216e-01   1.7497859e-02  -5.6866716e-02  -2.0406519e-01   2.5834625e-01  -5.1269753e-02   4.5474624e-01   3.5187879e-01   8.6649685e-03   1.1468165e-01   5.2868451e-02   3.5087563e-02  -2.7716317e-01  -2.7468982e-01  -2.5894962e-01  -2.5604280e-01   4.0109117e-02   1.2542832e-02  -1.4652003e-01   3.3513636e-01   1.4955137e-01   7.6889277e-02  -1.7041135e-01  -9.4152601e-02
   2.0024303e-01   5.2594994e-01  -2.2212160e-01  -1.5619801e-01  -1.2734321e-01  -6.7502381e-02  -1.9898311e-01  -1.4483218e-01  -9.4532947e-02  -1.2607523e-01   1.7573446e-01   2.5512149e-02   4.2649816e-02  -9.5239897e-02   1.6288603e-01  -1.3031912e-02   5.8150663e-01   7.6273671e-01  -6.8122820e-02   1.4107389e-01  -1.1905989e-01  -1.7967200e-01  -2.4774044e-01  -2.4519203e-01  -9.4323631e-02  -1.3307791e-01  -1.1518541e-01  -1.5151104e-01   3.0086301e-01   5.1854802e-01  -1.0621197e-01  -1.6565020e-01   2.9064901e-03   1.3741989e-01  -1.3224329e-01  -2.5997116e-01  -2.3754325e-01  -1.4766443e-01  -9.1956182e-02  -1.5316637e-01   2.5852097e-01   4.3590779e-01   2.1054833e-01   3.3365108e-02   2.0045970e-01  -6.4082709e-02   3.5415599e-01   2.1307057e-01   2.5093807e-01  -6.3704582e-02  -2.3678942e-02  -1.9034930e-01   1.7958044e-01   1.9519560e-01   2.7898351e-01   9.2433548e-02   5.2917998e-01   5.1848978e-01  -1.3833605e-01   2.2087058e-01  -2.0492942e-02   1.9622457e-02   3.1089699e-01   3.9890064e-01  -2.3297958e-01  -3.9427441e-01  -1.8885627e-01  -2.6265611e-01  -1.6573280e-01  -2.1061557e-01  -2.2509998e-01  -2.5249575e-01   2.8183322e-01   3.3355353e-01   2.7989407e-01   1.8377183e-01   2.9370918e-01   2.5305459e-01   3.8855996e-01   6.8895296e-01   8.2258628e-01   1.0000000e+00   2.9216135e-01   3.3405163e-01   3.2124392e-01   2.2754394e-02  -4.7577206e-02  -8.3515666e-02   5.3050740e-02   1.3470692e-01  -3.0000518e-03  -1.4087714e-02  -1.7902973e-01  -1.4515167e-02  -4.2578421e-02  -1.8286609e-01   2.2970345e-01  -5.7140863e-02   4.1531995e-01   2.7164106e-01  -1.1659785e-02  -7.8901546e-04  -6.3284913e-03  -1.2077805e-01  -2.1727798e-01  -2.1338209e-01  -3.6057460e-01  -2.3884196e-01   4.9017664e-02  -4.4211336e-02  -1.3901128e-01   2.9210454e-01   1.1453718e-01   5.6091820e-02  -1.1498908e-01  -9.3946697e-02
   1.5201102e-02   5.3176236e-02   1.4743007e-01  -3.1085343e-02  -2.5071384e-01  -3.5882652e-01  -9.0487703e-02  -3.7453143e-01  -2.4926544e-01  -1.7936606e-01   1.5634334e-01  -5.3484581e-02   2.3705863e-01  -6.3957061e-02   3.9931525e-01   2.5790029e-01   2.6078850e-01   1.2937109e-01   4.2614734e-01   4.0920632e-01   1.1344685e-01   1.8071187e-02   2.8740189e-01   1.2873228e-01   8.5972627e-02   4.3792039e-02   1.6571026e-01   5.4920766e-02   4.1108107e-01   3.8957998e-01   3.0993725e-01   2.9707592e-01   1.0801702e-01   1.1580742e-01   1.0445502e-01  -3.8539832e-02   3.7381188e-01   3.7606857e-01   3.3364482e-01   2.6841932e-01   6.6646703e-01   5.6740651e-01   1.9177363e-01   1.3355172e-01   1.6024280e-01   2.3433294e-02   1.8684211e-01   1.8413573e-01  -4.3752701e-02  -3.3045862e-01  -2.4826575e-01  -3.3418298e-01  -1.6844251e-01   5.7565172e-02   1.5429783e-01   1.5396948e-01   5.5851518e-02   2.7004003e-02  -3.9938669e-01  -2.8243700e-01  -2.5672045e-01  -3.6398232e-01   6.1375390e-02  -2.4064636e-01   2.2647533e-01  -3.4504535e-01  -5.8912820e-02  -1.8340319e-01   1.1500065e-01  -2.6720988e-02  -7.3277764e-02  -8.6176405e-02   4.1933984e-01   2.7261973e-01   4.2639279e-01   4.0205170e-01   2.7908840e-01   2.7146521e-01   3.1809963e-01   3.4735794e-01   4.3786300e-01   2.9216135e-01   1.0000000e+00   7.9732012e-01   5.9932508e-01   2.8416471e-01   4.3891141e-01   3.7087297e-01   2.1817557e-01  -8.3500250e-02  -2.0726849e-01   1.5299159e-01  -2.2070749e-01   1.3269409e-01  -8.5402105e-02  -1.8789679e-01   2.8710010e-02   2.6375064e-03   3.3854646e-02   1.2789402e-01  -3.0245931e-01  -9.8445115e-02  -6.5788422e-02  -8.7959927e-02  -7.4149007e-02   8.4319521e-02  -2.9901614e-01  -1.3888775e-01  -4.0511543e-02   5.3576275e-03  -1.3298485e-01   1.2524189e-01  -5.5313598e-02  -4.3021451e-02   8.7553356e-02   5.3998999e-02
   1.9721536e-02   4.6516548e-02   1.0763580e-01   1.0187480e-02  -2.5385333e-01  -3.3260936e-01   2.0426874e-02  -2.2814795e-01  -9.8294487e-02  -3.3785481e-02   2.8161864e-01   2.1615649e-01   3.4997561e-01   1.8343095e-01   4.3875174e-01   4.9524615e-01   1.9000220e-01   1.4410678e-01   4.3337697e-01   4.9466435e-01  -7.7004944e-02  -6.2692672e-02   3.1827382e-01   2.0719962e-01  -3.3077247e-03  -3.0114184e-02  -2.0803896e-02  -1.1999994e-01   3.9366166e-01   5.4539880e-01   2.3859414e-01   2.6094337e-01   2.3909754e-01   2.2850712e-01   1.0546783e-01   2.2549819e-02   3.3721153e-01   3.5617099e-01   3.1295923e-01   2.6904987e-01   6.1729749e-01   6.8283092e-01   9.0263915e-02  -1.0055399e-02   4.6248495e-02  -2.2299185e-02   1.1028337e-01   8.4975290e-02  -1.5355826e-01  -3.3120452e-01  -3.3482500e-01  -3.7705870e-01  -2.3485788e-01   9.1220134e-02   1.9241733e-01   1.3090579e-01  -4.1766277e-02  -2.0153063e-02  -3.7921757e-01  -2.7136905e-01  -1.2616457e-01  -2.1372576e-01   1.0414509e-01  -1.0834354e-01   2.0200360e-01  -1.6914287e-01  -9.4518770e-02  -2.3105173e-01   1.0657384e-01  -4.7926420e-02  -3.2045932e-02  -3.2576740e-02   3.7867988e-01   3.3185589e-01   4.5045826e-01   4.1645630e-01   3.8281793e-01   3.7345724e-01   1.3985261e-01   2.9022560e-01   3.5445989e-01   3.3405163e-01   7.9732012e-01   1.0000000e+00   5.6271247e-01   3.4489881e-01   3.1210944e-01   3.3812878e-01   2.8018011e-01   5.7863251e-02  -1.6821570e-01   1.3111964e-01  -1.6036294e-01   1.0341487e-01  -1.0446428e-02  -4.7930405e-02   4.4628127e-02  -7.2030953e-02   4.3980987e-02   5.9067153e-02  -3.8239877e-01  -9.6825320e-02  -1.7349033e-01  -1.9978479e-01  -2.0041712e-01  -5.4739646e-02  -4.0006194e-01  -1.9790512e-01   1.6414327e-01   1.2301448e-01  -7.1560596e-02   4.3428392e-02  -2.6162984e-01  -2.7735447e-01  -1.5488412e-01  -1.8151044e-01
   5.3641126e-03   3.5231002e-02  -7.3060798e-02  -1.8725772e-01  -2.1201778e-01  -2.1687714e-01  -1.4802664e-01  -2.0581920e-01  -2.0368606e-01  -9.6541996e-02   3.3430754e-01   1.4444405e-01   4.5991070e-01   1.2448448e-01   4.0932897e-01   2.5635828e-01   8.3146773e-02   5.4866381e-02   2.5464799e-01   2.0048366e-01  -3.0155578e-01  -3.8256657e-01   1.7024857e-01   5.5556754e-02  -8.0585218e-02  -1.8598610e-01   1.8943137e-02  -8.7496154e-02   1.1062887e-01   1.0221697e-01   2.5887053e-02  -1.4934879e-02  -7.8393414e-02  -1.1931951e-01   1.2465941e-01   3.9106394e-02   2.1340505e-01   1.3358737e-01   1.1173280e-01  -2.8611827e-02   3.8602480e-01   3.0476410e-01  -9.0333935e-03  -1.4209217e-01   1.4929464e-01  -9.0165080e-03   2.8805290e-02  -5.4294975e-02   7.4701878e-02  -1.7827084e-01  -1.7349286e-01  -2.0382025e-01  -7.7200094e-02   1.1351561e-01   1.5752349e-01   5.3525561e-02  -1.5650302e-01  -1.3312715e-01  -2.1203630e-01  -1.9578084e-01  -7.1875016e-02  -1.5435437e-01   1.6461770e-01  -1.8776847e-01   2.1855641e-01  -1.1577657e-01  -6.7934510e-02  -2.2017129e-01  -1.0526333e-01  -1.5493199e-01  -3.1608688e-01  -3.9207205e-01   8.7287091e-02  -1.0573089e-01   1.0600190e-01  -8.8563828e-02   7.8085777e-02  -1.1345198e-02   1.6949347e-01   8.5329591e-02   4.7602455e-01   3.2124392e-01   5.9932508e-01   5.6271247e-01   1.0000000e+00   4.6122468e-01   5.2334067e-01   3.3078655e-01   4.2358846e-01   1.2370969e-01   7.0500658e-02   1.2876115e-01   4.4598996e-02   2.5855623e-01   1.7670369e-02  -1.7106993e-01   7.4625232e-02  -1.4760767e-01   6.0190320e-02   7.2763097e-02  -1.1790683e-01   5.5988677e-02   1.0518395e-02  -1.1089871e-01  -7.5175930e-02  -6.4581144e-02  -1.0213790e-01  -2.5716834e-01   1.4904218e-01   1.8481769e-02  -1.4681583e-01   1.3059376e-02  -6.7653630e-02  -9.7864114e-02   3.2006576e-02  -6.4813248e-02
  -4.0768416e-01  -4.4313524e-01   3.0236743e-01   4.1726252e-01  -1.4153056e-01   1.4548069e-01  -1.0671165e-01   8.1077009e-02  -4.2965319e-02   1.3312543e-01  -3.3253309e-01   1.2783337e-01  -1.6512362e-01   1.1642991e-01  -1.5303900e-01   6.0678443e-02  -2.7433072e-01  -2.1335498e-01   3.2137430e-02  -3.1676042e-02   1.5154748e-01   7.4551488e-02   5.3301718e-01   6.7517662e-01   3.8587458e-01   4.6497337e-01   2.5459897e-01   2.9068882e-01  -2.9019962e-01  -2.4649769e-01   4.7851452e-01   5.6688378e-01   2.0764233e-01   2.8903648e-01   5.7382728e-01   5.6289070e-01   2.9723788e-01   3.5818715e-01   2.7617370e-01   2.6329415e-01   2.2351026e-01   1.7280569e-01   8.1800955e-02   6.7033866e-02   3.1913942e-01   4.7785201e-01  -1.4600837e-01  -8.2583696e-02  -2.5862442e-01  -2.6980856e-01  -5.1845640e-01  -2.2586921e-01  -4.5231347e-01  -2.4826586e-01  -2.8577608e-01  -1.1866974e-01  -3.4271699e-01  -4.1807913e-01  -5.4223569e-01  -5.9606058e-01  -3.7217123e-01  -2.8750521e-01  -4.9859621e-01  -5.5418149e-01   6.6392146e-01   3.5986403e-01   4.2226708e-01   3.5760944e-01   1.4688934e-01   2.2226868e-01  -1.8733427e-02  -1.8762001e-02  -3.5481197e-02  -1.4784417e-01  -5.7360859e-02   3.2633874e-03   7.0831797e-02   1.8747908e-01   1.1153045e-01   9.5209510e-02  -8.7339691e-02   2.2754394e-02   2.8416471e-01   3.4489881e-01   4.6122468e-01   1.0000000e+00   5.2978965e-01   5.9628408e-01  -3.8121642e-02  -1.2243558e-01   4.5112966e-02  -6.0269330e-02   3.8675460e-01   1.5507206e-01   2.6910195e-02   1.5454284e-02  -1.6063425e-01   2.7444315e-02  -4.3506501e-01  -2.7152984e-01  -2.6236198e-01  -2.3440627e-01  -1.9173230e-01  -2.9742328e-01   3.5196234e-01   2.8803959e-01  -1.6786762e-01  -2.3983492e-01   1.3588212e-01   2.2808238e-03  -1.2410869e-01  -2.9367052e-01  -2.7724140e-01  -1.3193076e-01   2.8081357e-01   2.5314370e-01
  -1.6765664e-01  -2.4863493e-01   2.7019528e-01   2.3716184e-01  -2.2737804e-01  -3.8587166e-01  -2.5899131e-01  -3.2458073e-01  -3.8203692e-01  -3.8622642e-01  -2.1698210e-01  -1.8465022e-01  -8.4203893e-02  -2.1610856e-01  -7.8727417e-02  -8.7834015e-02  -2.6508729e-01  -2.2626582e-01   1.0554622e-01   3.9535169e-02   1.9140700e-02  -3.8079215e-02   4.7802989e-01   4.5542670e-01   3.1631000e-01   2.1697916e-01   3.1702963e-01   2.5404425e-01  -2.5095296e-01  -2.1752289e-01   3.6436224e-01   3.5131249e-01  -6.7584397e-03  -4.3550308e-02   4.1094991e-01   3.5695414e-01   4.3024486e-01   3.3009566e-01   4.2951177e-01   3.8694619e-01   3.4995293e-01   1.8727374e-01   1.3827108e-01   1.3074648e-01   3.2894203e-01   3.4514241e-01  -1.9677322e-02   1.0968781e-01   8.6367244e-02  -1.1285078e-01  -8.3612972e-02   8.3686578e-02  -1.8271955e-02   8.8162651e-02   1.2518986e-01   1.9379048e-01  -2.5427839e-01  -1.7380975e-01  -2.6932536e-01  -2.6860628e-01  -3.7906786e-01  -4.3866705e-01  -3.5133956e-01  -4.3929573e-01   4.8572306e-01  -1.0093847e-01   3.7724298e-01   3.0931947e-01   1.1159679e-01   1.7952993e-01  -1.0291134e-01  -9.8469614e-02  -8.5760091e-02  -2.3626582e-01  -2.7760887e-02  -1.3643316e-01  -1.0038747e-02   9.3303328e-02   1.0056457e-01   4.8123384e-02  -5.6539657e-02  -4.7577206e-02   4.3891141e-01   3.1210944e-01   5.2334067e-01   5.2978965e-01   1.0000000e+00   7.0817372e-01   8.3900338e-02  -1.2855283e-01  -5.1293522e-02  -3.1505143e-02   1.5808011e-01   1.8395167e-01  -1.2283671e-01  -1.3535995e-01   4.2262905e-02   2.9696806e-02  -2.1332329e-01  -9.4876071e-02  -1.2505496e-01  -1.5492356e-01  -3.2273765e-02  -2.1150189e-01   1.3040388e-01   1.9174292e-01   1.1601166e-01  -7.4803671e-02  -8.0197113e-02  -9.6566672e-02  -3.5901696e-02  -2.3807974e-01  -1.3772355e-01  -8.1012570e-02   2.5619824e-01   1.5010780e-01
  -3.5485377e-01  -3.7577767e-01   3.1418935e-01   3.2911326e-01  -1.1800413e-01  -2.7742735e-01  -3.2153804e-01  -3.0723587e-01  -3.6010575e-01  -4.1753239e-01  -4.0276596e-01  -2.8760337e-01  -2.2362958e-01  -1.9085366e-01  -2.2032002e-01  -1.0965646e-01  -3.0246938e-01  -2.2610019e-01  -4.2177655e-02  -1.2751247e-01   2.3910040e-01   1.5976004e-01   5.6467123e-01   6.1486402e-01   6.2343513e-01   4.9538741e-01   5.6409510e-01   5.2184026e-01  -3.5858935e-01  -1.8936468e-01   5.1465242e-01   4.5579487e-01   5.8863774e-02   5.5171343e-02   6.2480592e-01   5.2492851e-01   4.6013163e-01   4.1321069e-01   5.8012910e-01   5.7158938e-01   3.4207987e-01   2.2380129e-01   2.7118706e-01   3.0765246e-01   4.2092801e-01   4.9270278e-01   1.0967218e-01   2.2435439e-01  -6.5515596e-02  -9.7247320e-02  -1.6920821e-01   1.5485482e-01  -8.4451456e-02   6.2334044e-02   1.9978951e-01   3.8026390e-01  -2.1850799e-01  -1.6896781e-01  -3.8244522e-01  -3.0821448e-01  -4.6351769e-01  -5.2530661e-01  -5.7142818e-01  -5.5841780e-01   6.2562135e-01  -3.4777842e-02   5.1740267e-01   4.4654042e-01   1.3361026e-01   2.1714766e-01  -2.1173787e-01  -2.1574435e-01  -1.1243166e-01  -1.6593897e-01  -4.1280631e-02  -6.1737722e-02   2.0312495e-01   3.0357282e-01   1.1760878e-01   2.1022075e-01  -2.0821433e-01  -8.3515666e-02   3.7087297e-01   3.3812878e-01   3.3078655e-01   5.9628408e-01   7.0817372e-01   1.0000000e+00   1.0862513e-02  -2.7247720e-01  -1.7377160e-01  -1.7255215e-01   1.8782872e-01   4.4337694e-02  -1.1360982e-01  -3.3847408e-02  -4.6936565e-02   1.5791834e-01  -3.1018216e-01  -1.4727007e-01  -3.3770305e-01  -3.6292554e-01  -9.1457837e-02  -2.4562651e-01   3.2882208e-01   3.9324662e-01  -1.3928900e-01  -2.4006299e-01  -6.0082712e-02  -7.2541946e-02  -1.0784262e-02  -2.4349622e-01  -2.6893410e-01  -7.8665982e-02   2.7955503e-01   1.8222411e-01
   1.1174368e-01   9.4530067e-02  -2.9807446e-01  -3.2380900e-01  -2.4393792e-01  -1.1890293e-01   6.6830163e-02   1.5842975e-01  -1.1778009e-01   3.6189591e-02   5.4099659e-01   4.0677639e-01   7.2286500e-01   5.0061708e-01   4.1066850e-01   4.1343384e-01   1.0210360e-01  -6.1189033e-02   1.6614226e-01   5.7827708e-02  -2.6981944e-01  -4.0872316e-01  -1.2258921e-01  -1.6454256e-01  -4.1553196e-01  -4.4877671e-01  -3.2417304e-01  -3.8154571e-01   2.3383675e-01   1.4419977e-01  -3.6836729e-01  -3.8796391e-01  -1.5263370e-01  -2.3518325e-01  -2.3679406e-01  -2.3070739e-01   1.4234578e-01   1.5843699e-01   9.1457515e-02  -1.8735679e-02   2.8314089e-01   1.8154326e-01  -2.9580523e-01  -2.3555209e-01  -3.5460924e-01  -2.9221813e-01  -5.7202963e-02  -1.4377807e-02   1.9922527e-02   1.7558281e-01   2.5459222e-01   1.0760291e-01   2.7725877e-01   4.3781483e-01   4.2049431e-01   3.1730147e-01  -1.2941035e-01  -1.4232221e-01   2.6710136e-01   6.9421329e-02   5.0933331e-01   3.2247389e-01   4.4201818e-01   2.1571219e-01  -2.1366097e-01   1.6201676e-01  -4.3413633e-01  -4.8897415e-01  -1.0308757e-01  -2.3595047e-01  -1.4471364e-01  -2.7852034e-01   7.9820586e-02   1.3272970e-01   1.3509273e-01  -3.0542862e-02   2.9022156e-02  -1.6494746e-02  -6.1441343e-02  -1.4456967e-01   1.7973098e-01   5.3050740e-02   2.1817557e-01   2.8018011e-01   4.2358846e-01  -3.8121642e-02   8.3900338e-02   1.0862513e-02   1.0000000e+00   5.9093535e-01  -5.4581860e-02   7.0058407e-02  -1.4531027e-01  -3.0666019e-02  -2.2855574e-02  -8.7529290e-02   1.8613420e-02  -7.9167393e-02   1.4133643e-01   1.5887649e-01  -7.3079454e-02   2.0363671e-01   8.0037081e-02   2.7991402e-01  -2.1737860e-01  -2.4261189e-01  -6.7102105e-02   9.9198125e-02   1.0386790e-02   9.4432850e-02   3.9155812e-02   8.9403867e-02   1.5585352e-01  -9.5670458e-02  -2.2053997e-01  -2.1922341e-01
   3.3080278e-01   3.3294463e-01  -4.4472164e-01  -2.8977203e-01  -1.3844927e-01   4.0575599e-02   1.2501239e-01   4.3654664e-01   5.7088178e-02   2.8990828e-01   5.9948689e-01   5.5159627e-01   5.7662589e-01   5.3088248e-01   2.6410540e-01   4.4728246e-01   1.3147422e-01   1.1400640e-01   1.9247336e-03   1.3501204e-02  -4.1887318e-01  -4.6111715e-01  -4.1162239e-01  -4.0170806e-01  -5.6390242e-01  -5.5226688e-01  -5.3085617e-01  -5.9038177e-01   2.1572551e-01   1.9054868e-01  -5.5441240e-01  -4.7885104e-01  -2.8170676e-01  -3.2388255e-01  -4.6535318e-01  -3.9211670e-01  -8.1485877e-02   4.3827715e-02  -2.7215217e-01  -2.4721999e-01  -4.7440999e-03   4.9897389e-02  -4.8786316e-01  -4.5376854e-01  -5.4639839e-01  -4.0052396e-01  -2.6400930e-01  -2.8195667e-01  -6.2792809e-02   3.0256732e-01   2.5027736e-01   1.4897142e-01   3.0170178e-01   4.7976399e-01   9.3259199e-02   1.4066870e-01   1.8739890e-02   1.5888111e-02   4.2792337e-01   3.0855271e-01   5.8001744e-01   7.1743089e-01   5.6456391e-01   5.8280914e-01  -4.9899603e-01   3.3604845e-01  -5.3383887e-01  -5.1931231e-01  -2.2931367e-01  -1.9107699e-01  -1.6985432e-03  -1.0631983e-01  -9.2687874e-02   9.6064097e-02  -3.9722772e-02  -7.6184742e-02  -6.5836375e-02  -7.0613573e-02  -2.0302270e-01  -1.9044147e-01   1.7182763e-01   1.3470692e-01  -8.3500250e-02   5.7863251e-02   1.2370969e-01  -1.2243558e-01  -1.2855283e-01  -2.7247720e-01   5.9093535e-01   1.0000000e+00   1.9227600e-01   1.1986242e-01  -3.0243797e-02  -6.0957086e-02  -6.9493190e-03  -5.1728315e-02  -1.3840237e-01  -1.8142620e-01   2.6004530e-01   1.5255517e-01   2.9963851e-01   3.7067738e-01   2.2137253e-01   3.8585525e-01  -1.5252443e-01  -2.8868131e-01   1.0908700e-01   1.8631881e-01   1.5036776e-01  -2.7920616e-02  -1.6712613e-01   5.0475612e-02   8.1954776e-02  -3.1336135e-02  -2.4396485e-01  -3.9144169e-01
   1.3682768e-01   1.2360676e-01  -1.1071616e-01   1.3781287e-01   6.5642090e-02   3.2055746e-01   3.2583295e-02   2.9181817e-01   2.9357205e-01   4.4840148e-01   1.3546680e-01   1.4913085e-01   3.8155932e-02   1.0208356e-01   9.7179750e-02   7.3192185e-02  -4.8678798e-02   5.0496722e-02   9.9619969e-03   1.6207754e-01  -2.3228498e-01  -3.2793487e-01  -1.3804088e-01  -2.3369456e-02  -3.1853634e-01  -2.1765502e-01  -1.5054740e-01  -1.7202125e-01  -1.6557547e-01  -5.7057599e-02  -2.2599668e-01  -1.0525596e-01  -4.5432691e-01  -3.4218831e-01  -2.8619163e-01  -1.4209351e-01  -3.1760255e-01  -2.3880895e-01  -4.8658980e-01  -4.0761935e-01  -3.1963965e-01  -2.7940476e-01  -2.3500930e-01  -2.9181359e-01  -1.2385520e-01  -2.1117550e-01  -9.4486518e-02  -2.1567218e-01   6.4875826e-02  -3.6864513e-02  -8.6778656e-02  -6.8346417e-02   3.8543977e-02  -1.5495746e-02  -2.2419705e-01  -2.3172092e-01  -1.7375533e-02   2.3880283e-04   8.3512746e-03   6.0622534e-02  -5.1865861e-02   1.4235722e-01   1.5312727e-01   5.6034759e-02  -1.7713879e-01   9.9350716e-02  -3.3147250e-01  -2.5805824e-01  -2.3557262e-01  -2.4539475e-01   1.0001256e-01   1.8305022e-01  -1.4062679e-01  -1.4306167e-01  -2.2061981e-01  -1.7174938e-01  -3.7523124e-01  -2.9011723e-01  -3.0911731e-01  -1.7778257e-01   3.9928499e-02  -3.0000518e-03  -2.0726849e-01  -1.6821570e-01   7.0500658e-02   4.5112966e-02  -5.1293522e-02  -1.7377160e-01  -5.4581860e-02   1.9227600e-01   1.0000000e+00   4.1782070e-01   6.7957255e-01   4.4947801e-01  -2.1171168e-02  -1.3433236e-01  -9.5893155e-02   7.8252867e-03   3.4964504e-01   3.0039296e-01   7.0944001e-01   4.5449182e-01   6.1370784e-01   3.2253215e-01   2.8395427e-01   1.4650526e-01   2.1769383e-01  -6.4493992e-02  -7.8402071e-02  -5.0322725e-03  -1.3194233e-01   7.6963789e-02   3.0055902e-01   3.4511908e-01   3.2229288e-01   2.2112096e-01
   2.5923994e-01   1.8347795e-01  -1.0966905e-01  -1.3319404e-01  -2.5483026e-01  -1.1592327e-01   7.4264528e-02  -1.1236630e-01   7.4878251e-02   9.1236327e-02   2.6425431e-01   6.2327336e-02   1.6749060e-01   5.3333100e-02   7.5698997e-02   8.4462866e-02  -3.1661916e-02   4.5752134e-02   3.4904938e-01   4.8149201e-01  -2.9421006e-01  -3.5679615e-01  -5.2403980e-02  -1.7286754e-01  -3.6357786e-01  -3.8061466e-01  -2.1040843e-01  -2.1887857e-01   3.4632828e-02   1.2467084e-01  -1.8881714e-01  -9.0644199e-02  -2.2224259e-01  -1.9897017e-01  -3.4478062e-01  -3.3997443e-01  -1.5750007e-01  -8.1584134e-02  -3.8645536e-01  -2.7177779e-01  -1.4288369e-01  -1.9442531e-02  -2.7057227e-01  -2.7736307e-01  -1.6043270e-01  -2.9236507e-01  -1.7159149e-01  -2.4592472e-01   2.5595160e-03  -2.1713279e-01  -1.1206699e-02  -2.8400096e-01  -1.6142981e-01  -3.2334381e-02  -2.1647353e-01  -6.9423343e-02  -2.4418553e-02  -1.1356846e-02  -4.9334981e-03  -5.8868107e-02  -1.0098305e-01  -1.1499547e-02   1.1390109e-01  -3.7920570e-02  -9.2350348e-02  -1.5077046e-01  -2.9007864e-01  -3.2095512e-01  -1.3924029e-02  -5.2407621e-02   5.2515022e-03   8.2994494e-02  -6.7577420e-02   3.1522130e-02  -1.1390072e-01   4.9723479e-02  -2.5519313e-01  -2.9249180e-01  -2.8348935e-01  -7.1858271e-02   8.1199320e-02  -1.4087714e-02   1.5299159e-01   1.3111964e-01   1.2876115e-01  -6.0269330e-02  -3.1505143e-02  -1.7255215e-01   7.0058407e-02   1.1986242e-01   4.1782070e-01   1.0000000e+00   7.8567876e-02   7.7389976e-01  -1.9488596e-01  -1.8865148e-01  -2.2260509e-01   2.6908303e-02   2.1013838e-01   3.4127327e-01   2.5278166e-01   3.9119247e-01   3.4204216e-01   2.7592212e-01   1.3134522e-01   2.5175691e-01   2.6633481e-01   1.0774983e-01  -2.9085359e-02  -6.3920081e-02  -2.6166714e-01   2.1607513e-01   3.4930506e-01   2.4448291e-01   1.5543100e-01   9.6040952e-02
  -3.0700379e-01  -3.0968121e-01   1.8831193e-01   4.8773413e-01   5.6404739e-02   4.3692156e-01  -1.3175126e-01   2.1663674e-01   2.1949807e-01   3.7388452e-01  -2.2173240e-01   4.3013546e-02  -2.1897785e-01   4.5258925e-02  -4.1763838e-02   6.5561983e-03  -3.2547723e-01  -2.3371118e-01  -8.3903916e-02  -4.2468785e-03   9.7937483e-02   2.0543474e-03   2.9028868e-01   4.9986908e-01   9.8739719e-02   2.0550922e-01   1.3008497e-01   1.7514169e-01  -4.0917970e-01  -2.9014844e-01   1.3263820e-01   2.0026575e-01  -1.8799121e-01  -1.2077342e-01   1.5880898e-01   2.8649346e-01  -1.8724293e-01  -6.0860472e-02  -2.2836473e-01  -2.2232923e-01  -2.2105016e-01  -2.5911943e-01  -1.6431927e-01  -1.1206398e-01   1.7651124e-02   1.4369819e-02  -2.0787460e-01  -2.2550471e-01  -5.8992392e-02  -2.5380012e-02  -1.8404447e-01   8.6761087e-02  -1.8364079e-01  -1.3684581e-01  -3.3105055e-01  -3.3539708e-01  -2.7567626e-01  -2.5398772e-01  -2.2008955e-01  -1.2709905e-01  -2.8733672e-01  -1.1400253e-01  -2.3809918e-01  -2.5636555e-01   2.6713322e-01   2.8281981e-01   5.5577129e-02   1.2738322e-01  -8.4433197e-02   4.5761510e-02   1.5084137e-01   2.4807529e-01  -1.4250021e-01  -2.0513552e-01  -2.3158355e-01  -1.6845085e-01  -1.8639635e-01  -3.0476141e-02  -1.7638147e-01  -1.8973229e-01  -2.4464216e-01  -1.7902973e-01  -2.2070749e-01  -1.6036294e-01   4.4598996e-02   3.8675460e-01   1.5808011e-01   1.8782872e-01  -1.4531027e-01  -3.0243797e-02   6.7957255e-01   7.8567876e-02   1.0000000e+00   3.7202027e-01  -2.6268774e-02  -1.1025982e-01  -2.0175234e-01  -5.6280515e-02  -8.8228991e-02  -6.9250089e-02   4.0792004e-01   9.7192313e-02   3.6788103e-01   2.9132135e-02   5.0537372e-01   3.5466575e-01   9.4438638e-02  -2.0536462e-01  -7.3798770e-02  -1.0681529e-01  -1.6681341e-01  -1.9307430e-01   4.1640536e-02   1.7534146e-01   4.0948438e-01   3.6399366e-01
   6.8404219e-02   2.2154568e-02   1.4954758e-01   1.0487401e-01  -3.8471469e-02  -2.1457099e-02  -4.8470830e-02  -2.7789570e-01   2.0223620e-01  -3.7497022e-02   6.3719730e-02  -6.5419035e-02  -3.0491819e-02  -1.3318550e-01   9.2060439e-02  -7.9163299e-02  -1.3011964e-01  -2.9023150e-02   2.7124065e-01   4.1156342e-01  -1.0618203e-01  -1.6639419e-01   2.2240835e-01   1.0890033e-01  -5.6036791e-02  -1.1400629e-01   4.8900414e-02   8.4413381e-02  -9.5299652e-02   6.4113835e-03   6.5607227e-02   9.7835177e-02  -1.6248805e-01  -1.3720610e-01  -4.3483513e-02  -3.9073910e-02  -1.0584881e-01  -5.0353337e-02  -2.7610280e-01  -2.0086886e-01  -1.9257232e-01  -1.1161610e-02  -1.2898953e-01  -1.9855795e-01   3.2335305e-02  -1.5268294e-01  -1.2299074e-01  -2.1595487e-01   1.0786727e-03  -3.3176315e-01  -6.1972071e-02  -2.6442673e-01  -2.4357440e-01  -1.0534141e-01  -2.0495148e-01  -1.3537971e-01  -1.4198134e-01  -8.3656925e-02  -2.0696558e-01  -1.5903340e-01  -2.9729665e-01  -2.7426734e-01  -6.9675819e-02  -2.4192948e-01   1.9076953e-01  -2.1901788e-01  -1.5038422e-02  -9.1849608e-02  -1.3393150e-01  -6.6677064e-03   2.8094091e-02   1.3111941e-01  -5.3258064e-02  -5.5649146e-02  -1.5421648e-01   2.5340091e-03  -1.7639068e-01  -1.6692483e-01  -1.4286597e-01  -8.0012346e-02   1.7497859e-02  -1.4515167e-02   1.3269409e-01   1.0341487e-01   2.5855623e-01   1.5507206e-01   1.8395167e-01   4.4337694e-02  -3.0666019e-02  -6.0957086e-02   4.4947801e-01   7.7389976e-01   3.7202027e-01   1.0000000e+00  -1.8123555e-01  -2.0526103e-01  -1.5049416e-01   1.0295680e-02   1.1311541e-01   2.6414742e-01   2.5229478e-01   4.4936001e-01   3.1137352e-01   1.3390260e-01   2.9701880e-01   3.7176863e-01   2.8439403e-01   2.2014732e-02  -5.3465132e-02  -7.9353115e-02  -1.3722562e-01   9.2278438e-02   3.5970450e-01   2.5208721e-01   3.7080422e-01   3.4135771e-01
  -9.1425809e-02  -1.5473569e-01   1.2268853e-01   7.9225839e-02   2.4928022e-01   5.7820988e-02   1.6674366e-01   7.9030826e-02   9.1298975e-02   3.5149226e-02  -1.1070212e-01  -3.7018671e-02  -5.7112822e-02  -8.0232315e-02   5.1580487e-02  -6.7664955e-03   2.1102853e-02   9.0038616e-03  -1.6322095e-01  -7.8096677e-02  -3.1408609e-02   3.9811811e-02   9.4527540e-02   8.6433233e-02   9.6496792e-02   1.2551973e-01   3.7773109e-02   1.0923360e-01  -1.0786350e-01  -8.4866244e-02   7.2461678e-02   1.0093574e-01   6.4963458e-02   3.8293848e-02   1.2796440e-01   2.0653164e-01   9.0381996e-03  -7.0513489e-02   1.0113316e-02   4.3587028e-02   1.3612599e-02  -3.6980732e-02   1.7296980e-01   1.2655853e-01   2.3002924e-01   1.3611548e-01   3.7515918e-02  -1.5691255e-02   5.7490470e-02   2.7955113e-03   2.8928803e-02   3.6487504e-02  -3.5301465e-02  -1.6810667e-02   1.3570026e-01   5.3016184e-02  -5.1262157e-02  -1.2230357e-01  -1.0862857e-01  -1.0979352e-01  -7.2905857e-02  -8.6722655e-02  -4.3721869e-02  -1.3509948e-01   5.1026008e-02  -4.6772478e-02   1.3960200e-01   1.0461577e-01  -2.0254833e-02   1.3219404e-01  -7.4866581e-02  -6.5348704e-02  -1.2716145e-01  -1.7081893e-01  -1.0990532e-01  -1.3842143e-01   4.7887391e-02  -2.5603945e-02  -4.0938443e-02  -4.3402816e-02  -5.6866716e-02  -4.2578421e-02  -8.5402105e-02  -1.0446428e-02   1.7670369e-02   2.6910195e-02  -1.2283671e-01  -1.1360982e-01  -2.2855574e-02  -6.9493190e-03  -2.1171168e-02  -1.9488596e-01  -2.6268774e-02  -1.8123555e-01   1.0000000e+00   6.6873272e-01   3.2455487e-01   2.2960378e-01   1.5583226e-01   1.6174459e-01  -5.1593041e-02   8.6904186e-02  -6.7361461e-02   8.6794236e-02   4.1553323e-03   7.7959646e-03  -2.1692427e-01   1.7909345e-01   6.8366793e-01   4.9739216e-01   1.1356753e-01   3.3570047e-01  -1.0884807e-01   1.0233035e-01  -6.7446531e-02  -2.2879184e-01
   8.6819275e-03  -1.5898339e-01   1.8734601e-01   1.5881430e-01   1.3914357e-01   5.6412964e-02   2.1639364e-01   1.6089887e-01  -6.5929310e-02  -3.7699866e-02  -1.4155785e-01   1.9388244e-01  -9.5058721e-02   1.0830738e-01  -1.6035896e-01   7.6211685e-02  -1.0669900e-01  -1.1055214e-01  -1.5407027e-01  -7.6330038e-02  -6.7609768e-03   1.7612276e-01   1.4232287e-01   1.4074668e-01   1.6287606e-01   1.9533533e-01  -5.9792099e-03   1.2319810e-01  -8.9479625e-02  -3.9937816e-02   1.2171934e-01   2.1011183e-01   1.9266139e-01   1.8966881e-01   1.1763327e-01   2.0830562e-01   1.4606400e-01  -7.3544396e-02   2.3770177e-01   2.6359989e-01   4.7602304e-02   6.2257194e-02   1.9560701e-01   1.9146551e-01   1.3209401e-01   2.1209609e-01   4.8352570e-02   7.3017572e-02  -5.2241164e-02   4.3692546e-02   7.0107179e-02   7.0853316e-02   2.8949132e-02  -2.1089786e-03   1.6031068e-01   2.0522358e-01  -4.0755949e-02  -7.9548739e-02  -2.9283712e-02  -1.9610848e-01   1.3616414e-02   2.1559866e-02  -1.9030115e-01  -7.7533676e-02   5.5304145e-02   1.1017159e-01   2.4378411e-01   2.8249599e-01   1.9412119e-01   2.8192390e-01  -5.8121229e-02  -8.5303812e-03  -6.1404987e-02  -2.6081824e-02  -2.7084595e-02   8.4116929e-03   1.4724903e-01   1.1527823e-01  -8.1168480e-03  -9.9377078e-02  -2.0406519e-01  -1.8286609e-01  -1.8789679e-01  -4.7930405e-02  -1.7106993e-01   1.5454284e-02  -1.3535995e-01  -3.3847408e-02  -8.7529290e-02  -5.1728315e-02  -1.3433236e-01  -1.8865148e-01  -1.1025982e-01  -2.0526103e-01   6.6873272e-01   1.0000000e+00   3.9317264e-01   4.7108921e-01   5.7875803e-02   7.5362087e-02  -1.5128098e-01  -3.5296056e-02  -2.8379903e-01  -9.0032814e-02  -8.8075834e-02  -9.6682555e-02   3.7207962e-02   2.5341159e-01   6.3617877e-01   5.4651702e-01   3.6799197e-01   2.1360781e-01  -4.0261043e-02  -7.1764015e-03  -1.3977089e-01  -1.3123343e-01
   3.2528123e-01   3.2870755e-01  -8.4339460e-02  -5.9574104e-02  -3.9885803e-02  -1.9270385e-01  -7.0709606e-02  -1.5373249e-01  -1.6332150e-01  -2.4515842e-01   1.5695150e-02  -1.1040002e-02  -2.3547292e-02  -1.2473035e-01   2.3099390e-02  -5.7377481e-02   3.4912699e-01   3.1067932e-01  -5.4770127e-02   4.2998815e-02  -1.4350786e-01  -4.7931323e-02  -9.1384787e-02  -1.0015573e-01   4.4741327e-02  -8.9235733e-02  -5.8724692e-02  -2.1148001e-02   1.6334864e-01   2.3617710e-01  -3.7028814e-02  -8.5033527e-02   6.5462459e-02  -1.9520428e-02  -5.6941087e-02  -7.0345775e-02   5.4640878e-02  -8.0529483e-02   3.1745841e-01   2.3862929e-01   2.3092857e-01   3.0498537e-01   4.8223772e-01   3.3053903e-01   3.1165199e-01   1.8825563e-01   5.2164730e-01   5.0965438e-01   3.5276266e-01   1.5962957e-01   3.1334738e-01   1.6425316e-01   3.0324450e-01   1.5407270e-01   5.6235202e-01   3.8957866e-01   3.6023371e-01   3.8070114e-01   1.2212011e-01   1.4054478e-01   1.7101751e-02  -1.4611819e-01   8.6848483e-03   1.1721811e-01  -1.0497469e-01  -3.2121434e-01   9.6949071e-02   1.0872754e-01   1.7132364e-02  -3.6163137e-02  -2.7209685e-01  -2.6840118e-01   1.9377515e-01   1.5957301e-01   2.2114134e-01   7.0461161e-02   1.9714591e-01   1.8830182e-01   3.0845737e-01   2.2970586e-01   2.5834625e-01   2.2970345e-01   2.8710010e-02   4.4628127e-02   7.4625232e-02  -1.6063425e-01   4.2262905e-02  -4.6936565e-02   1.8613420e-02  -1.3840237e-01  -9.5893155e-02  -2.2260509e-01  -2.0175234e-01  -1.5049416e-01   3.2455487e-01   3.9317264e-01   1.0000000e+00   4.3976823e-01   5.2608514e-01   4.6344860e-01   1.1329141e-01  -5.3840504e-02  -6.2496352e-02  -1.3393963e-01  -2.7086037e-01  -2.4216177e-01  -9.2600547e-02   2.3164426e-01   2.7628687e-01   4.4801991e-01   6.3175465e-01   5.0192656e-01   3.3473621e-01   3.0294659e-02  -1.3324899e-01  -1.1186629e-02
   2.4232390e-01   8.5061347e-02   6.8279464e-02   8.3500581e-02  -2.3070325e-01  -1.6006450e-01  -6.1679509e-02  -2.9044452e-02  -1.8856452e-01  -2.1874114e-01  -1.9964558e-01   2.0168159e-03  -2.0363042e-01  -2.4541352e-02  -2.1803096e-01  -2.9178994e-02  -5.9680691e-03  -4.6756036e-02  -1.6918518e-01  -9.9823573e-02  -8.8421350e-02   1.4885380e-02  -1.6223574e-02   4.3385152e-02   1.1000262e-01   4.9431631e-02  -3.2489405e-02   8.4943860e-02  -1.6258072e-01  -7.6475426e-02   8.1625954e-02   1.2792547e-01  -4.3828539e-02  -2.9409747e-03  -5.0972756e-02  -7.9379894e-02   7.2943304e-02  -9.6588967e-02   1.7749794e-01   2.5857042e-01  -4.3422207e-03   4.4638370e-02   2.8619730e-01   2.8510409e-01   2.2192492e-01   3.0750730e-01   2.9128017e-01   3.1359353e-01   8.6920042e-02   1.0062116e-01   2.0961468e-01   2.0725847e-01   6.0581074e-02  -5.0019701e-02   1.9312381e-01   4.6267481e-01   2.2899092e-01   1.9681704e-01   1.3565894e-02  -6.0078216e-02  -8.2339883e-02  -1.0596029e-01  -2.8549822e-01  -1.3272814e-01   7.5710126e-02  -5.7008485e-02   1.4027939e-01   1.7963848e-01   1.7886978e-01   8.5530824e-02  -1.3222536e-01  -1.7897330e-01  -4.7795720e-02  -2.7460180e-02   2.0779361e-03  -2.9490948e-02   4.5304106e-02  -2.5293692e-02   7.8201305e-02   1.3705093e-01  -5.1269753e-02  -5.7140863e-02   2.6375064e-03  -7.2030953e-02  -1.4760767e-01   2.7444315e-02   2.9696806e-02   1.5791834e-01  -7.9167393e-02  -1.8142620e-01   7.8252867e-03   2.6908303e-02  -5.6280515e-02   1.0295680e-02   2.2960378e-01   4.7108921e-01   4.3976823e-01   1.0000000e+00   2.5756837e-01   4.5994152e-01  -6.4367785e-04  -8.9356678e-02  -6.4904550e-02   5.2933273e-02   8.3815402e-02   1.1677328e-01   8.7919644e-02   3.5353595e-01   1.1247791e-01   1.5165921e-01   2.5924791e-01   4.0479522e-01   3.6896268e-01   3.7287069e-01   2.5489515e-01   2.9122431e-01
   5.4804511e-01   6.5593141e-01  -3.5134510e-01  -2.3502341e-01  -1.0292867e-01  -1.5389819e-01  -9.6771812e-02  -4.4604550e-02  -4.7045424e-03  -3.4383615e-02   3.3240792e-01   5.5346520e-02   1.7250620e-01  -7.5955518e-02   2.3250901e-01   4.1993321e-02   4.4874279e-01   5.5254354e-01  -1.0760950e-02   2.2615759e-01  -4.0124955e-01  -3.8230473e-01  -4.3926301e-01  -4.9206335e-01  -3.7312907e-01  -4.8520020e-01  -2.8603405e-01  -3.5097340e-01   2.3542463e-01   4.0651288e-01  -4.1661728e-01  -3.9154213e-01  -4.0064445e-01  -3.4802119e-01  -5.4587803e-01  -5.5381256e-01  -3.2449253e-01  -3.6172029e-01  -2.7484199e-01  -2.6599786e-01  -5.8979550e-02   7.0147386e-02   1.9409330e-01   7.4604357e-02   6.4489695e-02  -2.2314812e-01   4.4743571e-01   2.7069797e-01   4.3876668e-01   1.8640629e-01   3.8247073e-01   9.9407649e-02   3.4734327e-01   2.7924381e-01   4.1932000e-01   2.6897645e-01   4.6284464e-01   4.7590515e-01   2.5593101e-01   4.1221922e-01   1.4092644e-01   1.2285917e-01   3.7748692e-01   4.3790079e-01  -4.9272877e-01  -3.7248231e-01  -4.2597420e-01  -4.1248081e-01  -2.5905550e-01  -3.1042693e-01  -2.3284813e-01  -1.9587423e-01   9.2602463e-02   1.8202724e-01   1.2793810e-01   5.4289048e-02  -2.5732771e-02  -8.5108221e-02  -9.1946717e-03   1.6871462e-01   4.5474624e-01   4.1531995e-01   3.3854646e-02   4.3980987e-02   6.0190320e-02  -4.3506501e-01  -2.1332329e-01  -3.1018216e-01   1.4133643e-01   2.6004530e-01   3.4964504e-01   2.1013838e-01  -8.8228991e-02   1.1311541e-01   1.5583226e-01   5.7875803e-02   5.2608514e-01   2.5756837e-01   1.0000000e+00   7.8678957e-01   4.7660175e-01   3.3342967e-01   4.1599540e-01   3.3656396e-01  -1.9217421e-01  -1.7806710e-01  -2.2240325e-02   1.5292646e-01   1.9297197e-01   1.0421844e-01   1.2445517e-01   7.4028647e-01   5.6261313e-01   3.2477103e-01  -7.0212821e-02  -9.1625347e-02
   6.1616051e-01   4.7970190e-01  -1.8738985e-01  -1.8206928e-01  -1.0474308e-01  -1.5792068e-01  -4.2025442e-02  -1.1978389e-01   4.8218667e-02  -4.4812743e-02   2.8126339e-01   3.5919017e-02   1.0987985e-01  -8.5505302e-02   1.4074582e-01   3.4977653e-02   4.4957282e-01   3.8537964e-01   1.2919917e-01   2.9393418e-01  -2.9289647e-01  -3.3472103e-01  -2.5103330e-01  -3.1860723e-01  -2.5387164e-01  -3.7864710e-01  -2.0990519e-01  -2.2117983e-01   2.4533441e-01   3.0788403e-01  -2.3324127e-01  -2.0895842e-01  -3.4887782e-01  -3.3251296e-01  -4.5693452e-01  -4.6236039e-01  -2.4426548e-01  -2.2892168e-01  -1.9442881e-01  -1.3459111e-01  -1.7266306e-02   9.2739725e-02   1.0273862e-01   3.2032454e-02   7.3716046e-02  -1.6133132e-01   3.1837571e-01   2.5002951e-01   2.8408013e-01   6.0710475e-02   2.5231715e-01   5.2272963e-02   2.6072533e-01   2.4811949e-01   3.1849479e-01   4.6584218e-01   4.2486248e-01   3.7140700e-01   1.0755279e-01   1.5209648e-01   4.9541082e-02   9.0133065e-03   1.4658589e-01   1.8125129e-01  -3.2292107e-01  -3.4843716e-01  -3.6913049e-01  -3.8486695e-01  -1.4363930e-01  -1.6490907e-01  -1.3387621e-01  -1.6050391e-01   1.0017919e-01   1.5413354e-01   1.5846267e-01   1.2047210e-01  -9.7496593e-02  -1.2306441e-01   8.6023172e-02   2.2464546e-01   3.5187879e-01   2.7164106e-01   1.2789402e-01   5.9067153e-02   7.2763097e-02  -2.7152984e-01  -9.4876071e-02  -1.4727007e-01   1.5887649e-01   1.5255517e-01   3.0039296e-01   3.4127327e-01  -6.9250089e-02   2.6414742e-01   1.6174459e-01   7.5362087e-02   4.6344860e-01   4.5994152e-01   7.8678957e-01   1.0000000e+00   3.6963736e-01   4.5401724e-01   3.8723006e-01   4.0654601e-01  -2.5777011e-02  -1.8135347e-02  -4.4019488e-02   1.6462357e-01   2.7985594e-01   1.8987158e-01   1.8193679e-01   7.8005402e-01   6.2921473e-01   4.1639032e-01   1.3161944e-01   1.1441685e-01
   3.7488926e-01   3.2912579e-01  -2.6144782e-01  -1.0362397e-01   1.0330158e-01   1.8674534e-01  -1.4064551e-02   1.8810050e-01   1.7996598e-01   3.0637377e-01   1.3438088e-01  -1.4091938e-02   8.3314104e-03  -8.1127708e-02   2.7840032e-02  -2.8247683e-02   2.6528732e-02   1.3376493e-01  -1.1941827e-01  -5.6540625e-02  -2.4025028e-01  -3.5166384e-01  -3.6218736e-01  -3.3410802e-01  -3.1359283e-01  -3.2158310e-01  -1.6795726e-01  -2.3927999e-01  -1.4567180e-01  -1.3721567e-01  -3.4507447e-01  -3.0268513e-01  -4.2163951e-01  -4.0300538e-01  -3.8272831e-01  -2.2917847e-01  -2.9209986e-01  -2.7655550e-01  -4.5682783e-01  -4.1040414e-01  -3.2423195e-01  -3.8171463e-01  -1.6345036e-01  -1.7777033e-01  -1.2319064e-01  -1.9483049e-01   3.3386245e-02  -7.2249531e-02   2.8025631e-01   2.1506380e-01   2.6604663e-01   1.5796924e-01   3.2353739e-01   1.5270262e-01  -5.1879094e-02  -7.0550155e-02   2.0046513e-01   2.3313055e-01   3.7786665e-01   4.2214869e-01   1.4171121e-01   2.7076764e-01   3.3380834e-01   3.0816917e-01  -3.7573562e-01  -5.4700271e-02  -2.8571409e-01  -1.9396058e-01  -3.2657732e-01  -2.4669683e-01   4.6073887e-02   7.8916775e-02  -2.8776659e-01  -2.9096353e-01  -3.3685263e-01  -3.3360044e-01  -4.1515663e-01  -3.2962497e-01  -2.9124116e-01  -2.2217589e-01   8.6649685e-03  -1.1659785e-02  -3.0245931e-01  -3.8239877e-01  -1.1790683e-01  -2.6236198e-01  -1.2505496e-01  -3.3770305e-01  -7.3079454e-02   2.9963851e-01   7.0944001e-01   2.5278166e-01   4.0792004e-01   2.5229478e-01  -5.1593041e-02  -1.5128098e-01   1.1329141e-01  -6.4367785e-04   4.7660175e-01   3.6963736e-01   1.0000000e+00   4.8613627e-01   6.5422713e-01   4.2724185e-01   1.8481357e-01   1.0888823e-01   3.1282863e-01   2.2824051e-01  -9.5022301e-02  -4.5310500e-02   1.2193853e-02   2.5916918e-01   4.6340041e-01   4.1213231e-01   2.4728688e-01   1.0169699e-01
   3.9187521e-01   2.1568695e-01  -2.0192049e-03  -1.5225922e-01   3.2701915e-01   1.6592424e-01   3.2711819e-01   1.2133572e-01   4.7266811e-01   2.7822453e-01   4.6573013e-01   1.7036770e-01   2.5380825e-01   6.9413518e-02   2.1835036e-01   5.1443665e-02   1.9735677e-01   1.2417909e-01   2.9566814e-01   2.7353224e-01  -2.2872880e-01  -3.5103418e-01  -1.8941449e-01  -3.1630766e-01  -3.6873084e-01  -3.8716735e-01  -2.4790820e-01  -2.7499198e-01   2.4812037e-01   8.2538458e-02  -2.9362992e-01  -2.7397420e-01  -2.4351187e-01  -2.8615822e-01  -4.0379619e-01  -3.0534312e-01  -3.6584041e-01  -2.7370370e-01  -5.0133508e-01  -4.3579326e-01  -3.3494386e-01  -1.7147906e-01  -3.9877290e-01  -4.1791320e-01  -3.1948995e-01  -4.0022371e-01  -2.1250054e-01  -2.8479253e-01  -4.8005970e-02  -6.5393651e-02   1.8660133e-02  -1.5484104e-01   1.6330758e-01   2.1022099e-01  -1.4597394e-01  -8.5110226e-02   8.2737237e-03  -1.0795494e-02   1.6436360e-01   3.4291064e-02   2.4797929e-01   2.5061214e-01   3.8349267e-01   1.7797348e-01  -3.1727110e-01  -2.6380048e-02  -4.1161832e-01  -4.5690314e-01  -3.1273753e-01  -2.4910003e-01   1.3748003e-01   1.0441688e-01   9.5032085e-03  -1.5038513e-02   2.7194810e-02   4.2996247e-02  -3.2364458e-01  -3.6411647e-01  -1.2530279e-01  -2.0980938e-01   1.1468165e-01  -7.8901546e-04  -9.8445115e-02  -9.6825320e-02   5.5988677e-02  -2.3440627e-01  -1.5492356e-01  -3.6292554e-01   2.0363671e-01   3.7067738e-01   4.5449182e-01   3.9119247e-01   9.7192313e-02   4.4936001e-01   8.6904186e-02  -3.5296056e-02  -5.3840504e-02  -8.9356678e-02   3.3342967e-01   4.5401724e-01   4.8613627e-01   1.0000000e+00   3.6802031e-01   5.6518681e-01  -7.9730942e-03  -5.2923908e-03   1.7476239e-01   2.9822024e-02   1.5680274e-01   1.0085854e-01   2.4937507e-02   2.0750089e-01   2.8374685e-01   2.1394380e-01   1.1312063e-01   1.2337379e-02
   2.9645303e-01   3.0657629e-01  -3.2250579e-01  -2.0854562e-01  -1.7464794e-02   5.4711308e-02  -2.9016370e-01  -7.3751407e-02   5.3105582e-02   1.3756854e-01   1.2166603e-01  -1.4283081e-01  -1.4528163e-02  -1.9228564e-01  -3.4364032e-02  -1.9288253e-01   1.6431114e-01   2.7152730e-01   3.4153042e-03   1.3062922e-01  -1.2557651e-01  -3.2764374e-01  -2.6630918e-01  -2.7306030e-01  -1.5978390e-01  -2.7855116e-01   1.1036645e-01  -8.2760144e-02  -1.1352946e-01   3.9565115e-02  -3.1283695e-01  -2.6214209e-01  -4.1392513e-01  -3.8248502e-01  -2.8309436e-01  -2.2951211e-01  -9.7108433e-02  -5.1833184e-02  -3.3505656e-01  -2.8232012e-01  -1.7515125e-01  -2.1544247e-01  -1.1722271e-01  -5.3401619e-02  -6.0864502e-02  -2.0898379e-01   7.4232278e-02  -2.6876978e-02   2.3769057e-01   1.3395190e-01   1.3634202e-01   1.0913954e-01   1.0960957e-01   1.3000371e-01   5.2492781e-02   6.7249662e-02   2.8038959e-01   2.4261278e-01   1.6776376e-01   3.3726495e-01  -1.1575799e-01   7.2362878e-02   1.3512965e-01   1.1329753e-01  -2.7810987e-01  -1.4266763e-01  -2.4687052e-01  -2.2120803e-01  -2.4961029e-01  -2.2067639e-01  -1.6848520e-01  -7.9661847e-02  -2.8672926e-01  -1.1534679e-01  -3.8686843e-01  -2.4327286e-01  -1.3792407e-01  -9.6934521e-02  -2.8621395e-01   1.3546455e-02   5.2868451e-02  -6.3284913e-03  -6.5788422e-02  -1.7349033e-01   1.0518395e-02  -1.9173230e-01  -3.2273765e-02  -9.1457837e-02   8.0037081e-02   2.2137253e-01   6.1370784e-01   3.4204216e-01   3.6788103e-01   3.1137352e-01  -6.7361461e-02  -2.8379903e-01  -6.2496352e-02  -6.4904550e-02   4.1599540e-01   3.8723006e-01   6.5422713e-01   3.6802031e-01   1.0000000e+00   6.3383128e-01   5.0888375e-01   4.8236911e-01   2.0499503e-01   5.1813444e-02  -1.1959639e-01  -9.7799026e-02  -2.0688563e-01   3.6342742e-01   4.4207761e-01   6.6732019e-01   4.5413467e-01   2.1760287e-01
   3.3209054e-01   2.3310683e-01  -3.0292071e-01  -2.9797378e-01   1.1222900e-01   8.2297130e-02  -8.3880915e-02   1.2349975e-02   1.4739015e-01   1.4345851e-01   2.6751815e-01   3.4141225e-02   1.2117218e-01  -4.1433161e-02  -2.7784360e-02  -2.2231549e-02   2.3275033e-01   1.8282833e-01   8.7243144e-02   1.1886749e-01  -1.2398623e-01  -3.2672825e-01  -3.5553469e-01  -3.8228317e-01  -2.8975157e-01  -3.8263885e-01  -8.1895988e-02  -1.9341901e-01   9.6615807e-02   6.7614089e-02  -4.0976880e-01  -3.5002996e-01  -3.0097261e-01  -2.9045270e-01  -4.0158154e-01  -3.5271504e-01  -1.7774476e-01  -1.5206300e-01  -3.6999430e-01  -3.6604049e-01  -2.1296341e-01  -2.4289241e-01  -2.9749823e-01  -1.1800411e-01  -2.7095461e-01  -2.8464178e-01  -7.2261101e-02  -1.4952542e-01   1.0940070e-01   1.5344544e-01   2.1670550e-01   5.3552409e-02   2.1778062e-01   3.0279619e-01   1.4820735e-02   1.4529382e-01   2.6255887e-01   1.3352981e-01   2.6590896e-01   2.4728561e-01   1.2697292e-01   2.4114426e-01   3.0917342e-01   2.1696350e-01  -3.8613010e-01  -5.4387552e-02  -3.6809299e-01  -3.7384846e-01  -1.6151664e-01  -2.3921206e-01  -8.3514156e-03  -2.9444306e-02  -1.1170170e-01   8.4714635e-02  -1.6748232e-01  -2.9574219e-02  -9.6580257e-02  -1.3215379e-01  -3.1613823e-01  -7.8821995e-02   3.5087563e-02  -1.2077805e-01  -8.7959927e-02  -1.9978479e-01  -1.1089871e-01  -2.9742328e-01  -2.1150189e-01  -2.4562651e-01   2.7991402e-01   3.8585525e-01   3.2253215e-01   2.7592212e-01   2.9132135e-02   1.3390260e-01   8.6794236e-02  -9.0032814e-02  -1.3393963e-01   5.2933273e-02   3.3656396e-01   4.0654601e-01   4.2724185e-01   5.6518681e-01   6.3383128e-01   1.0000000e+00   3.5413281e-01   3.5717359e-01   1.4122586e-01   2.1153104e-01  -2.5042063e-02   5.6904976e-02  -1.9148145e-01   3.1458127e-01   2.9558238e-01   5.4773817e-01   2.2569840e-01  -1.7698312e-03
  -2.0033807e-01  -2.3859563e-01   1.2239037e-01   2.6297084e-01   1.1942720e-01   1.7878906e-01  -2.7822354e-01  -5.5690301e-02   1.5515294e-02   1.2465685e-02  -4.2363620e-01  -2.0457392e-01  -4.4254574e-01  -2.8591495e-01  -4.6448966e-01  -3.8280992e-01  -1.6375923e-01  -7.7691965e-02  -1.9249688e-01  -9.8880253e-02   3.3657054e-01   1.1313275e-01   2.4419909e-01   3.2242709e-01   4.0163861e-01   3.5864082e-01   4.6180854e-01   3.8697924e-01  -3.7106150e-01  -2.5850910e-01   2.8695415e-01   3.4116114e-01   4.7620101e-03   1.1769411e-01   3.1365656e-01   3.3062421e-01   6.6437909e-02   2.0487872e-01  -5.9061907e-02   3.4179663e-02  -1.7344945e-01  -1.5569820e-01   5.5872430e-02   1.7762339e-01   2.1107043e-01   2.8488137e-01  -8.8006192e-02  -8.0866104e-02  -3.8355759e-02   1.6544225e-02  -1.0185233e-01   9.8615324e-02  -2.6592735e-01  -1.6131729e-01  -2.4901546e-01  -2.7786838e-02   2.0751955e-02  -1.1456508e-01  -2.5500564e-01  -1.4663441e-01  -4.2831560e-01  -1.9454352e-01  -3.6550662e-01  -3.1042002e-01   2.9779267e-01   7.8950450e-02   3.4280759e-01   3.6236605e-01  -1.4350687e-02   1.1909043e-01  -6.4275195e-02   7.2676683e-02  -2.5437984e-01  -1.2923720e-01  -3.8108625e-01  -1.5517004e-01   6.6294302e-02   1.7195752e-01  -2.1076793e-01   3.5403960e-02  -2.7716317e-01  -2.1727798e-01  -7.4149007e-02  -2.0041712e-01  -7.5175930e-02   3.5196234e-01   1.3040388e-01   3.2882208e-01  -2.1737860e-01  -1.5252443e-01   2.8395427e-01   1.3134522e-01   5.0537372e-01   2.9701880e-01   4.1553323e-03  -8.8075834e-02  -2.7086037e-01   8.3815402e-02  -1.9217421e-01  -2.5777011e-02   1.8481357e-01  -7.9730942e-03   5.0888375e-01   3.5413281e-01   1.0000000e+00   8.7171946e-01   7.0798346e-02  -1.6463022e-02  -7.4875027e-02   3.3324641e-03  -2.0028851e-01   1.3572251e-02   1.3317071e-01   5.7343385e-01   7.5653030e-01   4.9987170e-01
  -2.0106316e-01  -2.3308214e-01   2.1917066e-01   1.9975273e-01   1.2161756e-01   5.7450374e-03  -2.9590973e-01  -2.8953363e-01  -2.5376457e-02  -1.4283054e-01  -4.7460143e-01  -4.0069781e-01  -5.0377231e-01  -4.6551593e-01  -4.3605531e-01  -3.9990267e-01  -1.6374010e-01  -2.0487826e-02  -1.0586416e-01  -3.2811328e-02   3.7178329e-01   1.4337053e-01   3.0706724e-01   2.8623474e-01   4.7431575e-01   3.6119412e-01   5.9807960e-01   4.9940915e-01  -3.7736749e-01  -2.0772131e-01   3.5014434e-01   3.4896016e-01   8.8642064e-02   1.4089809e-01   3.6167796e-01   2.9163434e-01   1.6180427e-01   1.9683946e-01   3.0540380e-02   1.0453747e-01  -8.4860624e-02  -1.0312539e-01   1.0679452e-01   2.2141112e-01   2.9697707e-01   2.7976032e-01  -3.8494875e-02  -4.8244195e-02   6.1389725e-03  -1.2067479e-01  -9.9266211e-02   2.9257145e-03  -2.9904114e-01  -2.1362856e-01  -1.8800848e-01  -2.8934092e-02   6.4628689e-02  -3.7939568e-02  -2.5387084e-01  -1.0885631e-01  -5.4856403e-01  -3.7995166e-01  -3.9594402e-01  -3.8504958e-01   3.8844401e-01  -1.2259651e-01   4.3052313e-01   3.9485068e-01  -6.8177615e-03   9.5438765e-02  -8.3898366e-02   2.3404641e-02  -2.4190411e-01  -1.4521823e-01  -3.9803768e-01  -1.3523072e-01   1.1776159e-01   1.6932632e-01  -1.7039708e-01   1.3038373e-01  -2.7468982e-01  -2.1338209e-01   8.4319521e-02  -5.4739646e-02  -6.4581144e-02   2.8803959e-01   1.9174292e-01   3.9324662e-01  -2.4261189e-01  -2.8868131e-01   1.4650526e-01   2.5175691e-01   3.5466575e-01   3.7176863e-01   7.7959646e-03  -9.6682555e-02  -2.4216177e-01   1.1677328e-01  -1.7806710e-01  -1.8135347e-02   1.0888823e-01  -5.2923908e-03   4.8236911e-01   3.5717359e-01   8.7171946e-01   1.0000000e+00   6.1517970e-02   8.6924338e-02  -1.1790727e-01  -8.3233653e-02  -2.7940385e-01   6.8549065e-02   7.5842231e-02   5.4541183e-01   6.9667261e-01   4.8926096e-01
   2.4075467e-01   1.6534788e-01  -1.5853050e-01  -1.4224444e-01  -1.4266111e-01  -2.4000666e-02  -9.3158400e-02  -5.5315254e-02  -1.2203232e-01  -6.6218343e-02   7.2565481e-03  -1.7757335e-03  -4.6728924e-02  -6.9826472e-02  -1.7074913e-01  -8.1811967e-02  -3.3827563e-01  -2.5756513e-01  -8.2287798e-02  -6.4289153e-02  -2.5469762e-01  -1.2748717e-01  -1.3841499e-01  -1.6944956e-01  -2.2325002e-01  -2.3114155e-01  -1.2535197e-01  -8.0025158e-02  -2.9835097e-01  -3.3647262e-01  -2.3318394e-01  -1.6251124e-01  -1.2989103e-01  -2.5385308e-01  -1.6118530e-01  -1.2967358e-01  -3.0456322e-02  -1.6718702e-01  -2.1614516e-01  -1.7381605e-01  -3.2495170e-01  -3.7035041e-01  -2.1993786e-01  -2.1603398e-01  -5.9312383e-02   1.2701619e-02  -1.4162854e-01  -1.7648413e-01   2.5525943e-01   2.5009022e-01   3.2040604e-01   2.2815017e-01   1.4010686e-01   5.4614107e-02  -3.4200809e-02   1.7337715e-02  -9.1343683e-02   7.6130109e-02   3.5849822e-01   2.6712938e-01   1.5068182e-03   6.4235370e-02  -6.0496358e-02  -2.6211302e-02  -1.1361518e-01   4.9438207e-02   8.3039239e-02   1.3837606e-01   4.4571561e-02   9.3709844e-02   3.7543880e-02   9.1636425e-02  -3.2241577e-01  -1.9052823e-01  -3.7575494e-01  -2.6769767e-01  -2.3413417e-01  -2.6686999e-01  -3.0601079e-01  -3.6695332e-01  -2.5894962e-01  -3.6057460e-01  -2.9901614e-01  -4.0006194e-01  -1.0213790e-01  -1.6786762e-01   1.1601166e-01  -1.3928900e-01  -6.7102105e-02   1.0908700e-01   2.1769383e-01   2.6633481e-01   9.4438638e-02   2.8439403e-01  -2.1692427e-01   3.7207962e-02  -9.2600547e-02   8.7919644e-02  -2.2240325e-02  -4.4019488e-02   3.1282863e-01   1.7476239e-01   2.0499503e-01   1.4122586e-01   7.0798346e-02   6.1517970e-02   1.0000000e+00   4.3040802e-01  -1.1394064e-01  -2.4101607e-01  -1.0315394e-01  -1.9303754e-01   2.1786048e-01   8.5185197e-02   5.8820807e-02   7.7090144e-02
   2.8567315e-01   1.8402864e-01  -1.4059260e-01  -1.8434000e-01  -4.9972542e-02  -1.1668464e-01   5.6669194e-02  -1.5359270e-02  -5.9590679e-02  -8.5788727e-02   1.0809129e-02   2.1150578e-02   2.0236017e-02  -1.6467336e-02   3.9485978e-03   9.1577770e-02  -1.2337951e-01  -1.5751128e-01  -1.8684367e-01  -1.5632110e-01  -5.3391784e-02   2.3810728e-04  -1.6026850e-01  -2.4723307e-01  -1.5568918e-01  -1.8519011e-01  -1.6727712e-01  -1.1044510e-01  -7.3515746e-02  -1.3679590e-01  -1.3296710e-01  -1.0140456e-01  -2.9188717e-02  -1.2131972e-01  -1.6235779e-01  -1.8336807e-01   2.1925479e-01   3.3371359e-02   9.9457837e-02   1.0170902e-01  -3.8567391e-02  -9.4838076e-02  -1.4882203e-02   2.2503503e-02  -1.6415073e-02   1.3297233e-01   7.4387477e-02   1.0288756e-01   1.8205674e-01   2.5393423e-01   4.4775370e-01   2.2927626e-01   1.3389262e-01   8.3187216e-02   1.9865516e-01   2.3819124e-01   1.0884504e-01   1.7690391e-01   3.5813410e-01   2.5442951e-01   2.1912783e-01   1.2320137e-01   4.5444376e-02   9.8765681e-02  -1.0485272e-01  -3.5944879e-02   4.3635273e-02   9.8657058e-02  -5.3048867e-02   2.6419440e-02   1.0179574e-01   3.9375816e-02  -1.7985559e-01  -1.3240948e-01  -2.5009382e-01  -2.1493760e-01   2.5348154e-02  -3.8378799e-02  -1.8832861e-01  -2.3604508e-01  -2.5604280e-01  -2.3884196e-01  -1.3888775e-01  -1.9790512e-01  -2.5716834e-01  -2.3983492e-01  -7.4803671e-02  -2.4006299e-01   9.9198125e-02   1.8631881e-01  -6.4493992e-02   1.0774983e-01  -2.0536462e-01   2.2014732e-02   1.7909345e-01   2.5341159e-01   2.3164426e-01   3.5353595e-01   1.5292646e-01   1.6462357e-01   2.2824051e-01   2.9822024e-02   5.1813444e-02   2.1153104e-01  -1.6463022e-02   8.6924338e-02   4.3040802e-01   1.0000000e+00   2.3617450e-02  -6.6934526e-03   8.5451402e-02   1.8775909e-01   3.8194541e-01   1.8753023e-01   1.0023353e-01   6.2950548e-02
   1.3888243e-01  -4.4757417e-02   9.7287142e-02  -2.8493724e-02   9.2397825e-02   1.0082034e-02   1.8042180e-01   7.7658791e-02   3.3313990e-02   7.0830865e-02   9.4185922e-02   1.9521053e-01   9.5684703e-02   7.9182699e-02   7.0432385e-02   1.3691255e-01   7.8794543e-02   5.5635032e-02   6.3460534e-02   1.4035387e-01  -1.9140602e-01  -1.0899202e-02   1.5213559e-01   5.6874449e-02   4.8022706e-02   4.5019213e-02  -1.0837231e-01  -3.9845439e-02   7.8673597e-02   9.1126470e-02   7.6857764e-02   1.3250543e-01   1.8530873e-01   7.8947006e-02   4.2066980e-02   1.2748539e-01  -4.3300622e-02  -1.8107713e-02  -9.8231215e-03   1.7953813e-02   2.3911576e-02   1.2319332e-01   5.9579585e-02  -5.6189059e-02   1.1098682e-01   4.1113384e-02  -1.1601045e-01  -1.5432118e-01  -7.7543209e-02  -7.8000084e-02  -1.2518965e-01  -9.8812816e-02  -9.2206232e-02  -1.3707381e-02   6.0375509e-02   1.0202945e-01  -2.1598512e-02  -1.1398708e-01  -1.5655715e-01  -2.3372892e-01  -1.6140022e-02   1.6977323e-02  -8.1649154e-02  -8.5893067e-02   5.2380604e-02   2.6811563e-02   7.9964742e-02   1.4533268e-02   1.2087409e-01   3.2888562e-01  -1.0860093e-01  -4.7445224e-02  -8.8320078e-02  -7.5340467e-02   5.1713279e-02   7.6619436e-02   7.4669758e-02   1.5598638e-02   2.1858523e-02  -6.6222670e-02   4.0109117e-02   4.9017664e-02  -4.0511543e-02   1.6414327e-01   1.4904218e-01   1.3588212e-01  -8.0197113e-02  -6.0082712e-02   1.0386790e-02   1.5036776e-01  -7.8402071e-02  -2.9085359e-02  -7.3798770e-02  -5.3465132e-02   6.8366793e-01   6.3617877e-01   2.7628687e-01   1.1247791e-01   1.9297197e-01   2.7985594e-01  -9.5022301e-02   1.5680274e-01  -1.1959639e-01  -2.5042063e-02  -7.4875027e-02  -1.1790727e-01  -1.1394064e-01   2.3617450e-02   1.0000000e+00   4.9622015e-01   1.0748353e-01   3.8031750e-01  -1.1897363e-01  -4.1486638e-02  -2.0871624e-01  -3.2733980e-01
   7.9851573e-02  -1.0473828e-01   4.4501154e-02  -1.0516359e-02   1.8195948e-01   1.6023760e-02   1.4973648e-01   6.8602902e-03  -3.2563627e-04   2.0126413e-02   5.6339403e-02   2.3546030e-01   5.4676794e-02   6.9350854e-02  -2.4233973e-02   6.1511476e-02   1.5193113e-01   6.6678330e-02   6.5926298e-02   1.4376940e-01   7.9504996e-02   9.5628445e-02   1.7361062e-01   1.4437600e-01   1.1073542e-01   1.3910098e-01  -1.4435179e-02   6.4505933e-02   2.2761196e-01   2.2642377e-01   1.5203430e-01   2.0118752e-01   2.4543666e-01   1.6577312e-01   1.4952978e-01   2.3813572e-01   1.5776705e-01   2.2929210e-01   2.2483115e-01   2.2134017e-01   3.1542295e-01   3.4147455e-01   2.4704385e-01   1.5832004e-01   1.0177785e-01   2.8487637e-02   1.6603648e-01   2.2200757e-01   2.2097515e-02  -1.1731684e-01  -5.5667513e-03  -1.6740191e-01   1.2949204e-01   6.6290355e-02   2.3853579e-01   1.9669007e-01   6.6195609e-02  -8.1702319e-02  -1.1732023e-01  -2.8193544e-01   5.7489037e-02   1.5255063e-03   4.3457852e-02   2.2743927e-04  -3.4031789e-02  -7.9496063e-02   9.4097762e-02   5.5433633e-02   1.3006497e-01   1.5137091e-01   2.1267574e-03   6.7379210e-02   2.0469746e-01   2.0432277e-01   1.5620173e-01   1.7497342e-01   2.0540089e-01   2.5325000e-01  -3.2553033e-02  -1.3421583e-02   1.2542832e-02  -4.4211336e-02   5.3576275e-03   1.2301448e-01   1.8481769e-02   2.2808238e-03  -9.6566672e-02  -7.2541946e-02   9.4432850e-02  -2.7920616e-02  -5.0322725e-03  -6.3920081e-02  -1.0681529e-01  -7.9353115e-02   4.9739216e-01   5.4651702e-01   4.4801991e-01   1.5165921e-01   1.0421844e-01   1.8987158e-01  -4.5310500e-02   1.0085854e-01  -9.7799026e-02   5.6904976e-02   3.3324641e-03  -8.3233653e-02  -2.4101607e-01  -6.6934526e-03   4.9622015e-01   1.0000000e+00   5.7431821e-01   2.5357771e-01  -5.2443465e-02   3.7854240e-02  -1.2225310e-01  -2.0191357e-01
   1.2514318e-01  -5.5577943e-02   8.9607650e-02   5.8932887e-02   1.3943815e-01  -2.1311491e-02   1.8039661e-01   4.8391839e-02   6.2668325e-02  -1.0259779e-01  -2.1975087e-02   1.2943373e-01   2.5692732e-02   1.0908085e-01  -7.6678624e-02  -8.6041234e-02   2.9138453e-02  -6.7936593e-02  -3.2113485e-02  -1.0793634e-01   5.1233617e-02   1.3007575e-01   1.0237413e-01   1.0006474e-01   1.6653975e-01   1.3747974e-01  -6.9663699e-02   5.7754840e-02   1.2760513e-01   3.5001862e-02   1.0024404e-01   8.5206922e-02   1.7827316e-01   1.2886146e-01   1.8391299e-01   2.8485110e-01   1.3649059e-01   1.1985939e-01   4.2902576e-01   3.9129815e-01   1.3172699e-01   1.3947304e-01   3.2015824e-01   2.8991463e-01   4.2961991e-02   1.9211138e-01   3.5911671e-01   5.2003989e-01   4.5130417e-02   1.4382941e-01   2.4417158e-01   2.0160636e-01   2.9894439e-01   1.7629204e-01   3.8163889e-01   3.4125107e-01   2.2199561e-02   1.5363967e-03   1.9042820e-01  -2.0786779e-02   2.6469277e-01  -1.1897707e-02  -1.9844557e-02   5.3925043e-02   2.6446578e-02   1.9433198e-02   2.1328359e-01   2.6964044e-01   6.6082047e-02   6.9115792e-02  -3.6502718e-02  -6.8815695e-03   1.9029851e-01   1.1838952e-01   2.1468950e-01   1.1537550e-01   1.1400817e-01   2.1149997e-01   1.3285403e-01  -8.9583418e-02  -1.4652003e-01  -1.3901128e-01  -1.3298485e-01  -7.1560596e-02  -1.4681583e-01  -1.2410869e-01  -3.5901696e-02  -1.0784262e-02   3.9155812e-02  -1.6712613e-01  -1.3194233e-01  -2.6166714e-01  -1.6681341e-01  -1.3722562e-01   1.1356753e-01   3.6799197e-01   6.3175465e-01   2.5924791e-01   1.2445517e-01   1.8193679e-01   1.2193853e-02   2.4937507e-02  -2.0688563e-01  -1.9148145e-01  -2.0028851e-01  -2.7940385e-01  -1.0315394e-01   8.5451402e-02   1.0748353e-01   5.7431821e-01   1.0000000e+00   1.2708172e-01   2.1725797e-01  -1.6240364e-01  -1.4697699e-01   3.9973965e-02
   4.2440553e-01   4.3970711e-01  -2.0026837e-01  -2.2858642e-01  -1.4553553e-01  -2.2975843e-01  -1.0020638e-01  -1.2031822e-01  -5.8403253e-02  -1.1759270e-01   1.3126307e-01  -4.7500796e-02  -3.5794282e-03  -1.8989570e-01   1.0630829e-01  -8.2069388e-02   4.5541248e-01   4.7155942e-01  -7.5854409e-03   2.0734033e-01  -1.7834071e-01  -2.0754891e-01  -2.1224911e-01  -3.4174941e-01  -1.3943127e-01  -2.6528844e-01  -1.1777073e-01  -1.8981991e-01   2.1509490e-01   3.0026435e-01  -1.4965282e-01  -1.4942440e-01  -1.8324793e-01  -1.1552683e-01  -3.4785326e-01  -3.7811011e-01  -1.7922869e-01  -1.5967880e-01  -1.9713424e-01  -1.1438038e-01   4.2157322e-02   1.2949456e-01   2.6945530e-01   2.1614699e-01   1.5872034e-01  -1.0246440e-01   3.8661529e-01   2.9011733e-01   2.9612230e-01   3.9685891e-02   2.4237382e-01  -3.1149688e-02   1.0332251e-01   6.3518586e-02   2.8581275e-01   3.2274566e-01   4.3048924e-01   3.5820791e-01   4.2586083e-02   1.0942542e-01   1.2511132e-03   3.6882528e-03   1.4273429e-01   1.8564136e-01  -2.6043577e-01  -3.5232885e-01  -2.3668383e-01  -2.4707637e-01  -7.2333950e-02  -5.0265214e-02  -2.3590144e-01  -2.1278308e-01   3.6321538e-02   1.0922417e-01   4.6840992e-02   7.5935219e-02   3.1664891e-02  -6.2394471e-02   5.7059697e-02   2.6200244e-01   3.3513636e-01   2.9210454e-01   1.2524189e-01   4.3428392e-02   1.3059376e-02  -2.9367052e-01  -2.3807974e-01  -2.4349622e-01   8.9403867e-02   5.0475612e-02   7.6963789e-02   2.1607513e-01  -1.9307430e-01   9.2278438e-02   3.3570047e-01   2.1360781e-01   5.0192656e-01   4.0479522e-01   7.4028647e-01   7.8005402e-01   2.5916918e-01   2.0750089e-01   3.6342742e-01   3.1458127e-01   1.3572251e-02   6.8549065e-02  -1.9303754e-01   1.8775909e-01   3.8031750e-01   2.5357771e-01   1.2708172e-01   1.0000000e+00   5.7059208e-01   5.1597219e-01   1.3560942e-01   2.6071993e-02
   3.9782236e-01   3.9170570e-01  -2.5859996e-01  -1.3579664e-01  -1.9140651e-01   5.5812322e-02  -9.7548625e-02  -2.5508608e-03  -3.9350782e-03  -3.3427548e-02   1.1721761e-01  -1.6743384e-03   2.5658966e-02  -1.7578959e-02  -4.6689318e-03  -1.7272015e-01   2.1489013e-01   2.0180311e-01  -5.8915213e-02   8.0661918e-02  -1.6433347e-01  -2.4506353e-01  -3.1916776e-01  -3.3353262e-01  -2.4460356e-01  -3.3372983e-01  -1.9960388e-01  -1.8217524e-01   6.7200201e-02   2.8435537e-02  -3.1393363e-01  -2.8550880e-01  -4.1810023e-01  -3.1745202e-01  -3.9987013e-01  -3.6361590e-01  -1.9831477e-01  -2.1472103e-01  -1.8455343e-01  -1.3229095e-01  -1.2765864e-01  -6.9644251e-02   5.1750324e-02   6.8332100e-02  -4.8063918e-02  -9.8040743e-02   2.5427491e-01   2.2864963e-01   2.5519140e-01   1.7088163e-01   4.2194072e-01   1.4924925e-01   2.6361427e-01   1.5062680e-01   2.2139479e-01   2.7840909e-01   2.7121305e-01   2.7282477e-01   2.1456257e-01   1.9608874e-01   1.3016289e-01   4.6349513e-02   1.1044996e-01   1.6338348e-01  -3.0621849e-01  -2.1333204e-01  -2.6361852e-01  -1.8898288e-01  -1.1275437e-01  -1.1996491e-01  -1.7595567e-01  -1.3533499e-01  -6.7543013e-02   2.8923535e-02  -1.2502024e-01  -1.1211900e-01  -1.5297293e-01  -1.7344588e-01   8.2192151e-02   5.1275202e-03   1.4955137e-01   1.1453718e-01  -5.5313598e-02  -2.6162984e-01  -6.7653630e-02  -2.7724140e-01  -1.3772355e-01  -2.6893410e-01   1.5585352e-01   8.1954776e-02   3.0055902e-01   3.4930506e-01   4.1640536e-02   3.5970450e-01  -1.0884807e-01  -4.0261043e-02   3.3473621e-01   3.6896268e-01   5.6261313e-01   6.2921473e-01   4.6340041e-01   2.8374685e-01   4.4207761e-01   2.9558238e-01   1.3317071e-01   7.5842231e-02   2.1786048e-01   3.8194541e-01  -1.1897363e-01  -5.2443465e-02   2.1725797e-01   5.7059208e-01   1.0000000e+00   5.5134734e-01   3.6279201e-01   4.6182013e-01
   2.5306132e-01   2.6899110e-01  -1.4394599e-01  -1.7232129e-01  -4.0428924e-04   6.9397086e-02  -3.0798277e-01  -1.6670927e-01  -4.9706927e-02  -1.1013025e-01  -1.2175024e-01  -2.2239410e-01  -2.5690620e-01  -3.0216216e-01  -1.5325641e-01  -3.2801710e-01   1.7576983e-01   2.6103462e-01  -1.5480045e-01   2.3015710e-02   6.6336017e-02  -9.3643993e-02  -1.8946767e-01  -2.2883311e-01   5.0026236e-02  -3.0099508e-02   2.0211521e-01   1.1121012e-01  -1.2612377e-01  -2.6819629e-02  -5.2885838e-02  -4.7873987e-02  -2.5108541e-01  -1.7413276e-01  -1.8155102e-01  -1.9255031e-01  -5.3429321e-02  -7.9300606e-02  -2.3227562e-01  -1.3299880e-01  -1.6720222e-01  -1.0951244e-01   1.0757852e-01   1.1866631e-01   1.2089283e-01  -2.5607939e-02   1.0567448e-01   1.5353809e-02   1.8016773e-01   2.9790930e-02   1.4188936e-01   7.6717010e-03   6.3279341e-02  -8.0876865e-02  -6.6392529e-02   7.5025323e-02   4.0491651e-01   3.1399836e-01  -5.2416176e-02   1.0282255e-01  -1.7845106e-01   2.3697016e-02  -5.3924178e-02   1.6266040e-02  -1.2204809e-01  -2.2432601e-01  -6.9982702e-02  -4.9524622e-02  -3.1690274e-02   3.0802127e-04  -1.8827035e-01  -1.5029688e-01  -2.0140548e-01  -1.3101829e-01  -3.0821495e-01  -2.2685934e-01  -7.8182430e-02  -1.1902061e-01  -8.5846479e-02   1.5186580e-01   7.6889277e-02   5.6091820e-02  -4.3021451e-02  -2.7735447e-01  -9.7864114e-02  -1.3193076e-01  -8.1012570e-02  -7.8665982e-02  -9.5670458e-02  -3.1336135e-02   3.4511908e-01   2.4448291e-01   1.7534146e-01   2.5208721e-01   1.0233035e-01  -7.1764015e-03   3.0294659e-02   3.7287069e-01   3.2477103e-01   4.1639032e-01   4.1213231e-01   2.1394380e-01   6.6732019e-01   5.4773817e-01   5.7343385e-01   5.4541183e-01   8.5185197e-02   1.8753023e-01  -4.1486638e-02   3.7854240e-02  -1.6240364e-01   5.1597219e-01   5.5134734e-01   1.0000000e+00   7.0235227e-01   4.7473509e-01
  -5.4139719e-02  -8.7993958e-02   1.9935249e-01   2.0571384e-01   1.2771267e-01   1.3904986e-01  -2.1144691e-01  -1.1764302e-01   1.0897094e-01  -1.5807387e-02  -3.3365539e-01  -2.3348443e-01  -3.7367427e-01  -2.9424172e-01  -2.2254965e-01  -3.4652437e-01  -1.0833196e-01  -4.7747229e-02  -1.0639147e-01  -1.0362763e-02   3.1517658e-01   7.7634647e-02   2.2500209e-01   2.0408981e-01   3.2453309e-01   2.7923911e-01   4.1750213e-01   3.2725016e-01  -2.3126105e-01  -2.3035253e-01   3.1887503e-01   3.2580885e-01  -1.9160405e-01  -4.3437347e-02   1.8946566e-01   1.5185431e-01   4.5642758e-02   8.8873139e-02  -5.7281189e-02   7.0931812e-02  -1.9119370e-01  -1.3487964e-01   9.5265866e-02   1.5096377e-01   2.2829124e-01   2.5008960e-01  -3.0827140e-02  -1.0658785e-02  -5.4449583e-02  -6.3503166e-02  -1.3486444e-01   1.9623284e-02  -2.1692384e-01  -2.0582662e-01  -2.9406040e-01  -3.5514129e-02   2.4771614e-02  -8.5347430e-03  -3.4256676e-01  -2.1803309e-01  -3.4141633e-01  -1.9946526e-01  -3.1924618e-01  -3.4102638e-01   3.3527298e-01  -2.8664588e-02   2.0059535e-01   2.2408180e-01  -8.9331475e-02   8.1794086e-03  -6.4978982e-02  -4.6076509e-02  -2.1549065e-01  -2.7039652e-01  -2.9111769e-01  -1.9872107e-01  -9.1100923e-02  -4.0669868e-02  -1.6457698e-02   4.6804759e-02  -1.7041135e-01  -1.1498908e-01   8.7553356e-02  -1.5488412e-01   3.2006576e-02   2.8081357e-01   2.5619824e-01   2.7955503e-01  -2.2053997e-01  -2.4396485e-01   3.2229288e-01   1.5543100e-01   4.0948438e-01   3.7080422e-01  -6.7446531e-02  -1.3977089e-01  -1.3324899e-01   2.5489515e-01  -7.0212821e-02   1.3161944e-01   2.4728688e-01   1.1312063e-01   4.5413467e-01   2.2569840e-01   7.5653030e-01   6.9667261e-01   5.8820807e-02   1.0023353e-01  -2.0871624e-01  -1.2225310e-01  -1.4697699e-01   1.3560942e-01   3.6279201e-01   7.0235227e-01   1.0000000e+00   7.6382533e-01
  -8.1362954e-02  -1.1118898e-01   2.4186788e-01   2.7563342e-01   7.2583956e-02   2.8687423e-01  -1.9124348e-01  -8.3655039e-02   1.8307976e-01   3.6505668e-02  -3.7522460e-01  -1.9392945e-01  -4.0824712e-01  -2.2324348e-01  -2.6168197e-01  -3.6917815e-01  -5.6921863e-03  -9.7610310e-03  -8.2140720e-02  -1.0434059e-02   3.4950664e-01   2.0713591e-01   1.6518068e-01   2.2002199e-01   2.6562143e-01   2.6253476e-01   3.2361234e-01   3.5093133e-01  -9.5424151e-02  -1.6833860e-01   2.6593800e-01   2.6435440e-01  -1.3289931e-01  -2.0405864e-02   1.2414596e-01   8.8141851e-02  -3.3169664e-02  -1.8124184e-02   5.7528852e-02   1.1742680e-01  -1.6620183e-01  -7.3406852e-02   9.4430059e-02   1.1811363e-01   1.3362593e-01   1.7056377e-01  -2.0535415e-02   2.9664233e-02  -1.2035562e-01  -1.8198574e-01  -1.7029050e-01  -4.8909159e-02  -2.6492270e-01  -3.4793404e-01  -2.7229954e-01  -9.7982111e-02   7.7721071e-02  -6.5732299e-03  -3.2492152e-01  -2.3779318e-01  -3.2039968e-01  -2.7058101e-01  -3.5963480e-01  -3.4054378e-01   2.9983783e-01  -6.0632696e-03   1.7593281e-01   2.2418187e-01   1.8185988e-03  -2.8081771e-02  -8.8161083e-02  -1.0880063e-02  -1.4069119e-02  -6.5247733e-02  -9.6667969e-02   7.9394956e-03  -8.0124756e-02   9.9479312e-03   2.8910603e-01   9.7139481e-02  -9.4152601e-02  -9.3946697e-02   5.3998999e-02  -1.8151044e-01  -6.4813248e-02   2.5314370e-01   1.5010780e-01   1.8222411e-01  -2.1922341e-01  -3.9144169e-01   2.2112096e-01   9.6040952e-02   3.6399366e-01   3.4135771e-01  -2.2879184e-01  -1.3123343e-01  -1.1186629e-02   2.9122431e-01  -9.1625347e-02   1.1441685e-01   1.0169699e-01   1.2337379e-02   2.1760287e-01  -1.7698312e-03   4.9987170e-01   4.8926096e-01   7.7090144e-02   6.2950548e-02  -3.2733980e-01  -2.0191357e-01   3.9973965e-02   2.6071993e-02   4.6182013e-01   4.7473509e-01   7.6382533e-01   1.0000000e+00
