# Supplementary material for: “I Know that You Know that I Know”: Neural Substrates Associated with Social Cognition Deficits in DM1 Patients
Source: PLoS One. 2016 Jun 3;11(6):e0156901. doi: 10.1371/journal.pone.0156901 (PMC4892543; doi:10.1371/journal.pone.0156901)
Supplement: S2 File — Adjacency matrices obtained by graph theory bases analysis illustrating the intra-nodal correlations in individual subjects (DM1 patients and controls) (ZIP) [file pone.0156901.s002.zip › Adjacency_matrices/Sub_23.txt]

   1.0000000e+00   7.2011669e-01  -7.0267654e-02  -4.8292229e-01  -2.0939845e-01  -2.1885568e-01   3.5531725e-02  -5.4371062e-01  -2.8732209e-01  -4.7445740e-01   3.5003494e-01  -2.2656086e-01   1.7194550e-01  -4.4159242e-01   2.6418367e-02  -3.9159492e-01   5.2958028e-01   5.5840225e-01   4.9901599e-01   4.9310923e-01  -2.0536028e-02  -4.6122793e-02  -2.5359037e-01  -4.0228601e-01   4.6799759e-02  -2.0050350e-01   1.0297047e-01   1.1556680e-01   1.3763696e-01   9.4502158e-02  -3.5537989e-01  -4.5674009e-01   1.3429198e-01  -6.1356960e-02  -1.9647857e-01  -3.6122854e-01   1.8766025e-01   1.1775005e-01   3.4494418e-01   1.8495123e-01   2.1399129e-01   4.2433090e-01   1.0821587e-01   7.3734027e-02  -1.1958428e-01  -5.2110992e-02   9.3805408e-02  -4.8990368e-02   1.0646895e-01  -1.1555208e-01   2.2084600e-01   1.3031403e-01   2.5354411e-01   1.1749493e-01   4.0638048e-01   2.5548981e-01   7.1110692e-01   4.8033997e-01   1.8266420e-01  -2.9791932e-01   1.9333552e-01  -4.3721167e-01   1.8743946e-01  -2.0320877e-01  -6.3155033e-02  -3.2392616e-01  -1.6220051e-01  -5.1429450e-01   4.1391928e-01   8.2274300e-02  -6.7378256e-02  -1.6129442e-01   3.9097940e-01   1.9532505e-01   2.7900046e-01   1.9684465e-01   3.9442874e-01   2.0427065e-02   5.3379493e-01   5.3657438e-01   4.8213074e-01   3.7810661e-01   2.7641921e-01   2.1304684e-01   1.8179389e-02  -8.1517885e-02   8.7438840e-02   1.9865960e-01   2.4639639e-01  -2.5216206e-01  -3.0895755e-01   2.1349911e-02  -3.7636533e-01   4.9250866e-02   4.3604280e-01   2.4630203e-01   5.5060961e-01   3.9683426e-01   3.8318202e-01   4.9142594e-01  -3.2541954e-01   2.3299229e-01  -1.2501490e-01   3.1828001e-01   1.5369564e-01   2.4068077e-01   1.3648401e-02   1.9355396e-01   1.1121941e-01   1.8810987e-01   2.8654842e-01   2.5733067e-01   2.8933488e-01   4.2424150e-01   2.1939072e-01   8.4625760e-02
   7.2011669e-01   1.0000000e+00  -2.7920679e-01  -4.1487854e-01  -4.8039479e-01  -3.5284433e-01  -1.1289731e-01  -3.5401063e-01  -5.3878031e-01  -5.3810391e-01   2.4971581e-01  -1.0497456e-01  -3.1624329e-02  -3.3298859e-01  -6.7484930e-02  -3.8785437e-01   6.9310243e-01   7.5008145e-01   3.5287372e-01   5.7185929e-01  -9.2093605e-02  -1.1650812e-01  -4.3650355e-01  -5.0185267e-01  -1.3400584e-01  -3.8413908e-01  -1.2908069e-01  -1.0158867e-01   2.9260705e-01   3.1185605e-01  -3.7377616e-01  -4.7617250e-01   3.6304352e-01   9.8923766e-02  -3.8749223e-01  -4.7376198e-01   1.1655545e-01   1.0152530e-01   4.7184882e-01   1.8219541e-01   3.9157378e-01   5.6611404e-01  -1.0581869e-02   8.5796991e-03  -6.3449102e-03   1.4529932e-01   2.7040484e-01   1.0291548e-01   2.1546770e-01   1.7304463e-01   4.0136826e-01   3.9028609e-01   3.9084561e-01   2.8069949e-01   4.5074331e-01   3.8781627e-01   7.2166742e-01   6.2114134e-01   1.6361514e-01  -1.1505165e-01   3.3244270e-02  -4.5128280e-01   3.9626377e-01   2.2652251e-02  -3.2552599e-01  -4.4329418e-01  -1.6854970e-01  -4.3081411e-01   5.0991090e-01   4.1195700e-01  -3.7405188e-01  -3.4071958e-01   2.9496723e-01   3.1516756e-01   1.8572126e-01   1.4444043e-01   2.4940331e-01   2.7034526e-02   6.3061037e-01   6.7669301e-01   6.1146462e-01   5.8328565e-01   2.6725171e-01   3.3778147e-01  -3.2137911e-01  -1.0098459e-01  -3.2704527e-02  -5.5585393e-02  -2.3580503e-03  -3.0789353e-01  -3.1509297e-01  -2.2968563e-01  -4.5184970e-01  -2.3572428e-01   2.5577216e-01   9.5286155e-02   5.6530847e-01   3.7832099e-01   5.4869353e-01   4.9018137e-01  -2.4004687e-01   6.8107967e-02  -2.6253305e-02   2.2000822e-01  -2.3256914e-03  -6.1046177e-02  -7.6476081e-02   9.4418573e-02  -6.5620223e-02  -2.2788062e-02   2.1090137e-01   2.7084820e-01   2.2467962e-01   3.8440885e-01  -1.7803412e-02   4.0866548e-02
  -7.0267654e-02  -2.7920679e-01   1.0000000e+00   3.7725102e-01   5.0659380e-01   1.2392340e-01   6.5478533e-01   2.5335210e-01   3.9999636e-01   8.7458624e-02  -7.0876104e-03  -1.0971385e-02   1.4246587e-01   1.4247508e-02   1.3372588e-01   9.8520125e-02  -5.2836088e-01  -5.2285529e-01   2.3981843e-01  -9.2589096e-02   1.3399595e-01   1.1610608e-01   6.3841956e-01   3.9386440e-01   1.2278745e-01   1.8350009e-01   2.2109767e-01   1.9334940e-02  -2.0660539e-01  -2.8949923e-01   4.5787267e-01   4.0340887e-01   2.2876357e-02  -4.5586792e-03   1.6208928e-01   9.1434320e-02  -1.7214609e-01  -2.0175858e-01  -3.8830133e-01  -1.9600887e-01  -4.4076758e-01  -4.2378547e-01   1.2960483e-01  -1.5680219e-02  -3.9906880e-02  -1.1218562e-01  -1.3243199e-01  -9.3647622e-02  -1.3508786e-01  -1.0040532e-01  -1.7808638e-01  -1.8245416e-01  -2.2882613e-01   4.7283839e-03  -2.7298409e-01  -2.1826850e-01  -2.8792913e-01  -1.6762733e-01  -7.3685620e-02   8.4836980e-02   1.1192209e-01   9.9648147e-02  -2.5103185e-01  -1.7781376e-02   3.6014557e-01   1.9092279e-01   1.6375133e-01   7.5945194e-02  -1.7407601e-01  -3.5070766e-01   5.5466502e-01   3.6194104e-01  -3.1665101e-02  -2.1425829e-01  -1.5490817e-01  -1.2430842e-01  -1.5696417e-01  -2.2961654e-01  -3.0087941e-01  -2.8209899e-01  -4.0804220e-01  -4.0662112e-01  -5.4015691e-02  -2.5810628e-01   4.5728206e-01   8.7602092e-02   8.4498214e-02   1.2151908e-01   2.3620537e-01   3.2147442e-01   1.4906397e-01   4.4784279e-01   1.4164636e-01   3.0243385e-01  -1.0134534e-01  -4.1877738e-02  -2.2009457e-01  -8.7840936e-02  -3.1165136e-01  -1.9688445e-01   5.6428127e-02   1.3497588e-01   4.4165747e-03  -5.3051800e-02   3.8617541e-02   2.0275249e-01   2.8289960e-02   7.1137331e-02   2.4599683e-02   6.3506555e-02  -3.2358051e-02  -9.3253516e-02  -1.9959907e-01  -1.8678923e-01   5.4699697e-02   8.5471051e-02
  -4.8292229e-01  -4.1487854e-01   3.7725102e-01   1.0000000e+00   3.2386769e-01   3.2161026e-01   3.1274922e-01   8.0004981e-01   3.7389352e-01   6.5589325e-01  -4.1806200e-01   3.9948866e-01  -1.7121047e-01   5.2067310e-01  -1.6622925e-01   4.6261484e-01  -5.2866712e-01  -4.7029564e-01  -1.8474718e-01  -1.3864904e-01   6.6137861e-02   2.8408792e-01   4.7097207e-01   6.9017001e-01  -8.6757136e-03   3.7515808e-01   5.3949137e-02   4.5731058e-02  -2.6605214e-01  -2.1236219e-01   3.5336092e-01   5.9714027e-01   2.9698908e-02   2.6475483e-01   3.9716119e-01   5.2509695e-01  -2.3418857e-01  -1.2959416e-02  -3.4686982e-01   2.1706102e-02  -3.1865647e-01  -3.2335338e-01  -1.0570358e-01  -1.6356053e-01  -6.3244443e-02  -1.4276970e-01  -1.9318462e-01  -1.1615744e-01  -1.7480377e-01   1.0467298e-01  -1.3029435e-01  -6.2162026e-02  -1.7745692e-01  -9.8749125e-02  -3.8464305e-01  -2.1889890e-01  -3.7515974e-01  -2.0193639e-01  -1.7562184e-01   2.9771069e-01  -4.1883993e-02   7.2105365e-01  -2.0080371e-01   3.6498401e-01   3.7878413e-01   6.7264763e-01   3.2641890e-01   6.1888413e-01  -3.7425898e-01  -2.5162642e-01   3.5434703e-01   3.3332518e-01  -1.1756752e-01  -1.7783395e-02  -4.1375014e-02   1.0460315e-01  -1.3658542e-01   2.2081627e-01  -4.5095538e-01  -5.6665827e-01  -4.6646630e-01  -4.0821937e-01  -2.2738934e-01  -2.2464958e-01   1.4694331e-01   3.8773602e-01   1.7753044e-01   1.5021885e-01  -6.6598133e-02   4.7700226e-01   3.3633677e-01   2.9755745e-02   5.5204103e-01   5.4768664e-02  -2.3449607e-01  -1.1170575e-02  -3.6970771e-01  -9.0644266e-02  -2.6153982e-01  -3.1973940e-01   4.0705820e-01  -1.4984681e-01   2.1454927e-01  -2.7210396e-01   2.5279068e-02  -3.0350958e-02   2.9503585e-02  -1.2714879e-01  -8.9330386e-02  -1.7801385e-01  -2.1063454e-01  -3.3373072e-01  -2.6650575e-01  -2.3664933e-01  -2.6193559e-02  -6.9336096e-02
  -2.0939845e-01  -4.8039479e-01   5.0659380e-01   3.2386769e-01   1.0000000e+00   5.6722266e-01   3.0349765e-01   1.6792826e-01   7.3838094e-01   3.8234847e-01  -4.4714713e-01  -1.8535461e-01  -5.4593977e-02   9.8239662e-02  -6.2943548e-02   2.5044308e-01  -5.5380231e-01  -5.1019562e-01  -2.1665471e-01  -3.1078911e-01   3.6150767e-01   3.9658605e-01   5.9811552e-01   5.6912534e-01   5.1127409e-01   6.1990844e-01   5.8600129e-01   5.1776293e-01  -5.0233107e-01  -5.3475486e-01   3.4369167e-01   3.5940985e-01  -2.6654455e-01  -1.7487440e-01   5.9589918e-01   4.5581316e-01   1.7616128e-01  -5.4301655e-02  -1.8836025e-01   4.8984467e-02  -2.4212446e-01  -4.1435479e-01   3.8188285e-01   1.3385435e-01   1.8652490e-01  -8.3598101e-03  -4.6739290e-02  -4.4467514e-02   8.2917478e-02   9.6008611e-02  -1.7058769e-01  -1.6239553e-01  -1.9768471e-01  -1.4869357e-02  -2.1194935e-01  -1.7894835e-01  -2.2453007e-01  -1.2695647e-02  -1.1706157e-01   7.7074285e-02   7.9259107e-02   3.5325594e-01  -5.6160526e-01  -1.3069925e-01   5.3171592e-01   5.0193696e-01   1.7816311e-01   2.6153981e-01  -1.3156306e-01  -4.0415384e-01   4.6315306e-01   2.5650142e-01  -2.6847832e-01  -4.8507080e-01  -1.6792781e-01  -2.2024945e-01  -2.4510717e-01  -1.6677485e-01  -3.8246273e-01  -3.6770759e-01  -6.4872097e-01  -4.1926678e-01  -2.8434331e-01  -3.6179886e-01   4.4877306e-01   2.5038913e-01   8.7010096e-02   3.3773395e-01   2.7806951e-01   3.0440796e-01   1.0437519e-01   1.3659866e-01   2.9390548e-01   2.5033476e-01  -7.1518445e-03   5.7430205e-02  -2.1347269e-01  -5.7729761e-02  -4.6656645e-01  -4.6227542e-01   2.5779299e-02  -9.3374758e-02  -1.0817690e-01  -2.0379456e-01   1.3073129e-01   2.6161064e-01   2.1623818e-01  -2.8909056e-02   6.0965730e-02  -1.7240804e-02  -1.2436879e-01  -2.6579315e-01  -9.9869670e-02  -2.4813580e-01   1.8922285e-01   6.9684815e-02
  -2.1885568e-01  -3.5284433e-01   1.2392340e-01   3.2161026e-01   5.6722266e-01   1.0000000e+00   8.6990290e-02   3.2581843e-01   3.4469558e-01   6.0138309e-01  -3.0936443e-01   3.7288611e-03  -6.1465343e-02   2.8325472e-01  -9.4756443e-02   3.8699228e-01  -2.5640959e-01  -2.9225166e-01  -2.3296649e-01  -2.3909865e-01   4.7359296e-01   6.8065640e-01   1.5538451e-01   4.1451972e-01   2.3160589e-01   5.5420224e-01   3.4222551e-01   5.6380667e-01  -2.5856356e-01  -2.6393873e-01   1.2863563e-01   2.3346587e-01  -1.5201160e-01   2.4847991e-02   4.3171500e-01   3.7324374e-01   5.5261166e-02  -1.3601215e-02  -8.6819210e-02   1.9074434e-01  -1.4197577e-01  -1.5996955e-01   3.6459083e-01   2.8176483e-01   3.1220368e-01   1.8920479e-01   2.3233607e-01   2.2399956e-01   2.4212695e-01   2.7622628e-01   5.0758296e-02   4.5093016e-02   9.4148642e-02   1.1204102e-01  -4.8561630e-02   3.3685432e-03  -1.3656132e-01   3.8156775e-02  -8.2806861e-02   1.2866412e-01  -1.7283562e-02   5.2437803e-01  -2.4153411e-01   1.7516145e-01   1.9346642e-01   4.0059336e-01   1.5884279e-01   3.4138024e-01  -1.1107424e-01  -2.1378679e-01   3.4092497e-01   2.9976633e-01   1.9895704e-02  -1.3561114e-01   1.5358482e-01   1.3858958e-02  -1.5278255e-01  -1.0274933e-02  -2.6208336e-01  -3.0902017e-01  -3.4444367e-01  -2.5148027e-01  -3.3691314e-01  -1.7967254e-01   1.0429208e-01   1.9414207e-01   8.4279162e-02   2.5894418e-01  -3.7064698e-02   1.4422006e-01   1.5626309e-01  -2.0230684e-01   3.0059749e-01  -9.7525983e-02  -3.9539041e-02   8.2410881e-02  -1.7081886e-01  -6.0524542e-02  -2.9770566e-01  -4.5236897e-01   9.0374827e-02  -3.2244548e-01  -5.8398743e-02  -3.2297515e-01   7.9705354e-02   1.2548875e-02  -5.0026359e-02  -2.5460373e-01  -1.3076469e-01   3.0422633e-03  -1.7555441e-01  -4.3619443e-01  -9.2341066e-02  -2.8930372e-01   2.4873889e-02  -4.6200585e-02
   3.5531725e-02  -1.1289731e-01   6.5478533e-01   3.1274922e-01   3.0349765e-01   8.6990290e-02   1.0000000e+00   4.0039077e-01   3.5706961e-01   1.8157410e-01   1.1533178e-01  -2.6986551e-02   4.5962227e-01   2.5160650e-01   2.5879004e-01   1.5424121e-01  -3.1566024e-01  -2.6790085e-01   2.9486375e-02  -1.9796776e-01   6.8961709e-02   4.3789386e-02   3.0852167e-01   2.0293851e-01   1.2298594e-01   1.0169069e-01   1.4963536e-01   3.3769262e-02  -1.1915652e-01  -2.6404222e-01   5.8682352e-02   5.3983777e-02   2.2442003e-02  -3.9452492e-02   7.7616460e-02  -2.4979530e-02  -1.0459609e-01  -1.9733052e-01  -1.0575566e-01  -1.3083879e-01  -2.8602316e-01  -3.2824274e-01  -5.7777624e-02  -2.2191304e-01  -3.6870929e-01  -3.3608461e-01  -3.1665323e-01  -2.8201298e-01  -2.4014853e-01  -1.0788981e-01  -5.4408334e-02  -1.1702420e-01  -8.5326085e-02  -9.4670640e-02  -3.0524364e-02  -8.9931491e-02  -4.5104195e-02  -6.1470908e-03   2.9593875e-01   2.0364376e-01   5.1715042e-01   2.4540580e-01   7.5413769e-02   1.4165228e-01   3.5517396e-01   2.7962382e-01   2.4064107e-01   2.4314611e-02  -6.7925553e-02  -1.7152245e-01   4.3594363e-01   2.2150839e-01  -7.3202053e-02  -1.8780040e-01  -2.0750281e-01  -1.9381835e-01   5.9399565e-02  -1.1419568e-01  -3.5689423e-02  -9.3885505e-02  -2.5644861e-01  -1.6098971e-01  -1.8394954e-01  -3.1314770e-01   1.6064170e-01   1.6044371e-02  -2.0911174e-01  -7.2309031e-02   4.7731420e-01   3.6150900e-01   9.8290955e-02   4.2708493e-01   1.3240781e-01   4.3523620e-01   3.4589236e-02   3.2355414e-02   5.2658834e-03   1.2554091e-02  -1.8749089e-01   4.7166906e-04  -1.5172554e-02   3.4381157e-01   7.8421594e-02   1.1132750e-01   2.0843234e-01   2.2957345e-01   2.1490841e-01   2.7546244e-01   4.7275258e-02   1.0764487e-01  -1.0567939e-01  -9.4908030e-02  -1.1309417e-01  -1.8460875e-02   2.1588830e-01   1.9181216e-01
  -5.4371062e-01  -3.5401063e-01   2.5335210e-01   8.0004981e-01   1.6792826e-01   3.2581843e-01   4.0039077e-01   1.0000000e+00   2.5735147e-01   6.8241524e-01  -2.1108162e-01   4.8385268e-01  -5.9952678e-02   7.5118911e-01   1.4416690e-02   5.6480382e-01  -3.4805502e-01  -3.1777528e-01  -2.3013664e-01  -1.8640675e-01   1.4529744e-01   2.6241217e-01   2.8829787e-01   4.8652691e-01  -1.3543398e-01   2.2711672e-01  -1.6445664e-01  -1.1877785e-01   5.5982070e-02   9.5153326e-02   4.2214079e-01   5.9346907e-01   2.0548659e-01   4.5183267e-01   1.9398111e-01   3.2350880e-01  -3.1875129e-01  -1.0522805e-01  -2.9029456e-01  -4.6743404e-02  -1.8801020e-01  -2.4121866e-01  -2.9730492e-01  -2.5249325e-01  -1.5754568e-01  -1.5922449e-01  -1.9021641e-01  -1.7864895e-01  -2.2354292e-01   9.7242405e-02  -1.1432495e-01  -8.3780347e-02  -1.7943447e-01  -1.1714535e-01  -3.6349911e-01  -2.8728984e-01  -4.4048897e-01  -2.1378904e-01  -7.8549921e-02   4.0264179e-01  -2.9141600e-03   7.3771588e-01   1.6416570e-02   5.3644987e-01   1.4091304e-01   5.2150828e-01   2.0170507e-01   5.2897495e-01  -4.0670479e-01  -1.1120609e-01   2.1756512e-01   2.0454561e-01  -1.3233101e-02   1.7415154e-01   1.2024998e-02   1.3616146e-01  -1.4056907e-01   1.7614185e-01  -3.0015458e-01  -4.1594547e-01  -2.5008873e-01  -2.1211149e-01  -1.7555721e-01  -7.9976795e-02   8.6225119e-03   1.1576522e-01  -1.3750710e-02  -1.6454816e-01  -6.8705398e-02   3.0660826e-01   2.9325047e-01  -6.3389448e-02   4.2096028e-01  -5.5515945e-02  -2.3281406e-01  -7.5265892e-02  -3.2141559e-01  -1.5006433e-01  -1.7890028e-01  -2.8899491e-01   3.7713979e-01  -2.2163381e-01   3.0337808e-01  -2.8814718e-01   1.6461795e-02  -1.5468375e-01  -4.6469623e-03  -2.1548313e-01  -1.7152010e-01  -1.8044907e-01  -2.3935066e-01  -3.1428768e-01  -2.8505422e-01  -1.7100619e-01  -5.9746299e-02   3.1302368e-02
  -2.8732209e-01  -5.3878031e-01   3.9999636e-01   3.7389352e-01   7.3838094e-01   3.4469558e-01   3.5706961e-01   2.5735147e-01   1.0000000e+00   5.6687439e-01  -2.4881686e-01   2.4046827e-02   2.7095199e-01   3.1012063e-01   2.0822787e-01   4.5442091e-01  -6.4971371e-01  -5.7790208e-01  -2.2913765e-01  -3.9943045e-01   2.4328566e-02   9.1323742e-02   5.4116138e-01   4.9559873e-01   3.8338763e-01   4.2236306e-01   3.9912365e-01   3.0144600e-01  -4.9438844e-01  -5.0883203e-01   7.3131947e-02   2.1035255e-01  -4.4220939e-01  -2.7641994e-01   5.1995296e-01   3.9076808e-01   1.0235673e-01  -1.9166529e-01  -2.3641778e-01  -1.1603238e-01  -3.4961039e-01  -6.3800217e-01   2.3172804e-01   4.2759183e-02   3.5939398e-02  -1.7360962e-01  -1.6079687e-01  -6.1039467e-02  -9.1868128e-02  -9.9872945e-02  -2.9076135e-01  -2.0999781e-01  -3.4807923e-01  -1.0304806e-01  -2.1310762e-01  -2.2029956e-01  -4.1822985e-01  -2.2548589e-01  -2.8839075e-02   1.0033702e-01   1.3804501e-01   4.4792671e-01  -5.0785128e-01  -2.0830142e-01   6.1870358e-01   6.1443817e-01   1.8335084e-01   3.2422978e-01  -1.2404791e-01  -3.4658839e-01   3.4966294e-01   2.4573980e-01  -2.9433889e-01  -4.3915994e-01  -1.3555164e-01  -1.8983288e-01  -1.7269534e-01  -1.7786941e-01  -4.3556101e-01  -4.0002921e-01  -6.5757763e-01  -5.2257870e-01  -4.1779899e-01  -4.0082662e-01   6.0943642e-01   3.0568468e-01   1.2273883e-01   3.3928705e-01   3.6498190e-01   4.3418958e-01   2.0056415e-01   3.3574725e-01   4.6411670e-01   4.8426229e-01  -5.0898483e-02  -3.9343798e-02  -1.9562176e-01  -1.1748170e-01  -4.2737161e-01  -3.4984766e-01   1.5232746e-01   1.3055810e-01   1.0957279e-02  -4.8563503e-02   2.0448434e-01   3.2786383e-01   3.8680954e-01   1.2324438e-01   2.9317978e-02   1.0061818e-01   2.9922055e-02  -2.3909871e-01  -4.4887498e-02  -2.0807258e-01   2.5702721e-01   1.5228043e-01
  -4.7445740e-01  -5.3810391e-01   8.7458624e-02   6.5589325e-01   3.8234847e-01   6.0138309e-01   1.8157410e-01   6.8241524e-01   5.6687439e-01   1.0000000e+00  -3.8267715e-01   3.4744216e-01   7.2575860e-02   6.7592804e-01   6.0831498e-02   7.4058607e-01  -4.5567241e-01  -4.1345134e-01  -2.9820336e-01  -3.2370207e-01   8.9999694e-02   3.0052687e-01   4.1465327e-01   6.6272690e-01   1.5738149e-01   4.9285646e-01   1.5031803e-01   2.7012744e-01  -2.6539354e-01  -1.8586758e-01   1.5389170e-01   4.4226192e-01  -2.2930564e-01   1.2081385e-01   4.5564330e-01   4.7861839e-01  -8.7123685e-02  -2.5627758e-02  -2.4847151e-01   5.7196609e-02  -2.1350050e-01  -3.1016212e-01   3.3415540e-02   1.8135854e-02   4.5947914e-02  -3.9927113e-02  -4.8732543e-02   2.1331307e-02  -9.5732503e-02   6.1022831e-02  -1.7104824e-01  -6.2884252e-02  -2.0941548e-01  -8.9684005e-03  -3.1654202e-01  -1.3383934e-01  -4.4859944e-01  -3.2479254e-01  -1.8924415e-01   1.3108475e-01  -6.3937062e-02   7.7626463e-01  -2.6120278e-01   1.4434709e-01   4.1799932e-01   6.9599697e-01   1.4740868e-01   5.1356072e-01  -3.7073503e-01  -3.1709285e-01   3.2049375e-01   3.1393545e-01  -6.6138285e-02  -1.8013458e-02   1.1686868e-01   1.9811388e-01  -1.3151224e-01   6.9309381e-02  -3.3210765e-01  -4.4246097e-01  -4.4604469e-01  -3.0931272e-01  -3.7494940e-01  -1.3324311e-01   2.6404038e-01   4.0606694e-01   1.9542268e-01   2.3513214e-01  -2.8787630e-02   4.0120638e-01   3.8669439e-01   5.8359268e-03   6.9532100e-01   1.5608387e-01  -1.6647223e-01   2.7365271e-02  -3.4492922e-01  -1.1545331e-01  -2.6659714e-01  -3.4630038e-01   4.1807253e-01  -1.7156517e-01   2.4001933e-01  -2.9438995e-01   1.9490353e-01   5.3075727e-02   9.3128113e-02  -2.2364545e-01  -8.2364112e-02  -8.3093332e-02  -1.9969599e-01  -3.4484263e-01  -7.9584192e-02  -2.8112094e-01   1.2606364e-01   3.0391864e-02
   3.5003494e-01   2.4971581e-01  -7.0876104e-03  -4.1806200e-01  -4.4714713e-01  -3.0936443e-01   1.1533178e-01  -2.1108162e-01  -2.4881686e-01  -3.8267715e-01   1.0000000e+00   1.1430201e-01   5.8343654e-01  -7.3418290e-02   6.0001091e-01  -1.4186510e-01   4.0180853e-01   2.9166437e-01   4.6123279e-01   2.1076676e-01  -1.9062812e-01  -2.0283123e-01  -3.8557082e-01  -6.0323028e-01  -3.8944548e-01  -5.7232079e-01  -3.7022429e-01  -4.1743989e-01   5.8571557e-01   4.2086430e-01  -1.1672374e-01  -2.7133188e-01   2.1737826e-01   1.0808469e-01  -4.9653302e-01  -4.7298880e-01  -1.9073348e-01  -3.4294150e-01   3.4589696e-02  -2.6630874e-01   4.6804503e-03   1.2946648e-01  -9.4432988e-02   2.8404075e-02  -2.2285024e-01  -4.6916397e-02   1.4099433e-02  -6.2035114e-02  -1.0008979e-01  -1.9020544e-01   3.6699572e-02  -8.5515102e-03   1.3390067e-01  -1.0441093e-01   2.6859766e-01  -1.9610328e-02   1.5935697e-01   5.8876571e-02   2.8717469e-01   3.8974067e-02   2.9521830e-01  -3.6860997e-01   4.6354318e-01   8.7060771e-02  -3.9817885e-01  -4.8229162e-01  -1.5061014e-01  -3.1816022e-01   1.6345188e-01   2.1920541e-01  -6.4943744e-02  -9.1775013e-02   4.2963891e-01   3.2635808e-01   2.3025426e-01   8.8642881e-02   2.9589397e-01  -4.8519723e-02   3.2322603e-01   2.8788834e-01   5.0617872e-01   1.5093702e-01   3.0837396e-01   2.5244640e-01  -8.4025748e-02  -5.4634372e-01  -1.2781919e-01  -3.0138154e-01   1.9865219e-01  -2.9368495e-01  -2.9028000e-01   5.4997646e-02  -5.1123931e-01  -1.1508166e-01   5.8192426e-03  -1.5197861e-01   2.5857881e-01  -3.5960394e-02   1.3765940e-01   2.3900168e-01  -3.1860667e-01   1.5960344e-01  -1.4917032e-01   2.9795879e-01  -1.4151058e-01  -7.2551290e-02  -8.5715053e-02   1.2894324e-01  -2.1162218e-01   1.5053540e-01   1.9137369e-01   5.4137981e-02  -1.6974669e-01   1.4314037e-01  -6.2744790e-02  -1.1200006e-02
  -2.2656086e-01  -1.0497456e-01  -1.0971385e-02   3.9948866e-01  -1.8535461e-01   3.7288611e-03  -2.6986551e-02   4.8385268e-01   2.4046827e-02   3.4744216e-01   1.1430201e-01   1.0000000e+00  -1.6687465e-03   6.4265457e-01   6.2965936e-02   3.7652234e-01   1.1178557e-02   7.3983763e-02   9.3049292e-02  -3.0589918e-02  -3.1081842e-01  -1.0560648e-01   4.0908919e-02   1.0935725e-01  -4.4891429e-01  -1.2134837e-01  -3.6741990e-01  -3.4480966e-01   3.6384622e-01   5.1339165e-01   1.8973324e-01   3.9554768e-01   1.2969187e-01   4.6406470e-01  -6.8572923e-02   1.3984716e-01  -4.8517095e-01  -1.9576190e-01  -4.0824779e-01  -2.4753463e-01  -9.5190523e-03   1.9568300e-02  -3.6478657e-01  -2.8712000e-01  -2.3289545e-01  -2.0538316e-01  -1.6074018e-01  -2.9635100e-01  -2.3891079e-01  -7.1898990e-02  -1.8645924e-01  -1.4695057e-01  -1.6870833e-01  -2.5312002e-01  -4.3045373e-01  -3.9853991e-01  -2.2438483e-01  -2.2634526e-01  -6.5361076e-02   3.3114529e-01  -8.9655104e-02   3.9169509e-01   1.4984027e-01   4.9434439e-01  -9.3751038e-02   1.7532576e-01   5.2375311e-02   2.7410328e-01  -5.1284189e-01  -2.4195801e-01  -6.2117153e-02  -7.8854675e-02   2.3699767e-01   4.9399896e-01   3.2476252e-01   5.2578009e-01   2.5355780e-01   4.4561852e-01  -1.2787000e-01  -2.3938784e-01   9.5349354e-02   4.8153961e-03   2.3058341e-01   3.9719456e-01  -6.3955228e-02  -2.6622154e-02   1.1792258e-01  -5.0320422e-02  -4.0351732e-01  -8.9188185e-02   2.0170714e-02  -1.5254253e-01   2.4451079e-01  -1.5090841e-01  -2.9359799e-01  -2.0293453e-01  -3.2798819e-01  -3.2160891e-01  -4.5166146e-02  -4.1498311e-02   1.8750293e-01  -2.8133637e-01   9.1219857e-02  -2.2738693e-01  -3.4927925e-04  -9.0803322e-02  -1.0809180e-01  -1.9452831e-01  -2.2151456e-01  -1.4626420e-01  -2.3052585e-01  -2.7438852e-01  -2.5752990e-01  -7.3346881e-02   6.1092137e-02  -2.2093046e-02
   1.7194550e-01  -3.1624329e-02   1.4246587e-01  -1.7121047e-01  -5.4593977e-02  -6.1465343e-02   4.5962227e-01  -5.9952678e-02   2.7095199e-01   7.2575860e-02   5.8343654e-01  -1.6687465e-03   1.0000000e+00   2.6261809e-01   7.7811660e-01   2.9480600e-01  -4.0867272e-02  -7.2212058e-02   8.8427612e-02  -2.4362445e-01  -1.1933330e-01  -1.5510227e-01   7.4859120e-02  -6.9559770e-02   7.8584243e-02  -1.2034228e-01   1.2793284e-01   4.9498747e-04   3.3246860e-02  -9.9188814e-02  -2.7102697e-01  -2.5333132e-01  -1.6902410e-01  -1.8297774e-01   1.8879697e-03  -1.3764159e-01   9.7272678e-02  -2.2340675e-01   1.4630256e-01  -5.1508426e-02  -1.7331549e-01  -1.2234063e-01   1.8004474e-01   1.2435859e-01  -2.6792350e-01  -2.3243656e-01  -1.1482732e-01  -8.8357213e-02  -2.4417033e-01  -2.6793384e-01  -1.5372711e-01  -1.1557519e-01  -7.4471060e-02  -8.7911512e-02   2.4922447e-01   5.8683609e-02   2.3703025e-03  -6.5804471e-02   3.2013234e-01  -1.8135155e-02   5.3060035e-01   4.7397185e-03   1.8328339e-01  -1.4739951e-01   2.5641188e-01   6.2748879e-02   2.5621652e-02  -1.7970382e-01   1.9213895e-01   7.3385351e-03   1.8026824e-01   1.2304161e-01   9.4290591e-02  -3.7963644e-02   6.3386497e-02  -9.0904958e-02   2.1047727e-01  -1.5644742e-01   1.4146996e-01   1.1506591e-01  -2.0969683e-02  -8.2632406e-02  -1.4507547e-01  -4.2634840e-02   2.9108486e-01  -7.9522480e-02  -1.2563978e-02   1.2042903e-01   5.4455052e-01   2.2511560e-01  -1.7815069e-01   2.0990268e-01  -7.2976715e-02   2.6983781e-01   1.0483743e-02  -3.6260718e-02   1.3763958e-01  -1.9885641e-02  -1.9502138e-01  -9.3874710e-03  -2.7061715e-01   2.4959248e-01  -1.6201195e-01   2.8708903e-01   1.7184548e-01   2.3639172e-01   2.2962202e-01   3.0403234e-01  -1.9515196e-01   2.3939571e-01   1.2944697e-01  -1.0326263e-01  -1.2175475e-01   4.9620847e-02   2.5667933e-01   1.5535006e-01
  -4.4159242e-01  -3.3298859e-01   1.4247508e-02   5.2067310e-01   9.8239662e-02   2.8325472e-01   2.5160650e-01   7.5118911e-01   3.1012063e-01   6.7592804e-01  -7.3418290e-02   6.4265457e-01   2.6261809e-01   1.0000000e+00   3.0435632e-01   7.9655498e-01  -1.9007729e-01  -1.5967714e-01  -3.2202121e-01  -3.1256952e-01   8.5554309e-02   1.7495096e-01   2.7654930e-01   4.4994336e-01  -1.3209336e-02   2.4208248e-01  -1.0325297e-02   1.4501919e-02   6.5179359e-02   1.4622532e-01   2.2082546e-01   4.2024697e-01   4.4302197e-02   3.5769004e-01   2.2890577e-01   2.5935046e-01  -1.4100614e-01  -1.0318123e-01  -1.6993764e-01  -3.5034890e-02  -4.9086304e-02  -1.4085352e-01  -1.6618887e-01  -1.2054140e-01  -2.6024105e-01  -2.4719886e-01  -2.6196754e-01  -2.4422901e-01  -3.2515385e-01  -5.8983513e-02  -2.2555186e-01  -2.2711836e-01  -2.3507760e-01  -2.1972070e-01  -3.1790246e-01  -3.0524632e-01  -3.3444458e-01  -2.1997238e-01   3.7490351e-02   2.9970703e-01   1.7616193e-01   7.1737991e-01   1.4410865e-01   4.3926323e-01   2.3882166e-01   5.1168820e-01   1.4024252e-01   3.4985041e-01  -3.1628752e-01  -1.1258562e-01   5.1747817e-02   6.7994812e-02  -2.4524118e-02   1.4059208e-01   7.2065383e-02   1.7496410e-01   1.5472874e-02   2.0904475e-01  -1.5353960e-01  -2.5641915e-01  -1.4996784e-01  -8.9312023e-02  -2.1314281e-01   1.1505673e-01   8.1014536e-02   1.5362264e-01  -7.0399366e-02  -3.0594060e-02  -2.0557110e-02   2.9066383e-01   1.3227803e-01  -1.5417404e-01   3.9319883e-01  -3.5792869e-02  -3.0628033e-01  -1.4698422e-01  -3.6506545e-01  -2.6366474e-01  -3.3521663e-01  -3.5836773e-01   2.2433040e-01  -2.6608011e-01   1.2769680e-01  -2.7090005e-01   5.2550064e-02  -1.0590246e-01   4.3347810e-02  -1.5827250e-01  -3.1141098e-01  -1.4412435e-01  -3.2532954e-01  -4.2579160e-01  -3.7898443e-01  -1.8604188e-01   7.6115288e-02   5.3403194e-02
   2.6418367e-02  -6.7484930e-02   1.3372588e-01  -1.6622925e-01  -6.2943548e-02  -9.4756443e-02   2.5879004e-01   1.4416690e-02   2.0822787e-01   6.0831498e-02   6.0001091e-01   6.2965936e-02   7.7811660e-01   3.0435632e-01   1.0000000e+00   4.0494114e-01   9.9231665e-03  -8.0585031e-02   1.9831191e-01  -8.6754585e-03   4.2513803e-03  -1.1636069e-01   5.0911607e-02  -1.5002823e-01  -1.2026889e-01  -3.1316291e-01  -2.3186755e-02  -1.6894618e-01   2.6658457e-01   1.1236500e-01  -3.8703373e-02  -8.8833057e-02   8.9254685e-02   8.2123780e-02  -2.4796274e-01  -3.1216964e-01   8.4507289e-04  -2.9367451e-01   3.1532010e-02  -2.2203416e-01  -3.9726014e-02  -5.5477952e-02   8.6381969e-02   1.6907238e-01  -1.3550888e-01  -1.5845618e-02   5.4000605e-02   8.1508590e-02  -1.2143269e-01  -1.8241127e-01  -4.4566129e-02  -7.1034948e-02   3.7069002e-02   3.3708790e-02   1.3064866e-01  -5.1744558e-02  -9.2991154e-02  -1.6129033e-01   2.1744708e-01  -2.4293679e-02   3.1107718e-01  -5.0999903e-02   3.5145882e-01   6.0892110e-02  -2.6375693e-02  -1.4858344e-01  -1.1223954e-01  -2.3380670e-01   2.2541935e-01   1.9283521e-01   9.0402799e-02  -1.1903668e-02   1.9455388e-01   2.3069267e-02   1.3158768e-01  -6.1469857e-02   1.1227376e-01  -2.6854184e-01   1.4107178e-01   9.6857128e-02   9.9284385e-02  -9.7968040e-04   5.8239308e-02   1.6079937e-01   2.6286515e-01  -1.5529688e-01   5.9424540e-02  -3.2143117e-02   3.6416522e-01   8.3275689e-02  -1.2947757e-01   1.7963947e-01  -1.6278492e-01   9.4783384e-02  -5.1417758e-02  -6.9685520e-02   7.0586091e-02  -6.0806604e-02  -1.8988262e-01  -9.2198667e-02  -1.7256982e-01   9.6675721e-02  -1.0954953e-01   1.6659733e-01  -7.9408220e-02  -4.3042239e-02  -4.3159801e-02   1.1085604e-01  -2.6453484e-01   1.4763309e-01   2.5585012e-02  -1.1045640e-01  -2.5642729e-01  -4.5781667e-02  -5.6859352e-02  -1.1293715e-01
  -3.9159492e-01  -3.8785437e-01   9.8520125e-02   4.6261484e-01   2.5044308e-01   3.8699228e-01   1.5424121e-01   5.6480382e-01   4.5442091e-01   7.4058607e-01  -1.4186510e-01   3.7652234e-01   2.9480600e-01   7.9655498e-01   4.0494114e-01   1.0000000e+00  -2.6962217e-01  -2.7496403e-01  -3.1778589e-01  -2.5433999e-01   2.1589155e-01   2.9761988e-01   3.9405698e-01   5.5244033e-01   1.5112095e-01   3.3129313e-01   1.5233663e-01   1.7957041e-01  -1.3318532e-01  -6.5016618e-02   1.9742145e-01   3.8973645e-01  -7.2640930e-02   2.3975263e-01   3.0056846e-01   2.5289915e-01  -1.6912401e-02  -1.2382970e-01  -1.0538496e-01   1.6270390e-02  -9.3833314e-02  -2.2168985e-01   6.4421696e-02   1.0244347e-01  -8.9118866e-03  -5.4513586e-02   2.9740714e-04   4.4398498e-02  -1.0946511e-01   3.2363068e-02  -9.5067505e-02  -5.6790132e-02  -1.3090494e-01   2.5242791e-02  -1.5211411e-01  -4.0692434e-02  -3.2656739e-01  -2.3519442e-01   1.8387276e-02   1.3352723e-01   1.5245247e-01   6.9870397e-01   1.9024761e-02   2.2654929e-01   3.3571282e-01   5.2978291e-01   8.4737427e-02   2.5525400e-01  -9.6488438e-02  -1.0360614e-01   1.2487455e-01   2.1206883e-01  -6.5467740e-02   1.5409291e-02   3.7124022e-02   9.7396362e-02  -8.0143222e-02  -2.8166518e-02  -1.5901897e-01  -2.2996714e-01  -2.2576425e-01  -1.2651363e-01  -2.4487211e-01   9.3724656e-02   3.2266813e-01   3.5489025e-01   1.1776327e-01   2.1577721e-01   1.2391205e-01   4.5642377e-01   1.8555037e-01  -6.7842836e-02   4.8530825e-01   5.0822199e-02  -2.7938511e-01  -1.6289160e-02  -2.8211876e-01  -9.3870630e-02  -3.2409284e-01  -3.6979789e-01   2.6934101e-01  -1.8661439e-01   9.4326526e-02  -1.7251880e-01   8.7873999e-02   2.9967492e-03   3.1480496e-02  -1.5107415e-01  -2.0033722e-01  -1.3557962e-01  -2.7666027e-01  -3.6726524e-01  -2.3226860e-01  -1.8743473e-01   4.3274612e-02  -3.3803948e-02
   5.2958028e-01   6.9310243e-01  -5.2836088e-01  -5.2866712e-01  -5.5380231e-01  -2.5640959e-01  -3.1566024e-01  -3.4805502e-01  -6.4971371e-01  -4.5567241e-01   4.0180853e-01   1.1178557e-02  -4.0867272e-02  -1.9007729e-01   9.9231665e-03  -2.6962217e-01   1.0000000e+00   9.1622731e-01   2.3246695e-01   5.1094958e-01  -5.1678189e-02  -9.5499775e-02  -6.0024375e-01  -6.2485706e-01  -3.0310693e-01  -4.7319162e-01  -2.5835791e-01  -1.7896283e-01   6.1014285e-01   6.3591116e-01  -2.7230253e-01  -4.0537844e-01   4.3136494e-01   3.0330654e-01  -4.5948950e-01  -4.2222016e-01   1.3216322e-01   1.2212562e-01   3.9987862e-01   8.5941229e-02   5.1232444e-01   7.1122672e-01  -1.3204825e-01   2.1515923e-02  -4.3599247e-02   2.0172125e-01   2.8947534e-01   9.9961727e-02   2.0108736e-01   9.8155341e-02   3.6395845e-01   3.0641460e-01   4.2959634e-01   1.2013637e-01   3.8289059e-01   2.7204330e-01   6.6935779e-01   4.0032413e-01   1.7987446e-01  -1.6256010e-01   5.4509637e-02  -3.2651267e-01   6.1499259e-01   2.4646642e-01  -5.5000485e-01  -5.4206239e-01  -3.0151755e-01  -4.6355540e-01   3.6940672e-01   3.9189664e-01  -4.0498885e-01  -3.5597914e-01   3.8339558e-01   4.3755649e-01   2.4994417e-01   2.6825878e-01   3.9597809e-01   2.1994197e-01   7.6661996e-01   7.1303907e-01   8.6756159e-01   7.4710585e-01   4.3882883e-01   5.6973358e-01  -4.8698282e-01  -3.0470771e-01  -7.9175194e-02  -2.2328321e-01  -1.2686057e-01  -4.8218636e-01  -3.6413429e-01  -3.8680320e-01  -5.3940068e-01  -3.3674874e-01   1.4537594e-01   1.9956326e-03   3.6958304e-01   1.3639743e-01   4.6097559e-01   3.6616674e-01  -2.8926263e-01  -2.7084954e-04  -8.1229530e-02   2.8865390e-01  -1.2917021e-01  -2.2283769e-01  -3.3543983e-01  -1.2266526e-01  -2.1948521e-01  -8.2804781e-02   2.1633583e-03   9.3627376e-02   4.4421478e-02   2.6301742e-01  -1.6699107e-01  -1.5067142e-01
   5.5840225e-01   7.5008145e-01  -5.2285529e-01  -4.7029564e-01  -5.1019562e-01  -2.9225166e-01  -2.6790085e-01  -3.1777528e-01  -5.7790208e-01  -4.1345134e-01   2.9166437e-01   7.3983763e-02  -7.2212058e-02  -1.5967714e-01  -8.0585031e-02  -2.7496403e-01   9.1622731e-01   1.0000000e+00   1.9944541e-01   5.0145201e-01  -1.6039422e-01  -1.4136707e-01  -5.4801361e-01  -5.6995254e-01  -3.0912506e-01  -4.5814790e-01  -2.3423289e-01  -1.5047481e-01   4.6623229e-01   5.6782201e-01  -3.6122916e-01  -4.4048017e-01   3.4022931e-01   2.3532437e-01  -4.1820359e-01  -3.9436155e-01   7.8059255e-02   9.5847914e-02   3.8590635e-01   5.3869383e-02   5.4063607e-01   6.4602882e-01  -1.1642373e-01  -4.4298705e-02  -3.9975056e-02   1.6696277e-01   2.5661451e-01   2.8064933e-02   2.0225259e-01   1.7728431e-01   3.5330699e-01   3.4291462e-01   4.0997824e-01   1.0738676e-01   3.2539715e-01   2.1221370e-01   6.9476053e-01   5.1885913e-01   2.0265345e-01  -5.3187845e-02   8.9945597e-02  -2.4915242e-01   5.2699208e-01   2.7168129e-01  -4.8313957e-01  -4.7047361e-01  -2.9073643e-01  -4.3740021e-01   3.3225976e-01   3.4881318e-01  -4.7234295e-01  -4.4758994e-01   2.7236762e-01   3.8715804e-01   1.5594387e-01   2.3191264e-01   4.1826511e-01   2.3945036e-01   6.9580823e-01   6.9268231e-01   7.8589119e-01   7.6824330e-01   3.8818405e-01   5.5472002e-01  -4.9560678e-01  -2.4826072e-01  -8.9682389e-02  -1.7591915e-01  -9.9392324e-02  -4.2438508e-01  -3.2630543e-01  -3.4395779e-01  -4.3273097e-01  -2.3800437e-01   8.5928618e-02  -2.1389533e-02   3.6150899e-01   1.1164395e-01   4.8534189e-01   3.8364628e-01  -1.9616488e-01   5.9710741e-03  -8.8151944e-03   2.3225052e-01  -6.2733575e-02  -1.4945446e-01  -1.6601901e-01  -6.1796879e-02  -2.1865115e-01  -1.1066701e-01  -6.5712520e-03   8.1288217e-02   1.0696420e-01   3.1856336e-01  -7.0772604e-02  -9.4977554e-02
   4.9901599e-01   3.5287372e-01   2.3981843e-01  -1.8474718e-01  -2.1665471e-01  -2.3296649e-01   2.9486375e-02  -2.3013664e-01  -2.2913765e-01  -2.9820336e-01   4.6123279e-01   9.3049292e-02   8.8427612e-02  -3.2202121e-01   1.9831191e-01  -3.1778589e-01   2.3246695e-01   1.9944541e-01   1.0000000e+00   7.1247216e-01  -2.2787332e-01  -1.0944299e-01  -6.1152822e-02  -3.2086970e-01  -4.5653886e-01  -4.6630655e-01  -3.5599534e-01  -3.7899500e-01   4.5014517e-01   3.4999263e-01   1.7441181e-01   4.2771904e-02   4.0387485e-01   2.7897851e-01  -4.2920955e-01  -3.8064729e-01  -3.2805115e-01  -2.7256845e-01  -2.2042120e-01  -3.0802954e-01  -8.8870827e-03   1.7951287e-01  -8.8223134e-02  -9.9396082e-02   2.1376822e-02   1.0582863e-01   1.3383210e-01  -4.4805959e-02   1.3732148e-02  -1.4947808e-01  -4.4724194e-02  -4.2864538e-02   6.6330430e-02   1.3064012e-01  -7.3149718e-02  -1.1286296e-01   1.5531307e-01   1.3280721e-02  -2.8748502e-01  -2.2676316e-01  -2.3238549e-01  -4.2546401e-01   1.1305701e-01  -1.7897710e-02  -3.4913422e-01  -4.6257389e-01  -2.8274058e-01  -3.1963081e-01   1.2024696e-01   2.4534139e-02   1.5955860e-01   6.2541796e-02   5.8979965e-01   4.2242343e-01   4.8495414e-01   4.0965841e-01   1.8562048e-01  -3.6964670e-02   2.5536295e-01   2.7518991e-01   3.3252614e-01   9.4733048e-02   5.9107420e-01   3.1342612e-01   5.7517090e-02  -2.9621915e-01   2.4245577e-01   1.9191706e-02  -1.7387350e-01  -4.2425862e-01  -2.7991989e-02   2.2149086e-01  -3.0253588e-01  -3.3936195e-02   1.7274445e-01   7.2600225e-02   1.4511101e-01   1.6736047e-01   3.0005425e-01   3.7173906e-01  -1.3619184e-01   6.7572957e-02   6.2859065e-03   2.3791597e-01   1.6082646e-02   6.5175240e-02  -2.3012936e-01  -9.5545416e-02   9.5876642e-02   6.1921689e-02   1.7466284e-01   3.0136285e-01   9.0909222e-02   3.2928704e-01   2.9882767e-02  -6.3483694e-03
   4.9310923e-01   5.7185929e-01  -9.2589096e-02  -1.3864904e-01  -3.1078911e-01  -2.3909865e-01  -1.9796776e-01  -1.8640675e-01  -3.9943045e-01  -3.2370207e-01   2.1076676e-01  -3.0589918e-02  -2.4362445e-01  -3.1256952e-01  -8.6754585e-03  -2.5433999e-01   5.1094958e-01   5.0145201e-01   7.1247216e-01   1.0000000e+00  -2.0712205e-02   4.1732748e-02  -2.9413396e-01  -4.0214051e-01  -4.3623424e-01  -4.7077061e-01  -3.3975552e-01  -3.1571526e-01   4.4344754e-01   3.9582303e-01   8.3452261e-02  -6.4633298e-02   5.7624899e-01   4.1472572e-01  -3.8448816e-01  -3.4141855e-01  -1.2265526e-01  -1.2636856e-01   4.0092848e-02  -1.4336768e-01   3.1799528e-01   3.7537010e-01  -9.5383423e-02  -6.0221547e-02   1.3868009e-01   2.3980745e-01   2.6283600e-01   9.2259058e-02   1.7879022e-01   1.9472851e-02   2.3422522e-01   1.8462112e-01   3.0733567e-01   2.1124255e-01   7.6152797e-02   2.1757534e-02   4.2681179e-01   2.7899807e-01  -1.5405125e-01  -1.9898602e-01  -2.1615019e-01  -3.0876469e-01   2.9736582e-01   1.7120446e-01  -4.6990128e-01  -4.6668772e-01  -2.3017346e-01  -2.7460466e-01   4.2486681e-01   3.9739365e-01  -1.1535409e-01  -1.3099982e-01   4.4649046e-01   3.3964213e-01   3.1065444e-01   2.7690322e-01   1.9795982e-01   4.6337487e-02   4.1043522e-01   4.5464545e-01   5.3939458e-01   3.5208391e-01   5.7786571e-01   3.9473589e-01  -1.8980949e-01  -2.1901637e-01   1.6822347e-01  -1.3146253e-01  -2.6497133e-01  -4.4870888e-01  -1.3105203e-01  -6.5936706e-02  -4.3089476e-01  -2.2904966e-01   1.1143087e-01   5.6997370e-02   2.3394167e-01   2.0981314e-01   4.0071684e-01   3.4870203e-01  -1.4144935e-01  -5.1119778e-03  -1.7094319e-02   1.9454261e-01  -1.8338730e-01  -1.9006734e-01  -3.6290433e-01  -1.5255662e-01  -2.4495610e-02  -2.2398048e-01  -1.3080602e-02   2.2815737e-01   2.4114788e-02   2.9297847e-01  -2.5123470e-01  -2.3022083e-01
  -2.0536028e-02  -9.2093605e-02   1.3399595e-01   6.6137861e-02   3.6150767e-01   4.7359296e-01   6.8961709e-02   1.4529744e-01   2.4328566e-02   8.9999694e-02  -1.9062812e-01  -3.1081842e-01  -1.1933330e-01   8.5554309e-02   4.2513803e-03   2.1589155e-01  -5.1678189e-02  -1.6039422e-01  -2.2787332e-01  -2.0712205e-02   1.0000000e+00   7.6807149e-01   1.2555343e-01   2.3059811e-01   3.8663881e-01   4.4392300e-01   4.2317651e-01   5.1290317e-01  -1.8012969e-01  -2.2521793e-01   3.2408081e-01   2.2086901e-01   2.6267882e-01   2.1604478e-01   2.9320025e-01   2.1807969e-01   3.5454736e-01   2.8025248e-01   2.5040367e-01   4.3516908e-01   2.0318505e-01   1.4028826e-01   2.8817311e-01   2.9722994e-01   1.5455492e-01   9.9540139e-02   1.2902544e-01   1.5963825e-01   1.9571502e-01   1.6548002e-01   2.2930420e-01   2.8154576e-02   1.3118412e-01   2.4754108e-03   1.8744954e-01   1.3649876e-01   5.3331474e-02   1.1570163e-01   3.1794840e-02  -7.5363973e-02   8.0986023e-02   1.7787769e-01   5.9235390e-02   1.1519101e-01   1.6538537e-01   1.5457299e-01   2.0641525e-01   1.5295742e-01   1.5126817e-01   1.3717653e-01   2.5712994e-01   2.2720228e-01   1.0090265e-02  -1.0724238e-01  -2.9614969e-02  -1.4985389e-01  -4.1127851e-02  -5.4190313e-05  -5.3913011e-02  -2.5359250e-02  -5.9871330e-02   4.7616963e-02  -2.0942250e-01  -1.4847167e-01   1.2078788e-01   1.8700014e-01  -1.0158478e-01  -1.3491325e-02   9.7992782e-02   1.3763201e-01  -6.2265176e-02  -1.8184943e-01  -6.3568912e-02  -1.6397600e-01   5.3248694e-02   8.2185688e-02   6.7614804e-02   1.1285608e-01  -2.2922701e-01  -2.7379039e-01  -3.8866159e-02  -2.1840973e-01  -3.8221239e-02  -1.8608678e-01  -6.1256052e-02  -1.0164374e-01  -1.3308716e-01  -1.1598131e-01  -7.5755031e-02  -7.6429465e-02  -1.3857722e-01  -1.3993459e-01  -1.9624826e-01  -8.3256907e-02  -1.4408866e-01  -1.6278815e-01
  -4.6122793e-02  -1.1650812e-01   1.1610608e-01   2.8408792e-01   3.9658605e-01   6.8065640e-01   4.3789386e-02   2.6241217e-01   9.1323742e-02   3.0052687e-01  -2.0283123e-01  -1.0560648e-01  -1.5510227e-01   1.7495096e-01  -1.1636069e-01   2.9761988e-01  -9.5499775e-02  -1.4136707e-01  -1.0944299e-01   4.1732748e-02   7.6807149e-01   1.0000000e+00   1.5182850e-01   3.5753460e-01   2.4595102e-01   4.9623579e-01   3.1823379e-01   5.2578591e-01  -1.4821117e-01  -1.5025873e-01   3.2754416e-01   3.3083583e-01   1.3343057e-01   2.1327102e-01   3.6352354e-01   2.9615224e-01   1.6220926e-01   4.5033495e-02   9.4270950e-02   3.9716961e-01   6.2700911e-02   8.0623168e-02   3.2846994e-01   2.8106254e-01   2.0187737e-01   9.6285297e-02   2.0539623e-01   1.5588589e-01   1.4220505e-01   2.3448436e-01   1.0530894e-01   4.5290306e-02   1.6674016e-01   5.1861478e-02   7.3044628e-02   1.2464329e-01   7.7277306e-03   1.4257982e-01  -5.4453701e-02   8.3149497e-02   4.8566600e-02   3.5875209e-01  -5.1122764e-02   2.3206552e-01   1.4861315e-01   2.2936995e-01   1.7703628e-01   2.4848061e-01   2.1954062e-02  -4.1050687e-02   2.5528439e-01   2.4904646e-01   8.5208369e-02   1.1315339e-02   9.3749298e-02   9.9486287e-03  -8.3594658e-02   9.1721916e-02  -9.9521951e-02  -9.2007225e-02  -9.1129729e-02  -4.1380920e-02  -1.7736603e-01  -5.2626704e-02   6.9147854e-02   1.1472321e-01  -2.9535541e-03   1.4334769e-01  -3.8080444e-02   6.4397976e-02   1.6414980e-03  -2.7417065e-01   7.6555628e-02  -2.3417134e-01   1.1847195e-02   1.1111351e-01   3.4605614e-02   1.4743425e-01  -1.7853963e-01  -2.8479169e-01   2.9249532e-02  -3.8095845e-01  -7.0382527e-02  -2.2190973e-01   1.0624473e-02  -3.3355440e-02  -1.1186676e-01  -2.0404530e-01  -2.6580702e-02  -6.5594120e-02  -1.1105850e-01  -2.2938406e-01  -1.7606879e-01  -1.0452456e-01  -6.6520091e-02  -7.0583264e-02
  -2.5359037e-01  -4.3650355e-01   6.3841956e-01   4.7097207e-01   5.9811552e-01   1.5538451e-01   3.0852167e-01   2.8829787e-01   5.4116138e-01   4.1465327e-01  -3.8557082e-01   4.0908919e-02   7.4859120e-02   2.7654930e-01   5.0911607e-02   3.9405698e-01  -6.0024375e-01  -5.4801361e-01  -6.1152822e-02  -2.9413396e-01   1.2555343e-01   1.5182850e-01   1.0000000e+00   8.3900111e-01   4.7437317e-01   5.7254832e-01   5.0450280e-01   3.2348065e-01  -4.3716768e-01  -3.8241794e-01   5.0598644e-01   6.1022354e-01  -1.6141950e-01  -4.8115900e-03   4.9424053e-01   4.0127864e-01   7.4843201e-02   4.0460362e-02  -2.5926600e-01   6.0285615e-02  -3.3297253e-01  -3.4830584e-01   1.6822830e-01   4.5514520e-02   1.7265134e-02  -1.1936967e-01  -1.7671006e-01  -1.1014697e-01  -2.2318744e-01  -1.1411545e-01  -3.7947256e-01  -2.6851807e-01  -5.1324580e-01   3.2676498e-03  -4.2189778e-01  -1.7985181e-01  -4.2860249e-01  -3.2322446e-01  -3.6158913e-01  -1.4129597e-01  -9.3127938e-02   3.2151774e-01  -4.8751480e-01  -2.1078547e-01   6.7476922e-01   5.5354785e-01   4.6115902e-02   2.1106519e-01  -2.7444617e-01  -5.1156884e-01   4.0289250e-01   2.9371864e-01  -1.9069102e-01  -2.6379298e-01  -9.6157733e-02  -5.1730139e-02  -2.4968877e-01  -1.1685926e-01  -3.1450614e-01  -3.0147035e-01  -5.6452676e-01  -3.5029194e-01  -2.0166708e-01  -1.9092221e-01   6.3185649e-01   4.7277532e-01   2.5285383e-01   3.9240542e-01   1.7900318e-01   4.5802735e-01   1.9727297e-01   2.5278085e-01   4.6588135e-01   2.8695028e-01  -6.0177597e-02   6.8565949e-02  -4.0317131e-01  -5.5151631e-02  -4.5888098e-01  -3.9268009e-01   1.7034647e-01  -8.0371476e-02   2.3541398e-02  -1.9870067e-01   2.0281462e-01   2.7175150e-01   1.3796113e-01  -8.9150797e-02   7.6405257e-02   2.8435450e-03  -6.1623791e-02  -1.5218418e-01  -1.7757922e-01  -2.3900896e-01   2.1801787e-01   1.8000611e-01
  -4.0228601e-01  -5.0185267e-01   3.9386440e-01   6.9017001e-01   5.6912534e-01   4.1451972e-01   2.0293851e-01   4.8652691e-01   4.9559873e-01   6.6272690e-01  -6.0323028e-01   1.0935725e-01  -6.9559770e-02   4.4994336e-01  -1.5002823e-01   5.5244033e-01  -6.2485706e-01  -5.6995254e-01  -3.2086970e-01  -4.0214051e-01   2.3059811e-01   3.5753460e-01   8.3900111e-01   1.0000000e+00   5.4239598e-01   7.9175756e-01   5.1963871e-01   4.9388012e-01  -5.7344740e-01  -4.8385597e-01   3.7119694e-01   5.8255485e-01  -2.6096532e-01  -3.0094298e-02   6.5512318e-01   5.9883186e-01   8.7250502e-02   1.6309790e-01  -1.8064764e-01   2.6953455e-01  -3.0827047e-01  -3.0504048e-01   2.1146051e-01   7.7973053e-02   2.9664955e-02  -1.4345430e-01  -1.7989441e-01  -9.1558911e-02  -1.7622913e-01   2.0369022e-03  -2.9585762e-01  -2.1606300e-01  -3.9680384e-01   4.2887626e-03  -3.4857501e-01  -6.0544863e-02  -4.1395768e-01  -2.5331734e-01  -3.0833233e-01  -2.6876839e-02  -5.8130602e-02   6.0012231e-01  -4.9476769e-01  -8.6619857e-02   7.0173242e-01   7.7311530e-01   1.6075553e-01   4.0362133e-01  -3.2402115e-01  -4.9563695e-01   3.6723354e-01   3.6030702e-01  -2.4857418e-01  -2.4059229e-01  -1.0764845e-01   1.2291742e-03  -2.8270026e-01   1.9459005e-02  -4.1029542e-01  -4.5249851e-01  -6.3658112e-01  -3.9121729e-01  -4.1458091e-01  -3.0825145e-01   4.3543268e-01   6.0738894e-01   1.8914337e-01   4.4164608e-01   1.0416196e-01   5.9836023e-01   3.1810282e-01   4.3318804e-02   6.7123086e-01   1.8667838e-01  -9.6929262e-02   1.2516149e-01  -3.9026685e-01  -7.8707896e-03  -4.0733835e-01  -4.4695761e-01   3.2784682e-01  -2.0481440e-01   1.2056601e-01  -3.0138324e-01   3.0162729e-01   2.6580397e-01   1.9021506e-01  -8.4870808e-02   5.8438347e-02  -9.8640256e-02  -1.7475698e-01  -2.5433646e-01  -1.2180934e-01  -2.6014494e-01   2.7365261e-01   2.2886038e-01
   4.6799759e-02  -1.3400584e-01   1.2278745e-01  -8.6757136e-03   5.1127409e-01   2.3160589e-01   1.2298594e-01  -1.3543398e-01   3.8338763e-01   1.5738149e-01  -3.8944548e-01  -4.4891429e-01   7.8584243e-02  -1.3209336e-02  -1.2026889e-01   1.5112095e-01  -3.0310693e-01  -3.0912506e-01  -4.5653886e-01  -4.3623424e-01   3.8663881e-01   2.4595102e-01   4.7437317e-01   5.4239598e-01   1.0000000e+00   8.0343730e-01   8.0952371e-01   7.4234592e-01  -6.1370161e-01  -6.7120578e-01  -4.1736967e-02  -2.8120709e-02  -3.5232794e-01  -4.0797360e-01   6.5860217e-01   4.0604090e-01   5.5473879e-01   3.7427922e-01   3.0678922e-01   5.2737841e-01  -1.0205000e-01  -1.2693577e-01   4.2139061e-01   2.6052659e-01   2.5938520e-02  -1.2077376e-01  -1.4650747e-01  -2.8630172e-03   4.7022805e-02  -3.4365253e-02  -5.2847378e-02  -9.6664266e-02  -2.3797879e-01  -1.7291103e-02   1.7303259e-01   2.8981526e-01   6.8143810e-02   1.2471056e-01   2.9112722e-02  -2.5200155e-01   1.8249086e-01   8.6121271e-02  -4.3104459e-01  -5.1685361e-01   6.8739632e-01   5.1024451e-01   2.0182349e-01   9.6584438e-02   9.3627250e-02  -2.6797240e-01   1.4397594e-01   1.3754576e-01  -3.1538329e-01  -5.0153572e-01  -2.5090383e-01  -3.3161300e-01  -2.0230633e-01  -1.5851104e-01  -7.2520189e-02  -3.8585989e-02  -4.2600310e-01  -1.6447268e-01  -5.6210353e-01  -4.8180299e-01   3.8166245e-01   4.8840510e-01  -1.1848620e-01   3.4879229e-01   4.0194541e-01   4.4581388e-01   1.5102570e-02   6.2175426e-03   2.6706710e-01   2.2011879e-01   2.2869488e-01   1.9363708e-01   8.6852940e-02   2.2162120e-01  -2.6770035e-01  -2.4175407e-01  -3.1243756e-02   2.5165411e-02  -1.2029810e-01  -9.6322598e-02   3.2047096e-01   3.5014963e-01   3.4933811e-01   2.2196834e-01   1.5965258e-01   7.8941980e-02   6.7386514e-02  -5.9589610e-03   9.0387053e-02  -1.6909053e-01   3.3366892e-01   2.9016125e-01
  -2.0050350e-01  -3.8413908e-01   1.8350009e-01   3.7515808e-01   6.1990844e-01   5.5420224e-01   1.0169069e-01   2.2711672e-01   4.2236306e-01   4.9285646e-01  -5.7232079e-01  -1.2134837e-01  -1.2034228e-01   2.4208248e-01  -3.1316291e-01   3.3129313e-01  -4.7319162e-01  -4.5814790e-01  -4.6630655e-01  -4.7077061e-01   4.4392300e-01   4.9623579e-01   5.7254832e-01   7.9175756e-01   8.0343730e-01   1.0000000e+00   6.9504433e-01   7.5662313e-01  -5.9592496e-01  -5.7144051e-01   2.1190787e-01   3.5547555e-01  -3.4440106e-01  -2.0233384e-01   7.9663425e-01   6.6027921e-01   3.3534213e-01   3.0212058e-01   4.5117264e-02   4.8404246e-01  -1.5820469e-01  -2.0027280e-01   3.2508068e-01   1.5089053e-01   7.5005157e-02  -1.6357273e-01  -1.6376610e-01  -8.3886731e-02  -2.0162941e-03  -1.3391184e-02  -1.8589595e-01  -2.1311837e-01  -3.3202733e-01  -8.2664318e-02  -1.3515878e-01   4.5696048e-02  -1.6643389e-01  -1.8450931e-02  -1.6466643e-01  -8.9757341e-02   2.2065045e-02   4.2764345e-01  -5.4066562e-01  -2.4930467e-01   6.9124142e-01   7.0680397e-01   2.9070613e-01   3.8976947e-01  -2.0819116e-01  -4.5122874e-01   3.3099140e-01   3.0936651e-01  -2.3185519e-01  -3.2033413e-01  -8.9624430e-02  -1.1687572e-01  -1.9995802e-01   3.6400950e-02  -3.5171514e-01  -3.3433878e-01  -5.7809100e-01  -3.3799910e-01  -5.3271193e-01  -4.2262552e-01   3.4736451e-01   5.0298468e-01  -3.0442890e-02   3.6801788e-01   1.2287361e-01   4.2233237e-01   1.1002561e-01  -1.4121492e-01   4.4625984e-01   9.1030214e-02   7.1743969e-02   1.5589815e-01  -1.6789856e-01   6.3066650e-02  -3.6283216e-01  -4.1074511e-01   9.0197350e-02  -2.0255962e-01  -6.6091987e-02  -3.4481127e-01   3.2073123e-01   2.8287482e-01   2.8403685e-01  -1.7585773e-02   1.3307880e-01  -2.5636066e-02  -8.8094478e-02  -1.8946852e-01  -2.0403047e-02  -2.4354773e-01   3.1659275e-01   2.5693196e-01
   1.0297047e-01  -1.2908069e-01   2.2109767e-01   5.3949137e-02   5.8600129e-01   3.4222551e-01   1.4963536e-01  -1.6445664e-01   3.9912365e-01   1.5031803e-01  -3.7022429e-01  -3.6741990e-01   1.2793284e-01  -1.0325297e-02  -2.3186755e-02   1.5233663e-01  -2.5835791e-01  -2.3423289e-01  -3.5599534e-01  -3.3975552e-01   4.2317651e-01   3.1823379e-01   5.0450280e-01   5.1963871e-01   8.0952371e-01   6.9504433e-01   1.0000000e+00   8.6836247e-01  -6.6650759e-01  -6.7261135e-01  -8.5094476e-02  -7.1855560e-03  -2.9772407e-01  -3.1512937e-01   6.3648312e-01   4.0536024e-01   5.0959016e-01   3.5158916e-01   2.3937614e-01   4.9237830e-01  -4.4873129e-02  -8.3290527e-02   4.8332078e-01   3.0154187e-01   6.9156635e-02  -1.0035250e-01  -4.7478501e-02   4.0303402e-02   1.6351207e-02  -6.1225312e-02  -5.9896204e-02  -7.3168683e-02  -1.3245667e-01  -3.2367854e-02   1.3701714e-01   1.9681420e-01   1.4198980e-01   1.9278056e-01   1.2607840e-01  -1.8413697e-01   2.6788334e-01   1.4264761e-01  -3.3181466e-01  -3.5420897e-01   6.6251390e-01   4.8838346e-01   3.3281339e-01   1.2024441e-01   1.5546835e-01  -1.9354089e-01   1.5018471e-01   1.2005782e-01  -3.6359693e-01  -5.5160338e-01  -2.9064342e-01  -3.5595535e-01  -1.1512081e-01  -1.0455322e-01  -1.6340553e-01  -1.0780470e-01  -4.3766180e-01  -1.8856966e-01  -4.6776367e-01  -4.0745203e-01   4.2067898e-01   5.2002461e-01   8.5837114e-02   4.4088885e-01   4.3868851e-01   4.5791555e-01  -2.6222804e-02  -1.2394089e-03   2.0688812e-01   2.3053054e-01   2.0176539e-01   2.1052169e-01   1.5847777e-02   1.2138425e-01  -3.8580278e-01  -3.4914734e-01  -1.3486654e-01   1.0017175e-02  -2.6201083e-01  -1.0554593e-01   1.3682748e-01   2.7349854e-01   2.5832709e-01   2.3482210e-01   6.5218230e-02   7.8342003e-02  -6.8383675e-02  -2.1692360e-01  -6.1016585e-02  -2.9686233e-01   1.8977763e-01   4.2455278e-02
   1.1556680e-01  -1.0158867e-01   1.9334940e-02   4.5731058e-02   5.1776293e-01   5.6380667e-01   3.3769262e-02  -1.1877785e-01   3.0144600e-01   2.7012744e-01  -4.1743989e-01  -3.4480966e-01   4.9498747e-04   1.4501919e-02  -1.6894618e-01   1.7957041e-01  -1.7896283e-01  -1.5047481e-01  -3.7899500e-01  -3.1571526e-01   5.1290317e-01   5.2578591e-01   3.2348065e-01   4.9388012e-01   7.4234592e-01   7.5662313e-01   8.6836247e-01   1.0000000e+00  -6.3894738e-01  -6.0055956e-01  -1.7243767e-01  -6.7432380e-02  -3.2988198e-01  -2.9876713e-01   5.9891122e-01   3.8772321e-01   5.1814536e-01   4.1812086e-01   2.9998481e-01   5.9524961e-01   5.3133035e-02   4.2140767e-02   4.7548592e-01   3.1807998e-01   1.3527862e-01  -4.6125021e-02   4.4226482e-02   1.2022728e-01   1.1658081e-01   7.7289809e-02   1.6043380e-02   6.1848292e-03  -3.0013506e-02   5.4310263e-02   1.8628555e-01   3.0137013e-01   1.5382570e-01   1.8898268e-01   6.8697050e-02  -1.6478940e-01   1.7941503e-01   2.3854113e-01  -3.0506573e-01  -2.9227508e-01   5.6758048e-01   4.9389583e-01   2.7618635e-01   1.3908798e-01   9.9910768e-02  -1.9500555e-01   1.2791469e-01   1.0858253e-01  -2.5389393e-01  -3.9095664e-01  -1.2489871e-01  -2.0029233e-01  -8.7675727e-02  -4.3396307e-02  -1.3070638e-01  -8.7611087e-02  -3.5328190e-01  -1.1984606e-01  -5.1221119e-01  -3.6126373e-01   2.8307800e-01   5.1552630e-01   3.8567105e-02   4.6204815e-01   3.1747134e-01   4.0178910e-01   4.0994241e-02  -1.1000418e-01   2.7033114e-01   1.4196117e-01   1.6177250e-01   2.0351551e-01   2.6683342e-02   1.3833782e-01  -2.6134374e-01  -2.8781866e-01  -2.5404547e-02  -7.8054195e-02  -1.4197895e-01  -1.2601242e-01   2.0147578e-01   2.6105940e-01   2.7686821e-01   1.3765727e-01   8.6228666e-02   8.9577140e-02  -7.9379433e-02  -2.0476025e-01   6.2931473e-02  -1.9492122e-01   2.3228645e-01   1.0057817e-01
   1.3763696e-01   2.9260705e-01  -2.0660539e-01  -2.6605214e-01  -5.0233107e-01  -2.5856356e-01  -1.1915652e-01   5.5982070e-02  -4.9438844e-01  -2.6539354e-01   5.8571557e-01   3.6384622e-01   3.3246860e-02   6.5179359e-02   2.6658457e-01  -1.3318532e-01   6.1014285e-01   4.6623229e-01   4.5014517e-01   4.4344754e-01  -1.8012969e-01  -1.4821117e-01  -4.3716768e-01  -5.7344740e-01  -6.1370161e-01  -5.9592496e-01  -6.6650759e-01  -6.3894738e-01   1.0000000e+00   8.8331350e-01   2.3226287e-01   7.8653211e-02   5.2482712e-01   5.2005831e-01  -6.1719484e-01  -4.3756761e-01  -3.6914931e-01  -2.9428392e-01  -1.3693366e-01  -3.4350847e-01   2.1554559e-01   3.8342412e-01  -4.4848653e-01  -2.2854443e-01  -1.6098980e-01   9.4314640e-02   1.1176350e-01  -9.3077724e-02  -3.0824566e-02  -3.4875196e-02   5.0153812e-02   2.1942644e-03   1.8621028e-01  -6.0147447e-02  -7.0945920e-02  -1.7057426e-01   1.1757213e-01  -7.4022250e-02  -5.0347204e-03   5.6520691e-02  -1.2309161e-01  -2.4463738e-01   5.0702953e-01   4.4473206e-01  -7.0413306e-01  -5.8106007e-01  -3.7424118e-01  -3.0152205e-01  -8.4495364e-02   1.6526924e-01  -1.7536535e-01  -2.4595201e-01   5.9007091e-01   6.0898406e-01   4.4378514e-01   3.7701565e-01   2.3683582e-01   1.5260279e-01   4.8561899e-01   3.5063249e-01   6.8549985e-01   4.1223008e-01   6.1776051e-01   6.2021792e-01  -3.9864100e-01  -6.2867834e-01  -6.7529448e-02  -4.6239330e-01  -3.5058338e-01  -6.3715627e-01  -2.4815124e-01  -1.9699559e-01  -4.8208622e-01  -4.0914944e-01   4.2710514e-02  -1.3494021e-01   1.0130509e-01  -4.7326476e-02   3.5086754e-01   2.9365789e-01  -2.0301672e-01  -2.1653642e-01  -2.0322197e-02   7.2973137e-02  -2.0413882e-01  -3.3358891e-01  -4.4883965e-01  -2.9752028e-01  -1.6746402e-01  -2.4418246e-02   1.5618118e-02   1.1672232e-01  -1.6618309e-01   1.2904466e-01  -2.5661383e-01  -1.3643253e-01
   9.4502158e-02   3.1185605e-01  -2.8949923e-01  -2.1236219e-01  -5.3475486e-01  -2.6393873e-01  -2.6404222e-01   9.5153326e-02  -5.0883203e-01  -1.8586758e-01   4.2086430e-01   5.1339165e-01  -9.9188814e-02   1.4622532e-01   1.1236500e-01  -6.5016618e-02   6.3591116e-01   5.6782201e-01   3.4999263e-01   3.9582303e-01  -2.2521793e-01  -1.5025873e-01  -3.8241794e-01  -4.8385597e-01  -6.7120578e-01  -5.7144051e-01  -6.7261135e-01  -6.0055956e-01   8.8331350e-01   1.0000000e+00   2.1756193e-01   1.5280087e-01   4.9582262e-01   5.8315593e-01  -5.8130674e-01  -3.8967052e-01  -3.1103631e-01  -1.8675798e-01  -6.4143224e-02  -2.1661301e-01   3.5997273e-01   4.8358553e-01  -4.2298202e-01  -1.5675844e-01  -8.5481017e-02   1.4534416e-01   2.0267147e-01  -3.8863880e-02  -9.8302201e-03   3.0340011e-02   8.3147764e-02   8.8972786e-02   1.7366542e-01  -1.0096821e-03  -1.1490846e-01  -1.5846923e-01   6.6208933e-02  -1.0540498e-01  -1.0784981e-01   8.5619177e-03  -2.5081790e-01  -1.6690761e-01   5.1293167e-01   4.9827489e-01  -6.5552989e-01  -5.3471079e-01  -4.1493424e-01  -2.6736572e-01  -1.5159117e-01   1.4150094e-01  -2.6517043e-01  -2.9265767e-01   5.2456021e-01   7.4551702e-01   4.8581120e-01   5.4011472e-01   2.9424568e-01   2.9911090e-01   4.4961150e-01   3.7344157e-01   7.4291730e-01   5.3515398e-01   6.1169684e-01   7.5139833e-01  -3.7089955e-01  -4.8048901e-01   3.7169048e-02  -3.5746287e-01  -4.6873477e-01  -6.1282665e-01  -2.8613127e-01  -3.3552513e-01  -3.9659558e-01  -4.2866658e-01  -4.9392189e-02  -1.4244432e-01   1.5797727e-02  -1.5298566e-01   3.3277433e-01   2.3979030e-01  -1.2845213e-01  -2.5837753e-01   2.5991764e-02   6.5002091e-03  -1.8579988e-01  -3.4150719e-01  -4.6358616e-01  -3.8261040e-01  -1.8102832e-01  -9.2762660e-02  -2.6099672e-02   5.2288505e-02  -1.3651833e-01   1.6494058e-01  -2.1307033e-01  -1.1302495e-01
  -3.5537989e-01  -3.7377616e-01   4.5787267e-01   3.5336092e-01   3.4369167e-01   1.2863563e-01   5.8682352e-02   4.2214079e-01   7.3131947e-02   1.5389170e-01  -1.1672374e-01   1.8973324e-01  -2.7102697e-01   2.2082546e-01  -3.8703373e-02   1.9742145e-01  -2.7230253e-01  -3.6122916e-01   1.7441181e-01   8.3452261e-02   3.2408081e-01   3.2754416e-01   5.0598644e-01   3.7119694e-01  -4.1736967e-02   2.1190787e-01  -8.5094476e-02  -1.7243767e-01   2.3226287e-01   2.1756193e-01   1.0000000e+00   8.8781282e-01   3.8499533e-01   4.9756177e-01   8.8420382e-02   1.9480090e-01  -2.6778622e-01  -1.8178818e-01  -3.6477760e-01  -9.3435827e-02  -7.6925071e-02  -1.2350645e-01  -1.6632488e-01  -9.2038933e-02   2.6902413e-02   2.5153586e-02  -7.4288644e-02  -1.6382012e-01  -1.4922945e-01  -3.0652494e-02  -2.5779541e-01  -2.6706867e-01  -2.4114898e-01  -9.9967866e-02  -4.8450251e-01  -3.7855072e-01  -4.2864214e-01  -3.1501364e-01  -4.2164381e-01   7.4014590e-03  -2.9848444e-01   1.5033385e-01  -2.1020725e-01   1.9667017e-01  -4.0829791e-02   6.5205299e-02  -6.0702656e-02   2.1559385e-01  -3.4121781e-01  -2.0495271e-01   3.2469576e-01   2.4890953e-01   1.6480118e-01   1.7777761e-01   1.4481864e-01   1.7195962e-01  -2.1239194e-01   2.4631595e-02  -2.2546675e-01  -1.8926557e-01  -1.5672486e-01  -1.6907037e-01   2.7434340e-01   1.4594242e-01   1.8919236e-01  -9.7502270e-02   7.4596083e-02  -1.3289874e-01  -2.4850941e-01  -1.1890584e-01   2.5420292e-02  -6.0680535e-02   1.8647628e-02  -2.3105862e-01  -8.0187411e-02  -2.6280292e-02  -3.4385689e-01  -1.1076520e-01  -2.6024028e-01  -3.1236787e-01   5.9910608e-02  -3.8749187e-01   4.9288773e-02  -2.6340028e-01  -1.0340336e-01  -1.4341620e-01  -2.7907538e-01  -4.3059749e-01   4.2439166e-02  -1.7289504e-01  -1.6989525e-01  -1.0099729e-01  -3.6924642e-01  -1.2071348e-01  -1.4850875e-01  -6.4366561e-02
  -4.5674009e-01  -4.7617250e-01   4.0340887e-01   5.9714027e-01   3.5940985e-01   2.3346587e-01   5.3983777e-02   5.9346907e-01   2.1035255e-01   4.4226192e-01  -2.7133188e-01   3.9554768e-01  -2.5333132e-01   4.2024697e-01  -8.8833057e-02   3.8973645e-01  -4.0537844e-01  -4.4048017e-01   4.2771904e-02  -6.4633298e-02   2.2086901e-01   3.3083583e-01   6.1022354e-01   5.8255485e-01  -2.8120709e-02   3.5547555e-01  -7.1855560e-03  -6.7432380e-02   7.8653211e-02   1.5280087e-01   8.8781282e-01   1.0000000e+00   2.2693322e-01   4.8997803e-01   2.4786127e-01   3.9098267e-01  -3.2099300e-01  -1.3593281e-01  -4.2729644e-01  -3.5865507e-02  -1.2986321e-01  -1.7311330e-01  -1.8755807e-01  -1.1613012e-01  -1.6951333e-02  -7.0446900e-02  -1.2346316e-01  -1.9533012e-01  -2.2944476e-01  -6.1801909e-02  -3.1584506e-01  -2.7833905e-01  -3.3561519e-01  -1.5197717e-01  -5.8063379e-01  -4.3305310e-01  -5.2240802e-01  -3.9570034e-01  -4.3065358e-01   7.2713735e-02  -3.1250408e-01   3.8796139e-01  -2.8882772e-01   2.2871946e-01   1.3835852e-01   3.3439302e-01   5.3405882e-02   4.2311025e-01  -4.8697603e-01  -3.2788147e-01   3.7947018e-01   3.2206392e-01   1.1745870e-01   2.1191662e-01   1.7936624e-01   2.5143108e-01  -1.6435815e-01   1.8086816e-01  -3.6207641e-01  -3.4741656e-01  -2.9207991e-01  -2.5810357e-01   1.4510409e-01   1.3442901e-01   2.4142416e-01   9.8227890e-02   2.0496136e-01   1.6349849e-02  -2.7819050e-01   2.3631340e-02   1.0102132e-01  -7.5796091e-02   2.7718295e-01  -1.5312200e-01  -1.1974987e-01  -2.1542025e-03  -4.4217800e-01  -1.6233536e-01  -3.2145625e-01  -3.5864159e-01   1.7638435e-01  -4.3044223e-01   6.7919814e-02  -3.5930700e-01  -2.5753679e-02  -8.1965120e-02  -1.7676354e-01  -4.1082983e-01   5.8217422e-02  -1.7647709e-01  -2.0252551e-01  -2.2155207e-01  -3.3811275e-01  -1.5325367e-01  -4.2022131e-02  -6.2395550e-02
   1.3429198e-01   3.6304352e-01   2.2876357e-02   2.9698908e-02  -2.6654455e-01  -1.5201160e-01   2.2442003e-02   2.0548659e-01  -4.4220939e-01  -2.2930564e-01   2.1737826e-01   1.2969187e-01  -1.6902410e-01   4.4302197e-02   8.9254685e-02  -7.2640930e-02   4.3136494e-01   3.4022931e-01   4.0387485e-01   5.7624899e-01   2.6267882e-01   1.3343057e-01  -1.6141950e-01  -2.6096532e-01  -3.5232794e-01  -3.4440106e-01  -2.9772407e-01  -3.2988198e-01   5.2482712e-01   4.9582262e-01   3.8499533e-01   2.2693322e-01   1.0000000e+00   8.4620997e-01  -3.3937087e-01  -2.1852855e-01  -1.0334813e-01   4.1120274e-02   1.7304854e-01   3.7469837e-02   3.7128651e-01   4.4778606e-01  -2.5278656e-01  -4.3471935e-02   6.8809114e-02   2.7634278e-01   2.2144629e-01   6.3113162e-02   1.8919916e-01   1.6305001e-01   3.8500533e-01   2.4450757e-01   2.6154132e-01   4.0654502e-02   7.7759769e-02  -1.1377343e-02   2.6789100e-01   1.6226603e-01  -1.2109212e-01  -8.9403506e-02  -1.8021518e-01  -1.3248836e-01   5.7997253e-01   4.9696641e-01  -4.3939464e-01  -3.2428961e-01   4.1607602e-02   3.0479216e-02   1.9350125e-01   4.4837587e-01  -1.0601185e-01  -1.1856186e-01   3.8389716e-01   4.0265002e-01   2.9719101e-01   2.3007690e-01   2.0606177e-01   1.8531095e-01   3.8461946e-01   3.3201371e-01   5.2153311e-01   4.3503925e-01   4.5304828e-01   4.1595770e-01  -2.1472055e-01  -9.0584014e-02   5.7100380e-02  -2.9285653e-01  -2.7539525e-01  -3.3830222e-01  -2.2932007e-01  -3.1002586e-01  -3.6258695e-01  -4.5973091e-01   6.9727469e-02  -2.0466776e-02   1.1885345e-01   3.1001508e-02   8.6519274e-02   4.0681290e-02  -4.0281585e-02  -1.5613196e-01   2.1843317e-02   1.3874656e-02  -3.1276791e-01  -4.8229007e-01  -5.2087506e-01  -3.7176750e-01  -1.2201249e-01  -1.7130564e-01  -1.4502844e-01  -1.8052927e-02  -3.6501404e-01   1.5402423e-01  -3.7468863e-01  -3.7722657e-01
  -6.1356960e-02   9.8923766e-02  -4.5586792e-03   2.6475483e-01  -1.7487440e-01   2.4847991e-02  -3.9452492e-02   4.5183267e-01  -2.7641994e-01   1.2081385e-01   1.0808469e-01   4.6406470e-01  -1.8297774e-01   3.5769004e-01   8.2123780e-02   2.3975263e-01   3.0330654e-01   2.3532437e-01   2.7897851e-01   4.1472572e-01   2.1604478e-01   2.1327102e-01  -4.8115900e-03  -3.0094298e-02  -4.0797360e-01  -2.0233384e-01  -3.1512937e-01  -2.9876713e-01   5.2005831e-01   5.8315593e-01   4.9756177e-01   4.8997803e-01   8.4620997e-01   1.0000000e+00  -1.6687327e-01   3.4245856e-02  -2.0275759e-01   3.8057040e-02  -5.1599221e-02  -8.1681508e-03   2.8061318e-01   3.7697583e-01  -3.5206668e-01  -1.0688857e-01   5.6530957e-02   1.7566630e-01   1.3648943e-01  -2.1171655e-02   8.5874894e-02   1.1594469e-01   2.2096460e-01   1.1787119e-01   1.0055488e-01  -7.6382942e-02  -1.8000607e-01  -1.9659165e-01   5.4347673e-02  -2.6967130e-02  -1.5539466e-01   5.5277063e-02  -1.8795554e-01   2.2830756e-01   4.7123618e-01   6.3087352e-01  -3.1535596e-01  -7.0769434e-02   8.7165005e-02   2.3824328e-01  -9.6405864e-02   2.1610052e-01  -3.7390775e-02  -2.8007997e-02   3.9350824e-01   5.0437594e-01   4.2962937e-01   4.2119680e-01   2.0140894e-01   3.3494064e-01   2.0276510e-01   7.3972874e-02   4.0022017e-01   2.9087510e-01   4.0858473e-01   5.1676200e-01  -1.2424776e-01  -3.0280416e-02   1.8254973e-01  -1.9289713e-01  -3.6017060e-01  -2.6844907e-01  -1.3192081e-01  -3.6426293e-01  -9.7495520e-02  -4.4660220e-01  -4.5217461e-02  -5.7962048e-02  -1.4451535e-01  -1.1795078e-01  -2.3525875e-02  -8.0943755e-02   1.0988399e-01  -2.7498652e-01   5.6295087e-02  -1.4555187e-01  -2.8849922e-01  -4.7766859e-01  -4.7912226e-01  -5.0943102e-01  -1.4487247e-01  -2.0679736e-01  -2.4737281e-01  -1.9496394e-01  -4.0367417e-01   4.6595686e-02  -3.4979384e-01  -3.7960878e-01
  -1.9647857e-01  -3.8749223e-01   1.6208928e-01   3.9716119e-01   5.9589918e-01   4.3171500e-01   7.7616460e-02   1.9398111e-01   5.1995296e-01   4.5564330e-01  -4.9653302e-01  -6.8572923e-02   1.8879697e-03   2.2890577e-01  -2.4796274e-01   3.0056846e-01  -4.5948950e-01  -4.1820359e-01  -4.2920955e-01  -3.8448816e-01   2.9320025e-01   3.6352354e-01   4.9424053e-01   6.5512318e-01   6.5860217e-01   7.9663425e-01   6.3648312e-01   5.9891122e-01  -6.1719484e-01  -5.8130674e-01   8.8420382e-02   2.4786127e-01  -3.3937087e-01  -1.6687327e-01   1.0000000e+00   8.7861494e-01   3.4450100e-01   2.9552727e-01   4.9515110e-03   4.2541980e-01  -2.5622923e-01  -2.5851843e-01   3.4995436e-01   1.2364547e-01   1.4367398e-01  -1.7606119e-01  -1.9059336e-01  -6.8301763e-02  -8.7582578e-02  -7.7034371e-02  -2.6969522e-01  -2.0971939e-01  -3.7024454e-01  -1.5355285e-01  -1.2468690e-01  -2.7513290e-02  -1.5497434e-01   4.3537700e-02  -9.9082128e-02   7.7448945e-02   9.9907079e-02   4.6482602e-01  -5.7310145e-01  -2.6898572e-01   7.6405759e-01   6.9198282e-01   5.1104740e-01   5.7277275e-01  -1.2956019e-01  -3.4760385e-01   3.2930581e-01   3.3518365e-01  -2.4908832e-01  -3.5731830e-01  -1.0405348e-01  -1.5072109e-01  -1.3356741e-01   1.4849185e-01  -4.1210083e-01  -4.2165518e-01  -6.2631925e-01  -4.5949521e-01  -4.9993431e-01  -3.6683052e-01   4.1200525e-01   4.1421616e-01   1.1187695e-01   4.1201215e-01   1.3222683e-01   3.4794366e-01   1.4164224e-01  -6.5408835e-02   4.4705436e-01   1.8586633e-01  -4.4121620e-02   8.9671381e-02  -1.8856245e-01  -7.8757197e-04  -3.5353923e-01  -3.3162525e-01   1.1459868e-01  -6.0887601e-02  -9.9283911e-02  -1.8061896e-01   2.6788675e-01   2.6580009e-01   3.6624896e-01   9.4950759e-02   1.9217625e-02  -1.4430207e-02   4.1007576e-02  -1.9146995e-01   9.1457825e-03  -1.8290963e-01   2.5319904e-01   1.5299168e-01
  -3.6122854e-01  -4.7376198e-01   9.1434320e-02   5.2509695e-01   4.5581316e-01   3.7324374e-01  -2.4979530e-02   3.2350880e-01   3.9076808e-01   4.7861839e-01  -4.7298880e-01   1.3984716e-01  -1.3764159e-01   2.5935046e-01  -3.1216964e-01   2.5289915e-01  -4.2222016e-01  -3.9436155e-01  -3.8064729e-01  -3.4141855e-01   2.1807969e-01   2.9615224e-01   4.0127864e-01   5.9883186e-01   4.0604090e-01   6.6027921e-01   4.0536024e-01   3.8772321e-01  -4.3756761e-01  -3.8967052e-01   1.9480090e-01   3.9098267e-01  -2.1852855e-01   3.4245856e-02   8.7861494e-01   1.0000000e+00   1.4530312e-01   3.3756018e-01  -1.7463146e-01   3.1827539e-01  -2.5358184e-01  -2.1461888e-01   1.1857534e-01  -5.7082505e-02   1.0798255e-01  -1.8737457e-01  -2.3346141e-01  -1.1400140e-01  -1.0080606e-01  -4.5106608e-02  -2.9674166e-01  -2.2538519e-01  -3.8448356e-01  -2.6817845e-01  -2.9013371e-01  -1.7796326e-01  -2.6492788e-01  -7.5044262e-02  -1.6235452e-01   1.8293406e-01  -3.0811714e-02   5.0535080e-01  -5.1272254e-01  -8.5607240e-02   5.7229982e-01   6.5269562e-01   5.2459846e-01   7.2305579e-01  -3.2419329e-01  -3.2062708e-01   3.3803437e-01   4.0826633e-01  -1.8695250e-01  -1.6639777e-01  -2.0298750e-02   4.6625838e-03  -8.9592827e-02   3.3897669e-01  -4.9004836e-01  -5.2129412e-01  -5.7333742e-01  -4.5865494e-01  -3.9922081e-01  -2.9050456e-01   2.2974357e-01   3.0766207e-01   9.4017683e-02   2.4722009e-01  -7.8929268e-02   2.3257819e-01   2.2884546e-01  -8.0486613e-02   5.1531335e-01   1.0752329e-01  -1.4533043e-01  -1.5169852e-02  -3.3102178e-01  -1.3628093e-01  -3.1614231e-01  -3.2744984e-01   2.4424869e-01  -1.2850955e-01  -5.6667529e-04  -2.1531979e-01   1.8320154e-01   1.1457869e-01   2.7667569e-01  -4.4326890e-02  -4.2238011e-02  -6.1347454e-02  -7.6231990e-03  -2.4117959e-01  -1.3010723e-02  -1.9955533e-01   1.1675578e-01  -1.2774185e-02
   1.8766025e-01   1.1655545e-01  -1.7214609e-01  -2.3418857e-01   1.7616128e-01   5.5261166e-02  -1.0459609e-01  -3.1875129e-01   1.0235673e-01  -8.7123685e-02  -1.9073348e-01  -4.8517095e-01   9.7272678e-02  -1.4100614e-01   8.4507289e-04  -1.6912401e-02   1.3216322e-01   7.8059255e-02  -3.2805115e-01  -1.2265526e-01   3.5454736e-01   1.6220926e-01   7.4843201e-02   8.7250502e-02   5.5473879e-01   3.3534213e-01   5.0959016e-01   5.1814536e-01  -3.6914931e-01  -3.1103631e-01  -2.6778622e-01  -3.2099300e-01  -1.0334813e-01  -2.0275759e-01   3.4450100e-01   1.4530312e-01   1.0000000e+00   5.8673134e-01   6.6950752e-01   5.6596794e-01   3.3838532e-01   3.1832900e-01   3.4630745e-01   3.4722544e-01   1.7135512e-01   7.7564573e-02   1.4113175e-01   3.1354443e-01   1.8859423e-01  -2.4826773e-02   1.8886009e-01   9.5555495e-02   5.1423373e-02   1.4751128e-01   4.0206282e-01   4.3066620e-01   2.4350166e-01   1.3965064e-01   4.3123448e-02  -4.2392440e-01   7.9349557e-02  -1.0875155e-01   3.0447158e-02  -2.9576617e-01   3.6863267e-01   1.0251480e-01   5.3759782e-02  -1.4526681e-01   3.6686716e-01   8.9839527e-02  -1.8225375e-02  -2.8914572e-02  -1.5544841e-01  -2.5629069e-01  -2.5280037e-02  -1.2426384e-01   6.2662003e-02  -3.9864800e-02   1.5968084e-01   1.9323147e-01   2.9161247e-02   1.3429499e-01  -3.5979880e-01  -1.4048169e-01   2.5961336e-01   3.2905974e-01   5.8905088e-02   3.3609503e-01   2.8706471e-01   2.4316951e-01  -2.0312272e-01  -1.7477665e-01  -9.6919950e-02   6.7241728e-02   1.6527025e-01   7.7398497e-02   1.9027811e-01   1.8331725e-01  -1.2367666e-01  -1.0956817e-01  -1.7624519e-01   1.9762657e-01  -1.8059890e-01   7.8401967e-02   6.0693613e-03  -9.9487927e-03   1.1580069e-01   1.1266315e-01  -2.7046247e-02   1.5808642e-01   1.9941594e-01   1.6373922e-02   5.3175338e-02  -8.1819875e-02  -4.7757786e-02  -2.7524524e-02
   1.1775005e-01   1.0152530e-01  -2.0175858e-01  -1.2959416e-02  -5.4301655e-02  -1.3601215e-02  -1.9733052e-01  -1.0522805e-01  -1.9166529e-01  -2.5627758e-02  -3.4294150e-01  -1.9576190e-01  -2.2340675e-01  -1.0318123e-01  -2.9367451e-01  -1.2382970e-01   1.2212562e-01   9.5847914e-02  -2.7256845e-01  -1.2636856e-01   2.8025248e-01   4.5033495e-02   4.0460362e-02   1.6309790e-01   3.7427922e-01   3.0212058e-01   3.5158916e-01   4.1812086e-01  -2.9428392e-01  -1.8675798e-01  -1.8178818e-01  -1.3593281e-01   4.1120274e-02   3.8057040e-02   2.9552727e-01   3.3756018e-01   5.8673134e-01   1.0000000e+00   4.1011685e-01   6.3431916e-01   2.3777879e-01   4.4383903e-01  -2.0295267e-02   5.6715662e-02  -3.9402625e-02  -9.7927575e-02  -8.6798217e-02   9.5097216e-02   4.3812437e-02  -7.3699554e-02   1.1377248e-01   1.7400722e-02  -5.7277401e-02  -8.5407046e-02   1.2042929e-01   2.5921006e-01   1.5534889e-01  -5.0573302e-03  -5.3302861e-02  -3.0352827e-01  -1.2448880e-01  -2.8363528e-02   2.1133216e-02  -2.1552714e-01   2.5603437e-01   2.1881275e-01   1.8927851e-01   1.0945859e-01  -4.1902156e-02   1.5929587e-02  -4.9934719e-02   1.0670145e-01  -9.3577724e-02  -7.5747300e-02   3.0134508e-02   4.8477760e-02   1.0694929e-01   1.9409918e-01   8.1010929e-02   3.5128097e-02   4.7411547e-02   1.3400648e-01  -2.8785297e-01  -1.4496785e-01   1.2040012e-02   4.0814093e-01   4.2461603e-02   2.0579029e-01   8.0307058e-02   2.6579422e-01   1.2674380e-01  -1.0882714e-01   2.1963769e-01   5.0108017e-02   1.4971057e-01   1.1830197e-01  -1.7461328e-02   1.0009988e-01   5.8446380e-02   4.7647176e-02   1.4088084e-01   1.5447195e-01   1.3660090e-01   3.5646790e-02  -4.6633729e-02  -4.3710773e-02   8.1487260e-02   7.0519479e-02   7.9722618e-02   1.1675427e-01   1.0252815e-01   1.2783964e-01   2.7925954e-01   1.9654221e-02  -3.0897869e-02  -5.4885082e-02
   3.4494418e-01   4.7184882e-01  -3.8830133e-01  -3.4686982e-01  -1.8836025e-01  -8.6819210e-02  -1.0575566e-01  -2.9029456e-01  -2.3641778e-01  -2.4847151e-01   3.4589696e-02  -4.0824779e-01   1.4630256e-01  -1.6993764e-01   3.1532010e-02  -1.0538496e-01   3.9987862e-01   3.8590635e-01  -2.2042120e-01   4.0092848e-02   2.5040367e-01   9.4270950e-02  -2.5926600e-01  -1.8064764e-01   3.0678922e-01   4.5117264e-02   2.3937614e-01   2.9998481e-01  -1.3693366e-01  -6.4143224e-02  -3.6477760e-01  -4.2729644e-01   1.7304854e-01  -5.1599221e-02   4.9515110e-03  -1.7463146e-01   6.6950752e-01   4.1011685e-01   1.0000000e+00   6.6982736e-01   5.4876001e-01   5.1445317e-01   2.0100049e-01   2.8276287e-01  -2.3634090e-03   8.3858573e-02   2.6495266e-01   2.2766559e-01   1.7493155e-01   6.8449474e-02   4.6505416e-01   3.3163460e-01   3.9992880e-01   2.1534457e-01   7.4209971e-01   6.2535350e-01   4.8920217e-01   3.4532605e-01   2.8178555e-01  -2.6740410e-01   2.0964329e-01  -2.2822581e-01   3.2747110e-01  -1.3949832e-01  -1.6520683e-04  -1.2925813e-01   5.1734332e-02  -2.2507443e-01   5.0559698e-01   3.6757845e-01  -2.5914360e-01  -1.4771787e-01   6.9101429e-02   4.6784361e-03   6.2836895e-02  -5.1528606e-02   2.3293317e-01   5.1231978e-02   3.8658442e-01   4.5611022e-01   3.1944252e-01   4.1599455e-01  -1.2258870e-01   1.0335995e-01  -1.1798673e-01   2.0065752e-01   1.1437047e-01   2.7546666e-01   3.4055290e-01   8.5726950e-02  -3.8851971e-01  -3.7487129e-01  -2.5357182e-01  -1.4377237e-01   3.1313520e-01   2.2380658e-01   5.3287949e-01   3.3728107e-01   1.6141437e-01   1.3537112e-01  -2.1155703e-01   1.3244387e-01  -8.5380433e-02   1.6304410e-01   8.3986364e-02  -3.8458849e-02   5.3194113e-02   2.0354818e-01  -4.0475309e-02   1.1576522e-01   1.2052627e-01  -5.7117002e-03   3.3503257e-02   1.9674861e-01   4.5660107e-02   8.6969592e-02
   1.8495123e-01   1.8219541e-01  -1.9600887e-01   2.1706102e-02   4.8984467e-02   1.9074434e-01  -1.3083879e-01  -4.6743404e-02  -1.1603238e-01   5.7196609e-02  -2.6630874e-01  -2.4753463e-01  -5.1508426e-02  -3.5034890e-02  -2.2203416e-01   1.6270390e-02   8.5941229e-02   5.3869383e-02  -3.0802954e-01  -1.4336768e-01   4.3516908e-01   3.9716961e-01   6.0285615e-02   2.6953455e-01   5.2737841e-01   4.8404246e-01   4.9237830e-01   5.9524961e-01  -3.4350847e-01  -2.1661301e-01  -9.3435827e-02  -3.5865507e-02   3.7469837e-02  -8.1681508e-03   4.2541980e-01   3.1827539e-01   5.6596794e-01   6.3431916e-01   6.6982736e-01   1.0000000e+00   3.1164785e-01   4.6530226e-01   2.4455831e-01   2.9416876e-01  -7.9538431e-03  -6.9396207e-02   1.1986840e-01   1.4069449e-01   1.3023920e-02   3.6284176e-03   1.5332463e-01   1.3782494e-01   9.2837110e-02   6.1663535e-02   3.6303279e-01   5.0898052e-01   2.1429612e-01   1.4410125e-01   2.1683732e-02  -2.5686538e-01   4.6471189e-02   4.1759929e-02  -4.1130820e-02  -1.9737535e-01   3.2411648e-01   2.5547273e-01   2.3852638e-01   1.2795231e-01   1.0514714e-01   6.9713804e-03  -4.7762920e-02   8.0389155e-02   1.1238353e-02   2.5802685e-02   1.0073848e-01   6.9937559e-02   9.0301289e-02   1.9530337e-01   6.1559490e-02   1.0319982e-01   2.1151546e-02   1.2912733e-01  -3.0639357e-01  -1.0019210e-01   8.8271196e-02   4.1803860e-01   1.6370351e-01   4.0561560e-01   1.8670107e-01   2.3386190e-01  -2.0278410e-01  -4.1569875e-01   9.8432185e-02  -1.5108350e-01   3.0797676e-01   3.1951490e-01   2.5873851e-01   3.3246671e-01  -2.9469220e-02  -7.6989953e-02  -8.1272118e-02  -1.1412782e-01  -1.4161620e-01  -5.3672135e-02   1.5987095e-01   9.5335189e-02   4.0011158e-02   5.9495348e-02   1.5238284e-01   1.1730496e-01   9.7321240e-02  -8.2620600e-02   7.0361532e-02  -4.3998242e-06   1.4365199e-01   1.4072308e-01
   2.1399129e-01   3.9157378e-01  -4.4076758e-01  -3.1865647e-01  -2.4212446e-01  -1.4197577e-01  -2.8602316e-01  -1.8801020e-01  -3.4961039e-01  -2.1350050e-01   4.6804503e-03  -9.5190523e-03  -1.7331549e-01  -4.9086304e-02  -3.9726014e-02  -9.3833314e-02   5.1232444e-01   5.4063607e-01  -8.8870827e-03   3.1799528e-01   2.0318505e-01   6.2700911e-02  -3.3297253e-01  -3.0827047e-01  -1.0205000e-01  -1.5820469e-01  -4.4873129e-02   5.3133035e-02   2.1554559e-01   3.5997273e-01  -7.6925071e-02  -1.2986321e-01   3.7128651e-01   2.8061318e-01  -2.5622923e-01  -2.5358184e-01   3.3838532e-01   2.3777879e-01   5.4876001e-01   3.1164785e-01   1.0000000e+00   6.9958277e-01  -1.1272104e-01   1.2698334e-02  -3.7380538e-02   1.1597032e-01   2.1574584e-01   3.7511861e-02   1.6432787e-01   1.0377679e-01   3.7894609e-01   2.3908454e-01   3.1658564e-01   9.2889408e-02   3.0142136e-01   1.8106899e-01   3.5166877e-01   1.7931247e-01   9.4359414e-02  -2.4323087e-01  -9.9001729e-03  -1.8332442e-01   4.6762356e-01   2.5405761e-01  -3.4770144e-01  -3.4444021e-01  -1.0475588e-01  -2.6412885e-01   2.5104176e-01   3.7658430e-01  -3.1628934e-01  -2.7588060e-01   2.4645455e-01   3.2166503e-01   2.3125929e-01   2.1216740e-01   3.9121436e-01   2.3937482e-01   3.5186078e-01   3.8957932e-01   4.8577680e-01   5.6499696e-01   3.0779233e-01   3.6457503e-01  -3.2918853e-01   2.3012317e-03   8.5968096e-02  -3.7963405e-02  -1.1384946e-01  -2.7003564e-01  -3.6995663e-01  -3.5417578e-01  -3.4978982e-01  -1.8942548e-01   8.3659828e-02  -2.6872888e-02   1.8869617e-01   6.6815860e-02   2.1826073e-01   1.7559418e-01  -1.8366554e-01  -1.0785616e-02  -7.7374283e-02   4.4102948e-02  -1.5886697e-01  -1.8220154e-01  -1.9404978e-01  -3.3025350e-02   4.2390801e-02  -2.3855518e-01  -2.7444158e-01   3.1158390e-02  -8.3046847e-02   1.9844266e-01  -1.1266316e-01  -1.3004416e-01
   4.2433090e-01   5.6611404e-01  -4.2378547e-01  -3.2335338e-01  -4.1435479e-01  -1.5996955e-01  -3.2824274e-01  -2.4121866e-01  -6.3800217e-01  -3.1016212e-01   1.2946648e-01   1.9568300e-02  -1.2234063e-01  -1.4085352e-01  -5.5477952e-02  -2.2168985e-01   7.1122672e-01   6.4602882e-01   1.7951287e-01   3.7537010e-01   1.4028826e-01   8.0623168e-02  -3.4830584e-01  -3.0504048e-01  -1.2693577e-01  -2.0027280e-01  -8.3290527e-02   4.2140767e-02   3.8342412e-01   4.8358553e-01  -1.2350645e-01  -1.7311330e-01   4.4778606e-01   3.7697583e-01  -2.5851843e-01  -2.1461888e-01   3.1832900e-01   4.4383903e-01   5.1445317e-01   4.6530226e-01   6.9958277e-01   1.0000000e+00  -7.8821447e-02   8.8421382e-02  -6.9198151e-02   1.2963303e-01   2.5477452e-01   9.3688650e-02   1.2922012e-01   7.9178849e-02   3.5920811e-01   2.7848605e-01   3.4011498e-01   1.0850756e-01   3.1712352e-01   3.2655139e-01   5.0313198e-01   1.9160097e-01   4.5150053e-03  -2.8500336e-01  -8.9380625e-02  -2.8448991e-01   5.1750475e-01   2.2771214e-01  -3.4129236e-01  -3.8493864e-01  -1.6541486e-01  -3.2261134e-01   1.5559444e-01   2.1236492e-01  -2.1389131e-01  -2.0459574e-01   4.6535191e-01   5.0858945e-01   4.0157052e-01   4.2169707e-01   4.1056020e-01   2.9203122e-01   5.6494465e-01   4.7322848e-01   6.5984521e-01   6.3920743e-01   3.5882184e-01   5.1458665e-01  -3.2745150e-01  -1.2867538e-02   2.0972437e-01   7.4942311e-02  -1.6015617e-01  -3.2219489e-01  -3.4641631e-01  -4.1095111e-01  -3.3923523e-01  -3.0759684e-01   1.9956407e-01   5.3019574e-02   2.7751565e-01   1.5721906e-01   3.3252784e-01   2.7165449e-01  -1.9221675e-01  -1.0281278e-01  -6.7804769e-02   1.0983145e-01  -1.2763301e-01  -2.2626977e-01  -3.2605539e-01  -1.1193387e-01  -3.6215489e-02  -3.8452469e-02  -5.5250791e-02   6.3753141e-02   3.7299923e-02   2.2580519e-01  -1.3363549e-01  -1.5605704e-01
   1.0821587e-01  -1.0581869e-02   1.2960483e-01  -1.0570358e-01   3.8188285e-01   3.6459083e-01  -5.7777624e-02  -2.9730492e-01   2.3172804e-01   3.3415540e-02  -9.4432988e-02  -3.6478657e-01   1.8004474e-01  -1.6618887e-01   8.6381969e-02   6.4421696e-02  -1.3204825e-01  -1.1642373e-01  -8.8223134e-02  -9.5383423e-02   2.8817311e-01   3.2846994e-01   1.6822830e-01   2.1146051e-01   4.2139061e-01   3.2508068e-01   4.8332078e-01   4.7548592e-01  -4.4848653e-01  -4.2298202e-01  -1.6632488e-01  -1.8755807e-01  -2.5278656e-01  -3.5206668e-01   3.4995436e-01   1.1857534e-01   3.4630745e-01  -2.0295267e-02   2.0100049e-01   2.4455831e-01  -1.1272104e-01  -7.8821447e-02   1.0000000e+00   8.1694435e-01   5.3809384e-01   4.1103706e-01   4.7773450e-01   4.7733245e-01   4.6630046e-01   2.9717402e-01   2.6483263e-01   2.4276735e-01   1.7861192e-01   3.2785061e-01   3.6622121e-01   3.3897531e-01   1.5861395e-01   2.9143388e-01  -2.1716842e-02  -1.8961033e-01   1.0273012e-01  -9.3541440e-02  -2.0529002e-01  -2.6913736e-01   2.9807693e-01   5.4044884e-02   5.6879116e-02  -2.4417929e-02   3.8171875e-01  -4.2499922e-03   1.7854830e-01   8.8849621e-02  -8.8120599e-02  -3.2469576e-01  -1.1749389e-01  -2.5286104e-01  -1.9504388e-01  -2.6552428e-01  -2.5754742e-02   7.8965818e-02  -1.7617335e-01  -2.2489074e-02  -2.5609660e-01  -1.5475867e-01   3.0596543e-01   2.6502344e-01   5.3092403e-02   2.9673841e-01   1.9361441e-01   1.8037349e-01  -6.0219003e-02  -6.4450521e-02  -2.4060314e-02   2.6234251e-02  -1.0183942e-01   1.0295650e-02   2.0886189e-01   5.1467709e-02  -1.4392403e-01  -2.0993598e-01  -1.5938883e-01  -8.4525773e-02  -2.5117187e-01   1.4258196e-02   1.3870857e-01   2.5534934e-01   1.1893740e-02   1.1911682e-01  -2.0775743e-01  -6.8144291e-03   8.8461281e-02  -5.9166703e-02  -1.8117957e-02  -3.0548731e-02   2.4643333e-01   8.1791056e-02
   7.3734027e-02   8.5796991e-03  -1.5680219e-02  -1.6356053e-01   1.3385435e-01   2.8176483e-01  -2.2191304e-01  -2.5249325e-01   4.2759183e-02   1.8135854e-02   2.8404075e-02  -2.8712000e-01   1.2435859e-01  -1.2054140e-01   1.6907238e-01   1.0244347e-01   2.1515923e-02  -4.4298705e-02  -9.9396082e-02  -6.0221547e-02   2.9722994e-01   2.8106254e-01   4.5514520e-02   7.7973053e-02   2.6052659e-01   1.5089053e-01   3.0154187e-01   3.1807998e-01  -2.2854443e-01  -1.5675844e-01  -9.2038933e-02  -1.1613012e-01  -4.3471935e-02  -1.0688857e-01   1.2364547e-01  -5.7082505e-02   3.4722544e-01   5.6715662e-02   2.8276287e-01   2.9416876e-01   1.2698334e-02   8.8421382e-02   8.1694435e-01   1.0000000e+00   5.8949302e-01   5.9923474e-01   5.7833612e-01   6.5352125e-01   5.1858848e-01   3.5388133e-01   4.0362450e-01   3.8991235e-01   3.0463932e-01   3.7700787e-01   4.1766504e-01   3.8377643e-01   1.2113878e-01   1.8323423e-01  -1.1114515e-02  -2.5036884e-01  -5.4051621e-03  -1.4202522e-01   3.8832547e-02  -1.3191929e-01   1.1651179e-01  -7.4413075e-02   3.9168194e-03   1.1226174e-02   3.8701589e-01   1.8689145e-01  -2.0044219e-02  -8.9689030e-02  -2.2422517e-02  -1.6105698e-01  -1.5930315e-03  -1.4934790e-01  -1.9242178e-01  -2.7555651e-01   1.5056052e-01   1.5849004e-01   8.6103363e-02   1.3862321e-01  -1.9281668e-01   6.3917246e-02   2.3329879e-01   2.6113876e-01   1.3250588e-01   1.8875534e-01   7.3623406e-02   7.9572657e-02  -1.6341997e-01  -2.3473058e-01  -1.1465151e-01  -1.7563028e-01  -4.3068660e-02  -2.8749533e-02   2.1351949e-01  -1.6094676e-03  -1.2424799e-01  -2.2326714e-01  -1.6146506e-01  -1.4744994e-01  -2.4071944e-01  -8.1126438e-02  -5.9176527e-02  -6.1559327e-02  -2.2759408e-01  -6.8347265e-02  -2.1694147e-01  -1.5760306e-02   1.2220794e-01  -1.1375294e-01  -1.6639112e-01  -8.4249255e-02   2.4079761e-02  -7.7049392e-02
  -1.1958428e-01  -6.3449102e-03  -3.9906880e-02  -6.3244443e-02   1.8652490e-01   3.1220368e-01  -3.6870929e-01  -1.5754568e-01   3.5939398e-02   4.5947914e-02  -2.2285024e-01  -2.3289545e-01  -2.6792350e-01  -2.6024105e-01  -1.3550888e-01  -8.9118866e-03  -4.3599247e-02  -3.9975056e-02   2.1376822e-02   1.3868009e-01   1.5455492e-01   2.0187737e-01   1.7265134e-02   2.9664955e-02   2.5938520e-02   7.5005157e-02   6.9156635e-02   1.3527862e-01  -1.6098980e-01  -8.5481017e-02   2.6902413e-02  -1.6951333e-02   6.8809114e-02   5.6530957e-02   1.4367398e-01   1.0798255e-01   1.7135512e-01  -3.9402625e-02  -2.3634090e-03  -7.9538431e-03  -3.7380538e-02  -6.9198151e-02   5.3809384e-01   5.8949302e-01   1.0000000e+00   8.6337163e-01   7.3023493e-01   7.9180653e-01   7.7769192e-01   6.1203825e-01   4.1936642e-01   5.1538594e-01   2.1474786e-01   5.8496015e-01   1.4641250e-01   2.8161364e-01  -3.6489686e-02   1.9652642e-01  -3.3032619e-01  -1.4720676e-01  -4.1947371e-01  -7.1669624e-02  -1.7781636e-01  -1.9504519e-02  -5.6925650e-02  -1.4005116e-01  -7.6859843e-04   1.9285559e-01   2.7999540e-01   1.8867453e-01  -1.0321654e-01  -7.9611172e-02  -4.4736113e-02  -9.3234307e-02   5.1561077e-02  -1.1677295e-01  -3.7966519e-01  -2.7503070e-01  -5.1344085e-02   4.2724168e-03  -4.6135904e-02   4.1283544e-02  -3.9639756e-02   8.4170925e-02   1.8424043e-01   2.2634616e-01   2.0416007e-01   1.1052890e-01  -2.9170483e-01  -1.2523517e-01   7.2002151e-02  -1.6405142e-01  -2.3599254e-02  -1.9655178e-01  -1.7077240e-01  -7.6573073e-02  -3.8537416e-03  -2.0585773e-02  -1.8700327e-03  -1.9958407e-01   8.6491305e-02  -1.5643072e-01  -1.3253434e-01  -1.9963278e-01  -1.7087457e-01  -2.5964744e-01  -2.0603287e-01  -3.4736101e-01  -1.5661578e-01  -1.0243786e-01   1.9144169e-01   1.7810663e-02   5.8360939e-02  -1.4348111e-01  -2.6526300e-01  -2.4836264e-01
  -5.2110992e-02   1.4529932e-01  -1.1218562e-01  -1.4276970e-01  -8.3598101e-03   1.8920479e-01  -3.3608461e-01  -1.5922449e-01  -1.7360962e-01  -3.9927113e-02  -4.6916397e-02  -2.0538316e-01  -2.3243656e-01  -2.4719886e-01  -1.5845618e-02  -5.4513586e-02   2.0172125e-01   1.6696277e-01   1.0582863e-01   2.3980745e-01   9.9540139e-02   9.6285297e-02  -1.1936967e-01  -1.4345430e-01  -1.2077376e-01  -1.6357273e-01  -1.0035250e-01  -4.6125021e-02   9.4314640e-02   1.4534416e-01   2.5153586e-02  -7.0446900e-02   2.7634278e-01   1.7566630e-01  -1.7606119e-01  -1.8737457e-01   7.7564573e-02  -9.7927575e-02   8.3858573e-02  -6.9396207e-02   1.1597032e-01   1.2963303e-01   4.1103706e-01   5.9923474e-01   8.6337163e-01   1.0000000e+00   7.7422672e-01   7.9912026e-01   7.9754648e-01   7.4520876e-01   5.8986958e-01   6.8328078e-01   4.3782703e-01   6.3106753e-01   2.6417258e-01   3.5320785e-01   1.1909990e-01   2.3150218e-01  -2.9671714e-01  -1.9431526e-01  -3.7800290e-01  -1.5971677e-01   1.3344466e-01   1.6043956e-01  -2.8152394e-01  -3.3169764e-01  -1.6888706e-01   2.1108361e-02   3.0995894e-01   3.1356432e-01  -1.8853327e-01  -1.9896409e-01   9.6082605e-02   4.9339614e-02   1.0164233e-01  -3.7735322e-02  -2.7582382e-01  -2.7020206e-01   2.2998143e-01   2.0828017e-01   2.2039577e-01   3.0803544e-01   1.1247588e-01   2.6447662e-01  -4.8626291e-02   1.5911780e-01   1.6942730e-01  -2.7394172e-02  -3.0701167e-01  -2.1887153e-01  -1.6495011e-03  -2.0630083e-01  -1.5975673e-01  -2.8015338e-01  -1.3342908e-01  -1.0820695e-01   8.7474637e-02   9.2969664e-03   1.0207356e-01  -1.1857389e-01   9.0108566e-02  -1.6104849e-01  -3.9352457e-02  -1.7611982e-01  -2.4287294e-01  -4.0233338e-01  -4.0538466e-01  -4.1342229e-01  -2.3675235e-01  -1.5035640e-01   1.1427040e-01  -5.4530674e-03  -6.9021415e-02  -1.1927819e-01  -3.4967937e-01  -3.2350530e-01
   9.3805408e-02   2.7040484e-01  -1.3243199e-01  -1.9318462e-01  -4.6739290e-02   2.3233607e-01  -3.1665323e-01  -1.9021641e-01  -1.6079687e-01  -4.8732543e-02   1.4099433e-02  -1.6074018e-01  -1.1482732e-01  -2.6196754e-01   5.4000605e-02   2.9740714e-04   2.8947534e-01   2.5661451e-01   1.3383210e-01   2.6283600e-01   1.2902544e-01   2.0539623e-01  -1.7671006e-01  -1.7989441e-01  -1.4650747e-01  -1.6376610e-01  -4.7478501e-02   4.4226482e-02   1.1176350e-01   2.0267147e-01  -7.4288644e-02  -1.2346316e-01   2.2144629e-01   1.3648943e-01  -1.9059336e-01  -2.3346141e-01   1.4113175e-01  -8.6798217e-02   2.6495266e-01   1.1986840e-01   2.1574584e-01   2.5477452e-01   4.7773450e-01   5.7833612e-01   7.3023493e-01   7.7422672e-01   1.0000000e+00   8.3076211e-01   7.3593375e-01   5.9235134e-01   6.0556565e-01   6.5961180e-01   5.6118230e-01   6.8928350e-01   4.5522025e-01   5.5234693e-01   1.8811559e-01   2.3519987e-01  -1.8465271e-01  -2.1756702e-01  -3.2674799e-01  -1.7998584e-01   1.2034567e-01   1.2923175e-01  -3.3071915e-01  -3.7829051e-01  -2.4649500e-01  -1.4749412e-01   3.4463671e-01   2.3080267e-01  -1.5944041e-01  -1.5863189e-01   2.3859462e-01   2.0119042e-01   1.9490170e-01   1.3751670e-01  -1.3857133e-01  -1.9612192e-01   2.3688669e-01   2.8727635e-01   3.0408140e-01   4.0045355e-01   1.7120039e-01   3.7447643e-01   5.8234698e-02   1.5998763e-01   3.6259384e-01   1.6830651e-01  -1.7442148e-01  -2.0234397e-01  -1.0673021e-01  -2.9046903e-01  -1.8591453e-01  -2.7337541e-01   1.0464243e-01   1.8083706e-01   3.9794391e-01   2.4784457e-01   2.5498268e-01   3.9744651e-03  -7.7127653e-02  -1.9468711e-01  -9.5232779e-02   2.7676334e-03  -8.3942870e-02  -1.6356822e-01  -4.2993216e-01  -3.2109824e-01  -1.5791107e-01   8.7071778e-02   2.3271981e-01   3.3790018e-02   8.9917730e-02   3.2416094e-02  -1.9183067e-01  -2.3367723e-01
  -4.8990368e-02   1.0291548e-01  -9.3647622e-02  -1.1615744e-01  -4.4467514e-02   2.2399956e-01  -2.8201298e-01  -1.7864895e-01  -6.1039467e-02   2.1331307e-02  -6.2035114e-02  -2.9635100e-01  -8.8357213e-02  -2.4422901e-01   8.1508590e-02   4.4398498e-02   9.9961727e-02   2.8064933e-02  -4.4805959e-02   9.2259058e-02   1.5963825e-01   1.5588589e-01  -1.1014697e-01  -9.1558911e-02  -2.8630172e-03  -8.3886731e-02   4.0303402e-02   1.2022728e-01  -9.3077724e-02  -3.8863880e-02  -1.6382012e-01  -1.9533012e-01   6.3113162e-02  -2.1171655e-02  -6.8301763e-02  -1.1400140e-01   3.1354443e-01   9.5097216e-02   2.2766559e-01   1.4069449e-01   3.7511861e-02   9.3688650e-02   4.7733245e-01   6.5352125e-01   7.9180653e-01   7.9912026e-01   8.3076211e-01   1.0000000e+00   7.1538630e-01   5.7452439e-01   5.7247726e-01   6.6224951e-01   4.2350807e-01   7.3284835e-01   4.0140657e-01   5.8719769e-01   3.2520631e-02   1.0241497e-01  -1.7421233e-01  -2.6724043e-01  -3.4549709e-01  -1.5604590e-01   7.2460659e-02  -1.4028073e-02  -1.3448657e-01  -2.3712039e-01  -8.7301226e-02   7.8046593e-03   3.6180166e-01   2.7917524e-01  -1.5138914e-01  -1.1773890e-01   3.2280806e-02  -7.7085283e-03   4.3450889e-02  -8.3170037e-02  -2.9356754e-01  -3.4236251e-01   1.1576343e-01   1.5441106e-01   1.4587081e-01   2.1825620e-01  -8.1803216e-02   1.4900536e-01   1.7693174e-01   3.1216812e-01   2.6204655e-01   1.4935131e-01  -1.3947135e-01   9.8270096e-03   8.2580095e-02  -8.5047894e-02  -3.3788290e-02  -1.2825334e-01  -5.1831998e-02   6.8251323e-02   1.9923948e-01   1.5333551e-01   8.4510588e-02  -7.6211883e-02   3.4112092e-02  -3.5199722e-02  -8.8649026e-02  -2.8945264e-02  -1.9430005e-01  -2.9287306e-01  -3.3930441e-01  -2.4237143e-01  -1.8312749e-01   1.2077705e-01   2.8619893e-01   1.9420765e-02   1.1596674e-01  -1.3361542e-01  -3.4708028e-01  -3.4001692e-01
   1.0646895e-01   2.1546770e-01  -1.3508786e-01  -1.7480377e-01   8.2917478e-02   2.4212695e-01  -2.4014853e-01  -2.2354292e-01  -9.1868128e-02  -9.5732503e-02  -1.0008979e-01  -2.3891079e-01  -2.4417033e-01  -3.2515385e-01  -1.2143269e-01  -1.0946511e-01   2.0108736e-01   2.0225259e-01   1.3732148e-02   1.7879022e-01   1.9571502e-01   1.4220505e-01  -2.2318744e-01  -1.7622913e-01   4.7022805e-02  -2.0162941e-03   1.6351207e-02   1.1658081e-01  -3.0824566e-02  -9.8302201e-03  -1.4922945e-01  -2.2944476e-01   1.8919916e-01   8.5874894e-02  -8.7582578e-02  -1.0080606e-01   1.8859423e-01   4.3812437e-02   1.7493155e-01   1.3023920e-02   1.6432787e-01   1.2922012e-01   4.6630046e-01   5.1858848e-01   7.7769192e-01   7.9754648e-01   7.3593375e-01   7.1538630e-01   1.0000000e+00   7.1489233e-01   7.6634073e-01   7.1807077e-01   4.5658707e-01   5.5647503e-01   3.9410086e-01   4.1818313e-01   3.4539699e-01   3.9610031e-01  -9.7994922e-02  -1.8930315e-01  -2.4211349e-01  -1.7896441e-01   1.0898510e-01   1.2797960e-01  -2.1152281e-01  -2.4121547e-01  -4.6339637e-02   1.7355309e-03   3.6856105e-01   2.7187210e-01  -1.5575928e-01  -1.7154194e-01   6.8970658e-02  -6.3915810e-03   7.6435313e-02  -5.7509948e-02  -1.4431068e-01  -2.4747071e-01   2.2351330e-01   2.5688437e-01   2.1965678e-01   3.6653665e-01   5.7595264e-02   9.9173484e-02  -2.4068664e-02   2.3788707e-01   2.1314712e-02  -2.0408011e-02  -1.8690690e-01  -9.8852338e-02  -5.4858475e-02  -1.8824889e-01  -1.5939208e-01  -1.6397428e-01  -3.5851188e-02  -7.2276587e-02   2.4992674e-01   8.5908671e-02   1.4846763e-01  -2.3363353e-02   6.4582978e-03  -5.4733739e-03  -8.4454003e-02  -6.4961537e-02  -1.4291059e-01  -1.8346794e-01  -2.4617759e-01  -2.3753622e-01  -1.1497183e-01  -1.2030253e-01   6.7613996e-02   7.0452461e-02   8.8815257e-02   2.2923001e-02  -1.5488252e-01  -2.5458211e-01
  -1.1555208e-01   1.7304463e-01  -1.0040532e-01   1.0467298e-01   9.6008611e-02   2.7622628e-01  -1.0788981e-01   9.7242405e-02  -9.9872945e-02   6.1022831e-02  -1.9020544e-01  -7.1898990e-02  -2.6793384e-01  -5.8983513e-02  -1.8241127e-01   3.2363068e-02   9.8155341e-02   1.7728431e-01  -1.4947808e-01   1.9472851e-02   1.6548002e-01   2.3448436e-01  -1.1411545e-01   2.0369022e-03  -3.4365253e-02  -1.3391184e-02  -6.1225312e-02   7.7289809e-02  -3.4875196e-02   3.0340011e-02  -3.0652494e-02  -6.1801909e-02   1.6305001e-01   1.1594469e-01  -7.7034371e-02  -4.5106608e-02  -2.4826773e-02  -7.3699554e-02   6.8449474e-02   3.6284176e-03   1.0377679e-01   7.9178849e-02   2.9717402e-01   3.5388133e-01   6.1203825e-01   7.4520876e-01   5.9235134e-01   5.7452439e-01   7.1489233e-01   1.0000000e+00   5.9401716e-01   7.5469978e-01   4.7560789e-01   5.4137995e-01   2.8184819e-01   3.9128945e-01   1.8364835e-01   3.9659563e-01  -1.0424424e-01   1.4850473e-01  -1.5281833e-01   9.8398072e-02   7.8050223e-02   3.3433562e-01  -1.8808786e-01  -7.6347613e-02  -2.9047631e-02   1.3444064e-01   1.1486336e-01   1.9026621e-01  -1.7987355e-01  -2.0639265e-01  -3.1156152e-02   8.3779023e-02  -9.4486193e-03  -1.5663909e-02  -2.7284919e-01  -1.3373164e-01   1.3338505e-01   6.6536327e-02   7.2092980e-02   3.0964022e-01  -8.1979086e-02   1.3241872e-01  -2.1358836e-01   2.2880394e-01  -7.0410453e-03  -1.5266530e-02  -1.7748137e-01  -2.0175880e-02   9.5010890e-02  -2.0294708e-01   5.1037141e-02  -1.8451546e-01  -1.8463262e-01  -1.0121507e-01   1.0490844e-01   8.3382885e-02   1.4063069e-01  -8.9618370e-02   2.4942144e-01  -1.9417353e-01   1.5430065e-01  -1.4324006e-01  -6.2522866e-02  -2.3042392e-01  -1.5105512e-01  -2.8088465e-01  -2.4167355e-01  -1.4737357e-01   4.6987947e-02  -1.1640576e-01  -4.6689230e-03  -2.4085933e-02  -1.6518755e-01  -1.8552497e-01
   2.2084600e-01   4.0136826e-01  -1.7808638e-01  -1.3029435e-01  -1.7058769e-01   5.0758296e-02  -5.4408334e-02  -1.1432495e-01  -2.9076135e-01  -1.7104824e-01   3.6699572e-02  -1.8645924e-01  -1.5372711e-01  -2.2555186e-01  -4.4566129e-02  -9.5067505e-02   3.6395845e-01   3.5330699e-01  -4.4724194e-02   2.3422522e-01   2.2930420e-01   1.0530894e-01  -3.7947256e-01  -2.9585762e-01  -5.2847378e-02  -1.8589595e-01  -5.9896204e-02   1.6043380e-02   5.0153812e-02   8.3147764e-02  -2.5779541e-01  -3.1584506e-01   3.8500533e-01   2.2096460e-01  -2.6969522e-01  -2.9674166e-01   1.8886009e-01   1.1377248e-01   4.6505416e-01   1.5332463e-01   3.7894609e-01   3.5920811e-01   2.6483263e-01   4.0362450e-01   4.1936642e-01   5.8986958e-01   6.0556565e-01   5.7247726e-01   7.6634073e-01   5.9401716e-01   1.0000000e+00   8.1213869e-01   7.0751117e-01   5.1135941e-01   6.4506067e-01   5.6000594e-01   5.2804879e-01   4.3683255e-01   2.4666142e-01  -1.0316290e-01   4.1090562e-02  -1.7335544e-01   4.9396764e-01   3.1644872e-01  -3.2509148e-01  -3.0652218e-01   8.0102852e-02  -8.0346943e-02   4.3284143e-01   4.4925312e-01  -2.0517232e-01  -2.0099086e-01   1.9305205e-01   1.1540341e-01   3.1359237e-02  -3.3348626e-02   8.0543932e-02  -1.0355140e-01   3.6208563e-01   3.3512447e-01   4.3238500e-01   5.1035673e-01   1.4483882e-01   2.0100304e-01  -2.2704935e-01   2.3356446e-01   7.0669064e-02  -4.4888080e-02  -2.8642171e-03   1.4578502e-02  -1.6383306e-01  -1.9686852e-01  -2.3761449e-01  -1.8521207e-01   5.9202123e-02   8.7492525e-03   4.2103995e-01   1.5249197e-01   2.2802624e-01   1.5846145e-01   1.1118974e-02   9.1700639e-02   6.5435716e-04   2.7105211e-02  -2.2434028e-01  -2.8649630e-01  -3.1867113e-01  -2.8030581e-02  -1.4349678e-01  -1.4565214e-01  -8.0163441e-02  -3.0796922e-02  -7.0969376e-03   7.9393060e-02  -2.1746080e-01  -3.0662648e-01
   1.3031403e-01   3.9028609e-01  -1.8245416e-01  -6.2162026e-02  -1.6239553e-01   4.5093016e-02  -1.1702420e-01  -8.3780347e-02  -2.0999781e-01  -6.2884252e-02  -8.5515102e-03  -1.4695057e-01  -1.1557519e-01  -2.2711836e-01  -7.1034948e-02  -5.6790132e-02   3.0641460e-01   3.4291462e-01  -4.2864538e-02   1.8462112e-01   2.8154576e-02   4.5290306e-02  -2.6851807e-01  -2.1606300e-01  -9.6664266e-02  -2.1311837e-01  -7.3168683e-02   6.1848292e-03   2.1942644e-03   8.8972786e-02  -2.6706867e-01  -2.7833905e-01   2.4450757e-01   1.1787119e-01  -2.0971939e-01  -2.2538519e-01   9.5555495e-02   1.7400722e-02   3.3163460e-01   1.3782494e-01   2.3908454e-01   2.7848605e-01   2.4276735e-01   3.8991235e-01   5.1538594e-01   6.8328078e-01   6.5961180e-01   6.6224951e-01   7.1807077e-01   7.5469978e-01   8.1213869e-01   1.0000000e+00   5.9374198e-01   6.5382887e-01   5.4558388e-01   6.1865520e-01   4.1019592e-01   3.9072234e-01   8.6257240e-02  -3.5944305e-02  -9.2291854e-02  -1.2013831e-01   3.2108467e-01   2.1614248e-01  -2.5452946e-01  -2.1629462e-01   1.2707778e-02   1.3846403e-02   3.7446347e-01   4.0978083e-01  -2.9782027e-01  -2.7425722e-01   8.2479221e-02   1.6823216e-01  -2.0528877e-03   2.2355752e-03  -2.2337793e-02  -1.8050172e-01   3.5052251e-01   3.3880840e-01   3.4631631e-01   4.9138623e-01   7.6879209e-02   1.7769384e-01  -1.6069030e-01   2.9955980e-01   1.4692691e-01   1.2186677e-02  -7.1471582e-02   5.3605401e-02  -6.4987930e-02  -1.4428410e-01  -1.0716349e-01  -9.4151919e-02  -5.8745703e-02  -6.2821122e-02   3.1915907e-01   1.3418542e-01   2.3520091e-01   1.1850474e-01   6.3347850e-02   7.4783088e-02   4.4318800e-02   5.7252920e-02  -1.7818741e-01  -2.7677057e-01  -2.4731372e-01  -8.3924323e-02  -1.6809924e-01  -1.6327642e-01   6.1002039e-02  -4.5780514e-02   6.3439234e-02  -7.5910950e-03  -2.2956090e-01  -2.7739518e-01
   2.5354411e-01   3.9084561e-01  -2.2882613e-01  -1.7745692e-01  -1.9768471e-01   9.4148642e-02  -8.5326085e-02  -1.7943447e-01  -3.4807923e-01  -2.0941548e-01   1.3390067e-01  -1.6870833e-01  -7.4471060e-02  -2.3507760e-01   3.7069002e-02  -1.3090494e-01   4.2959634e-01   4.0997824e-01   6.6330430e-02   3.0733567e-01   1.3118412e-01   1.6674016e-01  -5.1324580e-01  -3.9680384e-01  -2.3797879e-01  -3.3202733e-01  -1.3245667e-01  -3.0013506e-02   1.8621028e-01   1.7366542e-01  -2.4114898e-01  -3.3561519e-01   2.6154132e-01   1.0055488e-01  -3.7024454e-01  -3.8448356e-01   5.1423373e-02  -5.7277401e-02   3.9992880e-01   9.2837110e-02   3.1658564e-01   3.4011498e-01   1.7861192e-01   3.0463932e-01   2.1474786e-01   4.3782703e-01   5.6118230e-01   4.2350807e-01   4.5658707e-01   4.7560789e-01   7.0751117e-01   5.9374198e-01   1.0000000e+00   4.2500355e-01   6.6000953e-01   5.3235428e-01   5.5295688e-01   4.7391033e-01   3.1574681e-01   5.5988385e-02   1.9662236e-01  -1.3933521e-01   4.2986214e-01   3.1760350e-01  -4.8679108e-01  -4.4586460e-01  -7.4660418e-02  -2.7178307e-01   4.0910140e-01   4.5489712e-01  -1.6823781e-01  -1.8619348e-01   2.2992133e-01   1.0010410e-01   4.4943160e-02   6.6061102e-02  -1.9449154e-03  -1.3494949e-01   3.2805473e-01   2.7313366e-01   4.0724045e-01   3.8881529e-01   1.6890808e-01   3.1756280e-01  -4.0812689e-01  -8.4381300e-02   1.0912142e-01   3.5130739e-02   6.6213439e-02  -1.1254595e-01  -1.5957976e-01  -2.3835939e-01  -2.9575589e-01  -2.0394536e-01   1.7296628e-01   9.5513612e-02   5.4000702e-01   2.5293943e-01   3.7171157e-01   2.5711835e-01  -2.3429742e-03   7.3404199e-03   9.3548516e-02   1.3263412e-01  -1.1501414e-01  -2.4810126e-01  -2.6068230e-01   4.3136366e-02  -1.6604613e-01  -4.5910423e-02  -2.5229444e-02  -8.7374275e-02   1.4664898e-02   7.7168291e-02  -2.1336857e-01  -2.3099048e-01
   1.1749493e-01   2.8069949e-01   4.7283839e-03  -9.8749125e-02  -1.4869357e-02   1.1204102e-01  -9.4670640e-02  -1.1714535e-01  -1.0304806e-01  -8.9684005e-03  -1.0441093e-01  -2.5312002e-01  -8.7911512e-02  -2.1972070e-01   3.3708790e-02   2.5242791e-02   1.2013637e-01   1.0738676e-01   1.3064012e-01   2.1124255e-01   2.4754108e-03   5.1861478e-02   3.2676498e-03   4.2887626e-03  -1.7291103e-02  -8.2664318e-02  -3.2367854e-02   5.4310263e-02  -6.0147447e-02  -1.0096821e-03  -9.9967866e-02  -1.5197717e-01   4.0654502e-02  -7.6382942e-02  -1.5355285e-01  -2.6817845e-01   1.4751128e-01  -8.5407046e-02   2.1534457e-01   6.1663535e-02   9.2889408e-02   1.0850756e-01   3.2785061e-01   3.7700787e-01   5.8496015e-01   6.3106753e-01   6.8928350e-01   7.3284835e-01   5.5647503e-01   5.4137995e-01   5.1135941e-01   6.5382887e-01   4.2500355e-01   1.0000000e+00   3.9172442e-01   6.1817303e-01   1.3020923e-01   1.7973589e-01  -1.9968728e-01  -2.5078759e-01  -2.5561218e-01  -1.5654741e-01   1.8958163e-02  -3.0601524e-02  -1.4381491e-01  -2.6338629e-01  -2.8077266e-01  -2.3860410e-01   3.7607360e-01   1.7651634e-01  -1.3520547e-01  -1.8522242e-01   1.5597442e-01   1.4694669e-01   9.3496297e-02   4.7407230e-02  -2.8467114e-01  -4.0035256e-01   1.9687025e-01   2.3799232e-01   1.3309978e-01   2.6037977e-01   1.4492567e-01   1.8692493e-01   9.9422108e-02   2.7271261e-01   2.9937017e-01   2.2020980e-01  -2.4937130e-02   5.7093950e-02   1.0469822e-01   1.7523257e-02  -4.5115412e-02  -1.2330734e-02  -8.2202978e-04   1.4514163e-01   2.3216019e-01   2.8813787e-01   2.6243350e-01   1.2948102e-01   4.2987498e-03   3.1197270e-02   3.2253782e-02   9.3560107e-02   8.4009479e-02  -1.5055741e-02  -1.9124241e-01  -8.7359079e-02  -5.6757525e-02  -1.1488508e-01   1.4837136e-01   1.5028903e-01   2.7592937e-01   9.8355163e-02  -3.5792911e-02   1.5790738e-02
   4.0638048e-01   4.5074331e-01  -2.7298409e-01  -3.8464305e-01  -2.1194935e-01  -4.8561630e-02  -3.0524364e-02  -3.6349911e-01  -2.1310762e-01  -3.1654202e-01   2.6859766e-01  -4.3045373e-01   2.4922447e-01  -3.1790246e-01   1.3064866e-01  -1.5211411e-01   3.8289059e-01   3.2539715e-01  -7.3149718e-02   7.6152797e-02   1.8744954e-01   7.3044628e-02  -4.2189778e-01  -3.4857501e-01   1.7303259e-01  -1.3515878e-01   1.3701714e-01   1.8628555e-01  -7.0945920e-02  -1.1490846e-01  -4.8450251e-01  -5.8063379e-01   7.7759769e-02  -1.8000607e-01  -1.2468690e-01  -2.9013371e-01   4.0206282e-01   1.2042929e-01   7.4209971e-01   3.6303279e-01   3.0142136e-01   3.1712352e-01   3.6622121e-01   4.1766504e-01   1.4641250e-01   2.6417258e-01   4.5522025e-01   4.0140657e-01   3.9410086e-01   2.8184819e-01   6.4506067e-01   5.4558388e-01   6.6000953e-01   3.9172442e-01   1.0000000e+00   7.6664623e-01   5.5788215e-01   4.6373026e-01   4.1437518e-01  -1.2838771e-01   3.4410263e-01  -2.7110988e-01   3.3454967e-01  -9.6500057e-02  -1.4899651e-01  -2.8087591e-01   4.9021031e-02  -2.4945089e-01   6.0450310e-01   4.4238539e-01  -1.9627447e-01  -9.6822340e-02   1.6371980e-01   1.4210885e-02  -9.1337645e-03  -1.1175704e-01   8.5759089e-02  -1.4463929e-01   3.5357075e-01   3.6494693e-01   3.3116493e-01   3.4206830e-01  -3.9458030e-02   4.7863605e-02  -1.2608281e-01   8.3628571e-02   1.1523920e-01   1.7379200e-01   4.2471749e-01   8.1668567e-02  -1.9254630e-01  -1.3114729e-01  -2.9372499e-01   7.4414173e-04   2.8494796e-01   1.5757387e-01   7.2725626e-01   3.9282988e-01   3.6736872e-01   3.1399524e-01  -1.5391681e-01   2.7744119e-01   7.2066809e-03   3.5872567e-01   1.1300905e-01   7.0104563e-02   4.5320202e-02   3.6835395e-01  -1.0158668e-01   9.1356543e-02   2.0730880e-01   8.6021272e-02   1.2675599e-01   2.4956927e-01   8.3478646e-02   6.7802357e-02
   2.5548981e-01   3.8781627e-01  -2.1826850e-01  -2.1889890e-01  -1.7894835e-01   3.3685432e-03  -8.9931491e-02  -2.8728984e-01  -2.2029956e-01  -1.3383934e-01  -1.9610328e-02  -3.9853991e-01   5.8683609e-02  -3.0524632e-01  -5.1744558e-02  -4.0692434e-02   2.7204330e-01   2.1221370e-01  -1.1286296e-01   2.1757534e-02   1.3649876e-01   1.2464329e-01  -1.7985181e-01  -6.0544863e-02   2.8981526e-01   4.5696048e-02   1.9681420e-01   3.0137013e-01  -1.7057426e-01  -1.5846923e-01  -3.7855072e-01  -4.3305310e-01  -1.1377343e-02  -1.9659165e-01  -2.7513290e-02  -1.7796326e-01   4.3066620e-01   2.5921006e-01   6.2535350e-01   5.0898052e-01   1.8106899e-01   3.2655139e-01   3.3897531e-01   3.8377643e-01   2.8161364e-01   3.5320785e-01   5.5234693e-01   5.8719769e-01   4.1818313e-01   3.9128945e-01   5.6000594e-01   6.1865520e-01   5.3235428e-01   6.1817303e-01   7.6664623e-01   1.0000000e+00   3.7684216e-01   2.6511335e-01   1.3297133e-01  -2.7376127e-01   6.0247557e-02  -1.8187777e-01   1.3525694e-01  -2.0758995e-01   8.3448918e-03  -1.2717738e-01  -4.8485216e-02  -2.3115689e-01   3.9108831e-01   1.8697798e-01  -2.2838618e-01  -1.0716462e-01   8.7720276e-02   5.3062075e-02  -8.6485626e-03   1.9848087e-02  -9.9321388e-02  -2.1056383e-01   3.3990447e-01   3.0961837e-01   2.2984034e-01   3.4720280e-01  -9.8078307e-02   4.4112632e-02   1.2964028e-02   3.8069454e-01   1.8219875e-01   3.4360852e-01   2.3598785e-01   2.4255881e-01   4.2532553e-02  -9.5962317e-02   1.0342597e-02   1.8506330e-02   2.9311118e-01   3.4330706e-01   5.5877115e-01   5.8215204e-01   3.8064940e-01   3.1428356e-01   6.4296536e-03   1.7831142e-01   4.5670795e-02   2.5309391e-01   2.1022165e-01   8.4553121e-02  -6.2485912e-02   1.6967560e-01   7.5252157e-02   1.5881301e-01   2.7192027e-01   2.0609149e-01   3.0252433e-01   8.2282420e-02   6.0328005e-02   7.8918298e-02
   7.1110692e-01   7.2166742e-01  -2.8792913e-01  -3.7515974e-01  -2.2453007e-01  -1.3656132e-01  -4.5104195e-02  -4.4048897e-01  -4.1822985e-01  -4.4859944e-01   1.5935697e-01  -2.2438483e-01   2.3703025e-03  -3.3444458e-01  -9.2991154e-02  -3.2656739e-01   6.6935779e-01   6.9476053e-01   1.5531307e-01   4.2681179e-01   5.3331474e-02   7.7277306e-03  -4.2860249e-01  -4.1395768e-01   6.8143810e-02  -1.6643389e-01   1.4198980e-01   1.5382570e-01   1.1757213e-01   6.6208933e-02  -4.2864214e-01  -5.2240802e-01   2.6789100e-01   5.4347673e-02  -1.5497434e-01  -2.6492788e-01   2.4350166e-01   1.5534889e-01   4.8920217e-01   2.1429612e-01   3.5166877e-01   5.0313198e-01   1.5861395e-01   1.2113878e-01  -3.6489686e-02   1.1909990e-01   1.8811559e-01   3.2520631e-02   3.4539699e-01   1.8364835e-01   5.2804879e-01   4.1019592e-01   5.5295688e-01   1.3020923e-01   5.5788215e-01   3.7684216e-01   1.0000000e+00   7.5466558e-01   3.7568233e-01  -6.2422395e-02   3.5215954e-01  -2.9877787e-01   4.1194528e-01   8.8532852e-02  -2.1098047e-01  -3.2161967e-01   7.0239141e-02  -3.3799166e-01   5.4386067e-01   3.5288601e-01  -1.8491869e-01  -2.4950893e-01   2.0760602e-01   4.2173562e-02   7.5314507e-02   2.7607441e-02   3.7565882e-01   8.6606815e-02   5.7948248e-01   5.7385805e-01   4.9788677e-01   5.2474675e-01   1.9295717e-01   2.0757340e-01  -3.7354549e-01  -4.4980048e-02  -8.7204211e-02   1.6769108e-02   1.3135511e-01  -1.7123489e-01  -3.7146271e-01  -2.7321028e-01  -4.1989578e-01  -1.2842188e-01   2.5307461e-01   8.5017634e-02   5.4258900e-01   2.9575504e-01   3.2559425e-01   3.3273086e-01  -2.5054287e-01   1.6137001e-01  -1.2875255e-01   2.4561553e-01  -2.7922729e-02  -1.3474474e-02  -6.5517256e-02   1.5574525e-01  -5.6246703e-02  -9.6174120e-02  -5.8273014e-02   3.6374596e-02   4.1505869e-02   2.4875398e-01   1.4289559e-02  -1.1823735e-01
   4.8033997e-01   6.2114134e-01  -1.6762733e-01  -2.0193639e-01  -1.2695647e-02   3.8156775e-02  -6.1470908e-03  -2.1378904e-01  -2.2548589e-01  -3.2479254e-01   5.8876571e-02  -2.2634526e-01  -6.5804471e-02  -2.1997238e-01  -1.6129033e-01  -2.3519442e-01   4.0032413e-01   5.1885913e-01   1.3280721e-02   2.7899807e-01   1.1570163e-01   1.4257982e-01  -3.2322446e-01  -2.5331734e-01   1.2471056e-01  -1.8450931e-02   1.9278056e-01   1.8898268e-01  -7.4022250e-02  -1.0540498e-01  -3.1501364e-01  -3.9570034e-01   1.6226603e-01  -2.6967130e-02   4.3537700e-02  -7.5044262e-02   1.3965064e-01  -5.0573302e-03   3.4532605e-01   1.4410125e-01   1.7931247e-01   1.9160097e-01   2.9143388e-01   1.8323423e-01   1.9652642e-01   2.3150218e-01   2.3519987e-01   1.0241497e-01   3.9610031e-01   3.9659563e-01   4.3683255e-01   3.9072234e-01   4.7391033e-01   1.7973589e-01   4.6373026e-01   2.6511335e-01   7.5466558e-01   1.0000000e+00   3.3223693e-01   2.3103681e-01   3.3942940e-01  -9.8594174e-02   1.2666659e-01   1.0039770e-01  -1.2079564e-01  -1.6530965e-01   1.9657103e-01  -6.6851358e-02   5.5284331e-01   4.0173389e-01  -2.2469711e-01  -2.3306999e-01  -7.5568607e-03  -1.0666380e-01  -1.4424196e-01  -1.6728546e-01   2.2005808e-02  -8.0826405e-02   2.9813896e-01   3.4220123e-01   1.9343086e-01   2.6380489e-01  -6.8594049e-02   3.6463861e-02  -3.0090725e-01  -8.8372745e-02  -1.8529505e-01  -3.2679558e-02   1.8016504e-01  -1.4648494e-01  -2.6239953e-01  -3.3334169e-01  -3.1662198e-01  -1.7982645e-01   1.1564830e-01   4.2822991e-02   4.7358351e-01   2.6719289e-01   2.0245511e-01   7.7318541e-02  -1.1635924e-01  -1.3040529e-02  -9.4963162e-02   1.2451013e-02   5.6237816e-03  -2.5071218e-02   1.1174976e-01   7.6417910e-02  -1.9885615e-01  -1.1225654e-01   6.0346569e-02  -9.6407802e-02   8.3412222e-03   1.0829316e-01  -2.8720187e-02   7.8256873e-03
   1.8266420e-01   1.6361514e-01  -7.3685620e-02  -1.7562184e-01  -1.1706157e-01  -8.2806861e-02   2.9593875e-01  -7.8549921e-02  -2.8839075e-02  -1.8924415e-01   2.8717469e-01  -6.5361076e-02   3.2013234e-01   3.7490351e-02   2.1744708e-01   1.8387276e-02   1.7987446e-01   2.0265345e-01  -2.8748502e-01  -1.5405125e-01   3.1794840e-02  -5.4453701e-02  -3.6158913e-01  -3.0833233e-01   2.9112722e-02  -1.6466643e-01   1.2607840e-01   6.8697050e-02  -5.0347204e-03  -1.0784981e-01  -4.2164381e-01  -4.3065358e-01  -1.2109212e-01  -1.5539466e-01  -9.9082128e-02  -1.6235452e-01   4.3123448e-02  -5.3302861e-02   2.8178555e-01   2.1683732e-02   9.4359414e-02   4.5150053e-03  -2.1716842e-02  -1.1114515e-02  -3.3032619e-01  -2.9671714e-01  -1.8465271e-01  -1.7421233e-01  -9.7994922e-02  -1.0424424e-01   2.4666142e-01   8.6257240e-02   3.1574681e-01  -1.9968728e-01   4.1437518e-01   1.3297133e-01   3.7568233e-01   3.3223693e-01   1.0000000e+00   5.2438345e-01   8.2556975e-01   4.2543583e-02   3.7918884e-01   1.5576253e-01  -5.7902132e-02  -4.5857190e-02   3.8547795e-01  -5.4064615e-02   2.0132615e-01   2.8772393e-01  -2.0799568e-01  -1.3634546e-01  -1.2509742e-01  -1.8029937e-01  -3.0766391e-01  -2.7480682e-01   2.0168034e-01   2.2427144e-04   1.8358590e-01   7.8524150e-02   1.3154449e-01   7.0467820e-02  -1.4375126e-01  -6.3368803e-02  -2.9355289e-01  -2.2169269e-01  -2.1552594e-01  -9.4332344e-02   4.7990604e-01   2.0073907e-01  -1.6746205e-01   1.5867277e-02  -1.5417928e-01   1.1478802e-01   1.2764278e-01   2.2922099e-02   3.1753668e-01   1.3829192e-02   6.3118973e-02   1.6021778e-01  -1.3080930e-01   2.0710734e-01  -1.1510131e-01   8.5814190e-02  -1.0429876e-01  -3.6980616e-02   2.0153275e-01   4.6423121e-01  -5.5015322e-02   9.0871288e-02  -1.2443956e-01  -1.7907154e-01  -7.3631860e-02  -6.3755297e-02  -3.3272391e-02  -8.9148355e-02
  -2.9791932e-01  -1.1505165e-01   8.4836980e-02   2.9771069e-01   7.7074285e-02   1.2866412e-01   2.0364376e-01   4.0264179e-01   1.0033702e-01   1.3108475e-01   3.8974067e-02   3.3114529e-01  -1.8135155e-02   2.9970703e-01  -2.4293679e-02   1.3352723e-01  -1.6256010e-01  -5.3187845e-02  -2.2676316e-01  -1.9898602e-01  -7.5363973e-02   8.3149497e-02  -1.4129597e-01  -2.6876839e-02  -2.5200155e-01  -8.9757341e-02  -1.8413697e-01  -1.6478940e-01   5.6520691e-02   8.5619177e-03   7.4014590e-03   7.2713735e-02  -8.9403506e-02   5.5277063e-02   7.7448945e-02   1.8293406e-01  -4.2392440e-01  -3.0352827e-01  -2.6740410e-01  -2.5686538e-01  -2.4323087e-01  -2.8500336e-01  -1.8961033e-01  -2.5036884e-01  -1.4720676e-01  -1.9431526e-01  -2.1756702e-01  -2.6724043e-01  -1.8930315e-01   1.4850473e-01  -1.0316290e-01  -3.5944305e-02   5.5988385e-02  -2.5078759e-01  -1.2838771e-01  -2.7376127e-01  -6.2422395e-02   2.3103681e-01   5.2438345e-01   1.0000000e+00   4.2170051e-01   3.9809408e-01  -1.7114173e-03   4.0338355e-01  -8.5735739e-02   1.2560247e-01   4.2162147e-01   4.3479047e-01  -2.6438360e-01   5.3319036e-02   2.7905288e-04   1.5723181e-02  -1.2207630e-01  -3.1472869e-02  -2.2097773e-01  -9.1803266e-02  -1.8559885e-02   1.4491235e-01  -2.1010764e-01  -3.4344853e-01  -2.3215321e-01  -2.6170777e-01  -1.5839189e-01  -1.3392433e-02  -3.6076169e-01  -3.5707025e-01  -1.5509039e-01  -1.7485925e-01   2.7200240e-02   4.2344394e-02   1.5742070e-01  -2.1216763e-02   1.7240478e-01  -9.7487605e-03  -1.6804175e-01  -1.1179300e-01  -3.4022490e-02  -1.1827836e-01   1.8160732e-02  -4.8451093e-02   2.8026105e-01  -1.6367412e-01   1.6720014e-01  -2.5059655e-01  -8.4992600e-02  -1.6590157e-01   2.6600488e-01   8.6737781e-02  -1.2632858e-01   3.5625272e-03  -6.5270697e-02  -2.4667021e-01  -1.4348401e-01  -1.5206857e-01  -1.2323228e-01  -5.0832619e-02
   1.9333552e-01   3.3244270e-02   1.1192209e-01  -4.1883993e-02   7.9259107e-02  -1.7283562e-02   5.1715042e-01  -2.9141600e-03   1.3804501e-01  -6.3937062e-02   2.9521830e-01  -8.9655104e-02   5.3060035e-01   1.7616193e-01   3.1107718e-01   1.5245247e-01   5.4509637e-02   8.9945597e-02  -2.3238549e-01  -2.1615019e-01   8.0986023e-02   4.8566600e-02  -9.3127938e-02  -5.8130602e-02   1.8249086e-01   2.2065045e-02   2.6788334e-01   1.7941503e-01  -1.2309161e-01  -2.5081790e-01  -2.9848444e-01  -3.1250408e-01  -1.8021518e-01  -1.8795554e-01   9.9907079e-02  -3.0811714e-02   7.9349557e-02  -1.2448880e-01   2.0964329e-01   4.6471189e-02  -9.9001729e-03  -8.9380625e-02   1.0273012e-01  -5.4051621e-03  -4.1947371e-01  -3.7800290e-01  -3.2674799e-01  -3.4549709e-01  -2.4211349e-01  -1.5281833e-01   4.1090562e-02  -9.2291854e-02   1.9662236e-01  -2.5561218e-01   3.4410263e-01   6.0247557e-02   3.5215954e-01   3.3942940e-01   8.2556975e-01   4.2170051e-01   1.0000000e+00   2.2496980e-01   2.8295509e-01   1.1583589e-01   2.0996276e-01   1.3477516e-01   3.5845534e-01  -7.5668808e-02   2.0896560e-01   1.2485565e-01   4.4467214e-02   3.0386132e-02  -1.1826755e-01  -2.7897614e-01  -2.9134250e-01  -2.9837912e-01   1.9072144e-01  -9.8937304e-03   1.1290762e-01   3.9082589e-03  -4.5154743e-02  -6.8251539e-02  -2.2274344e-01  -1.7277815e-01  -1.6173395e-01  -1.6742038e-01  -2.5941083e-01  -1.4802794e-02   6.4853941e-01   3.1201155e-01  -1.7196193e-01   5.3727731e-02  -9.3690211e-02   2.1828965e-01   4.6214415e-02  -4.3618360e-02   2.2681953e-01   1.9386672e-02  -8.3336997e-02   4.0364994e-02  -1.3919309e-01   2.7151126e-01  -1.2137545e-01   1.5380723e-01   7.5537739e-02   1.8922604e-01   3.0520857e-01   4.5629421e-01  -8.7839155e-02  -6.0346405e-04  -2.0080190e-01  -2.3581109e-01  -2.0237131e-01  -2.0556694e-02   1.7892945e-01   1.2198754e-01
  -4.3721167e-01  -4.5128280e-01   9.9648147e-02   7.2105365e-01   3.5325594e-01   5.2437803e-01   2.4540580e-01   7.3771588e-01   4.4792671e-01   7.7626463e-01  -3.6860997e-01   3.9169509e-01   4.7397185e-03   7.1737991e-01  -5.0999903e-02   6.9870397e-01  -3.2651267e-01  -2.4915242e-01  -4.2546401e-01  -3.0876469e-01   1.7787769e-01   3.5875209e-01   3.2151774e-01   6.0012231e-01   8.6121271e-02   4.2764345e-01   1.4264761e-01   2.3854113e-01  -2.4463738e-01  -1.6690761e-01   1.5033385e-01   3.8796139e-01  -1.3248836e-01   2.2830756e-01   4.6482602e-01   5.0535080e-01  -1.0875155e-01  -2.8363528e-02  -2.2822581e-01   4.1759929e-02  -1.8332442e-01  -2.8448991e-01  -9.3541440e-02  -1.4202522e-01  -7.1669624e-02  -1.5971677e-01  -1.7998584e-01  -1.5604590e-01  -1.7896441e-01   9.8398072e-02  -1.7335544e-01  -1.2013831e-01  -1.3933521e-01  -1.5654741e-01  -2.7110988e-01  -1.8187777e-01  -2.9877787e-01  -9.8594174e-02   4.2543583e-02   3.9809408e-01   2.2496980e-01   1.0000000e+00  -1.3119540e-01   3.8994271e-01   4.1001581e-01   7.3528606e-01   2.4300799e-01   5.1635469e-01  -3.0876590e-01  -2.3446663e-01   1.7047283e-01   2.0186355e-01  -1.6947621e-01  -8.6612802e-02  -6.7661231e-02   6.2055868e-02  -6.4561064e-02   1.9964997e-01  -3.2379956e-01  -5.0251514e-01  -3.9092061e-01  -3.1258839e-01  -3.4078847e-01  -1.4109473e-01   1.0201285e-01   3.1558982e-01   8.8295108e-02   1.8560722e-01   1.1313256e-01   4.5504446e-01   2.9019697e-01  -9.5542871e-02   5.6207168e-01   9.7104337e-02  -2.2255682e-01  -6.9900054e-03  -3.5362426e-01  -1.1417638e-01  -2.6604451e-01  -3.6591826e-01   3.8818314e-01  -1.5613844e-01   1.9040757e-01  -2.8225563e-01   1.2167725e-01   1.6868516e-02   1.3487961e-01  -1.6555540e-01  -1.9741754e-01  -1.5742553e-01  -2.8375253e-01  -4.4498365e-01  -2.2025278e-01  -2.5197405e-01   3.7540181e-02   2.2251781e-02
   1.8743946e-01   3.9626377e-01  -2.5103185e-01  -2.0080371e-01  -5.6160526e-01  -2.4153411e-01   7.5413769e-02   1.6416570e-02  -5.0785128e-01  -2.6120278e-01   4.6354318e-01   1.4984027e-01   1.8328339e-01   1.4410865e-01   3.5145882e-01   1.9024761e-02   6.1499259e-01   5.2699208e-01   1.1305701e-01   2.9736582e-01   5.9235390e-02  -5.1122764e-02  -4.8751480e-01  -4.9476769e-01  -4.3104459e-01  -5.4066562e-01  -3.3181466e-01  -3.0506573e-01   5.0702953e-01   5.1293167e-01  -2.1020725e-01  -2.8882772e-01   5.7997253e-01   4.7123618e-01  -5.7310145e-01  -5.1272254e-01   3.0447158e-02   2.1133216e-02   3.2747110e-01  -4.1130820e-02   4.6762356e-01   5.1750475e-01  -2.0529002e-01   3.8832547e-02  -1.7781636e-01   1.3344466e-01   1.2034567e-01   7.2460659e-02   1.0898510e-01   7.8050223e-02   4.9396764e-01   3.2108467e-01   4.2986214e-01   1.8958163e-02   3.3454967e-01   1.3525694e-01   4.1194528e-01   1.2666659e-01   3.7918884e-01  -1.7114173e-03   2.8295509e-01  -1.3119540e-01   1.0000000e+00   5.7760709e-01  -4.6984663e-01  -4.3306744e-01  -9.6664472e-03  -2.6768738e-01   2.8947225e-01   5.4829086e-01  -2.9924515e-01  -2.5205831e-01   2.8066468e-01   3.3357415e-01   1.4653194e-01   8.2176193e-02   3.8481336e-01   1.3724093e-01   5.3088270e-01   4.0383865e-01   7.2241847e-01   5.8409124e-01   2.9444647e-01   4.0939014e-01  -4.5180596e-01  -1.8538280e-01  -1.6188459e-01  -3.6684525e-01  -6.8745756e-02  -1.5636265e-01  -2.6523524e-01  -2.2584754e-01  -4.1158352e-01  -2.9019798e-01  -6.9597270e-02  -1.9605689e-01   1.9161556e-01  -1.0323507e-01   1.6502012e-01   1.9367011e-01  -1.1381536e-01   1.2938646e-01  -2.7034009e-02   1.2809241e-01  -3.5721190e-01  -4.4989359e-01  -4.0092295e-01  -2.8314047e-02  -2.1067817e-01  -1.1966841e-01  -2.4597868e-01  -6.5242282e-02  -3.1701937e-01   1.0648413e-01  -3.1653554e-01  -3.4071231e-01
  -2.0320877e-01   2.2652251e-02  -1.7781376e-02   3.6498401e-01  -1.3069925e-01   1.7516145e-01   1.4165228e-01   5.3644987e-01  -2.0830142e-01   1.4434709e-01   8.7060771e-02   4.9434439e-01  -1.4739951e-01   4.3926323e-01   6.0892110e-02   2.2654929e-01   2.4646642e-01   2.7168129e-01  -1.7897710e-02   1.7120446e-01   1.1519101e-01   2.3206552e-01  -2.1078547e-01  -8.6619857e-02  -5.1685361e-01  -2.4930467e-01  -3.5420897e-01  -2.9227508e-01   4.4473206e-01   4.9827489e-01   1.9667017e-01   2.2871946e-01   4.9696641e-01   6.3087352e-01  -2.6898572e-01  -8.5607240e-02  -2.9576617e-01  -2.1552714e-01  -1.3949832e-01  -1.9737535e-01   2.5405761e-01   2.2771214e-01  -2.6913736e-01  -1.3191929e-01  -1.9504519e-02   1.6043956e-01   1.2923175e-01  -1.4028073e-02   1.2797960e-01   3.3433562e-01   3.1644872e-01   2.1614248e-01   3.1760350e-01  -3.0601524e-02  -9.6500057e-02  -2.0758995e-01   8.8532852e-02   1.0039770e-01   1.5576253e-01   4.0338355e-01   1.1583589e-01   3.8994271e-01   5.7760709e-01   1.0000000e+00  -3.9706306e-01  -1.1925866e-01   4.2397749e-02   1.2611179e-01  -1.5294327e-01   1.4749610e-01  -7.8689132e-02  -1.7107532e-01   2.4425063e-01   3.6587834e-01   1.6436314e-01   1.9315632e-01   2.3307776e-01   3.4163466e-01   9.2505618e-02  -8.9174148e-02   3.1017790e-01   2.7639679e-01   2.6340458e-01   3.8258346e-01  -4.0979662e-01  -1.8326303e-01  -8.6923615e-03  -2.8247689e-01  -3.0477623e-01  -1.4791613e-01  -8.8223664e-02  -2.9865409e-01  -1.0294592e-01  -3.1748679e-01  -1.8089491e-01  -1.6917043e-01  -8.8434780e-02  -1.7882438e-01   3.5000977e-04  -1.1620880e-01   1.3954070e-01  -2.5323143e-01   5.0035536e-02  -2.3603804e-01  -3.0050024e-01  -4.5482334e-01  -3.7650850e-01  -3.1233348e-01  -2.4768054e-01  -2.0793836e-01  -3.6595970e-01  -3.5213939e-01  -4.4543418e-01  -7.2798358e-02  -3.5086556e-01  -3.4858520e-01
  -6.3155033e-02  -3.2552599e-01   3.6014557e-01   3.7878413e-01   5.3171592e-01   1.9346642e-01   3.5517396e-01   1.4091304e-01   6.1870358e-01   4.1799932e-01  -3.9817885e-01  -9.3751038e-02   2.5641188e-01   2.3882166e-01  -2.6375693e-02   3.3571282e-01  -5.5000485e-01  -4.8313957e-01  -3.4913422e-01  -4.6990128e-01   1.6538537e-01   1.4861315e-01   6.7476922e-01   7.0173242e-01   6.8739632e-01   6.9124142e-01   6.6251390e-01   5.6758048e-01  -7.0413306e-01  -6.5552989e-01  -4.0829791e-02   1.3835852e-01  -4.3939464e-01  -3.1535596e-01   7.6405759e-01   5.7229982e-01   3.6863267e-01   2.5603437e-01  -1.6520683e-04   3.2411648e-01  -3.4770144e-01  -3.4129236e-01   2.9807693e-01   1.1651179e-01  -5.6925650e-02  -2.8152394e-01  -3.3071915e-01  -1.3448657e-01  -2.1152281e-01  -1.8808786e-01  -3.2509148e-01  -2.5452946e-01  -4.8679108e-01  -1.4381491e-01  -1.4899651e-01   8.3448918e-03  -2.1098047e-01  -1.2079564e-01  -5.7902132e-02  -8.5735739e-02   2.0996276e-01   4.1001581e-01  -4.6984663e-01  -3.9706306e-01   1.0000000e+00   7.7219488e-01   3.6657155e-01   3.4825187e-01  -1.0928608e-01  -4.2451995e-01   3.3245108e-01   2.3189241e-01  -3.8488292e-01  -4.2264347e-01  -2.1579097e-01  -1.6298930e-01  -8.7714999e-02   8.5993700e-03  -2.8971055e-01  -3.3393215e-01  -6.1658830e-01  -4.1603172e-01  -5.4264126e-01  -4.4862231e-01   6.1582818e-01   5.9971753e-01   7.3086582e-02   4.6322979e-01   3.6543328e-01   5.9428010e-01   1.5351303e-01   2.2020671e-01   4.9755914e-01   4.3305558e-01  -6.0379847e-03   8.7639626e-02  -1.9954679e-01   3.7027143e-02  -3.9347297e-01  -2.4436323e-01   1.1688377e-01   1.7818795e-01  -2.6205550e-02  -8.8266402e-02   3.8040734e-01   4.2465689e-01   4.5268940e-01   2.2596605e-01   7.8166388e-02   8.4484241e-02   7.5193736e-02  -8.4505370e-02   1.1229922e-03  -1.3950458e-01   4.0828498e-01   2.6570487e-01
  -3.2392616e-01  -4.4329418e-01   1.9092279e-01   6.7264763e-01   5.0193696e-01   4.0059336e-01   2.7962382e-01   5.2150828e-01   6.1443817e-01   6.9599697e-01  -4.8229162e-01   1.7532576e-01   6.2748879e-02   5.1168820e-01  -1.4858344e-01   5.2978291e-01  -5.4206239e-01  -4.7047361e-01  -4.6257389e-01  -4.6668772e-01   1.5457299e-01   2.2936995e-01   5.5354785e-01   7.7311530e-01   5.1024451e-01   7.0680397e-01   4.8838346e-01   4.9389583e-01  -5.8106007e-01  -5.3471079e-01   6.5205299e-02   3.3439302e-01  -3.2428961e-01  -7.0769434e-02   6.9198282e-01   6.5269562e-01   1.0251480e-01   2.1881275e-01  -1.2925813e-01   2.5547273e-01  -3.4444021e-01  -3.8493864e-01   5.4044884e-02  -7.4413075e-02  -1.4005116e-01  -3.3169764e-01  -3.7829051e-01  -2.3712039e-01  -2.4121547e-01  -7.6347613e-02  -3.0652218e-01  -2.1629462e-01  -4.4586460e-01  -2.6338629e-01  -2.8087591e-01  -1.2717738e-01  -3.2161967e-01  -1.6530965e-01  -4.5857190e-02   1.2560247e-01   1.3477516e-01   7.3528606e-01  -4.3306744e-01  -1.1925866e-01   7.7219488e-01   1.0000000e+00   3.6497566e-01   5.7738024e-01  -2.9045627e-01  -3.8908968e-01   2.3121848e-01   2.5150372e-01  -4.0375931e-01  -3.2045948e-01  -1.9731416e-01  -8.2344089e-02  -1.3376417e-01   1.4119070e-01  -3.8441263e-01  -4.6777021e-01  -6.1878026e-01  -4.4176949e-01  -5.6927946e-01  -4.6997743e-01   3.8955532e-01   6.0001980e-01   3.7517508e-02   3.2543698e-01   2.6969168e-01   6.4731157e-01   2.6127738e-01   4.7617315e-02   6.5056942e-01   2.5261057e-01  -8.2153179e-02   5.6440993e-02  -3.3497626e-01  -6.8087035e-02  -4.1051084e-01  -3.9763888e-01   2.5008707e-01  -2.8033293e-02   8.1429941e-02  -1.9189331e-01   2.6629102e-01   2.5568994e-01   3.7353856e-01   5.8153368e-02  -3.7127374e-02  -5.1924142e-02  -1.3082029e-01  -3.1229342e-01  -7.5954906e-02  -2.2336933e-01   2.9370484e-01   1.6549653e-01
  -1.6220051e-01  -1.6854970e-01   1.6375133e-01   3.2641890e-01   1.7816311e-01   1.5884279e-01   2.4064107e-01   2.0170507e-01   1.8335084e-01   1.4740868e-01  -1.5061014e-01   5.2375311e-02   2.5621652e-02   1.4024252e-01  -1.1223954e-01   8.4737427e-02  -3.0151755e-01  -2.9073643e-01  -2.8274058e-01  -2.3017346e-01   2.0641525e-01   1.7703628e-01   4.6115902e-02   1.6075553e-01   2.0182349e-01   2.9070613e-01   3.3281339e-01   2.7618635e-01  -3.7424118e-01  -4.1493424e-01  -6.0702656e-02   5.3405882e-02   4.1607602e-02   8.7165005e-02   5.1104740e-01   5.2459846e-01   5.3759782e-02   1.8927851e-01   5.1734332e-02   2.3852638e-01  -1.0475588e-01  -1.6541486e-01   5.6879116e-02   3.9168194e-03  -7.6859843e-04  -1.6888706e-01  -2.4649500e-01  -8.7301226e-02  -4.6339637e-02  -2.9047631e-02   8.0102852e-02   1.2707778e-02  -7.4660418e-02  -2.8077266e-01   4.9021031e-02  -4.8485216e-02   7.0239141e-02   1.9657103e-01   3.8547795e-01   4.2162147e-01   3.5845534e-01   2.4300799e-01  -9.6664472e-03   4.2397749e-02   3.6657155e-01   3.6497566e-01   1.0000000e+00   7.1736632e-01   9.5345516e-03   1.6371946e-01   1.4525765e-01   2.2280341e-01  -2.1014000e-01  -2.5089273e-01  -1.8674463e-01  -2.3258420e-01   2.1414779e-02   1.8231398e-01  -3.8418049e-01  -3.9511460e-01  -3.8803455e-01  -3.9669514e-01  -3.1184120e-01  -2.7857571e-01   3.2387741e-02   2.1542950e-01  -3.3710132e-02   5.5508438e-02   8.6754220e-02   2.2987173e-01   8.7194422e-02  -6.5896813e-03   2.1551349e-01   7.5602167e-02  -1.2975945e-01  -9.6457004e-02  -1.0046730e-01  -1.3621378e-01  -2.5270257e-01  -1.3586979e-01   1.4010208e-01   1.5757198e-01  -7.6501374e-02  -1.2418085e-01  -1.2071804e-01  -1.1380651e-01   2.5502056e-01   2.4566038e-01  -3.9707479e-03  -2.5549328e-02  -1.5733697e-01  -2.7297590e-01  -2.2406052e-01  -1.7753052e-01  -8.2530288e-02  -2.0709199e-01
  -5.1429450e-01  -4.3081411e-01   7.5945194e-02   6.1888413e-01   2.6153981e-01   3.4138024e-01   2.4314611e-02   5.2897495e-01   3.2422978e-01   5.1356072e-01  -3.1816022e-01   2.7410328e-01  -1.7970382e-01   3.4985041e-01  -2.3380670e-01   2.5525400e-01  -4.6355540e-01  -4.3740021e-01  -3.1963081e-01  -2.7460466e-01   1.5295742e-01   2.4848061e-01   2.1106519e-01   4.0362133e-01   9.6584438e-02   3.8976947e-01   1.2024441e-01   1.3908798e-01  -3.0152205e-01  -2.6736572e-01   2.1559385e-01   4.2311025e-01   3.0479216e-02   2.3824328e-01   5.7277275e-01   7.2305579e-01  -1.4526681e-01   1.0945859e-01  -2.2507443e-01   1.2795231e-01  -2.6412885e-01  -3.2261134e-01  -2.4417929e-02   1.1226174e-02   1.9285559e-01   2.1108361e-02  -1.4749412e-01   7.8046593e-03   1.7355309e-03   1.3444064e-01  -8.0346943e-02   1.3846403e-02  -2.7178307e-01  -2.3860410e-01  -2.4945089e-01  -2.3115689e-01  -3.3799166e-01  -6.6851358e-02  -5.4064615e-02   4.3479047e-01  -7.5668808e-02   5.1635469e-01  -2.6768738e-01   1.2611179e-01   3.4825187e-01   5.7738024e-01   7.1736632e-01   1.0000000e+00  -2.9356215e-01   8.1004962e-03   1.7908569e-01   2.7460056e-01  -2.0765031e-01  -9.7431122e-02  -6.9881923e-02  -5.2139326e-02  -1.3265454e-01   2.6430120e-01  -4.9455065e-01  -5.3399314e-01  -4.8329719e-01  -4.4639007e-01  -3.4903353e-01  -2.5673308e-01   8.7591912e-02   2.7968781e-01   6.1413409e-02  -1.0440126e-02  -1.9043834e-01   1.8188855e-01   2.7643946e-01  -8.3323299e-02   4.6321400e-01  -1.4907976e-02  -2.1510235e-01  -1.1998383e-01  -3.1470721e-01  -2.3364755e-01  -3.0198975e-01  -3.4986310e-01   3.5091924e-01  -1.4254333e-01   1.0095001e-01  -3.6129422e-01  -8.6288378e-02  -2.0993338e-01   1.6944251e-01  -1.2634566e-01  -7.1046702e-02  -1.1597290e-01  -5.8575097e-02  -3.0755889e-01  -2.2802247e-01  -2.6263352e-01  -1.1217754e-01  -1.8951936e-01
   4.1391928e-01   5.0991090e-01  -1.7407601e-01  -3.7425898e-01  -1.3156306e-01  -1.1107424e-01  -6.7925553e-02  -4.0670479e-01  -1.2404791e-01  -3.7073503e-01   1.6345188e-01  -5.1284189e-01   1.9213895e-01  -3.1628752e-01   2.2541935e-01  -9.6488438e-02   3.6940672e-01   3.3225976e-01   1.2024696e-01   4.2486681e-01   1.5126817e-01   2.1954062e-02  -2.7444617e-01  -3.2402115e-01   9.3627250e-02  -2.0819116e-01   1.5546835e-01   9.9910768e-02  -8.4495364e-02  -1.5159117e-01  -3.4121781e-01  -4.8697603e-01   1.9350125e-01  -9.6405864e-02  -1.2956019e-01  -3.2419329e-01   3.6686716e-01  -4.1902156e-02   5.0559698e-01   1.0514714e-01   2.5104176e-01   1.5559444e-01   3.8171875e-01   3.8701589e-01   2.7999540e-01   3.0995894e-01   3.4463671e-01   3.6180166e-01   3.6856105e-01   1.1486336e-01   4.3284143e-01   3.7446347e-01   4.0910140e-01   3.7607360e-01   6.0450310e-01   3.9108831e-01   5.4386067e-01   5.5284331e-01   2.0132615e-01  -2.6438360e-01   2.0896560e-01  -3.0876590e-01   2.8947225e-01  -1.5294327e-01  -1.0928608e-01  -2.9045627e-01   9.5345516e-03  -2.9356215e-01   1.0000000e+00   7.0654785e-01  -2.1584240e-01  -1.5045443e-01  -1.6288459e-02  -2.1226148e-01  -1.3109534e-01  -3.6623160e-01  -5.9125848e-02  -3.7520508e-01   3.3763995e-01   5.0821781e-01   2.8433457e-01   2.4909703e-01   8.1544351e-02   3.1404366e-02   6.2494837e-04   3.0875122e-02  -3.3226464e-02  -1.1994892e-03   2.8906149e-01  -2.0592840e-02  -2.6953669e-01  -7.7125240e-02  -4.5299438e-01  -5.5715455e-02   4.0212212e-02  -8.5865195e-02   3.9229294e-01   1.7969780e-01   1.3485538e-01   1.0431033e-01  -3.2668369e-01   2.8188349e-01  -2.1168419e-01   3.6889770e-01  -7.9981760e-02  -5.3873117e-03  -1.8914448e-02   2.3345893e-01  -1.6572267e-01  -1.9153910e-01  -8.9073283e-03   2.3795069e-02  -1.5507170e-02   1.9790178e-01  -8.1929754e-02  -3.8634496e-02
   8.2274300e-02   4.1195700e-01  -3.5070766e-01  -2.5162642e-01  -4.0415384e-01  -2.1378679e-01  -1.7152245e-01  -1.1120609e-01  -3.4658839e-01  -3.1709285e-01   2.1920541e-01  -2.4195801e-01   7.3385351e-03  -1.1258562e-01   1.9283521e-01  -1.0360614e-01   3.9189664e-01   3.4881318e-01   2.4534139e-02   3.9739365e-01   1.3717653e-01  -4.1050687e-02  -5.1156884e-01  -4.9563695e-01  -2.6797240e-01  -4.5122874e-01  -1.9354089e-01  -1.9500555e-01   1.6526924e-01   1.4150094e-01  -2.0495271e-01  -3.2788147e-01   4.4837587e-01   2.1610052e-01  -3.4760385e-01  -3.2062708e-01   8.9839527e-02   1.5929587e-02   3.6757845e-01   6.9713804e-03   3.7658430e-01   2.1236492e-01  -4.2499922e-03   1.8689145e-01   1.8867453e-01   3.1356432e-01   2.3080267e-01   2.7917524e-01   2.7187210e-01   1.9026621e-01   4.4925312e-01   4.0978083e-01   4.5489712e-01   1.7651634e-01   4.4238539e-01   1.8697798e-01   3.5288601e-01   4.0173389e-01   2.8772393e-01   5.3319036e-02   1.2485565e-01  -2.3446663e-01   5.4829086e-01   1.4749610e-01  -4.2451995e-01  -3.8908968e-01   1.6371946e-01   8.1004962e-03   7.0654785e-01   1.0000000e+00  -3.7639039e-01  -1.5320849e-01  -3.8433266e-02  -2.8811870e-03  -1.4778340e-01  -2.7009955e-01  -8.2401821e-02  -2.2022781e-01   2.7571139e-01   3.9716609e-01   4.1635235e-01   3.1510763e-01   1.1125405e-01   1.2327510e-01  -3.6100859e-01  -1.6735023e-01  -2.0329557e-01  -4.0486808e-01   2.1328503e-02  -1.3980392e-01  -1.1571871e-01  -1.6540835e-01  -3.9897434e-01  -2.0611469e-01  -1.0159979e-01  -2.5613668e-01   2.4697159e-01  -4.6626217e-02   1.9204436e-01   1.0754127e-01  -6.3227600e-02   1.8561325e-01   3.3616277e-02   2.0168053e-01  -3.7460326e-01  -4.3120465e-01  -1.0735936e-01   8.2502857e-02  -1.8521859e-01  -2.9416973e-01  -1.0099383e-01   2.3743613e-03  -1.2275141e-01   1.1202021e-01  -3.7333198e-01  -2.9748576e-01
  -6.7378256e-02  -3.7405188e-01   5.5466502e-01   3.5434703e-01   4.6315306e-01   3.4092497e-01   4.3594363e-01   2.1756512e-01   3.4966294e-01   3.2049375e-01  -6.4943744e-02  -6.2117153e-02   1.8026824e-01   5.1747817e-02   9.0402799e-02   1.2487455e-01  -4.0498885e-01  -4.7234295e-01   1.5955860e-01  -1.1535409e-01   2.5712994e-01   2.5528439e-01   4.0289250e-01   3.6723354e-01   1.4397594e-01   3.3099140e-01   1.5018471e-01   1.2791469e-01  -1.7536535e-01  -2.6517043e-01   3.2469576e-01   3.7947018e-01  -1.0601185e-01  -3.7390775e-02   3.2930581e-01   3.3803437e-01  -1.8225375e-02  -4.9934719e-02  -2.5914360e-01  -4.7762920e-02  -3.1628934e-01  -2.1389131e-01   1.7854830e-01  -2.0044219e-02  -1.0321654e-01  -1.8853327e-01  -1.5944041e-01  -1.5138914e-01  -1.5575928e-01  -1.7987355e-01  -2.0517232e-01  -2.9782027e-01  -1.6823781e-01  -1.3520547e-01  -1.9627447e-01  -2.2838618e-01  -1.8491869e-01  -2.2469711e-01  -2.0799568e-01   2.7905288e-04   4.4467214e-02   1.7047283e-01  -2.9924515e-01  -7.8689132e-02   3.3245108e-01   2.3121848e-01   1.4525765e-01   1.7908569e-01  -2.1584240e-01  -3.7639039e-01   1.0000000e+00   7.3378924e-01   2.3739799e-01  -2.3449439e-02   2.0344975e-01   1.3090610e-01   1.4696097e-01   1.0643048e-01  -3.0886654e-01  -2.9314429e-01  -4.1375249e-01  -3.9652833e-01  -9.3674926e-02  -2.1949252e-01   2.5119100e-01  -1.1984502e-02   7.7116146e-02   1.4250773e-01   1.1516148e-01   1.4247620e-01   1.8247041e-01   3.3834457e-01   2.3137832e-01   3.2500221e-01  -1.2819678e-02   6.2981876e-02  -1.2433305e-01  -1.7902459e-02  -1.7901566e-01  -7.5950930e-02   1.0887561e-01   1.1774637e-01   1.7086374e-01   5.0559549e-02   2.2958298e-01   2.5905898e-01   1.3345111e-01   3.7019368e-02   5.9134283e-02   8.4833892e-02  -5.6818498e-03  -4.8957198e-02   1.0368107e-02   1.5696794e-02   1.8199995e-01   2.9318536e-02
  -1.6129442e-01  -3.4071958e-01   3.6194104e-01   3.3332518e-01   2.5650142e-01   2.9976633e-01   2.2150839e-01   2.0454561e-01   2.4573980e-01   3.1393545e-01  -9.1775013e-02  -7.8854675e-02   1.2304161e-01   6.7994812e-02  -1.1903668e-02   2.1206883e-01  -3.5597914e-01  -4.4758994e-01   6.2541796e-02  -1.3099982e-01   2.2720228e-01   2.4904646e-01   2.9371864e-01   3.6030702e-01   1.3754576e-01   3.0936651e-01   1.2005782e-01   1.0858253e-01  -2.4595201e-01  -2.9265767e-01   2.4890953e-01   3.2206392e-01  -1.1856186e-01  -2.8007997e-02   3.3518365e-01   4.0826633e-01  -2.8914572e-02   1.0670145e-01  -1.4771787e-01   8.0389155e-02  -2.7588060e-01  -2.0459574e-01   8.8849621e-02  -8.9689030e-02  -7.9611172e-02  -1.9896409e-01  -1.5863189e-01  -1.1773890e-01  -1.7154194e-01  -2.0639265e-01  -2.0099086e-01  -2.7425722e-01  -1.8619348e-01  -1.8522242e-01  -9.6822340e-02  -1.0716462e-01  -2.4950893e-01  -2.3306999e-01  -1.3634546e-01   1.5723181e-02   3.0386132e-02   2.0186355e-01  -2.5205831e-01  -1.7107532e-01   2.3189241e-01   2.5150372e-01   2.2280341e-01   2.7460056e-01  -1.5045443e-01  -1.5320849e-01   7.3378924e-01   1.0000000e+00   1.2438700e-01  -8.1518934e-03   1.0748614e-01   7.0857995e-02  -2.1317854e-02   7.7590518e-02  -3.4665381e-01  -2.3539234e-01  -3.5293943e-01  -3.9722044e-01  -1.9167062e-01  -2.6582460e-01   1.3207184e-01   3.4234904e-02   5.1219021e-02   1.4582030e-01   1.2867503e-01   2.3037284e-01   3.5313471e-01   2.5546205e-01   3.6923340e-01   2.6644458e-01  -1.1535731e-02   7.5092309e-02  -1.3200365e-01   6.5424458e-03  -8.3830187e-02  -9.4339523e-02   2.5275134e-01   1.5299039e-01   2.4699880e-01   6.2650742e-02   1.3146641e-01   1.7765596e-01   1.9304281e-01   5.2681319e-02   1.3862577e-01   6.6799361e-02   3.5633571e-02  -3.1068680e-02   1.5113185e-01   8.7551039e-03   8.4311388e-02   4.5355717e-02
   3.9097940e-01   2.9496723e-01  -3.1665101e-02  -1.1756752e-01  -2.6847832e-01   1.9895704e-02  -7.3202053e-02  -1.3233101e-02  -2.9433889e-01  -6.6138285e-02   4.2963891e-01   2.3699767e-01   9.4290591e-02  -2.4524118e-02   1.9455388e-01  -6.5467740e-02   3.8339558e-01   2.7236762e-01   5.8979965e-01   4.4649046e-01   1.0090265e-02   8.5208369e-02  -1.9069102e-01  -2.4857418e-01  -3.1538329e-01  -2.3185519e-01  -3.6359693e-01  -2.5389393e-01   5.9007091e-01   5.2456021e-01   1.6480118e-01   1.1745870e-01   3.8389716e-01   3.9350824e-01  -2.4908832e-01  -1.8695250e-01  -1.5544841e-01  -9.3577724e-02   6.9101429e-02   1.1238353e-02   2.4645455e-01   4.6535191e-01  -8.8120599e-02  -2.2422517e-02  -4.4736113e-02   9.6082605e-02   2.3859462e-01   3.2280806e-02   6.8970658e-02  -3.1156152e-02   1.9305205e-01   8.2479221e-02   2.2992133e-01   1.5597442e-01   1.6371980e-01   8.7720276e-02   2.0760602e-01  -7.5568607e-03  -1.2509742e-01  -1.2207630e-01  -1.1826755e-01  -1.6947621e-01   2.8066468e-01   2.4425063e-01  -3.8488292e-01  -4.0375931e-01  -2.1014000e-01  -2.0765031e-01  -1.6288459e-02  -3.8433266e-02   2.3739799e-01   1.2438700e-01   1.0000000e+00   6.8592690e-01   8.0920114e-01   5.7225860e-01   3.9009880e-01   2.0713266e-01   2.9301403e-01   1.7595974e-01   4.3630137e-01   2.1270173e-01   4.9514847e-01   5.0694225e-01  -1.2869473e-01  -2.7637491e-01   2.9342118e-01   1.2174351e-01  -2.1154873e-01  -4.3488588e-01  -1.1409747e-01  -6.3522580e-02  -2.1088753e-01  -1.6984135e-01   2.3002633e-01   1.3031699e-01   2.7659788e-01   2.5342348e-01   3.9465629e-01   4.2130920e-01  -4.1628044e-02  -1.0015911e-01   7.2915996e-02   6.3654198e-02   7.9637422e-02  -3.6462568e-02  -3.2956784e-01  -1.6277083e-01  -5.0172822e-02   1.4765877e-01   1.8130608e-01   1.1065810e-01   4.2593566e-02   2.9329648e-01   2.9488516e-02   1.2304052e-02
   1.9532505e-01   3.1516756e-01  -2.1425829e-01  -1.7783395e-02  -4.8507080e-01  -1.3561114e-01  -1.8780040e-01   1.7415154e-01  -4.3915994e-01  -1.8013458e-02   3.2635808e-01   4.9399896e-01  -3.7963644e-02   1.4059208e-01   2.3069267e-02   1.5409291e-02   4.3755649e-01   3.8715804e-01   4.2242343e-01   3.3964213e-01  -1.0724238e-01   1.1315339e-02  -2.6379298e-01  -2.4059229e-01  -5.0153572e-01  -3.2033413e-01  -5.5160338e-01  -3.9095664e-01   6.0898406e-01   7.4551702e-01   1.7777761e-01   2.1191662e-01   4.0265002e-01   5.0437594e-01  -3.5731830e-01  -1.6639777e-01  -2.5629069e-01  -7.5747300e-02   4.6784361e-03   2.5802685e-02   3.2166503e-01   5.0858945e-01  -3.2469576e-01  -1.6105698e-01  -9.3234307e-02   4.9339614e-02   2.0119042e-01  -7.7085283e-03  -6.3915810e-03   8.3779023e-02   1.1540341e-01   1.6823216e-01   1.0010410e-01   1.4694669e-01   1.4210885e-02   5.3062075e-02   4.2173562e-02  -1.0666380e-01  -1.8029937e-01  -3.1472869e-02  -2.7897614e-01  -8.6612802e-02   3.3357415e-01   3.6587834e-01  -4.2264347e-01  -3.2045948e-01  -2.5089273e-01  -9.7431122e-02  -2.1226148e-01  -2.8811870e-03  -2.3449439e-02  -8.1518934e-03   6.8592690e-01   1.0000000e+00   6.6432770e-01   7.8491399e-01   3.8581274e-01   4.5220470e-01   2.8612076e-01   2.3331312e-01   5.4245328e-01   4.1909594e-01   4.9569753e-01   5.7579511e-01  -2.1730525e-01  -2.0321528e-01   1.9390610e-01  -5.6649240e-02  -4.3012915e-01  -4.1023711e-01  -8.7709430e-02  -2.1379593e-01  -1.1332185e-01  -2.6349472e-01   5.8034273e-02   8.9078149e-02   1.3164142e-01   9.0610956e-02   4.1760354e-01   3.3556970e-01   4.1454812e-02  -2.3535104e-01   2.1715480e-01   5.0581495e-02   1.4344235e-01  -8.2130800e-02  -2.6407423e-01  -2.6075794e-01  -4.6761728e-02  -6.2932272e-03   1.3218311e-01   1.2036276e-01   9.9030230e-02   3.8216917e-01   5.1260910e-02  -3.7485637e-02
   2.7900046e-01   1.8572126e-01  -1.5490817e-01  -4.1375014e-02  -1.6792781e-01   1.5358482e-01  -2.0750281e-01   1.2024998e-02  -1.3555164e-01   1.1686868e-01   2.3025426e-01   3.2476252e-01   6.3386497e-02   7.2065383e-02   1.3158768e-01   3.7124022e-02   2.4994417e-01   1.5594387e-01   4.8495414e-01   3.1065444e-01  -2.9614969e-02   9.3749298e-02  -9.6157733e-02  -1.0764845e-01  -2.5090383e-01  -8.9624430e-02  -2.9064342e-01  -1.2489871e-01   4.4378514e-01   4.8581120e-01   1.4481864e-01   1.7936624e-01   2.9719101e-01   4.2962937e-01  -1.0405348e-01  -2.0298750e-02  -2.5280037e-02   3.0134508e-02   6.2836895e-02   1.0073848e-01   2.3125929e-01   4.0157052e-01  -1.1749389e-01  -1.5930315e-03   5.1561077e-02   1.0164233e-01   1.9490170e-01   4.3450889e-02   7.6435313e-02  -9.4486193e-03   3.1359237e-02  -2.0528877e-03   4.4943160e-02   9.3496297e-02  -9.1337645e-03  -8.6485626e-03   7.5314507e-02  -1.4424196e-01  -3.0766391e-01  -2.2097773e-01  -2.9134250e-01  -6.7661231e-02   1.4653194e-01   1.6436314e-01  -2.1579097e-01  -1.9731416e-01  -1.8674463e-01  -6.9881923e-02  -1.3109534e-01  -1.4778340e-01   2.0344975e-01   1.0748614e-01   8.0920114e-01   6.6432770e-01   1.0000000e+00   6.9967497e-01   3.8008054e-01   3.2041534e-01   1.8211799e-01   5.6299461e-02   2.8117793e-01   1.0986659e-01   3.0264656e-01   4.3933182e-01  -1.4472176e-02  -1.0164224e-01   3.5527212e-01   2.5672377e-01  -3.3941712e-01  -4.1322314e-01  -1.6630606e-01  -2.4381923e-01  -7.4650871e-02  -2.6155811e-01   1.9031157e-01   1.2872461e-01   7.5284299e-02   1.3006546e-01   2.1085063e-01   2.2229695e-01  -3.2950765e-02  -1.7696009e-01   1.2969707e-02  -3.9745252e-02   9.7553619e-02  -6.5143121e-02  -2.7121079e-01  -3.3497695e-01   2.8303119e-03   1.6079472e-01   1.8582710e-01   4.1513349e-02   3.5922398e-02   2.5779120e-01   4.7144951e-02  -1.3596007e-02
   1.9684465e-01   1.4444043e-01  -1.2430842e-01   1.0460315e-01  -2.2024945e-01   1.3858958e-02  -1.9381835e-01   1.3616146e-01  -1.8983288e-01   1.9811388e-01   8.8642881e-02   5.2578009e-01  -9.0904958e-02   1.7496410e-01  -6.1469857e-02   9.7396362e-02   2.6825878e-01   2.3191264e-01   4.0965841e-01   2.7690322e-01  -1.4985389e-01   9.9486287e-03  -5.1730139e-02   1.2291742e-03  -3.3161300e-01  -1.1687572e-01  -3.5595535e-01  -2.0029233e-01   3.7701565e-01   5.4011472e-01   1.7195962e-01   2.5143108e-01   2.3007690e-01   4.2119680e-01  -1.5072109e-01   4.6625838e-03  -1.2426384e-01   4.8477760e-02  -5.1528606e-02   6.9937559e-02   2.1216740e-01   4.2169707e-01  -2.5286104e-01  -1.4934790e-01  -1.1677295e-01  -3.7735322e-02   1.3751670e-01  -8.3170037e-02  -5.7509948e-02  -1.5663909e-02  -3.3348626e-02   2.2355752e-03   6.6061102e-02   4.7407230e-02  -1.1175704e-01   1.9848087e-02   2.7607441e-02  -1.6728546e-01  -2.7480682e-01  -9.1803266e-02  -2.9837912e-01   6.2055868e-02   8.2176193e-02   1.9315632e-01  -1.6298930e-01  -8.2344089e-02  -2.3258420e-01  -5.2139326e-02  -3.6623160e-01  -2.7009955e-01   1.3090610e-01   7.0857995e-02   5.7225860e-01   7.8491399e-01   6.9967497e-01   1.0000000e+00   3.7398154e-01   4.7650775e-01   2.0540860e-01   6.7342255e-02   3.1713985e-01   2.4002139e-01   3.0596547e-01   4.6914015e-01  -2.5956594e-02   1.1056119e-02   3.6355778e-01   2.4869133e-01  -3.8521490e-01  -2.7550969e-01   4.8377237e-03  -1.9909210e-01   1.2401480e-01  -1.1648704e-01   1.8607809e-01   2.3591013e-01   7.4656338e-02   1.5806142e-01   2.8184889e-01   2.3472163e-01   1.6348558e-01  -1.9383950e-01   2.6939507e-01  -5.6992909e-03   2.4906842e-01   3.3430924e-02  -2.3430968e-01  -3.3782907e-01   6.2905127e-03   1.2209124e-01   1.2805092e-01   5.2292622e-02   1.0577370e-01   2.2323614e-01   1.3224462e-01  -1.0754922e-02
   3.9442874e-01   2.4940331e-01  -1.5696417e-01  -1.3658542e-01  -2.4510717e-01  -1.5278255e-01   5.9399565e-02  -1.4056907e-01  -1.7269534e-01  -1.3151224e-01   2.9589397e-01   2.5355780e-01   2.1047727e-01   1.5472874e-02   1.1227376e-01  -8.0143222e-02   3.9597809e-01   4.1826511e-01   1.8562048e-01   1.9795982e-01  -4.1127851e-02  -8.3594658e-02  -2.4968877e-01  -2.8270026e-01  -2.0230633e-01  -1.9995802e-01  -1.1512081e-01  -8.7675727e-02   2.3683582e-01   2.9424568e-01  -2.1239194e-01  -1.6435815e-01   2.0606177e-01   2.0140894e-01  -1.3356741e-01  -8.9592827e-02   6.2662003e-02   1.0694929e-01   2.3293317e-01   9.0301289e-02   3.9121436e-01   4.1056020e-01  -1.9504388e-01  -1.9242178e-01  -3.7966519e-01  -2.7582382e-01  -1.3857133e-01  -2.9356754e-01  -1.4431068e-01  -2.7284919e-01   8.0543932e-02  -2.2337793e-02  -1.9449154e-03  -2.8467114e-01   8.5759089e-02  -9.9321388e-02   3.7565882e-01   2.2005808e-02   2.0168034e-01  -1.8559885e-02   1.9072144e-01  -6.4561064e-02   3.8481336e-01   2.3307776e-01  -8.7714999e-02  -1.3376417e-01   2.1414779e-02  -1.3265454e-01  -5.9125848e-02  -8.2401821e-02   1.4696097e-01  -2.1317854e-02   3.9009880e-01   3.8581274e-01   3.8008054e-01   3.7398154e-01   1.0000000e+00   6.4675820e-01   3.2439499e-01   2.7354958e-01   3.6194689e-01   3.3552200e-01   2.5659671e-01   1.7983237e-01  -1.9858444e-01  -1.0103665e-01   5.8775676e-02   3.1369152e-02  -5.4482606e-02  -1.7219238e-01  -3.3906983e-01  -6.8286545e-02  -1.7498689e-01   7.2598257e-02   1.0162927e-01   1.2865037e-01   1.6032304e-01   1.3251813e-02   7.0729390e-02   2.2365658e-01  -1.8539629e-01   1.0596603e-01  -7.1124996e-02   1.0721043e-01  -1.7294863e-03   2.0330924e-02  -8.6552881e-02   7.7024831e-02  -6.9512407e-03   4.9059115e-02  -8.8008645e-02   7.3507776e-03  -5.3044535e-02   2.1257962e-01   4.0886800e-02  -1.7709231e-01
   2.0427065e-02   2.7034526e-02  -2.2961654e-01   2.2081627e-01  -1.6677485e-01  -1.0274933e-02  -1.1419568e-01   1.7614185e-01  -1.7786941e-01   6.9309381e-02  -4.8519723e-02   4.4561852e-01  -1.5644742e-01   2.0904475e-01  -2.6854184e-01  -2.8166518e-02   2.1994197e-01   2.3945036e-01  -3.6964670e-02   4.6337487e-02  -5.4190313e-05   9.1721916e-02  -1.1685926e-01   1.9459005e-02  -1.5851104e-01   3.6400950e-02  -1.0455322e-01  -4.3396307e-02   1.5260279e-01   2.9911090e-01   2.4631595e-02   1.8086816e-01   1.8531095e-01   3.3494064e-01   1.4849185e-01   3.3897669e-01  -3.9864800e-02   1.9409918e-01   5.1231978e-02   1.9530337e-01   2.3937482e-01   2.9203122e-01  -2.6552428e-01  -2.7555651e-01  -2.7503070e-01  -2.7020206e-01  -1.9612192e-01  -3.4236251e-01  -2.4747071e-01  -1.3373164e-01  -1.0355140e-01  -1.8050172e-01  -1.3494949e-01  -4.0035256e-01  -1.4463929e-01  -2.1056383e-01   8.6606815e-02  -8.0826405e-02   2.2427144e-04   1.4491235e-01  -9.8937304e-03   1.9964997e-01   1.3724093e-01   3.4163466e-01   8.5993700e-03   1.4119070e-01   1.8231398e-01   2.6430120e-01  -3.7520508e-01  -2.2022781e-01   1.0643048e-01   7.7590518e-02   2.0713266e-01   4.5220470e-01   3.2041534e-01   4.7650775e-01   6.4675820e-01   1.0000000e+00   1.9499201e-02  -5.0044664e-02   1.4478174e-01   1.5441194e-01   1.0703404e-01   1.4505471e-01  -2.7822684e-01  -3.2543005e-02   5.9844977e-02   2.2136446e-02  -3.3025705e-01  -1.9468620e-01  -9.9780608e-02  -2.4437028e-01   9.3872534e-02  -1.1671007e-01   4.9127117e-02   1.4042016e-01  -5.9339507e-02  -3.9434098e-02   5.7215391e-02   5.2122256e-02   7.3536054e-02  -1.8213962e-01   5.3595060e-02  -5.6112231e-02   1.1838306e-01   8.2772109e-03  -1.3979166e-02  -5.7753066e-02  -3.1120985e-02  -8.0355157e-03  -6.0317863e-02  -8.3205557e-02  -6.8286640e-02   1.8424836e-01   1.0017450e-01  -1.3422983e-01
   5.3379493e-01   6.3061037e-01  -3.0087941e-01  -4.5095538e-01  -3.8246273e-01  -2.6208336e-01  -3.5689423e-02  -3.0015458e-01  -4.3556101e-01  -3.3210765e-01   3.2322603e-01  -1.2787000e-01   1.4146996e-01  -1.5353960e-01   1.4107178e-01  -1.5901897e-01   7.6661996e-01   6.9580823e-01   2.5536295e-01   4.1043522e-01  -5.3913011e-02  -9.9521951e-02  -3.1450614e-01  -4.1029542e-01  -7.2520189e-02  -3.5171514e-01  -1.6340553e-01  -1.3070638e-01   4.8561899e-01   4.4961150e-01  -2.2546675e-01  -3.6207641e-01   3.8461946e-01   2.0276510e-01  -4.1210083e-01  -4.9004836e-01   1.5968084e-01   8.1010929e-02   3.8658442e-01   6.1559490e-02   3.5186078e-01   5.6494465e-01  -2.5754742e-02   1.5056052e-01  -5.1344085e-02   2.2998143e-01   2.3688669e-01   1.1576343e-01   2.2351330e-01   1.3338505e-01   3.6208563e-01   3.5052251e-01   3.2805473e-01   1.9687025e-01   3.5357075e-01   3.3990447e-01   5.7948248e-01   2.9813896e-01   1.8358590e-01  -2.1010764e-01   1.1290762e-01  -3.2379956e-01   5.3088270e-01   9.2505618e-02  -2.8971055e-01  -3.8441263e-01  -3.8418049e-01  -4.9455065e-01   3.3763995e-01   2.7571139e-01  -3.0886654e-01  -3.4665381e-01   2.9301403e-01   2.8612076e-01   1.8211799e-01   2.0540860e-01   3.2439499e-01   1.9499201e-02   1.0000000e+00   8.2074189e-01   7.4761947e-01   7.7497485e-01   2.7815167e-01   4.2932000e-01  -3.1910342e-01  -1.3137525e-01  -1.0469454e-01  -1.3770658e-01   1.3384483e-02  -2.7051889e-01  -3.1173725e-01  -1.9898573e-01  -3.9161553e-01  -1.5720968e-01   2.6681169e-01   1.0174271e-01   4.2117995e-01   2.5741578e-01   3.6497420e-01   3.5637143e-01  -2.6612565e-01   3.7252994e-02  -6.1576824e-02   2.2395850e-01  -1.3238566e-02  -1.3673070e-01  -3.1443688e-01  -1.2572789e-01  -6.3231328e-02   2.4472928e-03   9.9262138e-02   2.6172894e-01   6.6309363e-02   2.4939960e-01  -1.4314107e-02  -4.0069047e-02
   5.3657438e-01   6.7669301e-01  -2.8209899e-01  -5.6665827e-01  -3.6770759e-01  -3.0902017e-01  -9.3885505e-02  -4.1594547e-01  -4.0002921e-01  -4.4246097e-01   2.8788834e-01  -2.3938784e-01   1.1506591e-01  -2.5641915e-01   9.6857128e-02  -2.2996714e-01   7.1303907e-01   6.9268231e-01   2.7518991e-01   4.5464545e-01  -2.5359250e-02  -9.2007225e-02  -3.0147035e-01  -4.5249851e-01  -3.8585989e-02  -3.3433878e-01  -1.0780470e-01  -8.7611087e-02   3.5063249e-01   3.7344157e-01  -1.8926557e-01  -3.4741656e-01   3.3201371e-01   7.3972874e-02  -4.2165518e-01  -5.2129412e-01   1.9323147e-01   3.5128097e-02   4.5611022e-01   1.0319982e-01   3.8957932e-01   4.7322848e-01   7.8965818e-02   1.5849004e-01   4.2724168e-03   2.0828017e-01   2.8727635e-01   1.5441106e-01   2.5688437e-01   6.6536327e-02   3.3512447e-01   3.3880840e-01   2.7313366e-01   2.3799232e-01   3.6494693e-01   3.0961837e-01   5.7385805e-01   3.4220123e-01   7.8524150e-02  -3.4344853e-01   3.9082589e-03  -5.0251514e-01   4.0383865e-01  -8.9174148e-02  -3.3393215e-01  -4.6777021e-01  -3.9511460e-01  -5.3399314e-01   5.0821781e-01   3.9716609e-01  -2.9314429e-01  -2.3539234e-01   1.7595974e-01   2.3331312e-01   5.6299461e-02   6.7342255e-02   2.7354958e-01  -5.0044664e-02   8.2074189e-01   1.0000000e+00   7.1065096e-01   7.9250048e-01   2.9698815e-01   3.4739417e-01  -2.2455701e-01  -1.5169836e-01  -2.1078846e-01  -2.1294740e-01   1.7862485e-02  -3.0334063e-01  -3.5500533e-01  -1.4403813e-01  -4.6716188e-01  -1.0105604e-01   1.8036717e-01   2.0940482e-02   4.2288093e-01   1.6409140e-01   3.0740965e-01   2.6777952e-01  -3.4661315e-01   5.6337628e-02  -9.0071600e-02   3.2448748e-01  -1.1898348e-02  -3.6055111e-02  -1.7543491e-01  -2.6706974e-02  -4.3964026e-02  -5.1746805e-02   7.5149419e-02   2.5109791e-01   1.3817837e-01   3.2455690e-01   2.3780286e-02   2.3647586e-03
   4.8213074e-01   6.1146462e-01  -4.0804220e-01  -4.6646630e-01  -6.4872097e-01  -3.4444367e-01  -2.5644861e-01  -2.5008873e-01  -6.5757763e-01  -4.4604469e-01   5.0617872e-01   9.5349354e-02  -2.0969683e-02  -1.4996784e-01   9.9284385e-02  -2.2576425e-01   8.6756159e-01   7.8589119e-01   3.3252614e-01   5.3939458e-01  -5.9871330e-02  -9.1129729e-02  -5.6452676e-01  -6.3658112e-01  -4.2600310e-01  -5.7809100e-01  -4.3766180e-01  -3.5328190e-01   6.8549985e-01   7.4291730e-01  -1.5672486e-01  -2.9207991e-01   5.2153311e-01   4.0022017e-01  -6.2631925e-01  -5.7333742e-01   2.9161247e-02   4.7411547e-02   3.1944252e-01   2.1151546e-02   4.8577680e-01   6.5984521e-01  -1.7617335e-01   8.6103363e-02  -4.6135904e-02   2.2039577e-01   3.0408140e-01   1.4587081e-01   2.1965678e-01   7.2092980e-02   4.3238500e-01   3.4631631e-01   4.0724045e-01   1.3309978e-01   3.3116493e-01   2.2984034e-01   4.9788677e-01   1.9343086e-01   1.3154449e-01  -2.3215321e-01  -4.5154743e-02  -3.9092061e-01   7.2241847e-01   3.1017790e-01  -6.1658830e-01  -6.1878026e-01  -3.8803455e-01  -4.8329719e-01   2.8433457e-01   4.1635235e-01  -4.1375249e-01  -3.5293943e-01   4.3630137e-01   5.4245328e-01   2.8117793e-01   3.1713985e-01   3.6194689e-01   1.4478174e-01   7.4761947e-01   7.1065096e-01   1.0000000e+00   7.9996869e-01   5.2377075e-01   5.9797704e-01  -3.7299432e-01  -3.0811463e-01  -7.2706599e-02  -3.1461903e-01  -1.9433578e-01  -4.4544696e-01  -3.4662990e-01  -2.9011611e-01  -5.4345630e-01  -3.4274038e-01   1.1373500e-01  -5.8562587e-02   3.3681046e-01   5.7031137e-02   4.3206238e-01   3.8619918e-01  -2.4906087e-01  -2.6669023e-03  -5.4324113e-02   2.4704707e-01  -2.1819931e-01  -2.6666978e-01  -4.2840762e-01  -1.3533524e-01  -1.0309008e-01  -6.2347566e-02   3.8168191e-02   1.7033634e-01  -1.4069740e-02   2.6816958e-01  -1.8354650e-01  -1.5978822e-01
   3.7810661e-01   5.8328565e-01  -4.0662112e-01  -4.0821937e-01  -4.1926678e-01  -2.5148027e-01  -1.6098971e-01  -2.1211149e-01  -5.2257870e-01  -3.0931272e-01   1.5093702e-01   4.8153961e-03  -8.2632406e-02  -8.9312023e-02  -9.7968040e-04  -1.2651363e-01   7.4710585e-01   7.6824330e-01   9.4733048e-02   3.5208391e-01   4.7616963e-02  -4.1380920e-02  -3.5029194e-01  -3.9121729e-01  -1.6447268e-01  -3.3799910e-01  -1.8856966e-01  -1.1984606e-01   4.1223008e-01   5.3515398e-01  -1.6907037e-01  -2.5810357e-01   4.3503925e-01   2.9087510e-01  -4.5949521e-01  -4.5865494e-01   1.3429499e-01   1.3400648e-01   4.1599455e-01   1.2912733e-01   5.6499696e-01   6.3920743e-01  -2.2489074e-02   1.3862321e-01   4.1283544e-02   3.0803544e-01   4.0045355e-01   2.1825620e-01   3.6653665e-01   3.0964022e-01   5.1035673e-01   4.9138623e-01   3.8881529e-01   2.6037977e-01   3.4206830e-01   3.4720280e-01   5.2474675e-01   2.6380489e-01   7.0467820e-02  -2.6170777e-01  -6.8251539e-02  -3.1258839e-01   5.8409124e-01   2.7639679e-01  -4.1603172e-01  -4.4176949e-01  -3.9669514e-01  -4.4639007e-01   2.4909703e-01   3.1510763e-01  -3.9652833e-01  -3.9722044e-01   2.1270173e-01   4.1909594e-01   1.0986659e-01   2.4002139e-01   3.3552200e-01   1.5441194e-01   7.7497485e-01   7.9250048e-01   7.9996869e-01   1.0000000e+00   3.6774990e-01   5.2441882e-01  -3.3353796e-01  -9.7668024e-03  -1.0873694e-01  -2.3085220e-01  -1.8198602e-01  -3.1147707e-01  -2.6564653e-01  -2.5986767e-01  -3.1136546e-01  -1.7049137e-01   1.4847032e-01   6.6007401e-02   3.8886600e-01   1.3610546e-01   3.8200676e-01   2.8931718e-01  -1.4526063e-01  -4.2966626e-02   5.5324872e-02   1.8479557e-01  -5.7472827e-04  -1.4092418e-01  -3.2343753e-01  -1.4225551e-01  -3.9753453e-02  -6.7224110e-02  -2.1838328e-02   1.8238778e-01   9.1083769e-02   3.1510320e-01  -1.7837262e-02  -1.5577594e-01
   2.7641921e-01   2.6725171e-01  -5.4015691e-02  -2.2738934e-01  -2.8434331e-01  -3.3691314e-01  -1.8394954e-01  -1.7555721e-01  -4.1779899e-01  -3.7494940e-01   3.0837396e-01   2.3058341e-01  -1.4507547e-01  -2.1314281e-01   5.8239308e-02  -2.4487211e-01   4.3882883e-01   3.8818405e-01   5.9107420e-01   5.7786571e-01  -2.0942250e-01  -1.7736603e-01  -2.0166708e-01  -4.1458091e-01  -5.6210353e-01  -5.3271193e-01  -4.6776367e-01  -5.1221119e-01   6.1776051e-01   6.1169684e-01   2.7434340e-01   1.4510409e-01   4.5304828e-01   4.0858473e-01  -4.9993431e-01  -3.9922081e-01  -3.5979880e-01  -2.8785297e-01  -1.2258870e-01  -3.0639357e-01   3.0779233e-01   3.5882184e-01  -2.5609660e-01  -1.9281668e-01  -3.9639756e-02   1.1247588e-01   1.7120039e-01  -8.1803216e-02   5.7595264e-02  -8.1979086e-02   1.4483882e-01   7.6879209e-02   1.6890808e-01   1.4492567e-01  -3.9458030e-02  -9.8078307e-02   1.9295717e-01  -6.8594049e-02  -1.4375126e-01  -1.5839189e-01  -2.2274344e-01  -3.4078847e-01   2.9444647e-01   2.6340458e-01  -5.4264126e-01  -5.6927946e-01  -3.1184120e-01  -3.4903353e-01   8.1544351e-02   1.1125405e-01  -9.3674926e-02  -1.9167062e-01   4.9514847e-01   4.9569753e-01   3.0264656e-01   3.0596547e-01   2.5659671e-01   1.0703404e-01   2.7815167e-01   2.9698815e-01   5.2377075e-01   3.6774990e-01   1.0000000e+00   6.1895905e-01  -1.2025930e-01  -3.2208808e-01   2.8010256e-01  -1.2847490e-01  -2.6877924e-01  -4.8096562e-01  -1.6746077e-01   5.7927744e-02  -4.0884328e-01  -1.5399510e-01   2.7297899e-02  -4.3737447e-04   2.8786881e-02   2.1957690e-02   3.2927615e-01   3.9133869e-01  -2.0938901e-01  -1.1533936e-02  -6.8705104e-02   2.9247557e-01  -1.1270562e-01   3.3838946e-03  -3.6134180e-01  -6.4285743e-02   1.1129457e-01  -2.3868290e-01  -2.1728312e-01   2.0655144e-01  -1.0782967e-02   3.4865967e-01  -1.9817482e-02  -1.3087319e-01
   2.1304684e-01   3.3778147e-01  -2.5810628e-01  -2.2464958e-01  -3.6179886e-01  -1.7967254e-01  -3.1314770e-01  -7.9976795e-02  -4.0082662e-01  -1.3324311e-01   2.5244640e-01   3.9719456e-01  -4.2634840e-02   1.1505673e-01   1.6079937e-01   9.3724656e-02   5.6973358e-01   5.5472002e-01   3.1342612e-01   3.9473589e-01  -1.4847167e-01  -5.2626704e-02  -1.9092221e-01  -3.0825145e-01  -4.8180299e-01  -4.2262552e-01  -4.0745203e-01  -3.6126373e-01   6.2021792e-01   7.5139833e-01   1.4594242e-01   1.3442901e-01   4.1595770e-01   5.1676200e-01  -3.6683052e-01  -2.9050456e-01  -1.4048169e-01  -1.4496785e-01   1.0335995e-01  -1.0019210e-01   3.6457503e-01   5.1458665e-01  -1.5475867e-01   6.3917246e-02   8.4170925e-02   2.6447662e-01   3.7447643e-01   1.4900536e-01   9.9173484e-02   1.3241872e-01   2.0100304e-01   1.7769384e-01   3.1756280e-01   1.8692493e-01   4.7863605e-02   4.4112632e-02   2.0757340e-01   3.6463861e-02  -6.3368803e-02  -1.3392433e-02  -1.7277815e-01  -1.4109473e-01   4.0939014e-01   3.8258346e-01  -4.4862231e-01  -4.6997743e-01  -2.7857571e-01  -2.5673308e-01   3.1404366e-02   1.2327510e-01  -2.1949252e-01  -2.6582460e-01   5.0694225e-01   5.7579511e-01   4.3933182e-01   4.6914015e-01   1.7983237e-01   1.4505471e-01   4.2932000e-01   3.4739417e-01   5.9797704e-01   5.2441882e-01   6.1895905e-01   1.0000000e+00  -1.5267398e-01  -2.1548708e-01   3.3807066e-01   6.1341304e-02  -3.4755451e-01  -5.2461578e-01  -2.5520859e-01  -3.1680272e-01  -2.3533525e-01  -3.6188198e-01   4.9743954e-02   8.8207290e-03   1.3158919e-01   2.0036562e-02   2.9534502e-01   2.5580537e-01  -4.1242353e-02  -2.5572000e-01  -1.0385679e-03   2.0233916e-02  -4.8905521e-02  -2.6272321e-01  -3.9264951e-01  -3.4685557e-01  -1.2394015e-01   3.2472125e-02  -8.1933109e-03  -5.4640616e-02  -1.1342178e-01   2.4330102e-01  -1.1533641e-01  -1.9446738e-01
   1.8179389e-02  -3.2137911e-01   4.5728206e-01   1.4694331e-01   4.4877306e-01   1.0429208e-01   1.6064170e-01   8.6225119e-03   6.0943642e-01   2.6404038e-01  -8.4025748e-02  -6.3955228e-02   2.9108486e-01   8.1014536e-02   2.6286515e-01   3.2266813e-01  -4.8698282e-01  -4.9560678e-01   5.7517090e-02  -1.8980949e-01   1.2078788e-01   6.9147854e-02   6.3185649e-01   4.3543268e-01   3.8166245e-01   3.4736451e-01   4.2067898e-01   2.8307800e-01  -3.9864100e-01  -3.7089955e-01   1.8919236e-01   2.4142416e-01  -2.1472055e-01  -1.2424776e-01   4.1200525e-01   2.2974357e-01   2.5961336e-01   1.2040012e-02  -1.1798673e-01   8.8271196e-02  -3.2918853e-01  -3.2745150e-01   3.0596543e-01   2.3329879e-01   1.8424043e-01  -4.8626291e-02   5.8234698e-02   1.7693174e-01  -2.4068664e-02  -2.1358836e-01  -2.2704935e-01  -1.6069030e-01  -4.0812689e-01   9.9422108e-02  -1.2608281e-01   1.2964028e-02  -3.7354549e-01  -3.0090725e-01  -2.9355289e-01  -3.6076169e-01  -1.6173395e-01   1.0201285e-01  -4.5180596e-01  -4.0979662e-01   6.1582818e-01   3.8955532e-01   3.2387741e-02   8.7591912e-02   6.2494837e-04  -3.6100859e-01   2.5119100e-01   1.3207184e-01  -1.2869473e-01  -2.1730525e-01  -1.4472176e-02  -2.5956594e-02  -1.9858444e-01  -2.7822684e-01  -3.1910342e-01  -2.2455701e-01  -3.7299432e-01  -3.3353796e-01  -1.2025930e-01  -1.5267398e-01   1.0000000e+00   4.8152707e-01   4.0220273e-01   4.6355980e-01   2.9246943e-01   3.5384943e-01   7.3253225e-02   3.0480735e-01   2.3785941e-01   3.1847521e-01   6.9022593e-02   1.2223537e-01  -1.1655313e-01   2.8459023e-02  -3.8651827e-01  -2.6225531e-01  -3.8918724e-02   9.8816004e-02  -1.3476489e-01   7.6196183e-02   1.5595226e-01   3.3874985e-01   1.2506646e-01   2.9997277e-02   7.4493665e-02   2.6034564e-01   2.3434847e-01  -3.8459759e-02   6.7694664e-03  -1.1334633e-01   1.8181402e-01   6.3255010e-02
  -8.1517885e-02  -1.0098459e-01   8.7602092e-02   3.8773602e-01   2.5038913e-01   1.9414207e-01   1.6044371e-02   1.1576522e-01   3.0568468e-01   4.0606694e-01  -5.4634372e-01  -2.6622154e-02  -7.9522480e-02   1.5362264e-01  -1.5529688e-01   3.5489025e-01  -3.0470771e-01  -2.4826072e-01  -2.9621915e-01  -2.1901637e-01   1.8700014e-01   1.1472321e-01   4.7277532e-01   6.0738894e-01   4.8840510e-01   5.0298468e-01   5.2002461e-01   5.1552630e-01  -6.2867834e-01  -4.8048901e-01  -9.7502270e-02   9.8227890e-02  -9.0584014e-02  -3.0280416e-02   4.1421616e-01   3.0766207e-01   3.2905974e-01   4.0814093e-01   2.0065752e-01   4.1803860e-01   2.3012317e-03  -1.2867538e-02   2.6502344e-01   2.6113876e-01   2.2634616e-01   1.5911780e-01   1.5998763e-01   3.1216812e-01   2.3788707e-01   2.2880394e-01   2.3356446e-01   2.9955980e-01  -8.4381300e-02   2.7271261e-01   8.3628571e-02   3.8069454e-01  -4.4980048e-02  -8.8372745e-02  -2.2169269e-01  -3.5707025e-01  -1.6742038e-01   3.1558982e-01  -1.8538280e-01  -1.8326303e-01   5.9971753e-01   6.0001980e-01   2.1542950e-01   2.7968781e-01   3.0875122e-02  -1.6735023e-01  -1.1984502e-02   3.4234904e-02  -2.7637491e-01  -2.0321528e-01  -1.0164224e-01   1.1056119e-02  -1.0103665e-01  -3.2543005e-02  -1.3137525e-01  -1.5169836e-01  -3.0811463e-01  -9.7668024e-03  -3.2208808e-01  -2.1548708e-01   4.8152707e-01   1.0000000e+00   3.4252863e-01   5.1460404e-01   1.0638538e-01   6.0767706e-01   1.9608748e-01   3.2513941e-02   5.0731291e-01   2.1196407e-01   1.8608462e-02   1.8711827e-01  -9.2241110e-02   1.2692652e-01  -2.2726963e-01  -2.1552074e-01   2.1382786e-01   8.0378069e-02   6.5079002e-02  -8.5370618e-02   1.5450901e-01   1.5089549e-01   2.1723550e-02  -7.8668870e-03   4.1100004e-02  -3.4422326e-02  -6.5400810e-02  -1.1767317e-01   4.4135998e-02  -1.0888053e-01   1.5235903e-01  -6.0844465e-02
   8.7438840e-02  -3.2704527e-02   8.4498214e-02   1.7753044e-01   8.7010096e-02   8.4279162e-02  -2.0911174e-01  -1.3750710e-02   1.2273883e-01   1.9542268e-01  -1.2781919e-01   1.1792258e-01  -1.2563978e-02  -7.0399366e-02   5.9424540e-02   1.1776327e-01  -7.9175194e-02  -8.9682389e-02   2.4245577e-01   1.6822347e-01  -1.0158478e-01  -2.9535541e-03   2.5285383e-01   1.8914337e-01  -1.1848620e-01  -3.0442890e-02   8.5837114e-02   3.8567105e-02  -6.7529448e-02   3.7169048e-02   7.4596083e-02   2.0496136e-01   5.7100380e-02   1.8254973e-01   1.1187695e-01   9.4017683e-02   5.8905088e-02   4.2461603e-02   1.1437047e-01   1.6370351e-01   8.5968096e-02   2.0972437e-01   5.3092403e-02   1.3250588e-01   2.0416007e-01   1.6942730e-01   3.6259384e-01   2.6204655e-01   2.1314712e-02  -7.0410453e-03   7.0669064e-02   1.4692691e-01   1.0912142e-01   2.9937017e-01   1.1523920e-01   1.8219875e-01  -8.7204211e-02  -1.8529505e-01  -2.1552594e-01  -1.5509039e-01  -2.5941083e-01   8.8295108e-02  -1.6188459e-01  -8.6923615e-03   7.3086582e-02   3.7517508e-02  -3.3710132e-02   6.1413409e-02  -3.3226464e-02  -2.0329557e-01   7.7116146e-02   5.1219021e-02   2.9342118e-01   1.9390610e-01   3.5527212e-01   3.6355778e-01   5.8775676e-02   5.9844977e-02  -1.0469454e-01  -2.1078846e-01  -7.2706599e-02  -1.0873694e-01   2.8010256e-01   3.3807066e-01   4.0220273e-01   3.4252863e-01   1.0000000e+00   6.7988744e-01   2.2521411e-02   2.6770656e-02  -4.1723564e-02  -4.4043446e-02   1.3482405e-01   1.8133863e-02   2.1983407e-01   2.7190875e-01   6.6780271e-02   1.5654245e-01   2.5690538e-02  -9.9352935e-03   2.9434017e-02  -8.8093556e-02  -5.9474337e-02  -1.1390610e-02   9.8363580e-03   4.2909016e-02  -1.9411454e-01  -1.2112283e-01   3.5464183e-02   1.3518559e-01   9.7356932e-02  -1.6074872e-01  -9.3680240e-04  -1.2592849e-02  -6.3721240e-02  -1.2281649e-01
   1.9865960e-01  -5.5585393e-02   1.2151908e-01   1.5021885e-01   3.3773395e-01   2.5894418e-01  -7.2309031e-02  -1.6454816e-01   3.3928705e-01   2.3513214e-01  -3.0138154e-01  -5.0320422e-02   1.2042903e-01  -3.0594060e-02  -3.2143117e-02   2.1577721e-01  -2.2328321e-01  -1.7591915e-01   1.9191706e-02  -1.3146253e-01  -1.3491325e-02   1.4334769e-01   3.9240542e-01   4.4164608e-01   3.4879229e-01   3.6801788e-01   4.4088885e-01   4.6204815e-01  -4.6239330e-01  -3.5746287e-01  -1.3289874e-01   1.6349849e-02  -2.9285653e-01  -1.9289713e-01   4.1201215e-01   2.4722009e-01   3.3609503e-01   2.0579029e-01   2.7546666e-01   4.0561560e-01  -3.7963405e-02   7.4942311e-02   2.9673841e-01   1.8875534e-01   1.1052890e-01  -2.7394172e-02   1.6830651e-01   1.4935131e-01  -2.0408011e-02  -1.5266530e-02  -4.4888080e-02   1.2186677e-02   3.5130739e-02   2.2020980e-01   1.7379200e-01   3.4360852e-01   1.6769108e-02  -3.2679558e-02  -9.4332344e-02  -1.7485925e-01  -1.4802794e-02   1.8560722e-01  -3.6684525e-01  -2.8247689e-01   4.6322979e-01   3.2543698e-01   5.5508438e-02  -1.0440126e-02  -1.1994892e-03  -4.0486808e-01   1.4250773e-01   1.4582030e-01   1.2174351e-01  -5.6649240e-02   2.5672377e-01   2.4869133e-01   3.1369152e-02   2.2136446e-02  -1.3770658e-01  -2.1294740e-01  -3.1461903e-01  -2.3085220e-01  -1.2847490e-01   6.1341304e-02   4.6355980e-01   5.1460404e-01   6.7988744e-01   1.0000000e+00   2.5797720e-01   3.1887423e-01   8.2528187e-03  -4.6762025e-04   3.7054564e-01   2.0814973e-01   2.6658544e-01   4.0352157e-01   6.7939192e-02   3.1304575e-01  -9.7496537e-02  -4.2014468e-02   1.0085582e-01  -2.4509927e-02  -6.3790600e-02  -1.7082289e-03   3.4023165e-01   3.4031301e-01   1.4880713e-01   7.9291379e-02   9.7675593e-02   3.1340191e-01   1.8447941e-01  -1.9494094e-01   1.6804448e-01   3.2118746e-03   2.7900651e-01   1.5363874e-01
   2.4639639e-01  -2.3580503e-03   2.3620537e-01  -6.6598133e-02   2.7806951e-01  -3.7064698e-02   4.7731420e-01  -6.8705398e-02   3.6498190e-01  -2.8787630e-02   1.9865219e-01  -4.0351732e-01   5.4455052e-01  -2.0557110e-02   3.6416522e-01   1.2391205e-01  -1.2686057e-01  -9.9392324e-02  -1.7387350e-01  -2.6497133e-01   9.7992782e-02  -3.8080444e-02   1.7900318e-01   1.0416196e-01   4.0194541e-01   1.2287361e-01   4.3868851e-01   3.1747134e-01  -3.5058338e-01  -4.6873477e-01  -2.4850941e-01  -2.7819050e-01  -2.7539525e-01  -3.6017060e-01   1.3222683e-01  -7.8929268e-02   2.8706471e-01   8.0307058e-02   3.4055290e-01   1.8670107e-01  -1.1384946e-01  -1.6015617e-01   1.9361441e-01   7.3623406e-02  -2.9170483e-01  -3.0701167e-01  -1.7442148e-01  -1.3947135e-01  -1.8690690e-01  -1.7748137e-01  -2.8642171e-03  -7.1471582e-02   6.6213439e-02  -2.4937130e-02   4.2471749e-01   2.3598785e-01   1.3135511e-01   1.8016504e-01   4.7990604e-01   2.7200240e-02   6.4853941e-01   1.1313256e-01  -6.8745756e-02  -3.0477623e-01   3.6543328e-01   2.6969168e-01   8.6754220e-02  -1.9043834e-01   2.8906149e-01   2.1328503e-02   1.1516148e-01   1.2867503e-01  -2.1154873e-01  -4.3012915e-01  -3.3941712e-01  -3.8521490e-01  -5.4482606e-02  -3.3025705e-01   1.3384483e-02   1.7862485e-02  -1.9433578e-01  -1.8198602e-01  -2.6877924e-01  -3.4755451e-01   2.9246943e-01   1.0638538e-01   2.2521411e-02   2.5797720e-01   1.0000000e+00   5.3651322e-01  -3.0604042e-02   2.7702095e-01   2.0574392e-02   4.3805727e-01   1.9930676e-01   1.3648929e-01   2.5753790e-01   1.8482460e-01  -8.7416528e-02  -5.4887169e-03  -1.3315091e-01   4.2110753e-01  -1.4394722e-02   3.6218542e-01   1.5774160e-01   3.8590164e-01   4.4546161e-01   5.2026601e-01  -1.7676655e-02   1.4684760e-01   6.0876258e-02  -8.4283456e-02   9.1511752e-02   4.9408848e-02   2.6622309e-01   2.8810217e-01
  -2.5216206e-01  -3.0789353e-01   3.2147442e-01   4.7700226e-01   3.0440796e-01   1.4422006e-01   3.6150900e-01   3.0660826e-01   4.3418958e-01   4.0120638e-01  -2.9368495e-01  -8.9188185e-02   2.2511560e-01   2.9066383e-01   8.3275689e-02   4.5642377e-01  -4.8218636e-01  -4.2438508e-01  -4.2425862e-01  -4.4870888e-01   1.3763201e-01   6.4397976e-02   4.5802735e-01   5.9836023e-01   4.4581388e-01   4.2233237e-01   4.5791555e-01   4.0178910e-01  -6.3715627e-01  -6.1282665e-01  -1.1890584e-01   2.3631340e-02  -3.3830222e-01  -2.6844907e-01   3.4794366e-01   2.3257819e-01   2.4316951e-01   2.6579422e-01   8.5726950e-02   2.3386190e-01  -2.7003564e-01  -3.2219489e-01   1.8037349e-01   7.9572657e-02  -1.2523517e-01  -2.1887153e-01  -2.0234397e-01   9.8270096e-03  -9.8852338e-02  -2.0175880e-02   1.4578502e-02   5.3605401e-02  -1.1254595e-01   5.7093950e-02   8.1668567e-02   2.4255881e-01  -1.7123489e-01  -1.4648494e-01   2.0073907e-01   4.2344394e-02   3.1201155e-01   4.5504446e-01  -1.5636265e-01  -1.4791613e-01   5.9428010e-01   6.4731157e-01   2.2987173e-01   1.8188855e-01  -2.0592840e-02  -1.3980392e-01   1.4247620e-01   2.3037284e-01  -4.3488588e-01  -4.1023711e-01  -4.1322314e-01  -2.7550969e-01  -1.7219238e-01  -1.9468620e-01  -2.7051889e-01  -3.0334063e-01  -4.4544696e-01  -3.1147707e-01  -4.8096562e-01  -5.2461578e-01   3.5384943e-01   6.0767706e-01   2.6770656e-02   3.1887423e-01   5.3651322e-01   1.0000000e+00   3.1909525e-01   2.7345371e-01   4.8757166e-01   3.9505253e-01  -1.4906939e-01   2.6134392e-02  -1.7087940e-01   4.0826712e-02  -2.7632164e-01  -2.1952341e-01   2.3644739e-01   2.5105005e-01   1.4278668e-01   3.9842768e-02   7.5352423e-02   2.3991761e-01   3.3632044e-01   3.5168340e-01  -1.2061094e-02  -8.2736563e-02  -1.4880442e-01  -1.3687483e-01   1.0186300e-02  -2.2232021e-01   1.7873869e-01   1.3332414e-01
  -3.0895755e-01  -3.1509297e-01   1.4906397e-01   3.3633677e-01   1.0437519e-01   1.5626309e-01   9.8290955e-02   2.9325047e-01   2.0056415e-01   3.8669439e-01  -2.9028000e-01   2.0170714e-02  -1.7815069e-01   1.3227803e-01  -1.2947757e-01   1.8555037e-01  -3.6413429e-01  -3.2630543e-01  -2.7991989e-02  -1.3105203e-01  -6.2265176e-02   1.6414980e-03   1.9727297e-01   3.1810282e-01   1.5102570e-02   1.1002561e-01  -2.6222804e-02   4.0994241e-02  -2.4815124e-01  -2.8613127e-01   2.5420292e-02   1.0102132e-01  -2.2932007e-01  -1.3192081e-01   1.4164224e-01   2.2884546e-01  -2.0312272e-01   1.2674380e-01  -3.8851971e-01  -2.0278410e-01  -3.6995663e-01  -3.4641631e-01  -6.0219003e-02  -1.6341997e-01   7.2002151e-02  -1.6495011e-03  -1.0673021e-01   8.2580095e-02  -5.4858475e-02   9.5010890e-02  -1.6383306e-01  -6.4987930e-02  -1.5957976e-01   1.0469822e-01  -1.9254630e-01   4.2532553e-02  -3.7146271e-01  -2.6239953e-01  -1.6746205e-01   1.5742070e-01  -1.7196193e-01   2.9019697e-01  -2.6523524e-01  -8.8223664e-02   1.5351303e-01   2.6127738e-01   8.7194422e-02   2.7643946e-01  -2.6953669e-01  -1.1571871e-01   1.8247041e-01   3.5313471e-01  -1.1409747e-01  -8.7709430e-02  -1.6630606e-01   4.8377237e-03  -3.3906983e-01  -9.9780608e-02  -3.1173725e-01  -3.5500533e-01  -3.4662990e-01  -2.6564653e-01  -1.6746077e-01  -2.5520859e-01   7.3253225e-02   1.9608748e-01  -4.1723564e-02   8.2528187e-03  -3.0604042e-02   3.1909525e-01   1.0000000e+00   5.9324913e-01   7.1628331e-01   4.8057570e-01  -6.9513334e-02   7.1763791e-02  -1.6395063e-01   1.6952779e-01   2.9972476e-01   2.2933378e-01   6.9799172e-01   2.6310246e-01   6.5654425e-01   1.3278685e-01   2.4306316e-01   1.5593805e-01   2.9508641e-01   1.7633099e-01   1.7157631e-01   6.9587422e-02   1.2646577e-01   3.1736720e-01   4.3670510e-01   5.3544366e-02   1.2370637e-01   4.1242340e-02
   2.1349911e-02  -2.2968563e-01   4.4784279e-01   2.9755745e-02   1.3659866e-01  -2.0230684e-01   4.2708493e-01  -6.3389448e-02   3.3574725e-01   5.8359268e-03   5.4997646e-02  -1.5254253e-01   2.0990268e-01  -1.5417404e-01   1.7963947e-01  -6.7842836e-02  -3.8680320e-01  -3.4395779e-01   2.2149086e-01  -6.5936706e-02  -1.8184943e-01  -2.7417065e-01   2.5278085e-01   4.3318804e-02   6.2175426e-03  -1.4121492e-01  -1.2394089e-03  -1.1000418e-01  -1.9699559e-01  -3.3552513e-01  -6.0680535e-02  -7.5796091e-02  -3.1002586e-01  -3.6426293e-01  -6.5408835e-02  -8.0486613e-02  -1.7477665e-01  -1.0882714e-01  -3.7487129e-01  -4.1569875e-01  -3.5417578e-01  -4.1095111e-01  -6.4450521e-02  -2.3473058e-01  -1.6405142e-01  -2.0630083e-01  -2.9046903e-01  -8.5047894e-02  -1.8824889e-01  -2.0294708e-01  -1.9686852e-01  -1.4428410e-01  -2.3835939e-01   1.7523257e-02  -1.3114729e-01  -9.5962317e-02  -2.7321028e-01  -3.3334169e-01   1.5867277e-02  -2.1216763e-02   5.3727731e-02  -9.5542871e-02  -2.2584754e-01  -2.9865409e-01   2.2020671e-01   4.7617315e-02  -6.5896813e-03  -8.3323299e-02  -7.7125240e-02  -1.6540835e-01   3.3834457e-01   2.5546205e-01  -6.3522580e-02  -2.1379593e-01  -2.4381923e-01  -1.9909210e-01  -6.8286545e-02  -2.4437028e-01  -1.9898573e-01  -1.4403813e-01  -2.9011611e-01  -2.5986767e-01   5.7927744e-02  -3.1680272e-01   3.0480735e-01   3.2513941e-02  -4.4043446e-02  -4.6762025e-04   2.7702095e-01   2.7345371e-01   5.9324913e-01   1.0000000e+00   3.3330728e-01   8.1142075e-01  -5.7730510e-02  -4.3161400e-02  -1.2305745e-01   4.2733142e-02   1.2514652e-01   3.6788331e-01   2.7804379e-01   5.7161870e-01   3.4767461e-01   3.9809376e-01   2.0252155e-01   3.6955985e-01   3.7143370e-01   5.0871523e-01   2.1028498e-01   1.4400450e-01   1.2303853e-01   3.5400384e-01   3.9093829e-01   1.4512813e-01   2.1162597e-01   9.9809357e-02
  -3.7636533e-01  -4.5184970e-01   1.4164636e-01   5.5204103e-01   2.9390548e-01   3.0059749e-01   1.3240781e-01   4.2096028e-01   4.6411670e-01   6.9532100e-01  -5.1123931e-01   2.4451079e-01  -7.2976715e-02   3.9319883e-01  -1.6278492e-01   4.8530825e-01  -5.3940068e-01  -4.3273097e-01  -3.0253588e-01  -4.3089476e-01  -6.3568912e-02   7.6555628e-02   4.6588135e-01   6.7123086e-01   2.6706710e-01   4.4625984e-01   2.0688812e-01   2.7033114e-01  -4.8208622e-01  -3.9659558e-01   1.8647628e-02   2.7718295e-01  -3.6258695e-01  -9.7495520e-02   4.4705436e-01   5.1531335e-01  -9.6919950e-02   2.1963769e-01  -2.5357182e-01   9.8432185e-02  -3.4978982e-01  -3.3923523e-01  -2.4060314e-02  -1.1465151e-01  -2.3599254e-02  -1.5975673e-01  -1.8591453e-01  -3.3788290e-02  -1.5939208e-01   5.1037141e-02  -2.3761449e-01  -1.0716349e-01  -2.9575589e-01  -4.5115412e-02  -2.9372499e-01   1.0342597e-02  -4.1989578e-01  -3.1662198e-01  -1.5417928e-01   1.7240478e-01  -9.3690211e-02   5.6207168e-01  -4.1158352e-01  -1.0294592e-01   4.9755914e-01   6.5056942e-01   2.1551349e-01   4.6321400e-01  -4.5299438e-01  -3.9897434e-01   2.3137832e-01   3.6923340e-01  -2.1088753e-01  -1.1332185e-01  -7.4650871e-02   1.2401480e-01  -1.7498689e-01   9.3872534e-02  -3.9161553e-01  -4.6716188e-01  -5.4345630e-01  -3.1136546e-01  -4.0884328e-01  -2.3533525e-01   2.3785941e-01   5.0731291e-01   1.3482405e-01   3.7054564e-01   2.0574392e-02   4.8757166e-01   7.1628331e-01   3.3330728e-01   1.0000000e+00   4.4468105e-01  -5.6344033e-02   1.4201578e-01  -2.5997541e-01   7.5567700e-02  -2.6926792e-02  -4.9507516e-02   7.3322145e-01   4.5868603e-02   5.1145163e-01  -1.0178014e-01   4.1156755e-01   2.5666101e-01   3.6758368e-01   4.7113956e-02   1.7976627e-01   1.1990110e-01   2.9799623e-02  -5.5812189e-02   2.8426633e-01  -8.5108194e-02   2.8742546e-01   1.0897376e-01
   4.9250866e-02  -2.3572428e-01   3.0243385e-01   5.4768664e-02   2.5033476e-01  -9.7525983e-02   4.3523620e-01  -5.5515945e-02   4.8426229e-01   1.5608387e-01  -1.1508166e-01  -1.5090841e-01   2.6983781e-01  -3.5792869e-02   9.4783384e-02   5.0822199e-02  -3.3674874e-01  -2.3800437e-01  -3.3936195e-02  -2.2904966e-01  -1.6397600e-01  -2.3417134e-01   2.8695028e-01   1.8667838e-01   2.2011879e-01   9.1030214e-02   2.3053054e-01   1.4196117e-01  -4.0914944e-01  -4.2866658e-01  -2.3105862e-01  -1.5312200e-01  -4.5973091e-01  -4.4660220e-01   1.8586633e-01   1.0752329e-01   6.7241728e-02   5.0108017e-02  -1.4377237e-01  -1.5108350e-01  -1.8942548e-01  -3.0759684e-01   2.6234251e-02  -1.7563028e-01  -1.9655178e-01  -2.8015338e-01  -2.7337541e-01  -1.2825334e-01  -1.6397428e-01  -1.8451546e-01  -1.8521207e-01  -9.4151919e-02  -2.0394536e-01  -1.2330734e-02   7.4414173e-04   1.8506330e-02  -1.2842188e-01  -1.7982645e-01   1.1478802e-01  -9.7487605e-03   2.1828965e-01   9.7104337e-02  -2.9019798e-01  -3.1748679e-01   4.3305558e-01   2.5261057e-01   7.5602167e-02  -1.4907976e-02  -5.5715455e-02  -2.0611469e-01   3.2500221e-01   2.6644458e-01  -1.6984135e-01  -2.6349472e-01  -2.6155811e-01  -1.1648704e-01   7.2598257e-02  -1.1671007e-01  -1.5720968e-01  -1.0105604e-01  -3.4274038e-01  -1.7049137e-01  -1.5399510e-01  -3.6188198e-01   3.1847521e-01   2.1196407e-01   1.8133863e-02   2.0814973e-01   4.3805727e-01   3.9505253e-01   4.8057570e-01   8.1142075e-01   4.4468105e-01   1.0000000e+00   3.7096254e-02   4.9553372e-02  -2.9592745e-02   6.4011974e-02   6.9621651e-02   2.6831243e-01   2.7381767e-01   6.7328885e-01   3.3968959e-01   4.0357223e-01   3.7223306e-01   4.7629001e-01   5.3314731e-01   5.5076065e-01   2.2918406e-01   1.0859431e-01   8.2976762e-02   2.0598423e-01   4.4177427e-01   1.2327442e-01   3.5002647e-01   2.2517883e-01
   4.3604280e-01   2.5577216e-01  -1.0134534e-01  -2.3449607e-01  -7.1518445e-03  -3.9539041e-02   3.4589236e-02  -2.3281406e-01  -5.0898483e-02  -1.6647223e-01   5.8192426e-03  -2.9359799e-01   1.0483743e-02  -3.0628033e-01  -5.1417758e-02  -2.7938511e-01   1.4537594e-01   8.5928618e-02   1.7274445e-01   1.1143087e-01   5.3248694e-02   1.1847195e-02  -6.0177597e-02  -9.6929262e-02   2.2869488e-01   7.1743969e-02   2.0176539e-01   1.6177250e-01   4.2710514e-02  -4.9392189e-02  -8.0187411e-02  -1.1974987e-01   6.9727469e-02  -4.5217461e-02  -4.4121620e-02  -1.4533043e-01   1.6527025e-01   1.4971057e-01   3.1313520e-01   3.0797676e-01   8.3659828e-02   1.9956407e-01  -1.0183942e-01  -4.3068660e-02  -1.7077240e-01  -1.3342908e-01   1.0464243e-01  -5.1831998e-02  -3.5851188e-02  -1.8463262e-01   5.9202123e-02  -5.8745703e-02   1.7296628e-01  -8.2202978e-04   2.8494796e-01   2.9311118e-01   2.5307461e-01   1.1564830e-01   1.2764278e-01  -1.6804175e-01   4.6214415e-02  -2.2255682e-01  -6.9597270e-02  -1.8089491e-01  -6.0379847e-03  -8.2153179e-02  -1.2975945e-01  -2.1510235e-01   4.0212212e-02  -1.0159979e-01  -1.2819678e-02  -1.1535731e-02   2.3002633e-01   5.8034273e-02   1.9031157e-01   1.8607809e-01   1.0162927e-01   4.9127117e-02   2.6681169e-01   1.8036717e-01   1.1373500e-01   1.4847032e-01   2.7297899e-02   4.9743954e-02   6.9022593e-02   1.8608462e-02   2.1983407e-01   2.6658544e-01   1.9930676e-01  -1.4906939e-01  -6.9513334e-02  -5.7730510e-02  -5.6344033e-02   3.7096254e-02   1.0000000e+00   7.2527830e-01   6.3818850e-01   6.7565707e-01   2.9540823e-01   2.8453425e-01  -9.9956750e-02   7.2762969e-03   4.3692696e-02   4.5591188e-02   2.7066524e-01   1.6040412e-01  -3.9330143e-02   9.1293925e-03   5.2927095e-01   5.5333447e-01   4.3987863e-01   2.5863976e-01   2.7098580e-01   1.5986645e-01   1.6121746e-01   8.7837422e-02
   2.4630203e-01   9.5286155e-02  -4.1877738e-02  -1.1170575e-02   5.7430205e-02   8.2410881e-02   3.2355414e-02  -7.5265892e-02  -3.9343798e-02   2.7365271e-02  -1.5197861e-01  -2.0293453e-01  -3.6260718e-02  -1.4698422e-01  -6.9685520e-02  -1.6289160e-02   1.9956326e-03  -2.1389533e-02   7.2600225e-02   5.6997370e-02   8.2185688e-02   1.1111351e-01   6.8565949e-02   1.2516149e-01   1.9363708e-01   1.5589815e-01   2.1052169e-01   2.0351551e-01  -1.3494021e-01  -1.4244432e-01  -2.6280292e-02  -2.1542025e-03  -2.0466776e-02  -5.7962048e-02   8.9671381e-02  -1.5169852e-02   7.7398497e-02   1.1830197e-01   2.2380658e-01   3.1951490e-01  -2.6872888e-02   5.3019574e-02   1.0295650e-02  -2.8749533e-02  -7.6573073e-02  -1.0820695e-01   1.8083706e-01   6.8251323e-02  -7.2276587e-02  -1.0121507e-01   8.7492525e-03  -6.2821122e-02   9.5513612e-02   1.4514163e-01   1.5757387e-01   3.4330706e-01   8.5017634e-02   4.2822991e-02   2.2922099e-02  -1.1179300e-01  -4.3618360e-02  -6.9900054e-03  -1.9605689e-01  -1.6917043e-01   8.7639626e-02   5.6440993e-02  -9.6457004e-02  -1.1998383e-01  -8.5865195e-02  -2.5613668e-01   6.2981876e-02   7.5092309e-02   1.3031699e-01   8.9078149e-02   1.2872461e-01   2.3591013e-01   1.2865037e-01   1.4042016e-01   1.0174271e-01   2.0940482e-02  -5.8562587e-02   6.6007401e-02  -4.3737447e-04   8.8207290e-03   1.2223537e-01   1.8711827e-01   2.7190875e-01   4.0352157e-01   1.3648929e-01   2.6134392e-02   7.1763791e-02  -4.3161400e-02   1.4201578e-01   4.9553372e-02   7.2527830e-01   1.0000000e+00   4.0496396e-01   7.0733707e-01   1.5153734e-01   1.5801718e-01  -1.4616089e-02  -1.1991226e-01   2.8339991e-02  -3.2651610e-02   3.1741797e-01   2.2412276e-01  -1.1801893e-01  -6.1870482e-02   4.4012834e-01   5.1231766e-01   3.2438773e-01   2.1258536e-01   3.3147382e-01   1.2436520e-01   1.4785898e-01   3.8825767e-02
   5.5060961e-01   5.6530847e-01  -2.2009457e-01  -3.6970771e-01  -2.1347269e-01  -1.7081886e-01   5.2658834e-03  -3.2141559e-01  -1.9562176e-01  -3.4492922e-01   2.5857881e-01  -3.2798819e-01   1.3763958e-01  -3.6506545e-01   7.0586091e-02  -2.8211876e-01   3.6958304e-01   3.6150899e-01   1.4511101e-01   2.3394167e-01   6.7614804e-02   3.4605614e-02  -4.0317131e-01  -3.9026685e-01   8.6852940e-02  -1.6789856e-01   1.5847777e-02   2.6683342e-02   1.0130509e-01   1.5797727e-02  -3.4385689e-01  -4.4217800e-01   1.1885345e-01  -1.4451535e-01  -1.8856245e-01  -3.3102178e-01   1.9027811e-01  -1.7461328e-02   5.3287949e-01   2.5873851e-01   1.8869617e-01   2.7751565e-01   2.0886189e-01   2.1351949e-01  -3.8537416e-03   8.7474637e-02   3.9794391e-01   1.9923948e-01   2.4992674e-01   1.0490844e-01   4.2103995e-01   3.1915907e-01   5.4000702e-01   2.3216019e-01   7.2725626e-01   5.5877115e-01   5.4258900e-01   4.7358351e-01   3.1753668e-01  -3.4022490e-02   2.2681953e-01  -3.5362426e-01   1.9161556e-01  -8.8434780e-02  -1.9954679e-01  -3.3497626e-01  -1.0046730e-01  -3.1470721e-01   3.9229294e-01   2.4697159e-01  -1.2433305e-01  -1.3200365e-01   2.7659788e-01   1.3164142e-01   7.5284299e-02   7.4656338e-02   1.6032304e-01  -5.9339507e-02   4.2117995e-01   4.2288093e-01   3.3681046e-01   3.8886600e-01   2.8786881e-02   1.3158919e-01  -1.1655313e-01  -9.2241110e-02   6.6780271e-02   6.7939192e-02   2.5753790e-01  -1.7087940e-01  -1.6395063e-01  -1.2305745e-01  -2.5997541e-01  -2.9592745e-02   6.3818850e-01   4.0496396e-01   1.0000000e+00   6.5476916e-01   5.6196872e-01   4.7276743e-01  -1.2729169e-01   1.2547263e-01   9.6923827e-02   2.5079298e-01   2.3894313e-01   1.1658649e-01   1.9529839e-02   2.0354285e-01   1.5542047e-01   3.5538650e-01   4.9423155e-01   3.5094952e-01   2.7700302e-01   3.8842753e-01   1.5408061e-01   5.4264329e-02
   3.9683426e-01   3.7832099e-01  -8.7840936e-02  -9.0644266e-02  -5.7729761e-02  -6.0524542e-02   1.2554091e-02  -1.5006433e-01  -1.1748170e-01  -1.1545331e-01  -3.5960394e-02  -3.2160891e-01  -1.9885641e-02  -2.6366474e-01  -6.0806604e-02  -9.3870630e-02   1.3639743e-01   1.1164395e-01   1.6736047e-01   2.0981314e-01   1.1285608e-01   1.4743425e-01  -5.5151631e-02  -7.8707896e-03   2.2162120e-01   6.3066650e-02   1.2138425e-01   1.3833782e-01  -4.7326476e-02  -1.5298566e-01  -1.1076520e-01  -1.6233536e-01   3.1001508e-02  -1.1795078e-01  -7.8757197e-04  -1.3628093e-01   1.8331725e-01   1.0009988e-01   3.3728107e-01   3.3246671e-01   6.6815860e-02   1.5721906e-01   5.1467709e-02  -1.6094676e-03  -2.0585773e-02   9.2969664e-03   2.4784457e-01   1.5333551e-01   8.5908671e-02   8.3382885e-02   1.5249197e-01   1.3418542e-01   2.5293943e-01   2.8813787e-01   3.9282988e-01   5.8215204e-01   2.9575504e-01   2.6719289e-01   1.3829192e-02  -1.1827836e-01   1.9386672e-02  -1.1417638e-01  -1.0323507e-01  -1.7882438e-01   3.7027143e-02  -6.8087035e-02  -1.3621378e-01  -2.3364755e-01   1.7969780e-01  -4.6626217e-02  -1.7902459e-02   6.5424458e-03   2.5342348e-01   9.0610956e-02   1.3006546e-01   1.5806142e-01   1.3251813e-02  -3.9434098e-02   2.5741578e-01   1.6409140e-01   5.7031137e-02   1.3610546e-01   2.1957690e-02   2.0036562e-02   2.8459023e-02   1.2692652e-01   1.5654245e-01   3.1304575e-01   1.8482460e-01   4.0826712e-02   1.6952779e-01   4.2733142e-02   7.5567700e-02   6.4011974e-02   6.7565707e-01   7.0733707e-01   6.5476916e-01   1.0000000e+00   4.8613203e-01   4.7846757e-01   7.9374761e-02   9.5402958e-02   1.3226007e-01   1.6162041e-01   3.4610917e-01   2.4956934e-01   5.7419152e-03   6.7755639e-02   4.1202915e-01   3.8947349e-01   4.5924035e-01   4.7199378e-01   3.8459742e-01   2.8471545e-01   1.7960648e-01   1.5933254e-01
   3.8318202e-01   5.4869353e-01  -3.1165136e-01  -2.6153982e-01  -4.6656645e-01  -2.9770566e-01  -1.8749089e-01  -1.7890028e-01  -4.2737161e-01  -2.6659714e-01   1.3765940e-01  -4.5166146e-02  -1.9502138e-01  -3.3521663e-01  -1.8988262e-01  -3.2409284e-01   4.6097559e-01   4.8534189e-01   3.0005425e-01   4.0071684e-01  -2.2922701e-01  -1.7853963e-01  -4.5888098e-01  -4.0733835e-01  -2.6770035e-01  -3.6283216e-01  -3.8580278e-01  -2.6134374e-01   3.5086754e-01   3.3277433e-01  -2.6024028e-01  -3.2145625e-01   8.6519274e-02  -2.3525875e-02  -3.5353923e-01  -3.1614231e-01  -1.2367666e-01   5.8446380e-02   1.6141437e-01  -2.9469220e-02   2.1826073e-01   3.3252784e-01  -1.4392403e-01  -1.2424799e-01  -1.8700327e-03   1.0207356e-01   2.5498268e-01   8.4510588e-02   1.4846763e-01   1.4063069e-01   2.2802624e-01   2.3520091e-01   3.7171157e-01   2.6243350e-01   3.6736872e-01   3.8064940e-01   3.2559425e-01   2.0245511e-01   6.3118973e-02   1.8160732e-02  -8.3336997e-02  -2.6604451e-01   1.6502012e-01   3.5000977e-04  -3.9347297e-01  -4.1051084e-01  -2.5270257e-01  -3.0198975e-01   1.3485538e-01   1.9204436e-01  -1.7901566e-01  -8.3830187e-02   3.9465629e-01   4.1760354e-01   2.1085063e-01   2.8184889e-01   7.0729390e-02   5.7215391e-02   3.6497420e-01   3.0740965e-01   4.3206238e-01   3.8200676e-01   3.2927615e-01   2.9534502e-01  -3.8651827e-01  -2.2726963e-01   2.5690538e-02  -9.7496537e-02  -8.7416528e-02  -2.7632164e-01   2.9972476e-01   1.2514652e-01  -2.6926792e-02   6.9621651e-02   2.9540823e-01   1.5153734e-01   5.6196872e-01   4.8613203e-01   1.0000000e+00   8.3939979e-01   2.2175603e-01   2.3846996e-01   4.9553360e-01   3.7981397e-01   3.1808061e-01   1.6795811e-01   1.3940490e-01   2.6464261e-01   1.8624911e-01   4.5191133e-02   3.4667190e-01   6.3938260e-01   5.6717290e-01   5.5491809e-01   2.0736788e-01   2.0525148e-01
   4.9142594e-01   4.9018137e-01  -1.9688445e-01  -3.1973940e-01  -4.6227542e-01  -4.5236897e-01   4.7166906e-04  -2.8899491e-01  -3.4984766e-01  -3.4630038e-01   2.3900168e-01  -4.1498311e-02  -9.3874710e-03  -3.5836773e-01  -9.2198667e-02  -3.6979789e-01   3.6616674e-01   3.8364628e-01   3.7173906e-01   3.4870203e-01  -2.7379039e-01  -2.8479169e-01  -3.9268009e-01  -4.4695761e-01  -2.4175407e-01  -4.1074511e-01  -3.4914734e-01  -2.8781866e-01   2.9365789e-01   2.3979030e-01  -3.1236787e-01  -3.5864159e-01   4.0681290e-02  -8.0943755e-02  -3.3162525e-01  -3.2744984e-01  -1.0956817e-01   4.7647176e-02   1.3537112e-01  -7.6989953e-02   1.7559418e-01   2.7165449e-01  -2.0993598e-01  -2.2326714e-01  -1.9958407e-01  -1.1857389e-01   3.9744651e-03  -7.6211883e-02  -2.3363353e-02  -8.9618370e-02   1.5846145e-01   1.1850474e-01   2.5711835e-01   1.2948102e-01   3.1399524e-01   3.1428356e-01   3.3273086e-01   7.7318541e-02   1.6021778e-01  -4.8451093e-02   4.0364994e-02  -3.6591826e-01   1.9367011e-01  -1.1620880e-01  -2.4436323e-01  -3.9763888e-01  -1.3586979e-01  -3.4986310e-01   1.0431033e-01   1.0754127e-01  -7.5950930e-02  -9.4339523e-02   4.2130920e-01   3.3556970e-01   2.2229695e-01   2.3472163e-01   2.2365658e-01   5.2122256e-02   3.5637143e-01   2.6777952e-01   3.8619918e-01   2.8931718e-01   3.9133869e-01   2.5580537e-01  -2.6225531e-01  -2.1552074e-01  -9.9352935e-03  -4.2014468e-02  -5.4887169e-03  -2.1952341e-01   2.2933378e-01   3.6788331e-01  -4.9507516e-02   2.6831243e-01   2.8453425e-01   1.5801718e-01   4.7276743e-01   4.7846757e-01   8.3939979e-01   1.0000000e+00   1.2799116e-01   4.5579638e-01   3.6137583e-01   4.9533016e-01   3.1350959e-01   2.4332685e-01   1.7401359e-01   4.3340101e-01   3.1392822e-01   1.1666907e-01   2.9824091e-01   6.8776328e-01   5.5015471e-01   5.9418263e-01   2.9138542e-01   2.2073368e-01
  -3.2541954e-01  -2.4004687e-01   5.6428127e-02   4.0705820e-01   2.5779299e-02   9.0374827e-02  -1.5172554e-02   3.7713979e-01   1.5232746e-01   4.1807253e-01  -3.1860667e-01   1.8750293e-01  -2.7061715e-01   2.2433040e-01  -1.7256982e-01   2.6934101e-01  -2.8926263e-01  -1.9616488e-01  -1.3619184e-01  -1.4144935e-01  -3.8866159e-02   2.9249532e-02   1.7034647e-01   3.2784682e-01  -3.1243756e-02   9.0197350e-02  -1.3486654e-01  -2.5404547e-02  -2.0301672e-01  -1.2845213e-01   5.9910608e-02   1.7638435e-01  -4.0281585e-02   1.0988399e-01   1.1459868e-01   2.4424869e-01  -1.7624519e-01   1.4088084e-01  -2.1155703e-01  -8.1272118e-02  -1.8366554e-01  -1.9221675e-01  -1.5938883e-01  -1.6146506e-01   8.6491305e-02   9.0108566e-02  -7.7127653e-02   3.4112092e-02   6.4582978e-03   2.4942144e-01   1.1118974e-02   6.3347850e-02  -2.3429742e-03   4.2987498e-03  -1.5391681e-01   6.4296536e-03  -2.5054287e-01  -1.1635924e-01  -1.3080930e-01   2.8026105e-01  -1.3919309e-01   3.8818314e-01  -1.1381536e-01   1.3954070e-01   1.1688377e-01   2.5008707e-01   1.4010208e-01   3.5091924e-01  -3.2668369e-01  -6.3227600e-02   1.0887561e-01   2.5275134e-01  -4.1628044e-02   4.1454812e-02  -3.2950765e-02   1.6348558e-01  -1.8539629e-01   7.3536054e-02  -2.6612565e-01  -3.4661315e-01  -2.4906087e-01  -1.4526063e-01  -2.0938901e-01  -4.1242353e-02  -3.8918724e-02   2.1382786e-01   2.9434017e-02   1.0085582e-01  -1.3315091e-01   2.3644739e-01   6.9799172e-01   2.7804379e-01   7.3322145e-01   2.7381767e-01  -9.9956750e-02  -1.4616089e-02  -1.2729169e-01   7.9374761e-02   2.2175603e-01   1.2799116e-01   1.0000000e+00   7.5071342e-02   7.8148622e-01  -3.8869034e-02   2.3461653e-01  -2.8499216e-03   2.7763012e-01  -4.0123613e-02   7.9958801e-02   3.9672137e-02   5.9979756e-02   4.3505000e-02   1.9683069e-01  -8.8355426e-04   7.6847957e-03  -1.7604148e-02
   2.3299229e-01   6.8107967e-02   1.3497588e-01  -1.4984681e-01  -9.3374758e-02  -3.2244548e-01   3.4381157e-01  -2.2163381e-01   1.3055810e-01  -1.7156517e-01   1.5960344e-01  -2.8133637e-01   2.4959248e-01  -2.6608011e-01   9.6675721e-02  -1.8661439e-01  -2.7084954e-04   5.9710741e-03   6.7572957e-02  -5.1119778e-03  -2.1840973e-01  -3.8095845e-01  -8.0371476e-02  -2.0481440e-01   2.5165411e-02  -2.0255962e-01   1.0017175e-02  -7.8054195e-02  -2.1653642e-01  -2.5837753e-01  -3.8749187e-01  -4.3044223e-01  -1.5613196e-01  -2.7498652e-01  -6.0887601e-02  -1.2850955e-01   1.9762657e-01   1.5447195e-01   1.3244387e-01  -1.1412782e-01  -1.0785616e-02  -1.0281278e-01  -8.4525773e-02  -1.4744994e-01  -1.5643072e-01  -1.6104849e-01  -1.9468711e-01  -3.5199722e-02  -5.4733739e-03  -1.9417353e-01   9.1700639e-02   7.4783088e-02   7.3404199e-03   3.1197270e-02   2.7744119e-01   1.7831142e-01   1.6137001e-01  -1.3040529e-02   2.0710734e-01  -1.6367412e-01   2.7151126e-01  -1.5613844e-01   1.2938646e-01  -2.5323143e-01   1.7818795e-01  -2.8033293e-02   1.5757198e-01  -1.4254333e-01   2.8188349e-01   1.8561325e-01   1.1774637e-01   1.5299039e-01  -1.0015911e-01  -2.3535104e-01  -1.7696009e-01  -1.9383950e-01   1.0596603e-01  -1.8213962e-01   3.7252994e-02   5.6337628e-02  -2.6669023e-03  -4.2966626e-02  -1.1533936e-02  -2.5572000e-01   9.8816004e-02   8.0378069e-02  -8.8093556e-02  -2.4509927e-02   4.2110753e-01   2.5105005e-01   2.6310246e-01   5.7161870e-01   4.5868603e-02   6.7328885e-01   7.2762969e-03  -1.1991226e-01   1.2547263e-01   9.5402958e-02   2.3846996e-01   4.5579638e-01   7.5071342e-02   1.0000000e+00   2.0443189e-01   5.9629980e-01   1.1364940e-01   2.2505429e-01   3.5346247e-01   5.4134197e-01   1.8519829e-01  -1.1429476e-02   5.5737927e-02   3.3470210e-01   3.2986906e-01   2.5801080e-01   1.5528025e-01   1.3863048e-01
  -1.2501490e-01  -2.6253305e-02   4.4165747e-03   2.1454927e-01  -1.0817690e-01  -5.8398743e-02   7.8421594e-02   3.0337808e-01   1.0957279e-02   2.4001933e-01  -1.4917032e-01   9.1219857e-02  -1.6201195e-01   1.2769680e-01  -1.0954953e-01   9.4326526e-02  -8.1229530e-02  -8.8151944e-03   6.2859065e-03  -1.7094319e-02  -3.8221239e-02  -7.0382527e-02   2.3541398e-02   1.2056601e-01  -1.2029810e-01  -6.6091987e-02  -2.6201083e-01  -1.4197895e-01  -2.0322197e-02   2.5991764e-02   4.9288773e-02   6.7919814e-02   2.1843317e-02   5.6295087e-02  -9.9283911e-02  -5.6667529e-04  -1.8059890e-01   1.3660090e-01  -8.5380433e-02  -1.4161620e-01  -7.7374283e-02  -6.7804769e-02  -2.5117187e-01  -2.4071944e-01  -1.3253434e-01  -3.9352457e-02  -9.5232779e-02  -8.8649026e-02  -8.4454003e-02   1.5430065e-01   6.5435716e-04   4.4318800e-02   9.3548516e-02   3.2253782e-02   7.2066809e-03   4.5670795e-02  -1.2875255e-01  -9.4963162e-02  -1.1510131e-01   1.6720014e-01  -1.2137545e-01   1.9040757e-01  -2.7034009e-02   5.0035536e-02  -2.6205550e-02   8.1429941e-02  -7.6501374e-02   1.0095001e-01  -2.1168419e-01   3.3616277e-02   1.7086374e-01   2.4699880e-01   7.2915996e-02   2.1715480e-01   1.2969707e-02   2.6939507e-01  -7.1124996e-02   5.3595060e-02  -6.1576824e-02  -9.0071600e-02  -5.4324113e-02   5.5324872e-02  -6.8705104e-02  -1.0385679e-03  -1.3476489e-01   6.5079002e-02  -5.9474337e-02  -6.3790600e-02  -1.4394722e-02   1.4278668e-01   6.5654425e-01   3.4767461e-01   5.1145163e-01   3.3968959e-01   4.3692696e-02   2.8339991e-02   9.6923827e-02   1.3226007e-01   4.9553360e-01   3.6137583e-01   7.8148622e-01   2.0443189e-01   1.0000000e+00   2.2313328e-01   3.8942606e-01   1.3562860e-01   3.4865691e-01   1.2940172e-01   4.1772984e-02   2.9011473e-02   1.5949523e-01   2.5587198e-01   3.4613486e-01   3.0679608e-01   1.8117050e-01   1.4848165e-01
   3.1828001e-01   2.2000822e-01  -5.3051800e-02  -2.7210396e-01  -2.0379456e-01  -3.2297515e-01   1.1132750e-01  -2.8814718e-01  -4.8563503e-02  -2.9438995e-01   2.9795879e-01  -2.2738693e-01   2.8708903e-01  -2.7090005e-01   1.6659733e-01  -1.7251880e-01   2.8865390e-01   2.3225052e-01   2.3791597e-01   1.9454261e-01  -1.8608678e-01  -2.2190973e-01  -1.9870067e-01  -3.0138324e-01  -9.6322598e-02  -3.4481127e-01  -1.0554593e-01  -1.2601242e-01   7.2973137e-02   6.5002091e-03  -2.6340028e-01  -3.5930700e-01   1.3874656e-02  -1.4555187e-01  -1.8061896e-01  -2.1531979e-01   7.8401967e-02   3.5646790e-02   1.6304410e-01  -5.3672135e-02   4.4102948e-02   1.0983145e-01   1.4258196e-02  -8.1126438e-02  -1.9963278e-01  -1.7611982e-01   2.7676334e-03  -2.8945264e-02  -6.4961537e-02  -1.4324006e-01   2.7105211e-02   5.7252920e-02   1.3263412e-01   9.3560107e-02   3.5872567e-01   2.5309391e-01   2.4561553e-01   1.2451013e-02   8.5814190e-02  -2.5059655e-01   1.5380723e-01  -2.8225563e-01   1.2809241e-01  -2.3603804e-01  -8.8266402e-02  -1.9189331e-01  -1.2418085e-01  -3.6129422e-01   3.6889770e-01   2.0168053e-01   5.0559549e-02   6.2650742e-02   6.3654198e-02   5.0581495e-02  -3.9745252e-02  -5.6992909e-03   1.0721043e-01  -5.6112231e-02   2.2395850e-01   3.2448748e-01   2.4704707e-01   1.8479557e-01   2.9247557e-01   2.0233916e-02   7.6196183e-02  -8.5370618e-02  -1.1390610e-02  -1.7082289e-03   3.6218542e-01   3.9842768e-02   1.3278685e-01   3.9809376e-01  -1.0178014e-01   4.0357223e-01   4.5591188e-02  -3.2651610e-02   2.5079298e-01   1.6162041e-01   3.7981397e-01   4.9533016e-01  -3.8869034e-02   5.9629980e-01   2.2313328e-01   1.0000000e+00   2.5416110e-01   4.6386304e-01   2.3499380e-01   4.8839746e-01   5.0869269e-02  -1.4677961e-02   6.3241351e-02   3.2768813e-01   3.7428594e-01   5.6502565e-01   3.3278272e-01   1.6835425e-01
   1.5369564e-01  -2.3256914e-03   3.8617541e-02   2.5279068e-02   1.3073129e-01   7.9705354e-02   2.0843234e-01   1.6461795e-02   2.0448434e-01   1.9490353e-01  -1.4151058e-01  -3.4927925e-04   1.7184548e-01   5.2550064e-02  -7.9408220e-02   8.7873999e-02  -1.2917021e-01  -6.2733575e-02   1.6082646e-02  -1.8338730e-01  -6.1256052e-02   1.0624473e-02   2.0281462e-01   3.0162729e-01   3.2047096e-01   3.2073123e-01   1.3682748e-01   2.0147578e-01  -2.0413882e-01  -1.8579988e-01  -1.0340336e-01  -2.5753679e-02  -3.1276791e-01  -2.8849922e-01   2.6788675e-01   1.8320154e-01   6.0693613e-03  -4.6633729e-02   8.3986364e-02   1.5987095e-01  -1.5886697e-01  -1.2763301e-01   1.3870857e-01  -5.9176527e-02  -1.7087457e-01  -2.4287294e-01  -8.3942870e-02  -1.9430005e-01  -1.4291059e-01  -6.2522866e-02  -2.2434028e-01  -1.7818741e-01  -1.1501414e-01   8.4009479e-02   1.1300905e-01   2.1022165e-01  -2.7922729e-02   5.6237816e-03  -1.0429876e-01  -8.4992600e-02   7.5537739e-02   1.2167725e-01  -3.5721190e-01  -3.0050024e-01   3.8040734e-01   2.6629102e-01  -1.2071804e-01  -8.6288378e-02  -7.9981760e-02  -3.7460326e-01   2.2958298e-01   1.3146641e-01   7.9637422e-02   1.4344235e-01   9.7553619e-02   2.4906842e-01  -1.7294863e-03   1.1838306e-01  -1.3238566e-02  -1.1898348e-02  -2.1819931e-01  -5.7472827e-04  -1.1270562e-01  -4.8905521e-02   1.5595226e-01   1.5450901e-01   9.8363580e-03   3.4023165e-01   1.5774160e-01   7.5352423e-02   2.4306316e-01   2.0252155e-01   4.1156755e-01   3.7223306e-01   2.7066524e-01   3.1741797e-01   2.3894313e-01   3.4610917e-01   3.1808061e-01   3.1350959e-01   2.3461653e-01   1.1364940e-01   3.8942606e-01   2.5416110e-01   1.0000000e+00   7.2473911e-01   4.6779120e-01   3.0427955e-01   1.7620916e-01   1.4728054e-01   2.1589860e-01   2.1227834e-01   3.8002620e-01   4.1892271e-01   7.9634044e-01   6.1558869e-01
   2.4068077e-01  -6.1046177e-02   2.0275249e-01  -3.0350958e-02   2.6161064e-01   1.2548875e-02   2.2957345e-01  -1.5468375e-01   3.2786383e-01   5.3075727e-02  -7.2551290e-02  -9.0803322e-02   2.3639172e-01  -1.0590246e-01  -4.3042239e-02   2.9967492e-03  -2.2283769e-01  -1.4945446e-01   6.5175240e-02  -1.9006734e-01  -1.0164374e-01  -3.3355440e-02   2.7175150e-01   2.6580397e-01   3.5014963e-01   2.8287482e-01   2.7349854e-01   2.6105940e-01  -3.3358891e-01  -3.4150719e-01  -1.4341620e-01  -8.1965120e-02  -4.8229007e-01  -4.7766859e-01   2.6580009e-01   1.1457869e-01  -9.9487927e-03  -4.3710773e-02  -3.8458849e-02   9.5335189e-02  -1.8220154e-01  -2.2626977e-01   2.5534934e-01  -6.1559327e-02  -2.5964744e-01  -4.0233338e-01  -1.6356822e-01  -2.9287306e-01  -1.8346794e-01  -2.3042392e-01  -2.8649630e-01  -2.7677057e-01  -2.4810126e-01  -1.5055741e-02   7.0104563e-02   8.4553121e-02  -1.3474474e-02  -2.5071218e-02  -3.6980616e-02  -1.6590157e-01   1.8922604e-01   1.6868516e-02  -4.4989359e-01  -4.5482334e-01   4.2465689e-01   2.5568994e-01  -1.1380651e-01  -2.0993338e-01  -5.3873117e-03  -4.3120465e-01   2.5905898e-01   1.7765596e-01  -3.6462568e-02  -8.2130800e-02  -6.5143121e-02   3.3430924e-02   2.0330924e-02   8.2772109e-03  -1.3673070e-01  -3.6055111e-02  -2.6666978e-01  -1.4092418e-01   3.3838946e-03  -2.6272321e-01   3.3874985e-01   1.5089549e-01   4.2909016e-02   3.4031301e-01   3.8590164e-01   2.3991761e-01   1.5593805e-01   3.6955985e-01   2.5666101e-01   4.7629001e-01   1.6040412e-01   2.2412276e-01   1.1658649e-01   2.4956934e-01   1.6795811e-01   2.4332685e-01  -2.8499216e-03   2.2505429e-01   1.3562860e-01   4.6386304e-01   7.2473911e-01   1.0000000e+00   4.8812199e-01   4.8836340e-01   2.7126622e-01   7.2552352e-02   6.9688640e-02   2.4619675e-01   3.9143988e-01   4.0844796e-01   8.4780957e-01   6.6018558e-01
   1.3648401e-02  -7.6476081e-02   2.8289960e-02   2.9503585e-02   2.1623818e-01  -5.0026359e-02   2.1490841e-01  -4.6469623e-03   3.8680954e-01   9.3128113e-02  -8.5715053e-02  -1.0809180e-01   2.2962202e-01   4.3347810e-02  -4.3159801e-02   3.1480496e-02  -3.3543983e-01  -1.6601901e-01  -2.3012936e-01  -3.6290433e-01  -1.3308716e-01  -1.1186676e-01   1.3796113e-01   1.9021506e-01   3.4933811e-01   2.8403685e-01   2.5832709e-01   2.7686821e-01  -4.4883965e-01  -4.6358616e-01  -2.7907538e-01  -1.7676354e-01  -5.2087506e-01  -4.7912226e-01   3.6624896e-01   2.7667569e-01   1.1580069e-01   8.1487260e-02   5.3194113e-02   4.0011158e-02  -1.9404978e-01  -3.2605539e-01   1.1893740e-02  -2.2759408e-01  -2.0603287e-01  -4.0538466e-01  -4.2993216e-01  -3.3930441e-01  -2.4617759e-01  -1.5105512e-01  -3.1867113e-01  -2.4731372e-01  -2.6068230e-01  -1.9124241e-01   4.5320202e-02  -6.2485912e-02  -6.5517256e-02   1.1174976e-01   2.0153275e-01   2.6600488e-01   3.0520857e-01   1.3487961e-01  -4.0092295e-01  -3.7650850e-01   4.5268940e-01   3.7353856e-01   2.5502056e-01   1.6944251e-01  -1.8914448e-02  -1.0735936e-01   1.3345111e-01   1.9304281e-01  -3.2956784e-01  -2.6407423e-01  -2.7121079e-01  -2.3430968e-01  -8.6552881e-02  -1.3979166e-02  -3.1443688e-01  -1.7543491e-01  -4.2840762e-01  -3.2343753e-01  -3.6134180e-01  -3.9264951e-01   1.2506646e-01   2.1723550e-02  -1.9411454e-01   1.4880713e-01   4.4546161e-01   3.3632044e-01   2.9508641e-01   3.7143370e-01   3.6758368e-01   5.3314731e-01  -3.9330143e-02  -1.1801893e-01   1.9529839e-02   5.7419152e-03   1.3940490e-01   1.7401359e-01   2.7763012e-01   3.5346247e-01   3.4865691e-01   2.3499380e-01   4.6779120e-01   4.8812199e-01   1.0000000e+00   6.4491214e-01   1.6516598e-01   1.3013646e-02   1.5092696e-01   1.5178776e-01   3.6505085e-01   2.4990893e-01   5.0820744e-01   4.7010659e-01
   1.9355396e-01   9.4418573e-02   7.1137331e-02  -1.2714879e-01  -2.8909056e-02  -2.5460373e-01   2.7546244e-01  -2.1548313e-01   1.2324438e-01  -2.2364545e-01   1.2894324e-01  -1.9452831e-01   3.0403234e-01  -1.5827250e-01   1.1085604e-01  -1.5107415e-01  -1.2266526e-01  -6.1796879e-02  -9.5545416e-02  -1.5255662e-01  -1.1598131e-01  -2.0404530e-01  -8.9150797e-02  -8.4870808e-02   2.2196834e-01  -1.7585773e-02   2.3482210e-01   1.3765727e-01  -2.9752028e-01  -3.8261040e-01  -4.3059749e-01  -4.1082983e-01  -3.7176750e-01  -5.0943102e-01   9.4950759e-02  -4.4326890e-02   1.1266315e-01   7.0519479e-02   2.0354818e-01   5.9495348e-02  -3.3025350e-02  -1.1193387e-01   1.1911682e-01  -6.8347265e-02  -3.4736101e-01  -4.1342229e-01  -3.2109824e-01  -2.4237143e-01  -2.3753622e-01  -2.8088465e-01  -2.8030581e-02  -8.3924323e-02   4.3136366e-02  -8.7359079e-02   3.6835395e-01   1.6967560e-01   1.5574525e-01   7.6417910e-02   4.6423121e-01   8.6737781e-02   4.5629421e-01  -1.6555540e-01  -2.8314047e-02  -3.1233348e-01   2.2596605e-01   5.8153368e-02   2.4566038e-01  -1.2634566e-01   2.3345893e-01   8.2502857e-02   3.7019368e-02   5.2681319e-02  -1.6277083e-01  -2.6075794e-01  -3.3497695e-01  -3.3782907e-01   7.7024831e-02  -5.7753066e-02  -1.2572789e-01  -2.6706974e-02  -1.3533524e-01  -1.4225551e-01  -6.4285743e-02  -3.4685557e-01   2.9997277e-02  -7.8668870e-03  -1.2112283e-01   7.9291379e-02   5.2026601e-01   3.5168340e-01   1.7633099e-01   5.0871523e-01   4.7113956e-02   5.5076065e-01   9.1293925e-03  -6.1870482e-02   2.0354285e-01   6.7755639e-02   2.6464261e-01   4.3340101e-01  -4.0123613e-02   5.4134197e-01   1.2940172e-01   4.8839746e-01   3.0427955e-01   4.8836340e-01   6.4491214e-01   1.0000000e+00   1.2342582e-01  -5.4385004e-02  -4.8350476e-03   2.5058821e-01   3.0328196e-01   2.6053698e-01   4.4210725e-01   3.6728324e-01
   1.1121941e-01  -6.5620223e-02   2.4599683e-02  -8.9330386e-02   6.0965730e-02  -1.3076469e-01   4.7275258e-02  -1.7152010e-01   2.9317978e-02  -8.2364112e-02  -2.1162218e-01  -2.2151456e-01  -1.9515196e-01  -3.1141098e-01  -2.6453484e-01  -2.0033722e-01  -2.1948521e-01  -2.1865115e-01   9.5876642e-02  -2.4495610e-02  -7.5755031e-02  -2.6580702e-02   7.6405257e-02   5.8438347e-02   1.5965258e-01   1.3307880e-01   6.5218230e-02   8.6228666e-02  -1.6746402e-01  -1.8102832e-01   4.2439166e-02   5.8217422e-02  -1.2201249e-01  -1.4487247e-01   1.9217625e-02  -4.2238011e-02  -2.7046247e-02   7.9722618e-02  -4.0475309e-02   1.5238284e-01   4.2390801e-02  -3.6215489e-02  -2.0775743e-01  -2.1694147e-01  -1.5661578e-01  -2.3675235e-01  -1.5791107e-01  -1.8312749e-01  -1.1497183e-01  -2.4167355e-01  -1.4349678e-01  -1.6809924e-01  -1.6604613e-01  -5.6757525e-02  -1.0158668e-01   7.5252157e-02  -5.6246703e-02  -1.9885615e-01  -5.5015322e-02  -1.2632858e-01  -8.7839155e-02  -1.9741754e-01  -2.1067817e-01  -2.4768054e-01   7.8166388e-02  -3.7127374e-02  -3.9707479e-03  -7.1046702e-02  -1.6572267e-01  -1.8521859e-01   5.9134283e-02   1.3862577e-01  -5.0172822e-02  -4.6761728e-02   2.8303119e-03   6.2905127e-03  -6.9512407e-03  -3.1120985e-02  -6.3231328e-02  -4.3964026e-02  -1.0309008e-01  -3.9753453e-02   1.1129457e-01  -1.2394015e-01   7.4493665e-02   4.1100004e-02   3.5464183e-02   9.7675593e-02  -1.7676655e-02  -1.2061094e-02   1.7157631e-01   2.1028498e-01   1.7976627e-01   2.2918406e-01   5.2927095e-01   4.4012834e-01   1.5542047e-01   4.1202915e-01   1.8624911e-01   3.1392822e-01   7.9958801e-02   1.8519829e-01   4.1772984e-02   5.0869269e-02   1.7620916e-01   2.7126622e-01   1.6516598e-01   1.2342582e-01   1.0000000e+00   2.1409829e-01   1.0440271e-01   4.7136271e-01   3.7557292e-01   2.0158956e-01   2.3219709e-01   1.8427731e-01
   1.8810987e-01  -2.2788062e-02   6.3506555e-02  -1.7801385e-01  -1.7240804e-02   3.0422633e-03   1.0764487e-01  -1.8044907e-01   1.0061818e-01  -8.3093332e-02   1.5053540e-01  -1.4626420e-01   2.3939571e-01  -1.4412435e-01   1.4763309e-01  -1.3557962e-01  -8.2804781e-02  -1.1066701e-01   6.1921689e-02  -2.2398048e-01  -7.6429465e-02  -6.5594120e-02   2.8435450e-03  -9.8640256e-02   7.8941980e-02  -2.5636066e-02   7.8342003e-02   8.9577140e-02  -2.4418246e-02  -9.2762660e-02  -1.7289504e-01  -1.7647709e-01  -1.7130564e-01  -2.0679736e-01  -1.4430207e-02  -6.1347454e-02   1.5808642e-01   1.1675427e-01   1.1576522e-01   1.1730496e-01  -2.3855518e-01  -3.8452469e-02  -6.8144291e-03  -1.5760306e-02  -1.0243786e-01  -1.5035640e-01   8.7071778e-02   1.2077705e-01  -1.2030253e-01  -1.4737357e-01  -1.4565214e-01  -1.6327642e-01  -4.5910423e-02  -1.1488508e-01   9.1356543e-02   1.5881301e-01  -9.6174120e-02  -1.1225654e-01   9.0871288e-02   3.5625272e-03  -6.0346405e-04  -1.5742553e-01  -1.1966841e-01  -2.0793836e-01   8.4484241e-02  -5.1924142e-02  -2.5549328e-02  -1.1597290e-01  -1.9153910e-01  -2.9416973e-01   8.4833892e-02   6.6799361e-02   1.4765877e-01  -6.2932272e-03   1.6079472e-01   1.2209124e-01   4.9059115e-02  -8.0355157e-03   2.4472928e-03  -5.1746805e-02  -6.2347566e-02  -6.7224110e-02  -2.3868290e-01   3.2472125e-02   2.6034564e-01  -3.4422326e-02   1.3518559e-01   3.1340191e-01   1.4684760e-01  -8.2736563e-02   6.9587422e-02   1.4400450e-01   1.1990110e-01   1.0859431e-01   5.5333447e-01   5.1231766e-01   3.5538650e-01   3.8947349e-01   4.5191133e-02   1.1666907e-01   3.9672137e-02  -1.1429476e-02   2.9011473e-02  -1.4677961e-02   1.4728054e-01   7.2552352e-02   1.3013646e-02  -5.4385004e-02   2.1409829e-01   1.0000000e+00   6.7085517e-01   1.0505663e-01   2.0596018e-01  -1.3829684e-03   3.0848252e-03  -5.0523626e-02
   2.8654842e-01   2.1090137e-01  -3.2358051e-02  -2.1063454e-01  -1.2436879e-01  -1.7555441e-01  -1.0567939e-01  -2.3935066e-01   2.9922055e-02  -1.9969599e-01   1.9137369e-01  -2.3052585e-01   1.2944697e-01  -3.2532954e-01   2.5585012e-02  -2.7666027e-01   2.1633583e-03  -6.5712520e-03   1.7466284e-01  -1.3080602e-02  -1.3857722e-01  -1.1105850e-01  -6.1623791e-02  -1.7475698e-01   6.7386514e-02  -8.8094478e-02  -6.8383675e-02  -7.9379433e-02   1.5618118e-02  -2.6099672e-02  -1.6989525e-01  -2.0252551e-01  -1.4502844e-01  -2.4737281e-01   4.1007576e-02  -7.6231990e-03   1.9941594e-01   1.0252815e-01   1.2052627e-01   9.7321240e-02  -2.7444158e-01  -5.5250791e-02   8.8461281e-02   1.2220794e-01   1.9144169e-01   1.1427040e-01   2.3271981e-01   2.8619893e-01   6.7613996e-02   4.6987947e-02  -8.0163441e-02   6.1002039e-02  -2.5229444e-02   1.4837136e-01   2.0730880e-01   2.7192027e-01  -5.8273014e-02   6.0346569e-02  -1.2443956e-01  -6.5270697e-02  -2.0080190e-01  -2.8375253e-01  -2.4597868e-01  -3.6595970e-01   7.5193736e-02  -1.3082029e-01  -1.5733697e-01  -5.8575097e-02  -8.9073283e-03  -1.0099383e-01  -5.6818498e-03   3.5633571e-02   1.8130608e-01   1.3218311e-01   1.8582710e-01   1.2805092e-01  -8.8008645e-02  -6.0317863e-02   9.9262138e-02   7.5149419e-02   3.8168191e-02  -2.1838328e-02  -2.1728312e-01  -8.1933109e-03   2.3434847e-01  -6.5400810e-02   9.7356932e-02   1.8447941e-01   6.0876258e-02  -1.4880442e-01   1.2646577e-01   1.2303853e-01   2.9799623e-02   8.2976762e-02   4.3987863e-01   3.2438773e-01   4.9423155e-01   4.5924035e-01   3.4667190e-01   2.9824091e-01   5.9979756e-02   5.5737927e-02   1.5949523e-01   6.3241351e-02   2.1589860e-01   6.9688640e-02   1.5092696e-01  -4.8350476e-03   1.0440271e-01   6.7085517e-01   1.0000000e+00   4.0973972e-01   4.3132732e-01   1.9591677e-01   5.6237584e-02   8.0803114e-02
   2.5733067e-01   2.7084820e-01  -9.3253516e-02  -3.3373072e-01  -2.6579315e-01  -4.3619443e-01  -9.4908030e-02  -3.1428768e-01  -2.3909871e-01  -3.4484263e-01   5.4137981e-02  -2.7438852e-01  -1.0326263e-01  -4.2579160e-01  -1.1045640e-01  -3.6726524e-01   9.3627376e-02   8.1288217e-02   3.0136285e-01   2.2815737e-01  -1.3993459e-01  -2.2938406e-01  -1.5218418e-01  -2.5433646e-01  -5.9589610e-03  -1.8946852e-01  -2.1692360e-01  -2.0476025e-01   1.1672232e-01   5.2288505e-02  -1.0099729e-01  -2.2155207e-01  -1.8052927e-02  -1.9496394e-01  -1.9146995e-01  -2.4117959e-01   1.6373922e-02   1.2783964e-01  -5.7117002e-03  -8.2620600e-02   3.1158390e-02   6.3753141e-02  -5.9166703e-02  -1.1375294e-01   1.7810663e-02  -5.4530674e-03   3.3790018e-02   1.9420765e-02   7.0452461e-02  -1.1640576e-01  -3.0796922e-02  -4.5780514e-02  -8.7374275e-02   1.5028903e-01   8.6021272e-02   2.0609149e-01   3.6374596e-02  -9.6407802e-02  -1.7907154e-01  -2.4667021e-01  -2.3581109e-01  -4.4498365e-01  -6.5242282e-02  -3.5213939e-01  -8.4505370e-02  -3.1229342e-01  -2.7297590e-01  -3.0755889e-01   2.3795069e-02   2.3743613e-03  -4.8957198e-02  -3.1068680e-02   1.1065810e-01   1.2036276e-01   4.1513349e-02   5.2292622e-02   7.3507776e-03  -8.3205557e-02   2.6172894e-01   2.5109791e-01   1.7033634e-01   1.8238778e-01   2.0655144e-01  -5.4640616e-02  -3.8459759e-02  -1.1767317e-01  -1.6074872e-01  -1.9494094e-01  -8.4283456e-02  -1.3687483e-01   3.1736720e-01   3.5400384e-01  -5.5812189e-02   2.0598423e-01   2.5863976e-01   2.1258536e-01   3.5094952e-01   4.7199378e-01   6.3938260e-01   6.8776328e-01   4.3505000e-02   3.3470210e-01   2.5587198e-01   3.2768813e-01   2.1227834e-01   2.4619675e-01   1.5178776e-01   2.5058821e-01   4.7136271e-01   1.0505663e-01   4.0973972e-01   1.0000000e+00   5.9414058e-01   5.1273187e-01   2.5312414e-01   2.2354449e-01
   2.8933488e-01   2.2467962e-01  -1.9959907e-01  -2.6650575e-01  -9.9869670e-02  -9.2341066e-02  -1.1309417e-01  -2.8505422e-01  -4.4887498e-02  -7.9584192e-02  -1.6974669e-01  -2.5752990e-01  -1.2175475e-01  -3.7898443e-01  -2.5642729e-01  -2.3226860e-01   4.4421478e-02   1.0696420e-01   9.0909222e-02   2.4114788e-02  -1.9624826e-01  -1.7606879e-01  -1.7757922e-01  -1.2180934e-01   9.0387053e-02  -2.0403047e-02  -6.1016585e-02   6.2931473e-02  -1.6618309e-01  -1.3651833e-01  -3.6924642e-01  -3.3811275e-01  -3.6501404e-01  -4.0367417e-01   9.1457825e-03  -1.3010723e-02   5.3175338e-02   2.7925954e-01   3.3503257e-02   7.0361532e-02  -8.3046847e-02   3.7299923e-02  -1.8117957e-02  -1.6639112e-01   5.8360939e-02  -6.9021415e-02   8.9917730e-02   1.1596674e-01   8.8815257e-02  -4.6689230e-03  -7.0969376e-03   6.3439234e-02   1.4664898e-02   2.7592937e-01   1.2675599e-01   3.0252433e-01   4.1505869e-02   8.3412222e-03  -7.3631860e-02  -1.4348401e-01  -2.0237131e-01  -2.2025278e-01  -3.1701937e-01  -4.4543418e-01   1.1229922e-03  -7.5954906e-02  -2.2406052e-01  -2.2802247e-01  -1.5507170e-02  -1.2275141e-01   1.0368107e-02   1.5113185e-01   4.2593566e-02   9.9030230e-02   3.5922398e-02   1.0577370e-01  -5.3044535e-02  -6.8286640e-02   6.6309363e-02   1.3817837e-01  -1.4069740e-02   9.1083769e-02  -1.0782967e-02  -1.1342178e-01   6.7694664e-03   4.4135998e-02  -9.3680240e-04   1.6804448e-01   9.1511752e-02   1.0186300e-02   4.3670510e-01   3.9093829e-01   2.8426633e-01   4.4177427e-01   2.7098580e-01   3.3147382e-01   2.7700302e-01   3.8459742e-01   5.6717290e-01   5.5015471e-01   1.9683069e-01   3.2986906e-01   3.4613486e-01   3.7428594e-01   3.8002620e-01   3.9143988e-01   3.6505085e-01   3.0328196e-01   3.7557292e-01   2.0596018e-01   4.3132732e-01   5.9414058e-01   1.0000000e+00   4.6015213e-01   3.2812326e-01   2.3544645e-01
   4.2424150e-01   3.8440885e-01  -1.8678923e-01  -2.3664933e-01  -2.4813580e-01  -2.8930372e-01  -1.8460875e-02  -1.7100619e-01  -2.0807258e-01  -2.8112094e-01   1.4314037e-01  -7.3346881e-02   4.9620847e-02  -1.8604188e-01  -4.5781667e-02  -1.8743473e-01   2.6301742e-01   3.1856336e-01   3.2928704e-01   2.9297847e-01  -8.3256907e-02  -1.0452456e-01  -2.3900896e-01  -2.6014494e-01  -1.6909053e-01  -2.4354773e-01  -2.9686233e-01  -1.9492122e-01   1.2904466e-01   1.6494058e-01  -1.2071348e-01  -1.5325367e-01   1.5402423e-01   4.6595686e-02  -1.8290963e-01  -1.9955533e-01  -8.1819875e-02   1.9654221e-02   1.9674861e-01  -4.3998242e-06   1.9844266e-01   2.2580519e-01  -3.0548731e-02  -8.4249255e-02  -1.4348111e-01  -1.1927819e-01   3.2416094e-02  -1.3361542e-01   2.2923001e-02  -2.4085933e-02   7.9393060e-02  -7.5910950e-03   7.7168291e-02   9.8355163e-02   2.4956927e-01   8.2282420e-02   2.4875398e-01   1.0829316e-01  -6.3755297e-02  -1.5206857e-01  -2.0556694e-02  -2.5197405e-01   1.0648413e-01  -7.2798358e-02  -1.3950458e-01  -2.2336933e-01  -1.7753052e-01  -2.6263352e-01   1.9790178e-01   1.1202021e-01   1.5696794e-02   8.7551039e-03   2.9329648e-01   3.8216917e-01   2.5779120e-01   2.2323614e-01   2.1257962e-01   1.8424836e-01   2.4939960e-01   3.2455690e-01   2.6816958e-01   3.1510320e-01   3.4865967e-01   2.4330102e-01  -1.1334633e-01  -1.0888053e-01  -1.2592849e-02   3.2118746e-03   4.9408848e-02  -2.2232021e-01   5.3544366e-02   1.4512813e-01  -8.5108194e-02   1.2327442e-01   1.5986645e-01   1.2436520e-01   3.8842753e-01   2.8471545e-01   5.5491809e-01   5.9418263e-01  -8.8355426e-04   2.5801080e-01   3.0679608e-01   5.6502565e-01   4.1892271e-01   4.0844796e-01   2.4990893e-01   2.6053698e-01   2.0158956e-01  -1.3829684e-03   1.9591677e-01   5.1273187e-01   4.6015213e-01   1.0000000e+00   5.3982743e-01   2.6238248e-01
   2.1939072e-01  -1.7803412e-02   5.4699697e-02  -2.6193559e-02   1.8922285e-01   2.4873889e-02   2.1588830e-01  -5.9746299e-02   2.5702721e-01   1.2606364e-01  -6.2744790e-02   6.1092137e-02   2.5667933e-01   7.6115288e-02  -5.6859352e-02   4.3274612e-02  -1.6699107e-01  -7.0772604e-02   2.9882767e-02  -2.5123470e-01  -1.4408866e-01  -6.6520091e-02   2.1801787e-01   2.7365261e-01   3.3366892e-01   3.1659275e-01   1.8977763e-01   2.3228645e-01  -2.5661383e-01  -2.1307033e-01  -1.4850875e-01  -4.2022131e-02  -3.7468863e-01  -3.4979384e-01   2.5319904e-01   1.1675578e-01  -4.7757786e-02  -3.0897869e-02   4.5660107e-02   1.4365199e-01  -1.1266316e-01  -1.3363549e-01   2.4643333e-01   2.4079761e-02  -2.6526300e-01  -3.4967937e-01  -1.9183067e-01  -3.4708028e-01  -1.5488252e-01  -1.6518755e-01  -2.1746080e-01  -2.2956090e-01  -2.1336857e-01  -3.5792911e-02   8.3478646e-02   6.0328005e-02   1.4289559e-02  -2.8720187e-02  -3.3272391e-02  -1.2323228e-01   1.7892945e-01   3.7540181e-02  -3.1653554e-01  -3.5086556e-01   4.0828498e-01   2.9370484e-01  -8.2530288e-02  -1.1217754e-01  -8.1929754e-02  -3.7333198e-01   1.8199995e-01   8.4311388e-02   2.9488516e-02   5.1260910e-02   4.7144951e-02   1.3224462e-01   4.0886800e-02   1.0017450e-01  -1.4314107e-02   2.3780286e-02  -1.8354650e-01  -1.7837262e-02  -1.9817482e-02  -1.1533641e-01   1.8181402e-01   1.5235903e-01  -6.3721240e-02   2.7900651e-01   2.6622309e-01   1.7873869e-01   1.2370637e-01   2.1162597e-01   2.8742546e-01   3.5002647e-01   1.6121746e-01   1.4785898e-01   1.5408061e-01   1.7960648e-01   2.0736788e-01   2.9138542e-01   7.6847957e-03   1.5528025e-01   1.8117050e-01   3.3278272e-01   7.9634044e-01   8.4780957e-01   5.0820744e-01   4.4210725e-01   2.3219709e-01   3.0848252e-03   5.6237584e-02   2.5312414e-01   3.2812326e-01   5.3982743e-01   1.0000000e+00   7.0305695e-01
   8.4625760e-02   4.0866548e-02   8.5471051e-02  -6.9336096e-02   6.9684815e-02  -4.6200585e-02   1.9181216e-01   3.1302368e-02   1.5228043e-01   3.0391864e-02  -1.1200006e-02  -2.2093046e-02   1.5535006e-01   5.3403194e-02  -1.1293715e-01  -3.3803948e-02  -1.5067142e-01  -9.4977554e-02  -6.3483694e-03  -2.3022083e-01  -1.6278815e-01  -7.0583264e-02   1.8000611e-01   2.2886038e-01   2.9016125e-01   2.5693196e-01   4.2455278e-02   1.0057817e-01  -1.3643253e-01  -1.1302495e-01  -6.4366561e-02  -6.2395550e-02  -3.7722657e-01  -3.7960878e-01   1.5299168e-01  -1.2774185e-02  -2.7524524e-02  -5.4885082e-02   8.6969592e-02   1.4072308e-01  -1.3004416e-01  -1.5605704e-01   8.1791056e-02  -7.7049392e-02  -2.4836264e-01  -3.2350530e-01  -2.3367723e-01  -3.4001692e-01  -2.5458211e-01  -1.8552497e-01  -3.0662648e-01  -2.7739518e-01  -2.3099048e-01   1.5790738e-02   6.7802357e-02   7.8918298e-02  -1.1823735e-01   7.8256873e-03  -8.9148355e-02  -5.0832619e-02   1.2198754e-01   2.2251781e-02  -3.4071231e-01  -3.4858520e-01   2.6570487e-01   1.6549653e-01  -2.0709199e-01  -1.8951936e-01  -3.8634496e-02  -2.9748576e-01   2.9318536e-02   4.5355717e-02   1.2304052e-02  -3.7485637e-02  -1.3596007e-02  -1.0754922e-02  -1.7709231e-01  -1.3422983e-01  -4.0069047e-02   2.3647586e-03  -1.5978822e-01  -1.5577594e-01  -1.3087319e-01  -1.9446738e-01   6.3255010e-02  -6.0844465e-02  -1.2281649e-01   1.5363874e-01   2.8810217e-01   1.3332414e-01   4.1242340e-02   9.9809357e-02   1.0897376e-01   2.2517883e-01   8.7837422e-02   3.8825767e-02   5.4264329e-02   1.5933254e-01   2.0525148e-01   2.2073368e-01  -1.7604148e-02   1.3863048e-01   1.4848165e-01   1.6835425e-01   6.1558869e-01   6.6018558e-01   4.7010659e-01   3.6728324e-01   1.8427731e-01  -5.0523626e-02   8.0803114e-02   2.2354449e-01   2.3544645e-01   2.6238248e-01   7.0305695e-01   1.0000000e+00
