# Supplementary material for: “I Know that You Know that I Know”: Neural Substrates Associated with Social Cognition Deficits in DM1 Patients
Source: PLoS One. 2016 Jun 3;11(6):e0156901. doi: 10.1371/journal.pone.0156901 (PMC4892543; doi:10.1371/journal.pone.0156901)
Supplement: S2 File — Adjacency matrices obtained by graph theory bases analysis illustrating the intra-nodal correlations in individual subjects (DM1 patients and controls) (ZIP) [file pone.0156901.s002.zip › Adjacency_matrices/Sub_24.txt]

   1.0000000e+00   8.0031677e-01   9.4332224e-02   2.2359951e-01  -5.0313303e-02   3.3688508e-03   1.3353684e-01   9.1706238e-03   2.5090563e-02   7.3004173e-03   5.5341017e-01   4.6530319e-01   3.0187046e-01   2.5426633e-01   1.4842446e-01   1.1572340e-01   2.3779829e-01   2.5722594e-01   2.4387629e-02   1.5116163e-01  -1.6042352e-01  -7.8232923e-02   1.9611317e-02   1.2688746e-01  -1.0524845e-01  -1.8416239e-01  -3.3413029e-03   1.4193714e-03  -2.5413010e-01  -2.0423684e-01  -4.0222013e-01  -3.7656140e-01  -9.0505071e-02  -2.3185504e-01  -1.0177447e-01  -1.8767429e-01  -4.5799836e-01  -2.3323123e-01  -1.4567350e-01   1.0205682e-01  -9.4077153e-02  -8.9413780e-02   4.3747959e-01   5.6984552e-01   5.5298845e-01   5.4991619e-01   5.9696065e-01   6.0846134e-01   5.9674002e-01   6.2554644e-01   5.3215816e-01   4.9897459e-01   5.1049136e-01   4.4009398e-01   3.1803601e-01   5.0378125e-01   6.9459689e-01   6.7868545e-01   5.8676658e-01   5.5077662e-01   3.2978849e-01   2.9244748e-01   2.2188359e-01   1.0220562e-01   1.5427412e-02   9.8458245e-02   1.6826850e-01   2.7116892e-02   6.5193987e-01   5.1382171e-01  -4.3597024e-01  -4.8636315e-01  -1.7455425e-01  -2.5443067e-01  -2.9513804e-01  -2.6167669e-01  -5.0675524e-01  -5.9256570e-01   4.4005245e-01   3.7443109e-01   3.5137460e-01   3.4889406e-01  -3.6806523e-02  -5.1065405e-02   5.9419236e-01   3.3647082e-01   7.9930787e-02   1.4752876e-01   2.1016081e-01   2.4622161e-01  -3.1275370e-01  -3.0686763e-01  -9.3547150e-02  -8.3837217e-02  -3.5570692e-01  -1.3816703e-01  -1.9314644e-01   1.3487929e-01  -1.0773469e-01   7.4049637e-03   1.1013948e-01  -1.0011394e-01  -3.3429695e-01  -1.1813955e-01  -6.8507632e-01  -5.7434240e-01  -2.7366001e-01   1.5069266e-01  -4.4555733e-01  -3.5857604e-01  -1.7588393e-01  -1.9260208e-01  -2.2707451e-01  -2.9075346e-01  -2.9472320e-01  -6.4506117e-01
   8.0031677e-01   1.0000000e+00  -2.3295749e-01   1.4892740e-01  -1.0799934e-01  -1.0573305e-02  -2.3078359e-01  -1.8410780e-01  -2.1649806e-01  -1.4071628e-01   4.0573052e-01   4.5449846e-01   1.0630599e-01   2.1072240e-01  -7.5938490e-02   6.7031837e-02   5.2706147e-01   5.4660580e-01  -6.6949963e-02   3.8565698e-01   1.6836270e-02   1.2102380e-01  -1.8967208e-01   7.5745311e-02  -1.1800045e-01  -1.3865413e-01   7.6919881e-02   1.0799316e-01  -2.4704650e-01  -1.0683009e-01  -5.1872500e-01  -4.2015740e-01   4.8563286e-02  -1.3762140e-01  -1.9388946e-01  -2.2515757e-01  -3.0172726e-01  -1.4539854e-02   7.9649172e-02   3.2854943e-01   2.0056181e-01   1.1725006e-01   3.3480312e-01   4.5614899e-01   5.9297951e-01   6.1907284e-01   6.2336902e-01   6.0425311e-01   5.6432979e-01   6.0986511e-01   5.3101806e-01   5.3281065e-01   4.8287556e-01   4.8643618e-01   4.2787582e-01   6.1616953e-01   7.9497052e-01   8.4965437e-01   4.3550767e-01   6.0385937e-01  -3.7316503e-02   1.8801716e-01   2.4307392e-01   1.5749198e-01  -2.1117094e-01  -6.5980887e-02   5.4995809e-02   3.1108588e-02   6.7608867e-01   6.7072285e-01  -3.8906707e-01  -5.3788070e-01  -2.9185254e-01  -2.3324139e-01  -3.8721287e-01  -3.2669487e-01  -5.3134834e-01  -5.6202911e-01   6.4571678e-01   5.8468589e-01   6.7985291e-01   6.4695695e-01   1.5614705e-01   3.2642537e-01   6.9418085e-01   6.1980768e-01   3.4185813e-01   5.1383240e-01   4.4976577e-02   2.1473866e-01  -4.0188215e-01  -4.7203157e-01  -1.7035544e-01  -2.9234470e-01  -3.9859325e-01  -1.5309174e-01  -2.1260271e-01   4.2830388e-02  -3.8966585e-02  -1.1194918e-01   1.2188394e-01  -2.6912201e-01  -3.0767561e-01  -3.1519065e-01  -7.0993372e-01  -5.9768286e-01  -1.4611834e-01   9.5304486e-02  -5.3734941e-01  -3.8316747e-01  -3.1367871e-01  -2.3986025e-01  -2.9388920e-01  -3.9629691e-01  -4.4352017e-01  -6.2487579e-01
   9.4332224e-02  -2.3295749e-01   1.0000000e+00   5.5681709e-01  -2.2587989e-02  -1.0640626e-01   7.0399130e-01   4.3311047e-01   3.2763085e-01   1.1840110e-01   1.1272963e-01   1.9786135e-02   2.5848091e-01   1.6430670e-01   3.0142319e-01   1.0653365e-01  -4.5390524e-01  -4.1060456e-01   3.2985514e-01  -1.3335425e-01  -1.3432537e-01  -2.0135350e-01   6.0679418e-01   3.7182821e-01   8.2156855e-02   4.0076035e-02  -1.6729162e-01  -2.1408884e-01   4.9306138e-02   5.5460452e-03   5.0963685e-01   4.3471308e-01   1.3438068e-01   2.2290315e-01   2.3361422e-01   1.7453221e-01   1.4704932e-02  -1.1681403e-01  -1.1155894e-01  -9.7607874e-02  -1.1144756e-01  -1.4599080e-02  -1.0167701e-02   3.8185146e-02  -3.1176765e-01  -3.5403343e-01  -2.4493157e-01  -1.9667981e-01  -2.0736064e-01  -2.2440776e-01  -8.8447401e-02  -1.0071839e-01  -2.2838578e-02  -1.1594246e-01  -1.5568713e-01  -8.7361044e-02  -3.5232455e-01  -3.5969880e-01   1.2863469e-01  -1.6424867e-01   3.0918748e-01   5.5717566e-03  -1.6315767e-01  -8.8052644e-02   4.3508503e-01   2.7988622e-01   1.6685746e-01  -1.0858352e-02  -1.7590088e-01  -3.2266237e-01   1.8465338e-01   3.3216866e-01   4.5424211e-01   2.2716506e-01   3.9202356e-01   3.2565485e-01   3.1277149e-01   2.1665368e-01  -3.5812229e-01  -2.8550483e-01  -4.6517881e-01  -4.6607668e-01  -2.3937891e-01  -5.1822275e-01  -1.3099785e-01  -2.6425659e-01  -3.4413629e-01  -4.1137694e-01   5.3095036e-01   3.3360805e-01   1.9744018e-01   3.4560315e-01   1.8790389e-01   3.6686013e-01  -2.9060871e-03   1.7407090e-01  -4.4966362e-02   1.7184811e-01  -8.9890881e-02   2.0932037e-01  -4.1078271e-02   3.2545076e-01   2.3897738e-01   3.9977278e-01   8.0591244e-02   7.5899257e-02  -1.6938931e-01   1.4093324e-01  -5.2837708e-03   6.3525147e-02   1.5960894e-02   1.2186239e-01   1.1827378e-01   2.8498289e-01   4.4325655e-01  -1.8340825e-01
   2.2359951e-01   1.4892740e-01   5.5681709e-01   1.0000000e+00  -2.0430084e-01  -1.9512106e-01   4.0978371e-01   3.6774980e-01   4.4696843e-02   3.8194028e-02   1.4413603e-01   3.1799806e-01   1.0744781e-01   3.6353357e-01   1.3462466e-01   3.2708001e-01  -2.8747152e-01  -3.3053812e-01   5.0250834e-02  -1.1420168e-02  -1.0581921e-01  -1.8322326e-01   5.6112495e-01   7.3837808e-01   1.0775827e-01   5.5605605e-02  -3.4442154e-02  -1.3254568e-01  -2.5643340e-01  -2.3733560e-01   2.4808591e-01   3.7889695e-01  -2.4224841e-02   1.1832914e-01   4.3128445e-01   4.3995443e-01   7.0481181e-03  -9.5725551e-02  -2.4849831e-02   5.0868375e-02   3.1943276e-02  -1.9933737e-02   2.1741830e-01   3.4716365e-01  -9.6439089e-02  -9.3686805e-02  -1.7326353e-02  -3.1954039e-02  -7.2004833e-02  -4.0964973e-02   1.3804266e-01   1.5307319e-01   2.7450516e-02  -1.0809010e-01  -1.4860752e-01  -5.2336563e-02  -7.0444772e-02  -4.5364133e-02   1.1074685e-01   1.0294939e-01   2.0856208e-01   2.1409858e-01  -2.0447599e-01  -1.0475553e-01   5.5053344e-01   6.6618766e-01   2.7106638e-01   2.6772440e-01   3.6693349e-02  -1.0695155e-01  -2.1785661e-02   3.4907751e-04   1.6281936e-01   7.5121140e-03   1.3435094e-01   1.1660629e-01   1.0934526e-01   9.3521430e-02  -2.1872918e-02   2.8570718e-02  -1.2979404e-01  -9.2504871e-02  -1.4916907e-01  -3.4475631e-01   2.9442871e-01   2.7629302e-01  -3.3232704e-02  -9.9599339e-03   4.6936685e-01   4.7829873e-01  -2.2499124e-02  -1.7133839e-02   3.0960771e-01   1.9094330e-01  -2.1496204e-01  -2.6872305e-02  -2.5055138e-01  -3.7694795e-02  -2.7041189e-01  -2.0949493e-02  -1.3453408e-01  -2.7851333e-02   1.1183943e-01   2.0309333e-01  -1.2694188e-01  -1.7631744e-01  -2.0753901e-01  -2.7596226e-02  -2.3485682e-01  -1.2527352e-01  -3.1372906e-02  -1.8670498e-02   6.2468715e-02   2.1741570e-01   2.8474867e-01  -4.7862249e-01
  -5.0313303e-02  -1.0799934e-01  -2.2587989e-02  -2.0430084e-01   1.0000000e+00   8.8212024e-01  -9.7209184e-02   3.2972942e-02   4.2508497e-01   5.8504348e-01  -2.3013195e-01  -4.4862859e-01  -2.3418944e-01  -4.5634136e-01   2.7025944e-02   1.7526524e-02   1.4323925e-01   1.0879924e-01  -5.0704105e-02  -1.1912386e-02   5.8000139e-01   6.8677061e-01  -2.2775770e-01  -2.9517110e-01   3.6574872e-01   5.5198154e-01   6.6799741e-01   7.5408394e-01   1.5294509e-01   3.4149914e-01   1.1266552e-02  -1.1636664e-01  -4.1219259e-02  -2.7818772e-03  -3.7713495e-01  -4.2316350e-01  -6.2255166e-02   1.3161434e-01   1.7914359e-01   4.2507548e-02   1.1445514e-01   2.1462195e-01  -2.6148761e-01  -2.7287053e-01   2.4586581e-02   9.3237370e-02  -6.3402889e-03  -1.4874850e-02   1.5069138e-01   1.5657770e-01   1.8765343e-01   7.4074341e-02   2.8751574e-01   2.0507130e-01   1.6143279e-01   1.2672479e-01   1.6218172e-01   1.2064227e-01  -3.6955961e-02   6.4564939e-02  -2.3761249e-02   7.7053412e-04   1.7195667e-01   1.5002154e-01  -3.3041546e-01  -3.7212562e-01  -1.8823457e-01  -1.9189520e-01   1.1539479e-02   6.9939813e-02   1.8886173e-01   1.4036433e-01   1.7442326e-01   2.8735941e-01   1.5434722e-01   2.4574654e-01  -8.9579780e-02  -7.4995075e-02   2.0180416e-03   2.1531499e-02   4.1556579e-02  -8.1315234e-02   2.9604034e-01   2.2473233e-01  -2.5898039e-01  -2.8264044e-01   1.4594792e-01   8.1041976e-02  -2.0747515e-01  -1.0908213e-01   6.1715200e-02  -9.6563622e-03  -2.8897973e-01  -2.4968708e-01   2.2490606e-01   1.2468805e-02   1.6213107e-01   1.2386772e-01   2.8016859e-01   1.3973559e-01   2.5584565e-01   4.9531242e-02   1.1717979e-01   9.4147418e-02   2.3998474e-02   1.3054609e-01   1.7877171e-01  -1.1358131e-01   1.8981828e-01   4.2703925e-02  -3.8880195e-02   2.2468262e-01   6.0562586e-02   5.9325497e-02  -2.3560034e-01   1.9703633e-01
   3.3688508e-03  -1.0573305e-02  -1.0640626e-01  -1.9512106e-01   8.8212024e-01   1.0000000e+00  -1.0610437e-01   1.4010480e-01   3.6712178e-01   6.5071856e-01  -2.0469432e-01  -2.4711340e-01  -1.6433334e-01  -2.9255503e-01   6.1018675e-02   1.3797179e-01   1.0663866e-01   1.3772399e-01  -1.6914276e-01  -5.2218793e-02   5.4545846e-01   6.7007310e-01  -2.9960750e-01  -3.0025972e-01   1.9542443e-01   4.4161539e-01   6.3155920e-01   7.6610680e-01   9.1998992e-02   3.0285065e-01  -2.2447834e-01  -3.0945798e-01  -1.1336949e-01  -2.1309270e-02  -4.6448553e-01  -4.6349768e-01  -1.5740432e-01   1.0018699e-01   1.6629806e-01   1.1831426e-01   1.5317134e-01   2.6180601e-01  -2.3543518e-01  -2.1844520e-01   5.8882833e-02   1.6973903e-01   8.7834877e-02   5.1600093e-02   2.5261000e-01   2.7693818e-01   2.7453424e-01   1.5977367e-01   3.9068679e-01   2.8401544e-01   3.0294276e-01   2.9241933e-01   1.6470097e-01   1.6122156e-01   3.1476512e-02   1.4593162e-01   5.1878470e-02   1.7446714e-01   2.1087128e-01   3.1385950e-01  -4.3474535e-01  -3.1510134e-01  -2.4630402e-01  -1.7244792e-01  -9.5201932e-03   3.7573652e-02   8.0068125e-02  -3.0854281e-02   7.5901281e-02   2.6817176e-01   2.7068252e-02   2.2909199e-01  -1.9916234e-01  -1.2599519e-01   4.7929231e-02   3.9582755e-02   9.8552796e-02   4.2302034e-02   2.3423548e-01   2.9091561e-01  -1.7404148e-01  -1.2914682e-01   2.1038665e-01   1.9761644e-01  -1.3717061e-01   2.9521912e-02   1.0141668e-01  -9.8495633e-02  -2.2906606e-01  -2.5659969e-01   2.0765755e-01   5.4459981e-02   1.5216752e-01   1.8037128e-01   3.2427545e-01   7.3701972e-02   3.2911737e-01  -1.7084020e-02   1.6740906e-01   8.3062836e-02  -1.1519109e-01  -5.3729385e-02   1.5625070e-01  -1.1239305e-01   5.5103744e-02   6.6090683e-02  -8.2255002e-02   2.0605621e-01   5.8298456e-02   7.1373905e-02  -3.3253614e-01   3.4505077e-02
   1.3353684e-01  -2.3078359e-01   7.0399130e-01   4.0978371e-01  -9.7209184e-02  -1.0610437e-01   1.0000000e+00   7.4871937e-01   6.6167907e-01   4.0469830e-01   3.4298142e-01   3.1960770e-01   6.1934356e-01   4.0845000e-01   5.1637253e-01   3.7952777e-01  -6.0299523e-01  -4.5380816e-01   1.3538295e-01  -2.7609819e-01  -5.4998652e-01  -5.0366758e-01   5.3906025e-01   3.1646396e-01  -3.5972614e-01  -3.8348409e-01  -5.3079663e-01  -5.2501442e-01   1.3085922e-01  -8.5307813e-02   3.0382730e-01   2.0698166e-01  -3.7043555e-03   1.7434497e-01   7.8043035e-02  -2.3045698e-02  -3.7715978e-01  -4.8492431e-01  -5.5947617e-01  -5.2496183e-01  -5.4344628e-01  -3.8040303e-01   1.7242339e-02   4.6681895e-02  -2.9296071e-01  -3.5859818e-01  -2.2824246e-01  -1.5595447e-01  -1.4895144e-01  -2.3075392e-01  -1.5721219e-01  -2.4096698e-01  -2.7379617e-02  -1.1280909e-01  -3.7899538e-01  -2.5485172e-01  -3.7167299e-01  -3.6485815e-01   2.4556931e-01  -3.0423794e-02   7.4459972e-01   4.3269686e-01   1.2383921e-01   2.8433570e-01   5.5096587e-01   5.4148465e-01   1.9095604e-02  -1.2102959e-01  -2.4406985e-01  -4.0416583e-01  -4.1974270e-02   1.2528990e-01   2.4457759e-01   2.3874358e-02   9.7652390e-02   2.6495498e-01   1.4018540e-01   5.4797386e-03  -4.8874283e-01  -4.0235074e-01  -5.7161456e-01  -5.3885160e-01  -4.1485386e-01  -6.9399395e-01  -5.8154384e-02  -3.7266391e-01  -5.2057933e-01  -5.9921801e-01   4.5491964e-01   3.1937908e-01   3.6307635e-01   4.7495744e-01   4.1543772e-01   4.9741570e-01  -6.4849084e-02  -3.7527809e-02  -2.8935299e-01  -2.6582883e-02  -2.1519154e-01   9.1165020e-02  -5.9407519e-03   2.7119444e-01   7.4355552e-02   3.1507522e-01  -5.6136730e-02  -1.1275185e-01  -3.4946259e-01  -2.9880275e-02  -8.7796310e-03  -6.2031872e-02  -5.6138926e-02  -1.9474150e-02   1.1282882e-01   1.7186362e-01   2.7769160e-01  -2.6752570e-01
   9.1706238e-03  -1.8410780e-01   4.3311047e-01   3.6774980e-01   3.2972942e-02   1.4010480e-01   7.4871937e-01   1.0000000e+00   6.4009889e-01   5.3031090e-01   1.5073399e-01   3.5470246e-01   4.0901134e-01   4.6681095e-01   3.0194884e-01   3.7697005e-01  -4.9402422e-01  -3.6574231e-01   5.9071160e-02  -7.9866069e-02  -4.5418542e-01  -3.2478717e-01   1.8848024e-01   1.3391279e-01  -5.0330479e-01  -4.2158544e-01  -4.5993339e-01  -3.6568333e-01   1.3930852e-01   1.8881228e-02   1.5151393e-01   1.0095230e-01  -2.1475341e-03   3.3467467e-01  -1.7857875e-01  -1.6395580e-01  -3.3689442e-01  -3.6425286e-01  -5.1510546e-01  -4.4999944e-01  -3.9757740e-01  -3.0662356e-01   5.0585716e-02   3.7427781e-02  -1.4535205e-01  -1.7297573e-01  -7.5546000e-02  -8.7567811e-02   7.0222279e-03  -4.2467098e-02   2.6921192e-02  -8.5458527e-02   1.6707598e-01   1.2684337e-02  -1.6624635e-01  -7.9696887e-02  -3.4178274e-01  -3.0399551e-01   1.8025522e-01   1.1076529e-01   6.0494526e-01   6.6618345e-01   1.6348952e-01   5.8109135e-01   1.6074090e-01   4.4412270e-01  -9.7542226e-02  -4.7679567e-02  -2.7997605e-01  -3.8854834e-01   3.9335766e-02   1.1710291e-01   1.0525445e-01   8.3162688e-02  -5.5217618e-02   2.7585425e-01   3.9448858e-02  -1.9557308e-05  -4.5197412e-01  -3.8859845e-01  -4.1373841e-01  -3.9739354e-01  -2.8369815e-01  -3.8959019e-01  -1.4644534e-01  -2.2831841e-01  -4.6162137e-01  -4.2768992e-01   2.6382595e-01   3.5809894e-01   5.0433977e-01   3.5557859e-01   3.6097814e-01   2.7175623e-01  -3.3386559e-02  -2.1737218e-02  -1.3501587e-01   6.5613187e-02   6.4876266e-02   1.7112750e-01   2.8416573e-01   2.8757099e-01   2.7406684e-01   3.0620991e-01  -1.6940382e-01  -1.9688243e-01  -1.8053206e-01  -4.2588130e-03   3.3689335e-02   6.9406703e-02   1.6506121e-02   1.7135644e-01   2.4018691e-01   2.7297105e-01   8.1983136e-02  -2.6228549e-01
   2.5090563e-02  -2.1649806e-01   3.2763085e-01   4.4696843e-02   4.2508497e-01   3.6712178e-01   6.6167907e-01   6.4009889e-01   1.0000000e+00   7.7323476e-01   1.5623371e-01   8.5595457e-02   4.1827132e-01   1.4622427e-01   6.0114992e-01   4.6347740e-01  -3.8770377e-01  -2.7933399e-01  -8.2630571e-02  -2.0628841e-01  -2.1672987e-01  -8.0715465e-02   1.9214970e-01   4.0345647e-02  -2.8292355e-01  -1.8178582e-01  -2.0182052e-01  -1.0693678e-01   2.4831352e-01   1.4621190e-01   1.2673080e-01  -9.8186160e-03  -2.0549578e-01  -1.7157979e-02  -3.3063900e-01  -3.9812780e-01  -3.4822055e-01  -2.9087967e-01  -5.0838828e-01  -4.8754369e-01  -3.9926386e-01  -2.2451638e-01  -4.9894707e-02  -8.7022530e-02  -1.2908864e-01  -1.9193404e-01  -9.3303786e-02  -2.6542598e-02   4.6507288e-02  -9.3917052e-02  -3.3931225e-03  -1.9031980e-01   1.2360620e-01   1.0765513e-01  -2.1722014e-01  -9.9759612e-02  -1.7693773e-01  -1.8702943e-01   7.0344679e-02   1.0257826e-02   5.8506285e-01   4.5450943e-01   1.7025914e-01   4.0986277e-01   1.4220993e-01   1.9976494e-01  -4.0430325e-01  -4.3543258e-01  -1.5541831e-01  -2.2369102e-01   2.9636028e-02   1.3784914e-01   1.7574482e-01   1.3544184e-01   2.5567671e-02   2.9627017e-01   9.2602542e-03  -9.6314035e-02  -3.8179928e-01  -2.8824296e-01  -3.2407115e-01  -3.5616460e-01  -5.6351909e-02  -2.8176513e-01  -1.6707664e-01  -2.9883679e-01  -3.7792203e-01  -3.8986388e-01   1.5283126e-01   1.6968445e-01   3.7805674e-01   4.1884029e-01   1.9173855e-01   2.2420039e-01   1.7898537e-01   4.1805309e-02  -8.2686776e-02   1.0366055e-01   6.7435843e-02   2.2212435e-01   1.6359785e-01   2.4501405e-01   1.6397974e-01   2.1553615e-01  -8.0849064e-02  -6.9126456e-02  -2.0078048e-01  -1.4787897e-01   1.5830998e-01   2.7519960e-02  -1.9720064e-02   1.7683665e-01   2.3593451e-01   2.4562802e-01   4.4358197e-02  -8.2948852e-02
   7.3004173e-03  -1.4071628e-01   1.1840110e-01   3.8194028e-02   5.8504348e-01   6.5071856e-01   4.0469830e-01   5.3031090e-01   7.7323476e-01   1.0000000e+00   1.5277918e-01   5.6747549e-02   2.8976881e-01   6.5888003e-02   4.7617383e-01   5.2777490e-01  -2.3220006e-01  -1.3797897e-01  -1.5479862e-01  -1.4988755e-01   4.8549546e-02   2.1244335e-01   1.1296736e-01   1.6327830e-02  -1.4994377e-01   5.8551925e-03   1.1312859e-01   1.9631523e-01   7.7603810e-02   1.5350687e-01  -8.8601363e-02  -1.6282024e-01  -3.5725334e-01  -7.3620585e-02  -3.1174923e-01  -3.7512299e-01  -4.1033771e-01  -1.9372556e-01  -3.4024497e-01  -2.9046486e-01  -3.2797774e-01  -8.7819358e-02  -1.0682468e-01  -9.2497211e-02  -4.9165274e-02  -2.7946904e-02  -2.2448889e-02   3.6991901e-02   1.2295362e-01   5.5768883e-02   1.1995243e-01  -4.1688998e-02   1.7240066e-01   1.5282292e-01  -7.7897499e-02   3.0106492e-02  -4.4603396e-02  -3.3597518e-02  -8.6105773e-02   3.6214734e-02   4.0764968e-01   5.0158825e-01   1.5251480e-01   4.2393407e-01   3.4707703e-02   1.6981953e-01  -4.4793880e-01  -3.8852395e-01  -1.3480950e-01  -1.8594569e-01   1.0231063e-01   6.7996555e-02   6.0710808e-02   1.5955179e-01  -4.1233895e-02   3.0248575e-01  -9.3999846e-02  -9.6170684e-02  -2.3600973e-01  -1.7334776e-01  -1.5602085e-01  -1.9306950e-01   3.6571777e-02  -1.0918641e-01  -5.1302334e-02  -1.7864119e-01  -1.0794963e-01  -2.0394022e-01   9.9595366e-02   2.4336767e-01   3.1050050e-01   2.4088711e-01   7.3423229e-02   4.8933591e-02   9.9970903e-02  -3.6381034e-02  -4.3540634e-02   7.7849888e-02   1.5470615e-01   1.8091870e-01   2.4713409e-01   2.9927629e-02   1.4045832e-01   1.6036520e-01  -1.2640917e-01  -6.2733901e-02   3.9893168e-02  -8.5584794e-02   3.4263944e-02  -5.6355562e-02  -6.5594531e-02   1.2210338e-01   1.1623702e-01   1.5513869e-01  -8.0377461e-02  -1.1155126e-01
   5.5341017e-01   4.0573052e-01   1.1272963e-01   1.4413603e-01  -2.3013195e-01  -2.0469432e-01   3.4298142e-01   1.5073399e-01   1.5623371e-01   1.5277918e-01   1.0000000e+00   6.7326683e-01   8.2141219e-01   5.4534310e-01   4.7358149e-01   4.5546681e-01   1.1900029e-01   1.8466554e-01   1.7829580e-01   1.4209810e-01  -4.0083708e-01  -3.3845837e-01   4.0041464e-01   3.3151817e-01  -3.0361946e-01  -4.2861299e-01  -2.6750107e-01  -3.0201217e-01   4.2909771e-02  -6.5456738e-02  -1.5972191e-01  -1.1085106e-01  -7.1176014e-02  -6.5768314e-02   6.3969624e-02  -2.6158746e-02  -5.1458822e-01  -3.6503074e-01  -4.1787420e-01  -2.1760058e-01  -2.7314526e-01  -1.9379685e-01   3.4074532e-02   1.4206563e-01   4.3851337e-02   5.0605791e-03   3.8901892e-02   9.3071722e-02   6.0626713e-02   9.6840341e-02  -3.4811848e-02  -2.0908747e-02  -3.7016782e-02  -3.6354600e-02  -1.3222665e-01   2.8728650e-02   1.6324152e-01   2.0359082e-01   1.4420859e-01   1.8949829e-01   3.8280317e-01   3.8489066e-01   3.6250098e-01   3.0137433e-01   3.5097790e-01   3.4591650e-01  -1.2297784e-01  -1.8705672e-01   1.2588809e-01   8.8346602e-03  -3.7085385e-01  -3.0086245e-01   7.4211842e-03  -4.9656759e-02  -4.8196328e-02   2.8522325e-02  -2.9290269e-01  -4.2333187e-01   1.3508086e-01   2.0597248e-01   2.1022283e-01   1.7133835e-01   1.2768989e-01  -1.6724090e-01   6.2330845e-01   1.6302455e-01  -7.9903515e-03  -7.0586201e-02   3.3219789e-01   3.2377164e-01  -7.8994662e-02   5.4155701e-03   3.0173821e-01   2.5393465e-01  -1.8693160e-01  -1.2225501e-01  -2.5644615e-01  -3.8900600e-02  -2.0416692e-01  -6.3019782e-03  -6.2453963e-02  -1.1072239e-01  -3.7075757e-01  -1.1198827e-01  -3.4932208e-01  -2.2752063e-01  -3.1709661e-01   4.3800226e-02  -2.0845322e-01  -2.3679925e-01  -2.5303766e-01  -2.1136535e-01  -1.2254967e-01  -2.0821705e-01   3.7345654e-02  -4.2146726e-01
   4.6530319e-01   4.5449846e-01   1.9786135e-02   3.1799806e-01  -4.4862859e-01  -2.4711340e-01   3.1960770e-01   3.5470246e-01   8.5595457e-02   5.6747549e-02   6.7326683e-01   1.0000000e+00   6.3080793e-01   8.5066607e-01   2.9875229e-01   5.7832037e-01  -5.6861947e-03   9.6206978e-02  -1.8187532e-02   1.3104721e-01  -5.1011913e-01  -3.8985796e-01   2.4486380e-01   4.5351871e-01  -4.7931221e-01  -5.2544468e-01  -4.6389376e-01  -4.1936342e-01  -4.4241685e-02  -1.6886371e-01  -2.5915391e-01  -1.5208844e-01   1.6318125e-02   6.3055101e-02   2.2401473e-02   2.9075848e-02  -3.1729527e-01  -2.8774697e-01  -3.2646106e-01  -6.0957332e-02  -1.6495757e-01  -1.3248040e-01   2.3812909e-01   3.1003588e-01   1.6485477e-01   1.5421338e-01   2.1000334e-01   1.9377850e-01   1.2287865e-01   1.6404810e-01   8.4825348e-02   1.1119685e-01   8.2428259e-02   4.4069470e-02   4.1322064e-03   1.7696791e-01   1.2411954e-01   1.5215940e-01   2.1315458e-01   2.7203806e-01   3.7556681e-01   5.5106894e-01   2.5483456e-01   4.2768210e-01   2.4044283e-01   4.8559412e-01  -5.4350915e-02  -5.2497674e-03   1.1086997e-01   1.0686360e-02  -3.7856064e-01  -3.6458047e-01  -1.0809550e-01  -6.2236738e-02  -2.1723674e-01  -4.0894837e-02  -3.0357428e-01  -3.8426725e-01   1.1628523e-01   6.9194467e-02   2.2548224e-01   2.1529244e-01   1.9947389e-03  -1.0259315e-01   5.7978399e-01   3.9603412e-01  -8.9340752e-02   9.7460596e-02   2.7061785e-01   4.8353924e-01   3.7483278e-02  -2.6260342e-02   4.9153200e-01   2.5919949e-01  -1.9055225e-01  -3.3785932e-02  -2.6951356e-01  -1.8492294e-02  -1.7810431e-01  -2.1536871e-03   3.1088861e-02  -9.5510490e-02  -1.8936231e-01  -1.3306661e-01  -3.8400444e-01  -4.3768233e-01  -3.4786337e-01  -1.6421386e-02  -2.9898804e-01  -2.0712136e-01  -2.0741359e-01  -2.1784553e-01  -5.1447294e-02  -1.7444818e-01  -9.7746245e-02  -4.9108404e-01
   3.0187046e-01   1.0630599e-01   2.5848091e-01   1.0744781e-01  -2.3418944e-01  -1.6433334e-01   6.1934356e-01   4.0901134e-01   4.1827132e-01   2.8976881e-01   8.2141219e-01   6.3080793e-01   1.0000000e+00   6.5824220e-01   6.8693724e-01   5.7266760e-01  -1.4600441e-01  -2.5538329e-02   1.5988858e-01  -7.1610679e-02  -5.5418436e-01  -4.5933085e-01   4.9091546e-01   3.4103414e-01  -4.4405704e-01  -5.2356831e-01  -4.5055584e-01  -4.5060151e-01   2.2253413e-01  -2.5552421e-02   6.3508871e-04  -4.7031567e-04  -6.2881882e-02  -2.5704510e-03  -1.6892040e-02  -1.0345988e-01  -4.6897567e-01  -4.0980311e-01  -5.3253590e-01  -3.7195446e-01  -3.7473842e-01  -2.4382796e-01  -5.6677573e-02   2.7632714e-02  -1.2330059e-01  -1.7722630e-01  -8.9723785e-02  -2.3224774e-02  -6.8342350e-02  -9.0437778e-02  -1.6159304e-01  -1.5520386e-01  -7.3337484e-02  -4.4018937e-02  -1.9224577e-01  -3.3488743e-02  -1.0896369e-01  -7.2842002e-02   7.4052926e-02   3.6546874e-02   5.1778422e-01   4.3828138e-01   3.8517331e-01   4.3355415e-01   3.5664156e-01   3.9068638e-01  -2.2420176e-01  -2.8209146e-01  -1.3097569e-01  -2.4807458e-01  -2.8416154e-01  -1.7598447e-01   1.0930483e-01   2.0003175e-02   3.0648268e-02   1.2791336e-01  -1.5134709e-01  -2.9243313e-01  -1.5453204e-01  -6.5950188e-02  -6.1761256e-02  -5.3568431e-02   5.0122405e-02  -3.0715182e-01   4.1453209e-01   2.5331197e-02  -1.7263531e-01  -2.4630024e-01   4.4362368e-01   3.6745605e-01   2.1231427e-01   2.7091755e-01   4.8847999e-01   4.6260858e-01  -4.0867349e-02   4.8688171e-03  -1.9959303e-01   1.6654037e-02  -1.1217372e-01   9.8754451e-02  -6.4632485e-03   7.1973521e-02  -1.3040329e-01   2.8950926e-02  -2.2327864e-01  -1.9051073e-01  -3.5191871e-01   1.6475394e-02  -1.1903889e-01  -8.9872961e-02  -1.4252630e-01  -9.4675682e-02   8.7210274e-03  -5.1742222e-02   1.0504372e-01  -3.4376806e-01
   2.5426633e-01   2.1072240e-01   1.6430670e-01   3.6353357e-01  -4.5634136e-01  -2.9255503e-01   4.0845000e-01   4.6681095e-01   1.4622427e-01   6.5888003e-02   5.4534310e-01   8.5066607e-01   6.5824220e-01   1.0000000e+00   3.5362974e-01   5.7258104e-01  -9.1936567e-02  -3.4031377e-02   1.0650961e-01   1.2268019e-01  -5.1341809e-01  -4.5018017e-01   3.4622046e-01   5.0686510e-01  -4.2952310e-01  -4.6982801e-01  -4.9786515e-01  -4.6468118e-01   7.1093809e-02  -1.3252152e-01   7.6523681e-03   8.0500416e-02   7.3052845e-02   1.6375726e-01   6.5732597e-02   8.1020483e-02  -1.7298828e-01  -2.2254254e-01  -2.9938603e-01  -9.6962650e-02  -1.0503911e-01  -6.2872999e-02   7.9597796e-02   1.7253957e-01  -2.4426241e-02  -3.0295199e-02   1.8694203e-02   2.7644771e-02  -8.5113225e-02  -2.7899939e-02  -7.0891250e-02   1.3499875e-02  -2.4267066e-02  -7.9674419e-02  -8.2297286e-02   8.1604284e-02  -1.0441550e-01  -7.9680017e-02   6.9478067e-02   1.1694045e-01   3.3835705e-01   4.9185257e-01   2.3567393e-01   4.0328174e-01   2.4865831e-01   4.9764550e-01  -6.1938982e-02   9.6072409e-03  -7.9232782e-02  -1.7416510e-01  -1.6340896e-01  -1.4370706e-01   5.7276220e-02   4.4787091e-02  -1.1790424e-02   5.5280316e-02  -7.8618875e-02  -2.0477702e-01  -8.0719781e-02  -9.1347037e-02   2.0085985e-02   4.1781678e-02   3.6337232e-02  -1.7188781e-01   4.1729620e-01   3.2124077e-01  -1.3744230e-01  -9.2836754e-03   3.3419505e-01   5.2415022e-01   2.6768823e-01   1.7689388e-01   6.3523393e-01   4.0073117e-01  -9.0440081e-02   1.2655158e-01  -7.7657452e-02   9.3329976e-02  -6.9559652e-02   1.2921508e-01   2.8610352e-02   5.6747136e-02   6.9437848e-03  -1.2439167e-02  -2.3282742e-01  -2.9727668e-01  -3.0386111e-01   3.3092185e-02  -1.6032905e-01   2.5927664e-02   1.2212788e-06  -5.2746206e-02   5.1354301e-02  -3.7788570e-03   6.5873077e-02  -3.9141871e-01
   1.4842446e-01  -7.5938490e-02   3.0142319e-01   1.3462466e-01   2.7025944e-02   6.1018675e-02   5.1637253e-01   3.0194884e-01   6.0114992e-01   4.7617383e-01   4.7358149e-01   2.9875229e-01   6.8693724e-01   3.5362974e-01   1.0000000e+00   6.2817316e-01  -3.4691395e-01  -2.4891179e-01  -1.9798976e-01  -3.3556423e-01  -1.8481434e-01  -1.7186207e-01   5.6822413e-01   4.1516893e-01  -8.8897641e-02  -1.7529554e-01  -9.9396593e-02  -1.3512142e-01   1.0004873e-01  -6.8644854e-04   1.0227571e-02  -1.3041200e-02  -3.9850167e-01  -3.0894704e-01   1.5781352e-02  -6.6295104e-02  -2.2457233e-01  -1.4879554e-01  -3.4673979e-01  -2.9841738e-01  -2.7534713e-01  -1.0575440e-01  -1.0834866e-02   3.0113341e-02  -1.7142347e-01  -2.2436468e-01  -1.2680389e-01  -5.8095400e-02  -7.1935958e-02  -8.4170016e-02  -4.9886309e-02  -7.4929757e-02  -2.6906534e-02  -9.9317569e-03  -1.6898999e-01  -6.1397674e-02  -1.8838888e-01  -1.7406106e-01  -1.1408134e-01  -5.0695188e-02   4.5900546e-01   3.3420896e-01  -2.0269263e-02   1.4323365e-01   3.4859312e-01   3.9656046e-01  -4.1975048e-01  -4.0463519e-01  -1.1192065e-01  -2.1528020e-01  -9.1699451e-02  -4.2028178e-02   1.3085235e-01   9.1874622e-02   1.2465824e-01   1.7707258e-01  -1.0185076e-01  -1.6173421e-01  -2.8092982e-01  -1.2097950e-01  -1.9768319e-01  -1.4233726e-01   1.2893958e-01  -3.1938417e-01   2.1281081e-01   5.9305493e-02  -1.3857677e-01  -2.5619125e-01   4.6656242e-01   3.5635581e-01   2.0753021e-01   2.9462676e-01   3.9493557e-01   3.8645652e-01   1.8558717e-01   1.4974840e-01  -3.2361774e-02   1.1398805e-01  -6.9339530e-02   1.2113157e-01  -4.3019832e-02   2.1929831e-02   1.1100525e-01   9.0055069e-02   9.5113020e-03  -2.6765941e-02  -1.8300551e-01  -1.2891260e-01  -5.2688008e-02  -2.6447074e-02  -2.4891863e-02   5.0995123e-02   1.2236526e-01   2.4805266e-01   2.7929080e-01  -1.5202335e-01
   1.1572340e-01   6.7031837e-02   1.0653365e-01   3.2708001e-01   1.7526524e-02   1.3797179e-01   3.7952777e-01   3.7697005e-01   4.6347740e-01   5.2777490e-01   4.5546681e-01   5.7832037e-01   5.7266760e-01   5.7258104e-01   6.2817316e-01   1.0000000e+00  -1.1651039e-01  -1.5401600e-02  -9.5936783e-02  -1.9990551e-05  -2.0064362e-01  -5.1298579e-02   4.4333133e-01   5.9382778e-01  -2.7244496e-01  -2.3490951e-01  -1.5419293e-01  -1.0537653e-01   2.4988016e-01   2.4264739e-01   4.8315367e-03   8.8388820e-02  -2.8007066e-01  -1.1458924e-01  -1.0480228e-01  -1.3987668e-01  -1.6996095e-01  -1.6532555e-01  -3.3992043e-01  -1.6367088e-01  -6.7811075e-02   5.3618690e-02  -2.1050367e-02   9.2823908e-02  -1.1192094e-01  -8.4880407e-02  -4.9105061e-02   1.0741044e-02  -8.6065634e-02  -3.0210267e-02  -3.8260893e-02  -1.0385153e-01  -3.3249198e-02  -7.5106417e-03  -1.9973564e-01  -4.6658508e-02  -4.0131387e-02  -4.5949636e-02  -1.5542177e-01   2.0402856e-02   3.0854103e-01   4.3037207e-01   2.0950701e-01   4.1291948e-01   2.7120399e-01   4.4114468e-01  -4.7376622e-01  -3.9922052e-01  -7.7686399e-02  -2.1046420e-01  -8.7849518e-02  -3.5663614e-02   2.2241496e-01   3.0692286e-01   1.1391028e-01   3.5107342e-01  -1.2339218e-01  -1.9997673e-01  -2.3048688e-02   9.0747154e-02   7.9973140e-02   9.6755784e-02   2.8805188e-01  -1.4666263e-02   3.6303427e-01   2.6047095e-01  -2.3096643e-02   4.3570945e-02   2.7369217e-01   4.8070083e-01   5.9650586e-02   6.7668360e-02   3.9173708e-01   1.9452906e-01   9.1001902e-02   9.3043176e-02  -2.2490527e-01  -1.8354311e-02  -2.0348316e-01  -2.0785374e-02  -8.3694146e-02  -2.3002403e-01  -7.4224790e-02  -1.2010913e-01  -1.1568779e-01  -1.6644798e-01  -1.8881251e-01  -2.3644499e-01  -1.4385367e-01  -2.4907907e-01  -1.6138498e-01  -1.4977899e-01  -3.5248162e-02  -3.9909141e-03   2.4227330e-02  -2.6188489e-01
   2.3779829e-01   5.2706147e-01  -4.5390524e-01  -2.8747152e-01   1.4323925e-01   1.0663866e-01  -6.0299523e-01  -4.9402422e-01  -3.8770377e-01  -2.3220006e-01   1.1900029e-01  -5.6861947e-03  -1.4600441e-01  -9.1936567e-02  -3.4691395e-01  -1.1651039e-01   1.0000000e+00   8.2230544e-01   2.1331656e-01   6.1305643e-01   3.7930751e-01   4.0535953e-01  -3.8048961e-01  -2.4765753e-01   7.6372065e-02   9.2616550e-02   3.2399390e-01   3.7832536e-01   2.7038861e-01   3.9104420e-01  -2.6618357e-01  -2.4561659e-01   2.7334954e-01   5.9023451e-02  -2.8689676e-01  -2.5905233e-01   7.9149463e-02   2.0508474e-01   3.7604192e-01   4.0728671e-01   5.0665773e-01   4.5999271e-01  -7.2170289e-02  -3.1471117e-02   2.6896193e-01   3.0591741e-01   2.6239961e-01   2.2777700e-01   1.6825234e-01   2.4352694e-01   1.5782417e-01   2.5419951e-01   2.0035764e-01   2.3171746e-01   4.2916674e-01   3.6018967e-01   6.2861404e-01   5.7344508e-01  -4.3617639e-02   9.8087910e-02  -5.1203995e-01  -3.2460912e-01   4.0108974e-01   1.4820063e-01  -5.0168050e-01  -5.5200446e-01  -9.7812022e-02  -1.1679405e-01   3.6157879e-01   4.9011042e-01  -5.0190998e-02  -2.1173876e-01   1.0383613e-01   2.3162038e-01   8.5456719e-02  -1.7887287e-03  -1.2651441e-01  -1.7149279e-01   7.5472536e-01   7.3748097e-01   7.7867746e-01   7.2319637e-01   5.1499557e-01   7.3534065e-01   3.1515972e-01   3.6150001e-01   4.4818279e-01   5.7459213e-01  -2.1438116e-01  -1.0045569e-01  -3.1853292e-01  -3.6310203e-01  -2.8759767e-01  -3.5407214e-01  -2.7957948e-02   6.5061605e-02   1.4785981e-01   1.2151480e-01   2.1682766e-01  -5.2345688e-03   8.2933334e-02  -1.9097561e-01  -1.3201396e-01  -3.0018825e-01  -2.0700468e-01  -1.5267950e-01   1.5135357e-01   1.7622989e-01  -5.3782190e-02  -4.7267069e-02  -1.3693893e-01  -5.3242924e-02  -1.5045492e-01  -2.8210671e-01  -3.1045896e-01  -3.0365060e-02
   2.5722594e-01   5.4660580e-01  -4.1060456e-01  -3.3053812e-01   1.0879924e-01   1.3772399e-01  -4.5380816e-01  -3.6574231e-01  -2.7933399e-01  -1.3797897e-01   1.8466554e-01   9.6206978e-02  -2.5538329e-02  -3.4031377e-02  -2.4891179e-01  -1.5401600e-02   8.2230544e-01   1.0000000e+00   5.6623560e-02   5.1608613e-01   2.9116823e-01   3.9743690e-01  -4.2620191e-01  -3.0960959e-01  -9.1771192e-02  -5.8178117e-02   1.9491408e-01   2.9547888e-01   2.5641722e-01   4.4866380e-01  -4.2246828e-01  -3.9894474e-01   2.4581273e-01   4.7199394e-02  -4.8013148e-01  -4.6998416e-01  -9.9835827e-02   1.2830809e-01   2.4825255e-01   3.5257378e-01   3.9285010e-01   4.8740678e-01  -1.7165498e-01  -9.7581485e-02   2.3313839e-01   2.7591726e-01   2.5409149e-01   2.3440257e-01   1.9156121e-01   2.7721387e-01   1.1959321e-01   1.7623707e-01   2.3286716e-01   2.3646679e-01   3.5248346e-01   3.9739028e-01   6.0160036e-01   5.9029355e-01   5.6035917e-02   2.3405152e-01  -3.6367983e-01  -2.1912053e-01   4.8340105e-01   2.9890333e-01  -5.2942070e-01  -5.4273855e-01  -2.3717136e-01  -2.3108631e-01   3.3348733e-01   4.9996140e-01  -1.3109858e-01  -2.7840991e-01   6.8490257e-02   2.1792460e-01  -2.0228301e-02  -2.9746132e-02  -2.6817613e-01  -2.7268473e-01   6.0025358e-01   6.9532090e-01   6.8581366e-01   7.0847497e-01   3.2513950e-01   6.4576069e-01   2.7932293e-01   3.2851860e-01   4.1188871e-01   5.5570574e-01  -1.6717710e-01   8.9168652e-04  -3.1804025e-01  -3.6828081e-01  -2.4540761e-01  -3.2894209e-01  -4.8022735e-02   8.8922703e-02  -1.8526958e-02   1.0604920e-01   1.1722495e-01  -1.3580628e-01   1.5474764e-01  -2.3225849e-01  -2.1687596e-01  -4.0496518e-01  -2.7358988e-01  -2.2017806e-01   9.7497795e-02   1.4187766e-01  -1.3433474e-01  -1.6696603e-01  -3.3805272e-01  -1.9978109e-01  -2.6420625e-01  -3.8181976e-01  -3.7446718e-01  -2.7727995e-02
   2.4387629e-02  -6.6949963e-02   3.2985514e-01   5.0250834e-02  -5.0704105e-02  -1.6914276e-01   1.3538295e-01   5.9071160e-02  -8.2630571e-02  -1.5479862e-01   1.7829580e-01  -1.8187532e-02   1.5988858e-01   1.0650961e-01  -1.9798976e-01  -9.5936783e-02   2.1331656e-01   5.6623560e-02   1.0000000e+00   6.1533076e-01  -1.1810901e-01  -1.3420168e-01   1.5920326e-01  -4.4918428e-02  -5.6684926e-02  -1.0504008e-01  -1.4862370e-01  -1.7018859e-01   4.1008208e-01   3.6089435e-01   4.5208140e-01   3.6308799e-01   5.1311890e-01   4.1244433e-01  -6.1159673e-02  -9.5717956e-02   1.6741987e-01  -8.0795275e-02  -6.7086542e-02  -1.2803170e-01   1.7502440e-01   1.3656282e-02  -1.8372434e-01  -1.5655220e-01  -2.5856206e-01  -2.8217214e-01  -1.7625620e-01  -1.4218392e-01  -3.4518072e-01  -2.5615896e-01  -3.1751241e-01  -2.1871812e-01  -1.4056742e-01  -7.4963583e-02  -9.5390726e-02  -1.4869861e-01  -1.0234051e-01  -1.4159611e-01  -7.6266166e-02  -1.6781331e-01  -2.0116658e-01  -2.3371102e-01   2.4357911e-01   3.8246326e-02   5.3816620e-03  -1.8883718e-01   9.6674019e-02  -7.7249148e-02  -1.2014458e-01  -2.0199631e-01   2.6402792e-01   2.9350960e-01   5.2666543e-01   4.0584856e-01   4.9375474e-01   3.4479816e-01   4.0136354e-01   2.3932406e-01  -1.5028293e-02   4.7055400e-02  -1.6265370e-02  -1.0108398e-01   1.0787422e-01   6.6564405e-02  -5.6160397e-02  -2.4326852e-01  -2.5203461e-01  -2.2435293e-01  -2.8629997e-02  -1.1494168e-01   1.1735213e-01   2.6138776e-01   1.6202971e-02   1.9207618e-01   3.3841142e-02   1.1558526e-01   2.3654215e-01   2.5503986e-01   1.9954744e-01   3.5198490e-01   1.2769363e-01   2.8310496e-01   1.1514340e-02   1.9266571e-01   8.0522825e-02   2.3195679e-01   8.4481293e-02   2.2286510e-01   2.2369881e-01   1.6057602e-01   1.2974342e-01   2.2109961e-01   1.1894757e-01   1.9283521e-02   1.0110431e-01   8.5503721e-02
   1.5116163e-01   3.8565698e-01  -1.3335425e-01  -1.1420168e-02  -1.1912386e-02  -5.2218793e-02  -2.7609819e-01  -7.9866069e-02  -2.0628841e-01  -1.4988755e-01   1.4209810e-01   1.3104721e-01  -7.1610679e-02   1.2268019e-01  -3.3556423e-01  -1.9990551e-05   6.1305643e-01   5.1608613e-01   6.1533076e-01   1.0000000e+00   7.2377675e-02   1.4148975e-01  -1.4231692e-01  -6.7604950e-02  -1.1343152e-01  -8.9616334e-02   3.6389610e-03   6.6734004e-02   2.9637072e-01   4.4615299e-01   6.3696366e-02   9.7902002e-02   4.1876158e-01   3.1161881e-01  -2.8433652e-01  -2.8106950e-01   1.7817000e-01   1.0449797e-01   9.5909922e-02   9.3719072e-02   4.3082123e-01   2.8385408e-01  -7.4960141e-02  -8.6905456e-02   4.3278827e-02   1.7141512e-02   1.3650627e-01   9.4452721e-02  -7.8537111e-02   3.5433947e-02  -1.6216778e-02  -1.4596985e-02   1.1330384e-01   1.9559277e-01   1.7244499e-01   1.1910325e-01   3.0228240e-01   3.0138082e-01  -1.1548419e-01   9.5345698e-02  -4.3310443e-01  -1.3124700e-01   2.4330954e-01   2.1281203e-01  -3.2233396e-01  -3.6383578e-01  -1.5788517e-01  -2.2375428e-01   1.9395338e-01   2.4690244e-01   2.2194054e-01   1.5961820e-01   2.9605445e-01   4.3458369e-01   2.4547144e-01   2.2698519e-01   9.6186309e-02   1.8065276e-03   4.1249668e-01   4.7050713e-01   5.2070193e-01   4.4893219e-01   3.5993582e-01   5.6011337e-01   1.8958402e-01   1.8901765e-01   5.2938367e-02   2.5140441e-01  -2.4016547e-01  -2.7445575e-02  -1.3518589e-02  -5.8288187e-02  -6.9897854e-02  -1.2153275e-01  -4.9083915e-02   6.4359800e-03   1.4968135e-01   1.5433524e-01   3.1041112e-01   2.4094092e-01   1.5583835e-01  -4.2499732e-02  -3.1300373e-02  -2.0702772e-01  -1.1549131e-01  -2.4475533e-02   2.6376976e-01   2.0124412e-01   2.2448689e-02   2.3070291e-02  -3.8871877e-02   1.0934178e-01   7.0791873e-03  -1.6385429e-01  -1.7434495e-01  -3.0822557e-02
  -1.6042352e-01   1.6836270e-02  -1.3432537e-01  -1.0581921e-01   5.8000139e-01   5.4545846e-01  -5.4998652e-01  -4.5418542e-01  -2.1672987e-01   4.8549546e-02  -4.0083708e-01  -5.1011913e-01  -5.5418436e-01  -5.1341809e-01  -1.8481434e-01  -2.0064362e-01   3.7930751e-01   2.9116823e-01  -1.1810901e-01   7.2377675e-02   1.0000000e+00   8.8204319e-01  -2.3831318e-01  -1.7127530e-01   6.2370391e-01   7.3771743e-01   8.5436838e-01   8.5120244e-01  -5.2381648e-03   2.5529426e-01  -6.9498021e-02  -1.1379082e-01   5.5429503e-02  -3.6856551e-02  -1.0551594e-01  -5.1938975e-02   3.5264221e-01   5.4611424e-01   7.0758369e-01   5.9344503e-01   5.9910956e-01   6.4722142e-01  -2.1743597e-01  -1.7089930e-01  -1.8928392e-02   9.3039215e-02  -3.6517057e-02  -6.3553856e-02  -5.8560989e-04   1.1002101e-01   1.1586139e-01   2.2563897e-01   3.7507724e-02  -2.9226975e-02   2.9496861e-01   2.1999741e-01   1.5193380e-01   1.3337662e-01  -1.9158256e-01  -5.1727524e-02  -5.1108557e-01  -4.4283393e-01  -1.0149860e-01  -2.8270517e-01  -4.0876145e-01  -4.5006623e-01  -4.2989634e-02   4.0090064e-02   4.9359183e-02   1.5612965e-01   2.2153950e-01   4.2398700e-02   2.1736115e-01   2.8632493e-01   2.8397205e-01   1.4004145e-01   1.2222671e-01   2.3193436e-01   2.5934913e-01   2.7252067e-01   2.4579138e-01   2.1174675e-01   3.7661304e-01   4.5613269e-01  -1.3786536e-01   7.3352896e-02   4.0074046e-01   4.2488252e-01  -1.6908463e-01  -1.4167274e-01  -2.5548666e-01  -3.1274528e-01  -3.9767666e-01  -4.3435429e-01   2.8551537e-01   2.5144878e-01   2.9042131e-01   2.1994322e-01   1.2895679e-01  -7.3908438e-02   8.8409899e-02  -1.4849770e-01   1.3957982e-01  -9.1783418e-02   1.0824896e-01   1.2665373e-01   3.3764848e-01   2.1830881e-03   1.2850169e-01   9.8595070e-02  -1.1971068e-01   1.0305179e-01  -9.6531764e-02   3.6258345e-02  -1.0454211e-01   1.9492569e-01
  -7.8232923e-02   1.2102380e-01  -2.0135350e-01  -1.8322326e-01   6.8677061e-01   6.7007310e-01  -5.0366758e-01  -3.2478717e-01  -8.0715465e-02   2.1244335e-01  -3.3845837e-01  -3.8985796e-01  -4.5933085e-01  -4.5018017e-01  -1.7186207e-01  -5.1298579e-02   4.0535953e-01   3.9743690e-01  -1.3420168e-01   1.4148975e-01   8.8204319e-01   1.0000000e+00  -3.5090030e-01  -2.5216948e-01   4.5548859e-01   6.3484819e-01   7.8982919e-01   8.6080843e-01   8.3115938e-02   3.4711481e-01  -1.4319564e-01  -1.5806765e-01   5.4404102e-02  -3.9401052e-02  -3.2655116e-01  -2.9600517e-01   2.2206149e-01   4.8567453e-01   5.9408638e-01   5.6648556e-01   5.0087509e-01   6.7115984e-01  -2.6696106e-01  -2.0881718e-01   4.6335351e-02   1.8485290e-01   2.7541891e-02   5.2698765e-03   9.7202566e-02   2.1133618e-01   1.7073578e-01   2.3798192e-01   1.4415298e-01   1.1094279e-01   3.2600854e-01   3.1790711e-01   2.8198095e-01   2.5482123e-01  -1.1786444e-01   1.0651842e-01  -4.5680425e-01  -3.0491816e-01   9.6622805e-02  -5.1022743e-02  -5.4989441e-01  -4.9509840e-01  -1.3101035e-01  -6.9576551e-02   7.1668925e-02   1.9032282e-01   1.6270772e-01   2.5189740e-02   1.7700106e-01   3.1981918e-01   1.8653588e-01   1.2126738e-01  -4.6756802e-02   2.3996284e-02   2.5496295e-01   2.5340881e-01   3.3718298e-01   2.5484416e-01   4.5232343e-01   5.2587633e-01  -9.2135799e-02   6.9825386e-02   4.1944865e-01   4.8855509e-01  -2.5111328e-01  -8.8065182e-02  -2.5232111e-01  -3.7604564e-01  -4.5077881e-01  -5.0860557e-01   2.6075266e-01   2.1896439e-01   2.4829696e-01   1.8715906e-01   1.6572931e-01  -5.8978033e-02   2.4849395e-01  -1.6570799e-01   8.5783619e-02  -1.6754681e-01  -2.8758969e-02   4.0800980e-02   3.5198047e-01   1.4472702e-02   6.9771834e-02  -1.6773613e-02  -1.6316573e-01   2.3971572e-02  -1.7818268e-01  -8.8415343e-02  -3.2619187e-01   1.4537150e-01
   1.9611317e-02  -1.8967208e-01   6.0679418e-01   5.6112495e-01  -2.2775770e-01  -2.9960750e-01   5.3906025e-01   1.8848024e-01   1.9214970e-01   1.1296736e-01   4.0041464e-01   2.4486380e-01   4.9091546e-01   3.4622046e-01   5.6822413e-01   4.4333133e-01  -3.8048961e-01  -4.2620191e-01   1.5920326e-01  -1.4231692e-01  -2.3831318e-01  -3.5090030e-01   1.0000000e+00   7.9386045e-01   1.7525462e-01   1.7396581e-02  -1.3624625e-01  -2.8651523e-01  -5.7093073e-02  -9.2080723e-02   4.7647949e-01   5.6836908e-01  -1.5876135e-01  -1.5301864e-02   5.5210413e-01   4.4554905e-01   1.3746177e-02  -1.4835995e-01  -1.9411528e-01  -2.5295683e-01  -1.8916790e-01  -1.7423684e-01  -7.0591289e-03   7.2750831e-02  -3.3521663e-01  -4.2071722e-01  -3.2545573e-01  -2.7151437e-01  -4.1670112e-01  -3.7603579e-01  -2.8782565e-01  -2.6584483e-01  -3.3521108e-01  -3.2312740e-01  -4.2199529e-01  -3.7723726e-01  -3.6609879e-01  -3.7868007e-01  -2.8801145e-01  -3.2318237e-01   1.9946823e-01   9.9908705e-02  -2.7929825e-01  -1.4977476e-01   7.8343507e-01   5.8235931e-01  -8.8975738e-02  -1.7771621e-01  -2.1138783e-01  -3.7041504e-01   8.6178689e-02   2.1929594e-01   2.4448796e-01   1.4044744e-01   3.5077777e-01   2.5258868e-01   1.5569167e-01   1.0982982e-01  -2.3711982e-01  -1.2929279e-01  -2.8262572e-01  -2.6611860e-01   6.0486973e-02  -4.8877517e-01   2.4479562e-01  -2.8019962e-02  -1.1288702e-01  -3.3275788e-01   5.1316161e-01   3.6407163e-01   6.2020864e-02   3.0854307e-01   4.3421229e-01   5.3618491e-01   5.7049577e-02   1.6990112e-02  -1.5477695e-01  -3.4563601e-02  -2.5910559e-01   9.2390198e-02  -4.4498757e-01  -6.4153717e-02  -9.9376171e-03   1.9261166e-01   2.3684180e-01   1.7601061e-01  -1.6888186e-01  -1.1446470e-01   2.8409679e-03   4.3989216e-02   3.8672932e-02   2.6104510e-02   6.9019129e-02   2.1819212e-01   5.6072457e-01  -1.8249786e-01
   1.2688746e-01   7.5745311e-02   3.7182821e-01   7.3837808e-01  -2.9517110e-01  -3.0025972e-01   3.1646396e-01   1.3391279e-01   4.0345647e-02   1.6327830e-02   3.3151817e-01   4.5351871e-01   3.4103414e-01   5.0686510e-01   4.1516893e-01   5.9382778e-01  -2.4765753e-01  -3.0960959e-01  -4.4918428e-02  -6.7604950e-02  -1.7127530e-01  -2.5216948e-01   7.9386045e-01   1.0000000e+00   1.6694487e-01   5.2398321e-02  -7.6641829e-02  -1.9783152e-01  -2.1790949e-01  -2.0135170e-01   2.6843208e-01   4.6615255e-01  -2.1216810e-01  -9.8665216e-02   5.3880977e-01   5.0036061e-01   1.3145941e-01   2.0717305e-02  -3.5882215e-02   1.7442782e-02   4.0021757e-02  -2.3236134e-02   2.1809023e-01   3.1430495e-01  -9.0541250e-02  -1.2922248e-01  -5.9401089e-02  -2.4594407e-02  -2.0474628e-01  -1.6023946e-01  -1.8663384e-02  -3.6221922e-02  -1.6731188e-01  -1.4652174e-01  -2.5370156e-01  -1.4374249e-01  -1.2987837e-01  -1.4403644e-01  -2.0421317e-01  -1.3409116e-01   1.2144711e-01   1.8865597e-01  -2.6702246e-01  -1.2397532e-01   6.7409870e-01   6.7086034e-01  -2.6637793e-02  -3.0293295e-02  -3.0194535e-03  -1.6365325e-01   9.0395512e-03   7.0237739e-02   9.2078613e-02   1.8081002e-02   1.7599824e-01   9.1071491e-02   3.6940918e-02   2.6331140e-02  -1.4203647e-02   4.5146791e-02   9.6882153e-04  -4.4102368e-03   1.7632832e-01  -2.6357779e-01   4.9696906e-01   3.8376873e-01   7.4743607e-02   2.3065773e-02   4.6829994e-01   5.1300818e-01  -5.8811084e-03   1.2428167e-01   5.1813626e-01   4.0516473e-01  -9.2971294e-02   7.2861909e-03  -2.4727266e-01  -8.7719525e-02  -2.9749537e-01   6.9791856e-02  -3.9172897e-01  -1.8593264e-01  -6.9639829e-02   9.6968972e-02   7.3214771e-02  -3.7227212e-03  -2.1015640e-01  -1.4959282e-01  -2.0977246e-01  -1.6773732e-01   2.2068441e-02  -3.7688294e-02   8.0309332e-02   1.4323716e-01   3.9565922e-01  -3.3002767e-01
  -1.0524845e-01  -1.1800045e-01   8.2156855e-02   1.0775827e-01   3.6574872e-01   1.9542443e-01  -3.5972614e-01  -5.0330479e-01  -2.8292355e-01  -1.4994377e-01  -3.0361946e-01  -4.7931221e-01  -4.4405704e-01  -4.2952310e-01  -8.8897641e-02  -2.7244496e-01   7.6372065e-02  -9.1771192e-02  -5.6684926e-02  -1.1343152e-01   6.2370391e-01   4.5548859e-01   1.7525462e-01   1.6694487e-01   1.0000000e+00   9.2032061e-01   7.2819774e-01   6.0086341e-01  -2.2328502e-01  -1.4242564e-02   3.0810266e-01   3.2286863e-01  -3.1590354e-03  -7.0007279e-02   4.2988426e-01   4.0397560e-01   4.6638873e-01   3.9510723e-01   6.1682788e-01   3.6607701e-01   3.6397419e-01   3.3129753e-01  -9.3781877e-03  -1.8631840e-03  -3.3083456e-02  -8.1343217e-03  -1.0301957e-01  -1.1206814e-01  -1.3574534e-01  -2.0257631e-02   1.8485349e-02   1.0667799e-01  -1.0115081e-01  -1.4171930e-01   2.6327570e-02  -8.4342973e-02   1.9958835e-02  -2.8727360e-03  -2.6902626e-01  -1.6263214e-01  -3.6549393e-01  -4.0100230e-01  -4.3764033e-01  -5.9741809e-01   9.9822976e-02  -9.3361629e-02   2.1620311e-01   2.1433388e-01   1.0712867e-01   1.3955206e-01   1.6583541e-01   1.6842250e-01   1.1693326e-01   1.3244701e-01   3.1462490e-01   4.0362907e-02   1.5306983e-01   2.6980325e-01   9.6018506e-02   1.2153819e-01   1.3169872e-02  -4.0760501e-02   1.9780525e-01   9.0122073e-03  -1.0632731e-01  -5.6531287e-02   2.8318147e-01   1.4176912e-01  -9.1139814e-02  -1.6083538e-01  -1.9305872e-01  -1.1629772e-01  -1.4013008e-01  -7.3153168e-02   1.5539248e-01   1.2642446e-01   2.1406878e-01   1.2311758e-01   1.0151775e-02   5.0477915e-02  -2.2250677e-01  -1.3676574e-01   1.5335988e-01   9.4274618e-02   3.4264062e-01   3.6686207e-01   1.7769266e-01  -1.3701438e-01   1.2236766e-01   1.1212046e-01   1.9075162e-01   2.5254784e-01   8.4323680e-02   2.3416783e-01   2.3915572e-01   2.0346624e-01
  -1.8416239e-01  -1.3865413e-01   4.0076035e-02   5.5605605e-02   5.5198154e-01   4.4161539e-01  -3.8348409e-01  -4.2158544e-01  -1.8178582e-01   5.8551925e-03  -4.2861299e-01  -5.2544468e-01  -5.2356831e-01  -4.6982801e-01  -1.7529554e-01  -2.3490951e-01   9.2616550e-02  -5.8178117e-02  -1.0504008e-01  -8.9616334e-02   7.3771743e-01   6.3484819e-01   1.7396581e-02   5.2398321e-02   9.2032061e-01   1.0000000e+00   8.1934615e-01   7.5978204e-01  -1.6944415e-01   5.9668747e-02   2.4647019e-01   2.4616823e-01   1.1363125e-02  -3.2460540e-02   2.5322967e-01   2.4450710e-01   4.4853671e-01   4.6939913e-01   6.5553461e-01   4.4347079e-01   4.2823531e-01   4.4341441e-01  -1.0498416e-01  -9.8604592e-02  -5.3752596e-02   2.0669379e-02  -1.1180098e-01  -1.2657732e-01  -6.1081266e-02   2.0788305e-02   7.6848331e-02   1.2805864e-01  -2.5875274e-02  -6.5506476e-02   1.0523527e-01   9.6746948e-03   2.1124753e-02  -1.8937455e-03  -1.9978585e-01  -1.0054272e-01  -3.5119964e-01  -3.6291054e-01  -3.4387226e-01  -4.6910309e-01  -5.5453702e-02  -2.0001622e-01   1.7149553e-01   1.9850542e-01   1.6497142e-02   9.7369976e-02   2.2179932e-01   1.9671286e-01   1.3592189e-01   2.0147797e-01   2.9611590e-01   8.3026256e-02   1.4124760e-01   2.6640352e-01   1.0345350e-01   7.0028995e-02   5.8513044e-02  -1.7825031e-02   2.5618226e-01   1.6589863e-01  -1.7168885e-01  -6.9136496e-02   3.3022133e-01   2.7605943e-01  -1.5063610e-01  -1.3380060e-01  -1.2775334e-01  -1.4767394e-01  -2.0344186e-01  -1.9191592e-01   1.9972266e-01   1.2792368e-01   2.3282461e-01   1.0763032e-01   8.5796598e-02   4.9023090e-02  -1.0870017e-01  -1.1895448e-01   1.7627678e-01   8.3699946e-02   2.8897641e-01   3.1229658e-01   1.9986914e-01  -1.4176352e-01   1.5367233e-01   1.6039344e-01   1.2092333e-01   2.6000365e-01   6.7267764e-02   2.0408072e-01   7.2390309e-02   2.0648021e-01
  -3.3413029e-03   7.6919881e-02  -1.6729162e-01  -3.4442154e-02   6.6799741e-01   6.3155920e-01  -5.3079663e-01  -4.5993339e-01  -2.0182052e-01   1.1312859e-01  -2.6750107e-01  -4.6389376e-01  -4.5055584e-01  -4.9786515e-01  -9.9396593e-02  -1.5419293e-01   3.2399390e-01   1.9491408e-01  -1.4862370e-01   3.6389610e-03   8.5436838e-01   7.8982919e-01  -1.3624625e-01  -7.6641829e-02   7.2819774e-01   8.1934615e-01   1.0000000e+00   9.5265619e-01  -1.6391706e-01   1.2640356e-01  -1.2170744e-01  -1.0842045e-01  -1.2969205e-01  -2.0769060e-01   9.2693607e-03   1.3973443e-02   1.9648215e-01   4.2179728e-01   6.0345678e-01   4.5494997e-01   4.4417029e-01   4.8631102e-01  -1.7951351e-01  -1.3863421e-01   2.5143306e-02   1.3394072e-01   2.0368986e-02  -2.6348437e-02   7.4859710e-02   1.8456621e-01   2.0363686e-01   2.4161240e-01   1.2243328e-01   4.8926786e-02   2.9280597e-01   1.9884456e-01   2.5172172e-01   2.2126642e-01  -1.6889472e-01   3.5550020e-02  -3.9697431e-01  -3.2317157e-01  -1.3985684e-01  -3.1444893e-01  -2.7980605e-01  -3.3862052e-01   1.9168533e-02   6.4721771e-02   1.0510006e-01   1.7805191e-01   1.4934261e-01  -9.5335657e-03   9.4781375e-02   2.0588648e-01   2.4378624e-01   6.7589401e-02  -5.8335415e-02   6.0798611e-02   2.7761008e-01   2.6048845e-01   2.5423194e-01   2.1714317e-01   4.0456890e-01   3.5560824e-01  -1.7430674e-02   9.2179540e-02   4.9977380e-01   3.8716538e-01  -1.0876817e-01  -1.0567361e-01  -1.9555689e-01  -3.0194627e-01  -2.7738951e-01  -3.2231288e-01   2.4579063e-01   1.3580354e-01   3.0447391e-01   1.8579340e-01   2.1151936e-01   4.7007323e-02   8.1144857e-02  -1.5960065e-01   1.0278762e-01   8.9012359e-03   1.0285381e-01   1.6241385e-01   3.2537758e-01  -3.2488309e-02   6.4593171e-02   1.0429052e-01   3.7853258e-02   1.9202383e-01  -5.6981781e-03   1.0827705e-01  -1.0572259e-01   1.4261993e-01
   1.4193714e-03   1.0799316e-01  -2.1408884e-01  -1.3254568e-01   7.5408394e-01   7.6610680e-01  -5.2501442e-01  -3.6568333e-01  -1.0693678e-01   1.9631523e-01  -3.0201217e-01  -4.1936342e-01  -4.5060151e-01  -4.6468118e-01  -1.3512142e-01  -1.0537653e-01   3.7832536e-01   2.9547888e-01  -1.7018859e-01   6.6734004e-02   8.5120244e-01   8.6080843e-01  -2.8651523e-01  -1.9783152e-01   6.0086341e-01   7.5978204e-01   9.5265619e-01   1.0000000e+00  -3.5297950e-02   2.4742248e-01  -1.9194581e-01  -1.9962876e-01  -7.7921924e-02  -1.4502849e-01  -1.9863126e-01  -1.6112650e-01   1.6517532e-01   4.1855519e-01   5.7383054e-01   4.6661852e-01   4.7940415e-01   5.6983383e-01  -2.3186526e-01  -1.9281183e-01   4.3776187e-02   1.7102294e-01   4.6202433e-02  -1.4917643e-03   1.3462073e-01   2.3878984e-01   2.2963194e-01   2.5858776e-01   2.2105473e-01   1.3208926e-01   3.6358982e-01   2.8848647e-01   3.0348702e-01   2.6738523e-01  -1.0630825e-01   9.2996910e-02  -3.7162961e-01  -2.6233138e-01  -1.1166472e-02  -1.3405449e-01  -4.6330665e-01  -4.4584701e-01  -6.8508522e-02  -2.0151954e-03   9.7306531e-02   2.0330554e-01   1.3573772e-01  -1.6253678e-02   1.0484424e-01   2.7610968e-01   1.8796076e-01   1.0184818e-01  -1.0697088e-01  -9.3382302e-03   2.9810819e-01   2.6930282e-01   3.0868820e-01   2.5136315e-01   4.2794802e-01   4.5302397e-01  -8.6532473e-02   7.0769492e-02   4.7304661e-01   4.4541331e-01  -1.8456158e-01  -1.0070820e-01  -1.6230350e-01  -3.2256494e-01  -3.2724688e-01  -3.7997010e-01   2.6297980e-01   1.4035579e-01   2.8738509e-01   1.9172004e-01   2.5149898e-01   2.6008110e-02   1.7989625e-01  -1.3447418e-01   1.1134591e-01  -4.2091176e-02   2.8437314e-02   6.4101592e-02   3.1760264e-01  -3.0990860e-02   6.3403203e-02   9.4651713e-02  -2.8107490e-02   1.6536054e-01  -3.8658201e-02   5.6152678e-02  -2.4070274e-01   1.3983969e-01
  -2.5413010e-01  -2.4704650e-01   4.9306138e-02  -2.5643340e-01   1.5294509e-01   9.1998992e-02   1.3085922e-01   1.3930852e-01   2.4831352e-01   7.7603810e-02   4.2909771e-02  -4.4241685e-02   2.2253413e-01   7.1093809e-02   1.0004873e-01   2.4988016e-01   2.7038861e-01   2.5641722e-01   4.1008208e-01   2.9637072e-01  -5.2381648e-03   8.3115938e-02  -5.7093073e-02  -2.1790949e-01  -2.2328502e-01  -1.6944415e-01  -1.6391706e-01  -3.5297950e-02   1.0000000e+00   7.8958694e-01   3.8137352e-01   2.3055666e-01   4.2452374e-01   3.7682137e-01  -3.7991631e-01  -3.6845221e-01   1.7552530e-01  -5.6841956e-03  -1.3514645e-01  -1.3217273e-01   2.0951600e-01   2.7809688e-01  -4.0680731e-01  -3.8533571e-01  -3.7497963e-01  -3.5638858e-01  -3.2548845e-01  -3.0644823e-01  -3.4257253e-01  -2.7631248e-01  -3.5631983e-01  -2.7894806e-01  -8.7620798e-02  -9.2647976e-02  -9.2081706e-02  -1.8548916e-01  -1.9994441e-01  -1.9228581e-01  -1.7655982e-01  -2.2115207e-01  -7.7755014e-02  -1.4663568e-01   4.4320604e-01   3.9631802e-01  -2.5236916e-01  -3.0115264e-01  -2.9608637e-01  -3.2985919e-01  -3.1648695e-01  -2.7083939e-01   1.0621737e-01   1.7626389e-01   6.4057210e-01   6.0576013e-01   4.7196819e-01   5.0317239e-01   3.3365406e-01   1.7070064e-01   2.9875818e-02   1.3067443e-01   1.5402372e-02  -5.7954375e-03   3.3322507e-01   2.9765572e-01  -2.9269641e-01  -2.7278342e-01  -1.9011427e-01  -1.6867050e-02  -1.6263310e-01  -1.4536141e-01   3.8823959e-02   6.3774419e-02  -6.3359547e-02  -3.2368418e-02   2.7783944e-01   1.8109841e-01   1.2584962e-01   1.2650622e-01   6.0227712e-02  -2.1579734e-02   7.8499801e-02   8.0001519e-02   6.4219201e-02  -7.4622626e-02   1.6748322e-01   1.2559473e-01  -7.3465458e-02  -8.6927866e-02   2.8806807e-01   1.3254425e-01  -2.7206041e-02   7.8803545e-02  -3.0721822e-03  -8.6474747e-03  -2.1685208e-02   2.4612674e-01
  -2.0423684e-01  -1.0683009e-01   5.5460452e-03  -2.3733560e-01   3.4149914e-01   3.0285065e-01  -8.5307813e-02   1.8881228e-02   1.4621190e-01   1.5350687e-01  -6.5456738e-02  -1.6886371e-01  -2.5552421e-02  -1.3252152e-01  -6.8644854e-04   2.4264739e-01   3.9104420e-01   4.4866380e-01   3.6089435e-01   4.4615299e-01   2.5529426e-01   3.4711481e-01  -9.2080723e-02  -2.0135170e-01  -1.4242564e-02   5.9668747e-02   1.2640356e-01   2.4742248e-01   7.8958694e-01   1.0000000e+00   2.2981732e-01   1.4856538e-01   2.5796827e-01   2.8320639e-01  -4.8013729e-01  -4.8871534e-01   2.2731413e-01   1.1023043e-01   4.3783767e-02  -1.3747312e-02   3.9340223e-01   4.1618104e-01  -3.4606276e-01  -3.2141070e-01  -2.3550062e-01  -2.2247506e-01  -1.6515503e-01  -1.3210712e-01  -2.4511868e-01  -1.2103770e-01  -1.9395137e-01  -2.4205207e-01   2.2246514e-02   2.6674137e-02   4.6476991e-02  -5.7291634e-02  -4.1354480e-02  -1.8633269e-02  -3.0634913e-01  -1.6750483e-01  -3.0019793e-01  -2.0681906e-01   2.6654085e-01   3.5333564e-01  -3.4829350e-01  -4.5950325e-01  -4.9460771e-01  -5.0610247e-01  -1.6798722e-01  -1.0369780e-01   2.4884446e-01   2.5071749e-01   5.7810135e-01   7.2590967e-01   4.7598515e-01   5.2364284e-01   2.0496150e-01   1.5157041e-01   1.9107815e-01   3.5614048e-01   1.9156092e-01   2.0428071e-01   4.2618006e-01   4.8672298e-01  -2.2256140e-01  -1.4364908e-01   5.1425016e-02   1.3854931e-01  -1.8348527e-01  -1.0507683e-01  -5.8197206e-02  -2.6980085e-02  -1.8307941e-01  -1.4503696e-01   2.6315257e-01   1.5095692e-01   1.7217574e-01   1.9618711e-01   1.7030662e-01   2.6519668e-02   6.7069059e-02  -6.9118585e-02   8.5493177e-02  -1.5405246e-01   1.7957298e-01   1.9094938e-01   1.0251343e-01  -1.3574568e-01   2.2853906e-01   2.9698090e-02  -2.1098297e-02   1.8096605e-01   1.9454144e-02   1.9493578e-02  -1.8969331e-02   2.4270366e-01
  -4.0222013e-01  -5.1872500e-01   5.0963685e-01   2.4808591e-01   1.1266552e-02  -2.2447834e-01   3.0382730e-01   1.5151393e-01   1.2673080e-01  -8.8601363e-02  -1.5972191e-01  -2.5915391e-01   6.3508871e-04   7.6523681e-03   1.0227571e-02   4.8315367e-03  -2.6618357e-01  -4.2246828e-01   4.5208140e-01   6.3696366e-02  -6.9498021e-02  -1.4319564e-01   4.7647949e-01   2.6843208e-01   3.0810266e-01   2.4647019e-01  -1.2170744e-01  -1.9194581e-01   3.8137352e-01   2.2981732e-01   1.0000000e+00   8.9693739e-01   3.4920544e-01   3.9205370e-01   3.0365027e-01   2.8352132e-01   4.6643321e-01   1.7960009e-02  -1.2757019e-02  -1.8219305e-01   5.9193597e-02  -1.3697982e-02  -1.9434708e-01  -1.8237329e-01  -4.3583909e-01  -5.0581290e-01  -4.6550145e-01  -4.3675651e-01  -5.6127911e-01  -5.3132709e-01  -4.5101874e-01  -4.1157717e-01  -3.8888429e-01  -3.5454651e-01  -4.3187595e-01  -5.1141828e-01  -5.4631335e-01  -5.4706652e-01  -3.6861097e-01  -4.4432291e-01  -1.1164684e-01  -2.0364619e-01  -1.9131148e-01  -1.6749800e-01   3.4178217e-01   1.1286175e-01   5.9945477e-02  -2.4059235e-02  -3.5116973e-01  -3.9128433e-01   2.8957662e-01   5.0573024e-01   5.1222827e-01   3.5846438e-01   5.3437746e-01   4.2844488e-01   5.0662887e-01   4.2388007e-01  -3.0646514e-01  -2.4841970e-01  -4.0330884e-01  -4.7434073e-01   8.4998693e-02  -2.5435301e-01  -3.5446290e-01  -4.3996566e-01  -3.5241617e-01  -3.7216432e-01  -5.9428454e-02  -1.1620445e-01   1.6088442e-01   3.2271119e-01   9.8195981e-02   2.2848557e-01   1.4448797e-01   1.1617026e-01   8.0400462e-02   5.1950156e-02  -7.1200303e-02   1.4355024e-01  -3.0531702e-01   5.4702411e-02   1.9604769e-01   1.7559367e-01   4.5614742e-01   4.4649454e-01  -4.3302874e-02  -1.5222136e-01   3.5924850e-01   2.4385669e-01   2.5291736e-01   2.7814221e-01   1.7570695e-01   2.4753763e-01   4.5321805e-01   2.3436202e-01
  -3.7656140e-01  -4.2015740e-01   4.3471308e-01   3.7889695e-01  -1.1636664e-01  -3.0945798e-01   2.0698166e-01   1.0095230e-01  -9.8186160e-03  -1.6282024e-01  -1.1085106e-01  -1.5208844e-01  -4.7031567e-04   8.0500416e-02  -1.3041200e-02   8.8388820e-02  -2.4561659e-01  -3.9894474e-01   3.6308799e-01   9.7902002e-02  -1.1379082e-01  -1.5806765e-01   5.6836908e-01   4.6615255e-01   3.2286863e-01   2.4616823e-01  -1.0842045e-01  -1.9962876e-01   2.3055666e-01   1.4856538e-01   8.9693739e-01   1.0000000e+00   2.4238455e-01   3.4769958e-01   4.5529678e-01   4.3730266e-01   4.8097400e-01   6.4712681e-02   2.1673698e-02  -1.3376447e-01   9.6188206e-02  -8.9549069e-03  -1.6306459e-01  -1.4028021e-01  -4.0548884e-01  -4.6806274e-01  -4.5522089e-01  -4.4390569e-01  -5.6373070e-01  -5.0604875e-01  -4.2670536e-01  -3.8195664e-01  -4.3381540e-01  -3.7964480e-01  -4.3102547e-01  -5.0102383e-01  -4.7669410e-01  -4.7798761e-01  -4.2262230e-01  -4.0850468e-01  -1.7253042e-01  -1.5887433e-01  -2.5065007e-01  -1.6320454e-01   4.3531149e-01   2.3861793e-01   8.2727648e-02   2.6534784e-02  -3.2336365e-01  -3.8597852e-01   2.8646272e-01   4.9761994e-01   3.9092130e-01   2.8692484e-01   5.0371310e-01   3.4680720e-01   4.7414808e-01   4.2247771e-01  -2.1640499e-01  -1.5847736e-01  -2.7562429e-01  -3.3518596e-01   1.6695039e-01  -1.9378346e-01  -1.5421961e-01  -2.1975826e-01  -1.2109014e-01  -1.8202903e-01   3.6062786e-02   2.7759504e-02   1.1327785e-01   2.4474861e-01   2.0269842e-01   2.9790261e-01   3.5857479e-02   1.4330535e-02   6.5609691e-03  -4.1740262e-02  -1.1231099e-01   1.2067319e-01  -3.9062708e-01  -4.0362984e-02   1.2666158e-01   1.5915662e-01   4.5787279e-01   4.4849239e-01  -3.1250692e-02  -1.4089258e-01   2.3066121e-01   1.7509640e-01   2.8564991e-01   2.4272871e-01   1.8367436e-01   2.6614582e-01   4.9393423e-01   1.5011233e-01
  -9.0505071e-02   4.8563286e-02   1.3438068e-01  -2.4224841e-02  -4.1219259e-02  -1.1336949e-01  -3.7043555e-03  -2.1475341e-03  -2.0549578e-01  -3.5725334e-01  -7.1176014e-02   1.6318125e-02  -6.2881882e-02   7.3052845e-02  -3.9850167e-01  -2.8007066e-01   2.7334954e-01   2.4581273e-01   5.1311890e-01   4.1876158e-01   5.5429503e-02   5.4404102e-02  -1.5876135e-01  -2.1216810e-01  -3.1590354e-03   1.1363125e-02  -1.2969205e-01  -7.7921924e-02   4.2452374e-01   2.5796827e-01   3.4920544e-01   2.4238455e-01   1.0000000e+00   8.0700844e-01  -5.5769348e-02  -6.2806667e-02   2.3268395e-01   2.8880947e-02   2.5195152e-01   1.5122716e-01   2.9980253e-01   1.7026920e-01  -2.7392529e-01  -2.7614244e-01  -1.9021044e-01  -1.6851349e-01  -1.7952366e-01  -2.6714871e-01  -2.6155898e-01  -1.9930570e-01  -2.7563525e-01  -1.2847612e-01  -1.9368540e-02  -1.1575380e-01   8.9341384e-02  -1.3423672e-02  -8.5191209e-02  -6.3948619e-02   1.3808900e-01  -2.9932508e-02  -1.6052559e-01  -2.0511676e-01   3.9430667e-01   1.7061347e-01  -1.8147327e-01  -2.3026631e-01   3.3981406e-01   2.8692030e-01  -9.4890718e-02  -6.0916568e-03  -3.4671447e-02  -1.0261367e-02   3.5824209e-01   2.8393534e-01   2.4070454e-01   2.0460754e-01   3.1071921e-01   2.2177475e-01   9.5619788e-02   3.3337221e-02   7.2601435e-02  -4.8847315e-02  -1.3110379e-02   1.6457420e-01  -1.4525982e-01  -2.0547215e-01  -1.2473627e-01   1.1571960e-01  -1.2368167e-01  -7.5065696e-02  -4.7951209e-02  -3.4917561e-02  -8.4288979e-02  -1.1655446e-01   3.8730489e-02   1.3461185e-01   1.2518475e-01   1.5892610e-01   7.4345790e-02  -5.9774009e-02   4.6279920e-02   8.4295072e-02   4.6087094e-02  -5.4826779e-02   6.0244205e-02   3.3522285e-02  -5.9541588e-02   3.0872742e-02   1.3902203e-01   1.7327663e-01  -8.1454083e-02   1.1642996e-01   1.0656873e-02  -1.1801110e-01  -5.6699460e-02   6.1610006e-02
  -2.3185504e-01  -1.3762140e-01   2.2290315e-01   1.1832914e-01  -2.7818772e-03  -2.1309270e-02   1.7434497e-01   3.3467467e-01  -1.7157979e-02  -7.3620585e-02  -6.5768314e-02   6.3055101e-02  -2.5704510e-03   1.6375726e-01  -3.0894704e-01  -1.1458924e-01   5.9023451e-02   4.7199394e-02   4.1244433e-01   3.1161881e-01  -3.6856551e-02  -3.9401052e-02  -1.5301864e-02  -9.8665216e-02  -7.0007279e-02  -3.2460540e-02  -2.0769060e-01  -1.4502849e-01   3.7682137e-01   2.8320639e-01   3.9205370e-01   3.4769958e-01   8.0700844e-01   1.0000000e+00   2.9416153e-02   4.9458041e-02   1.3883307e-01  -4.5610863e-02   9.0721678e-02  -1.3290377e-02   1.2436654e-01   3.0157031e-02  -2.8079321e-01  -3.0667659e-01  -2.8282566e-01  -2.5579446e-01  -2.8072869e-01  -3.9035203e-01  -3.4413311e-01  -2.8586762e-01  -3.0799983e-01  -2.3220520e-01  -7.2844398e-02  -2.2367263e-01  -3.7083354e-02  -1.3141050e-01  -2.7546370e-01  -2.2961871e-01  -8.1395429e-03  -1.1385281e-01  -4.4341114e-03   9.3414061e-02   2.7891499e-01   3.7529707e-01  -3.6400813e-02   1.7843485e-02   2.0893050e-01   2.5868066e-01  -2.9795011e-01  -2.9888636e-01   2.1259219e-02   9.0934878e-02   2.6558873e-01   3.0146795e-01   1.9374565e-01   3.3548893e-01   3.7561835e-01   3.6422842e-01  -6.3678226e-02  -1.1971916e-01  -8.9993910e-02  -2.0443698e-01  -8.1846355e-02   3.5923839e-02  -2.0925111e-01  -2.5534776e-01  -1.0482393e-01  -2.7910957e-02  -4.2700736e-02   9.6250587e-02   9.3642075e-02   5.2534647e-02   3.9474956e-02  -4.7003238e-02   5.8222008e-02   4.3343235e-02   1.3745121e-02   1.0482409e-01   5.5454124e-02  -4.5614818e-02  -6.0611974e-02   4.6216616e-02   1.2578084e-01   9.7114721e-04   1.4684617e-01   9.7194148e-02  -1.4724072e-01  -1.1539346e-01   2.1828961e-01   2.0610133e-01  -3.5457049e-02   2.0767737e-01   1.1033147e-01   4.1607009e-02   1.2682797e-01   5.7135437e-02
  -1.0177447e-01  -1.9388946e-01   2.3361422e-01   4.3128445e-01  -3.7713495e-01  -4.6448553e-01   7.8043035e-02  -1.7857875e-01  -3.3063900e-01  -3.1174923e-01   6.3969624e-02   2.2401473e-02  -1.6892040e-02   6.5732597e-02   1.5781352e-02  -1.0480228e-01  -2.8689676e-01  -4.8013148e-01  -6.1159673e-02  -2.8433652e-01  -1.0551594e-01  -3.2655116e-01   5.5210413e-01   5.3880977e-01   4.2988426e-01   2.5322967e-01   9.2693607e-03  -1.9863126e-01  -3.7991631e-01  -4.8013729e-01   3.0365027e-01   4.5529678e-01  -5.5769348e-02   2.9416153e-02   1.0000000e+00   9.2532571e-01   2.1388402e-01   5.8143312e-02   1.7792803e-01   4.2166625e-02  -1.3462513e-01  -2.0499827e-01   2.1727553e-01   1.7089088e-01  -1.4731976e-01  -2.0063952e-01  -2.5002809e-01  -2.4395339e-01  -2.8873503e-01  -3.0329767e-01  -1.5539364e-01  -1.2498089e-01  -3.8176646e-01  -4.0799029e-01  -2.8002905e-01  -3.8220983e-01  -2.9252060e-01  -2.7290658e-01  -2.0076814e-01  -3.1392085e-01   1.9750108e-02  -6.9874407e-02  -4.8277331e-01  -5.0600399e-01   7.1571676e-01   5.5182568e-01   5.0079350e-01   4.7376296e-01  -1.0226140e-01  -2.1000811e-01   3.8293454e-02   1.2875417e-01  -5.5319279e-02  -2.0230498e-01   1.5249388e-01  -4.7864794e-02   3.2697439e-01   3.7212809e-01  -7.3750423e-02  -1.3538088e-01  -1.9775799e-01  -2.4204602e-01  -1.2513731e-01  -4.2802736e-01   1.8516658e-01   4.2711974e-02   7.3257651e-02  -1.3076993e-01   2.6215007e-01   9.2292521e-02  -4.0765598e-02   7.8798383e-02   2.7521909e-01   2.7037465e-01  -2.3369065e-02  -7.6226015e-02  -4.4776179e-02  -1.7894928e-01  -2.5106390e-01  -9.0625031e-03  -4.3515997e-01  -9.1581369e-02  -3.6534680e-02   2.3739650e-01   3.1205994e-01   2.2573252e-01  -1.3437641e-01  -9.9151542e-02   9.1856198e-03   6.4594302e-02   2.6828259e-01   4.0115919e-02   1.1653639e-01   2.0997565e-01   4.9571112e-01  -5.7639070e-02
  -1.8767429e-01  -2.2515757e-01   1.7453221e-01   4.3995443e-01  -4.2316350e-01  -4.6349768e-01  -2.3045698e-02  -1.6395580e-01  -3.9812780e-01  -3.7512299e-01  -2.6158746e-02   2.9075848e-02  -1.0345988e-01   8.1020483e-02  -6.6295104e-02  -1.3987668e-01  -2.5905233e-01  -4.6998416e-01  -9.5717956e-02  -2.8106950e-01  -5.1938975e-02  -2.9600517e-01   4.4554905e-01   5.0036061e-01   4.0397560e-01   2.4450710e-01   1.3973443e-02  -1.6112650e-01  -3.6845221e-01  -4.8871534e-01   2.8352132e-01   4.3730266e-01  -6.2806667e-02   4.9458041e-02   9.2532571e-01   1.0000000e+00   3.1765178e-01   1.4831876e-01   2.2653102e-01   1.4107485e-01  -3.8369210e-02  -1.2827681e-01   1.9582217e-01   1.5450356e-01  -1.9553286e-01  -2.1168875e-01  -2.7240337e-01  -2.8231294e-01  -3.2783853e-01  -3.1022067e-01  -1.8455637e-01  -7.6850534e-02  -3.9581868e-01  -4.5340660e-01  -2.4445607e-01  -3.4181341e-01  -3.2295746e-01  -3.1177576e-01  -2.3046895e-01  -2.9214857e-01  -6.9106374e-02  -1.0152254e-01  -5.0814685e-01  -5.0159584e-01   5.8697015e-01   5.3754259e-01   4.9614589e-01   5.6445245e-01  -1.3104903e-01  -2.1259329e-01   5.1493407e-02   1.2248072e-01  -9.5832641e-02  -2.0147531e-01   1.1688160e-01  -8.3714937e-02   3.5071709e-01   4.2896636e-01  -7.5250524e-02  -1.2159984e-01  -1.8158416e-01  -2.1421688e-01  -1.1541787e-01  -3.6246842e-01   1.1146691e-01   1.1695969e-01   8.4504511e-02  -5.7175765e-02   2.2539322e-01   9.2137324e-02  -2.6340654e-02   3.8215106e-02   2.6697339e-01   2.3221827e-01  -3.2808098e-02  -4.0688793e-02  -4.4168722e-02  -1.7176523e-01  -2.6873458e-01  -4.2921752e-02  -3.7954479e-01  -6.2329596e-02   3.6912319e-02   1.9041700e-01   3.4029076e-01   2.2397625e-01  -1.1652879e-01  -8.7183993e-02   3.3143273e-02   8.5540324e-02   2.3299787e-01   7.2428241e-03   1.3443498e-01   2.3358662e-01   4.9152674e-01   1.7163895e-02
  -4.5799836e-01  -3.0172726e-01   1.4704932e-02   7.0481181e-03  -6.2255166e-02  -1.5740432e-01  -3.7715978e-01  -3.3689442e-01  -3.4822055e-01  -4.1033771e-01  -5.1458822e-01  -3.1729527e-01  -4.6897567e-01  -1.7298828e-01  -2.2457233e-01  -1.6996095e-01   7.9149463e-02  -9.9835827e-02   1.6741987e-01   1.7817000e-01   3.5264221e-01   2.2206149e-01   1.3746177e-02   1.3145941e-01   4.6638873e-01   4.4853671e-01   1.9648215e-01   1.6517532e-01   1.7552530e-01   2.2731413e-01   4.6643321e-01   4.8097400e-01   2.3268395e-01   1.3883307e-01   2.1388402e-01   3.1765178e-01   1.0000000e+00   6.8112394e-01   6.1159159e-01   4.5948064e-01   5.8651626e-01   4.4157560e-01   2.6073333e-02  -6.9850983e-02  -1.5764312e-01  -1.5907013e-01  -1.1229714e-01  -1.4446464e-01  -3.3038852e-01  -2.2476602e-01  -1.5024432e-01  -6.7805902e-02  -1.6725446e-01  -1.2339234e-01   1.0590200e-01  -7.1229991e-02  -2.2893846e-01  -2.5443250e-01  -3.9164920e-01  -3.1609457e-01  -5.3227107e-01  -4.4667875e-01  -4.1195926e-01  -3.4772746e-01  -1.0284400e-01  -1.7851007e-01   6.3860040e-02   1.0751595e-01  -1.0538791e-01  -6.2515598e-02   4.1225558e-01   4.2712593e-01   3.0777528e-01   3.3186216e-01   4.6896280e-01   1.5482056e-01   4.9174219e-01   5.2405388e-01   4.0093657e-02   7.4138123e-03   2.9675593e-02  -2.4406821e-02   3.2603917e-01   3.0316213e-01  -2.5464146e-01   7.5388223e-02   8.5963966e-02   1.8344001e-01  -1.5943819e-01  -9.9755645e-02   6.1817048e-02   8.9258224e-02  -2.8892874e-03   2.5569761e-02   2.2503284e-01   3.4722814e-01   3.8475872e-01   2.1214530e-01   1.5891872e-01   1.9406858e-01  -1.5146713e-01   4.6828108e-02   2.6349871e-01   4.5616524e-02   5.5096582e-01   4.5392483e-01   2.5318494e-01  -3.4395216e-03   2.8279078e-01   2.4969869e-01   3.2601763e-01   2.6445364e-01   2.3120273e-01   2.6366229e-01   3.2713074e-01   4.5142374e-01
  -2.3323123e-01  -1.4539854e-02  -1.1681403e-01  -9.5725551e-02   1.3161434e-01   1.0018699e-01  -4.8492431e-01  -3.6425286e-01  -2.9087967e-01  -1.9372556e-01  -3.6503074e-01  -2.8774697e-01  -4.0980311e-01  -2.2254254e-01  -1.4879554e-01  -1.6532555e-01   2.0508474e-01   1.2830809e-01  -8.0795275e-02   1.0449797e-01   5.4611424e-01   4.8567453e-01  -1.4835995e-01   2.0717305e-02   3.9510723e-01   4.6939913e-01   4.2179728e-01   4.1855519e-01  -5.6841956e-03   1.1023043e-01   1.7960009e-02   6.4712681e-02   2.8880947e-02  -4.5610863e-02   5.8143312e-02   1.4831876e-01   6.8112394e-01   1.0000000e+00   6.5136155e-01   7.0535986e-01   5.4017092e-01   5.9426138e-01   4.5595646e-02  -4.9556151e-02   4.9785374e-02   1.3434629e-01   1.1695549e-01   9.9815978e-02  -1.8435018e-03   1.1915969e-01   1.4774501e-01   2.5055465e-01   1.1144626e-01   1.3578256e-01   3.5414214e-01   3.2752274e-01   5.1425438e-02   8.2737467e-02  -1.5718355e-01   1.6604703e-02  -4.5211494e-01  -2.6364150e-01  -2.9671233e-01  -2.2744999e-01  -2.8658672e-01  -2.6154863e-01   6.1525157e-03   9.0976653e-02  -2.6784568e-02   1.1614720e-01   4.6722087e-01   3.1406399e-01   3.7856359e-02   7.9971450e-02   2.0602539e-01  -1.4045547e-01   2.3659000e-01   3.4317482e-01   7.6766683e-02   1.2495449e-02   2.5841712e-01   1.5200804e-01   4.4747749e-01   4.6897490e-01  -2.6577439e-02   3.1937126e-01   3.8242678e-01   4.2691420e-01  -5.3906937e-02   9.7937318e-02   2.7502501e-02  -4.3020127e-02  -1.5527132e-01  -1.5216834e-01   2.0993165e-01   3.0595565e-01   4.0235426e-01   2.5379008e-01   2.6759718e-01   2.1647786e-01   7.1798275e-02   1.0845854e-01   6.0824426e-02   2.2359925e-02   2.2619244e-01   2.1689866e-01   2.7998278e-01   1.3830125e-01   8.8977627e-02   1.8715006e-01   1.0688722e-01   1.7855502e-01   6.6280457e-02   1.0758216e-01   2.6016474e-02   2.8182476e-01
  -1.4567350e-01   7.9649172e-02  -1.1155894e-01  -2.4849831e-02   1.7914359e-01   1.6629806e-01  -5.5947617e-01  -5.1510546e-01  -5.0838828e-01  -3.4024497e-01  -4.1787420e-01  -3.2646106e-01  -5.3253590e-01  -2.9938603e-01  -3.4673979e-01  -3.3992043e-01   3.7604192e-01   2.4825255e-01  -6.7086542e-02   9.5909922e-02   7.0758369e-01   5.9408638e-01  -1.9411528e-01  -3.5882215e-02   6.1682788e-01   6.5553461e-01   6.0345678e-01   5.7383054e-01  -1.3514645e-01   4.3783767e-02  -1.2757019e-02   2.1673698e-02   2.5195152e-01   9.0721678e-02   1.7792803e-01   2.2653102e-01   6.1159159e-01   6.5136155e-01   1.0000000e+00   7.9120357e-01   6.4480286e-01   6.3421522e-01  -1.8465403e-02  -5.2054774e-02   9.4631031e-02   1.7712765e-01   9.2433482e-02   1.9842706e-02  -7.1732847e-03   1.2724682e-01   1.5938793e-01   2.5682271e-01   8.7102452e-02   9.7992770e-03   5.0137190e-01   3.3071318e-01   1.5694222e-01   1.5049467e-01  -1.0343039e-01  -4.3461254e-02  -5.3633089e-01  -4.5374205e-01  -2.2628323e-01  -3.2280337e-01  -2.8975337e-01  -3.3319165e-01   2.4021192e-01   2.8101234e-01   1.0376170e-01   1.9672174e-01   1.4021417e-01   4.5608158e-02   9.7587278e-02   1.3144679e-01   2.4016048e-01  -7.9360506e-02   1.5804216e-01   2.5226903e-01   2.8296885e-01   2.0070985e-01   2.8743958e-01   2.0618025e-01   3.0285771e-01   3.8788176e-01  -4.0019106e-02   2.2343012e-01   4.7272129e-01   4.8451061e-01   6.6470097e-03   3.9794443e-02  -1.5582882e-01  -2.1982565e-01  -1.8802251e-01  -2.4352677e-01   1.7585002e-01   3.3368876e-01   4.2511076e-01   3.2237773e-01   2.4395849e-01   7.4070307e-02  -1.9174139e-02  -6.8180075e-02   2.1209881e-01   9.9833435e-04   2.3102698e-01   1.7864153e-01   2.9659584e-01   1.2422198e-01  -3.8576079e-02   2.0083884e-01   1.1348141e-01   1.7767413e-01   3.4793878e-02   1.3834612e-01   9.4529554e-02   1.4898719e-01
   1.0205682e-01   3.2854943e-01  -9.7607874e-02   5.0868375e-02   4.2507548e-02   1.1831426e-01  -5.2496183e-01  -4.4999944e-01  -4.8754369e-01  -2.9046486e-01  -2.1760058e-01  -6.0957332e-02  -3.7195446e-01  -9.6962650e-02  -2.9841738e-01  -1.6367088e-01   4.0728671e-01   3.5257378e-01  -1.2803170e-01   9.3719072e-02   5.9344503e-01   5.6648556e-01  -2.5295683e-01   1.7442782e-02   3.6607701e-01   4.4347079e-01   4.5494997e-01   4.6661852e-01  -1.3217273e-01  -1.3747312e-02  -1.8219305e-01  -1.3376447e-01   1.5122716e-01  -1.3290377e-02   4.2166625e-02   1.4107485e-01   4.5948064e-01   7.0535986e-01   7.9120357e-01   1.0000000e+00   6.1274214e-01   6.8438867e-01   1.0933050e-01   1.5463155e-01   2.4846857e-01   3.9149565e-01   3.1625694e-01   2.5687286e-01   2.3022141e-01   3.4844042e-01   3.4161551e-01   4.6148087e-01   2.3184032e-01   1.9311062e-01   5.5757377e-01   5.9989820e-01   3.1824523e-01   3.6384805e-01   6.3024465e-02   1.7219264e-01  -4.3118144e-01  -2.6112486e-01  -1.5041755e-01  -2.0539795e-01  -3.5194543e-01  -2.5148881e-01   1.6711285e-01   2.4183189e-01   2.2503884e-01   3.0015603e-01   7.7636113e-03  -1.0591305e-01   2.0881282e-02   3.2036106e-02   6.8043476e-02  -1.9877874e-01  -1.4282539e-02   8.8550448e-02   4.2712709e-01   2.7805713e-01   4.3662323e-01   3.7692736e-01   3.1631199e-01   4.5453643e-01   1.7942029e-01   4.6667159e-01   5.1953159e-01   6.5395465e-01   9.2743333e-03   1.7990119e-01  -3.4455700e-01  -4.7069238e-01  -3.2655641e-01  -4.1641138e-01   4.4794829e-02   3.6364506e-01   2.4209729e-01   2.8096723e-01   1.0773179e-01  -4.5578639e-02   5.5047290e-02  -1.3784436e-01   3.8518933e-02  -1.2862881e-01  -1.3588578e-01  -1.5736322e-01   9.2901132e-02   1.3438479e-01  -1.6345503e-01  -1.4420646e-02  -7.6600352e-02  -6.8821284e-02  -1.8482579e-01  -1.0023277e-01  -1.8694455e-01  -9.9997207e-02
  -9.4077153e-02   2.0056181e-01  -1.1144756e-01   3.1943276e-02   1.1445514e-01   1.5317134e-01  -5.4344628e-01  -3.9757740e-01  -3.9926386e-01  -3.2797774e-01  -2.7314526e-01  -1.6495757e-01  -3.7473842e-01  -1.0503911e-01  -2.7534713e-01  -6.7811075e-02   5.0665773e-01   3.9285010e-01   1.7502440e-01   4.3082123e-01   5.9910956e-01   5.0087509e-01  -1.8916790e-01   4.0021757e-02   3.6397419e-01   4.2823531e-01   4.4417029e-01   4.7940415e-01   2.0951600e-01   3.9340223e-01   5.9193597e-02   9.6188206e-02   2.9980253e-01   1.2436654e-01  -1.3462513e-01  -3.8369210e-02   5.8651626e-01   5.4017092e-01   6.4480286e-01   6.1274214e-01   1.0000000e+00   6.6631791e-01  -1.2118495e-01  -7.8866733e-02   3.3779066e-02   9.0274372e-02   8.7698209e-02   3.6572734e-02  -3.1396316e-02   9.1902798e-02   1.0892338e-01   1.8462889e-01   1.0667847e-01   1.5940929e-01   3.5403615e-01   3.2021298e-01   1.5841868e-01   1.8226339e-01  -1.6051447e-01  -1.3362100e-02  -6.0696609e-01  -4.1080491e-01   2.3253175e-03  -1.0942758e-01  -4.3665358e-01  -4.2953789e-01  -6.6278145e-02   9.1058130e-04   1.4680902e-01   2.1055590e-01   2.0826159e-01   6.1036624e-02   3.4750784e-01   3.8282927e-01   3.7122839e-01   1.2863359e-01   1.7044484e-01   2.2410838e-01   4.1923446e-01   4.5280552e-01   4.7471935e-01   4.8979675e-01   5.0650992e-01   6.6978218e-01   8.8551803e-02   4.1215396e-01   3.5800867e-01   6.3927148e-01  -1.1331448e-01   8.3256821e-03  -2.2436462e-01  -2.7686887e-01  -1.7997381e-01  -2.5848572e-01   2.1409002e-01   3.0196397e-01   2.4336018e-01   2.3204258e-01   1.8054088e-01   1.1808926e-02  -3.3790816e-02  -1.0757651e-01   1.4222817e-01  -1.4072119e-01   5.3136963e-02   4.5851777e-02   1.6985863e-01   2.0651110e-02   1.5193365e-02   1.3857228e-01  -4.7048062e-02   1.8783661e-01   1.6137548e-02  -6.0233757e-03  -5.6017432e-02  -2.4872547e-02
  -8.9413780e-02   1.1725006e-01  -1.4599080e-02  -1.9933737e-02   2.1462195e-01   2.6180601e-01  -3.8040303e-01  -3.0662356e-01  -2.2451638e-01  -8.7819358e-02  -1.9379685e-01  -1.3248040e-01  -2.4382796e-01  -6.2872999e-02  -1.0575440e-01   5.3618690e-02   4.5999271e-01   4.8740678e-01   1.3656282e-02   2.8385408e-01   6.4722142e-01   6.7115984e-01  -1.7423684e-01  -2.3236134e-02   3.3129753e-01   4.4341441e-01   4.8631102e-01   5.6983383e-01   2.7809688e-01   4.1618104e-01  -1.3697982e-02  -8.9549069e-03   1.7026920e-01   3.0157031e-02  -2.0499827e-01  -1.2827681e-01   4.4157560e-01   5.9426138e-01   6.3421522e-01   6.8438867e-01   6.6631791e-01   1.0000000e+00  -2.4344814e-01  -1.7586446e-01  -1.2438272e-01  -2.8827806e-02  -6.5043620e-02  -5.5052174e-02  -1.0033161e-01   4.7400965e-02  -1.1516863e-03   1.4193878e-01   2.6686440e-02   1.4846954e-02   3.1983842e-01   3.0753926e-01   1.6686254e-01   1.5854901e-01  -1.5710666e-01  -2.6330782e-02  -4.4929708e-01  -3.7290573e-01   7.2551630e-02  -3.2589529e-02  -4.2901612e-01  -3.8595396e-01  -1.5935713e-01  -1.3336562e-01  -6.2051009e-02   1.1781091e-01   1.8104760e-01   9.5884693e-02   4.1504547e-01   4.8901193e-01   3.8635037e-01   1.9097622e-01   1.8678283e-01   1.9722466e-01   2.9548512e-01   3.3602465e-01   3.9153207e-01   3.7698948e-01   4.2908786e-01   5.4315469e-01  -2.6598167e-02   2.2738418e-01   3.5961882e-01   5.0247414e-01  -1.2520977e-02   1.2176326e-01  -1.2409896e-01  -2.0522977e-01  -1.4290796e-01  -2.1522658e-01   2.9873667e-01   4.7059029e-01   2.9150821e-01   3.5112831e-01   1.4926998e-01   6.2082864e-02   1.5788600e-01  -5.7641589e-02   2.0357224e-01  -8.1564610e-02   5.7427025e-02  -9.5737078e-03   2.7798846e-01   2.2309857e-01   8.0215916e-02   1.1369853e-01  -9.8381569e-02   5.2653420e-02  -7.4531833e-02   1.0875210e-01  -5.2442436e-02   8.1368472e-02
   4.3747959e-01   3.3480312e-01  -1.0167701e-02   2.1741830e-01  -2.6148761e-01  -2.3543518e-01   1.7242339e-02   5.0585716e-02  -4.9894707e-02  -1.0682468e-01   3.4074532e-02   2.3812909e-01  -5.6677573e-02   7.9597796e-02  -1.0834866e-02  -2.1050367e-02  -7.2170289e-02  -1.7165498e-01  -1.8372434e-01  -7.4960141e-02  -2.1743597e-01  -2.6696106e-01  -7.0591289e-03   2.1809023e-01  -9.3781877e-03  -1.0498416e-01  -1.7951351e-01  -2.3186526e-01  -4.0680731e-01  -3.4606276e-01  -1.9434708e-01  -1.6306459e-01  -2.7392529e-01  -2.8079321e-01   2.1727553e-01   1.9582217e-01   2.6073333e-02   4.5595646e-02  -1.8465403e-02   1.0933050e-01  -1.2118495e-01  -2.4344814e-01   1.0000000e+00   9.0771753e-01   6.8090051e-01   5.7843322e-01   6.9783484e-01   7.3866791e-01   6.0344799e-01   4.8483728e-01   5.9650603e-01   4.1228264e-01   3.1017788e-01   3.4197977e-01   2.6865176e-01   2.8245963e-01   3.4289690e-01   3.0794381e-01   2.7591190e-01   1.8008150e-01   2.0092451e-01   2.5600612e-01  -3.5246706e-01  -1.7195910e-01   1.3059967e-01   2.1922673e-01   2.3033339e-01   1.6812377e-01   5.5059527e-01   4.1996668e-01  -1.7111982e-01  -2.0642263e-01  -3.4535191e-01  -3.6784118e-01  -3.6410171e-01  -2.8172653e-01  -2.4734408e-01  -1.7911573e-01   2.4002355e-01   1.0684131e-01   1.6242980e-01   1.6729239e-01  -1.6936793e-01  -1.0705850e-01   3.2693810e-01   3.1251657e-01  -1.7975628e-01  -6.1374906e-02   7.6971922e-02   7.2137771e-02  -9.8122338e-02  -1.0782463e-01  -5.9525810e-02  -2.1490949e-02  -2.0839922e-01  -4.1154847e-02   9.3309747e-03   9.0838148e-02   1.2559759e-02   1.5452555e-01  -2.2057420e-02  -2.8156427e-02  -5.8757985e-02   1.0813145e-01  -3.9822314e-01  -3.6942676e-01  -1.4565286e-01   1.4433710e-01  -2.5607876e-01  -1.9871000e-01   2.0943871e-01   4.1135188e-02   9.7593608e-02   4.1078727e-02  -8.7282875e-02  -4.2263434e-01
   5.6984552e-01   4.5614899e-01   3.8185146e-02   3.4716365e-01  -2.7287053e-01  -2.1844520e-01   4.6681895e-02   3.7427781e-02  -8.7022530e-02  -9.2497211e-02   1.4206563e-01   3.1003588e-01   2.7632714e-02   1.7253957e-01   3.0113341e-02   9.2823908e-02  -3.1471117e-02  -9.7581485e-02  -1.5655220e-01  -8.6905456e-02  -1.7089930e-01  -2.0881718e-01   7.2750831e-02   3.1430495e-01  -1.8631840e-03  -9.8604592e-02  -1.3863421e-01  -1.9281183e-01  -3.8533571e-01  -3.2141070e-01  -1.8237329e-01  -1.4028021e-01  -2.7614244e-01  -3.0667659e-01   1.7089088e-01   1.5450356e-01  -6.9850983e-02  -4.9556151e-02  -5.2054774e-02   1.5463155e-01  -7.8866733e-02  -1.7586446e-01   9.0771753e-01   1.0000000e+00   6.8702232e-01   6.2951601e-01   6.6596775e-01   7.4923940e-01   6.0033525e-01   5.3003362e-01   5.8693230e-01   4.9374550e-01   2.7153587e-01   2.9648124e-01   1.8712955e-01   3.0439411e-01   4.0820293e-01   3.7729885e-01   3.2260231e-01   2.6474359e-01   1.8840502e-01   2.5066486e-01  -2.4059483e-01  -1.7537838e-01   1.4712355e-01   2.7364159e-01   2.2052476e-01   1.8671309e-01   5.6944665e-01   4.5536874e-01  -3.1016800e-01  -3.3888329e-01  -2.7756500e-01  -3.5743655e-01  -3.4635915e-01  -2.7411196e-01  -3.2935757e-01  -2.7869134e-01   3.2637300e-01   2.2372619e-01   1.9914840e-01   2.3405275e-01  -1.2764789e-01  -1.2356910e-01   4.5393078e-01   3.7953985e-01  -1.2355961e-01   1.7865887e-02   8.5187204e-02   8.5648246e-02  -2.8567409e-01  -2.7642532e-01  -1.1813525e-01  -1.0785763e-01  -2.9593699e-01  -2.9951762e-02  -1.3072250e-01   6.7649096e-02  -2.1860521e-01  -2.6525639e-02  -6.2339970e-02  -1.6978930e-01  -1.6641492e-01  -6.5537843e-03  -5.4502476e-01  -5.1167931e-01  -2.4896555e-01   5.8270371e-02  -3.1097266e-01  -2.9730773e-01   6.0385735e-02  -1.1026974e-01  -1.0186464e-01  -9.1170755e-02  -1.5426688e-01  -5.8538848e-01
   5.5298845e-01   5.9297951e-01  -3.1176765e-01  -9.6439089e-02   2.4586581e-02   5.8882833e-02  -2.9296071e-01  -1.4535205e-01  -1.2908864e-01  -4.9165274e-02   4.3851337e-02   1.6485477e-01  -1.2330059e-01  -2.4426241e-02  -1.7142347e-01  -1.1192094e-01   2.6896193e-01   2.3313839e-01  -2.5856206e-01   4.3278827e-02  -1.8928392e-02   4.6335351e-02  -3.3521663e-01  -9.0541250e-02  -3.3083456e-02  -5.3752596e-02   2.5143306e-02   4.3776187e-02  -3.7497963e-01  -2.3550062e-01  -4.3583909e-01  -4.0548884e-01  -1.9021044e-01  -2.8282566e-01  -1.4731976e-01  -1.9553286e-01  -1.5764312e-01   4.9785374e-02   9.4631031e-02   2.4846857e-01   3.3779066e-02  -1.2438272e-01   6.8090051e-01   6.8702232e-01   1.0000000e+00   9.4324674e-01   8.8766599e-01   8.6048386e-01   8.6490425e-01   8.0355222e-01   8.0460825e-01   6.6736043e-01   5.9275635e-01   6.6178069e-01   5.6439468e-01   6.2526477e-01   6.6588474e-01   6.9089834e-01   3.8159101e-01   4.6277380e-01   1.1459386e-02   2.7364379e-01  -9.2038609e-03   7.7424431e-02  -2.6215730e-01  -1.5995390e-01   8.8193873e-02   7.0247484e-02   7.0603062e-01   7.0009824e-01  -2.8179713e-01  -3.7942301e-01  -5.1231375e-01  -4.6986912e-01  -5.9413391e-01  -5.0119818e-01  -5.9071000e-01  -4.9469027e-01   4.4124862e-01   2.7478278e-01   4.9520554e-01   4.3153366e-01   6.4788365e-02   2.5941756e-01   4.1762533e-01   4.3811915e-01   1.8152757e-01   2.8851723e-01  -1.0996127e-01   5.9582499e-02  -2.9375557e-01  -3.6115145e-01  -3.3113773e-01  -3.1374345e-01  -3.1239909e-01  -2.0836047e-01  -2.2931650e-02   5.1827525e-02   1.3475145e-01   5.6117173e-02   1.2181282e-01  -1.6126455e-01  -1.8161337e-01  -1.9859663e-01  -5.7412575e-01  -4.7928705e-01  -2.9554335e-02   1.3640355e-01  -4.3315167e-01  -3.0754568e-01  -6.4563426e-02  -8.1658882e-02  -1.9938584e-01  -3.0991862e-01  -4.4583698e-01  -4.1163278e-01
   5.4991619e-01   6.1907284e-01  -3.5403343e-01  -9.3686805e-02   9.3237370e-02   1.6973903e-01  -3.5859818e-01  -1.7297573e-01  -1.9193404e-01  -2.7946904e-02   5.0605791e-03   1.5421338e-01  -1.7722630e-01  -3.0295199e-02  -2.2436468e-01  -8.4880407e-02   3.0591741e-01   2.7591726e-01  -2.8217214e-01   1.7141512e-02   9.3039215e-02   1.8485290e-01  -4.2071722e-01  -1.2922248e-01  -8.1343217e-03   2.0669379e-02   1.3394072e-01   1.7102294e-01  -3.5638858e-01  -2.2247506e-01  -5.0581290e-01  -4.6806274e-01  -1.6851349e-01  -2.5579446e-01  -2.0063952e-01  -2.1168875e-01  -1.5907013e-01   1.3434629e-01   1.7712765e-01   3.9149565e-01   9.0274372e-02  -2.8827806e-02   5.7843322e-01   6.2951601e-01   9.4324674e-01   1.0000000e+00   8.5664617e-01   8.1869011e-01   8.6771576e-01   8.7969332e-01   8.1639502e-01   7.5956712e-01   6.4009301e-01   6.5095966e-01   6.0917168e-01   7.0898949e-01   7.0271184e-01   7.2567481e-01   4.5559704e-01   5.6187148e-01   3.8483402e-03   2.6450492e-01   5.1207753e-02   6.7690852e-02  -3.4551710e-01  -1.6513429e-01   1.4419033e-01   1.7925708e-01   6.8617651e-01   6.7954856e-01  -2.8486973e-01  -4.0548083e-01  -5.0737487e-01  -4.4825439e-01  -5.9057278e-01  -5.1579941e-01  -6.1119860e-01  -5.0383617e-01   4.4242608e-01   2.6871313e-01   4.9257699e-01   4.4498359e-01   9.0791272e-02   3.1875144e-01   3.8884788e-01   4.8371652e-01   2.8328513e-01   4.1641991e-01  -1.1744929e-01   9.4829982e-02  -3.6443544e-01  -4.9157380e-01  -3.9460608e-01  -4.4071524e-01  -3.3001226e-01  -1.6711339e-01  -2.8926468e-02   4.4721356e-02   8.1684985e-02  -5.6658085e-02   1.7781830e-01  -1.9069934e-01  -1.9796195e-01  -2.3268276e-01  -6.0535140e-01  -4.9767760e-01  -2.6074685e-02   9.9952423e-02  -4.7823136e-01  -3.3722968e-01  -1.3491766e-01  -1.8511090e-01  -2.9396558e-01  -3.7974910e-01  -5.5375926e-01  -3.9297625e-01
   5.9696065e-01   6.2336902e-01  -2.4493157e-01  -1.7326353e-02  -6.3402889e-03   8.7834877e-02  -2.2824246e-01  -7.5546000e-02  -9.3303786e-02  -2.2448889e-02   3.8901892e-02   2.1000334e-01  -8.9723785e-02   1.8694203e-02  -1.2680389e-01  -4.9105061e-02   2.6239961e-01   2.5409149e-01  -1.7625620e-01   1.3650627e-01  -3.6517057e-02   2.7541891e-02  -3.2545573e-01  -5.9401089e-02  -1.0301957e-01  -1.1180098e-01   2.0368986e-02   4.6202433e-02  -3.2548845e-01  -1.6515503e-01  -4.6550145e-01  -4.5522089e-01  -1.7952366e-01  -2.8072869e-01  -2.5002809e-01  -2.7240337e-01  -1.1229714e-01   1.1695549e-01   9.2433482e-02   3.1625694e-01   8.7698209e-02  -6.5043620e-02   6.9783484e-01   6.6596775e-01   8.8766599e-01   8.5664617e-01   1.0000000e+00   9.2847019e-01   8.4312508e-01   7.8524666e-01   8.2302279e-01   6.3351668e-01   6.9932201e-01   7.4264115e-01   6.5074592e-01   7.0880993e-01   6.7326614e-01   7.0674275e-01   3.8096615e-01   4.3087235e-01   1.9606303e-02   2.4696279e-01  -6.3191715e-02   9.2336879e-02  -2.9948269e-01  -1.5884689e-01  -3.2079179e-04  -5.4722931e-02   6.8470330e-01   6.2387420e-01  -2.3121007e-01  -3.6231148e-01  -4.1049261e-01  -3.7588809e-01  -4.8557969e-01  -4.2910565e-01  -5.5932585e-01  -4.6541974e-01   4.4835248e-01   3.0587946e-01   4.5446720e-01   4.5113965e-01   4.7342250e-02   2.8157791e-01   3.8403356e-01   4.7193927e-01   1.8012246e-01   2.7002747e-01  -6.1356926e-02   1.1022474e-01  -2.0941532e-01  -3.1831213e-01  -2.7201270e-01  -2.6398554e-01  -2.8222132e-01  -7.8034649e-02   3.6390611e-02   2.1507915e-01   2.9442525e-01   1.6116892e-01   1.5737845e-01  -1.0906030e-01  -1.0582585e-01  -1.3832618e-01  -5.7553478e-01  -4.8092642e-01  -2.2900116e-02   1.2580225e-01  -4.3092584e-01  -2.3380524e-01   4.6262615e-02   7.1170726e-03  -9.8506215e-02  -2.4088017e-01  -4.3120789e-01  -4.2417451e-01
   6.0846134e-01   6.0425311e-01  -1.9667981e-01  -3.1954039e-02  -1.4874850e-02   5.1600093e-02  -1.5595447e-01  -8.7567811e-02  -2.6542598e-02   3.6991901e-02   9.3071722e-02   1.9377850e-01  -2.3224774e-02   2.7644771e-02  -5.8095400e-02   1.0741044e-02   2.2777700e-01   2.3440257e-01  -1.4218392e-01   9.4452721e-02  -6.3553856e-02   5.2698765e-03  -2.7151437e-01  -2.4594407e-02  -1.1206814e-01  -1.2657732e-01  -2.6348437e-02  -1.4917643e-03  -3.0644823e-01  -1.3210712e-01  -4.3675651e-01  -4.4390569e-01  -2.6714871e-01  -3.9035203e-01  -2.4395339e-01  -2.8231294e-01  -1.4446464e-01   9.9815978e-02   1.9842706e-02   2.5687286e-01   3.6572734e-02  -5.5052174e-02   7.3866791e-01   7.4923940e-01   8.6048386e-01   8.1869011e-01   9.2847019e-01   1.0000000e+00   7.9647885e-01   7.2319710e-01   7.5912656e-01   5.7211199e-01   5.9438562e-01   7.1011651e-01   5.1167146e-01   6.6015829e-01   6.6862960e-01   6.7669042e-01   3.5625254e-01   3.9035572e-01   3.7144060e-02   2.1565957e-01  -6.5517938e-02   3.1701012e-02  -2.4242007e-01  -1.4324105e-01  -4.0298069e-02  -1.1757968e-01   6.6532061e-01   6.2578603e-01  -1.4841142e-01  -3.0889327e-01  -3.8321733e-01  -3.9079221e-01  -4.8320558e-01  -4.2716112e-01  -4.9959406e-01  -4.4505317e-01   4.0168158e-01   3.0380256e-01   4.2689493e-01   4.2718331e-01   2.8868654e-02   2.1886462e-01   4.2980844e-01   4.5021509e-01   1.0974674e-01   1.9889743e-01  -6.0568889e-02   6.9081214e-02  -1.7952612e-01  -2.0126807e-01  -2.4405519e-01  -1.8199343e-01  -3.3574112e-01  -6.9500812e-02  -1.1264650e-02   2.0532768e-01   1.8780229e-01   1.8858779e-01   1.6473023e-01  -6.5598330e-02  -1.8624680e-01  -8.0092767e-02  -6.0278969e-01  -4.6171430e-01  -2.1153346e-02   1.6312050e-01  -4.3729538e-01  -3.0656887e-01   6.1775109e-02  -2.8647862e-02  -1.2537327e-01  -2.4657310e-01  -3.9224290e-01  -4.6728556e-01
   5.9674002e-01   5.6432979e-01  -2.0736064e-01  -7.2004833e-02   1.5069138e-01   2.5261000e-01  -1.4895144e-01   7.0222279e-03   4.6507288e-02   1.2295362e-01   6.0626713e-02   1.2287865e-01  -6.8342350e-02  -8.5113225e-02  -7.1935958e-02  -8.6065634e-02   1.6825234e-01   1.9156121e-01  -3.4518072e-01  -7.8537111e-02  -5.8560989e-04   9.7202566e-02  -4.1670112e-01  -2.0474628e-01  -1.3574534e-01  -6.1081266e-02   7.4859710e-02   1.3462073e-01  -3.4257253e-01  -2.4511868e-01  -5.6127911e-01  -5.6373070e-01  -2.6155898e-01  -3.4413311e-01  -2.8873503e-01  -3.2783853e-01  -3.3038852e-01  -1.8435018e-03  -7.1732847e-03   2.3022141e-01  -3.1396316e-02  -1.0033161e-01   6.0344799e-01   6.0033525e-01   8.6490425e-01   8.6771576e-01   8.4312508e-01   7.9647885e-01   1.0000000e+00   8.6772092e-01   8.8239335e-01   7.2024448e-01   7.1214548e-01   7.3120854e-01   6.0730323e-01   6.9923658e-01   6.5260684e-01   6.7711878e-01   6.1077617e-01   5.8808597e-01   2.4209369e-01   3.3045661e-01   7.9294462e-02   1.2599704e-01  -3.0835899e-01  -1.4817862e-01   1.0833132e-01   8.3258579e-02   6.2907393e-01   6.3988149e-01  -3.2388570e-01  -4.0280650e-01  -4.8213220e-01  -4.5582882e-01  -6.1448142e-01  -4.7622940e-01  -6.4552741e-01  -5.6697865e-01   3.5322928e-01   2.0321074e-01   3.8575413e-01   3.7576988e-01  -5.7258914e-02   2.0807266e-01   3.1877457e-01   3.6302027e-01   1.4130335e-01   2.9507558e-01   2.1717194e-02   1.1592319e-01  -2.0997106e-01  -3.6928073e-01  -3.5028339e-01  -3.4536435e-01  -2.7414398e-01  -1.8135034e-01  -6.5535031e-02   3.0154734e-02   1.6133552e-01   1.6470110e-02   2.8699151e-01  -3.9826685e-02  -9.6588604e-02  -7.3584202e-02  -6.7311059e-01  -5.5440566e-01  -8.3899927e-02   1.7632950e-01  -4.2277051e-01  -2.6036834e-01  -1.4827058e-01  -1.0615619e-01  -1.7091851e-01  -2.3383101e-01  -5.1981765e-01  -4.7039248e-01
   6.2554644e-01   6.0986511e-01  -2.2440776e-01  -4.0964973e-02   1.5657770e-01   2.7693818e-01  -2.3075392e-01  -4.2467098e-02  -9.3917052e-02   5.5768883e-02   9.6840341e-02   1.6404810e-01  -9.0437778e-02  -2.7899939e-02  -8.4170016e-02  -3.0210267e-02   2.4352694e-01   2.7721387e-01  -2.5615896e-01   3.5433947e-02   1.1002101e-01   2.1133618e-01  -3.7603579e-01  -1.6023946e-01  -2.0257631e-02   2.0788305e-02   1.8456621e-01   2.3878984e-01  -2.7631248e-01  -1.2103770e-01  -5.3132709e-01  -5.0604875e-01  -1.9930570e-01  -2.8586762e-01  -3.0329767e-01  -3.1022067e-01  -2.2476602e-01   1.1915969e-01   1.2724682e-01   3.4844042e-01   9.1902798e-02   4.7400965e-02   4.8483728e-01   5.3003362e-01   8.0355222e-01   8.7969332e-01   7.8524666e-01   7.2319710e-01   8.6772092e-01   1.0000000e+00   8.1680714e-01   8.0260879e-01   7.3148494e-01   6.5163101e-01   6.1419282e-01   7.1549329e-01   6.5858930e-01   7.2659597e-01   5.6319254e-01   7.1786268e-01   1.7611644e-01   3.7359527e-01   1.1092463e-01   1.7172498e-01  -3.4627031e-01  -1.1351274e-01   9.4753979e-02   1.2164735e-01   6.3932852e-01   6.5228507e-01  -2.3724574e-01  -3.3943949e-01  -3.8944985e-01  -3.0824066e-01  -4.9781640e-01  -4.2113680e-01  -6.3324650e-01  -5.3335882e-01   3.7765515e-01   2.6298952e-01   3.7860384e-01   3.8688234e-01   5.1766855e-02   2.5698430e-01   3.2554962e-01   3.8334166e-01   2.3827610e-01   3.8147799e-01   5.3134518e-02   2.3788303e-01  -2.9541632e-01  -4.7069725e-01  -3.7547998e-01  -3.9561105e-01  -2.9075184e-01  -1.5178682e-01  -2.7170676e-02   9.1745447e-02   9.4066337e-02  -8.4642248e-02   3.0997855e-01  -1.0946895e-01  -1.0033102e-01  -1.9390550e-01  -6.4988672e-01  -5.0883393e-01  -2.1513323e-02   1.6754155e-01  -4.9342249e-01  -3.1988908e-01  -2.2748640e-01  -1.6729435e-01  -2.6718427e-01  -2.6837390e-01  -5.3625311e-01  -4.3069672e-01
   5.3215816e-01   5.3101806e-01  -8.8447401e-02   1.3804266e-01   1.8765343e-01   2.7453424e-01  -1.5721219e-01   2.6921192e-02  -3.3931225e-03   1.1995243e-01  -3.4811848e-02   8.4825348e-02  -1.6159304e-01  -7.0891250e-02  -4.9886309e-02  -3.8260893e-02   1.5782417e-01   1.1959321e-01  -3.1751241e-01  -1.6216778e-02   1.1586139e-01   1.7073578e-01  -2.8782565e-01  -1.8663384e-02   1.8485349e-02   7.6848331e-02   2.0363686e-01   2.2963194e-01  -3.5631983e-01  -1.9395137e-01  -4.5101874e-01  -4.2670536e-01  -2.7563525e-01  -3.0799983e-01  -1.5539364e-01  -1.8455637e-01  -1.5024432e-01   1.4774501e-01   1.5938793e-01   3.4161551e-01   1.0892338e-01  -1.1516863e-03   5.9650603e-01   5.8693230e-01   8.0460825e-01   8.1639502e-01   8.2302279e-01   7.5912656e-01   8.8239335e-01   8.1680714e-01   1.0000000e+00   8.0852362e-01   8.1231661e-01   7.7300845e-01   6.7137586e-01   7.2670202e-01   6.1444089e-01   6.6844494e-01   4.7410917e-01   5.5122718e-01   1.3430662e-01   3.1944644e-01  -8.9332765e-02   7.3162352e-02  -2.4529645e-01  -8.0591064e-02   1.1221425e-01   1.2546529e-01   6.2289995e-01   6.0603397e-01  -1.7211950e-01  -2.8837569e-01  -3.8841871e-01  -3.4920242e-01  -4.6863347e-01  -4.1852545e-01  -5.4515983e-01  -4.4973763e-01   3.6879113e-01   2.4384987e-01   3.8770756e-01   3.5997033e-01   3.1943460e-02   2.2850230e-01   3.4791088e-01   4.7327334e-01   2.1253268e-01   3.2299157e-01   1.0187475e-01   2.3757974e-01  -1.6568384e-01  -3.4481587e-01  -2.7917061e-01  -2.9714096e-01  -2.8848747e-01  -1.3768323e-01  -1.1702870e-02   1.0594654e-01   2.2522859e-01   1.0867043e-01   2.9350042e-01  -2.2992065e-02   4.9275255e-02  -5.8032459e-03  -5.6709090e-01  -4.8363539e-01  -2.4725154e-02   1.2634346e-01  -4.9888979e-01  -2.7269739e-01  -7.1659156e-02   8.7475738e-03  -5.1465459e-02  -1.2400371e-01  -3.9819472e-01  -4.6529848e-01
   4.9897459e-01   5.3281065e-01  -1.0071839e-01   1.5307319e-01   7.4074341e-02   1.5977367e-01  -2.4096698e-01  -8.5458527e-02  -1.9031980e-01  -4.1688998e-02  -2.0908747e-02   1.1119685e-01  -1.5520386e-01   1.3499875e-02  -7.4929757e-02  -1.0385153e-01   2.5419951e-01   1.7623707e-01  -2.1871812e-01  -1.4596985e-02   2.2563897e-01   2.3798192e-01  -2.6584483e-01  -3.6221922e-02   1.0667799e-01   1.2805864e-01   2.4161240e-01   2.5858776e-01  -2.7894806e-01  -2.4205207e-01  -4.1157717e-01  -3.8195664e-01  -1.2847612e-01  -2.3220520e-01  -1.2498089e-01  -7.6850534e-02  -6.7805902e-02   2.5055465e-01   2.5682271e-01   4.6148087e-01   1.8462889e-01   1.4193878e-01   4.1228264e-01   4.9374550e-01   6.6736043e-01   7.5956712e-01   6.3351668e-01   5.7211199e-01   7.2024448e-01   8.0260879e-01   8.0852362e-01   1.0000000e+00   6.6352376e-01   5.7275277e-01   6.0045417e-01   7.1213706e-01   5.9711407e-01   6.2136193e-01   5.1101586e-01   6.2272937e-01   3.9757731e-02   1.7555624e-01   1.7191893e-02  -2.9213617e-02  -3.0309065e-01  -5.8145661e-02   2.6389929e-01   3.4610502e-01   5.2591848e-01   5.9493078e-01  -1.3515212e-01  -3.2034528e-01  -3.6014547e-01  -3.5658848e-01  -4.2246368e-01  -4.9615921e-01  -4.3943656e-01  -3.7531273e-01   3.4229706e-01   2.2163736e-01   3.5307403e-01   3.2848502e-01   5.4366674e-02   2.2361312e-01   3.1738555e-01   4.8089550e-01   2.0999430e-01   4.0903260e-01   1.3108072e-01   2.2917771e-01  -2.3898097e-01  -4.0320204e-01  -2.8123665e-01  -2.9763803e-01  -3.0005987e-01  -1.0197515e-01   2.1807099e-03   6.9980217e-02   4.9380996e-02  -3.4386008e-02   3.5719145e-01   3.2378175e-02   8.3278649e-03  -7.3009466e-02  -5.4748990e-01  -4.5381102e-01   2.3981972e-02   2.3721734e-01  -4.7907177e-01  -2.0792627e-01  -2.4707907e-01  -1.5983739e-01  -2.2295807e-01  -1.8229553e-01  -4.5327589e-01  -3.7671594e-01
   5.1049136e-01   4.8287556e-01  -2.2838578e-02   2.7450516e-02   2.8751574e-01   3.9068679e-01  -2.7379617e-02   1.6707598e-01   1.2360620e-01   1.7240066e-01  -3.7016782e-02   8.2428259e-02  -7.3337484e-02  -2.4267066e-02  -2.6906534e-02  -3.3249198e-02   2.0035764e-01   2.3286716e-01  -1.4056742e-01   1.1330384e-01   3.7507724e-02   1.4415298e-01  -3.3521108e-01  -1.6731188e-01  -1.0115081e-01  -2.5875274e-02   1.2243328e-01   2.2105473e-01  -8.7620798e-02   2.2246514e-02  -3.8888429e-01  -4.3381540e-01  -1.9368540e-02  -7.2844398e-02  -3.8176646e-01  -3.9581868e-01  -1.6725446e-01   1.1144626e-01   8.7102452e-02   2.3184032e-01   1.0667847e-01   2.6686440e-02   3.1017788e-01   2.7153587e-01   5.9275635e-01   6.4009301e-01   6.9932201e-01   5.9438562e-01   7.1214548e-01   7.3148494e-01   8.1231661e-01   6.6352376e-01   1.0000000e+00   8.2426774e-01   6.9695736e-01   7.3895291e-01   5.8395300e-01   6.0564026e-01   5.2966099e-01   5.5056846e-01   2.2050920e-01   3.4234199e-01   1.5810361e-01   3.1830488e-01  -3.7026856e-01  -1.6114080e-01   3.1593736e-02   1.7398819e-02   5.4863870e-01   5.2316655e-01  -1.0316450e-01  -2.3091106e-01  -2.4789184e-01  -1.7867142e-01  -3.7351960e-01  -3.1481274e-01  -4.9253043e-01  -4.3896593e-01   2.8232709e-01   2.1717784e-01   3.2143840e-01   3.0033769e-01   1.9129603e-02   2.7034809e-01   1.6395040e-01   3.3313062e-01   1.4679670e-01   2.8334092e-01   1.2566944e-01   3.1133981e-01  -8.5938180e-03  -1.9854858e-01  -2.1888170e-01  -2.1754428e-01  -2.9377463e-01  -1.1385931e-01   8.7158526e-03   1.8816569e-01   3.5301196e-01   1.4175946e-01   3.8608274e-01   1.1615798e-01   8.9755580e-02   4.2518936e-02  -4.5080768e-01  -3.7520990e-01  -2.6163041e-02   1.5240382e-01  -4.4192439e-01  -1.6288236e-01  -9.1851400e-02   5.7738491e-02   1.9781607e-02  -9.7022934e-02  -3.6643428e-01  -3.1169906e-01
   4.4009398e-01   4.8643618e-01  -1.1594246e-01  -1.0809010e-01   2.0507130e-01   2.8401544e-01  -1.1280909e-01   1.2684337e-02   1.0765513e-01   1.5282292e-01  -3.6354600e-02   4.4069470e-02  -4.4018937e-02  -7.9674419e-02  -9.9317569e-03  -7.5106417e-03   2.3171746e-01   2.3646679e-01  -7.4963583e-02   1.9559277e-01  -2.9226975e-02   1.1094279e-01  -3.2312740e-01  -1.4652174e-01  -1.4171930e-01  -6.5506476e-02   4.8926786e-02   1.3208926e-01  -9.2647976e-02   2.6674137e-02  -3.5454651e-01  -3.7964480e-01  -1.1575380e-01  -2.2367263e-01  -4.0799029e-01  -4.5340660e-01  -1.2339234e-01   1.3578256e-01   9.7992770e-03   1.9311062e-01   1.5940929e-01   1.4846954e-02   3.4197977e-01   2.9648124e-01   6.6178069e-01   6.5095966e-01   7.4264115e-01   7.1011651e-01   7.3120854e-01   6.5163101e-01   7.7300845e-01   5.7275277e-01   8.2426774e-01   1.0000000e+00   6.2907262e-01   7.4667176e-01   5.8528978e-01   6.2835234e-01   3.6895022e-01   4.5553705e-01   3.8840465e-02   2.3717758e-01   9.7256643e-02   2.4034626e-01  -3.8220339e-01  -2.9777523e-01  -1.2709800e-01  -1.9775417e-01   5.2316336e-01   5.6019762e-01   9.4524564e-03  -1.3133953e-01  -2.9385082e-01  -2.5153969e-01  -4.1881245e-01  -3.9049635e-01  -4.5751862e-01  -4.0095341e-01   2.7764079e-01   2.5105848e-01   4.5314836e-01   4.1316762e-01   1.1953007e-01   3.9917923e-01   2.8182597e-01   4.2354989e-01   1.6680471e-01   3.2211574e-01  -8.8302485e-03   2.0755124e-01   1.5448577e-02  -7.6207112e-02  -2.0969118e-01  -1.5466644e-01  -2.7695622e-01  -1.9202283e-01  -5.3645221e-02   1.0487749e-01   4.1100876e-01   2.9588062e-01   2.9405759e-01   6.3503518e-02   2.0101940e-02  -2.2615135e-02  -4.1708464e-01  -2.9918875e-01   2.8559962e-02   1.2359164e-01  -4.5319640e-01  -2.1029812e-01  -8.5006150e-02   7.1097072e-02  -1.2779761e-02  -1.6172428e-01  -3.9417159e-01  -2.8672535e-01
   3.1803601e-01   4.2787582e-01  -1.5568713e-01  -1.4860752e-01   1.6143279e-01   3.0294276e-01  -3.7899538e-01  -1.6624635e-01  -2.1722014e-01  -7.7897499e-02  -1.3222665e-01   4.1322064e-03  -1.9224577e-01  -8.2297286e-02  -1.6898999e-01  -1.9973564e-01   4.2916674e-01   3.5248346e-01  -9.5390726e-02   1.7244499e-01   2.9496861e-01   3.2600854e-01  -4.2199529e-01  -2.5370156e-01   2.6327570e-02   1.0523527e-01   2.9280597e-01   3.6358982e-01  -9.2081706e-02   4.6476991e-02  -4.3187595e-01  -4.3102547e-01   8.9341384e-02  -3.7083354e-02  -2.8002905e-01  -2.4445607e-01   1.0590200e-01   3.5414214e-01   5.0137190e-01   5.5757377e-01   3.5403615e-01   3.1983842e-01   2.6865176e-01   1.8712955e-01   5.6439468e-01   6.0917168e-01   6.5074592e-01   5.1167146e-01   6.0730323e-01   6.1419282e-01   6.7137586e-01   6.0045417e-01   6.9695736e-01   6.2907262e-01   1.0000000e+00   8.3898000e-01   4.8578878e-01   5.1352888e-01   2.8605352e-01   2.8876017e-01  -1.7583214e-01  -1.3408037e-02   3.0003418e-02   1.4774626e-01  -5.3724955e-01  -4.2983534e-01   6.0687248e-02   5.7331033e-02   4.1028888e-01   4.2855350e-01  -9.2871928e-02  -2.6475067e-01  -2.0684606e-01  -8.7578125e-02  -2.1330862e-01  -3.1227573e-01  -3.0175429e-01  -2.4825800e-01   4.0771000e-01   2.6096705e-01   4.7438709e-01   4.4340469e-01   1.7832480e-01   4.9501338e-01   1.3810102e-01   4.4488963e-01   3.5131549e-01   4.5447336e-01   1.6162582e-01   2.4056377e-01  -3.7851586e-02  -2.4777392e-01  -2.2993147e-01  -2.5265244e-01  -7.0935013e-02   9.3090836e-02   4.2441120e-01   4.0337854e-01   5.9682820e-01   2.8369490e-01   3.6345400e-01   1.1359163e-01   2.5150546e-01  -3.1330787e-02  -2.4019927e-01  -2.2313053e-01   1.7474795e-01   3.5565772e-01  -3.8579516e-01   5.0682718e-02   6.2690931e-02   1.7436692e-01   7.1891703e-02   2.6680101e-02  -2.4228966e-01  -1.3723824e-01
   5.0378125e-01   6.1616953e-01  -8.7361044e-02  -5.2336563e-02   1.2672479e-01   2.9241933e-01  -2.5485172e-01  -7.9696887e-02  -9.9759612e-02   3.0106492e-02   2.8728650e-02   1.7696791e-01  -3.3488743e-02   8.1604284e-02  -6.1397674e-02  -4.6658508e-02   3.6018967e-01   3.9739028e-01  -1.4869861e-01   1.1910325e-01   2.1999741e-01   3.1790711e-01  -3.7723726e-01  -1.4374249e-01  -8.4342973e-02   9.6746948e-03   1.9884456e-01   2.8848647e-01  -1.8548916e-01  -5.7291634e-02  -5.1141828e-01  -5.0102383e-01  -1.3423672e-02  -1.3141050e-01  -3.8220983e-01  -3.4181341e-01  -7.1229991e-02   3.2752274e-01   3.3071318e-01   5.9989820e-01   3.2021298e-01   3.0753926e-01   2.8245963e-01   3.0439411e-01   6.2526477e-01   7.0898949e-01   7.0880993e-01   6.6015829e-01   6.9923658e-01   7.1549329e-01   7.2670202e-01   7.1213706e-01   7.3895291e-01   7.4667176e-01   8.3898000e-01   1.0000000e+00   6.0704662e-01   6.4956251e-01   4.1450301e-01   4.9337705e-01  -5.7365647e-02   1.5142837e-01   1.2529608e-01   2.0768212e-01  -5.1522477e-01  -3.1289301e-01  -2.1213236e-02   6.6443577e-03   4.9939562e-01   5.1658266e-01  -1.3152374e-01  -3.3546206e-01  -3.0402113e-01  -2.3008645e-01  -3.7682920e-01  -4.2366356e-01  -4.4033202e-01  -3.9074676e-01   3.8049729e-01   2.5599526e-01   4.9425398e-01   4.8320148e-01   1.5061644e-01   4.2494603e-01   3.4124686e-01   5.8313772e-01   3.3787571e-01   5.1757120e-01   1.8401151e-01   3.6778816e-01  -9.5422035e-02  -2.6701044e-01  -2.1408702e-01  -2.4805049e-01  -1.8821794e-01   1.0058975e-01   1.3754437e-01   3.4766159e-01   3.7597140e-01   1.9731620e-01   3.5799133e-01   9.0113411e-02   7.0777911e-02  -8.0423292e-02  -5.1082898e-01  -4.0939467e-01   2.8463752e-02   2.9108479e-01  -4.7864407e-01  -1.0403387e-01  -1.4198142e-01   7.2952311e-03  -8.5838306e-02  -1.5327371e-01  -3.8865898e-01  -3.6468207e-01
   6.9459689e-01   7.9497052e-01  -3.5232455e-01  -7.0444772e-02   1.6218172e-01   1.6470097e-01  -3.7167299e-01  -3.4178274e-01  -1.7693773e-01  -4.4603396e-02   1.6324152e-01   1.2411954e-01  -1.0896369e-01  -1.0441550e-01  -1.8838888e-01  -4.0131387e-02   6.2861404e-01   6.0160036e-01  -1.0234051e-01   3.0228240e-01   1.5193380e-01   2.8198095e-01  -3.6609879e-01  -1.2987837e-01   1.9958835e-02   2.1124753e-02   2.5172172e-01   3.0348702e-01  -1.9994441e-01  -4.1354480e-02  -5.4631335e-01  -4.7669410e-01  -8.5191209e-02  -2.7546370e-01  -2.9252060e-01  -3.2295746e-01  -2.2893846e-01   5.1425438e-02   1.5694222e-01   3.1824523e-01   1.5841868e-01   1.6686254e-01   3.4289690e-01   4.0820293e-01   6.6588474e-01   7.0271184e-01   6.7326614e-01   6.6862960e-01   6.5260684e-01   6.5858930e-01   6.1444089e-01   5.9711407e-01   5.8395300e-01   5.8528978e-01   4.8578878e-01   6.0704662e-01   1.0000000e+00   9.0637078e-01   4.3047981e-01   5.2563410e-01  -7.3471792e-02   1.6078888e-02   2.8020292e-01   7.9129900e-02  -3.6046527e-01  -2.7046530e-01   7.4006022e-02  -3.2164407e-03   7.6898044e-01   7.6353560e-01  -2.6714667e-01  -4.1868767e-01  -3.2196828e-01  -2.2876835e-01  -3.9834752e-01  -3.4881099e-01  -5.4409078e-01  -5.6917747e-01   6.6054409e-01   5.7258776e-01   6.5971204e-01   6.0884568e-01   1.7313796e-01   4.0004724e-01   4.8104086e-01   4.6447062e-01   3.6984102e-01   4.5742201e-01  -7.7577289e-02   7.6297170e-02  -3.9547718e-01  -4.2516394e-01  -3.4548591e-01  -3.2633235e-01  -3.1942941e-01  -1.3100755e-01  -1.3480793e-01   5.5766311e-02   5.4201929e-02  -2.8150710e-02   1.8418702e-01  -1.8329091e-01  -2.8784988e-01  -2.3391060e-01  -5.8320173e-01  -4.4632631e-01   4.2002499e-02   2.2460712e-01  -4.2663463e-01  -3.8404887e-01  -2.1389023e-01  -2.6484819e-01  -2.8715075e-01  -3.8617977e-01  -4.9262934e-01  -3.5964468e-01
   6.7868545e-01   8.4965437e-01  -3.5969880e-01  -4.5364133e-02   1.2064227e-01   1.6122156e-01  -3.6485815e-01  -3.0399551e-01  -1.8702943e-01  -3.3597518e-02   2.0359082e-01   1.5215940e-01  -7.2842002e-02  -7.9680017e-02  -1.7406106e-01  -4.5949636e-02   5.7344508e-01   5.9029355e-01  -1.4159611e-01   3.0138082e-01   1.3337662e-01   2.5482123e-01  -3.7868007e-01  -1.4403644e-01  -2.8727360e-03  -1.8937455e-03   2.2126642e-01   2.6738523e-01  -1.9228581e-01  -1.8633269e-02  -5.4706652e-01  -4.7798761e-01  -6.3948619e-02  -2.2961871e-01  -2.7290658e-01  -3.1177576e-01  -2.5443250e-01   8.2737467e-02   1.5049467e-01   3.6384805e-01   1.8226339e-01   1.5854901e-01   3.0794381e-01   3.7729885e-01   6.9089834e-01   7.2567481e-01   7.0674275e-01   6.7669042e-01   6.7711878e-01   7.2659597e-01   6.6844494e-01   6.2136193e-01   6.0564026e-01   6.2835234e-01   5.1352888e-01   6.4956251e-01   9.0637078e-01   1.0000000e+00   4.1358254e-01   6.3863247e-01  -7.4446503e-02   1.3340310e-01   2.4173870e-01   1.6109462e-01  -3.3895701e-01  -2.4338919e-01   4.1824803e-02   4.6212871e-03   7.3526347e-01   7.7748201e-01  -2.7657020e-01  -4.0819740e-01  -3.3716209e-01  -2.6666249e-01  -4.3197394e-01  -3.5864723e-01  -5.2113958e-01  -5.1619260e-01   6.4294205e-01   5.8323229e-01   6.4199845e-01   5.8689367e-01   1.7184771e-01   4.0626286e-01   5.1694995e-01   4.9625649e-01   4.6016372e-01   5.1328841e-01  -7.9705322e-02   1.1535301e-01  -4.0996701e-01  -4.9134910e-01  -4.0200787e-01  -3.9800229e-01  -3.6270855e-01  -2.1336725e-01  -1.6643060e-01   3.0320595e-02   6.1235060e-02  -1.0583400e-01   1.9537110e-01  -2.2907498e-01  -2.4567964e-01  -3.1951319e-01  -6.6064030e-01  -5.2798702e-01  -1.6622653e-02   1.0796685e-01  -5.3359869e-01  -4.4437763e-01  -2.6416157e-01  -2.3404276e-01  -3.3900979e-01  -4.2707548e-01  -5.5917009e-01  -4.5281537e-01
   5.8676658e-01   4.3550767e-01   1.2863469e-01   1.1074685e-01  -3.6955961e-02   3.1476512e-02   2.4556931e-01   1.8025522e-01   7.0344679e-02  -8.6105773e-02   1.4420859e-01   2.1315458e-01   7.4052926e-02   6.9478067e-02  -1.1408134e-01  -1.5542177e-01  -4.3617639e-02   5.6035917e-02  -7.6266166e-02  -1.1548419e-01  -1.9158256e-01  -1.1786444e-01  -2.8801145e-01  -2.0421317e-01  -2.6902626e-01  -1.9978585e-01  -1.6889472e-01  -1.0630825e-01  -1.7655982e-01  -3.0634913e-01  -3.6861097e-01  -4.2262230e-01   1.3808900e-01  -8.1395429e-03  -2.0076814e-01  -2.3046895e-01  -3.9164920e-01  -1.5718355e-01  -1.0343039e-01   6.3024465e-02  -1.6051447e-01  -1.5710666e-01   2.7591190e-01   3.2260231e-01   3.8159101e-01   4.5559704e-01   3.8096615e-01   3.5625254e-01   6.1077617e-01   5.6319254e-01   4.7410917e-01   5.1101586e-01   5.2966099e-01   3.6895022e-01   2.8605352e-01   4.1450301e-01   4.3047981e-01   4.1358254e-01   1.0000000e+00   7.1434924e-01   5.4159755e-01   2.5121591e-01   3.6725764e-01   1.2671682e-01  -8.8559372e-02   5.4958436e-02   5.2844277e-01   4.1355492e-01   3.9973608e-01   3.8506059e-01  -3.3992659e-01  -3.0932632e-01  -2.5054799e-01  -4.1824264e-01  -4.4187644e-01  -3.8361506e-01  -3.5755165e-01  -4.3450704e-01   3.9696187e-02  -7.5688591e-02   2.7100708e-02  -1.0413559e-03  -3.8377598e-01  -1.4476773e-01   1.4411578e-01   5.2292330e-02  -1.0991540e-01   8.7634409e-02   1.7850032e-01   1.4448993e-01  -1.1245185e-01  -1.9918360e-01  -1.5021935e-01  -1.3285029e-01  -3.1583175e-01  -1.5196198e-01  -2.1672540e-01  -5.4186227e-02  -1.8047482e-01  -1.7411539e-01   3.0654086e-01   2.3912887e-01  -2.0228109e-01   3.5425323e-02  -5.6813291e-01  -5.0011039e-01  -2.4464748e-01   2.2371420e-01  -3.5972172e-01  -2.2571365e-01  -3.3198418e-01  -3.3058061e-01  -2.7050225e-01  -2.6741964e-01  -3.8273581e-01  -4.1051516e-01
   5.5077662e-01   6.0385937e-01  -1.6424867e-01   1.0294939e-01   6.4564939e-02   1.4593162e-01  -3.0423794e-02   1.1076529e-01   1.0257826e-02   3.6214734e-02   1.8949829e-01   2.7203806e-01   3.6546874e-02   1.1694045e-01  -5.0695188e-02   2.0402856e-02   9.8087910e-02   2.3405152e-01  -1.6781331e-01   9.5345698e-02  -5.1727524e-02   1.0651842e-01  -3.2318237e-01  -1.3409116e-01  -1.6263214e-01  -1.0054272e-01   3.5550020e-02   9.2996910e-02  -2.2115207e-01  -1.6750483e-01  -4.4432291e-01  -4.0850468e-01  -2.9932508e-02  -1.1385281e-01  -3.1392085e-01  -2.9214857e-01  -3.1609457e-01   1.6604703e-02  -4.3461254e-02   1.7219264e-01  -1.3362100e-02  -2.6330782e-02   1.8008150e-01   2.6474359e-01   4.6277380e-01   5.6187148e-01   4.3087235e-01   3.9035572e-01   5.8808597e-01   7.1786268e-01   5.5122718e-01   6.2272937e-01   5.5056846e-01   4.5553705e-01   2.8876017e-01   4.9337705e-01   5.2563410e-01   6.3863247e-01   7.1434924e-01   1.0000000e+00   3.0376533e-01   4.3290964e-01   2.9676843e-01   2.3376357e-01  -2.1613930e-01   4.3020552e-02   2.1863513e-01   2.9561234e-01   4.4935226e-01   5.4515145e-01  -2.1913562e-01  -2.3476699e-01  -3.4796879e-01  -2.9837230e-01  -4.8286959e-01  -4.1127471e-01  -5.0217456e-01  -4.9167202e-01   1.2968973e-01   9.4547213e-02   2.3658069e-01   1.9176036e-01  -9.0209660e-02   7.7176154e-02   3.0941100e-01   2.9484268e-01   1.6940684e-01   3.2655539e-01   6.0050334e-02   2.5419672e-01  -1.4824401e-01  -3.4163899e-01  -1.7251373e-01  -2.8556020e-01  -3.3037692e-01  -2.5480472e-01  -2.1095220e-01  -9.8043269e-02  -1.3688483e-01  -1.9375558e-01   3.6889782e-01   1.9676442e-02  -1.8979266e-01  -2.4050416e-01  -6.3111904e-01  -5.1572217e-01  -8.8908166e-02   7.7014309e-02  -4.5939105e-01  -3.7950718e-01  -4.4057108e-01  -3.0848927e-01  -3.2738007e-01  -3.3252711e-01  -5.3676434e-01  -4.0815829e-01
   3.2978849e-01  -3.7316503e-02   3.0918748e-01   2.0856208e-01  -2.3761249e-02   5.1878470e-02   7.4459972e-01   6.0494526e-01   5.8506285e-01   4.0764968e-01   3.8280317e-01   3.7556681e-01   5.1778422e-01   3.3835705e-01   4.5900546e-01   3.0854103e-01  -5.1203995e-01  -3.6367983e-01  -2.0116658e-01  -4.3310443e-01  -5.1108557e-01  -4.5680425e-01   1.9946823e-01   1.2144711e-01  -3.6549393e-01  -3.5119964e-01  -3.9697431e-01  -3.7162961e-01  -7.7755014e-02  -3.0019793e-01  -1.1164684e-01  -1.7253042e-01  -1.6052559e-01  -4.4341114e-03   1.9750108e-02  -6.9106374e-02  -5.3227107e-01  -4.5211494e-01  -5.3633089e-01  -4.3118144e-01  -6.0696609e-01  -4.4929708e-01   2.0092451e-01   1.8840502e-01   1.1459386e-02   3.8483402e-03   1.9606303e-02   3.7144060e-02   2.4209369e-01   1.7611644e-01   1.3430662e-01   3.9757731e-02   2.2050920e-01   3.8840465e-02  -1.7583214e-01  -5.7365647e-02  -7.3471792e-02  -7.4446503e-02   5.4159755e-01   3.0376533e-01   1.0000000e+00   6.7722827e-01   2.2253625e-01   3.5336459e-01   4.3285188e-01   5.8210122e-01   1.4493324e-01   1.0168649e-01   3.8269002e-02  -1.1964750e-01  -3.2286766e-01  -2.0235737e-01  -1.3288604e-01  -2.4749820e-01  -2.6299627e-01  -4.1306961e-03  -1.9918425e-01  -2.6365901e-01  -3.0152596e-01  -3.4355363e-01  -4.0962428e-01  -3.6745606e-01  -4.6749257e-01  -5.7517854e-01   6.3456762e-02  -2.1505783e-01  -3.7365078e-01  -3.7333513e-01   4.0227854e-01   3.7019909e-01   2.0775114e-01   2.0499106e-01   2.6604304e-01   2.6167593e-01  -1.1511202e-01  -1.3989482e-01  -2.9789236e-01  -9.3388459e-02  -2.3812662e-01  -8.7185326e-02   7.4374599e-02   1.3838987e-01  -8.0617577e-02   1.8422550e-01  -2.7948933e-01  -2.8792937e-01  -4.6170290e-01  -1.3253647e-02  -9.9959658e-02  -1.3855923e-01  -1.3838041e-01  -1.3749977e-01   6.5544674e-02   7.9876266e-02   1.6298648e-02  -3.1222218e-01
   2.9244748e-01   1.8801716e-01   5.5717566e-03   2.1409858e-01   7.7053412e-04   1.7446714e-01   4.3269686e-01   6.6618345e-01   4.5450943e-01   5.0158825e-01   3.8489066e-01   5.5106894e-01   4.3828138e-01   4.9185257e-01   3.3420896e-01   4.3037207e-01  -3.2460912e-01  -2.1912053e-01  -2.3371102e-01  -1.3124700e-01  -4.4283393e-01  -3.0491816e-01   9.9908705e-02   1.8865597e-01  -4.0100230e-01  -3.6291054e-01  -3.2317157e-01  -2.6233138e-01  -1.4663568e-01  -2.0681906e-01  -2.0364619e-01  -1.5887433e-01  -2.0511676e-01   9.3414061e-02  -6.9874407e-02  -1.0152254e-01  -4.4667875e-01  -2.6364150e-01  -4.5374205e-01  -2.6112486e-01  -4.1080491e-01  -3.7290573e-01   2.5600612e-01   2.5066486e-01   2.7364379e-01   2.6450492e-01   2.4696279e-01   2.1565957e-01   3.3045661e-01   3.7359527e-01   3.1944644e-01   1.7555624e-01   3.4234199e-01   2.3717758e-01  -1.3408037e-02   1.5142837e-01   1.6078888e-02   1.3340310e-01   2.5121591e-01   4.3290964e-01   6.7722827e-01   1.0000000e+00   1.3581643e-01   6.1393464e-01   2.0837519e-01   5.5553358e-01  -1.4620761e-01  -3.8779903e-03   8.6205447e-02  -1.0304875e-02  -2.2616088e-01  -1.9298480e-01  -3.0502875e-01  -2.0109386e-01  -4.1466519e-01  -3.4235142e-02  -3.5147257e-01  -2.9534791e-01  -1.2938881e-01  -2.1266461e-01  -5.9333731e-02  -9.5871030e-02  -1.6206178e-01  -2.4593003e-01   2.7047146e-01   1.1006928e-01  -1.2910255e-01  -1.2426042e-01   1.9243698e-01   4.8592722e-01   1.9653815e-01   3.5464033e-02   2.3693884e-01   1.0286536e-01  -1.6087957e-01  -1.6983718e-01  -2.3082206e-01  -1.7004670e-02  -1.7103593e-02   1.1540614e-02   1.3891985e-01  -5.7266767e-02  -1.8448020e-02   4.1349719e-02  -4.2024379e-01  -4.0170897e-01  -2.9758606e-01  -1.2445281e-01  -2.0453057e-01  -1.6197027e-01  -1.0742342e-01   3.5292589e-02   1.0708881e-01   5.6735378e-02  -1.3328466e-01  -4.4797531e-01
   2.2188359e-01   2.4307392e-01  -1.6315767e-01  -2.0447599e-01   1.7195667e-01   2.1087128e-01   1.2383921e-01   1.6348952e-01   1.7025914e-01   1.5251480e-01   3.6250098e-01   2.5483456e-01   3.8517331e-01   2.3567393e-01  -2.0269263e-02   2.0950701e-01   4.0108974e-01   4.8340105e-01   2.4357911e-01   2.4330954e-01  -1.0149860e-01   9.6622805e-02  -2.7929825e-01  -2.6702246e-01  -4.3764033e-01  -3.4387226e-01  -1.3985684e-01  -1.1166472e-02   4.4320604e-01   2.6654085e-01  -1.9131148e-01  -2.5065007e-01   3.9430667e-01   2.7891499e-01  -4.8277331e-01  -5.0814685e-01  -4.1195926e-01  -2.9671233e-01  -2.2628323e-01  -1.5041755e-01   2.3253175e-03   7.2551630e-02  -3.5246706e-01  -2.4059483e-01  -9.2038609e-03   5.1207753e-02  -6.3191715e-02  -6.5517938e-02   7.9294462e-02   1.1092463e-01  -8.9332765e-02   1.7191893e-02   1.5810361e-01   9.7256643e-02   3.0003418e-02   1.2529608e-01   2.8020292e-01   2.4173870e-01   3.6725764e-01   2.9676843e-01   2.2253625e-01   1.3581643e-01   1.0000000e+00   6.2888549e-01  -2.7406368e-01  -1.5812299e-01   3.0787668e-02  -2.6934790e-02   5.0978925e-02   1.2022907e-01  -2.6638642e-01  -2.5455563e-01   1.5951464e-01   1.2626816e-01  -4.9992681e-02   1.1898356e-01  -1.5666407e-01  -3.0200897e-01   1.5409990e-01   1.9071885e-01   2.6758558e-01   1.9596044e-01   1.5379541e-01   2.4324200e-01   2.2790662e-01  -3.6946140e-02   3.7348374e-02   1.8374643e-01   2.3574656e-02   1.1690407e-01  -2.2585632e-02  -7.3516874e-02  -1.7456194e-03  -6.9449224e-02  -2.2172532e-02  -5.3136294e-02  -1.6151828e-01  -6.6211655e-02  -8.9800899e-02  -1.7337615e-01   2.6337573e-01   7.9403554e-02  -2.2138114e-01  -1.8641441e-01  -3.3072313e-01  -2.6073216e-01  -1.4529933e-01   9.9983905e-02  -8.5928942e-03  -1.6580764e-01  -3.7619161e-01  -2.4067516e-01  -1.7916019e-01  -3.5473808e-01  -3.8610065e-01  -1.2190217e-01
   1.0220562e-01   1.5749198e-01  -8.8052644e-02  -1.0475553e-01   1.5002154e-01   3.1385950e-01   2.8433570e-01   5.8109135e-01   4.0986277e-01   4.2393407e-01   3.0137433e-01   4.2768210e-01   4.3355415e-01   4.0328174e-01   1.4323365e-01   4.1291948e-01   1.4820063e-01   2.9890333e-01   3.8246326e-02   2.1281203e-01  -2.8270517e-01  -5.1022743e-02  -1.4977476e-01  -1.2397532e-01  -5.9741809e-01  -4.6910309e-01  -3.1444893e-01  -1.3405449e-01   3.9631802e-01   3.5333564e-01  -1.6749800e-01  -1.6320454e-01   1.7061347e-01   3.7529707e-01  -5.0600399e-01  -5.0159584e-01  -3.4772746e-01  -2.2744999e-01  -3.2280337e-01  -2.0539795e-01  -1.0942758e-01  -3.2589529e-02  -1.7195910e-01  -1.7537838e-01   7.7424431e-02   6.7690852e-02   9.2336879e-02   3.1701012e-02   1.2599704e-01   1.7172498e-01   7.3162352e-02  -2.9213617e-02   3.1830488e-01   2.4034626e-01   1.4774626e-01   2.0768212e-01   7.9129900e-02   1.6109462e-01   1.2671682e-01   2.3376357e-01   3.5336459e-01   6.1393464e-01   6.2888549e-01   1.0000000e+00  -2.1398908e-01   2.6607047e-02  -3.3870908e-01  -2.7935983e-01  -6.7883668e-02  -7.1393667e-02  -1.3911612e-01  -1.3577859e-01   1.6170954e-02   1.6362504e-01  -1.5726727e-01   2.1901105e-01  -2.0704723e-01  -2.4038905e-01   5.0694386e-02   6.0057805e-02   1.7797614e-01   1.2240759e-01   1.3802756e-01   2.1303751e-01   1.5124728e-01   3.3694640e-02   3.2042421e-02   9.2007102e-02   9.8236918e-02   4.1902074e-01   2.2289268e-01   6.7316340e-02   1.3019803e-01   3.5982168e-02  -4.8971338e-02  -9.9000188e-02  -1.4416688e-01   4.3965035e-02   1.8300650e-01   2.2593551e-02   2.4717575e-01   1.4178232e-02   1.6083240e-03  -1.1930332e-01  -2.7550154e-01  -2.7375979e-01  -1.8359312e-01   5.6563016e-03  -9.7943161e-02  -9.8883457e-02  -2.2717198e-01   2.0543191e-02   3.8170973e-02  -9.0103727e-02  -2.2686263e-01  -1.8123831e-01
   1.5427412e-02  -2.1117094e-01   4.3508503e-01   5.5053344e-01  -3.3041546e-01  -4.3474535e-01   5.5096587e-01   1.6074090e-01   1.4220993e-01   3.4707703e-02   3.5097790e-01   2.4044283e-01   3.5664156e-01   2.4865831e-01   3.4859312e-01   2.7120399e-01  -5.0168050e-01  -5.2942070e-01   5.3816620e-03  -3.2233396e-01  -4.0876145e-01  -5.4989441e-01   7.8343507e-01   6.7409870e-01   9.9822976e-02  -5.5453702e-02  -2.7980605e-01  -4.6330665e-01  -2.5236916e-01  -3.4829350e-01   3.4178217e-01   4.3531149e-01  -1.8147327e-01  -3.6400813e-02   7.1571676e-01   5.8697015e-01  -1.0284400e-01  -2.8658672e-01  -2.8975337e-01  -3.5194543e-01  -4.3665358e-01  -4.2901612e-01   1.3059967e-01   1.4712355e-01  -2.6215730e-01  -3.4551710e-01  -2.9948269e-01  -2.4242007e-01  -3.0835899e-01  -3.4627031e-01  -2.4529645e-01  -3.0309065e-01  -3.7026856e-01  -3.8220339e-01  -5.3724955e-01  -5.1522477e-01  -3.6046527e-01  -3.3895701e-01  -8.8559372e-02  -2.1613930e-01   4.3285188e-01   2.0837519e-01  -2.7406368e-01  -2.1398908e-01   1.0000000e+00   7.8568239e-01   1.7687321e-01   9.3390114e-02  -1.4628139e-01  -3.0404717e-01  -7.6578840e-02   7.9793738e-02   3.1611522e-02  -1.4387148e-01   1.2866930e-01   8.9975330e-02   1.6797148e-01   1.3908954e-01  -2.6301777e-01  -2.1061770e-01  -3.8375378e-01  -3.7083725e-01  -2.6716408e-01  -6.4031526e-01   2.3601607e-01  -8.0557339e-02  -1.4985062e-01  -3.6968716e-01   4.6416529e-01   3.0071548e-01   2.6043361e-02   2.8895186e-01   4.4508128e-01   4.8711123e-01  -1.2230037e-01  -1.9261606e-01  -3.3541215e-01  -2.6675398e-01  -4.2259278e-01  -4.0732590e-02  -4.6266812e-01  -7.4486790e-02  -1.4452417e-01   1.9168919e-01   2.3004803e-01   1.7404605e-01  -3.4062251e-01  -1.9454546e-01   1.6664107e-03  -1.2127884e-01   4.1275116e-02  -7.8725818e-02   1.2524318e-01   1.7635000e-01   5.2913551e-01  -1.3708693e-01
   9.8458245e-02  -6.5980887e-02   2.7988622e-01   6.6618766e-01  -3.7212562e-01  -3.1510134e-01   5.4148465e-01   4.4412270e-01   1.9976494e-01   1.6981953e-01   3.4591650e-01   4.8559412e-01   3.9068638e-01   4.9764550e-01   3.9656046e-01   4.4114468e-01  -5.5200446e-01  -5.4273855e-01  -1.8883718e-01  -3.6383578e-01  -4.5006623e-01  -4.9509840e-01   5.8235931e-01   6.7086034e-01  -9.3361629e-02  -2.0001622e-01  -3.3862052e-01  -4.4584701e-01  -3.0115264e-01  -4.5950325e-01   1.1286175e-01   2.3861793e-01  -2.3026631e-01   1.7843485e-02   5.5182568e-01   5.3754259e-01  -1.7851007e-01  -2.6154863e-01  -3.3319165e-01  -2.5148881e-01  -4.2953789e-01  -3.8595396e-01   2.1922673e-01   2.7364159e-01  -1.5995390e-01  -1.6513429e-01  -1.5884689e-01  -1.4324105e-01  -1.4817862e-01  -1.1351274e-01  -8.0591064e-02  -5.8145661e-02  -1.6114080e-01  -2.9777523e-01  -4.2983534e-01  -3.1289301e-01  -2.7046530e-01  -2.4338919e-01   5.4958436e-02   4.3020552e-02   5.8210122e-01   5.5553358e-01  -1.5812299e-01   2.6607047e-02   7.8568239e-01   1.0000000e+00   1.7900388e-01   2.6709374e-01  -9.4893081e-02  -2.8860899e-01  -2.1156033e-01  -1.2296918e-01  -1.3589789e-01  -2.3162617e-01  -1.0619803e-01   6.3127235e-03   1.2651065e-02   2.8493013e-02  -2.5758255e-01  -2.5417322e-01  -3.4136934e-01  -3.1620055e-01  -2.9656266e-01  -6.0871925e-01   2.8939390e-01   1.1636953e-01  -1.6181534e-01  -2.5119458e-01   4.5213636e-01   4.7285342e-01   6.5773226e-02   1.2122902e-01   4.8003553e-01   3.4285756e-01  -1.6251032e-01  -1.0941272e-01  -3.6498127e-01  -2.0825288e-01  -4.4183003e-01  -1.4078703e-01  -2.1766254e-01  -9.7449287e-02  -3.9021407e-02   1.4693448e-01  -2.3603595e-02  -8.4508164e-02  -3.8986337e-01  -2.1061835e-01  -8.6668084e-02  -1.5040378e-01   1.6533519e-03  -1.3426200e-01   1.1009972e-01   2.0975531e-01   3.4363551e-01  -3.1773867e-01
   1.6826850e-01   5.4995809e-02   1.6685746e-01   2.7106638e-01  -1.8823457e-01  -2.4630402e-01   1.9095604e-02  -9.7542226e-02  -4.0430325e-01  -4.4793880e-01  -1.2297784e-01  -5.4350915e-02  -2.2420176e-01  -6.1938982e-02  -4.1975048e-01  -4.7376622e-01  -9.7812022e-02  -2.3717136e-01   9.6674019e-02  -1.5788517e-01  -4.2989634e-02  -1.3101035e-01  -8.8975738e-02  -2.6637793e-02   2.1620311e-01   1.7149553e-01   1.9168533e-02  -6.8508522e-02  -2.9608637e-01  -4.9460771e-01   5.9945477e-02   8.2727648e-02   3.3981406e-01   2.0893050e-01   5.0079350e-01   4.9614589e-01   6.3860040e-02   6.1525157e-03   2.4021192e-01   1.6711285e-01  -6.6278145e-02  -1.5935713e-01   2.3033339e-01   2.2052476e-01   8.8193873e-02   1.4419033e-01  -3.2079179e-04  -4.0298069e-02   1.0833132e-01   9.4753979e-02   1.1221425e-01   2.6389929e-01   3.1593736e-02  -1.2709800e-01   6.0687248e-02  -2.1213236e-02   7.4006022e-02   4.1824803e-02   5.2844277e-01   2.1863513e-01   1.4493324e-01  -1.4620761e-01   3.0787668e-02  -3.3870908e-01   1.7687321e-01   1.7900388e-01   1.0000000e+00   8.8322059e-01   1.5626030e-01   1.1662996e-01  -8.9919306e-02  -4.4027525e-02  -1.0936042e-01  -3.4138868e-01  -7.2976131e-02  -2.3903764e-01   1.6555241e-01   1.1855918e-01  -2.9911892e-02  -1.7263999e-01  -1.5724704e-01  -2.4585933e-01  -3.3780826e-01  -2.8872118e-01   2.1398554e-02  -8.4445672e-02  -3.4541543e-02  -4.3754277e-04   8.2566646e-02  -6.5270083e-02  -6.2100925e-02  -1.2360548e-01  -3.7212896e-02  -2.3802504e-02  -2.2753474e-01  -1.3788993e-01  -6.6914576e-03  -1.6560601e-01  -2.0035895e-01  -1.2401510e-01   6.6648100e-02   2.1611674e-01  -9.3353723e-02   1.9818617e-01  -7.3982423e-02  -4.1301005e-02  -1.1538369e-01   2.0074963e-01  -1.3702171e-01  -2.9844877e-02   6.0422004e-02  -1.8155035e-01  -1.2001042e-01  -9.9028071e-02  -3.1209669e-02  -1.0091867e-01
   2.7116892e-02   3.1108588e-02  -1.0858352e-02   2.6772440e-01  -1.9189520e-01  -1.7244792e-01  -1.2102959e-01  -4.7679567e-02  -4.3543258e-01  -3.8852395e-01  -1.8705672e-01  -5.2497674e-03  -2.8209146e-01   9.6072409e-03  -4.0463519e-01  -3.9922052e-01  -1.1679405e-01  -2.3108631e-01  -7.7249148e-02  -2.2375428e-01   4.0090064e-02  -6.9576551e-02  -1.7771621e-01  -3.0293295e-02   2.1433388e-01   1.9850542e-01   6.4721771e-02  -2.0151954e-03  -3.2985919e-01  -5.0610247e-01  -2.4059235e-02   2.6534784e-02   2.8692030e-01   2.5868066e-01   4.7376296e-01   5.6445245e-01   1.0751595e-01   9.0976653e-02   2.8101234e-01   2.4183189e-01   9.1058130e-04  -1.3336562e-01   1.6812377e-01   1.8671309e-01   7.0247484e-02   1.7925708e-01  -5.4722931e-02  -1.1757968e-01   8.3258579e-02   1.2164735e-01   1.2546529e-01   3.4610502e-01   1.7398819e-02  -1.9775417e-01   5.7331033e-02   6.6443577e-03  -3.2164407e-03   4.6212871e-03   4.1355492e-01   2.9561234e-01   1.0168649e-01  -3.8779903e-03  -2.6934790e-02  -2.7935983e-01   9.3390114e-02   2.6709374e-01   8.8322059e-01   1.0000000e+00   8.1279696e-02   9.7470772e-02  -1.3072958e-01  -1.3054222e-01  -2.3768401e-01  -3.3848575e-01  -1.8451475e-01  -2.8853862e-01   1.1623996e-01   1.5009271e-01  -4.1776223e-02  -1.7118798e-01  -1.3179159e-01  -1.9237293e-01  -3.1495473e-01  -2.1579312e-01   4.7481949e-03   5.3622260e-02   2.5044248e-02   1.2979417e-01   3.7622157e-02  -1.2809818e-02  -7.8753422e-02  -2.2699850e-01  -2.4283608e-02  -1.4920271e-01  -1.8123031e-01  -1.0020912e-01  -1.3374952e-02  -1.7229346e-01  -2.5237466e-01  -2.5588630e-01   9.5669099e-02   1.0747067e-01  -1.2926416e-02   8.7975120e-02  -7.1071484e-02  -8.6847585e-02  -1.4438218e-01   3.3439332e-02  -9.4133375e-02   1.5985713e-02  -1.8390126e-02  -1.5550322e-01  -7.7866276e-02  -5.9040192e-02  -7.2820070e-02  -6.9551325e-02
   6.5193987e-01   6.7608867e-01  -1.7590088e-01   3.6693349e-02   1.1539479e-02  -9.5201932e-03  -2.4406985e-01  -2.7997605e-01  -1.5541831e-01  -1.3480950e-01   1.2588809e-01   1.1086997e-01  -1.3097569e-01  -7.9232782e-02  -1.1192065e-01  -7.7686399e-02   3.6157879e-01   3.3348733e-01  -1.2014458e-01   1.9395338e-01   4.9359183e-02   7.1668925e-02  -2.1138783e-01  -3.0194535e-03   1.0712867e-01   1.6497142e-02   1.0510006e-01   9.7306531e-02  -3.1648695e-01  -1.6798722e-01  -3.5116973e-01  -3.2336365e-01  -9.4890718e-02  -2.9795011e-01  -1.0226140e-01  -1.3104903e-01  -1.0538791e-01  -2.6784568e-02   1.0376170e-01   2.2503884e-01   1.4680902e-01  -6.2051009e-02   5.5059527e-01   5.6944665e-01   7.0603062e-01   6.8617651e-01   6.8470330e-01   6.6532061e-01   6.2907393e-01   6.3932852e-01   6.2289995e-01   5.2591848e-01   5.4863870e-01   5.2316336e-01   4.1028888e-01   4.9939562e-01   7.6898044e-01   7.3526347e-01   3.9973608e-01   4.4935226e-01   3.8269002e-02   8.6205447e-02   5.0978925e-02  -6.7883668e-02  -1.4628139e-01  -9.4893081e-02   1.5626030e-01   8.1279696e-02   1.0000000e+00   8.1877362e-01  -3.3150282e-01  -3.8989367e-01  -2.8828039e-01  -2.7079240e-01  -3.3743439e-01  -2.7401881e-01  -4.7969796e-01  -4.8352168e-01   5.6088155e-01   5.0734904e-01   4.5732569e-01   4.6652786e-01  -1.3647857e-02   1.6656693e-01   4.2017901e-01   4.4153780e-01   9.3280351e-02   2.7081202e-01  -2.4889491e-02   7.3128925e-02  -4.1798722e-01  -4.1403583e-01  -3.2375448e-01  -2.7386022e-01  -3.2634696e-01  -1.0721175e-01  -1.1792201e-01   6.1762863e-02  -2.9913843e-02  -8.4720407e-02   4.1041813e-02  -2.2265723e-01  -1.5279413e-01  -2.8412363e-01  -5.2083440e-01  -4.2087593e-01  -8.4489057e-02   1.2896044e-01  -4.3653241e-01  -3.9785654e-01  -1.3175893e-01  -2.2803946e-01  -1.7137684e-01  -3.0021334e-01  -3.2615120e-01  -3.8174004e-01
   5.1382171e-01   6.7072285e-01  -3.2266237e-01  -1.0695155e-01   6.9939813e-02   3.7573652e-02  -4.0416583e-01  -3.8854834e-01  -2.2369102e-01  -1.8594569e-01   8.8346602e-03   1.0686360e-02  -2.4807458e-01  -1.7416510e-01  -2.1528020e-01  -2.1046420e-01   4.9011042e-01   4.9996140e-01  -2.0199631e-01   2.4690244e-01   1.5612965e-01   1.9032282e-01  -3.7041504e-01  -1.6365325e-01   1.3955206e-01   9.7369976e-02   1.7805191e-01   2.0330554e-01  -2.7083939e-01  -1.0369780e-01  -3.9128433e-01  -3.8597852e-01  -6.0916568e-03  -2.9888636e-01  -2.1000811e-01  -2.1259329e-01  -6.2515598e-02   1.1614720e-01   1.9672174e-01   3.0015603e-01   2.1055590e-01   1.1781091e-01   4.1996668e-01   4.5536874e-01   7.0009824e-01   6.7954856e-01   6.2387420e-01   6.2578603e-01   6.3988149e-01   6.5228507e-01   6.0603397e-01   5.9493078e-01   5.2316655e-01   5.6019762e-01   4.2855350e-01   5.1658266e-01   7.6353560e-01   7.7748201e-01   3.8506059e-01   5.4515145e-01  -1.1964750e-01  -1.0304875e-02   1.2022907e-01  -7.1393667e-02  -3.0404717e-01  -2.8860899e-01   1.1662996e-01   9.7470772e-02   8.1877362e-01   1.0000000e+00  -2.1553516e-01  -2.9927012e-01  -3.3654418e-01  -2.4803469e-01  -4.1009299e-01  -3.9936779e-01  -4.9820072e-01  -4.5722232e-01   5.5411772e-01   5.4449823e-01   5.8364458e-01   5.5793404e-01   6.1437047e-02   3.3269937e-01   3.8058929e-01   4.2771723e-01   1.7310817e-01   4.1116157e-01  -1.3368608e-01  -1.5367494e-02  -3.5487203e-01  -3.8144835e-01  -3.7143019e-01  -3.2123722e-01  -2.6713941e-01  -1.1118930e-01  -9.0331434e-02  -5.2691724e-03  -8.6794760e-03  -1.1790749e-01   1.2678114e-01  -1.6029332e-01  -1.2838185e-01  -3.1563430e-01  -4.9422241e-01  -4.3680215e-01   5.4742785e-02   1.2342031e-01  -3.5155727e-01  -3.1834431e-01  -2.4321213e-01  -1.9308475e-01  -1.8674572e-01  -3.2799937e-01  -4.4997747e-01  -2.8143513e-01
  -4.3597024e-01  -3.8906707e-01   1.8465338e-01  -2.1785661e-02   1.8886173e-01   8.0068125e-02  -4.1974270e-02   3.9335766e-02   2.9636028e-02   1.0231063e-01  -3.7085385e-01  -3.7856064e-01  -2.8416154e-01  -1.6340896e-01  -9.1699451e-02  -8.7849518e-02  -5.0190998e-02  -1.3109858e-01   2.6402792e-01   2.2194054e-01   2.2153950e-01   1.6270772e-01   8.6178689e-02   9.0395512e-03   1.6583541e-01   2.2179932e-01   1.4934261e-01   1.3573772e-01   1.0621737e-01   2.4884446e-01   2.8957662e-01   2.8646272e-01  -3.4671447e-02   2.1259219e-02   3.8293454e-02   5.1493407e-02   4.1225558e-01   4.6722087e-01   1.4021417e-01   7.7636113e-03   2.0826159e-01   1.8104760e-01  -1.7111982e-01  -3.1016800e-01  -2.8179713e-01  -2.8486973e-01  -2.3121007e-01  -1.4841142e-01  -3.2388570e-01  -2.3724574e-01  -1.7211950e-01  -1.3515212e-01  -1.0316450e-01   9.4524564e-03  -9.2871928e-02  -1.3152374e-01  -2.6714667e-01  -2.7657020e-01  -3.3992659e-01  -2.1913562e-01  -3.2286766e-01  -2.2616088e-01  -2.6638642e-01  -1.3911612e-01  -7.6578840e-02  -2.1156033e-01  -8.9919306e-02  -1.3072958e-01  -3.3150282e-01  -2.1553516e-01   1.0000000e+00   8.2946264e-01   2.7050354e-01   2.6783801e-01   3.7612092e-01   1.7951597e-01   5.3560974e-01   5.3307083e-01  -3.4138922e-01  -2.1870792e-01  -2.0877798e-01  -2.2892092e-01   1.8351151e-01   1.3915099e-01  -3.3027029e-01  -1.4311031e-01   8.2249782e-03  -8.5791573e-02  -4.7262402e-02  -2.6353337e-03   5.1024997e-01   5.2294102e-01   1.2155853e-01   2.3278536e-01   1.1374675e-01   1.8829002e-02   2.7505931e-01   6.2032870e-03   3.5594757e-01   4.3189657e-01   1.7628438e-01   3.7821017e-01   2.0795349e-01   3.2315666e-01   4.1813282e-01   4.8030897e-01   4.9147332e-01   2.2803238e-01   1.4593250e-01   1.9327599e-01   2.3148808e-01   2.4545142e-01   1.5645268e-01   2.0094648e-01   1.9754630e-01   3.8258709e-01
  -4.8636315e-01  -5.3788070e-01   3.3216866e-01   3.4907751e-04   1.4036433e-01  -3.0854281e-02   1.2528990e-01   1.1710291e-01   1.3784914e-01   6.7996555e-02  -3.0086245e-01  -3.6458047e-01  -1.7598447e-01  -1.4370706e-01  -4.2028178e-02  -3.5663614e-02  -2.1173876e-01  -2.7840991e-01   2.9350960e-01   1.5961820e-01   4.2398700e-02   2.5189740e-02   2.1929594e-01   7.0237739e-02   1.6842250e-01   1.9671286e-01  -9.5335657e-03  -1.6253678e-02   1.7626389e-01   2.5071749e-01   5.0573024e-01   4.9761994e-01  -1.0261367e-02   9.0934878e-02   1.2875417e-01   1.2248072e-01   4.2712593e-01   3.1406399e-01   4.5608158e-02  -1.0591305e-01   6.1036624e-02   9.5884693e-02  -2.0642263e-01  -3.3888329e-01  -3.7942301e-01  -4.0548083e-01  -3.6231148e-01  -3.0889327e-01  -4.0280650e-01  -3.3943949e-01  -2.8837569e-01  -3.2034528e-01  -2.3091106e-01  -1.3133953e-01  -2.6475067e-01  -3.3546206e-01  -4.1868767e-01  -4.0819740e-01  -3.0932632e-01  -2.3476699e-01  -2.0235737e-01  -1.9298480e-01  -2.5455563e-01  -1.3577859e-01   7.9793738e-02  -1.2296918e-01  -4.4027525e-02  -1.3054222e-01  -3.8989367e-01  -2.9927012e-01   8.2946264e-01   1.0000000e+00   3.7654823e-01   3.5951405e-01   4.6005049e-01   3.0527815e-01   5.4574728e-01   4.9707983e-01  -4.5606743e-01  -3.2726999e-01  -3.4633250e-01  -4.1625146e-01   1.4781243e-01  -6.0232779e-02  -4.1906366e-01  -3.5239352e-01  -1.0210877e-01  -2.5053571e-01  -5.6066204e-02  -6.1755000e-02   4.8001449e-01   5.0360060e-01   1.3202049e-01   2.4656854e-01   2.0700230e-01   6.2119590e-02   1.9746028e-01  -6.6309900e-02   1.9058845e-01   3.3325232e-01   2.2342811e-02   3.4873641e-01   2.2568709e-01   2.6233348e-01   4.7992334e-01   4.9561528e-01   3.4195974e-01   7.3781524e-02   2.6881846e-01   1.7984899e-01   2.2488416e-01   1.6152280e-01   1.3022674e-01   1.9764244e-01   3.0111598e-01   4.0959139e-01
  -1.7455425e-01  -2.9185254e-01   4.5424211e-01   1.6281936e-01   1.7442326e-01   7.5901281e-02   2.4457759e-01   1.0525445e-01   1.7574482e-01   6.0710808e-02   7.4211842e-03  -1.0809550e-01   1.0930483e-01   5.7276220e-02   1.3085235e-01   2.2241496e-01   1.0383613e-01   6.8490257e-02   5.2666543e-01   2.9605445e-01   2.1736115e-01   1.7700106e-01   2.4448796e-01   9.2078613e-02   1.1693326e-01   1.3592189e-01   9.4781375e-02   1.0484424e-01   6.4057210e-01   5.7810135e-01   5.1222827e-01   3.9092130e-01   3.5824209e-01   2.6558873e-01  -5.5319279e-02  -9.5832641e-02   3.0777528e-01   3.7856359e-02   9.7587278e-02   2.0881282e-02   3.4750784e-01   4.1504547e-01  -3.4535191e-01  -2.7756500e-01  -5.1231375e-01  -5.0737487e-01  -4.1049261e-01  -3.8321733e-01  -4.8213220e-01  -3.8944985e-01  -3.8841871e-01  -3.6014547e-01  -2.4789184e-01  -2.9385082e-01  -2.0684606e-01  -3.0402113e-01  -3.2196828e-01  -3.3716209e-01  -2.5054799e-01  -3.4796879e-01  -1.3288604e-01  -3.0502875e-01   1.5951464e-01   1.6170954e-02   3.1611522e-02  -1.3589789e-01  -1.0936042e-01  -2.3768401e-01  -2.8828039e-01  -3.3654418e-01   2.7050354e-01   3.7654823e-01   1.0000000e+00   8.0068617e-01   8.8986464e-01   7.6633188e-01   5.8546142e-01   4.3438222e-01  -1.8071177e-02   1.2523403e-01  -1.3597418e-01  -1.0620698e-01   2.5815845e-01   6.9973445e-02  -2.3415539e-01  -2.9007463e-01  -1.8346437e-01  -1.0308261e-01   4.3246617e-02  -6.0081828e-02   8.3756457e-02   1.3000134e-01   7.3460786e-02   6.7853020e-02   3.4258496e-01   4.3555550e-01   2.3470761e-01   2.7236186e-01   2.9377362e-02   1.0603630e-01  -6.5947599e-03   8.3666544e-02   2.0456679e-01   1.4052107e-01   2.4544846e-01   1.6715550e-01   3.9810911e-02   3.8122330e-03   3.3743069e-01   1.8965765e-01   1.1334465e-01   1.9844205e-01   1.1216857e-01   1.8700876e-01   2.4370962e-01   1.0243273e-01
  -2.5443067e-01  -2.3324139e-01   2.2716506e-01   7.5121140e-03   2.8735941e-01   2.6817176e-01   2.3874358e-02   8.3162688e-02   1.3544184e-01   1.5955179e-01  -4.9656759e-02  -6.2236738e-02   2.0003175e-02   4.4787091e-02   9.1874622e-02   3.0692286e-01   2.3162038e-01   2.1792460e-01   4.0584856e-01   4.3458369e-01   2.8632493e-01   3.1981918e-01   1.4044744e-01   1.8081002e-02   1.3244701e-01   2.0147797e-01   2.0588648e-01   2.7610968e-01   6.0576013e-01   7.2590967e-01   3.5846438e-01   2.8692484e-01   2.8393534e-01   3.0146795e-01  -2.0230498e-01  -2.0147531e-01   3.3186216e-01   7.9971450e-02   1.3144679e-01   3.2036106e-02   3.8282927e-01   4.8901193e-01  -3.6784118e-01  -3.5743655e-01  -4.6986912e-01  -4.4825439e-01  -3.7588809e-01  -3.9079221e-01  -4.5582882e-01  -3.0824066e-01  -3.4920242e-01  -3.5658848e-01  -1.7867142e-01  -2.5153969e-01  -8.7578125e-02  -2.3008645e-01  -2.2876835e-01  -2.6666249e-01  -4.1824264e-01  -2.9837230e-01  -2.4749820e-01  -2.0109386e-01   1.2626816e-01   1.6362504e-01  -1.4387148e-01  -2.3162617e-01  -3.4138868e-01  -3.3848575e-01  -2.7079240e-01  -2.4803469e-01   2.6783801e-01   3.5951405e-01   8.0068617e-01   1.0000000e+00   7.5109702e-01   8.1623073e-01   3.7237839e-01   2.9947090e-01   9.2015599e-02   2.1205135e-01   3.4766400e-02   5.3859205e-02   3.7261406e-01   2.5641033e-01  -2.2987266e-01  -2.0866659e-01  -6.9981133e-02  -1.1181505e-02  -1.5582671e-02   2.0177016e-02   7.8271289e-02   5.6231235e-02   6.4460087e-02   1.7328592e-03   4.4080780e-01   4.2610559e-01   2.7449403e-01   2.5906476e-01   1.4094642e-01   8.9696719e-02   2.6201197e-02  -1.6389054e-02   2.8841431e-01  -2.3293317e-03   2.5426933e-01   1.9097027e-01   1.6568238e-01  -5.9451923e-02   3.6433581e-01   1.7963290e-01   5.2025853e-02   2.2962590e-01   1.9120334e-01   2.0376055e-01   1.3423330e-01   2.0699811e-01
  -2.9513804e-01  -3.8721287e-01   3.9202356e-01   1.3435094e-01   1.5434722e-01   2.7068252e-02   9.7652390e-02  -5.5217618e-02   2.5567671e-02  -4.1233895e-02  -4.8196328e-02  -2.1723674e-01   3.0648268e-02  -1.1790424e-02   1.2465824e-01   1.1391028e-01   8.5456719e-02  -2.0228301e-02   4.9375474e-01   2.4547144e-01   2.8397205e-01   1.8653588e-01   3.5077777e-01   1.7599824e-01   3.1462490e-01   2.9611590e-01   2.4378624e-01   1.8796076e-01   4.7196819e-01   4.7598515e-01   5.3437746e-01   5.0371310e-01   2.4070454e-01   1.9374565e-01   1.5249388e-01   1.1688160e-01   4.6896280e-01   2.0602539e-01   2.4016048e-01   6.8043476e-02   3.7122839e-01   3.8635037e-01  -3.6410171e-01  -3.4635915e-01  -5.9413391e-01  -5.9057278e-01  -4.8557969e-01  -4.8320558e-01  -6.1448142e-01  -4.9781640e-01  -4.6863347e-01  -4.2246368e-01  -3.7351960e-01  -4.1881245e-01  -2.1330862e-01  -3.7682920e-01  -3.9834752e-01  -4.3197394e-01  -4.4187644e-01  -4.8286959e-01  -2.6299627e-01  -4.1466519e-01  -4.9992681e-02  -1.5726727e-01   1.2866930e-01  -1.0619803e-01  -7.2976131e-02  -1.8451475e-01  -3.3743439e-01  -4.1009299e-01   3.7612092e-01   4.6005049e-01   8.8986464e-01   7.5109702e-01   1.0000000e+00   7.0153780e-01   6.4124477e-01   5.2968985e-01  -3.3825078e-02   8.2943362e-02  -1.6395834e-01  -1.4438996e-01   3.6556462e-01   6.2869605e-02  -2.1073214e-01  -2.3955280e-01  -3.2627619e-02  -8.3891326e-02   8.8686062e-02  -6.0383752e-02   1.4824985e-01   1.9193267e-01   1.7763966e-01   1.9076471e-01   3.9213373e-01   4.2445756e-01   3.5468040e-01   2.6179155e-01   1.0943542e-01   2.0811223e-01  -1.3311348e-01   8.5058390e-02   2.0898769e-01   1.7787492e-01   4.5879599e-01   4.0610433e-01   7.4672796e-02  -2.4444392e-02   4.3477655e-01   3.2908831e-01   2.8801101e-01   3.0299570e-01   2.4598968e-01   3.0926944e-01   4.1324411e-01   2.6750756e-01
  -2.6167669e-01  -3.2669487e-01   3.2565485e-01   1.1660629e-01   2.4574654e-01   2.2909199e-01   2.6495498e-01   2.7585425e-01   2.9627017e-01   3.0248575e-01   2.8522325e-02  -4.0894837e-02   1.2791336e-01   5.5280316e-02   1.7707258e-01   3.5107342e-01  -1.7887287e-03  -2.9746132e-02   3.4479816e-01   2.2698519e-01   1.4004145e-01   1.2126738e-01   2.5258868e-01   9.1071491e-02   4.0362907e-02   8.3026256e-02   6.7589401e-02   1.0184818e-01   5.0317239e-01   5.2364284e-01   4.2844488e-01   3.4680720e-01   2.0460754e-01   3.3548893e-01  -4.7864794e-02  -8.3714937e-02   1.5482056e-01  -1.4045547e-01  -7.9360506e-02  -1.9877874e-01   1.2863359e-01   1.9097622e-01  -2.8172653e-01  -2.7411196e-01  -5.0119818e-01  -5.1579941e-01  -4.2910565e-01  -4.2716112e-01  -4.7622940e-01  -4.2113680e-01  -4.1852545e-01  -4.9615921e-01  -3.1481274e-01  -3.9049635e-01  -3.1227573e-01  -4.2366356e-01  -3.4881099e-01  -3.5864723e-01  -3.8361506e-01  -4.1127471e-01  -4.1306961e-03  -3.4235142e-02   1.1898356e-01   2.1901105e-01   8.9975330e-02   6.3127235e-03  -2.3903764e-01  -2.8853862e-01  -2.7401881e-01  -3.9936779e-01   1.7951597e-01   3.0527815e-01   7.6633188e-01   8.1623073e-01   7.0153780e-01   1.0000000e+00   4.6534370e-01   3.9243825e-01  -3.7863035e-02   5.8666022e-02  -1.9752060e-01  -2.0341371e-01   1.9826692e-01  -3.0013454e-02  -2.4389018e-01  -3.7048892e-01  -1.9963656e-01  -2.7672728e-01   1.5169227e-02  -5.4935784e-03   1.4489998e-01   1.4175824e-01   1.0890430e-01   7.4950105e-02   3.4371490e-01   3.3019104e-01   1.0329396e-01   1.5475647e-01   5.7018790e-03   2.1820376e-02  -8.6545257e-02  -6.4332373e-02   2.1210388e-01   1.0859855e-01   1.9633315e-01   1.5302685e-01   6.6422841e-02  -1.2612195e-01   3.1423632e-01   9.2044737e-02   9.7584689e-02   1.9948261e-01   1.8574641e-01   2.2750744e-01   2.2936757e-01   9.5373394e-02
  -5.0675524e-01  -5.3134834e-01   3.1277149e-01   1.0934526e-01  -8.9579780e-02  -1.9916234e-01   1.4018540e-01   3.9448858e-02   9.2602542e-03  -9.3999846e-02  -2.9290269e-01  -3.0357428e-01  -1.5134709e-01  -7.8618875e-02  -1.0185076e-01  -1.2339218e-01  -1.2651441e-01  -2.6817613e-01   4.0136354e-01   9.6186309e-02   1.2222671e-01  -4.6756802e-02   1.5569167e-01   3.6940918e-02   1.5306983e-01   1.4124760e-01  -5.8335415e-02  -1.0697088e-01   3.3365406e-01   2.0496150e-01   5.0662887e-01   4.7414808e-01   3.1071921e-01   3.7561835e-01   3.2697439e-01   3.5071709e-01   4.9174219e-01   2.3659000e-01   1.5804216e-01  -1.4282539e-02   1.7044484e-01   1.8678283e-01  -2.4734408e-01  -3.2935757e-01  -5.9071000e-01  -6.1119860e-01  -5.5932585e-01  -4.9959406e-01  -6.4552741e-01  -6.3324650e-01  -5.4515983e-01  -4.3943656e-01  -4.9253043e-01  -4.5751862e-01  -3.0175429e-01  -4.4033202e-01  -5.4409078e-01  -5.2113958e-01  -3.5755165e-01  -5.0217456e-01  -1.9918425e-01  -3.5147257e-01  -1.5666407e-01  -2.0704723e-01   1.6797148e-01   1.2651065e-02   1.6555241e-01   1.1623996e-01  -4.7969796e-01  -4.9820072e-01   5.3560974e-01   5.4574728e-01   5.8546142e-01   3.7237839e-01   6.4124477e-01   4.6534370e-01   1.0000000e+00   9.0386719e-01  -2.4734821e-01  -1.7031266e-01  -3.5309508e-01  -3.6073501e-01  -4.1317576e-02  -7.1138212e-02  -3.9193383e-01  -3.0628667e-01  -1.6118506e-01  -2.1230530e-01  -1.3027490e-02  -1.6980222e-01   3.3684709e-01   4.0945754e-01   1.8090042e-01   2.2340960e-01   2.4501667e-01   2.4645003e-01   2.6188680e-01   1.2251120e-01   4.3033556e-02   2.0894793e-01  -5.5834675e-02   3.0955486e-01   2.4423286e-01   3.2590238e-01   5.3339113e-01   4.2953126e-01   1.3071302e-01   6.0764197e-02   3.9106189e-01   2.8824139e-01   3.1933220e-01   2.8739229e-01   2.9267626e-01   3.7436214e-01   4.4465447e-01   3.4727485e-01
  -5.9256570e-01  -5.6202911e-01   2.1665368e-01   9.3521430e-02  -7.4995075e-02  -1.2599519e-01   5.4797386e-03  -1.9557308e-05  -9.6314035e-02  -9.6170684e-02  -4.2333187e-01  -3.8426725e-01  -2.9243313e-01  -2.0477702e-01  -1.6173421e-01  -1.9997673e-01  -1.7149279e-01  -2.7268473e-01   2.3932406e-01   1.8065276e-03   2.3193436e-01   2.3996284e-02   1.0982982e-01   2.6331140e-02   2.6980325e-01   2.6640352e-01   6.0798611e-02  -9.3382302e-03   1.7070064e-01   1.5157041e-01   4.2388007e-01   4.2247771e-01   2.2177475e-01   3.6422842e-01   3.7212809e-01   4.2896636e-01   5.2405388e-01   3.4317482e-01   2.5226903e-01   8.8550448e-02   2.2410838e-01   1.9722466e-01  -1.7911573e-01  -2.7869134e-01  -4.9469027e-01  -5.0383617e-01  -4.6541974e-01  -4.4505317e-01  -5.6697865e-01  -5.3335882e-01  -4.4973763e-01  -3.7531273e-01  -4.3896593e-01  -4.0095341e-01  -2.4825800e-01  -3.9074676e-01  -5.6917747e-01  -5.1619260e-01  -4.3450704e-01  -4.9167202e-01  -2.6365901e-01  -2.9534791e-01  -3.0200897e-01  -2.4038905e-01   1.3908954e-01   2.8493013e-02   1.1855918e-01   1.5009271e-01  -4.8352168e-01  -4.5722232e-01   5.3307083e-01   4.9707983e-01   4.3438222e-01   2.9947090e-01   5.2968985e-01   3.9243825e-01   9.0386719e-01   1.0000000e+00  -2.2643923e-01  -1.5838414e-01  -3.0228407e-01  -2.8763362e-01  -4.7456998e-02  -7.6866219e-03  -3.9074730e-01  -2.3515999e-01  -3.9967372e-02  -1.2437596e-01  -3.5453054e-02  -1.3927210e-01   2.5882187e-01   2.9323471e-01   9.9965136e-02   1.1006912e-01   2.5757896e-01   2.0894954e-01   2.2624647e-01   1.0306502e-01   5.7539526e-02   1.4960579e-01  -1.2402829e-01   1.8198022e-01   2.6861819e-01   2.9853324e-01   5.4841930e-01   4.2300624e-01   1.7851870e-01  -3.4188298e-02   3.7625682e-01   2.6735666e-01   2.9394300e-01   3.5244355e-01   3.1460594e-01   4.1659691e-01   4.2557130e-01   3.5111828e-01
   4.4005245e-01   6.4571678e-01  -3.5812229e-01  -2.1872918e-02   2.0180416e-03   4.7929231e-02  -4.8874283e-01  -4.5197412e-01  -3.8179928e-01  -2.3600973e-01   1.3508086e-01   1.1628523e-01  -1.5453204e-01  -8.0719781e-02  -2.8092982e-01  -2.3048688e-02   7.5472536e-01   6.0025358e-01  -1.5028293e-02   4.1249668e-01   2.5934913e-01   2.5496295e-01  -2.3711982e-01  -1.4203647e-02   9.6018506e-02   1.0345350e-01   2.7761008e-01   2.9810819e-01   2.9875818e-02   1.9107815e-01  -3.0646514e-01  -2.1640499e-01   9.5619788e-02  -6.3678226e-02  -7.3750423e-02  -7.5250524e-02   4.0093657e-02   7.6766683e-02   2.8296885e-01   4.2712709e-01   4.1923446e-01   2.9548512e-01   2.4002355e-01   3.2637300e-01   4.4124862e-01   4.4242608e-01   4.4835248e-01   4.0168158e-01   3.5322928e-01   3.7765515e-01   3.6879113e-01   3.4229706e-01   2.8232709e-01   2.7764079e-01   4.0771000e-01   3.8049729e-01   6.6054409e-01   6.4294205e-01   3.9696187e-02   1.2968973e-01  -3.0152596e-01  -1.2938881e-01   1.5409990e-01   5.0694386e-02  -2.6301777e-01  -2.5758255e-01  -2.9911892e-02  -4.1776223e-02   5.6088155e-01   5.5411772e-01  -3.4138922e-01  -4.5606743e-01  -1.8071177e-02   9.2015599e-02  -3.3825078e-02  -3.7863035e-02  -2.4734821e-01  -2.2643923e-01   1.0000000e+00   8.1093324e-01   7.8091395e-01   7.7109146e-01   3.8971468e-01   5.6388272e-01   5.1465622e-01   4.7642821e-01   3.9634499e-01   5.8001665e-01  -1.3271409e-01  -3.4686354e-02  -5.5264254e-01  -5.9839438e-01  -3.3980719e-01  -4.0906374e-01  -1.2274035e-01   2.1633637e-03  -2.6214163e-02   9.7643587e-02  -1.3995746e-02  -1.6612127e-01  -1.0569707e-01  -4.4673331e-01  -2.1568749e-01  -3.6722612e-01  -3.8541181e-01  -3.9869558e-01  -8.5988393e-02   1.5738358e-02  -1.4873780e-01  -1.9766104e-01  -7.5043430e-02  -7.1452681e-02  -1.3138701e-01  -2.7721385e-01  -3.1153731e-01  -3.3773157e-01
   3.7443109e-01   5.8468589e-01  -2.8550483e-01   2.8570718e-02   2.1531499e-02   3.9582755e-02  -4.0235074e-01  -3.8859845e-01  -2.8824296e-01  -1.7334776e-01   2.0597248e-01   6.9194467e-02  -6.5950188e-02  -9.1347037e-02  -1.2097950e-01   9.0747154e-02   7.3748097e-01   6.9532090e-01   4.7055400e-02   4.7050713e-01   2.7252067e-01   2.5340881e-01  -1.2929279e-01   4.5146791e-02   1.2153819e-01   7.0028995e-02   2.6048845e-01   2.6930282e-01   1.3067443e-01   3.5614048e-01  -2.4841970e-01  -1.5847736e-01   3.3337221e-02  -1.1971916e-01  -1.3538088e-01  -1.2159984e-01   7.4138123e-03   1.2495449e-02   2.0070985e-01   2.7805713e-01   4.5280552e-01   3.3602465e-01   1.0684131e-01   2.2372619e-01   2.7478278e-01   2.6871313e-01   3.0587946e-01   3.0380256e-01   2.0321074e-01   2.6298952e-01   2.4384987e-01   2.2163736e-01   2.1717784e-01   2.5105848e-01   2.6096705e-01   2.5599526e-01   5.7258776e-01   5.8323229e-01  -7.5688591e-02   9.4547213e-02  -3.4355363e-01  -2.1266461e-01   1.9071885e-01   6.0057805e-02  -2.1061770e-01  -2.5417322e-01  -1.7263999e-01  -1.7118798e-01   5.0734904e-01   5.4449823e-01  -2.1870792e-01  -3.2726999e-01   1.2523403e-01   2.1205135e-01   8.2943362e-02   5.8666022e-02  -1.7031266e-01  -1.5838414e-01   8.1093324e-01   1.0000000e+00   7.1630888e-01   8.0983965e-01   3.5871006e-01   5.5560396e-01   4.7011962e-01   4.9368247e-01   3.8513224e-01   5.3023398e-01  -1.0762647e-01  -3.0052892e-02  -4.8529980e-01  -4.6485192e-01  -2.4757386e-01  -3.0353902e-01  -1.2233984e-01   5.5601264e-03  -1.3746918e-01   4.5071438e-02  -5.3376108e-02  -2.0606419e-01  -1.0332117e-01  -4.1477928e-01  -1.6577779e-01  -3.4418363e-01  -2.8581596e-01  -2.4668353e-01  -9.3090668e-02  -8.6085368e-02  -1.7134241e-01  -2.1000624e-01  -1.7372233e-01  -9.0084676e-02  -1.1037015e-01  -2.1261653e-01  -2.0429300e-01  -2.5482947e-01
   3.5137460e-01   6.7985291e-01  -4.6517881e-01  -1.2979404e-01   4.1556579e-02   9.8552796e-02  -5.7161456e-01  -4.1373841e-01  -3.2407115e-01  -1.5602085e-01   2.1022283e-01   2.2548224e-01  -6.1761256e-02   2.0085985e-02  -1.9768319e-01   7.9973140e-02   7.7867746e-01   6.8581366e-01  -1.6265370e-02   5.2070193e-01   2.4579138e-01   3.3718298e-01  -2.8262572e-01   9.6882153e-04   1.3169872e-02   5.8513044e-02   2.5423194e-01   3.0868820e-01   1.5402372e-02   1.9156092e-01  -4.0330884e-01  -2.7562429e-01   7.2601435e-02  -8.9993910e-02  -1.9775799e-01  -1.8158416e-01   2.9675593e-02   2.5841712e-01   2.8743958e-01   4.3662323e-01   4.7471935e-01   3.9153207e-01   1.6242980e-01   1.9914840e-01   4.9520554e-01   4.9257699e-01   4.5446720e-01   4.2689493e-01   3.8575413e-01   3.7860384e-01   3.8770756e-01   3.5307403e-01   3.2143840e-01   4.5314836e-01   4.7438709e-01   4.9425398e-01   6.5971204e-01   6.4199845e-01   2.7100708e-02   2.3658069e-01  -4.0962428e-01  -5.9333731e-02   2.6758558e-01   1.7797614e-01  -3.8375378e-01  -3.4136934e-01  -1.5724704e-01  -1.3179159e-01   4.5732569e-01   5.8364458e-01  -2.0877798e-01  -3.4633250e-01  -1.3597418e-01   3.4766400e-02  -1.6395834e-01  -1.9752060e-01  -3.5309508e-01  -3.0228407e-01   7.8091395e-01   7.1630888e-01   1.0000000e+00   8.8415533e-01   5.6276204e-01   7.6427795e-01   6.2919282e-01   6.6000976e-01   4.7592833e-01   7.0448504e-01  -1.5764199e-01   8.0046795e-02  -3.6238952e-01  -4.2747905e-01  -1.8335091e-01  -3.0183603e-01  -8.7421576e-02  -1.2943734e-02   2.9530809e-02   8.3609914e-02   1.6978213e-01   4.7969119e-02   4.7620308e-02  -2.9613944e-01  -2.2086948e-01  -3.1192190e-01  -3.4434861e-01  -3.0525531e-01   5.9548944e-02   9.1999005e-02  -2.0943529e-01  -1.5893782e-01  -1.7463307e-01  -2.3675744e-02  -8.0951637e-02  -2.5429607e-01  -3.4773841e-01  -2.5327952e-01
   3.4889406e-01   6.4695695e-01  -4.6607668e-01  -9.2504871e-02  -8.1315234e-02   4.2302034e-02  -5.3885160e-01  -3.9739354e-01  -3.5616460e-01  -1.9306950e-01   1.7133835e-01   2.1529244e-01  -5.3568431e-02   4.1781678e-02  -1.4233726e-01   9.6755784e-02   7.2319637e-01   7.0847497e-01  -1.0108398e-01   4.4893219e-01   2.1174675e-01   2.5484416e-01  -2.6611860e-01  -4.4102368e-03  -4.0760501e-02  -1.7825031e-02   2.1714317e-01   2.5136315e-01  -5.7954375e-03   2.0428071e-01  -4.7434073e-01  -3.3518596e-01  -4.8847315e-02  -2.0443698e-01  -2.4204602e-01  -2.1421688e-01  -2.4406821e-02   1.5200804e-01   2.0618025e-01   3.7692736e-01   4.8979675e-01   3.7698948e-01   1.6729239e-01   2.3405275e-01   4.3153366e-01   4.4498359e-01   4.5113965e-01   4.2718331e-01   3.7576988e-01   3.8688234e-01   3.5997033e-01   3.2848502e-01   3.0033769e-01   4.1316762e-01   4.4340469e-01   4.8320148e-01   6.0884568e-01   5.8689367e-01  -1.0413559e-03   1.9176036e-01  -3.6745606e-01  -9.5871030e-02   1.9596044e-01   1.2240759e-01  -3.7083725e-01  -3.1620055e-01  -2.4585933e-01  -1.9237293e-01   4.6652786e-01   5.5793404e-01  -2.2892092e-01  -4.1625146e-01  -1.0620698e-01   5.3859205e-02  -1.4438996e-01  -2.0341371e-01  -3.6073501e-01  -2.8763362e-01   7.7109146e-01   8.0983965e-01   8.8415533e-01   1.0000000e+00   3.9444444e-01   7.2790109e-01   5.6510359e-01   7.1192783e-01   4.4266541e-01   6.9805845e-01  -1.1514439e-01   5.6813755e-02  -3.8829402e-01  -4.6596799e-01  -1.4826795e-01  -2.8181184e-01  -6.9000278e-02   6.2413997e-02   3.5408534e-03   1.0961968e-01   1.4032420e-01  -7.4697768e-02   1.2863234e-03  -3.2960928e-01  -1.1723515e-01  -3.3299953e-01  -3.2913812e-01  -3.3582841e-01   4.3266294e-02   8.9663423e-02  -2.0284728e-01  -8.8537111e-02  -1.4127722e-01  -4.4160840e-02  -6.3054230e-02  -2.1116782e-01  -3.1175503e-01  -2.8179337e-01
  -3.6806523e-02   1.5614705e-01  -2.3937891e-01  -1.4916907e-01   2.9604034e-01   2.3423548e-01  -4.1485386e-01  -2.8369815e-01  -5.6351909e-02   3.6571777e-02   1.2768989e-01   1.9947389e-03   5.0122405e-02   3.6337232e-02   1.2893958e-01   2.8805188e-01   5.1499557e-01   3.2513950e-01   1.0787422e-01   3.5993582e-01   3.7661304e-01   4.5232343e-01   6.0486973e-02   1.7632832e-01   1.9780525e-01   2.5618226e-01   4.0456890e-01   4.2794802e-01   3.3322507e-01   4.2618006e-01   8.4998693e-02   1.6695039e-01  -1.3110379e-02  -8.1846355e-02  -1.2513731e-01  -1.1541787e-01   3.2603917e-01   4.4747749e-01   3.0285771e-01   3.1631199e-01   5.0650992e-01   4.2908786e-01  -1.6936793e-01  -1.2764789e-01   6.4788365e-02   9.0791272e-02   4.7342250e-02   2.8868654e-02  -5.7258914e-02   5.1766855e-02   3.1943460e-02   5.4366674e-02   1.9129603e-02   1.1953007e-01   1.7832480e-01   1.5061644e-01   1.7313796e-01   1.7184771e-01  -3.8377598e-01  -9.0209660e-02  -4.6749257e-01  -1.6206178e-01   1.5379541e-01   1.3802756e-01  -2.6716408e-01  -2.9656266e-01  -3.3780826e-01  -3.1495473e-01  -1.3647857e-02   6.1437047e-02   1.8351151e-01   1.4781243e-01   2.5815845e-01   3.7261406e-01   3.6556462e-01   1.9826692e-01  -4.1317576e-02  -4.7456998e-02   3.8971468e-01   3.5871006e-01   5.6276204e-01   3.9444444e-01   1.0000000e+00   6.3576955e-01   3.4252006e-01   3.2544540e-01   4.4944168e-01   4.6292658e-01  -8.8564225e-02   8.2112423e-02  -9.6151358e-02  -1.4188646e-01  -2.3757623e-02  -1.0420557e-01   2.5118205e-01   1.3474956e-01   2.6675978e-01   1.2970918e-01   2.1256541e-01   1.8709638e-01  -4.8406664e-02  -1.6068001e-01  -9.6369516e-02  -1.6274118e-01   5.7826807e-02   1.3547650e-01   1.4999277e-01  -7.2648152e-02   9.4426070e-02   6.7582178e-02   7.8172705e-02   1.7365501e-01   1.8435718e-02  -7.3859327e-02  -7.7380074e-02   6.2872811e-02
  -5.1065405e-02   3.2642537e-01  -5.1822275e-01  -3.4475631e-01   2.2473233e-01   2.9091561e-01  -6.9399395e-01  -3.8959019e-01  -2.8176513e-01  -1.0918641e-01  -1.6724090e-01  -1.0259315e-01  -3.0715182e-01  -1.7188781e-01  -3.1938417e-01  -1.4666263e-02   7.3534065e-01   6.4576069e-01   6.6564405e-02   5.6011337e-01   4.5613269e-01   5.2587633e-01  -4.8877517e-01  -2.6357779e-01   9.0122073e-03   1.6589863e-01   3.5560824e-01   4.5302397e-01   2.9765572e-01   4.8672298e-01  -2.5435301e-01  -1.9378346e-01   1.6457420e-01   3.5923839e-02  -4.2802736e-01  -3.6246842e-01   3.0316213e-01   4.6897490e-01   3.8788176e-01   4.5453643e-01   6.6978218e-01   5.4315469e-01  -1.0705850e-01  -1.2356910e-01   2.5941756e-01   3.1875144e-01   2.8157791e-01   2.1886462e-01   2.0807266e-01   2.5698430e-01   2.2850230e-01   2.2361312e-01   2.7034809e-01   3.9917923e-01   4.9501338e-01   4.2494603e-01   4.0004724e-01   4.0626286e-01  -1.4476773e-01   7.7176154e-02  -5.7517854e-01  -2.4593003e-01   2.4324200e-01   2.1303751e-01  -6.4031526e-01  -6.0871925e-01  -2.8872118e-01  -2.1579312e-01   1.6656693e-01   3.3269937e-01   1.3915099e-01  -6.0232779e-02   6.9973445e-02   2.5641033e-01   6.2869605e-02  -3.0013454e-02  -7.1138212e-02  -7.6866219e-03   5.6388272e-01   5.5560396e-01   7.6427795e-01   7.2790109e-01   6.3576955e-01   1.0000000e+00   1.8934282e-01   4.7232989e-01   4.7395751e-01   7.4352253e-01  -3.0811426e-01  -3.9556633e-02  -1.8177800e-01  -3.2613526e-01  -2.8733251e-01  -4.1838947e-01   7.4843689e-02   5.5897776e-02   2.1607320e-01   1.1307427e-01   3.6864771e-01   8.1511619e-02   1.4638094e-01  -1.8068197e-01  -3.0578553e-02  -2.9165720e-01  -5.3836505e-02   2.0131292e-03   2.3368894e-01   7.5208409e-02  -1.2488733e-03   6.1317614e-02  -9.8374278e-02   9.2709807e-02  -3.3954955e-02  -1.6456076e-01  -3.4824060e-01   1.1366684e-01
   5.9419236e-01   6.9418085e-01  -1.3099785e-01   2.9442871e-01  -2.5898039e-01  -1.7404148e-01  -5.8154384e-02  -1.4644534e-01  -1.6707664e-01  -5.1302334e-02   6.2330845e-01   5.7978399e-01   4.1453209e-01   4.1729620e-01   2.1281081e-01   3.6303427e-01   3.1515972e-01   2.7932293e-01  -5.6160397e-02   1.8958402e-01  -1.3786536e-01  -9.2135799e-02   2.4479562e-01   4.9696906e-01  -1.0632731e-01  -1.7168885e-01  -1.7430674e-02  -8.6532473e-02  -2.9269641e-01  -2.2256140e-01  -3.5446290e-01  -1.5421961e-01  -1.4525982e-01  -2.0925111e-01   1.8516658e-01   1.1146691e-01  -2.5464146e-01  -2.6577439e-02  -4.0019106e-02   1.7942029e-01   8.8551803e-02  -2.6598167e-02   3.2693810e-01   4.5393078e-01   4.1762533e-01   3.8884788e-01   3.8403356e-01   4.2980844e-01   3.1877457e-01   3.2554962e-01   3.4791088e-01   3.1738555e-01   1.6395040e-01   2.8182597e-01   1.3810102e-01   3.4124686e-01   4.8104086e-01   5.1694995e-01   1.4411578e-01   3.0941100e-01   6.3456762e-02   2.7047146e-01   2.2790662e-01   1.5124728e-01   2.3601607e-01   2.8939390e-01   2.1398554e-02   4.7481949e-03   4.2017901e-01   3.8058929e-01  -3.3027029e-01  -4.1906366e-01  -2.3415539e-01  -2.2987266e-01  -2.1073214e-01  -2.4389018e-01  -3.9193383e-01  -3.9074730e-01   5.1465622e-01   4.7011962e-01   6.2919282e-01   5.6510359e-01   3.4252006e-01   1.8934282e-01   1.0000000e+00   6.9732775e-01   3.8176109e-01   4.2546785e-01   3.1069355e-01   4.4193072e-01  -2.7084959e-01  -2.3140945e-01   1.9892556e-01   7.9636797e-02  -2.8324701e-01  -1.5909733e-01  -2.6337190e-01  -7.8960527e-02  -1.8104370e-01  -1.4778899e-02  -1.4794690e-01  -2.8918202e-01  -4.0325727e-01  -2.2444426e-01  -4.7739599e-01  -3.8463063e-01  -2.7210928e-01   2.4678332e-04  -3.9873606e-01  -3.5590370e-01  -1.9300703e-01  -1.7048069e-01  -1.0145481e-01  -2.9110637e-01  -1.3932218e-01  -5.9397847e-01
   3.3647082e-01   6.1980768e-01  -2.6425659e-01   2.7629302e-01  -2.8264044e-01  -1.2914682e-01  -3.7266391e-01  -2.2831841e-01  -2.9883679e-01  -1.7864119e-01   1.6302455e-01   3.9603412e-01   2.5331197e-02   3.2124077e-01   5.9305493e-02   2.6047095e-01   3.6150001e-01   3.2851860e-01  -2.4326852e-01   1.8901765e-01   7.3352896e-02   6.9825386e-02  -2.8019962e-02   3.8376873e-01  -5.6531287e-02  -6.9136496e-02   9.2179540e-02   7.0769492e-02  -2.7278342e-01  -1.4364908e-01  -4.3996566e-01  -2.1975826e-01  -2.0547215e-01  -2.5534776e-01   4.2711974e-02   1.1695969e-01   7.5388223e-02   3.1937126e-01   2.2343012e-01   4.6667159e-01   4.1215396e-01   2.2738418e-01   3.1251657e-01   3.7953985e-01   4.3811915e-01   4.8371652e-01   4.7193927e-01   4.5021509e-01   3.6302027e-01   3.8334166e-01   4.7327334e-01   4.8089550e-01   3.3313062e-01   4.2354989e-01   4.4488963e-01   5.8313772e-01   4.6447062e-01   4.9625649e-01   5.2292330e-02   2.9484268e-01  -2.1505783e-01   1.1006928e-01  -3.6946140e-02   3.3694640e-02  -8.0557339e-02   1.1636953e-01  -8.4445672e-02   5.3622260e-02   4.4153780e-01   4.2771723e-01  -1.4311031e-01  -3.5239352e-01  -2.9007463e-01  -2.0866659e-01  -2.3955280e-01  -3.7048892e-01  -3.0628667e-01  -2.3515999e-01   4.7642821e-01   4.9368247e-01   6.6000976e-01   7.1192783e-01   3.2544540e-01   4.7232989e-01   6.9732775e-01   1.0000000e+00   4.9698256e-01   6.9034434e-01   2.4943346e-01   4.6135448e-01  -2.2472446e-01  -3.1757593e-01   1.1816747e-01  -1.0038503e-01  -2.1074615e-01   1.4419195e-02  -5.1714940e-02   3.3922454e-02   6.3299323e-02   3.3163073e-02  -2.1726656e-02  -2.0856740e-01  -8.4074540e-02  -2.3201745e-01  -3.0526700e-01  -2.8433418e-01  -1.1955802e-01   4.4249644e-02  -4.4957995e-01  -1.6506680e-01  -1.0083121e-01  -9.2875280e-02  -1.2812027e-02  -9.9823656e-02  -1.1357486e-01  -3.7515373e-01
   7.9930787e-02   3.4185813e-01  -3.4413629e-01  -3.3232704e-02   1.4594792e-01   2.1038665e-01  -5.2057933e-01  -4.6162137e-01  -3.7792203e-01  -1.0794963e-01  -7.9903515e-03  -8.9340752e-02  -1.7263531e-01  -1.3744230e-01  -1.3857677e-01  -2.3096643e-02   4.4818279e-01   4.1188871e-01  -2.5203461e-01   5.2938367e-02   4.0074046e-01   4.1944865e-01  -1.1288702e-01   7.4743607e-02   2.8318147e-01   3.3022133e-01   4.9977380e-01   4.7304661e-01  -1.9011427e-01   5.1425016e-02  -3.5241617e-01  -1.2109014e-01  -1.2473627e-01  -1.0482393e-01   7.3257651e-02   8.4504511e-02   8.5963966e-02   3.8242678e-01   4.7272129e-01   5.1953159e-01   3.5800867e-01   3.5961882e-01  -1.7975628e-01  -1.2355961e-01   1.8152757e-01   2.8328513e-01   1.8012246e-01   1.0974674e-01   1.4130335e-01   2.3827610e-01   2.1253268e-01   2.0999430e-01   1.4679670e-01   1.6680471e-01   3.5131549e-01   3.3787571e-01   3.6984102e-01   4.6016372e-01  -1.0991540e-01   1.6940684e-01  -3.7365078e-01  -1.2910255e-01   3.7348374e-02   3.2042421e-02  -1.4985062e-01  -1.6181534e-01  -3.4541543e-02   2.5044248e-02   9.3280351e-02   1.7310817e-01   8.2249782e-03  -1.0210877e-01  -1.8346437e-01  -6.9981133e-02  -3.2627619e-02  -1.9963656e-01  -1.6118506e-01  -3.9967372e-02   3.9634499e-01   3.8513224e-01   4.7592833e-01   4.4266541e-01   4.4944168e-01   4.7395751e-01   3.8176109e-01   4.9698256e-01   1.0000000e+00   6.8801367e-01   8.8644343e-02   2.3634167e-01  -2.8569911e-01  -3.7607656e-01  -1.4406116e-01  -2.3736109e-01  -1.3418759e-01  -1.0745291e-01   1.2924017e-02  -7.3422288e-02   1.0548660e-01  -1.1166825e-01  -1.3964357e-01  -2.9596015e-01  -1.6776021e-01  -2.0597161e-01  -1.4763420e-02   2.9712780e-02   8.8965683e-02  -7.0098383e-02  -2.9244277e-01  -1.6178202e-01  -5.2578037e-02  -8.9138604e-02  -2.1848495e-01  -1.7853450e-01  -9.9265442e-02  -4.5447974e-02
   1.4752876e-01   5.1383240e-01  -4.1137694e-01  -9.9599339e-03   8.1041976e-02   1.9761644e-01  -5.9921801e-01  -4.2768992e-01  -3.8986388e-01  -2.0394022e-01  -7.0586201e-02   9.7460596e-02  -2.4630024e-01  -9.2836754e-03  -2.5619125e-01   4.3570945e-02   5.7459213e-01   5.5570574e-01  -2.2435293e-01   2.5140441e-01   4.2488252e-01   4.8855509e-01  -3.3275788e-01   2.3065773e-02   1.4176912e-01   2.7605943e-01   3.8716538e-01   4.4541331e-01  -1.6867050e-02   1.3854931e-01  -3.7216432e-01  -1.8202903e-01   1.1571960e-01  -2.7910957e-02  -1.3076993e-01  -5.7175765e-02   1.8344001e-01   4.2691420e-01   4.8451061e-01   6.5395465e-01   6.3927148e-01   5.0247414e-01  -6.1374906e-02   1.7865887e-02   2.8851723e-01   4.1641991e-01   2.7002747e-01   1.9889743e-01   2.9507558e-01   3.8147799e-01   3.2299157e-01   4.0903260e-01   2.8334092e-01   3.2211574e-01   4.5447336e-01   5.1757120e-01   4.5742201e-01   5.1328841e-01   8.7634409e-02   3.2655539e-01  -3.7333513e-01  -1.2426042e-01   1.8374643e-01   9.2007102e-02  -3.6968716e-01  -2.5119458e-01  -4.3754277e-04   1.2979417e-01   2.7081202e-01   4.1116157e-01  -8.5791573e-02  -2.5053571e-01  -1.0308261e-01  -1.1181505e-02  -8.3891326e-02  -2.7672728e-01  -2.1230530e-01  -1.2437596e-01   5.8001665e-01   5.3023398e-01   7.0448504e-01   6.9805845e-01   4.6292658e-01   7.4352253e-01   4.2546785e-01   6.9034434e-01   6.8801367e-01   1.0000000e+00  -3.9285141e-02   2.3449761e-01  -3.7083445e-01  -5.4098993e-01  -2.1103196e-01  -4.4428805e-01  -1.2922550e-01  -7.4947984e-02  -4.6300376e-02  -1.0263582e-01   4.0528690e-02  -2.0560292e-01  -7.1338719e-03  -3.4857291e-01  -1.6108472e-01  -3.8182002e-01  -2.0900796e-01  -1.9618317e-01  -6.6793378e-02  -4.6559556e-02  -2.7701915e-01  -1.2027479e-01  -2.6215300e-01  -1.5250989e-01  -2.3038295e-01  -2.7886909e-01  -3.6156552e-01  -1.8338974e-01
   2.1016081e-01   4.4976577e-02   5.3095036e-01   4.6936685e-01  -2.0747515e-01  -1.3717061e-01   4.5491964e-01   2.6382595e-01   1.5283126e-01   9.9595366e-02   3.3219789e-01   2.7061785e-01   4.4362368e-01   3.3419505e-01   4.6656242e-01   2.7369217e-01  -2.1438116e-01  -1.6717710e-01  -2.8629997e-02  -2.4016547e-01  -1.6908463e-01  -2.5111328e-01   5.1316161e-01   4.6829994e-01  -9.1139814e-02  -1.5063610e-01  -1.0876817e-01  -1.8456158e-01  -1.6263310e-01  -1.8348527e-01  -5.9428454e-02   3.6062786e-02  -1.2368167e-01  -4.2700736e-02   2.6215007e-01   2.2539322e-01  -1.5943819e-01  -5.3906937e-02   6.6470097e-03   9.2743333e-03  -1.1331448e-01  -1.2520977e-02   7.6971922e-02   8.5187204e-02  -1.0996127e-01  -1.1744929e-01  -6.1356926e-02  -6.0568889e-02   2.1717194e-02   5.3134518e-02   1.0187475e-01   1.3108072e-01   1.2566944e-01  -8.8302485e-03   1.6162582e-01   1.8401151e-01  -7.7577289e-02  -7.9705322e-02   1.7850032e-01   6.0050334e-02   4.0227854e-01   1.9243698e-01   2.3574656e-02   9.8236918e-02   4.6416529e-01   4.5213636e-01   8.2566646e-02   3.7622157e-02  -2.4889491e-02  -1.3368608e-01  -4.7262402e-02  -5.6066204e-02   4.3246617e-02  -1.5582671e-02   8.8686062e-02   1.5169227e-02  -1.3027490e-02  -3.5453054e-02  -1.3271409e-01  -1.0762647e-01  -1.5764199e-01  -1.1514439e-01  -8.8564225e-02  -3.0811426e-01   3.1069355e-01   2.4943346e-01   8.8644343e-02  -3.9285141e-02   1.0000000e+00   7.7462668e-01   1.8458246e-01   2.6164909e-01   4.2507469e-01   4.2808420e-01  -8.0419447e-02   3.2537619e-02  -2.5833561e-02   9.2111725e-02  -1.4627579e-02   1.8665115e-01   1.4639335e-02   2.1894716e-01   1.7078611e-01   2.6202098e-01  -1.4969404e-02  -1.2835427e-02  -1.3469246e-01   3.1438676e-01  -3.1640917e-01  -8.0115940e-02  -9.1893584e-02   1.2652532e-02   2.0617026e-01   3.0325336e-01   4.2284622e-01  -2.9043695e-01
   2.4622161e-01   2.1473866e-01   3.3360805e-01   4.7829873e-01  -1.0908213e-01   2.9521912e-02   3.1937908e-01   3.5809894e-01   1.6968445e-01   2.4336767e-01   3.2377164e-01   4.8353924e-01   3.6745605e-01   5.2415022e-01   3.5635581e-01   4.8070083e-01  -1.0045569e-01   8.9168652e-04  -1.1494168e-01  -2.7445575e-02  -1.4167274e-01  -8.8065182e-02   3.6407163e-01   5.1300818e-01  -1.6083538e-01  -1.3380060e-01  -1.0567361e-01  -1.0070820e-01  -1.4536141e-01  -1.0507683e-01  -1.1620445e-01   2.7759504e-02  -7.5065696e-02   9.6250587e-02   9.2292521e-02   9.2137324e-02  -9.9755645e-02   9.7937318e-02   3.9794443e-02   1.7990119e-01   8.3256821e-03   1.2176326e-01   7.2137771e-02   8.5648246e-02   5.9582499e-02   9.4829982e-02   1.1022474e-01   6.9081214e-02   1.1592319e-01   2.3788303e-01   2.3757974e-01   2.2917771e-01   3.1133981e-01   2.0755124e-01   2.4056377e-01   3.6778816e-01   7.6297170e-02   1.1535301e-01   1.4448993e-01   2.5419672e-01   3.7019909e-01   4.8592722e-01   1.1690407e-01   4.1902074e-01   3.0071548e-01   4.7285342e-01  -6.5270083e-02  -1.2809818e-02   7.3128925e-02  -1.5367494e-02  -2.6353337e-03  -6.1755000e-02  -6.0081828e-02   2.0177016e-02  -6.0383752e-02  -5.4935784e-03  -1.6980222e-01  -1.3927210e-01  -3.4686354e-02  -3.0052892e-02   8.0046795e-02   5.6813755e-02   8.2112423e-02  -3.9556633e-02   4.4193072e-01   4.6135448e-01   2.3634167e-01   2.3449761e-01   7.7462668e-01   1.0000000e+00   1.6108087e-01   1.3102011e-01   3.9400602e-01   2.6974034e-01  -1.6528793e-01  -2.8527741e-02  -1.3841041e-01   6.4344446e-02   4.3301232e-02   1.6581377e-01   2.2862904e-02   1.7237996e-02   7.5927954e-02   3.5340922e-02  -1.4007577e-01  -1.1048405e-01  -1.8651103e-01   1.9020985e-01  -4.0768078e-01  -1.6828921e-01  -2.0569053e-01  -4.2443817e-02   1.0120284e-01   1.4153134e-01   2.0143990e-01  -3.3479872e-01
  -3.1275370e-01  -4.0188215e-01   1.9744018e-01  -2.2499124e-02   6.1715200e-02   1.0141668e-01   3.6307635e-01   5.0433977e-01   3.7805674e-01   3.1050050e-01  -7.8994662e-02   3.7483278e-02   2.1231427e-01   2.6768823e-01   2.0753021e-01   5.9650586e-02  -3.1853292e-01  -3.1804025e-01   1.1735213e-01  -1.3518589e-02  -2.5548666e-01  -2.5232111e-01   6.2020864e-02  -5.8811084e-03  -1.9305872e-01  -1.2775334e-01  -1.9555689e-01  -1.6230350e-01   3.8823959e-02  -5.8197206e-02   1.6088442e-01   1.1327785e-01  -4.7951209e-02   9.3642075e-02  -4.0765598e-02  -2.6340654e-02   6.1817048e-02   2.7502501e-02  -1.5582882e-01  -3.4455700e-01  -2.2436462e-01  -1.2409896e-01  -9.8122338e-02  -2.8567409e-01  -2.9375557e-01  -3.6443544e-01  -2.0941532e-01  -1.7952612e-01  -2.0997106e-01  -2.9541632e-01  -1.6568384e-01  -2.3898097e-01  -8.5938180e-03   1.5448577e-02  -3.7851586e-02  -9.5422035e-02  -3.9547718e-01  -4.0996701e-01  -1.1245185e-01  -1.4824401e-01   2.0775114e-01   1.9653815e-01  -2.2585632e-02   2.2289268e-01   2.6043361e-02   6.5773226e-02  -6.2100925e-02  -7.8753422e-02  -4.1798722e-01  -3.5487203e-01   5.1024997e-01   4.8001449e-01   8.3756457e-02   7.8271289e-02   1.4824985e-01   1.4489998e-01   3.3684709e-01   2.5882187e-01  -5.5264254e-01  -4.8529980e-01  -3.6238952e-01  -3.8829402e-01  -9.6151358e-02  -1.8177800e-01  -2.7084959e-01  -2.2472446e-01  -2.8569911e-01  -3.7083445e-01   1.8458246e-01   1.6108087e-01   1.0000000e+00   8.3603619e-01   6.4630934e-01   6.0634299e-01   5.3245955e-02   5.5937850e-02   2.7028577e-01   1.4361085e-01   5.1681527e-01   6.3867430e-01   3.2865253e-01   5.8510528e-01   4.2119029e-01   5.1223012e-01   3.3449934e-01   3.2468555e-01   2.3491279e-01   2.5268502e-01   1.4101412e-01   3.8973695e-01   3.8021615e-01   4.5378667e-01   5.4782867e-01   4.8618126e-01   3.3984686e-01   2.4790769e-01
  -3.0686763e-01  -4.7203157e-01   3.4560315e-01  -1.7133839e-02  -9.6563622e-03  -9.8495633e-02   4.7495744e-01   3.5557859e-01   4.1884029e-01   2.4088711e-01   5.4155701e-03  -2.6260342e-02   2.7091755e-01   1.7689388e-01   2.9462676e-01   6.7668360e-02  -3.6310203e-01  -3.6828081e-01   2.6138776e-01  -5.8288187e-02  -3.1274528e-01  -3.7604564e-01   3.0854307e-01   1.2428167e-01  -1.1629772e-01  -1.4767394e-01  -3.0194627e-01  -3.2256494e-01   6.3774419e-02  -2.6980085e-02   3.2271119e-01   2.4474861e-01  -3.4917561e-02   5.2534647e-02   7.8798383e-02   3.8215106e-02   8.9258224e-02  -4.3020127e-02  -2.1982565e-01  -4.7069238e-01  -2.7686887e-01  -2.0522977e-01  -1.0782463e-01  -2.7642532e-01  -3.6115145e-01  -4.9157380e-01  -3.1831213e-01  -2.0126807e-01  -3.6928073e-01  -4.7069725e-01  -3.4481587e-01  -4.0320204e-01  -1.9854858e-01  -7.6207112e-02  -2.4777392e-01  -2.6701044e-01  -4.2516394e-01  -4.9134910e-01  -1.9918360e-01  -3.4163899e-01   2.0499106e-01   3.5464033e-02  -7.3516874e-02   6.7316340e-02   2.8895186e-01   1.2122902e-01  -1.2360548e-01  -2.2699850e-01  -4.1403583e-01  -3.8144835e-01   5.2294102e-01   5.0360060e-01   1.3000134e-01   5.6231235e-02   1.9193267e-01   1.4175824e-01   4.0945754e-01   2.9323471e-01  -5.9839438e-01  -4.6485192e-01  -4.2747905e-01  -4.6596799e-01  -1.4188646e-01  -3.2613526e-01  -2.3140945e-01  -3.1757593e-01  -3.7607656e-01  -5.4098993e-01   2.6164909e-01   1.3102011e-01   8.3603619e-01   1.0000000e+00   6.3308683e-01   7.7948686e-01   8.6960180e-02   4.2782077e-02   1.5447114e-01   1.4043408e-01   3.3059091e-01   6.4309154e-01   1.2434608e-01   5.8748321e-01   2.7896376e-01   5.3923256e-01   4.7048853e-01   4.8041964e-01   1.8546218e-01   2.2620834e-01   2.1036954e-01   2.8753814e-01   3.1110907e-01   3.9514507e-01   5.2340328e-01   4.5270345e-01   5.2874574e-01   3.2342035e-01
  -9.3547150e-02  -1.7035544e-01   1.8790389e-01   3.0960771e-01  -2.8897973e-01  -2.2906606e-01   4.1543772e-01   3.6097814e-01   1.9173855e-01   7.3423229e-02   3.0173821e-01   4.9153200e-01   4.8847999e-01   6.3523393e-01   3.9493557e-01   3.9173708e-01  -2.8759767e-01  -2.4540761e-01   1.6202971e-02  -6.9897854e-02  -3.9767666e-01  -4.5077881e-01   4.3421229e-01   5.1813626e-01  -1.4013008e-01  -2.0344186e-01  -2.7738951e-01  -3.2724688e-01  -6.3359547e-02  -1.8307941e-01   9.8195981e-02   2.0269842e-01  -8.4288979e-02   3.9474956e-02   2.7521909e-01   2.6697339e-01  -2.8892874e-03  -1.5527132e-01  -1.8802251e-01  -3.2655641e-01  -1.7997381e-01  -1.4290796e-01  -5.9525810e-02  -1.1813525e-01  -3.3113773e-01  -3.9460608e-01  -2.7201270e-01  -2.4405519e-01  -3.5028339e-01  -3.7547998e-01  -2.7917061e-01  -2.8123665e-01  -2.1888170e-01  -2.0969118e-01  -2.2993147e-01  -2.1408702e-01  -3.4548591e-01  -4.0200787e-01  -1.5021935e-01  -1.7251373e-01   2.6604304e-01   2.3693884e-01  -1.7456194e-03   1.3019803e-01   4.4508128e-01   4.8003553e-01  -3.7212896e-02  -2.4283608e-02  -3.2375448e-01  -3.7143019e-01   1.2155853e-01   1.3202049e-01   7.3460786e-02   6.4460087e-02   1.7763966e-01   1.0890430e-01   1.8090042e-01   9.9965136e-02  -3.3980719e-01  -2.4757386e-01  -1.8335091e-01  -1.4826795e-01  -2.3757623e-02  -2.8733251e-01   1.9892556e-01   1.1816747e-01  -1.4406116e-01  -2.1103196e-01   4.2507469e-01   3.9400602e-01   6.4630934e-01   6.3308683e-01   1.0000000e+00   8.0139630e-01   2.3810155e-03   5.9590672e-02  -2.1140968e-02   3.7061685e-02   9.7319776e-02   4.1653018e-01  -1.3941258e-02   3.0876062e-01   1.9473305e-01   3.2639104e-01   3.2579021e-01   2.4837746e-01  -5.5436391e-02   3.6434941e-02   2.2020243e-02   1.7398253e-01   2.3650320e-01   2.3263339e-01   5.0017284e-01   4.1091660e-01   5.1492961e-01   3.4399688e-02
  -8.3837217e-02  -2.9234470e-01   3.6686013e-01   1.9094330e-01  -2.4968708e-01  -2.5659969e-01   4.9741570e-01   2.7175623e-01   2.2420039e-01   4.8933591e-02   2.5393465e-01   2.5919949e-01   4.6260858e-01   4.0073117e-01   3.8645652e-01   1.9452906e-01  -3.5407214e-01  -3.2894209e-01   1.9207618e-01  -1.2153275e-01  -4.3435429e-01  -5.0860557e-01   5.3618491e-01   4.0516473e-01  -7.3153168e-02  -1.9191592e-01  -3.2231288e-01  -3.7997010e-01  -3.2368418e-02  -1.4503696e-01   2.2848557e-01   2.9790261e-01  -1.1655446e-01  -4.7003238e-02   2.7037465e-01   2.3221827e-01   2.5569761e-02  -1.5216834e-01  -2.4352677e-01  -4.1641138e-01  -2.5848572e-01  -2.1522658e-01  -2.1490949e-02  -1.0785763e-01  -3.1374345e-01  -4.4071524e-01  -2.6398554e-01  -1.8199343e-01  -3.4536435e-01  -3.9561105e-01  -2.9714096e-01  -2.9763803e-01  -2.1754428e-01  -1.5466644e-01  -2.5265244e-01  -2.4805049e-01  -3.2633235e-01  -3.9800229e-01  -1.3285029e-01  -2.8556020e-01   2.6167593e-01   1.0286536e-01  -6.9449224e-02   3.5982168e-02   4.8711123e-01   3.4285756e-01  -2.3802504e-02  -1.4920271e-01  -2.7386022e-01  -3.2123722e-01   2.3278536e-01   2.4656854e-01   6.7853020e-02   1.7328592e-03   1.9076471e-01   7.4950105e-02   2.2340960e-01   1.1006912e-01  -4.0906374e-01  -3.0353902e-01  -3.0183603e-01  -2.8181184e-01  -1.0420557e-01  -4.1838947e-01   7.9636797e-02  -1.0038503e-01  -2.3736109e-01  -4.4428805e-01   4.2808420e-01   2.6974034e-01   6.0634299e-01   7.7948686e-01   8.0139630e-01   1.0000000e+00   2.6913392e-02   5.1540388e-02   4.2892365e-02   1.2334589e-01   1.3442152e-01   4.9940718e-01  -2.4756474e-02   5.0368602e-01   1.9454340e-01   5.0281082e-01   3.6242148e-01   3.3519209e-01   4.2193977e-02   2.0266969e-01   6.4965714e-02   1.8912544e-01   3.1412370e-01   2.8768020e-01   5.1195623e-01   4.2906211e-01   5.6155110e-01   1.0166415e-01
  -3.5570692e-01  -3.9859325e-01  -2.9060871e-03  -2.1496204e-01   2.2490606e-01   2.0765755e-01  -6.4849084e-02  -3.3386559e-02   1.7898537e-01   9.9970903e-02  -1.8693160e-01  -1.9055225e-01  -4.0867349e-02  -9.0440081e-02   1.8558717e-01   9.1001902e-02  -2.7957948e-02  -4.8022735e-02   3.3841142e-02  -4.9083915e-02   2.8551537e-01   2.6075266e-01   5.7049577e-02  -9.2971294e-02   1.5539248e-01   1.9972266e-01   2.4579063e-01   2.6297980e-01   2.7783944e-01   2.6315257e-01   1.4448797e-01   3.5857479e-02   3.8730489e-02   5.8222008e-02  -2.3369065e-02  -3.2808098e-02   2.2503284e-01   2.0993165e-01   1.7585002e-01   4.4794829e-02   2.1409002e-01   2.9873667e-01  -2.0839922e-01  -2.9593699e-01  -3.1239909e-01  -3.3001226e-01  -2.8222132e-01  -3.3574112e-01  -2.7414398e-01  -2.9075184e-01  -2.8848747e-01  -3.0005987e-01  -2.9377463e-01  -2.7695622e-01  -7.0935013e-02  -1.8821794e-01  -3.1942941e-01  -3.6270855e-01  -3.1583175e-01  -3.3037692e-01  -1.1511202e-01  -1.6087957e-01  -2.2172532e-02  -4.8971338e-02  -1.2230037e-01  -1.6251032e-01  -2.2753474e-01  -1.8123031e-01  -3.2634696e-01  -2.6713941e-01   1.1374675e-01   2.0700230e-01   3.4258496e-01   4.4080780e-01   3.9213373e-01   3.4371490e-01   2.4501667e-01   2.5757896e-01  -1.2274035e-01  -1.2233984e-01  -8.7421576e-02  -6.9000278e-02   2.5118205e-01   7.4843689e-02  -2.8324701e-01  -2.1074615e-01  -1.3418759e-01  -1.2922550e-01  -8.0419447e-02  -1.6528793e-01   5.3245955e-02   8.6960180e-02   2.3810155e-03   2.6913392e-02   1.0000000e+00   6.1988807e-01   5.0269788e-01   4.0062984e-01   1.8365764e-01   1.3851507e-01   1.1434390e-03   1.1926393e-01   3.0613792e-01   6.5821905e-02   2.8649019e-01   1.3640290e-01   1.3549299e-01  -1.3822195e-01   6.6757295e-01   5.2023159e-01   1.9613306e-01   3.3285641e-01   2.6015614e-01   2.7731410e-01   7.9759394e-02   2.9009534e-01
  -1.3816703e-01  -1.5309174e-01   1.7407090e-01  -2.6872305e-02   1.2468805e-02   5.4459981e-02  -3.7527809e-02  -2.1737218e-02   4.1805309e-02  -3.6381034e-02  -1.2225501e-01  -3.3785932e-02   4.8688171e-03   1.2655158e-01   1.4974840e-01   9.3043176e-02   6.5061605e-02   8.8922703e-02   1.1558526e-01   6.4359800e-03   2.5144878e-01   2.1896439e-01   1.6990112e-02   7.2861909e-03   1.2642446e-01   1.2792368e-01   1.3580354e-01   1.4035579e-01   1.8109841e-01   1.5095692e-01   1.1617026e-01   1.4330535e-02   1.3461185e-01   4.3343235e-02  -7.6226015e-02  -4.0688793e-02   3.4722814e-01   3.0595565e-01   3.3368876e-01   3.6364506e-01   3.0196397e-01   4.7059029e-01  -4.1154847e-02  -2.9951762e-02  -2.0836047e-01  -1.6711339e-01  -7.8034649e-02  -6.9500812e-02  -1.8135034e-01  -1.5178682e-01  -1.3768323e-01  -1.0197515e-01  -1.1385931e-01  -1.9202283e-01   9.3090836e-02   1.0058975e-01  -1.3100755e-01  -2.1336725e-01  -1.5196198e-01  -2.5480472e-01  -1.3989482e-01  -1.6983718e-01  -5.3136294e-02  -9.9000188e-02  -1.9261606e-01  -1.0941272e-01  -1.3788993e-01  -1.0020912e-01  -1.0721175e-01  -1.1118930e-01   1.8829002e-02   6.2119590e-02   4.3555550e-01   4.2610559e-01   4.2445756e-01   3.3019104e-01   2.4645003e-01   2.0894954e-01   2.1633637e-03   5.5601264e-03  -1.2943734e-02   6.2413997e-02   1.3474956e-01   5.5897776e-02  -1.5909733e-01   1.4419195e-02  -1.0745291e-01  -7.4947984e-02   3.2537619e-02  -2.8527741e-02   5.5937850e-02   4.2782077e-02   5.9590672e-02   5.1540388e-02   6.1988807e-01   1.0000000e+00   5.3568643e-01   7.1697563e-01   1.9742511e-01   1.9314725e-01   1.3345616e-01   2.0417124e-01   4.0876748e-01   2.6531828e-01   1.0215930e-01   5.3188865e-03   1.5101661e-01   9.2163213e-02   4.2297009e-01   4.5236924e-01   3.0401086e-01   3.1348037e-01   3.1188804e-01   3.6040088e-01   1.8200507e-01   8.9387010e-02
  -1.9314644e-01  -2.1260271e-01  -4.4966362e-02  -2.5055138e-01   1.6213107e-01   1.5216752e-01  -2.8935299e-01  -1.3501587e-01  -8.2686776e-02  -4.3540634e-02  -2.5644615e-01  -2.6951356e-01  -1.9959303e-01  -7.7657452e-02  -3.2361774e-02  -2.2490527e-01   1.4785981e-01  -1.8526958e-02   2.3654215e-01   1.4968135e-01   2.9042131e-01   2.4829696e-01  -1.5477695e-01  -2.4727266e-01   2.1406878e-01   2.3282461e-01   3.0447391e-01   2.8738509e-01   1.2584962e-01   1.7217574e-01   8.0400462e-02   6.5609691e-03   1.2518475e-01   1.3745121e-02  -4.4776179e-02  -4.4168722e-02   3.8475872e-01   4.0235426e-01   4.2511076e-01   2.4209729e-01   2.4336018e-01   2.9150821e-01   9.3309747e-03  -1.3072250e-01  -2.2931650e-02  -2.8926468e-02   3.6390611e-02  -1.1264650e-02  -6.5535031e-02  -2.7170676e-02  -1.1702870e-02   2.1807099e-03   8.7158526e-03  -5.3645221e-02   4.2441120e-01   1.3754437e-01  -1.3480793e-01  -1.6643060e-01  -2.1672540e-01  -2.1095220e-01  -2.9789236e-01  -2.3082206e-01  -1.6151828e-01  -1.4416688e-01  -3.3541215e-01  -3.6498127e-01  -6.6914576e-03  -1.3374952e-02  -1.1792201e-01  -9.0331434e-02   2.7505931e-01   1.9746028e-01   2.3470761e-01   2.7449403e-01   3.5468040e-01   1.0329396e-01   2.6188680e-01   2.2624647e-01  -2.6214163e-02  -1.3746918e-01   2.9530809e-02   3.5408534e-03   2.6675978e-01   2.1607320e-01  -2.6337190e-01  -5.1714940e-02   1.2924017e-02  -4.6300376e-02  -2.5833561e-02  -1.3841041e-01   2.7028577e-01   1.5447114e-01  -2.1140968e-02   4.2892365e-02   5.0269788e-01   5.3568643e-01   1.0000000e+00   6.7813507e-01   6.8259422e-01   5.1410884e-01   3.1884583e-01   3.4958315e-01   4.3612504e-01   3.0011018e-01   2.6012475e-01   2.4051812e-01   4.3951079e-01   3.5864258e-01   2.8399404e-01   5.7354056e-01   6.0987701e-01   5.8898367e-01   4.2415717e-01   4.4355751e-01   1.2743453e-01   2.9166956e-01
   1.3487929e-01   4.2830388e-02   1.7184811e-01  -3.7694795e-02   1.2386772e-01   1.8037128e-01  -2.6582883e-02   6.5613187e-02   1.0366055e-01   7.7849888e-02  -3.8900600e-02  -1.8492294e-02   1.6654037e-02   9.3329976e-02   1.1398805e-01  -1.8354311e-02   1.2151480e-01   1.0604920e-01   2.5503986e-01   1.5433524e-01   2.1994322e-01   1.8715906e-01  -3.4563601e-02  -8.7719525e-02   1.2311758e-01   1.0763032e-01   1.8579340e-01   1.9172004e-01   1.2650622e-01   1.9618711e-01   5.1950156e-02  -4.1740262e-02   1.5892610e-01   1.0482409e-01  -1.7894928e-01  -1.7176523e-01   2.1214530e-01   2.5379008e-01   3.2237773e-01   2.8096723e-01   2.3204258e-01   3.5112831e-01   9.0838148e-02   6.7649096e-02   5.1827525e-02   4.4721356e-02   2.1507915e-01   2.0532768e-01   3.0154734e-02   9.1745447e-02   1.0594654e-01   6.9980217e-02   1.8816569e-01   1.0487749e-01   4.0337854e-01   3.4766159e-01   5.5766311e-02   3.0320595e-02  -5.4186227e-02  -9.8043269e-02  -9.3388459e-02  -1.7004670e-02  -6.6211655e-02   4.3965035e-02  -2.6675398e-01  -2.0825288e-01  -1.6560601e-01  -1.7229346e-01   6.1762863e-02  -5.2691724e-03   6.2032870e-03  -6.6309900e-02   2.7236186e-01   2.5906476e-01   2.6179155e-01   1.5475647e-01   1.2251120e-01   1.0306502e-01   9.7643587e-02   4.5071438e-02   8.3609914e-02   1.0961968e-01   1.2970918e-01   1.1307427e-01  -7.8960527e-02   3.3922454e-02  -7.3422288e-02  -1.0263582e-01   9.2111725e-02   6.4344446e-02   1.4361085e-01   1.4043408e-01   3.7061685e-02   1.2334589e-01   4.0062984e-01   7.1697563e-01   6.7813507e-01   1.0000000e+00   5.1981084e-01   5.0843596e-01   3.0231541e-01   2.7712849e-01   4.4417525e-01   3.1994740e-01  -5.5878346e-03  -2.5474325e-02   2.2651203e-01   2.3561856e-01   2.0310095e-01   4.3982349e-01   4.4260301e-01   5.9274326e-01   4.3955998e-01   4.5805081e-01   1.8317418e-01  -3.2705429e-02
  -1.0773469e-01  -3.8966585e-02  -8.9890881e-02  -2.7041189e-01   2.8016859e-01   3.2427545e-01  -2.1519154e-01   6.4876266e-02   6.7435843e-02   1.5470615e-01  -2.0416692e-01  -1.7810431e-01  -1.1217372e-01  -6.9559652e-02  -6.9339530e-02  -2.0348316e-01   2.1682766e-01   1.1722495e-01   1.9954744e-01   3.1041112e-01   1.2895679e-01   1.6572931e-01  -2.5910559e-01  -2.9749537e-01   1.0151775e-02   8.5796598e-02   2.1151936e-01   2.5149898e-01   6.0227712e-02   1.7030662e-01  -7.1200303e-02  -1.1231099e-01   7.4345790e-02   5.5454124e-02  -2.5106390e-01  -2.6873458e-01   1.5891872e-01   2.6759718e-01   2.4395849e-01   1.0773179e-01   1.8054088e-01   1.4926998e-01   1.2559759e-02  -2.1860521e-01   1.3475145e-01   8.1684985e-02   2.9442525e-01   1.8780229e-01   1.6133552e-01   9.4066337e-02   2.2522859e-01   4.9380996e-02   3.5301196e-01   4.1100876e-01   5.9682820e-01   3.7597140e-01   5.4201929e-02   6.1235060e-02  -1.8047482e-01  -1.3688483e-01  -2.3812662e-01  -1.7103593e-02  -8.9800899e-02   1.8300650e-01  -4.2259278e-01  -4.4183003e-01  -2.0035895e-01  -2.5237466e-01  -2.9913843e-02  -8.6794760e-03   3.5594757e-01   1.9058845e-01   2.9377362e-02   1.4094642e-01   1.0943542e-01   5.7018790e-03   4.3033556e-02   5.7539526e-02  -1.3995746e-02  -5.3376108e-02   1.6978213e-01   1.4032420e-01   2.1256541e-01   3.6864771e-01  -1.8104370e-01   6.3299323e-02   1.0548660e-01   4.0528690e-02  -1.4627579e-02   4.3301232e-02   5.1681527e-01   3.3059091e-01   9.7319776e-02   1.3442152e-01   1.8365764e-01   1.9742511e-01   6.8259422e-01   5.1981084e-01   1.0000000e+00   7.3502723e-01   4.1489386e-01   3.6091237e-01   4.7993598e-01   3.4798432e-01   1.6063040e-01   2.3572401e-01   4.2152429e-01   3.7111231e-01   3.4100893e-02   4.6573920e-01   5.0233369e-01   6.3985163e-01   4.9408193e-01   4.0111553e-01   5.0533283e-02   2.0461425e-01
   7.4049637e-03  -1.1194918e-01   2.0932037e-01  -2.0949493e-02   1.3973559e-01   7.3701972e-02   9.1165020e-02   1.7112750e-01   2.2212435e-01   1.8091870e-01  -6.3019782e-03  -2.1536871e-03   9.8754451e-02   1.2921508e-01   1.2113157e-01  -2.0785374e-02  -5.2345688e-03  -1.3580628e-01   3.5198490e-01   2.4094092e-01  -7.3908438e-02  -5.8978033e-02   9.2390198e-02   6.9791856e-02   5.0477915e-02   4.9023090e-02   4.7007323e-02   2.6008110e-02  -2.1579734e-02   2.6519668e-02   1.4355024e-01   1.2067319e-01  -5.9774009e-02  -4.5614818e-02  -9.0625031e-03  -4.2921752e-02   1.9406858e-01   2.1647786e-01   7.4070307e-02  -4.5578639e-02   1.1808926e-02   6.2082864e-02   1.5452555e-01  -2.6525639e-02   5.6117173e-02  -5.6658085e-02   1.6116892e-01   1.8858779e-01   1.6470110e-02  -8.4642248e-02   1.0867043e-01  -3.4386008e-02   1.4175946e-01   2.9588062e-01   2.8369490e-01   1.9731620e-01  -2.8150710e-02  -1.0583400e-01  -1.7411539e-01  -1.9375558e-01  -8.7185326e-02   1.1540614e-02  -1.7337615e-01   2.2593551e-02  -4.0732590e-02  -1.4078703e-01  -1.2401510e-01  -2.5588630e-01  -8.4720407e-02  -1.1790749e-01   4.3189657e-01   3.3325232e-01   1.0603630e-01   8.9696719e-02   2.0811223e-01   2.1820376e-02   2.0894793e-01   1.4960579e-01  -1.6612127e-01  -2.0606419e-01   4.7969119e-02  -7.4697768e-02   1.8709638e-01   8.1511619e-02  -1.4778899e-02   3.3163073e-02  -1.1166825e-01  -2.0560292e-01   1.8665115e-01   1.6581377e-01   6.3867430e-01   6.4309154e-01   4.1653018e-01   4.9940718e-01   1.3851507e-01   1.9314725e-01   5.1410884e-01   5.0843596e-01   7.3502723e-01   1.0000000e+00   3.7537249e-01   5.1997669e-01   3.6504431e-01   5.2055455e-01   2.3880116e-01   3.3198847e-01   3.4190965e-01   4.2247017e-01   1.1809273e-01   3.1541512e-01   5.1682012e-01   6.1364109e-01   5.8657743e-01   5.0233368e-01   3.1904181e-01   1.6331511e-01
   1.1013948e-01   1.2188394e-01  -4.1078271e-02  -1.3453408e-01   2.5584565e-01   3.2911737e-01  -5.9407519e-03   2.8416573e-01   1.6359785e-01   2.4713409e-01  -6.2453963e-02   3.1088861e-02  -6.4632485e-03   2.8610352e-02  -4.3019832e-02  -8.3694146e-02   8.2933334e-02   1.5474764e-01   1.2769363e-01   1.5583835e-01   8.8409899e-02   2.4849395e-01  -4.4498757e-01  -3.9172897e-01  -2.2250677e-01  -1.0870017e-01   8.1144857e-02   1.7989625e-01   7.8499801e-02   6.7069059e-02  -3.0531702e-01  -3.9062708e-01   4.6279920e-02  -6.0611974e-02  -4.3515997e-01  -3.7954479e-01  -1.5146713e-01   7.1798275e-02  -1.9174139e-02   5.5047290e-02  -3.3790816e-02   1.5788600e-01  -2.2057420e-02  -6.2339970e-02   1.2181282e-01   1.7781830e-01   1.5737845e-01   1.6473023e-01   2.8699151e-01   3.0997855e-01   2.9350042e-01   3.5719145e-01   3.8608274e-01   2.9405759e-01   3.6345400e-01   3.5799133e-01   1.8418702e-01   1.9537110e-01   3.0654086e-01   3.6889782e-01   7.4374599e-02   1.3891985e-01   2.6337573e-01   2.4717575e-01  -4.6266812e-01  -2.1766254e-01   6.6648100e-02   9.5669099e-02   4.1041813e-02   1.2678114e-01   1.7628438e-01   2.2342811e-02  -6.5947599e-03   2.6201197e-02  -1.3311348e-01  -8.6545257e-02  -5.5834675e-02  -1.2402829e-01  -1.0569707e-01  -1.0332117e-01   4.7620308e-02   1.2863234e-03  -4.8406664e-02   1.4638094e-01  -1.4794690e-01  -2.1726656e-02  -1.3964357e-01  -7.1338719e-03   1.4639335e-02   2.2862904e-02   3.2865253e-01   1.2434608e-01  -1.3941258e-02  -2.4756474e-02   1.1434390e-03   1.3345616e-01   3.1884583e-01   3.0231541e-01   4.1489386e-01   3.7537249e-01   1.0000000e+00   5.4187265e-01   3.9423152e-01   2.9244403e-01  -2.5212105e-01  -1.2457514e-01   3.6424028e-01   4.9243530e-01  -7.4999550e-02  -4.1635143e-02  -3.1233214e-02   8.6837186e-02   1.2879246e-01   1.2273929e-01  -3.3079586e-01   3.7592538e-02
  -1.0011394e-01  -2.6912201e-01   3.2545076e-01  -2.7851333e-02   4.9531242e-02  -1.7084020e-02   2.7119444e-01   2.8757099e-01   2.4501405e-01   2.9927629e-02  -1.1072239e-01  -9.5510490e-02   7.1973521e-02   5.6747136e-02   2.1929831e-02  -2.3002403e-01  -1.9097561e-01  -2.3225849e-01   2.8310496e-01  -4.2499732e-02  -1.4849770e-01  -1.6570799e-01  -6.4153717e-02  -1.8593264e-01  -1.3676574e-01  -1.1895448e-01  -1.5960065e-01  -1.3447418e-01   8.0001519e-02  -6.9118585e-02   5.4702411e-02  -4.0362984e-02   8.4295072e-02   4.6216616e-02  -9.1581369e-02  -6.2329596e-02   4.6828108e-02   1.0845854e-01  -6.8180075e-02  -1.3784436e-01  -1.0757651e-01  -5.7641589e-02  -2.8156427e-02  -1.6978930e-01  -1.6126455e-01  -1.9069934e-01  -1.0906030e-01  -6.5598330e-02  -3.9826685e-02  -1.0946895e-01  -2.2992065e-02   3.2378175e-02   1.1615798e-01   6.3503518e-02   1.1359163e-01   9.0113411e-02  -1.8329091e-01  -2.2907498e-01   2.3912887e-01   1.9676442e-02   1.3838987e-01  -5.7266767e-02   7.9403554e-02   1.4178232e-02  -7.4486790e-02  -9.7449287e-02   2.1611674e-01   1.0747067e-01  -2.2265723e-01  -1.6029332e-01   3.7821017e-01   3.4873641e-01   8.3666544e-02  -1.6389054e-02   8.5058390e-02  -6.4332373e-02   3.0955486e-01   1.8198022e-01  -4.4673331e-01  -4.1477928e-01  -2.9613944e-01  -3.2960928e-01  -1.6068001e-01  -1.8068197e-01  -2.8918202e-01  -2.0856740e-01  -2.9596015e-01  -3.4857291e-01   2.1894716e-01   1.7237996e-02   5.8510528e-01   5.8748321e-01   3.0876062e-01   5.0368602e-01   1.1926393e-01   2.0417124e-01   3.4958315e-01   2.7712849e-01   3.6091237e-01   5.1997669e-01   5.4187265e-01   1.0000000e+00   3.9272575e-01   6.4379410e-01   1.4136128e-01   1.9987486e-01   2.1614148e-01   4.5669481e-01   1.4057273e-01   2.6997802e-01   2.2870358e-01   3.0135239e-01   4.3798705e-01   3.9172307e-01   1.5648104e-01   1.9819514e-01
  -3.3429695e-01  -3.0767561e-01   2.3897738e-01   1.1183943e-01   1.1717979e-01   1.6740906e-01   7.4355552e-02   2.7406684e-01   1.6397974e-01   1.4045832e-01  -3.7075757e-01  -1.8936231e-01  -1.3040329e-01   6.9437848e-03   1.1100525e-01  -7.4224790e-02  -1.3201396e-01  -2.1687596e-01   1.1514340e-02  -3.1300373e-02   1.3957982e-01   8.5783619e-02  -9.9376171e-03  -6.9639829e-02   1.5335988e-01   1.7627678e-01   1.0278762e-01   1.1134591e-01   6.4219201e-02   8.5493177e-02   1.9604769e-01   1.2666158e-01   4.6087094e-02   1.2578084e-01  -3.6534680e-02   3.6912319e-02   2.6349871e-01   6.0824426e-02   2.1209881e-01   3.8518933e-02   1.4222817e-01   2.0357224e-01  -5.8757985e-02  -1.6641492e-01  -1.8161337e-01  -1.9796195e-01  -1.0582585e-01  -1.8624680e-01  -9.6588604e-02  -1.0033102e-01   4.9275255e-02   8.3278649e-03   8.9755580e-02   2.0101940e-02   2.5150546e-01   7.0777911e-02  -2.8784988e-01  -2.4567964e-01  -2.0228109e-01  -1.8979266e-01  -8.0617577e-02  -1.8448020e-02  -2.2138114e-01   1.6083240e-03  -1.4452417e-01  -3.9021407e-02  -9.3353723e-02  -1.2926416e-02  -1.5279413e-01  -1.2838185e-01   2.0795349e-01   2.2568709e-01   2.0456679e-01   2.8841431e-01   2.0898769e-01   2.1210388e-01   2.4423286e-01   2.6861819e-01  -2.1568749e-01  -1.6577779e-01  -2.2086948e-01  -1.1723515e-01  -9.6369516e-02  -3.0578553e-02  -4.0325727e-01  -8.4074540e-02  -1.6776021e-01  -1.6108472e-01   1.7078611e-01   7.5927954e-02   4.2119029e-01   2.7896376e-01   1.9473305e-01   1.9454340e-01   3.0613792e-01   4.0876748e-01   4.3612504e-01   4.4417525e-01   4.7993598e-01   3.6504431e-01   3.9423152e-01   3.9272575e-01   1.0000000e+00   3.7692029e-01   2.6801586e-01   1.1898555e-01   3.1679389e-01   1.5319431e-01   1.8213481e-01   3.4797465e-01   3.3294609e-01   4.7545604e-01   5.1780581e-01   6.4969270e-01   2.8860417e-01   1.3800174e-01
  -1.1813955e-01  -3.1519065e-01   3.9977278e-01   2.0309333e-01   9.4147418e-02   8.3062836e-02   3.1507522e-01   3.0620991e-01   2.1553615e-01   1.6036520e-01  -1.1198827e-01  -1.3306661e-01   2.8950926e-02  -1.2439167e-02   9.0055069e-02  -1.2010913e-01  -3.0018825e-01  -4.0496518e-01   1.9266571e-01  -2.0702772e-01  -9.1783418e-02  -1.6754681e-01   1.9261166e-01   9.6968972e-02   9.4274618e-02   8.3699946e-02   8.9012359e-03  -4.2091176e-02  -7.4622626e-02  -1.5405246e-01   1.7559367e-01   1.5915662e-01  -5.4826779e-02   9.7114721e-04   2.3739650e-01   1.9041700e-01   4.5616524e-02   2.2359925e-02   9.9833435e-04  -1.2862881e-01  -1.4072119e-01  -8.1564610e-02   1.0813145e-01  -6.5537843e-03  -1.9859663e-01  -2.3268276e-01  -1.3832618e-01  -8.0092767e-02  -7.3584202e-02  -1.9390550e-01  -5.8032459e-03  -7.3009466e-02   4.2518936e-02  -2.2615135e-02  -3.1330787e-02  -8.0423292e-02  -2.3391060e-01  -3.1951319e-01   3.5425323e-02  -2.4050416e-01   1.8422550e-01   4.1349719e-02  -1.8641441e-01  -1.1930332e-01   1.9168919e-01   1.4693448e-01   1.9818617e-01   8.7975120e-02  -2.8412363e-01  -3.1563430e-01   3.2315666e-01   2.6233348e-01   1.4052107e-01  -2.3293317e-03   1.7787492e-01   1.0859855e-01   3.2590238e-01   2.9853324e-01  -3.6722612e-01  -3.4418363e-01  -3.1192190e-01  -3.3299953e-01  -1.6274118e-01  -2.9165720e-01  -2.2444426e-01  -2.3201745e-01  -2.0597161e-01  -3.8182002e-01   2.6202098e-01   3.5340922e-02   5.1223012e-01   5.3923256e-01   3.2639104e-01   5.0281082e-01   6.5821905e-02   2.6531828e-01   3.0011018e-01   3.1994740e-01   3.4798432e-01   5.2055455e-01   2.9244403e-01   6.4379410e-01   3.7692029e-01   1.0000000e+00   1.8509605e-01   2.4269220e-01   1.9818288e-01   3.3592035e-01   1.1228936e-01   3.1981688e-01   4.3803462e-01   4.7806929e-01   5.6687791e-01   6.6344556e-01   3.6748460e-01   8.3244794e-03
  -6.8507632e-01  -7.0993372e-01   8.0591244e-02  -1.2694188e-01   2.3998474e-02  -1.1519109e-01  -5.6136730e-02  -1.6940382e-01  -8.0849064e-02  -1.2640917e-01  -3.4932208e-01  -3.8400444e-01  -2.2327864e-01  -2.3282742e-01   9.5113020e-03  -1.1568779e-01  -2.0700468e-01  -2.7358988e-01   8.0522825e-02  -1.1549131e-01   1.0824896e-01  -2.8758969e-02   2.3684180e-01   7.3214771e-02   3.4264062e-01   2.8897641e-01   1.0285381e-01   2.8437314e-02   1.6748322e-01   1.7957298e-01   4.5614742e-01   4.5787279e-01   6.0244205e-02   1.4684617e-01   3.1205994e-01   3.4029076e-01   5.5096582e-01   2.2619244e-01   2.3102698e-01  -1.3588578e-01   5.3136963e-02   5.7427025e-02  -3.9822314e-01  -5.4502476e-01  -5.7412575e-01  -6.0535140e-01  -5.7553478e-01  -6.0278969e-01  -6.7311059e-01  -6.4988672e-01  -5.6709090e-01  -5.4748990e-01  -4.5080768e-01  -4.1708464e-01  -2.4019927e-01  -5.1082898e-01  -5.8320173e-01  -6.6064030e-01  -5.6813291e-01  -6.3111904e-01  -2.7948933e-01  -4.2024379e-01  -3.3072313e-01  -2.7550154e-01   2.3004803e-01  -2.3603595e-02  -7.3982423e-02  -7.1071484e-02  -5.2083440e-01  -4.9422241e-01   4.1813282e-01   4.7992334e-01   2.4544846e-01   2.5426933e-01   4.5879599e-01   1.9633315e-01   5.3339113e-01   5.4841930e-01  -3.8541181e-01  -2.8581596e-01  -3.4434861e-01  -3.2913812e-01   5.7826807e-02  -5.3836505e-02  -4.7739599e-01  -3.0526700e-01  -1.4763420e-02  -2.0900796e-01  -1.4969404e-02  -1.4007577e-01   3.3449934e-01   4.7048853e-01   3.2579021e-01   3.6242148e-01   2.8649019e-01   1.0215930e-01   2.6012475e-01  -5.5878346e-03   1.6063040e-01   2.3880116e-01  -2.5212105e-01   1.4136128e-01   2.6801586e-01   1.8509605e-01   1.0000000e+00   8.3125593e-01   2.7528594e-01  -1.0304348e-01   4.3039039e-01   3.4728008e-01   3.5690455e-01   2.7341229e-01   3.6600447e-01   4.1016246e-01   6.7368431e-01   7.9049412e-01
  -5.7434240e-01  -5.9768286e-01   7.5899257e-02  -1.7631744e-01   1.3054609e-01  -5.3729385e-02  -1.1275185e-01  -1.9688243e-01  -6.9126456e-02  -6.2733901e-02  -2.2752063e-01  -4.3768233e-01  -1.9051073e-01  -2.9727668e-01  -2.6765941e-02  -1.6644798e-01  -1.5267950e-01  -2.2017806e-01   2.3195679e-01  -2.4475533e-02   1.2665373e-01   4.0800980e-02   1.7601061e-01  -3.7227212e-03   3.6686207e-01   3.1229658e-01   1.6241385e-01   6.4101592e-02   1.2559473e-01   1.9094938e-01   4.4649454e-01   4.4849239e-01   3.3522285e-02   9.7194148e-02   2.2573252e-01   2.2397625e-01   4.5392483e-01   2.1689866e-01   1.7864153e-01  -1.5736322e-01   4.5851777e-02  -9.5737078e-03  -3.6942676e-01  -5.1167931e-01  -4.7928705e-01  -4.9767760e-01  -4.8092642e-01  -4.6171430e-01  -5.5440566e-01  -5.0883393e-01  -4.8363539e-01  -4.5381102e-01  -3.7520990e-01  -2.9918875e-01  -2.2313053e-01  -4.0939467e-01  -4.4632631e-01  -5.2798702e-01  -5.0011039e-01  -5.1572217e-01  -2.8792937e-01  -4.0170897e-01  -2.6073216e-01  -2.7375979e-01   1.7404605e-01  -8.4508164e-02  -4.1301005e-02  -8.6847585e-02  -4.2087593e-01  -4.3680215e-01   4.8030897e-01   4.9561528e-01   1.6715550e-01   1.9097027e-01   4.0610433e-01   1.5302685e-01   4.2953126e-01   4.2300624e-01  -3.9869558e-01  -2.4668353e-01  -3.0525531e-01  -3.3582841e-01   1.3547650e-01   2.0131292e-03  -3.8463063e-01  -2.8433418e-01   2.9712780e-02  -1.9618317e-01  -1.2835427e-02  -1.1048405e-01   3.2468555e-01   4.8041964e-01   2.4837746e-01   3.3519209e-01   1.3640290e-01   5.3188865e-03   2.4051812e-01  -2.5474325e-02   2.3572401e-01   3.3198847e-01  -1.2457514e-01   1.9987486e-01   1.1898555e-01   2.4269220e-01   8.3125593e-01   1.0000000e+00   2.5633553e-01   1.2098163e-02   3.1533471e-01   2.9013237e-01   3.2791736e-01   2.6784672e-01   3.3851125e-01   3.4577104e-01   5.9965350e-01   7.3664648e-01
  -2.7366001e-01  -1.4611834e-01  -1.6938931e-01  -2.0753901e-01   1.7877171e-01   1.5625070e-01  -3.4946259e-01  -1.8053206e-01  -2.0078048e-01   3.9893168e-02  -3.1709661e-01  -3.4786337e-01  -3.5191871e-01  -3.0386111e-01  -1.8300551e-01  -1.8881251e-01   1.5135357e-01   9.7497795e-02   8.4481293e-02   2.6376976e-01   3.3764848e-01   3.5198047e-01  -1.6888186e-01  -2.1015640e-01   1.7769266e-01   1.9986914e-01   3.2537758e-01   3.1760264e-01  -7.3465458e-02   1.0251343e-01  -4.3302874e-02  -3.1250692e-02  -5.9541588e-02  -1.4724072e-01  -1.3437641e-01  -1.1652879e-01   2.5318494e-01   2.7998278e-01   2.9659584e-01   9.2901132e-02   1.6985863e-01   2.7798846e-01  -1.4565286e-01  -2.4896555e-01  -2.9554335e-02  -2.6074685e-02  -2.2900116e-02  -2.1153346e-02  -8.3899927e-02  -2.1513323e-02  -2.4725154e-02   2.3981972e-02  -2.6163041e-02   2.8559962e-02   1.7474795e-01   2.8463752e-02   4.2002499e-02  -1.6622653e-02  -2.4464748e-01  -8.8908166e-02  -4.6170290e-01  -2.9758606e-01  -1.4529933e-01  -1.8359312e-01  -3.4062251e-01  -3.8986337e-01  -1.1538369e-01  -1.4438218e-01  -8.4489057e-02   5.4742785e-02   4.9147332e-01   3.4195974e-01   3.9810911e-02   1.6568238e-01   7.4672796e-02   6.6422841e-02   1.3071302e-01   1.7851870e-01  -8.5988393e-02  -9.3090668e-02   5.9548944e-02   4.3266294e-02   1.4999277e-01   2.3368894e-01  -2.7210928e-01  -1.1955802e-01   8.8965683e-02  -6.6793378e-02  -1.3469246e-01  -1.8651103e-01   2.3491279e-01   1.8546218e-01  -5.5436391e-02   4.2193977e-02   1.3549299e-01   1.5101661e-01   4.3951079e-01   2.2651203e-01   4.2152429e-01   3.4190965e-01   3.6424028e-01   2.1614148e-01   3.1679389e-01   1.9818288e-01   2.7528594e-01   2.5633553e-01   1.0000000e+00   4.9526284e-01   2.6457705e-04   6.6036672e-02   2.1617569e-01   1.8056855e-01   7.5382396e-02   1.2789538e-01   1.5685544e-02   3.3069187e-01
   1.5069266e-01   9.5304486e-02   1.4093324e-01  -2.7596226e-02  -1.1358131e-01  -1.1239305e-01  -2.9880275e-02  -4.2588130e-03  -1.4787897e-01  -8.5584794e-02   4.3800226e-02  -1.6421386e-02   1.6475394e-02   3.3092185e-02  -1.2891260e-01  -2.3644499e-01   1.7622989e-01   1.4187766e-01   2.2286510e-01   2.0124412e-01   2.1830881e-03   1.4472702e-02  -1.1446470e-01  -1.4959282e-01  -1.3701438e-01  -1.4176352e-01  -3.2488309e-02  -3.0990860e-02  -8.6927866e-02  -1.3574568e-01  -1.5222136e-01  -1.4089258e-01   3.0872742e-02  -1.1539346e-01  -9.9151542e-02  -8.7183993e-02  -3.4395216e-03   1.3830125e-01   1.2422198e-01   1.3438479e-01   2.0651110e-02   2.2309857e-01   1.4433710e-01   5.8270371e-02   1.3640355e-01   9.9952423e-02   1.2580225e-01   1.6312050e-01   1.7632950e-01   1.6754155e-01   1.2634346e-01   2.3721734e-01   1.5240382e-01   1.2359164e-01   3.5565772e-01   2.9108479e-01   2.2460712e-01   1.0796685e-01   2.2371420e-01   7.7014309e-02  -1.3253647e-02  -1.2445281e-01   9.9983905e-02   5.6563016e-03  -1.9454546e-01  -2.1061835e-01   2.0074963e-01   3.3439332e-02   1.2896044e-01   1.2342031e-01   2.2803238e-01   7.3781524e-02   3.8122330e-03  -5.9451923e-02  -2.4444392e-02  -1.2612195e-01   6.0764197e-02  -3.4188298e-02   1.5738358e-02  -8.6085368e-02   9.1999005e-02   8.9663423e-02  -7.2648152e-02   7.5208409e-02   2.4678332e-04   4.4249644e-02  -7.0098383e-02  -4.6559556e-02   3.1438676e-01   1.9020985e-01   2.5268502e-01   2.2620834e-01   3.6434941e-02   2.0266969e-01  -1.3822195e-01   9.2163213e-02   3.5864258e-01   2.3561856e-01   3.7111231e-01   4.2247017e-01   4.9243530e-01   4.5669481e-01   1.5319431e-01   3.3592035e-01  -1.0304348e-01   1.2098163e-02   4.9526284e-01   1.0000000e+00  -2.0738158e-01   3.2936738e-02   6.2990363e-02   1.5359822e-03   5.6672555e-02   1.1485274e-01   3.9362866e-02  -2.3628987e-02
  -4.4555733e-01  -5.3734941e-01  -5.2837708e-03  -2.3485682e-01   1.8981828e-01   5.5103744e-02  -8.7796310e-03   3.3689335e-02   1.5830998e-01   3.4263944e-02  -2.0845322e-01  -2.9898804e-01  -1.1903889e-01  -1.6032905e-01  -5.2688008e-02  -1.4385367e-01  -5.3782190e-02  -1.3433474e-01   2.2369881e-01   2.2448689e-02   1.2850169e-01   6.9771834e-02   2.8409679e-03  -2.0977246e-01   1.2236766e-01   1.5367233e-01   6.4593171e-02   6.3403203e-02   2.8806807e-01   2.2853906e-01   3.5924850e-01   2.3066121e-01   1.3902203e-01   2.1828961e-01   9.1856198e-03   3.3143273e-02   2.8279078e-01   8.8977627e-02  -3.8576079e-02  -1.6345503e-01   1.5193365e-02   8.0215916e-02  -2.5607876e-01  -3.1097266e-01  -4.3315167e-01  -4.7823136e-01  -4.3092584e-01  -4.3729538e-01  -4.2277051e-01  -4.9342249e-01  -4.9888979e-01  -4.7907177e-01  -4.4192439e-01  -4.5319640e-01  -3.8579516e-01  -4.7864407e-01  -4.2663463e-01  -5.3359869e-01  -3.5972172e-01  -4.5939105e-01  -9.9959658e-02  -2.0453057e-01  -8.5928942e-03  -9.7943161e-02   1.6664107e-03  -8.6668084e-02  -1.3702171e-01  -9.4133375e-02  -4.3653241e-01  -3.5155727e-01   1.4593250e-01   2.6881846e-01   3.3743069e-01   3.6433581e-01   4.3477655e-01   3.1423632e-01   3.9106189e-01   3.7625682e-01  -1.4873780e-01  -1.7134241e-01  -2.0943529e-01  -2.0284728e-01   9.4426070e-02  -1.2488733e-03  -3.9873606e-01  -4.4957995e-01  -2.9244277e-01  -2.7701915e-01  -3.1640917e-01  -4.0768078e-01   1.4101412e-01   2.1036954e-01   2.2020243e-02   6.4965714e-02   6.6757295e-01   4.2297009e-01   2.8399404e-01   2.0310095e-01   3.4100893e-02   1.1809273e-01  -7.4999550e-02   1.4057273e-01   1.8213481e-01   1.1228936e-01   4.3039039e-01   3.1533471e-01   2.6457705e-04  -2.0738158e-01   1.0000000e+00   5.5952180e-01   2.6602542e-01   3.2591862e-01   3.2830296e-01   2.7468399e-01   2.1715474e-01   4.8069886e-01
  -3.5857604e-01  -3.8316747e-01   6.3525147e-02  -1.2527352e-01   4.2703925e-02   6.6090683e-02  -6.2031872e-02   6.9406703e-02   2.7519960e-02  -5.6355562e-02  -2.3679925e-01  -2.0712136e-01  -8.9872961e-02   2.5927664e-02  -2.6447074e-02  -2.4907907e-01  -4.7267069e-02  -1.6696603e-01   1.6057602e-01   2.3070291e-02   9.8595070e-02  -1.6773613e-02   4.3989216e-02  -1.6773732e-01   1.1212046e-01   1.6039344e-01   1.0429052e-01   9.4651713e-02   1.3254425e-01   2.9698090e-02   2.4385669e-01   1.7509640e-01   1.7327663e-01   2.0610133e-01   6.4594302e-02   8.5540324e-02   2.4969869e-01   1.8715006e-01   2.0083884e-01  -1.4420646e-02   1.3857228e-01   1.1369853e-01  -1.9871000e-01  -2.9730773e-01  -3.0754568e-01  -3.3722968e-01  -2.3380524e-01  -3.0656887e-01  -2.6036834e-01  -3.1988908e-01  -2.7269739e-01  -2.0792627e-01  -1.6288236e-01  -2.1029812e-01   5.0682718e-02  -1.0403387e-01  -3.8404887e-01  -4.4437763e-01  -2.2571365e-01  -3.7950718e-01  -1.3855923e-01  -1.6197027e-01  -1.6580764e-01  -9.8883457e-02  -1.2127884e-01  -1.5040378e-01  -2.9844877e-02   1.5985713e-02  -3.9785654e-01  -3.1834431e-01   1.9327599e-01   1.7984899e-01   1.8965765e-01   1.7963290e-01   3.2908831e-01   9.2044737e-02   2.8824139e-01   2.6735666e-01  -1.9766104e-01  -2.1000624e-01  -1.5893782e-01  -8.8537111e-02   6.7582178e-02   6.1317614e-02  -3.5590370e-01  -1.6506680e-01  -1.6178202e-01  -1.2027479e-01  -8.0115940e-02  -1.6828921e-01   3.8973695e-01   2.8753814e-01   1.7398253e-01   1.8912544e-01   5.2023159e-01   4.5236924e-01   5.7354056e-01   4.3982349e-01   4.6573920e-01   3.1541512e-01  -4.1635143e-02   2.6997802e-01   3.4797465e-01   3.1981688e-01   3.4728008e-01   2.9013237e-01   6.6036672e-02   3.2936738e-02   5.5952180e-01   1.0000000e+00   4.7585629e-01   5.7967708e-01   4.3321765e-01   4.8277975e-01   2.8991754e-01   2.4431724e-01
  -1.7588393e-01  -3.1367871e-01   1.5960894e-02  -3.1372906e-02  -3.8880195e-02  -8.2255002e-02  -5.6138926e-02   1.6506121e-02  -1.9720064e-02  -6.5594531e-02  -2.5303766e-01  -2.0741359e-01  -1.4252630e-01   1.2212788e-06  -2.4891863e-02  -1.6138498e-01  -1.3693893e-01  -3.3805272e-01   1.2974342e-01  -3.8871877e-02  -1.1971068e-01  -1.6316573e-01   3.8672932e-02   2.2068441e-02   1.9075162e-01   1.2092333e-01   3.7853258e-02  -2.8107490e-02  -2.7206041e-02  -2.1098297e-02   2.5291736e-01   2.8564991e-01  -8.1454083e-02  -3.5457049e-02   2.6828259e-01   2.3299787e-01   3.2601763e-01   1.0688722e-01   1.1348141e-01  -7.6600352e-02  -4.7048062e-02  -9.8381569e-02   2.0943871e-01   6.0385735e-02  -6.4563426e-02  -1.3491766e-01   4.6262615e-02   6.1775109e-02  -1.4827058e-01  -2.2748640e-01  -7.1659156e-02  -2.4707907e-01  -9.1851400e-02  -8.5006150e-02   6.2690931e-02  -1.4198142e-01  -2.1389023e-01  -2.6416157e-01  -3.3198418e-01  -4.4057108e-01  -1.3838041e-01  -1.0742342e-01  -3.7619161e-01  -2.2717198e-01   4.1275116e-02   1.6533519e-03   6.0422004e-02  -1.8390126e-02  -1.3175893e-01  -2.4321213e-01   2.3148808e-01   2.2488416e-01   1.1334465e-01   5.2025853e-02   2.8801101e-01   9.7584689e-02   3.1933220e-01   2.9394300e-01  -7.5043430e-02  -1.7372233e-01  -1.7463307e-01  -1.4127722e-01   7.8172705e-02  -9.8374278e-02  -1.9300703e-01  -1.0083121e-01  -5.2578037e-02  -2.6215300e-01  -9.1893584e-02  -2.0569053e-01   3.8021615e-01   3.1110907e-01   2.3650320e-01   3.1412370e-01   1.9613306e-01   3.0401086e-01   6.0987701e-01   4.4260301e-01   5.0233369e-01   5.1682012e-01  -3.1233214e-02   2.2870358e-01   3.3294609e-01   4.3803462e-01   3.5690455e-01   3.2791736e-01   2.1617569e-01   6.2990363e-02   2.6602542e-01   4.7585629e-01   1.0000000e+00   6.7592302e-01   5.7509566e-01   5.1588736e-01   3.7858208e-01   1.7579081e-01
  -1.9260208e-01  -2.3986025e-01   1.2186239e-01  -1.8670498e-02   2.2468262e-01   2.0605621e-01  -1.9474150e-02   1.7135644e-01   1.7683665e-01   1.2210338e-01  -2.1136535e-01  -2.1784553e-01  -9.4675682e-02  -5.2746206e-02   5.0995123e-02  -1.4977899e-01  -5.3242924e-02  -1.9978109e-01   2.2109961e-01   1.0934178e-01   1.0305179e-01   2.3971572e-02   2.6104510e-02  -3.7688294e-02   2.5254784e-01   2.6000365e-01   1.9202383e-01   1.6536054e-01   7.8803545e-02   1.8096605e-01   2.7814221e-01   2.4272871e-01   1.1642996e-01   2.0767737e-01   4.0115919e-02   7.2428241e-03   2.6445364e-01   1.7855502e-01   1.7767413e-01  -6.8821284e-02   1.8783661e-01   5.2653420e-02   4.1135188e-02  -1.1026974e-01  -8.1658882e-02  -1.8511090e-01   7.1170726e-03  -2.8647862e-02  -1.0615619e-01  -1.6729435e-01   8.7475738e-03  -1.5983739e-01   5.7738491e-02   7.1097072e-02   1.7436692e-01   7.2952311e-03  -2.6484819e-01  -2.3404276e-01  -3.3058061e-01  -3.0848927e-01  -1.3749977e-01   3.5292589e-02  -2.4067516e-01   2.0543191e-02  -7.8725818e-02  -1.3426200e-01  -1.8155035e-01  -1.5550322e-01  -2.2803946e-01  -1.9308475e-01   2.4545142e-01   1.6152280e-01   1.9844205e-01   2.2962590e-01   3.0299570e-01   1.9948261e-01   2.8739229e-01   3.5244355e-01  -7.1452681e-02  -9.0084676e-02  -2.3675744e-02  -4.4160840e-02   1.7365501e-01   9.2709807e-02  -1.7048069e-01  -9.2875280e-02  -8.9138604e-02  -1.5250989e-01   1.2652532e-02  -4.2443817e-02   4.5378667e-01   3.9514507e-01   2.3263339e-01   2.8768020e-01   3.3285641e-01   3.1348037e-01   5.8898367e-01   5.9274326e-01   6.3985163e-01   6.1364109e-01   8.6837186e-02   3.0135239e-01   4.7545604e-01   4.7806929e-01   2.7341229e-01   2.6784672e-01   1.8056855e-01   1.5359822e-03   3.2591862e-01   5.7967708e-01   6.7592302e-01   1.0000000e+00   7.9804991e-01   6.6553923e-01   3.4010812e-01   8.3930291e-02
  -2.2707451e-01  -2.9388920e-01   1.1827378e-01   6.2468715e-02   6.0562586e-02   5.8298456e-02   1.1282882e-01   2.4018691e-01   2.3593451e-01   1.1623702e-01  -1.2254967e-01  -5.1447294e-02   8.7210274e-03   5.1354301e-02   1.2236526e-01  -3.5248162e-02  -1.5045492e-01  -2.6420625e-01   1.1894757e-01   7.0791873e-03  -9.6531764e-02  -1.7818268e-01   6.9019129e-02   8.0309332e-02   8.4323680e-02   6.7267764e-02  -5.6981781e-03  -3.8658201e-02  -3.0721822e-03   1.9454144e-02   1.7570695e-01   1.8367436e-01   1.0656873e-02   1.1033147e-01   1.1653639e-01   1.3443498e-01   2.3120273e-01   6.6280457e-02   3.4793878e-02  -1.8482579e-01   1.6137548e-02  -7.4531833e-02   9.7593608e-02  -1.0186464e-01  -1.9938584e-01  -2.9396558e-01  -9.8506215e-02  -1.2537327e-01  -1.7091851e-01  -2.6718427e-01  -5.1465459e-02  -2.2295807e-01   1.9781607e-02  -1.2779761e-02   7.1891703e-02  -8.5838306e-02  -2.8715075e-01  -3.3900979e-01  -2.7050225e-01  -3.2738007e-01   6.5544674e-02   1.0708881e-01  -1.7916019e-01   3.8170973e-02   1.2524318e-01   1.1009972e-01  -1.2001042e-01  -7.7866276e-02  -1.7137684e-01  -1.8674572e-01   1.5645268e-01   1.3022674e-01   1.1216857e-01   1.9120334e-01   2.4598968e-01   1.8574641e-01   2.9267626e-01   3.1460594e-01  -1.3138701e-01  -1.1037015e-01  -8.0951637e-02  -6.3054230e-02   1.8435718e-02  -3.3954955e-02  -1.0145481e-01  -1.2812027e-02  -2.1848495e-01  -2.3038295e-01   2.0617026e-01   1.0120284e-01   5.4782867e-01   5.2340328e-01   5.0017284e-01   5.1195623e-01   2.6015614e-01   3.1188804e-01   4.2415717e-01   4.3955998e-01   4.9408193e-01   5.8657743e-01   1.2879246e-01   4.3798705e-01   5.1780581e-01   5.6687791e-01   3.6600447e-01   3.3851125e-01   7.5382396e-02   5.6672555e-02   3.2830296e-01   4.3321765e-01   5.7509566e-01   7.9804991e-01   1.0000000e+00   7.7005702e-01   4.7056968e-01   1.7545421e-01
  -2.9075346e-01  -3.9629691e-01   2.8498289e-01   2.1741570e-01   5.9325497e-02   7.1373905e-02   1.7186362e-01   2.7297105e-01   2.4562802e-01   1.5513869e-01  -2.0821705e-01  -1.7444818e-01  -5.1742222e-02  -3.7788570e-03   2.4805266e-01  -3.9909141e-03  -2.8210671e-01  -3.8181976e-01   1.9283521e-02  -1.6385429e-01   3.6258345e-02  -8.8415343e-02   2.1819212e-01   1.4323716e-01   2.3416783e-01   2.0408072e-01   1.0827705e-01   5.6152678e-02  -8.6474747e-03   1.9493578e-02   2.4753763e-01   2.6614582e-01  -1.1801110e-01   4.1607009e-02   2.0997565e-01   2.3358662e-01   2.6366229e-01   1.0758216e-01   1.3834612e-01  -1.0023277e-01  -6.0233757e-03   1.0875210e-01   4.1078727e-02  -9.1170755e-02  -3.0991862e-01  -3.7974910e-01  -2.4088017e-01  -2.4657310e-01  -2.3383101e-01  -2.6837390e-01  -1.2400371e-01  -1.8229553e-01  -9.7022934e-02  -1.6172428e-01   2.6680101e-02  -1.5327371e-01  -3.8617977e-01  -4.2707548e-01  -2.6741964e-01  -3.3252711e-01   7.9876266e-02   5.6735378e-02  -3.5473808e-01  -9.0103727e-02   1.7635000e-01   2.0975531e-01  -9.9028071e-02  -5.9040192e-02  -3.0021334e-01  -3.2799937e-01   2.0094648e-01   1.9764244e-01   1.8700876e-01   2.0376055e-01   3.0926944e-01   2.2750744e-01   3.7436214e-01   4.1659691e-01  -2.7721385e-01  -2.1261653e-01  -2.5429607e-01  -2.1116782e-01  -7.3859327e-02  -1.6456076e-01  -2.9110637e-01  -9.9823656e-02  -1.7853450e-01  -2.7886909e-01   3.0325336e-01   1.4153134e-01   4.8618126e-01   4.5270345e-01   4.1091660e-01   4.2906211e-01   2.7731410e-01   3.6040088e-01   4.4355751e-01   4.5805081e-01   4.0111553e-01   5.0233368e-01   1.2273929e-01   3.9172307e-01   6.4969270e-01   6.6344556e-01   4.1016246e-01   3.4577104e-01   1.2789538e-01   1.1485274e-01   2.7468399e-01   4.8277975e-01   5.1588736e-01   6.6553923e-01   7.7005702e-01   1.0000000e+00   6.0527594e-01   1.5312489e-01
  -2.9472320e-01  -4.4352017e-01   4.4325655e-01   2.8474867e-01  -2.3560034e-01  -3.3253614e-01   2.7769160e-01   8.1983136e-02   4.4358197e-02  -8.0377461e-02   3.7345654e-02  -9.7746245e-02   1.0504372e-01   6.5873077e-02   2.7929080e-01   2.4227330e-02  -3.1045896e-01  -3.7446718e-01   1.0110431e-01  -1.7434495e-01  -1.0454211e-01  -3.2619187e-01   5.6072457e-01   3.9565922e-01   2.3915572e-01   7.2390309e-02  -1.0572259e-01  -2.4070274e-01  -2.1685208e-02  -1.8969331e-02   4.5321805e-01   4.9393423e-01  -5.6699460e-02   1.2682797e-01   4.9571112e-01   4.9152674e-01   3.2713074e-01   2.6016474e-02   9.4529554e-02  -1.8694455e-01  -5.6017432e-02  -5.2442436e-02  -8.7282875e-02  -1.5426688e-01  -4.4583698e-01  -5.5375926e-01  -4.3120789e-01  -3.9224290e-01  -5.1981765e-01  -5.3625311e-01  -3.9819472e-01  -4.5327589e-01  -3.6643428e-01  -3.9417159e-01  -2.4228966e-01  -3.8865898e-01  -4.9262934e-01  -5.5917009e-01  -3.8273581e-01  -5.3676434e-01   1.6298648e-02  -1.3328466e-01  -3.8610065e-01  -2.2686263e-01   5.2913551e-01   3.4363551e-01  -3.1209669e-02  -7.2820070e-02  -3.2615120e-01  -4.4997747e-01   1.9754630e-01   3.0111598e-01   2.4370962e-01   1.3423330e-01   4.1324411e-01   2.2936757e-01   4.4465447e-01   4.2557130e-01  -3.1153731e-01  -2.0429300e-01  -3.4773841e-01  -3.1175503e-01  -7.7380074e-02  -3.4824060e-01  -1.3932218e-01  -1.1357486e-01  -9.9265442e-02  -3.6156552e-01   4.2284622e-01   2.0143990e-01   3.3984686e-01   5.2874574e-01   5.1492961e-01   5.6155110e-01   7.9759394e-02   1.8200507e-01   1.2743453e-01   1.8317418e-01   5.0533283e-02   3.1904181e-01  -3.3079586e-01   1.5648104e-01   2.8860417e-01   3.6748460e-01   6.7368431e-01   5.9965350e-01   1.5685544e-02   3.9362866e-02   2.1715474e-01   2.8991754e-01   3.7858208e-01   3.4010812e-01   4.7056968e-01   6.0527594e-01   1.0000000e+00   2.6286557e-01
  -6.4506117e-01  -6.2487579e-01  -1.8340825e-01  -4.7862249e-01   1.9703633e-01   3.4505077e-02  -2.6752570e-01  -2.6228549e-01  -8.2948852e-02  -1.1155126e-01  -4.2146726e-01  -4.9108404e-01  -3.4376806e-01  -3.9141871e-01  -1.5202335e-01  -2.6188489e-01  -3.0365060e-02  -2.7727995e-02   8.5503721e-02  -3.0822557e-02   1.9492569e-01   1.4537150e-01  -1.8249786e-01  -3.3002767e-01   2.0346624e-01   2.0648021e-01   1.4261993e-01   1.3983969e-01   2.4612674e-01   2.4270366e-01   2.3436202e-01   1.5011233e-01   6.1610006e-02   5.7135437e-02  -5.7639070e-02   1.7163895e-02   4.5142374e-01   2.8182476e-01   1.4898719e-01  -9.9997207e-02  -2.4872547e-02   8.1368472e-02  -4.2263434e-01  -5.8538848e-01  -4.1163278e-01  -3.9297625e-01  -4.2417451e-01  -4.6728556e-01  -4.7039248e-01  -4.3069672e-01  -4.6529848e-01  -3.7671594e-01  -3.1169906e-01  -2.8672535e-01  -1.3723824e-01  -3.6468207e-01  -3.5964468e-01  -4.5281537e-01  -4.1051516e-01  -4.0815829e-01  -3.1222218e-01  -4.4797531e-01  -1.2190217e-01  -1.8123831e-01  -1.3708693e-01  -3.1773867e-01  -1.0091867e-01  -6.9551325e-02  -3.8174004e-01  -2.8143513e-01   3.8258709e-01   4.0959139e-01   1.0243273e-01   2.0699811e-01   2.6750756e-01   9.5373394e-02   3.4727485e-01   3.5111828e-01  -3.3773157e-01  -2.5482947e-01  -2.5327952e-01  -2.8179337e-01   6.2872811e-02   1.1366684e-01  -5.9397847e-01  -3.7515373e-01  -4.5447974e-02  -1.8338974e-01  -2.9043695e-01  -3.3479872e-01   2.4790769e-01   3.2342035e-01   3.4399688e-02   1.0166415e-01   2.9009534e-01   8.9387010e-02   2.9166956e-01  -3.2705429e-02   2.0461425e-01   1.6331511e-01   3.7592538e-02   1.9819514e-01   1.3800174e-01   8.3244794e-03   7.9049412e-01   7.3664648e-01   3.3069187e-01  -2.3628987e-02   4.8069886e-01   2.4431724e-01   1.7579081e-01   8.3930291e-02   1.7545421e-01   1.5312489e-01   2.6286557e-01   1.0000000e+00
