# Supplementary material for: “I Know that You Know that I Know”: Neural Substrates Associated with Social Cognition Deficits in DM1 Patients
Source: PLoS One. 2016 Jun 3;11(6):e0156901. doi: 10.1371/journal.pone.0156901 (PMC4892543; doi:10.1371/journal.pone.0156901)
Supplement: S2 File — Adjacency matrices obtained by graph theory bases analysis illustrating the intra-nodal correlations in individual subjects (DM1 patients and controls) (ZIP) [file pone.0156901.s002.zip › Adjacency_matrices/Sub_25.txt]

   1.0000000e+00   8.2740684e-01  -2.5507920e-01  -2.9379122e-01   1.5854146e-01   1.7582324e-01  -1.5300380e-03   6.5640700e-02   5.4674094e-02   8.6921242e-02   2.5636974e-01   9.7250643e-02   1.4893757e-01   7.2593338e-02   1.3997673e-01  -8.2450794e-02   1.5921617e-01   3.3686844e-01   6.4730949e-01   4.2483250e-01   2.9589893e-01   5.5272047e-02  -3.7830854e-01  -4.8582305e-01  -3.5112382e-02  -6.4668189e-02   2.0311688e-02  -3.6138844e-02  -4.1806456e-02   5.0110537e-02  -1.7580211e-01  -1.4005542e-01   4.6648972e-01   3.4374908e-01  -4.1181397e-01  -5.4353936e-01   1.0031346e-01  -1.5548939e-02   8.3415378e-02   1.1132015e-01   9.9049802e-02  -6.9042429e-02   2.9202690e-01   2.1494133e-01   1.4351429e-01   1.0842290e-01   4.2740698e-01   4.8402560e-01   2.1228738e-01   6.4231754e-02  -1.0239414e-01  -2.2600173e-01   2.6620501e-01   3.9097743e-01   1.2601060e-01   1.3372483e-01   8.0997376e-01   7.7107382e-01   2.1212274e-01   2.4726676e-01   2.6616061e-01   3.7381988e-01  -5.6579642e-03   2.0097168e-01  -4.3402393e-01  -4.0134880e-01  -5.7077413e-02  -2.0325485e-01   3.9994978e-01   3.7627721e-01   2.7474053e-01   1.7167867e-01   1.6699202e-01   2.3721921e-01   1.2418962e-01   1.7710010e-01   1.5569071e-01   3.0138427e-01   3.7217740e-01   5.5480837e-02   2.1011375e-01   3.0469607e-01   3.8347932e-01   4.2477742e-01  -8.7566498e-02   7.9422408e-02   2.5986132e-01   1.1694326e-01  -2.8216892e-01  -3.6693300e-01  -2.7001124e-01  -2.5031569e-01  -4.2390404e-01  -2.3052630e-01  -5.1336616e-01  -4.0667257e-01  -4.2555854e-01  -2.4154880e-01  -2.9107297e-02  -9.4384271e-02   3.3139910e-01   9.4613808e-02  -5.1679184e-02  -1.9820250e-01  -5.3840572e-01  -4.4870048e-01  -1.5544371e-02  -2.8055558e-01  -4.5076232e-01  -4.3394122e-01  -2.1673029e-01  -4.5651832e-01  -4.6931944e-01  -3.3069863e-01  -5.4855494e-01  -5.0339090e-01
   8.2740684e-01   1.0000000e+00  -2.0684622e-01  -2.0809099e-01   1.2515183e-01   3.4147943e-02   3.4864438e-02  -2.2794227e-02   6.5628541e-02  -2.2705426e-04   1.0267294e-01   1.1209390e-01   2.8067473e-02   6.7762943e-02   1.4178353e-01  -1.2400369e-01   3.1172525e-01   4.4208134e-01   6.8323719e-01   5.7668158e-01   2.1845669e-01   4.8290370e-02  -3.5862095e-01  -5.3018576e-01  -1.1659980e-02  -9.7640771e-02  -3.4495699e-02  -9.9582953e-02   9.9518397e-02   2.0054066e-01  -2.9806944e-02  -1.0238971e-01   5.5677096e-01   4.5707012e-01  -4.2815420e-01  -5.6319401e-01   8.5144523e-02  -5.8548238e-02   4.1270241e-03   6.1776327e-02   9.6933061e-02  -3.1587187e-02   2.1753193e-01   1.5471529e-01   7.8815037e-02   4.2431732e-02   3.2419100e-01   3.6102149e-01   1.2838409e-01  -2.3242403e-02  -1.8964355e-01  -3.0831114e-01   1.5397105e-01   3.0619316e-01   3.2597176e-03   3.8346586e-02   8.0561940e-01   7.6983707e-01   1.3297131e-01   1.6851111e-01   1.4837577e-01   1.7318672e-01   3.5250879e-02   1.8769690e-01  -4.4440236e-01  -5.0008707e-01  -9.2512037e-02  -2.6527876e-01   4.0283997e-01   3.3568939e-01   2.2855871e-01   1.2220214e-01   2.5378631e-01   3.4423641e-01   1.3441945e-01   2.1662529e-01   1.8949961e-01   2.5774589e-01   5.2643118e-01   1.9716518e-01   3.4817157e-01   4.4048898e-01   3.6724343e-01   4.1180991e-01  -1.7566455e-01   1.0427595e-01   1.2421672e-01   2.7110076e-02  -3.5154750e-01  -4.2562002e-01  -3.6793719e-01  -3.3189429e-01  -5.1706429e-01  -2.6442185e-01  -5.1226659e-01  -4.5234399e-01  -4.5987536e-01  -3.2747812e-01  -8.6981436e-02  -1.2724709e-01   3.5819262e-01   8.5138123e-02  -6.8733508e-02  -1.6524507e-01  -4.2422158e-01  -3.7725946e-01   6.4585348e-02  -1.4006620e-01  -4.5332657e-01  -4.6193973e-01  -2.6483341e-01  -4.4061658e-01  -4.5078229e-01  -2.2481586e-01  -5.0437954e-01  -4.0606503e-01
  -2.5507920e-01  -2.0684622e-01   1.0000000e+00   3.9079162e-01  -2.2351484e-01  -4.2200119e-01   6.4756072e-01  -1.1645556e-01  -1.4425653e-01  -3.9606220e-01   7.5077245e-03  -2.1638367e-01   1.4795332e-01  -2.1146423e-01   2.0417964e-01  -2.5624001e-01  -4.2422218e-01  -3.6214652e-01  -5.3063460e-02  -1.3529217e-01  -2.6294799e-01  -2.7860652e-01   7.9173650e-01   3.3891427e-01  -2.8664133e-02  -2.2769544e-01  -1.0856578e-01  -1.4674450e-01  -2.0951165e-01  -3.1882338e-01   2.3518245e-01   2.3442916e-01  -1.8957757e-01  -2.1913544e-01   4.0338734e-01   1.6241280e-01   1.9587850e-01   1.8804890e-01   6.5597328e-02   1.5597010e-01  -3.1033009e-02  -1.0810543e-01   3.4457551e-01   3.9232783e-01   6.3014307e-02   2.4604483e-02   2.4018988e-01   2.7699380e-01   3.7524067e-02  -9.7297349e-02   2.4615124e-02   4.6549862e-02  -4.0729694e-02   3.3400910e-02   3.8061876e-02   2.4392779e-01  -3.4866750e-01  -2.0546254e-01  -9.2963833e-02  -3.6581692e-02  -1.1393180e-01  -2.3885729e-01  -3.4697388e-01  -2.3802848e-01   5.8950420e-01   1.0277972e-01   2.6987641e-01   4.2755425e-02  -2.1845827e-01  -2.2575618e-01   1.7270910e-01   2.1802941e-01  -1.0877348e-01  -2.2937780e-01  -1.2094545e-01  -9.3198123e-02   1.0827971e-01  -6.1763250e-02  -3.3334217e-01  -3.1907230e-01  -5.0536868e-01  -4.7017360e-01   2.0869542e-01  -3.8071001e-01   3.2609986e-02  -2.7442826e-01   9.9181696e-02   1.1671247e-01   1.1168077e-01   1.5159970e-01   9.1712699e-02   3.1338117e-01   2.9516908e-01   2.2735333e-01  -1.0101517e-01  -5.2295454e-02  -2.3910704e-03  -4.2365225e-03   1.0717848e-02   2.1763925e-01  -4.5563086e-02   1.0827585e-01   2.6135776e-03   1.2465107e-01   8.6084464e-02   1.0194451e-01   2.9815241e-02  -1.1182482e-02  -1.0930897e-01  -1.1063785e-01   4.7741128e-02  -9.1711841e-03   1.7716465e-01  -3.0649603e-02   1.1483380e-01   2.5179086e-02
  -2.9379122e-01  -2.0809099e-01   3.9079162e-01   1.0000000e+00  -1.4464019e-01  -2.8116045e-02   4.4501735e-01   5.0211554e-01   1.0539985e-01   1.0598834e-01  -2.2982007e-01   3.8527314e-02  -1.0086933e-01  -3.8404991e-02  -6.3511718e-02   6.9818269e-02  -3.9231602e-01  -4.8457157e-01  -7.8973471e-02  -8.6970756e-02  -2.2472839e-01  -1.3210197e-01   3.4792649e-01   3.9089574e-01  -1.1367098e-01  -1.3663819e-01  -1.6818835e-01  -8.6679663e-02  -2.0085309e-01  -2.7088506e-01   1.1528699e-01   2.5173832e-01  -2.6973025e-01  -1.9875112e-01   2.2916989e-01   1.9861606e-01  -1.7414725e-01   2.9751666e-03  -2.9511172e-01  -1.2106400e-01  -3.1016928e-01  -3.1374256e-01   1.8907184e-01   2.2400525e-01   1.0519874e-01   1.3756423e-01  -4.9653725e-02  -2.2089204e-02  -1.8892341e-02   8.8835167e-02   3.3924843e-02   1.5004970e-01  -1.8987358e-01  -1.5731285e-01  -2.1999972e-01  -5.2147809e-02  -4.5787141e-01  -2.9332784e-01   3.2991945e-03   1.4120069e-01  -1.5583443e-01   3.0455590e-02  -2.2903065e-01  -7.9622059e-02   3.2623890e-01   4.1887321e-01   3.4580336e-01   3.5588906e-01  -1.5523174e-01  -1.2467997e-01   1.1935112e-01   2.6945383e-01  -3.3829921e-01  -3.4556040e-01  -3.4954325e-01  -3.5731961e-01  -1.1923332e-01  -1.7185942e-01  -3.5382272e-01  -3.6194799e-01  -2.0247848e-01  -2.6154380e-01  -1.1301445e-01  -3.1374942e-01   2.0039017e-01   2.8306912e-02  -1.7931105e-01  -1.3525227e-01  -9.2990858e-02   1.9129421e-01   2.5334054e-01   2.5734811e-01   3.9173405e-01   2.7641117e-01   1.2070993e-01   1.2137143e-01  -6.8760073e-02  -3.2892037e-02   1.5750731e-01   1.2653305e-01   2.2592024e-02   1.7388470e-01   7.5372755e-02   6.2168269e-03  -2.3681919e-02  -1.1174091e-01   4.9637548e-02  -1.8448771e-02   1.5588663e-01  -6.3154989e-02  -2.3239544e-01   1.2113632e-01   1.5075514e-01   4.0242877e-03  -1.7322887e-02  -1.4575703e-02
   1.5854146e-01   1.2515183e-01  -2.2351484e-01  -1.4464019e-01   1.0000000e+00   7.7943901e-01  -2.9411887e-01  -2.5932911e-01   5.6410704e-01   2.5006842e-01  -2.0871406e-01  -1.9345176e-01  -3.4291229e-01  -1.1377399e-01   3.6390216e-01   2.4862717e-01   7.4218867e-04  -1.5348463e-01   2.2709299e-03   2.2680093e-01   7.9261880e-01   8.4717751e-01  -2.9776831e-01  -7.6627757e-02   7.2506597e-01   6.4563256e-01   8.5595459e-01   8.1884730e-01  -1.4066853e-02   1.4279207e-02  -4.0284724e-01  -4.3063025e-01  -3.0880611e-01  -3.0180551e-01  -4.0981293e-01  -2.3006693e-01   1.7287948e-01   2.0683921e-01   1.6593869e-01   1.3953839e-01   1.0601041e-01  -5.9764980e-03  -7.7924294e-02  -4.8926144e-02  -5.5988680e-04   8.6365838e-02  -9.8817536e-02  -1.1388455e-01   1.4348861e-01   5.3965124e-02   1.9164072e-01   6.1969104e-02   3.0413524e-01   2.8642541e-01   1.4164734e-01  -3.4170940e-02   1.2873180e-01   7.5822139e-02   6.0539402e-02  -7.7623764e-03  -2.0382010e-01  -2.5808269e-01  -1.2072350e-01  -2.2110760e-01  -3.6972719e-01  -3.9781586e-01  -3.3791691e-01  -3.9196803e-01   2.4345393e-01   3.6921479e-01   3.0654700e-01   3.3878514e-01  -1.6012519e-01  -3.0745736e-02  -2.4606398e-01  -1.9463826e-01   2.0680948e-01   2.8789359e-01   3.0956956e-02  -2.2845908e-01   2.3381353e-01  -3.3285263e-02   7.9991010e-02   3.1921675e-02   6.3007042e-02   1.4585387e-01   1.7240978e-01   9.8482228e-02  -5.8859399e-02   2.9506478e-02  -1.3783411e-02  -7.3211244e-02   6.7094940e-02  -1.0344756e-01  -1.6281497e-01  -2.2843404e-01  -3.4425726e-01  -3.4606074e-01  -1.3715192e-01  -7.4489695e-02  -2.5868984e-01  -9.4388022e-02  -1.2687264e-01  -7.9956311e-02   1.3479269e-01   1.2414580e-01   4.0413527e-01   6.9576512e-02  -6.4472471e-02  -2.4220695e-01  -3.6083920e-01  -1.2626652e-01   9.3564389e-02  -1.0555963e-01  -1.2371641e-01   1.3724365e-01
   1.7582324e-01   3.4147943e-02  -4.2200119e-01  -2.8116045e-02   7.7943901e-01   1.0000000e+00  -2.9795387e-01   8.1345532e-02   5.5777394e-01   5.5823575e-01  -1.2614278e-01  -6.2778878e-02  -2.5545612e-01  -3.7952860e-02   2.8824129e-01   4.2217387e-01   2.3061000e-02  -1.2245157e-01   4.7792737e-02   1.0265608e-01   6.8716360e-01   7.2117787e-01  -4.5863015e-01  -1.3528479e-01   4.5033094e-01   5.2971297e-01   6.1620997e-01   7.1790128e-01   4.9676393e-02   5.1840467e-02  -3.8288793e-01  -3.5387035e-01  -2.6464238e-01  -2.4356861e-01  -5.2132587e-01  -3.2179329e-01  -4.7783717e-02   4.0479353e-02  -2.9438874e-03  -7.3459849e-02  -9.2032705e-04  -7.5896570e-02  -9.8784903e-02  -8.7367214e-02   1.3161891e-02   7.4937166e-02  -1.7416968e-01  -2.1437982e-01   1.6999016e-01   1.8817112e-01   1.3200458e-01   1.4490113e-01   1.5998560e-01   1.5302455e-01   6.5615840e-02  -1.5897120e-01   5.2257582e-02   4.5368785e-03   2.2566451e-01   1.3086749e-01  -5.3042393e-02   6.1700597e-03   3.5173721e-02  -7.6062617e-02  -4.9137534e-01  -1.6305816e-01  -2.2805037e-01  -2.0166880e-01   2.0580104e-01   3.2219515e-01   2.7096318e-01   2.9668911e-01  -1.1688740e-01   2.3116840e-02  -1.5943106e-01  -1.2969776e-01   1.1932036e-02   1.1402272e-01   2.5402404e-02  -1.8329159e-01   3.0731423e-01   2.4030040e-02   3.3563142e-02   1.1653188e-01   4.5351615e-02   9.1791041e-02  -1.0266248e-02  -1.4825517e-01  -1.5261877e-01  -4.9869145e-03   9.6818768e-02  -2.9421893e-02   9.1961748e-02  -5.8537120e-04   7.7820739e-03  -9.3025052e-02  -2.8808815e-01  -2.5747322e-01   3.0419431e-02  -2.8781503e-03  -4.4101306e-02   5.7761268e-02   1.2513665e-01  -2.9087807e-02   7.7623523e-03   1.3530032e-03   2.2445948e-01   7.0994644e-02   8.2186998e-02  -2.0859797e-01  -4.6011222e-01  -6.6883017e-03   4.4046168e-02  -5.2942284e-02  -1.9545036e-01   4.3252194e-02
  -1.5300380e-03   3.4864438e-02   6.4756072e-01   4.4501735e-01  -2.9411887e-01  -2.9795387e-01   1.0000000e+00   3.8069886e-01   5.5349847e-02  -1.6272655e-01   1.6670630e-01   1.4944918e-01   3.3072645e-01   4.4239830e-02   9.3408436e-02  -1.3187278e-01  -3.0224682e-01  -1.2048504e-01   1.4233386e-01  -9.4016662e-02  -2.7640487e-01  -3.6920801e-01   4.2812141e-01  -1.4460950e-03  -3.2187536e-01  -4.2428008e-01  -3.4085000e-01  -3.6955173e-01  -1.3124478e-01  -2.6380745e-01   1.6373191e-01   1.8517770e-01   1.3368064e-01   1.1218416e-01   1.5782407e-01  -5.1002853e-02  -9.7152206e-02  -5.4397258e-02  -1.9844474e-01  -7.1918600e-02  -2.4772474e-01  -1.3033916e-01   3.2046180e-01   3.4126924e-01   6.5721712e-02  -2.8530332e-03   2.4763883e-01   2.9144039e-01   4.1007220e-02  -1.7721818e-02  -1.1871749e-01  -5.9077216e-02  -1.9755221e-01  -7.2233018e-02  -1.5454592e-01   1.3355834e-01  -1.6107804e-01  -1.1948370e-01   5.6368500e-02   9.6258472e-02   2.5107022e-01   1.2330811e-01  -6.5792308e-02   9.7261213e-02   3.7698806e-01   2.3249682e-01   3.5511485e-01   1.2706864e-01  -1.7399839e-01  -3.1178053e-01   2.8927953e-01   2.2813776e-01   1.3729197e-01   3.0208143e-03   1.4189734e-01   1.2993748e-01  -5.2804781e-02  -1.3891161e-01  -2.8118898e-01  -3.0834531e-01  -3.7506060e-01  -2.7884277e-01   7.8512406e-02  -1.1680024e-01  -1.8266218e-01  -3.4212708e-01  -6.1744788e-02  -1.1311328e-01  -5.9303339e-02   3.4972600e-02   6.7425299e-04   2.2001935e-01   1.1932183e-01   2.6324531e-01  -1.5609625e-01  -2.9458196e-02   5.0263833e-03   9.5546408e-02   6.7808428e-02   2.1569491e-01   1.0417685e-01   3.3794602e-01   1.0374785e-01   2.0408360e-01  -2.7721940e-01  -2.2647174e-01  -1.5814947e-01  -1.6564665e-01  -1.4377333e-01  -1.0892535e-01   4.9046227e-02  -6.2268120e-02  -1.0142899e-01  -2.9784320e-02  -1.7087996e-01  -2.7529350e-01
   6.5640700e-02  -2.2794227e-02  -1.1645556e-01   5.0211554e-01  -2.5932911e-01   8.1345532e-02   3.8069886e-01   1.0000000e+00   7.3348010e-02   4.3199443e-01   1.7564479e-01   4.2652498e-01   2.7559212e-01   3.3962753e-01  -6.3125603e-02   3.9232832e-01  -1.0938161e-01  -3.3247913e-02  -8.6788399e-02  -2.9298112e-01  -2.2820057e-01  -2.5326084e-01   1.0028263e-03   1.5478560e-01  -2.9413027e-01  -1.8778604e-01  -3.2907959e-01  -2.8742570e-01  -1.5364865e-01  -1.3034321e-01  -1.0829240e-02   2.4534080e-01   3.7290090e-02   1.1640820e-01  -2.2830799e-02   1.9604890e-02  -2.9423677e-01  -2.0595069e-01  -2.3996235e-01  -2.1470097e-01  -2.4954553e-01  -2.3559539e-01  -2.5359079e-02  -1.7249643e-02  -2.4443460e-02   3.1054177e-02  -8.2892410e-02  -1.9023125e-02  -2.8690894e-02   2.5229760e-01  -5.1129023e-02   1.4380361e-01  -2.0104819e-01  -1.8982393e-01  -1.2435315e-01   1.6528561e-02  -1.3534579e-01  -1.5407592e-01   1.6880388e-01   2.0367462e-01   3.8785482e-01   6.0852028e-01   2.3095732e-01   4.4722981e-01  -7.0609025e-03   5.7001377e-01   1.5140340e-01   2.5721417e-01  -1.9346960e-01  -2.6512876e-01  -6.8906790e-03  -2.8541830e-02  -5.8251422e-02  -3.5438335e-02  -1.0897798e-02  -3.7277127e-02  -2.3374869e-01  -1.7268884e-01  -9.7675701e-02  -1.0186198e-01   1.0053690e-02   9.1021642e-02  -1.5443325e-01   1.1173974e-01   2.4968138e-02  -6.5690247e-02  -2.1228813e-01  -3.3442641e-01  -3.6270864e-02   7.7288906e-02   1.3138141e-01   9.7072600e-02   6.6193760e-02   1.3477169e-01   1.1368739e-01   2.1839421e-01   1.1892510e-02   1.9318632e-01   2.5018619e-01   1.0311891e-01   1.6886843e-01   2.4748613e-01   2.0675585e-01   2.3732970e-02  -4.2266876e-01  -3.9920048e-01  -3.1761826e-01  -2.2939435e-01   1.4504760e-01   3.5771466e-02  -1.1386624e-01   1.0051547e-01  -1.9732142e-01  -1.8044454e-02  -2.4427268e-01  -3.6312264e-01
   5.4674094e-02   6.5628541e-02  -1.4425653e-01   1.0539985e-01   5.6410704e-01   5.5777394e-01   5.5349847e-02   7.3348010e-02   1.0000000e+00   6.2159178e-01  -1.7708125e-02   3.5262287e-02  -1.0685114e-01  -6.0058155e-02   4.0006972e-01   4.0884924e-01  -5.5828629e-02  -9.8685392e-02   6.2062126e-02   1.0682197e-01   3.6823104e-01   3.3001933e-01  -3.3047869e-01  -2.0777378e-01   1.6894497e-01   7.6212527e-02   2.8521600e-01   3.0780212e-01  -4.0215245e-02  -6.2745693e-02  -2.8981005e-01  -3.3541654e-01  -2.6282988e-01  -3.0079412e-01  -3.2344708e-01  -2.0815029e-01  -2.6072811e-01  -1.6182404e-01  -2.2724426e-01  -2.3000476e-01  -3.5416034e-01  -2.0172865e-01  -4.5119617e-02  -9.0619816e-02   7.8135436e-02   3.9477566e-02  -1.9566056e-02  -8.2961375e-02   1.6667732e-01   1.0193715e-01   1.0268304e-01  -3.2723461e-02   9.7414112e-02   7.5364082e-02   9.4924803e-02  -2.2069754e-02   1.8788914e-02  -1.0665182e-02   1.1986422e-01   6.7966772e-02   8.4416571e-02   3.7813488e-04   4.9763176e-02  -1.0387419e-03  -1.0828237e-01  -7.3285551e-02  -1.6708569e-01  -2.3762869e-01   1.9609781e-01   2.0987987e-01   2.7284120e-01   2.4433917e-01   9.3540318e-03  -1.3098345e-02  -8.7323271e-03   2.5757370e-02  -1.3427502e-01  -8.5402891e-02  -8.8807932e-02  -1.7875743e-01   8.4022090e-02  -1.6642222e-02  -1.7470462e-01   5.2371157e-02  -8.7091764e-02  -1.2948385e-01  -8.5168912e-02  -1.7856913e-01   1.2470712e-01   1.2504499e-01   2.3845953e-01   2.4361467e-01   2.6105606e-01   1.7604834e-01   4.5034262e-02   2.6483891e-02  -6.3927214e-03  -2.5280381e-02   1.2491511e-01   2.4981060e-01  -3.4742574e-02   1.2688296e-01   1.1128801e-01   1.0533301e-01  -4.7815209e-02  -4.3655159e-02   1.5911192e-01   1.4153982e-01   5.9297135e-02   2.4106316e-02  -9.1125498e-02   1.6862005e-01   1.3727151e-01   6.4393354e-02  -1.3128088e-01  -1.1950267e-05
   8.6921242e-02  -2.2705426e-04  -3.9606220e-01   1.0598834e-01   2.5006842e-01   5.5823575e-01  -1.6272655e-01   4.3199443e-01   6.2159178e-01   1.0000000e+00   1.4483584e-01   1.8183791e-01   4.1480745e-02   1.0669991e-01   3.5165014e-01   7.2894697e-01   1.6789850e-01   6.7172517e-02  -1.1219182e-01  -1.9419686e-01   2.3196867e-01   1.9431249e-01  -4.0902231e-01  -2.7054337e-02   1.3691211e-02   9.4080762e-02   1.0555304e-01   1.7468203e-01   5.3223682e-02   7.3289099e-02  -2.5820318e-01  -1.9084375e-01  -2.1335552e-01  -2.2005229e-01  -3.7186625e-01  -1.5863327e-01  -3.4851792e-01  -2.5430116e-01  -2.2257712e-01  -2.8882824e-01  -2.2311626e-01  -1.0032814e-01  -2.6450891e-01  -3.0098368e-01   1.2721552e-02   6.4570229e-03  -2.5964135e-01  -2.8046434e-01   1.2606592e-01   2.4722795e-01   1.4231918e-01   1.2849497e-01   6.4788867e-02  -1.6259216e-02   1.1544883e-01  -1.2622731e-01   5.1948205e-03  -2.7630857e-02   1.7459005e-01   1.4096854e-01   2.4130980e-01   3.4292885e-01   3.1282392e-01   2.7286653e-01  -2.5627139e-01   2.3803604e-01  -2.6419960e-01  -1.6864853e-01   6.1783502e-02   9.4355440e-02   1.7490583e-02  -4.7810907e-02   1.2735791e-02   2.7006702e-02   1.5828745e-02   1.2789615e-02  -1.5164028e-01  -8.6617314e-02   1.3039886e-01   1.0042571e-01   3.4415742e-01   2.7764369e-01  -1.3361000e-01   2.6589122e-01   1.1013934e-01   1.0207241e-02  -1.7110896e-01  -3.4293085e-01   1.7842394e-01   1.4877401e-01   1.7125325e-01   5.7556999e-02   9.2902808e-02  -6.1562803e-03   2.7461167e-01   1.8283587e-01   3.2479599e-02   4.7209832e-02   9.6700379e-02   7.7928473e-02   3.9424275e-02  -9.1920631e-03   1.7958333e-01   5.5743017e-02  -9.4190875e-02  -6.3140861e-02  -5.4591588e-02   5.9976991e-02   2.7535022e-01   1.0336728e-01  -1.8473146e-01   2.8103718e-01   4.5541770e-02   1.3371652e-01  -1.1273943e-01  -2.9890022e-02
   2.5636974e-01   1.0267294e-01   7.5077245e-03  -2.2982007e-01  -2.0871406e-01  -1.2614278e-01   1.6670630e-01   1.7564479e-01  -1.7708125e-02   1.4483584e-01   1.0000000e+00   6.7132278e-01   8.2192116e-01   5.8580208e-01   3.4089463e-01   2.8461578e-01   2.7240779e-01   4.2516687e-01   7.2980444e-02  -1.7165048e-01  -2.2937011e-02  -2.8646074e-01   1.2889579e-01   7.3398199e-02  -2.0626994e-01  -4.7758550e-02  -1.7544940e-01  -2.3772036e-01   1.6650901e-01   2.1893983e-01   1.8162162e-01   1.8989896e-01   3.5925992e-01   3.8206693e-01   4.9193448e-02   5.7830349e-02  -3.6338257e-02  -1.2205223e-01   9.3422801e-02  -2.7233312e-02   1.9514179e-01   2.4111559e-01  -2.4607190e-01  -1.9761545e-01  -2.7768642e-01  -2.9885022e-01  -2.0706550e-01  -9.6626445e-03  -1.9257823e-01  -1.9195968e-01  -2.5452514e-01  -2.9490654e-01  -3.3803782e-01  -3.6623939e-01  -2.0155145e-01  -1.8118171e-01   1.8104778e-01   2.6652288e-02  -1.4634862e-01  -2.0092899e-01   5.0135241e-01   3.7917975e-01   4.6846589e-01   5.1908536e-01   1.3214465e-01   2.1357729e-01  -2.3411515e-01  -1.7376815e-01  -3.5846501e-01  -4.6294887e-01  -3.1993216e-02  -2.3344291e-01   3.9008260e-01   3.9408850e-01   5.1300838e-01   4.8586479e-01   1.8046902e-01   1.1165472e-01   3.5511436e-01   3.2106545e-01   8.4371842e-02   3.1640279e-01   3.4764471e-01   4.2032929e-01   3.9034502e-02   4.6683038e-02   2.3080838e-01   1.2055484e-01   1.1558737e-01  -1.8052603e-01  -4.7778636e-01  -2.9501184e-01  -3.5167049e-01  -3.7765127e-01  -5.9911741e-02   8.1084542e-02   6.8362593e-02   1.7501836e-01  -4.2244594e-01  -3.3407033e-01  -9.9884491e-02  -2.6199954e-01  -1.2781129e-01  -2.2446234e-01  -3.5942669e-01  -3.1759850e-01  -5.6509317e-01  -5.5016359e-01  -1.1570460e-01   1.1487001e-01   3.0891209e-01  -1.3194509e-01  -3.9237352e-01  -2.2891788e-01  -2.0538875e-01  -4.1084281e-01
   9.7250643e-02   1.1209390e-01  -2.1638367e-01   3.8527314e-02  -1.9345176e-01  -6.2778878e-02   1.4944918e-01   4.2652498e-01   3.5262287e-02   1.8183791e-01   6.7132278e-01   1.0000000e+00   5.1487876e-01   8.6946142e-01   9.4755087e-02   3.9629260e-01   2.4227954e-01   3.4530725e-01  -3.6628808e-02  -1.1710096e-01  -3.5721246e-02  -2.1427785e-01  -9.3002555e-03   1.4623162e-01  -1.9302528e-01   2.4966802e-02  -2.3022855e-01  -2.2744055e-01   1.9643960e-01   3.0966170e-01   2.5649715e-01   2.4419127e-01   4.0136128e-01   4.9621119e-01  -1.2233252e-02   9.0301752e-02  -1.6142974e-01  -1.9696384e-01  -5.0138484e-02  -1.3102348e-01   4.9373089e-02   1.5877790e-01  -3.1683697e-01  -2.7501916e-01  -3.4564943e-01  -2.8981903e-01  -3.4665496e-01  -1.2280363e-01  -2.7514838e-01  -1.6590399e-01  -2.9366614e-01  -2.3426666e-01  -4.1514656e-01  -4.5917469e-01  -2.7267328e-01  -2.3251948e-01   3.7852841e-02  -1.8401871e-01  -2.1485852e-01  -2.4460967e-01   3.7467013e-01   3.6223852e-01   5.5141800e-01   5.7861561e-01  -1.5267305e-02   3.3060040e-01  -2.7174618e-01  -1.0965664e-01  -4.4104021e-01  -5.9102732e-01  -1.1505606e-01  -2.3818070e-01   3.2003800e-01   4.2619695e-01   4.2752926e-01   4.1236857e-01   4.7289959e-02   3.7371415e-02   2.6564876e-01   2.7195220e-01   1.6940312e-01   2.9357095e-01   9.2612163e-02   4.0275277e-01  -1.2489512e-03   2.5355662e-01   8.9133172e-02   3.4434473e-02   1.1218915e-02  -5.6302586e-02  -3.6256879e-01  -3.1200609e-01  -2.1332648e-01  -2.9409730e-01   1.8001772e-02   1.6251079e-01   1.0098520e-01   2.4885727e-01  -2.3146031e-01  -3.0259501e-01  -1.6803679e-01  -2.1714948e-01  -3.4091923e-02  -1.0375983e-01  -3.4397862e-01  -3.3491766e-01  -5.5715480e-01  -4.8549461e-01  -2.6263977e-02   1.9264850e-01   3.1215824e-01   1.7271538e-02  -2.8135697e-01  -2.4218227e-03  -9.4239376e-02  -3.9902805e-01
   1.4893757e-01   2.8067473e-02   1.4795332e-01  -1.0086933e-01  -3.4291229e-01  -2.5545612e-01   3.3072645e-01   2.7559212e-01  -1.0685114e-01   4.1480745e-02   8.2192116e-01   5.1487876e-01   1.0000000e+00   5.3648801e-01   2.9474878e-01   1.7343506e-01   1.6006748e-01   3.0442426e-01   2.4021097e-02  -2.8505809e-01  -1.5538232e-01  -4.0919254e-01   2.7533604e-01   9.5395624e-02  -2.2014096e-01  -8.7316933e-02  -2.5003202e-01  -3.4254664e-01   9.3067501e-02   6.9297001e-02   2.6001858e-01   2.1427772e-01   2.6715121e-01   2.6645071e-01   8.9189735e-02   4.1372594e-02  -1.2754209e-01  -1.9963691e-01   5.9257409e-03  -6.1167535e-02   9.4733434e-02   1.1940380e-01  -1.6946066e-01  -1.0570068e-01  -1.4453523e-01  -1.4779611e-01  -1.1868337e-01   2.4926841e-03  -2.8433842e-02   8.5325889e-03  -4.6865535e-02  -7.6751938e-02  -2.9182322e-01  -2.9582650e-01  -1.7233167e-01  -4.2668342e-02   7.1422652e-02  -7.1047830e-03  -2.3439028e-02  -3.5246370e-02   4.6691348e-01   3.4545169e-01   3.4483216e-01   4.2988843e-01   2.1850124e-01   2.2356514e-01  -3.1725015e-02   1.0029752e-02  -3.5912161e-01  -4.4615442e-01  -2.6530680e-02  -2.3388420e-01   3.6097738e-01   2.7208517e-01   4.2246036e-01   4.5790317e-01   5.2642496e-03  -6.9762799e-02   1.8152260e-01   2.1893110e-01  -4.8915784e-02   2.1997010e-01   1.6299116e-01   1.5923916e-01  -3.2521816e-02  -9.4026358e-02   8.0614839e-02  -4.1251605e-02   3.3547852e-02  -1.2706634e-01  -2.8912311e-01  -1.2432613e-01  -2.1502033e-01  -2.3266161e-01  -2.5779616e-02   1.0538940e-01   1.2030772e-01   2.1455022e-01  -2.2498652e-01  -1.1278591e-01  -3.1945478e-02  -1.0737175e-01  -7.9467354e-02  -5.9312528e-02  -3.2781012e-01  -2.6692223e-01  -4.6305458e-01  -3.8022837e-01  -5.2388917e-02   1.1418916e-01   2.8035850e-01  -3.2819702e-02  -2.9445159e-01  -1.2805938e-01  -1.4288144e-01  -3.5431270e-01
   7.2593338e-02   6.7762943e-02  -2.1146423e-01  -3.8404991e-02  -1.1377399e-01  -3.7952860e-02   4.4239830e-02   3.3962753e-01  -6.0058155e-02   1.0669991e-01   5.8580208e-01   8.6946142e-01   5.3648801e-01   1.0000000e+00   1.5501026e-01   4.3522627e-01   2.1540912e-01   2.7765186e-01  -9.2705607e-02  -1.3813873e-01  -9.4705455e-03  -1.7722506e-01   8.8231058e-02   2.2500906e-01  -3.3017459e-02   1.5166308e-01  -8.1053679e-02  -1.3786272e-01   1.7399266e-01   2.9326914e-01   2.5048092e-01   2.2765640e-01   3.3545238e-01   3.9797591e-01  -2.1588367e-02   6.8164106e-02  -1.4782494e-01  -1.7620397e-01  -2.9222455e-02  -1.0468422e-01   8.0915595e-02   1.3978584e-01  -3.4109026e-01  -2.7581247e-01  -3.4176868e-01  -2.4962688e-01  -3.7796622e-01  -1.5858927e-01  -2.2269094e-01  -1.2718629e-01  -1.8126387e-01  -1.3674948e-01  -3.6808139e-01  -4.2416686e-01  -2.2127070e-01  -2.2389442e-01  -1.6956274e-03  -1.8125162e-01  -1.4440005e-01  -2.0595733e-01   2.9781360e-01   2.9895436e-01   4.6329228e-01   4.3572344e-01  -1.3627113e-03   2.5094919e-01  -2.8037311e-01  -1.1232750e-01  -3.8753758e-01  -4.7438911e-01  -1.5290054e-01  -2.3441879e-01   2.2625652e-01   3.3820513e-01   3.2914165e-01   3.5585522e-01   1.1552518e-02   1.8450112e-02   2.0249290e-01   2.8740599e-01   1.6271549e-01   2.6074060e-01   3.1578295e-02   2.7032122e-01   7.0903881e-02   2.8204306e-01   8.8956149e-02   1.0954536e-02   3.1705938e-02  -4.9496047e-02  -2.7697482e-01  -2.6218827e-01  -1.4628605e-01  -2.4393349e-01   1.4572473e-02   1.6322245e-01   1.4495145e-01   2.6776902e-01  -1.5905275e-01  -2.3193267e-01  -2.0986562e-01  -1.9716752e-01  -6.3128923e-02  -1.9334651e-02  -2.5083976e-01  -2.5604118e-01  -4.4193411e-01  -3.8439160e-01  -1.9129954e-02   2.1517148e-01   3.4608799e-01   6.2695034e-02  -1.9685275e-01   9.2219157e-02  -1.4656421e-02  -3.2375399e-01
   1.3997673e-01   1.4178353e-01   2.0417964e-01  -6.3511718e-02   3.6390216e-01   2.8824129e-01   9.3408436e-02  -6.3125603e-02   4.0006972e-01   3.5165014e-01   3.4089463e-01   9.4755087e-02   2.9474878e-01   1.5501026e-01   1.0000000e+00   5.8118816e-01   1.4701966e-01  -5.9759710e-02   2.9253254e-02   3.1876970e-02   3.3222407e-01   2.8138191e-01   1.5396924e-01   1.1620255e-01   3.3185354e-01   2.4669946e-01   3.9143663e-01   3.7687408e-01   1.6202308e-01   9.7862002e-02  -9.9160904e-02  -1.3678658e-01  -1.7736941e-01  -1.9798508e-01  -3.2388201e-01  -2.9208785e-01   7.2059180e-03   6.0182609e-02   1.9276828e-02  -2.1954148e-02   7.0272483e-02   4.0041744e-02  -9.9268694e-02  -2.5940916e-02  -8.8277090e-02  -1.5746150e-01  -1.7518891e-01  -1.1070138e-01   1.3523230e-01  -4.5428570e-02   1.0160750e-01  -1.7440096e-02   5.2006271e-02   1.1429702e-01   8.3017774e-02  -6.3248672e-02   4.5841731e-02   1.5056190e-02  -1.0229659e-01  -1.3585202e-01  -2.1251794e-02  -1.0488816e-01   2.0290549e-02  -2.4221745e-02  -2.3513916e-02  -1.2131226e-01  -4.7617506e-01  -5.8969471e-01  -1.0099891e-02  -1.9628914e-03   7.7631574e-02   6.6031906e-02   3.5223000e-02   1.0054272e-01  -2.3036626e-02   6.1537695e-02   1.9618575e-01   1.0196586e-01   1.9307482e-01   5.4538595e-02   1.9416579e-01   1.1253503e-01   2.9083420e-01   9.4491662e-02   1.7019791e-01  -5.5669586e-02   7.9343215e-02  -5.9040649e-02   1.0552695e-01   6.0583257e-02  -1.5598436e-01  -5.8598618e-02   3.6507027e-02  -2.2615805e-01   1.9711966e-02  -9.1970271e-02  -2.0783947e-01  -2.1770599e-01  -2.5513469e-01  -1.6755286e-02  -9.7800850e-02  -2.6132211e-01   1.2684803e-01   9.7528639e-02   1.0655510e-01   1.8052319e-01   5.1048008e-02   3.2025260e-02   1.9014934e-02  -9.8505660e-02  -2.2313310e-01   9.2176027e-02   1.6335095e-01   1.6239258e-01   3.7015712e-02   3.7863244e-02
  -8.2450794e-02  -1.2400369e-01  -2.5624001e-01   6.9818269e-02   2.4862717e-01   4.2217387e-01  -1.3187278e-01   3.9232832e-01   4.0884924e-01   7.2894697e-01   2.8461578e-01   3.9629260e-01   1.7343506e-01   4.3522627e-01   5.8118816e-01   1.0000000e+00   2.2111692e-01  -9.2592096e-03  -2.7217040e-01  -2.1750336e-01   2.0657187e-01   2.3806798e-01  -1.0746903e-01   2.6068760e-01   2.2738820e-01   2.9956377e-01   2.5309968e-01   2.8150518e-01   1.9321610e-01   2.1692829e-01  -8.0766817e-02  -1.0705555e-02  -2.3358900e-01  -1.5597125e-01  -2.5312060e-01  -5.9716959e-02  -3.3145659e-01  -1.8897309e-01  -1.7018376e-01  -2.6650147e-01  -1.3184052e-01  -5.5963471e-02  -3.7301904e-01  -3.1806075e-01  -1.3244639e-01  -1.1772253e-01  -4.6410416e-01  -3.8673048e-01   5.3599591e-02   1.1366983e-01   1.5863588e-01   1.8452225e-01  -7.9058452e-02  -1.6955933e-01   3.5271020e-02  -1.9873727e-01  -1.8097719e-01  -2.8715936e-01  -5.4556318e-02  -1.3851029e-01   9.3813507e-02   1.9831068e-01   3.4000338e-01   2.1193337e-01  -1.3197462e-01   2.9579076e-01  -4.6627020e-01  -3.5254890e-01  -1.3731768e-01  -1.5961658e-01  -1.2255615e-01  -1.3762395e-01  -4.7285529e-02   4.2662836e-02  -5.7365078e-02  -4.5803662e-02  -6.2765084e-02  -6.4634796e-02   1.7785253e-01   2.0859723e-01   3.6358293e-01   3.1007762e-01  -9.1727205e-02   2.1105372e-01   2.2292650e-01   1.1363673e-01  -1.5545172e-01  -3.1360142e-01   1.6701270e-01   1.6185875e-01  -1.1392357e-03  -6.8896586e-02   9.6701590e-02  -9.1197601e-02   3.4949580e-01   2.9174218e-01   1.0961759e-01   1.4528288e-01  -5.6074865e-02  -5.1728895e-02  -1.1032986e-01  -1.9548505e-01   2.0890864e-01   1.5043909e-01   8.0518440e-04   1.1164046e-02  -1.6042129e-01   4.2592014e-02   3.5072520e-01   2.3353016e-01  -6.1044422e-02   3.7312305e-01   1.6402851e-01   2.5965066e-01   7.1013985e-02   1.5129266e-02
   1.5921617e-01   3.1172525e-01  -4.2422218e-01  -3.9231602e-01   7.4218867e-04   2.3061000e-02  -3.0224682e-01  -1.0938161e-01  -5.5828629e-02   1.6789850e-01   2.7240779e-01   2.4227954e-01   1.6006748e-01   2.1540912e-01   1.4701966e-01   2.2111692e-01   1.0000000e+00   7.4835364e-01   2.2149893e-01   1.7881416e-01   1.4144431e-01   3.1521141e-02  -2.6854486e-01  -1.8945875e-01   3.1410969e-02   1.6568782e-01  -4.7847915e-03  -5.5799559e-02   7.7919584e-01   7.9105980e-01   3.9134190e-01   1.4827281e-01   3.6334500e-01   3.4803794e-01  -1.6824762e-01  -1.4216661e-01  -2.6232282e-01  -2.7961859e-01  -1.5343213e-01  -3.5809872e-01   9.8444319e-02   1.8519000e-01  -3.9177646e-01  -4.0807745e-01  -1.4280885e-01  -1.8531128e-01  -3.8974679e-01  -4.3905040e-01  -6.0962508e-02  -7.6640586e-02   2.0423272e-02  -1.3953483e-01  -2.2905297e-01  -2.3695850e-01  -2.6717164e-01  -4.0296937e-01   4.0693435e-01   1.4565572e-01  -2.3371893e-01  -3.9788441e-01   3.0057529e-03  -1.1628138e-01   5.4782712e-01   3.2724495e-01  -2.2757828e-01  -1.4977727e-01  -4.6557208e-01  -4.3360887e-01  -3.4265103e-02  -1.2634388e-01  -3.2248520e-01  -3.9134926e-01   4.3267481e-01   4.3558284e-01   2.4170701e-01   2.7408320e-01  -1.1387103e-01  -1.0163257e-01   7.7085936e-01   7.9500185e-01   7.2770569e-01   8.0758196e-01   5.6711489e-02   3.9614848e-01  -7.9207106e-02   1.6933589e-01  -2.5515391e-01  -2.4180540e-01  -2.2565439e-01  -4.6654974e-01  -3.4906180e-01  -3.3362246e-01  -4.1488515e-01  -2.9353145e-01   3.2046541e-01   2.9663276e-01   1.8156752e-01   1.7231489e-01  -2.8811339e-01  -2.7070889e-01  -3.8415525e-02  -3.6403171e-01  -8.6808574e-02  -1.6250405e-01  -1.6413410e-02  -3.0815102e-02  -2.4641223e-01   1.7814040e-02   3.2744667e-01   3.3933138e-01   5.2322893e-02   2.0895659e-01  -1.5661431e-01   6.7979736e-02  -3.8145700e-02  -1.7237155e-02
   3.3686844e-01   4.4208134e-01  -3.6214652e-01  -4.8457157e-01  -1.5348463e-01  -1.2245157e-01  -1.2048504e-01  -3.3247913e-02  -9.8685392e-02   6.7172517e-02   4.2516687e-01   3.4530725e-01   3.0442426e-01   2.7765186e-01  -5.9759710e-02  -9.2592096e-03   7.4835364e-01   1.0000000e+00   3.3320777e-01   1.5983214e-01   4.8676723e-02  -1.6583476e-01  -2.9964311e-01  -3.7836824e-01  -2.7557883e-01  -9.3820435e-02  -2.4456036e-01  -2.9618598e-01   5.2206058e-01   5.7967695e-01   3.1501188e-01   1.6027257e-01   6.1829792e-01   5.7265540e-01  -1.3419155e-01  -1.1766313e-01  -2.8157222e-02  -1.5186743e-01   3.3353502e-02  -1.1138135e-01   2.2293708e-01   3.5563462e-01  -2.7422744e-01  -3.3006884e-01  -2.0046340e-01  -2.3953141e-01  -9.8661383e-02  -9.7867023e-02  -1.4590312e-01  -1.5753390e-01  -2.0002958e-01  -3.2502009e-01  -1.0747773e-01  -1.8099801e-01  -1.2025302e-01  -1.5853057e-01   6.2258372e-01   3.6212098e-01  -1.0752398e-01  -2.1996671e-01   3.4036419e-01   1.8338537e-01   5.7136185e-01   5.5766302e-01  -2.6080601e-01  -1.2317451e-01  -2.9174254e-01  -2.6625538e-01  -4.2369536e-02  -2.0544729e-01  -7.3582277e-02  -2.3849890e-01   6.5778661e-01   6.0858977e-01   5.5690671e-01   5.3798069e-01   9.2872955e-02   1.3132792e-01   6.5225072e-01   6.5868004e-01   4.5355064e-01   6.5995871e-01   2.2165968e-01   5.6739616e-01  -3.0043584e-01   5.7307352e-02  -3.0042798e-02  -1.1760714e-02  -7.3205570e-02  -3.3862453e-01  -4.4403963e-01  -4.0168012e-01  -6.0119386e-01  -3.5883781e-01  -7.1206093e-02   2.2349507e-02   4.5861124e-02   1.0283639e-01  -2.3273351e-01  -2.8672453e-01   3.9744865e-02  -1.4465648e-01  -2.5998627e-01  -2.9234832e-01  -3.1801082e-01  -2.8746940e-01  -3.7643932e-01  -2.8098161e-01  -9.2360999e-02   1.1765193e-01   2.0575005e-01  -1.5484239e-01  -4.7829456e-01  -2.5682291e-01  -3.0424052e-01  -2.9427288e-01
   6.4730949e-01   6.8323719e-01  -5.3063460e-02  -7.8973471e-02   2.2709299e-03   4.7792737e-02   1.4233386e-01  -8.6788399e-02   6.2062126e-02  -1.1219182e-01   7.2980444e-02  -3.6628808e-02   2.4021097e-02  -9.2705607e-02   2.9253254e-02  -2.7217040e-01   2.2149893e-01   3.3320777e-01   1.0000000e+00   7.7033403e-01   9.1040557e-02  -6.3371461e-02  -2.6502233e-01  -5.6484055e-01  -2.4735565e-01  -2.9183114e-01  -2.0879993e-01  -1.7113480e-01   3.1856548e-01   2.7485548e-01   1.9359188e-01   5.6851159e-02   5.1306758e-01   3.6893839e-01  -2.5181629e-01  -4.5986643e-01  -1.0719104e-01  -1.1090458e-01  -1.9957023e-01  -1.8900979e-01  -4.0326628e-02  -8.8997841e-02   2.0270359e-01   1.5220036e-01   5.2315316e-03  -1.3350912e-01   2.4031738e-01   2.0427838e-01  -1.7467572e-02  -2.0797998e-01  -2.7601185e-01  -4.1654911e-01  -9.7414574e-02   4.8436686e-02  -2.3998482e-01  -1.3985048e-01   5.3275053e-01   5.4608580e-01   6.3005188e-02   1.4259049e-02   1.9161199e-02  -2.1738018e-02   3.7244933e-02   1.0310347e-01  -2.4178831e-01  -4.2491550e-01   5.4147828e-02  -1.8367789e-01   4.4081241e-01   3.1183087e-01   3.5855751e-01   3.4008075e-01   2.9715258e-01   3.4943468e-01   2.0149331e-01   2.8171159e-01   3.8972152e-02   6.9334137e-02   2.9056083e-01   1.5219361e-01   2.2392934e-01   2.4296459e-01   3.4095290e-01   2.8113609e-01  -2.4452895e-01  -9.1577406e-02  -5.3267588e-04  -3.2039172e-02  -4.5331181e-01  -4.8444404e-01  -2.7305271e-01  -1.7213442e-01  -3.6327447e-01  -5.9674304e-02  -2.8987722e-01  -1.9459483e-01  -1.7532251e-01  -7.5393762e-02  -7.8762832e-02  -1.0418081e-01   3.0989722e-01   1.6632215e-01  -1.0326462e-01  -1.5295939e-01  -3.6910882e-01  -3.6430622e-01   2.5741734e-02  -7.9003773e-02  -2.6290923e-01  -2.5126456e-01  -1.2292440e-01  -3.3136010e-01  -3.8373578e-01  -2.8080223e-01  -4.0238794e-01  -2.9952737e-01
   4.2483250e-01   5.7668158e-01  -1.3529217e-01  -8.6970756e-02   2.2680093e-01   1.0265608e-01  -9.4016662e-02  -2.9298112e-01   1.0682197e-01  -1.9419686e-01  -1.7165048e-01  -1.1710096e-01  -2.8505809e-01  -1.3813873e-01   3.1876970e-02  -2.1750336e-01   1.7881416e-01   1.5983214e-01   7.7033403e-01   1.0000000e+00   2.4840830e-01   2.1919978e-01  -3.2314164e-01  -4.3467234e-01   9.6713104e-03  -6.9518831e-02   5.8407765e-02   6.8110743e-02   2.6133742e-01   3.2474339e-01   8.0907305e-02  -5.9377134e-02   3.6054531e-01   3.0766921e-01  -2.9661421e-01  -3.7712409e-01   3.3576205e-02   1.6921764e-02  -1.0490247e-01  -5.6519127e-02   2.5338493e-02  -5.1885479e-02   1.0067784e-01   6.1758926e-02  -1.0196533e-01  -1.7130143e-01   9.9945984e-02   9.1725213e-02  -1.2857354e-01  -3.4905352e-01  -2.9092921e-01  -4.0587548e-01  -8.1714586e-02   8.1094655e-02  -2.3779045e-01  -2.1536380e-01   4.2810556e-01   4.4792511e-01  -4.9408984e-02  -7.3996429e-02  -2.2564865e-01  -2.6630478e-01  -8.3987660e-02  -1.1005328e-01  -2.9859305e-01  -5.4219838e-01  -9.4241531e-02  -2.2570621e-01   5.5985204e-01   4.5821275e-01   2.1147908e-01   2.8190189e-01   1.3862242e-01   2.5652312e-01   3.4189989e-02   8.2489800e-02   1.2391936e-01   1.7006874e-01   2.3553247e-01   1.1194216e-01   2.5310361e-01   1.9702198e-01   2.2820878e-01   2.1190983e-01  -1.0330811e-01   1.6415038e-01   3.0986522e-02   1.2633318e-01  -3.2610045e-01  -2.8110055e-01  -2.6100406e-01  -2.4701366e-01  -2.8654571e-01  -1.1558520e-01  -3.0371557e-01  -2.7743760e-01  -2.0777751e-01  -1.8869545e-01  -1.5334573e-01  -1.9468042e-01   1.2365139e-01   2.5559551e-02  -1.3990769e-01  -6.1285301e-02  -6.4072704e-02  -1.0596882e-01   2.7078008e-01   5.5861660e-02  -2.7314238e-01  -2.3555575e-01  -1.0598096e-01  -2.8929629e-01  -1.6126515e-01  -1.8716470e-01  -1.9375916e-01  -3.8292923e-02
   2.9589893e-01   2.1845669e-01  -2.6294799e-01  -2.2472839e-01   7.9261880e-01   6.8716360e-01  -2.7640487e-01  -2.2820057e-01   3.6823104e-01   2.3196867e-01  -2.2937011e-02  -3.5721246e-02  -1.5538232e-01  -9.4705455e-03   3.3222407e-01   2.0657187e-01   1.4144431e-01   4.8676723e-02   9.1040557e-02   2.4840830e-01   1.0000000e+00   8.4693617e-01  -3.3254742e-01  -8.5845922e-02   6.0854834e-01   6.6089965e-01   7.6301780e-01   7.1235207e-01   1.5280161e-01   2.2043322e-01  -2.0342462e-01  -2.4389264e-01  -1.0992897e-01  -6.8911840e-02  -4.1366741e-01  -2.4827737e-01   2.9074560e-01   2.5749455e-01   3.2081508e-01   1.9655123e-01   3.1505680e-01   2.5438617e-01  -1.8082993e-01  -1.9092097e-01  -1.3203126e-01  -5.0808461e-02  -1.2363051e-01  -9.0869638e-02  -4.0773067e-03  -1.1346289e-01   1.8638239e-02  -1.0318246e-01   1.9617029e-01   1.4472499e-01   1.3454316e-01  -2.4506519e-02   3.0099458e-01   1.2156693e-01  -1.0129843e-01  -8.3102130e-02  -1.8591555e-01  -1.8315759e-01  -3.8278953e-02  -1.1734221e-01  -4.0156254e-01  -3.0726439e-01  -4.6004388e-01  -4.4421037e-01   5.4368583e-02   1.7565464e-01   3.4694450e-01   3.4507062e-01   1.9904621e-01   2.0392926e-01   5.7209357e-02   7.1225881e-02   3.1997563e-01   4.2300021e-01   2.0307030e-01  -1.0359978e-02   2.8392637e-01   9.2344808e-02   3.4535482e-01   1.9487508e-01   4.7327158e-02   2.6469721e-01   3.8771827e-01   2.5909242e-01  -1.3704920e-01  -5.8696694e-02  -2.2410881e-01  -2.5516558e-01  -1.5377945e-01  -2.7036849e-01  -2.4854644e-01  -3.1551588e-01  -3.9862988e-01  -3.4609899e-01  -2.5094706e-01  -2.3835501e-01  -2.4307387e-01  -1.8801940e-01  -1.0877827e-01  -1.4263513e-01   5.2969584e-02   7.0158450e-02   2.4469183e-01  -1.4712693e-01  -1.8959251e-01  -2.3312604e-01  -2.6403062e-01  -2.5445552e-01  -8.2990372e-02  -2.0812295e-01  -1.9240210e-01   1.3408690e-02
   5.5272047e-02   4.8290370e-02  -2.7860652e-01  -1.3210197e-01   8.4717751e-01   7.2117787e-01  -3.6920801e-01  -2.5326084e-01   3.3001933e-01   1.9431249e-01  -2.8646074e-01  -2.1427785e-01  -4.0919254e-01  -1.7722506e-01   2.8138191e-01   2.3806798e-01   3.1521141e-02  -1.6583476e-01  -6.3371461e-02   2.1919978e-01   8.4693617e-01   1.0000000e+00  -3.2440554e-01  -2.8686543e-02   6.7949987e-01   6.7917239e-01   8.3119305e-01   8.5649580e-01   8.7187958e-02   1.3600598e-01  -3.2221815e-01  -3.4083562e-01  -2.7758676e-01  -1.7452374e-01  -3.7670680e-01  -1.4124178e-01   2.8906849e-01   3.2873624e-01   2.9657039e-01   2.4287168e-01   2.9357769e-01   1.9366740e-01  -1.9876723e-01  -1.5499016e-01  -1.4216848e-01  -6.0086546e-02  -2.1226098e-01  -2.2387706e-01  -5.5229538e-02  -1.1724109e-01   4.2010763e-02  -1.0090279e-02   2.4497233e-01   1.8310714e-01   1.0651081e-01  -8.8103327e-02   8.8667161e-02  -2.6471260e-02  -1.1911626e-01  -1.0798554e-01  -3.4049620e-01  -3.1751211e-01  -1.2853880e-01  -2.8639878e-01  -4.0610521e-01  -2.9478174e-01  -4.0387182e-01  -3.5283781e-01   1.2089796e-01   2.6661659e-01   2.4962856e-01   3.5426774e-01  -2.4516216e-02   7.6980316e-02  -1.5671550e-01  -1.3443450e-01   3.4365410e-01   4.1172262e-01   4.9363251e-02  -1.3705398e-01   2.8882202e-01  -2.0552322e-02   2.0524371e-01   1.0943223e-01   1.3509504e-01   2.8130502e-01   2.6297416e-01   1.9651665e-01  -1.1314542e-01   6.9232296e-02  -1.3741330e-01  -2.6431594e-01  -3.5237893e-02  -2.3170234e-01  -1.2044559e-01  -2.6888464e-01  -3.8686360e-01  -4.1142540e-01  -2.2063427e-01  -2.4411695e-01  -2.8877634e-01  -1.9647669e-01  -5.2408204e-02  -7.4217463e-02   3.0416667e-01   2.7620634e-01   4.2129914e-01   1.1150890e-01  -4.2944714e-02  -2.5845280e-01  -3.8786470e-01  -1.6130411e-01   7.2015907e-02  -9.2321574e-02  -1.0234128e-02   3.0226453e-01
  -3.7830854e-01  -3.5862095e-01   7.9173650e-01   3.4792649e-01  -2.9776831e-01  -4.5863015e-01   4.2812141e-01   1.0028263e-03  -3.3047869e-01  -4.0902231e-01   1.2889579e-01  -9.3002555e-03   2.7533604e-01   8.8231058e-02   1.5396924e-01  -1.0746903e-01  -2.6854486e-01  -2.9964311e-01  -2.6502233e-01  -3.2314164e-01  -3.3254742e-01  -3.2440554e-01   1.0000000e+00   6.6416236e-01   1.1276890e-01  -1.6202908e-03  -8.6197528e-02  -1.7059637e-01  -1.3064331e-01  -1.7660534e-01   4.2182217e-01   4.4219737e-01  -1.5438455e-01  -1.3739537e-01   6.6612410e-01   4.4765418e-01   1.4346238e-01   1.6538130e-01   9.7105396e-02   1.3130752e-01   2.5122176e-02  -7.8642413e-02   2.4464555e-01   3.0538082e-01  -7.6164729e-03   1.6996771e-02   7.5459393e-02   1.5425974e-01  -8.8424876e-02  -1.2085882e-01  -1.2175200e-03   6.2615968e-02  -1.6836770e-01  -1.7407369e-01  -1.4151619e-01   1.2205763e-01  -4.1951645e-01  -3.7325802e-01  -3.3601072e-01  -2.5355342e-01  -2.0365719e-01  -2.2886347e-01  -2.9935474e-01  -2.0923487e-01   7.4398929e-01   3.6172009e-01   1.6186437e-01   6.7599190e-02  -4.3887065e-01  -4.7288737e-01  -7.7729177e-02  -1.5757370e-02  -1.1935513e-01  -1.6174451e-01  -5.3100251e-02  -4.1981367e-02   5.8531506e-02  -9.3658527e-02  -2.0901412e-01  -4.6830698e-02  -4.8525192e-01  -3.3509822e-01   1.3469882e-01  -4.2099866e-01   1.0638322e-01  -9.3420077e-02   1.6524978e-01   1.9980262e-01   8.7435203e-02   7.4756979e-02   1.3921593e-02   1.8397679e-01   2.8992317e-01   1.1621721e-01   6.3390028e-02   1.3767293e-01   1.1298529e-01   1.3066250e-01  -1.0255655e-01   4.1263281e-02  -2.1475022e-01  -1.0077249e-01  -1.5886648e-02   7.5425071e-02   1.2710879e-01   1.4048144e-01  -1.7351400e-01  -1.1489814e-01   5.1414776e-02   9.0474271e-02   2.0143428e-01   1.2943162e-01   1.5291678e-01   9.7069151e-02   3.4305899e-01   3.6745002e-02
  -4.8582305e-01  -5.3018576e-01   3.3891427e-01   3.9089574e-01  -7.6627757e-02  -1.3528479e-01  -1.4460950e-03   1.5478560e-01  -2.0777378e-01  -2.7054337e-02   7.3398199e-02   1.4623162e-01   9.5395624e-02   2.2500906e-01   1.1620255e-01   2.6068760e-01  -1.8945875e-01  -3.7836824e-01  -5.6484055e-01  -4.3467234e-01  -8.5845922e-02  -2.8686543e-02   6.6416236e-01   1.0000000e+00   3.0835212e-01   3.7219699e-01   1.6311931e-01   1.3276360e-01  -1.4123569e-01  -1.1514468e-01   1.4953375e-01   2.6887013e-01  -4.1833445e-01  -2.7304825e-01   5.2846320e-01   6.4529932e-01   1.3866889e-01   2.6217034e-01   2.3938091e-01   2.0302953e-01   1.4652529e-01   2.3362798e-02  -6.8125078e-02   6.7272236e-02  -3.1721309e-02   9.7091484e-02  -2.1652298e-01  -6.4781714e-02  -1.3417925e-01   1.1698071e-02   1.5288795e-01   2.8583611e-01  -1.1318130e-01  -1.5998998e-01   5.1097239e-02   1.6177394e-01  -5.5164161e-01  -5.8072987e-01  -4.2541216e-01  -3.0340817e-01  -3.4615400e-01  -1.7570383e-01  -2.0336803e-01  -1.7177703e-01   4.9674714e-01   5.4980624e-01  -1.0130798e-01   6.6960772e-02  -5.5928722e-01  -4.9696016e-01  -2.4520804e-01  -1.2180756e-01  -2.5594404e-01  -1.9623299e-01  -1.3973890e-01  -1.8727525e-01   7.7562116e-02  -9.8200290e-03  -2.1024958e-01   8.0837454e-03  -2.5584890e-01  -2.4174619e-01  -7.7431855e-02  -3.9007741e-01   3.7336920e-01   2.5498369e-01   1.7250583e-01   2.0829725e-01   2.8406020e-01   3.6410312e-01   8.9544376e-02   8.4424529e-02   3.4014543e-01  -7.5641192e-02   3.1289303e-01   2.8405441e-01   1.8368896e-01   1.6346278e-01  -9.4056970e-02  -8.3254154e-02  -4.1777060e-01  -3.6608746e-01  -6.0914880e-02   5.7672382e-02   2.7279600e-01   2.6453370e-01  -1.8359859e-01  -1.3197003e-01   2.8090749e-01   2.4170152e-01   1.7277013e-01   3.1875854e-01   2.9664114e-01   2.2996534e-01   4.7208241e-01   2.0575770e-01
  -3.5112382e-02  -1.1659980e-02  -2.8664133e-02  -1.1367098e-01   7.2506597e-01   4.5033094e-01  -3.2187536e-01  -2.9413027e-01   1.6894497e-01   1.3691211e-02  -2.0626994e-01  -1.9302528e-01  -2.2014096e-01  -3.3017459e-02   3.3185354e-01   2.2738820e-01   3.1410969e-02  -2.7557883e-01  -2.4735565e-01   9.6713104e-03   6.0854834e-01   6.7949987e-01   1.1276890e-01   3.0835212e-01   1.0000000e+00   8.3914729e-01   8.4541283e-01   7.2437747e-01   1.4895538e-02   5.0672257e-02  -1.6576870e-01  -2.1414360e-01  -4.1747791e-01  -3.7488721e-01  -5.8463310e-02  -1.7111217e-02   2.1975340e-01   2.3163592e-01   2.6587787e-01   2.1220514e-01   2.0683008e-01  -2.1976371e-02   1.0334394e-02   3.6309873e-02   3.8371640e-02   1.7673170e-01  -1.3064764e-01  -1.0051472e-01   1.3845295e-01   9.2163870e-02   2.8315928e-01   2.4981898e-01   2.1387613e-01   2.2563217e-01   4.5204545e-02   1.2181128e-02  -6.1175040e-02  -1.3646848e-01  -1.6427223e-01  -1.4254024e-01  -4.5477231e-01  -4.3937438e-01  -2.9592563e-01  -4.1292727e-01  -8.2527737e-02  -2.6544790e-01  -3.2771017e-01  -3.4764801e-01  -3.2654654e-02   1.4474536e-01  -4.5122259e-03   7.8237928e-02  -2.6418529e-01  -1.9371758e-01  -3.6628286e-01  -3.1482021e-01   1.3122996e-01   1.6354313e-01   1.1707821e-01  -6.6982375e-02   1.7947911e-01   1.9780336e-02   6.9166714e-02  -1.4700386e-01   2.7447692e-01   2.8463432e-01   2.4919702e-01   1.5775134e-01  -1.2485604e-01   2.1114043e-02  -5.7906490e-02  -9.3145867e-02   1.1797547e-01  -1.1350558e-01  -1.7809702e-02  -1.3779156e-01  -2.3526037e-01  -2.8951339e-01  -2.2927186e-01  -1.2094932e-01  -2.8173454e-01  -2.6236340e-01  -2.1497745e-02   6.9261791e-02   3.3690365e-01   3.3454510e-01   3.9333238e-01   1.5736295e-01   6.2788300e-02  -1.0897844e-01  -2.6903561e-01   2.5386681e-02   2.6546349e-01   1.7490641e-01   2.0843580e-01   2.7724335e-01
  -6.4668189e-02  -9.7640771e-02  -2.2769544e-01  -1.3663819e-01   6.4563256e-01   5.2971297e-01  -4.2428008e-01  -1.8778604e-01   7.6212527e-02   9.4080762e-02  -4.7758550e-02   2.4966802e-02  -8.7316933e-02   1.5166308e-01   2.4669946e-01   2.9956377e-01   1.6568782e-01  -9.3820435e-02  -2.9183114e-01  -6.9518831e-02   6.6089965e-01   6.7917239e-01  -1.6202908e-03   3.7219699e-01   8.3914729e-01   1.0000000e+00   7.5514635e-01   7.0439348e-01   1.1048449e-01   1.5781290e-01  -3.9575661e-02  -6.6850698e-02  -2.5828079e-01  -1.5718933e-01  -1.1589695e-01   6.5654590e-02   2.6539042e-01   2.6747820e-01   3.4843982e-01   2.6306123e-01   3.7281813e-01   1.7451914e-01  -2.5584212e-01  -2.0070778e-01  -9.5189282e-02   4.5414558e-02  -3.2798416e-01  -2.5239727e-01  -4.8133643e-03   3.3681839e-02   1.4343133e-01   1.8214981e-01   1.3136882e-01   4.6185595e-02   6.2887146e-03  -8.0669043e-02  -1.8234618e-02  -1.5860958e-01  -2.3074669e-01  -2.3641983e-01  -3.3507254e-01  -3.0406989e-01  -6.9372737e-02  -1.6389680e-01  -1.6557918e-01  -7.7839506e-02  -4.1644302e-01  -3.1728064e-01  -1.7185046e-01  -3.9208167e-02  -3.9156840e-02   4.7502206e-02  -8.6454410e-02   7.4839323e-03  -1.2498612e-01  -1.2323159e-01   2.2683655e-01   2.6146555e-01   1.7302226e-01   7.3317712e-02   2.3690835e-01   7.0839285e-02   1.4109865e-01  -4.0045025e-02   2.6302080e-01   3.5959727e-01   2.8666388e-01   2.1278867e-01  -4.7017528e-02   6.2820350e-02  -1.8481890e-01  -2.8760780e-01  -2.3187712e-02  -3.1652993e-01  -3.0193535e-03  -1.0968008e-01  -2.4594045e-01  -2.5427593e-01  -3.3187738e-01  -3.1006369e-01  -3.7607911e-01  -3.8865679e-01  -1.1300103e-01  -7.5150185e-02   2.2435067e-01   2.1832843e-01   1.6216868e-01  -5.6721197e-02   5.3773581e-02  -7.0450312e-02  -1.7816542e-01  -2.2908074e-02   8.7609136e-02   3.9890408e-02   1.4632754e-01   1.7465199e-01
   2.0311688e-02  -3.4495699e-02  -1.0856578e-01  -1.6818835e-01   8.5595459e-01   6.1620997e-01  -3.4085000e-01  -3.2907959e-01   2.8521600e-01   1.0555304e-01  -1.7544940e-01  -2.3022855e-01  -2.5003202e-01  -8.1053679e-02   3.9143663e-01   2.5309968e-01  -4.7847915e-03  -2.4456036e-01  -2.0879993e-01   5.8407765e-02   7.6301780e-01   8.3119305e-01  -8.6197528e-02   1.6311931e-01   8.4541283e-01   7.5514635e-01   1.0000000e+00   9.0412914e-01  -2.1103270e-02  -2.3673957e-03  -3.4274594e-01  -3.4593191e-01  -3.7591591e-01  -3.3063761e-01  -2.3804614e-01  -7.7756850e-02   2.4197328e-01   2.5512550e-01   2.3847655e-01   2.0387571e-01   1.8191198e-01   6.0885097e-02  -9.4341632e-02  -2.0356531e-02  -8.7090032e-03   1.1473275e-01  -1.6956144e-01  -1.7083919e-01   1.2169334e-01   6.3234699e-02   2.7924313e-01   1.9938052e-01   2.6028474e-01   2.1309729e-01   1.6403235e-01  -3.1599291e-02  -4.1018009e-02  -8.0007254e-02  -2.0875822e-02  -6.5139599e-02  -2.7892699e-01  -3.0287576e-01  -1.7462272e-01  -3.0906640e-01  -2.0080806e-01  -2.9863418e-01  -3.1684140e-01  -3.1028759e-01   5.2264945e-02   2.3535109e-01   1.7136106e-01   2.0708198e-01  -2.0357855e-01  -1.3895634e-01  -3.0533100e-01  -2.4862444e-01   2.0626564e-01   2.6152526e-01   4.9645723e-02  -1.5311787e-01   2.0224298e-01  -2.5090802e-02   9.4602822e-02  -4.8471867e-02   2.7707520e-01   2.3625167e-01   2.6165123e-01   1.7051233e-01   3.2307007e-02   1.2574994e-01  -4.2052114e-02  -1.1501103e-01   8.9604678e-02  -1.6231314e-01  -1.1133788e-01  -2.1458779e-01  -2.8630930e-01  -3.4487599e-01  -2.1682857e-01  -1.4544690e-01  -2.8822669e-01  -2.3248504e-01  -7.8350191e-02  -4.9218420e-03   2.7966424e-01   2.7212132e-01   3.6798520e-01   1.1284090e-01  -3.7843219e-02  -1.7073085e-01  -2.9149348e-01  -1.0397075e-01   1.8403710e-01  -5.0570119e-03   4.4476238e-02   2.2710224e-01
  -3.6138844e-02  -9.9582953e-02  -1.4674450e-01  -8.6679663e-02   8.1884730e-01   7.1790128e-01  -3.6955173e-01  -2.8742570e-01   3.0780212e-01   1.7468203e-01  -2.3772036e-01  -2.2744055e-01  -3.4254664e-01  -1.3786272e-01   3.7687408e-01   2.8150518e-01  -5.5799559e-02  -2.9618598e-01  -1.7113480e-01   6.8110743e-02   7.1235207e-01   8.5649580e-01  -1.7059637e-01   1.3276360e-01   7.2437747e-01   7.0439348e-01   9.0412914e-01   1.0000000e+00  -1.3904837e-02  -1.7182706e-02  -3.6440181e-01  -3.3589468e-01  -4.1525957e-01  -3.2073759e-01  -2.6899221e-01  -6.1225901e-02   2.3545965e-01   3.0949194e-01   2.3994638e-01   2.2497996e-01   2.1004868e-01   6.9371241e-02  -1.4914223e-01  -5.9297404e-02  -5.2949089e-02   7.0777173e-02  -2.6721497e-01  -2.7512547e-01   5.5945018e-02   3.6297340e-02   1.9497261e-01   1.8898848e-01   1.9975298e-01   1.6767111e-01   1.3844920e-01  -9.1197544e-02  -1.2037408e-01  -1.3351337e-01  -1.1980890e-02  -7.4873362e-02  -3.0877147e-01  -2.8655689e-01  -1.3772834e-01  -3.1753606e-01  -2.4019893e-01  -2.1036484e-01  -2.5597332e-01  -2.1719187e-01   7.1033948e-02   2.6404699e-01   2.0444027e-01   2.8029799e-01  -2.4919083e-01  -1.3195862e-01  -3.1813584e-01  -2.7843523e-01   2.2921323e-01   2.8086873e-01  -4.3669825e-03  -1.9066896e-01   2.3695275e-01  -9.6168766e-02   1.0907634e-01  -1.7997506e-02   3.0887774e-01   2.5034197e-01   2.0384504e-01   1.2668481e-01   2.9609352e-02   2.2594790e-01  -3.9453499e-02  -1.4673845e-01   8.1887361e-02  -1.7886975e-01  -2.1500950e-02  -1.8336570e-01  -3.2348598e-01  -4.0236140e-01  -1.9835899e-01  -1.6382764e-01  -2.2076447e-01  -2.5230942e-01   2.8082760e-02  -1.5588881e-02   3.1281453e-01   2.8605629e-01   3.4519629e-01   1.4974312e-01   4.6729777e-02  -2.2241597e-01  -4.1529039e-01  -6.3312452e-02   2.1387204e-01   9.8133066e-03   4.4996118e-02   2.8766792e-01
  -4.1806456e-02   9.9518397e-02  -2.0951165e-01  -2.0085309e-01  -1.4066853e-02   4.9676393e-02  -1.3124478e-01  -1.5364865e-01  -4.0215245e-02   5.3223682e-02   1.6650901e-01   1.9643960e-01   9.3067501e-02   1.7399266e-01   1.6202308e-01   1.9321610e-01   7.7919584e-01   5.2206058e-01   3.1856548e-01   2.6133742e-01   1.5280161e-01   8.7187958e-02  -1.3064331e-01  -1.4123569e-01   1.4895538e-02   1.1048449e-01  -2.1103270e-02  -1.3904837e-02   1.0000000e+00   9.0127929e-01   5.5048339e-01   2.9725842e-01   2.5815694e-01   2.6955507e-01  -8.2280297e-02  -1.2656125e-01  -3.1367196e-01  -1.7437820e-01  -2.2457960e-01  -4.1248311e-01   9.1390814e-02   2.8574935e-01  -3.3239697e-01  -3.0468631e-01  -2.0339852e-01  -2.8020426e-01  -4.2588023e-01  -5.0275888e-01  -1.6483107e-01  -2.5422549e-01  -6.6488265e-02  -1.8804579e-01  -4.1544369e-01  -4.2270382e-01  -4.2515019e-01  -4.7135352e-01   9.7101952e-02  -1.5345129e-01  -3.7383014e-01  -5.2882786e-01  -2.1314088e-01  -3.3728707e-01   4.3957333e-01   2.0408424e-01  -1.0010246e-01  -9.8025336e-02  -4.4183162e-01  -4.5817407e-01  -1.9805914e-01  -2.5394138e-01  -2.0064300e-01  -1.9271186e-01   5.1277395e-01   4.6677071e-01   2.3626992e-01   2.3927421e-01  -1.2445513e-01  -1.7608763e-01   5.2370645e-01   6.4942962e-01   6.0118352e-01   5.8443819e-01   1.4703230e-01   3.1334234e-01  -1.0606463e-01   1.0757133e-01  -2.3776636e-01  -2.1328651e-01  -3.8322274e-01  -4.6140984e-01  -3.6385765e-01  -3.0997992e-01  -2.8223093e-01  -2.1438615e-01   3.6467747e-01   3.2591466e-01   2.6887149e-01   2.0371972e-01  -3.4174348e-01  -3.2244587e-01  -1.4189823e-01  -2.6818892e-01  -7.6072323e-02  -3.8229943e-02   1.3200033e-01   8.9943649e-02  -1.3336532e-01   1.1014257e-01   3.3278801e-01   4.0195348e-01   1.0078482e-01   1.7638452e-01  -4.8006911e-02   1.1635595e-01   8.9498627e-02   1.1432714e-01
   5.0110537e-02   2.0054066e-01  -3.1882338e-01  -2.7088506e-01   1.4279207e-02   5.1840467e-02  -2.6380745e-01  -1.3034321e-01  -6.2745693e-02   7.3289099e-02   2.1893983e-01   3.0966170e-01   6.9297001e-02   2.9326914e-01   9.7862002e-02   2.1692829e-01   7.9105980e-01   5.7967695e-01   2.7485548e-01   3.2474339e-01   2.2043322e-01   1.3600598e-01  -1.7660534e-01  -1.1514468e-01   5.0672257e-02   1.5781290e-01  -2.3673957e-03  -1.7182706e-02   9.0127929e-01   1.0000000e+00   5.7261251e-01   3.7301406e-01   3.7388613e-01   4.2747006e-01  -8.5648132e-02  -9.5342496e-02  -1.6966544e-01  -1.3605998e-01  -6.5558899e-02  -2.7418854e-01   2.1976893e-01   3.5072857e-01  -3.7856029e-01  -3.7960374e-01  -3.3277233e-01  -3.6351807e-01  -4.1496469e-01  -4.2207067e-01  -2.9928253e-01  -3.6410115e-01  -2.0489144e-01  -3.4204496e-01  -3.7301771e-01  -4.4257396e-01  -3.8354969e-01  -4.7550466e-01   2.2509510e-01  -8.0721271e-02  -4.2988966e-01  -5.5189141e-01  -1.8440045e-01  -2.4224537e-01   4.6945122e-01   2.6150173e-01  -1.6304858e-01  -1.1255616e-01  -5.4342702e-01  -4.7929409e-01  -2.0034813e-01  -2.6015155e-01  -2.5609446e-01  -2.6201536e-01   5.5952512e-01   5.6571614e-01   3.2789741e-01   2.9010344e-01  -2.9230826e-02  -4.7899974e-02   6.3872607e-01   7.2969495e-01   6.2561637e-01   6.6639799e-01   2.1901370e-01   4.5028193e-01  -9.7894408e-02   2.8915242e-01  -5.9678073e-02  -2.0242398e-02  -3.0240496e-01  -4.7918929e-01  -4.5655160e-01  -4.4000789e-01  -3.9854432e-01  -3.4884429e-01   2.2655678e-01   2.3355844e-01   1.9047687e-01   1.7295188e-01  -3.6123522e-01  -4.0776086e-01  -2.1018699e-01  -3.5159581e-01  -8.0222861e-02  -1.1402652e-01   7.7559069e-02   1.0961211e-02  -1.3811147e-01  -3.0813940e-02   1.9635608e-01   3.2452843e-01   1.6779540e-01   9.4543660e-02  -1.2817054e-01   4.0651642e-02   4.4295512e-02   2.3406950e-02
  -1.7580211e-01  -2.9806944e-02   2.3518245e-01   1.1528699e-01  -4.0284724e-01  -3.8288793e-01   1.6373191e-01  -1.0829240e-02  -2.8981005e-01  -2.5820318e-01   1.8162162e-01   2.5649715e-01   2.6001858e-01   2.5048092e-01  -9.9160904e-02  -8.0766817e-02   3.9134190e-01   3.1501188e-01   1.9359188e-01   8.0907305e-02  -2.0342462e-01  -3.2221815e-01   4.2182217e-01   1.4953375e-01  -1.6576870e-01  -3.9575661e-02  -3.4274594e-01  -3.6440181e-01   5.5048339e-01   5.7261251e-01   1.0000000e+00   8.2912742e-01   4.4223570e-01   4.3555694e-01   4.5113712e-01   1.8063116e-01  -1.9865216e-01  -1.9614788e-01  -1.6694659e-01  -2.5924977e-01  -4.8909997e-03   1.2861204e-01  -1.6735300e-01  -2.1714321e-01  -2.3923215e-01  -2.9309764e-01  -2.2304868e-01  -2.3914537e-01  -3.1621777e-01  -3.0548406e-01  -2.2373885e-01  -2.6542911e-01  -4.6620843e-01  -5.5672078e-01  -4.5462485e-01  -3.0977561e-01  -2.8482120e-02  -1.2483256e-01  -4.4435625e-01  -4.6823371e-01  -1.3009863e-01  -2.0676442e-01   2.2275661e-01   2.0097804e-01   4.2962748e-01   2.4963044e-01  -3.7055224e-02  -9.4871110e-02  -3.3713867e-01  -4.5649666e-01  -2.3146120e-01  -2.0673072e-01   4.0935817e-01   2.9620093e-01   3.0611625e-01   3.1904132e-01  -1.1762014e-01  -2.1273049e-01   3.2068420e-01   6.0995515e-01   3.8021132e-02   3.0856913e-01   1.9828011e-01   7.6084477e-02  -2.0115005e-01   7.0411197e-03  -3.1408797e-02   3.6053244e-02  -2.2005369e-01  -4.1164988e-01  -3.1221131e-01  -2.0327839e-01  -2.1044235e-01  -8.4810020e-02   1.7685051e-01   3.3157694e-01   2.9869478e-01   3.6011787e-01  -2.5483269e-01  -2.4476334e-01  -4.6501091e-02  -1.2318058e-01  -2.6009724e-03  -1.7249852e-02  -1.5556639e-01  -2.2825781e-01  -4.0216047e-01  -1.3110675e-01   1.4663631e-01   3.6781185e-01   3.8240195e-01   1.1225054e-01  -2.1341775e-01  -4.1620913e-03   7.6816041e-02  -2.3097427e-01
  -1.4005542e-01  -1.0238971e-01   2.3442916e-01   2.5173832e-01  -4.3063025e-01  -3.5387035e-01   1.8517770e-01   2.4534080e-01  -3.3541654e-01  -1.9084375e-01   1.8989896e-01   2.4419127e-01   2.1427772e-01   2.2765640e-01  -1.3678658e-01  -1.0705555e-02   1.4827281e-01   1.6027257e-01   5.6851159e-02  -5.9377134e-02  -2.4389264e-01  -3.4083562e-01   4.4219737e-01   2.6887013e-01  -2.1414360e-01  -6.6850698e-02  -3.4593191e-01  -3.3589468e-01   2.9725842e-01   3.7301406e-01   8.2912742e-01   1.0000000e+00   3.5210037e-01   4.1440148e-01   5.1021670e-01   2.8935650e-01  -2.9947968e-02   1.5665238e-02  -2.9636198e-02  -4.9604245e-02   1.1271887e-01   1.8126653e-01  -9.2343000e-02  -1.2378096e-01  -2.6675216e-01  -2.9196594e-01  -1.6038218e-01  -1.2065703e-01  -4.1351036e-01  -3.1984472e-01  -3.2048639e-01  -2.7707829e-01  -4.1151938e-01  -5.6691851e-01  -3.8670619e-01  -2.4848666e-01  -9.6523509e-02  -1.8800723e-01  -4.0949178e-01  -3.9406622e-01  -6.5496486e-02   1.8082582e-02   7.0087507e-02   2.2581581e-01   4.6976418e-01   4.8997017e-01   5.1539110e-02   4.6227769e-02  -4.0008424e-01  -4.7052759e-01  -1.7722375e-01  -1.5370624e-01   2.7236559e-01   1.7507368e-01   2.3629902e-01   1.6656096e-01   6.7622853e-03  -6.5053644e-02   2.2541692e-01   4.5615527e-01  -9.4064767e-02   1.8304774e-01   2.9082113e-01   1.1500042e-01  -6.1395684e-02   3.7541351e-02   8.0480224e-02   1.3676403e-01  -1.2017330e-01  -2.9606344e-01  -2.9798047e-01  -2.0899764e-01  -1.9136840e-01  -1.4721370e-01   4.0705137e-02   2.1143868e-01   1.2234012e-01   2.0008939e-01  -2.3353075e-01  -2.8448405e-01  -5.4177386e-02  -1.2287682e-01  -1.0385004e-02  -1.1369053e-01  -2.2035202e-01  -2.6085525e-01  -3.6763287e-01  -2.3284564e-01   1.5901782e-02   1.9748022e-01   2.6347778e-01  -3.5094229e-02  -2.4550845e-01  -1.2935478e-01  -8.7686439e-03  -2.8562234e-01
   4.6648972e-01   5.5677096e-01  -1.8957757e-01  -2.6973025e-01  -3.0880611e-01  -2.6464238e-01   1.3368064e-01   3.7290090e-02  -2.6282988e-01  -2.1335552e-01   3.5925992e-01   4.0136128e-01   2.6715121e-01   3.3545238e-01  -1.7736941e-01  -2.3358900e-01   3.6334500e-01   6.1829792e-01   5.1306758e-01   3.6054531e-01  -1.0992897e-01  -2.7758676e-01  -1.5438455e-01  -4.1833445e-01  -4.1747791e-01  -2.5828079e-01  -3.7591591e-01  -4.1525957e-01   2.5815694e-01   3.7388613e-01   4.4223570e-01   3.5210037e-01   1.0000000e+00   9.1011168e-01  -6.2488941e-02  -2.2016141e-01   5.6825948e-02  -1.4527262e-01  -3.6058563e-02  -1.0137964e-02   1.3937085e-01   2.6521467e-01  -7.6016156e-02  -1.3362452e-01  -2.5139965e-01  -3.3269756e-01   7.9418329e-02   1.2488565e-01  -2.8187663e-01  -2.9194414e-01  -4.7836030e-01  -5.2147332e-01  -2.0861639e-01  -2.5086454e-01  -2.1906666e-01  -2.4326486e-01   5.5927648e-01   4.7225386e-01  -4.9397915e-02  -5.1068651e-02   3.5816850e-01   2.6653145e-01   3.6458185e-01   5.1332431e-01  -1.3364437e-01  -1.4487072e-01   1.6913431e-02  -2.8982380e-02   1.0840781e-01  -9.5509110e-02   2.5166513e-02  -1.0529657e-01   5.4913092e-01   5.5544316e-01   5.3919078e-01   5.1294277e-01   1.9323533e-01   2.0336824e-01   4.6462893e-01   4.5663082e-01   1.7133080e-01   4.1013416e-01   3.7096874e-01   5.0277075e-01  -2.7657037e-01   7.8001549e-02   1.6270507e-01   1.3998332e-01  -1.8000432e-01  -4.5353263e-01  -5.5492741e-01  -5.4227092e-01  -6.5001801e-01  -3.7273723e-01  -3.9246573e-01  -2.1491571e-01  -1.0130918e-01   8.3000925e-03  -2.6942046e-01  -3.9279402e-01   2.1955997e-01   4.1487492e-02  -6.2256426e-02  -1.2615366e-01  -5.3680265e-01  -5.1167357e-01  -3.5420142e-01  -3.2943931e-01  -4.4082474e-01  -1.4709640e-01   2.2022475e-01  -4.6348783e-01  -6.8177020e-01  -2.7739448e-01  -3.8761726e-01  -5.5106105e-01
   3.4374908e-01   4.5707012e-01  -2.1913544e-01  -1.9875112e-01  -3.0180551e-01  -2.4356861e-01   1.1218416e-01   1.1640820e-01  -3.0079412e-01  -2.2005229e-01   3.8206693e-01   4.9621119e-01   2.6645071e-01   3.9797591e-01  -1.9798508e-01  -1.5597125e-01   3.4803794e-01   5.7265540e-01   3.6893839e-01   3.0766921e-01  -6.8911840e-02  -1.7452374e-01  -1.3739537e-01  -2.7304825e-01  -3.7488721e-01  -1.5718933e-01  -3.3063761e-01  -3.2073759e-01   2.6955507e-01   4.2747006e-01   4.3555694e-01   4.1440148e-01   9.1011168e-01   1.0000000e+00  -1.6805047e-02  -6.0622014e-02   1.5285123e-01   7.0516897e-03   9.7193085e-02   1.2036076e-01   2.8540101e-01   3.8384391e-01  -1.8165920e-01  -1.9188413e-01  -3.5405720e-01  -3.7509502e-01  -4.7057021e-02   4.8354703e-02  -4.2349828e-01  -3.6890986e-01  -5.6292784e-01  -5.3770764e-01  -2.9371045e-01  -3.6008536e-01  -2.5097431e-01  -2.5533370e-01   4.5851800e-01   3.0785880e-01  -2.0254099e-01  -1.6614618e-01   3.0718943e-01   2.8486216e-01   3.9329882e-01   5.4196528e-01  -1.3129001e-01   4.5590472e-03  -5.2112090e-02   1.3274320e-02  -1.1570749e-01  -2.6898530e-01   7.4342867e-04  -9.7845961e-02   5.8046883e-01   6.1513130e-01   5.5500040e-01   4.9087382e-01   2.9643929e-01   2.9946596e-01   4.4858330e-01   4.3908621e-01   2.0148657e-01   3.7624266e-01   4.0516688e-01   5.5041728e-01  -1.9009218e-01   1.9386907e-01   2.3756928e-01   2.3804655e-01  -1.1643492e-01  -3.3500774e-01  -6.4775817e-01  -6.6771866e-01  -7.0506757e-01  -5.0318725e-01  -3.8772009e-01  -2.4110061e-01  -1.4721912e-01  -4.1742182e-02  -3.1149875e-01  -5.0226735e-01   1.0362078e-01  -9.3446856e-02  -1.8251889e-02  -1.2376397e-01  -4.0989622e-01  -4.1464649e-01  -3.1370005e-01  -3.5190367e-01  -4.3352974e-01  -1.6988718e-01   2.3124862e-01  -4.7086790e-01  -6.1676680e-01  -2.6961431e-01  -3.2666862e-01  -4.3529797e-01
  -4.1181397e-01  -4.2815420e-01   4.0338734e-01   2.2916989e-01  -4.0981293e-01  -5.2132587e-01   1.5782407e-01  -2.2830799e-02  -3.2344708e-01  -3.7186625e-01   4.9193448e-02  -1.2233252e-02   8.9189735e-02  -2.1588367e-02  -3.2388201e-01  -2.5312060e-01  -1.6824762e-01  -1.3419155e-01  -2.5181629e-01  -2.9661421e-01  -4.1366741e-01  -3.7670680e-01   6.6612410e-01   5.2846320e-01  -5.8463310e-02  -1.1589695e-01  -2.3804614e-01  -2.6899221e-01  -8.2280297e-02  -8.5648132e-02   4.5113712e-01   5.1021670e-01  -6.2488941e-02  -1.6805047e-02   1.0000000e+00   8.1113282e-01   2.5385222e-02   8.1694880e-02   5.5043425e-02   5.7051028e-02  -2.9633818e-02  -4.4881807e-02   1.7921293e-01   1.7220143e-01   6.3929280e-02   9.8861515e-02   7.0115232e-02   5.3078354e-02  -2.4111771e-01  -1.1640525e-01  -5.2222373e-02  -1.6622408e-02  -2.5744856e-01  -3.4277948e-01  -2.4016432e-01   3.6359038e-02  -3.7397361e-01  -3.9029037e-01  -4.5354696e-01  -3.5673471e-01  -2.5445365e-01  -1.8643098e-01  -2.3401813e-01  -1.8210703e-01   7.9525950e-01   5.3993271e-01   3.8871798e-01   4.1567662e-01  -3.6095546e-01  -4.0666372e-01  -2.3692458e-01  -1.7131218e-01  -8.3058325e-02  -2.1963386e-01   5.3615753e-03  -7.7731305e-02  -6.0078384e-02  -1.5214331e-01  -1.3098641e-01   1.6805622e-01  -3.9715506e-01  -1.3257057e-01  -2.3286825e-02  -2.3776425e-01   1.5142607e-01   1.1084034e-01   1.5622665e-01   2.6086110e-01   1.0014675e-01   7.5545447e-02  -1.7189532e-02   9.7809134e-02   1.6963848e-01   1.2151087e-01   2.5744901e-01   3.4366274e-01   3.4781492e-01   3.0103220e-01  -1.6295444e-01  -1.1604511e-01  -1.5783011e-01  -1.3989104e-01  -7.0604201e-02  -5.0567898e-02   1.1455531e-01   7.0752295e-02  -2.7865571e-01  -9.6557766e-02   2.1756193e-01   3.4649808e-01   4.0674321e-01   1.5937670e-01   4.2141150e-02   4.4222483e-02   3.3704747e-01   8.7268097e-02
  -5.4353936e-01  -5.6319401e-01   1.6241280e-01   1.9861606e-01  -2.3006693e-01  -3.2179329e-01  -5.1002853e-02   1.9604890e-02  -2.0815029e-01  -1.5863327e-01   5.7830349e-02   9.0301752e-02   4.1372594e-02   6.8164106e-02  -2.9208785e-01  -5.9716959e-02  -1.4216661e-01  -1.1766313e-01  -4.5986643e-01  -3.7712409e-01  -2.4827737e-01  -1.4124178e-01   4.4765418e-01   6.4529932e-01  -1.7111217e-02   6.5654590e-02  -7.7756850e-02  -6.1225901e-02  -1.2656125e-01  -9.5342496e-02   1.8063116e-01   2.8935650e-01  -2.2016141e-01  -6.0622014e-02   8.1113282e-01   1.0000000e+00   1.6629484e-01   2.8566268e-01   2.7761198e-01   2.4822525e-01   1.7680149e-01   2.0325652e-01  -1.0640435e-01  -3.6932485e-02  -8.1378953e-02   1.1727488e-02  -1.5383929e-01  -1.1138190e-01  -3.6820870e-01  -1.7404868e-01  -3.2451440e-02  -1.1427608e-02  -1.5391522e-01  -3.2888004e-01  -8.9043320e-02   6.2094330e-02  -4.3320506e-01  -5.4658667e-01  -5.6360331e-01  -4.5324141e-01  -2.9968366e-01  -1.9466762e-01  -1.3414215e-01  -1.2651942e-01   5.6276339e-01   5.9095409e-01   1.1736076e-01   3.4428242e-01  -4.5889816e-01  -4.7745190e-01  -1.9649607e-01  -1.6049277e-01  -7.2937805e-02  -1.0635129e-01   7.3305430e-02  -3.1521015e-02   1.4450920e-01   7.3645536e-02  -1.7154482e-01   1.0857363e-01  -2.7990963e-01  -1.8118374e-01  -5.2121183e-02  -1.5855615e-01   2.8953672e-01   3.0796453e-01   2.4520367e-01   3.5706648e-01   3.1178601e-01   3.7235775e-01  -1.8404477e-02  -1.4561613e-02   1.5598553e-01  -1.0951588e-01   3.2630889e-01   3.1322277e-01   3.0635958e-01   2.0429841e-01  -1.8245544e-01  -2.2816764e-01  -4.5209356e-01  -3.8856006e-01  -2.4727683e-01  -1.7006367e-01   3.0224200e-01   2.5354418e-01  -2.3238584e-01  -1.7719106e-01   2.7622086e-01   3.1848502e-01   3.7704495e-01   2.0984056e-01   1.4108951e-01   3.1286759e-02   4.0921015e-01   3.0618304e-01
   1.0031346e-01   8.5144523e-02   1.9587850e-01  -1.7414725e-01   1.7287948e-01  -4.7783717e-02  -9.7152206e-02  -2.9423677e-01  -2.6072811e-01  -3.4851792e-01  -3.6338257e-02  -1.6142974e-01  -1.2754209e-01  -1.4782494e-01   7.2059180e-03  -3.3145659e-01  -2.6232282e-01  -2.8157222e-02  -1.0719104e-01   3.3576205e-02   2.9074560e-01   2.8906849e-01   1.4346238e-01   1.3866889e-01   2.1975340e-01   2.6539042e-01   2.4197328e-01   2.3545965e-01  -3.1367196e-01  -1.6966544e-01  -1.9865216e-01  -2.9947968e-02   5.6825948e-02   1.5285123e-01   2.5385222e-02   1.6629484e-01   1.0000000e+00   8.2137700e-01   8.5244936e-01   8.8966792e-01   8.0045527e-01   5.3514230e-01   6.0797784e-02   1.0253329e-01  -2.2850628e-01  -1.7002540e-01   1.8578264e-01   3.4493355e-01  -3.1588759e-01  -3.6981067e-01  -3.4506209e-01  -2.7341308e-01   3.0295390e-01   2.1217506e-01   3.2787183e-01   2.6027604e-01   2.1284494e-01   1.1116201e-01  -2.4896301e-01  -5.3869013e-02  -1.6164411e-01  -1.2310712e-01  -3.3747551e-01  -1.4485306e-01  -6.3473735e-02  -1.4840445e-01  -1.3982576e-01  -9.9538992e-02  -1.2565487e-01  -4.4933690e-02   1.6470531e-01   2.3966468e-01   9.1381721e-02   1.6563084e-01   1.4726932e-01   5.1658701e-02   7.8057003e-01   7.5609691e-01   3.2064879e-02  -1.9730102e-01  -1.8442035e-01  -3.1916191e-01   5.7581372e-01   9.4885166e-02   1.6739580e-01   2.6509274e-01   6.4130467e-01   6.7788062e-01   2.0572168e-01   2.3354982e-01  -3.6929647e-01  -3.6608055e-01  -2.9647094e-01  -5.1402842e-01  -5.6024247e-01  -6.7606324e-01  -5.8444900e-01  -6.1909260e-01  -3.0573353e-01  -3.3041358e-01  -3.1740605e-01  -3.2974824e-01  -2.9658056e-01  -2.2245779e-01   2.0915099e-01   2.4811245e-01   3.2507421e-01  -2.4372050e-01  -6.1038825e-01  -5.9050116e-01  -1.4690462e-01  -5.7739722e-01  -1.1463636e-01  -3.0831373e-01  -1.9661064e-02   1.3064417e-01
  -1.5548939e-02  -5.8548238e-02   1.8804890e-01   2.9751666e-03   2.0683921e-01   4.0479353e-02  -5.4397258e-02  -2.0595069e-01  -1.6182404e-01  -2.5430116e-01  -1.2205223e-01  -1.9696384e-01  -1.9963691e-01  -1.7620397e-01   6.0182609e-02  -1.8897309e-01  -2.7961859e-01  -1.5186743e-01  -1.1090458e-01   1.6921764e-02   2.5749455e-01   3.2873624e-01   1.6538130e-01   2.6217034e-01   2.3163592e-01   2.6747820e-01   2.5512550e-01   3.0949194e-01  -1.7437820e-01  -1.3605998e-01  -1.9614788e-01   1.5665238e-02  -1.4527262e-01   7.0516897e-03   8.1694880e-02   2.8566268e-01   8.2137700e-01   1.0000000e+00   7.3977556e-01   8.2197095e-01   7.1244791e-01   5.5761642e-01   1.4116524e-01   2.3916158e-01  -4.6726716e-02  -2.7324214e-03   1.5030576e-01   2.8254939e-01  -2.1221493e-01  -2.9363457e-01  -1.9621312e-01  -1.0372344e-01   2.5731548e-01   2.0596077e-01   2.6070546e-01   2.7005103e-01   5.9511794e-02  -8.9294762e-02  -3.5872796e-01  -1.5209079e-01  -3.6471113e-01  -2.6083084e-01  -4.6630641e-01  -2.7896217e-01   2.0417803e-02   2.0579147e-02  -1.3300994e-01  -9.6353266e-02  -1.9544877e-01  -8.2060466e-02   1.1807755e-01   2.8688590e-01   1.4351706e-02   1.2407384e-01   2.6671011e-02  -5.9222339e-02   7.0470171e-01   6.9083254e-01  -3.8855920e-02  -2.0123018e-01  -1.8469072e-01  -3.6023600e-01   4.9749961e-01   9.0895774e-03   2.5526954e-01   2.9908327e-01   5.3452991e-01   5.7805086e-01   8.0095205e-02   3.0535316e-01  -2.5463158e-01  -2.5610348e-01  -1.4444977e-01  -4.1580464e-01  -3.5830365e-01  -5.2091908e-01  -5.0496254e-01  -5.8026458e-01  -2.5059655e-01  -2.8325509e-01  -3.3166144e-01  -3.6915427e-01  -3.0519848e-01  -1.5857739e-01   3.0301508e-01   3.3247431e-01   3.5896839e-01  -1.2336263e-01  -3.6924671e-01  -4.7169116e-01  -2.0424486e-01  -3.6443900e-01   3.9448100e-02  -1.8538807e-01   6.5720479e-02   2.6103380e-01
   8.3415378e-02   4.1270241e-03   6.5597328e-02  -2.9511172e-01   1.6593869e-01  -2.9438874e-03  -1.9844474e-01  -2.3996235e-01  -2.2724426e-01  -2.2257712e-01   9.3422801e-02  -5.0138484e-02   5.9257409e-03  -2.9222455e-02   1.9276828e-02  -1.7018376e-01  -1.5343213e-01   3.3353502e-02  -1.9957023e-01  -1.0490247e-01   3.2081508e-01   2.9657039e-01   9.7105396e-02   2.3938091e-01   2.6587787e-01   3.4843982e-01   2.3847655e-01   2.3994638e-01  -2.2457960e-01  -6.5558899e-02  -1.6694659e-01  -2.9636198e-02  -3.6058563e-02   9.7193085e-02   5.5043425e-02   2.7761198e-01   8.5244936e-01   7.3977556e-01   1.0000000e+00   8.6638978e-01   8.4238786e-01   6.0571491e-01  -9.3436525e-02  -5.1945747e-02  -2.3910027e-01  -1.5124788e-01   8.0054840e-02   2.5331547e-01  -3.0007112e-01  -2.9440063e-01  -1.7833756e-01  -1.8547630e-01   2.5725360e-01   1.8379228e-01   4.1294564e-01   3.5711235e-01   2.1585908e-01  -9.2479223e-03  -3.6727083e-01  -1.8112414e-01  -1.7135636e-01  -1.1055196e-01  -2.1909242e-01  -1.0907198e-01  -9.2636559e-02  -3.5162080e-02  -2.7972590e-01  -1.7479060e-01  -2.7086691e-01  -1.6863850e-01   8.6890270e-02   8.0359138e-02   1.6076933e-01   2.2070088e-01   2.3584846e-01   1.7705486e-01   7.1575696e-01   7.2470006e-01   4.7535933e-02  -7.8797533e-02  -1.6843607e-01  -2.7992919e-01   4.8782003e-01   1.2563757e-01   9.2615959e-02   2.5648669e-01   6.3888180e-01   6.5223808e-01   2.4971445e-01   2.3995688e-01  -3.7743822e-01  -3.5599011e-01  -3.3409492e-01  -5.1399083e-01  -3.3299832e-01  -4.2133008e-01  -3.6583692e-01  -3.6638654e-01  -3.1864986e-01  -3.5032200e-01  -3.7897946e-01  -4.0266256e-01  -3.4679267e-01  -2.5892007e-01   1.8692619e-01   2.1142356e-01   1.5048272e-01  -3.1077830e-01  -3.7508174e-01  -3.7077735e-01  -1.1871990e-03  -3.7093673e-01  -1.1913021e-01  -2.8698289e-01   1.4841527e-02   1.6003387e-01
   1.1132015e-01   6.1776327e-02   1.5597010e-01  -1.2106400e-01   1.3953839e-01  -7.3459849e-02  -7.1918600e-02  -2.1470097e-01  -2.3000476e-01  -2.8882824e-01  -2.7233312e-02  -1.3102348e-01  -6.1167535e-02  -1.0468422e-01  -2.1954148e-02  -2.6650147e-01  -3.5809872e-01  -1.1138135e-01  -1.8900979e-01  -5.6519127e-02   1.9655123e-01   2.4287168e-01   1.3130752e-01   2.0302953e-01   2.1220514e-01   2.6306123e-01   2.0387571e-01   2.2497996e-01  -4.1248311e-01  -2.7418854e-01  -2.5924977e-01  -4.9604245e-02  -1.0137964e-02   1.2036076e-01   5.7051028e-02   2.4822525e-01   8.8966792e-01   8.2197095e-01   8.6638978e-01   1.0000000e+00   7.5633301e-01   5.5116180e-01   8.7044389e-02   1.5080649e-01  -1.5192096e-01  -5.6202102e-02   2.0850393e-01   3.9544150e-01  -2.4986790e-01  -2.6987737e-01  -2.3196407e-01  -1.6697453e-01   3.7831552e-01   2.7377556e-01   3.4280855e-01   3.5058706e-01   1.8713765e-01   8.9289254e-02  -2.6624199e-01  -4.0022171e-02  -1.6169389e-01  -5.9113804e-02  -3.8001332e-01  -1.4865868e-01  -4.3284974e-02  -5.3626989e-02  -8.9895539e-02  -7.1095709e-03  -1.3672927e-01  -4.2339339e-02   1.3401545e-01   1.7542493e-01   3.4957531e-02   1.2796268e-01   1.2246292e-01   3.8439616e-02   7.7442550e-01   7.7880744e-01  -5.8922720e-02  -2.5294842e-01  -2.5856951e-01  -3.5934208e-01   4.8180904e-01   1.1177710e-01   2.1305263e-01   3.1757896e-01   6.4152837e-01   6.8869423e-01   2.1441540e-01   3.7232513e-01  -3.5142832e-01  -3.7932900e-01  -2.9699321e-01  -5.1104221e-01  -5.2197259e-01  -6.3013619e-01  -5.3596354e-01  -5.7735014e-01  -2.8010014e-01  -3.4218308e-01  -2.9154918e-01  -3.2603448e-01  -2.9777660e-01  -2.0273021e-01   1.8989127e-01   2.1993259e-01   2.8192307e-01  -2.5324976e-01  -5.4510629e-01  -5.8873915e-01  -1.0899737e-01  -5.0384746e-01  -9.6150293e-02  -2.6074507e-01   2.0427544e-03   1.4986124e-01
   9.9049802e-02   9.6933061e-02  -3.1033009e-02  -3.1016928e-01   1.0601041e-01  -9.2032705e-04  -2.4772474e-01  -2.4954553e-01  -3.5416034e-01  -2.2311626e-01   1.9514179e-01   4.9373089e-02   9.4733434e-02   8.0915595e-02   7.0272483e-02  -1.3184052e-01   9.8444319e-02   2.2293708e-01  -4.0326628e-02   2.5338493e-02   3.1505680e-01   2.9357769e-01   2.5122176e-02   1.4652529e-01   2.0683008e-01   3.7281813e-01   1.8191198e-01   2.1004868e-01   9.1390814e-02   2.1976893e-01  -4.8909997e-03   1.1271887e-01   1.3937085e-01   2.8540101e-01  -2.9633818e-02   1.7680149e-01   8.0045527e-01   7.1244791e-01   8.4238786e-01   7.5633301e-01   1.0000000e+00   7.4114557e-01  -2.1251254e-01  -1.3169971e-01  -3.3670231e-01  -2.9674198e-01  -1.2304691e-01   5.3904947e-02  -3.9887377e-01  -4.0319903e-01  -3.0974001e-01  -2.8687816e-01   9.0607622e-02   3.8041103e-03   1.4541249e-01   5.7233836e-02   2.5374011e-01  -6.9578081e-03  -3.8884695e-01  -2.6819436e-01  -2.0487253e-01  -1.8201516e-01  -9.4378460e-02  -1.6219188e-02  -1.9921290e-01  -1.1868234e-01  -3.5672809e-01  -2.3530564e-01  -3.1022536e-01  -2.1513139e-01   5.6209882e-02   3.3521415e-02   3.3661359e-01   4.3809960e-01   3.2932728e-01   2.6839762e-01   7.2352143e-01   6.8062246e-01   2.6476284e-01   1.3194919e-01   9.9270916e-02  -3.5623132e-02   6.2579576e-01   2.6096398e-01   1.3038250e-01   3.4496499e-01   5.0786649e-01   5.2874452e-01   2.3458695e-02   3.5654217e-02  -5.7748116e-01  -5.5245879e-01  -5.0011699e-01  -6.7998332e-01  -3.5002958e-01  -4.7824071e-01  -4.4741624e-01  -4.9465669e-01  -5.0643378e-01  -5.1814737e-01  -3.9987977e-01  -5.0618031e-01  -4.2388100e-01  -3.3833340e-01   2.3943915e-01   2.6253874e-01   1.8111192e-01  -2.2987177e-01  -3.8052505e-01  -4.1686606e-01  -1.0766866e-01  -4.6537661e-01  -2.2805311e-01  -2.9939536e-01  -3.1475440e-03   2.0147396e-01
  -6.9042429e-02  -3.1587187e-02  -1.0810543e-01  -3.1374256e-01  -5.9764980e-03  -7.5896570e-02  -1.3033916e-01  -2.3559539e-01  -2.0172865e-01  -1.0032814e-01   2.4111559e-01   1.5877790e-01   1.1940380e-01   1.3978584e-01   4.0041744e-02  -5.5963471e-02   1.8519000e-01   3.5563462e-01  -8.8997841e-02  -5.1885479e-02   2.5438617e-01   1.9366740e-01  -7.8642413e-02   2.3362798e-02  -2.1976371e-02   1.7451914e-01   6.0885097e-02   6.9371241e-02   2.8574935e-01   3.5072857e-01   1.2861204e-01   1.8126653e-01   2.6521467e-01   3.8384391e-01  -4.4881807e-02   2.0325652e-01   5.3514230e-01   5.5761642e-01   6.0571491e-01   5.5116180e-01   7.4114557e-01   1.0000000e+00  -3.5813545e-01  -3.1805705e-01  -4.1441127e-01  -4.0482229e-01  -1.9572370e-01  -8.8263858e-02  -4.5745982e-01  -4.5974522e-01  -3.0881960e-01  -3.6016385e-01   3.7166117e-02  -1.8527368e-01   1.0745294e-01  -5.6119427e-04   1.8854715e-01  -1.2635714e-01  -4.4509036e-01  -3.3909724e-01  -7.0615810e-02  -1.3626564e-01   1.3508450e-01   1.7215224e-01  -1.3639423e-01   8.2764592e-03  -4.4150121e-01  -2.7480190e-01  -3.8618898e-01  -3.7824528e-01  -2.6883644e-02  -5.4507776e-02   5.6657834e-01   5.5661199e-01   5.4731046e-01   4.3809919e-01   6.3172634e-01   5.7378385e-01   2.4137243e-01   2.6872632e-01   9.7068363e-02   5.8607661e-02   5.1003506e-01   4.2695126e-01   3.7358074e-03   2.7523251e-01   4.5154478e-01   5.1308253e-01   1.4708349e-01   1.3466120e-01  -5.7289121e-01  -5.6620875e-01  -5.1437549e-01  -6.2399174e-01  -2.1456441e-01  -3.0337427e-01  -1.6710274e-01  -2.8237988e-01  -4.6538608e-01  -5.1540230e-01  -3.9197177e-01  -4.3568599e-01  -3.4208812e-01  -2.2297291e-01   2.0328857e-01   1.9704860e-01  -2.2409421e-02  -3.0349020e-01  -3.0710176e-01  -1.2701926e-01   1.4500828e-01  -3.3530497e-01  -1.9159624e-01  -1.4672968e-01   4.2212735e-02   1.1994111e-01
   2.9202690e-01   2.1753193e-01   3.4457551e-01   1.8907184e-01  -7.7924294e-02  -9.8784903e-02   3.2046180e-01  -2.5359079e-02  -4.5119617e-02  -2.6450891e-01  -2.4607190e-01  -3.1683697e-01  -1.6946066e-01  -3.4109026e-01  -9.9268694e-02  -3.7301904e-01  -3.9177646e-01  -2.7422744e-01   2.0270359e-01   1.0067784e-01  -1.8082993e-01  -1.9876723e-01   2.4464555e-01  -6.8125078e-02   1.0334394e-02  -2.5584212e-01  -9.4341632e-02  -1.4914223e-01  -3.3239697e-01  -3.7856029e-01  -1.6735300e-01  -9.2343000e-02  -7.6016156e-02  -1.8165920e-01   1.7921293e-01  -1.0640435e-01   6.0797784e-02   1.4116524e-01  -9.3436525e-02   8.7044389e-02  -2.1251254e-01  -3.5813545e-01   1.0000000e+00   9.4179821e-01   6.9565899e-01   6.3165221e-01   8.2836816e-01   7.7935302e-01   5.7162352e-01   3.5667644e-01   2.4018323e-01   2.6550414e-01   3.3348310e-01   5.2041268e-01   1.3085453e-01   3.4433596e-01   1.3270593e-01   2.4018036e-01   1.7344752e-01   3.5570935e-01  -2.0000632e-01  -1.0300377e-02  -6.4684751e-01  -3.9553980e-01   1.4950853e-01  -1.1006870e-01   4.7037239e-01   2.4251783e-01   2.2421924e-01   2.3591187e-01   6.7934415e-02   1.1742659e-01  -2.8816543e-01  -2.6764775e-01  -2.6201393e-01  -2.8478925e-01  -1.4608356e-01  -9.7873283e-02  -1.4307915e-01  -3.2491688e-01  -3.8846608e-01  -2.5398978e-01   3.9632042e-02  -2.7611668e-01  -2.2816740e-02  -1.0627398e-01   5.3161299e-02   5.1295207e-02  -3.3368885e-01  -8.4243998e-02   2.8597763e-01   3.5106455e-01   2.8623195e-01   3.7832465e-01  -2.9190805e-01  -2.6890439e-01  -2.3544456e-01  -2.2428067e-01   3.1596151e-01   3.8075453e-01   3.6674899e-01   3.4793575e-01   1.4637862e-01   1.6309519e-01  -9.9431783e-02  -4.3582166e-02   2.0459804e-01   1.3091038e-01  -2.1065636e-01  -3.3406498e-01  -2.3039128e-01  -8.4050996e-02   1.2297370e-01   3.8513830e-02  -2.8246995e-02  -9.5952288e-02
   2.1494133e-01   1.5471529e-01   3.9232783e-01   2.2400525e-01  -4.8926144e-02  -8.7367214e-02   3.4126924e-01  -1.7249643e-02  -9.0619816e-02  -3.0098368e-01  -1.9761545e-01  -2.7501916e-01  -1.0570068e-01  -2.7581247e-01  -2.5940916e-02  -3.1806075e-01  -4.0807745e-01  -3.3006884e-01   1.5220036e-01   6.1758926e-02  -1.9092097e-01  -1.5499016e-01   3.0538082e-01   6.7272236e-02   3.6309873e-02  -2.0070778e-01  -2.0356531e-02  -5.9297404e-02  -3.0468631e-01  -3.7960374e-01  -2.1714321e-01  -1.2378096e-01  -1.3362452e-01  -1.9188413e-01   1.7220143e-01  -3.6932485e-02   1.0253329e-01   2.3916158e-01  -5.1945747e-02   1.5080649e-01  -1.3169971e-01  -3.1805705e-01   9.4179821e-01   1.0000000e+00   6.6999450e-01   6.3531006e-01   7.3856228e-01   7.3178872e-01   5.3831593e-01   3.3462838e-01   2.4903768e-01   3.2238100e-01   2.8185640e-01   4.7053314e-01   1.1708393e-01   3.2343653e-01   6.5168926e-03   1.1645943e-01   1.3333218e-01   2.9364890e-01  -2.3180147e-01  -5.9841295e-02  -6.1648144e-01  -3.8846332e-01   1.7448140e-01  -7.1675329e-02   4.4384791e-01   2.4305774e-01   1.2430001e-01   1.5239707e-01   7.3756553e-02   1.1638360e-01  -3.1660297e-01  -2.4555619e-01  -2.8985288e-01  -3.0474443e-01  -7.5663106e-02  -7.8375775e-02  -1.8170094e-01  -3.5469982e-01  -3.5548967e-01  -2.8831401e-01   3.5622050e-02  -3.1228644e-01   7.7395520e-02  -4.7414433e-02   3.0177177e-02   3.1315330e-02  -3.1291741e-01  -2.8181802e-02   2.4978437e-01   3.0471212e-01   3.0912258e-01   2.8099626e-01  -2.4804928e-01  -2.5006027e-01  -2.2722254e-01  -2.3946432e-01   2.6302809e-01   3.2296033e-01   2.6000527e-01   2.4552762e-01   9.9414188e-02   1.4817587e-01  -3.0117960e-03   4.8598652e-02   2.2302621e-01   1.5646560e-01  -1.7622970e-01  -3.5383042e-01  -2.4930135e-01  -6.5457864e-02   1.5785642e-01   5.6233656e-02   4.5887732e-02   4.3418290e-04
   1.4351429e-01   7.8815037e-02   6.3014307e-02   1.0519874e-01  -5.5988680e-04   1.3161891e-02   6.5721712e-02  -2.4443460e-02   7.8135436e-02   1.2721552e-02  -2.7768642e-01  -3.4564943e-01  -1.4453523e-01  -3.4176868e-01  -8.8277090e-02  -1.3244639e-01  -1.4280885e-01  -2.0046340e-01   5.2315316e-03  -1.0196533e-01  -1.3203126e-01  -1.4216848e-01  -7.6164729e-03  -3.1721309e-02   3.8371640e-02  -9.5189282e-02  -8.7090032e-03  -5.2949089e-02  -2.0339852e-01  -3.3277233e-01  -2.3923215e-01  -2.6675216e-01  -2.5139965e-01  -3.5405720e-01   6.3929280e-02  -8.1378953e-02  -2.2850628e-01  -4.6726716e-02  -2.3910027e-01  -1.5192096e-01  -3.3670231e-01  -4.1441127e-01   6.9565899e-01   6.6999450e-01   1.0000000e+00   9.1278225e-01   6.2075425e-01   4.6424038e-01   8.6263974e-01   7.5011457e-01   6.4009208e-01   6.4403140e-01   3.7960789e-01   5.7117738e-01   3.1622478e-01   4.3379056e-01   9.0195600e-02   2.3116184e-01   3.5474750e-01   4.6664109e-01  -1.2845759e-01   2.2398161e-02  -4.1152914e-01  -3.0117964e-01   3.0446931e-02  -5.9240094e-02   4.3475735e-01   2.8720745e-01   2.3124082e-01   3.2187221e-01  -7.6717427e-02  -1.0414621e-01  -3.4578283e-01  -3.9202869e-01  -3.7889232e-01  -3.4018015e-01  -4.0382168e-01  -3.1884884e-01  -9.8336546e-02  -1.4763296e-01  -1.8099312e-01  -6.8196841e-02  -3.0775228e-01  -4.5851101e-01   9.8678336e-03  -1.9245288e-01  -2.2972987e-01  -2.6328410e-01  -1.8637195e-01  -8.3059869e-03   5.0788150e-01   5.1355705e-01   3.4011813e-01   4.4113492e-01   7.4471790e-02   3.8674472e-02   3.0429351e-02  -4.6475899e-03   4.4407879e-01   5.4072800e-01   4.2466243e-01   2.6378526e-01   1.1207648e-01   1.4590104e-01  -1.0303898e-01  -6.7425872e-02   1.2132282e-01   2.9527664e-01   1.7211985e-01   1.0150622e-03  -1.8186840e-01   2.3757249e-01   1.6231566e-01   1.2892395e-01  -2.3277200e-02  -1.5341309e-03
   1.0842290e-01   4.2431732e-02   2.4604483e-02   1.3756423e-01   8.6365838e-02   7.4937166e-02  -2.8530332e-03   3.1054177e-02   3.9477566e-02   6.4570229e-03  -2.9885022e-01  -2.8981903e-01  -1.4779611e-01  -2.4962688e-01  -1.5746150e-01  -1.1772253e-01  -1.8531128e-01  -2.3953141e-01  -1.3350912e-01  -1.7130143e-01  -5.0808461e-02  -6.0086546e-02   1.6996771e-02   9.7091484e-02   1.7673170e-01   4.5414558e-02   1.1473275e-01   7.0777173e-02  -2.8020426e-01  -3.6351807e-01  -2.9309764e-01  -2.9196594e-01  -3.3269756e-01  -3.7509502e-01   9.8861515e-02   1.1727488e-02  -1.7002540e-01  -2.7324214e-03  -1.5124788e-01  -5.6202102e-02  -2.9674198e-01  -4.0482229e-01   6.3165221e-01   6.3531006e-01   9.1278225e-01   1.0000000e+00   5.3582611e-01   4.1210305e-01   7.9507999e-01   8.0620064e-01   6.4887682e-01   7.2850005e-01   3.5430087e-01   5.3925860e-01   3.1434707e-01   4.6846911e-01   2.8806921e-02   1.6709270e-01   3.6906714e-01   4.8948675e-01  -1.1417988e-01   8.7294366e-02  -3.7100743e-01  -2.5504035e-01   6.8053414e-03   8.5120967e-03   4.3407620e-01   3.8152764e-01   1.5262221e-01   2.7678797e-01  -9.2188827e-02  -1.4196233e-01  -4.1820194e-01  -4.3610553e-01  -4.5113775e-01  -4.1870312e-01  -3.8505555e-01  -2.6661737e-01  -1.0976927e-01  -1.8333050e-01  -1.4092456e-01  -6.9359835e-02  -3.5727746e-01  -4.3621926e-01   1.0628432e-01  -3.2155954e-02  -1.9076613e-01  -2.0868730e-01  -1.4101311e-01   1.0757213e-01   4.7683671e-01   4.4771652e-01   3.1595773e-01   3.8087880e-01   6.0175196e-02   4.5563146e-02  -1.4633515e-02  -3.3151382e-02   4.2911019e-01   4.6791458e-01   3.7222863e-01   2.1299251e-01   1.2115933e-01   6.9520886e-02  -6.2937126e-02  -6.2188800e-02   1.3004655e-01   2.0099658e-01   1.8429016e-01  -2.4748207e-02  -2.4054868e-01   2.2316180e-01   1.6140635e-01   1.0331168e-01  -1.9266111e-02   8.6226422e-04
   4.2740698e-01   3.2419100e-01   2.4018988e-01  -4.9653725e-02  -9.8817536e-02  -1.7416968e-01   2.4763883e-01  -8.2892410e-02  -1.9566056e-02  -2.5964135e-01  -2.0706550e-01  -3.4665496e-01  -1.1868337e-01  -3.7796622e-01  -1.7518891e-01  -4.6410416e-01  -3.8974679e-01  -9.8661383e-02   2.4031738e-01   9.9945984e-02  -1.2363051e-01  -2.1226098e-01   7.5459393e-02  -2.1652298e-01  -1.3064764e-01  -3.2798416e-01  -1.6956144e-01  -2.6721497e-01  -4.2588023e-01  -4.1496469e-01  -2.2304868e-01  -1.6038218e-01   7.9418329e-02  -4.7057021e-02   7.0115232e-02  -1.5383929e-01   1.8578264e-01   1.5030576e-01   8.0054840e-02   2.0850393e-01  -1.2304691e-01  -1.9572370e-01   8.2836816e-01   7.3856228e-01   6.2075425e-01   5.3582611e-01   1.0000000e+00   9.0794462e-01   5.0576340e-01   3.2133376e-01   1.7149820e-01   1.3538451e-01   5.6545154e-01   6.2809001e-01   4.4243944e-01   6.3787518e-01   3.8105398e-01   4.5105276e-01   2.0297168e-01   3.9834541e-01  -8.0894208e-03   1.3209310e-01  -5.4176013e-01  -2.2000503e-01  -2.0664318e-03  -2.2380744e-01   3.5638502e-01   1.6200813e-01   2.6977088e-01   2.5041267e-01   1.6178137e-01   1.3923080e-01  -7.3955255e-02  -1.2853056e-01  -2.7960270e-02  -7.0648846e-02  -1.4459680e-02   5.4330819e-02  -1.5203862e-01  -2.8529795e-01  -4.8002390e-01  -2.6577821e-01   4.7347611e-02  -2.1159461e-01  -2.5617320e-01  -2.4755425e-01   2.2337173e-01   1.9499570e-01  -9.9946349e-02  -2.2439494e-02   2.8130514e-01   3.0651790e-01   1.3812294e-01   2.4997618e-01  -4.2815807e-01  -3.4393339e-01  -1.6587299e-01  -1.2383825e-01   4.2774650e-01   4.4186629e-01   3.4741520e-01   3.6865663e-01   6.4446152e-02   6.8305979e-02  -2.4215190e-01  -1.5834123e-01   1.3928117e-01  -3.1881105e-02  -4.1675826e-01  -3.0378439e-01   2.3862112e-02  -2.1677801e-01  -2.9473721e-02  -1.0474649e-01  -1.4089960e-01  -2.2575602e-01
   4.8402560e-01   3.6102149e-01   2.7699380e-01  -2.2089204e-02  -1.1388455e-01  -2.1437982e-01   2.9144039e-01  -1.9023125e-02  -8.2961375e-02  -2.8046434e-01  -9.6626445e-03  -1.2280363e-01   2.4926841e-03  -1.5858927e-01  -1.1070138e-01  -3.8673048e-01  -4.3905040e-01  -9.7867023e-02   2.0427838e-01   9.1725213e-02  -9.0869638e-02  -2.2387706e-01   1.5425974e-01  -6.4781714e-02  -1.0051472e-01  -2.5239727e-01  -1.7083919e-01  -2.7512547e-01  -5.0275888e-01  -4.2207067e-01  -2.3914537e-01  -1.2065703e-01   1.2488565e-01   4.8354703e-02   5.3078354e-02  -1.1138190e-01   3.4493355e-01   2.8254939e-01   2.5331547e-01   3.9544150e-01   5.3904947e-02  -8.8263858e-02   7.7935302e-01   7.3178872e-01   4.6424038e-01   4.1210305e-01   9.0794462e-01   1.0000000e+00   3.6813040e-01   1.6724020e-01   2.4947756e-02   3.9021976e-02   5.1155534e-01   5.8685360e-01   4.1754707e-01   6.2649885e-01   3.8397275e-01   4.2070792e-01   8.7858423e-02   3.3194470e-01   2.3021487e-02   1.9443993e-01  -5.3281711e-01  -1.6276958e-01   1.5278099e-02  -1.6166569e-01   2.3069371e-01   7.7854217e-02   1.2965328e-01   1.0075642e-01   1.8538282e-01   1.5989882e-01  -4.4805252e-02  -1.9803303e-02   7.6550471e-02   2.4683117e-02   1.6601407e-01   2.2416439e-01  -1.3516143e-01  -3.0050563e-01  -5.2430036e-01  -3.1439159e-01   1.8640339e-01  -1.2226129e-01  -1.7846669e-01  -1.1498831e-01   3.7624172e-01   3.3675119e-01  -5.7999843e-02   2.6579047e-02   1.1530789e-01   1.8212446e-01   4.5658221e-02   9.5300705e-02  -5.3055914e-01  -4.2874572e-01  -2.5780961e-01  -1.6346016e-01   2.9493149e-01   3.0288914e-01   2.2553927e-01   2.2633867e-01   8.6755338e-03   4.1699030e-02  -2.5896085e-01  -1.7349880e-01   7.8657121e-02  -2.1098532e-01  -5.2606812e-01  -4.0463756e-01   6.0955043e-02  -2.8057667e-01  -7.8327134e-02  -1.0605926e-01  -1.0882166e-01  -2.7277780e-01
   2.1228738e-01   1.2838409e-01   3.7524067e-02  -1.8892341e-02   1.4348861e-01   1.6999016e-01   4.1007220e-02  -2.8690894e-02   1.6667732e-01   1.2606592e-01  -1.9257823e-01  -2.7514838e-01  -2.8433842e-02  -2.2269094e-01   1.3523230e-01   5.3599591e-02  -6.0962508e-02  -1.4590312e-01  -1.7467572e-02  -1.2857354e-01  -4.0773067e-03  -5.5229538e-02  -8.8424876e-02  -1.3417925e-01   1.3845295e-01  -4.8133643e-03   1.2169334e-01   5.5945018e-02  -1.6483107e-01  -2.9928253e-01  -3.1621777e-01  -4.1351036e-01  -2.8187663e-01  -4.2349828e-01  -2.4111771e-01  -3.6820870e-01  -3.1588759e-01  -2.1221493e-01  -3.0007112e-01  -2.4986790e-01  -3.9887377e-01  -4.5745982e-01   5.7162352e-01   5.3831593e-01   8.6263974e-01   7.9507999e-01   5.0576340e-01   3.6813040e-01   1.0000000e+00   8.2321352e-01   7.7305838e-01   7.2052016e-01   4.5713218e-01   6.5034548e-01   3.9846901e-01   3.9675978e-01   1.2898666e-01   2.7578926e-01   5.3557290e-01   5.4922279e-01   2.1723937e-02   1.0094685e-01  -2.3287132e-01  -1.8071686e-01  -1.8054985e-01  -2.3494319e-01   2.4590400e-01   8.3150844e-02   3.0374393e-01   3.7153103e-01  -1.3031555e-02  -5.0741565e-02  -3.1898753e-01  -3.3888944e-01  -3.8442481e-01  -2.9233519e-01  -4.2081386e-01  -3.3239929e-01  -6.6418751e-02  -2.1095495e-01  -6.2452960e-02  -1.7968956e-02  -3.2383677e-01  -3.7906549e-01  -5.6637713e-02  -2.7838871e-01  -3.0637705e-01  -4.0781927e-01  -1.7794691e-01  -1.5977771e-03   5.3918580e-01   5.3749020e-01   3.6601885e-01   4.8345540e-01   4.8884042e-02   2.6018953e-02  -7.7742507e-03   1.4577033e-02   5.1494860e-01   6.2980662e-01   4.3727901e-01   3.7389862e-01   1.8721197e-01   2.5929832e-01  -1.7517096e-01  -1.0781521e-01   1.0552315e-01   2.9891623e-01   1.5808236e-01  -2.7052166e-02  -2.5972423e-01   2.6598230e-01   2.3194212e-01   1.6499243e-01  -1.1989343e-01  -1.0656867e-01
   6.4231754e-02  -2.3242403e-02  -9.7297349e-02   8.8835167e-02   5.3965124e-02   1.8817112e-01  -1.7721818e-02   2.5229760e-01   1.0193715e-01   2.4722795e-01  -1.9195968e-01  -1.6590399e-01   8.5325889e-03  -1.2718629e-01  -4.5428570e-02   1.1366983e-01  -7.6640586e-02  -1.5753390e-01  -2.0797998e-01  -3.4905352e-01  -1.1346289e-01  -1.1724109e-01  -1.2085882e-01   1.1698071e-02   9.2163870e-02   3.3681839e-02   6.3234699e-02   3.6297340e-02  -2.5422549e-01  -3.6410115e-01  -3.0548406e-01  -3.1984472e-01  -2.9194414e-01  -3.6890986e-01  -1.1640525e-01  -1.7404868e-01  -3.6981067e-01  -2.9363457e-01  -2.9440063e-01  -2.6987737e-01  -4.0319903e-01  -4.5974522e-01   3.5667644e-01   3.3462838e-01   7.5011457e-01   8.0620064e-01   3.2133376e-01   1.6724020e-01   8.2321352e-01   1.0000000e+00   7.6508246e-01   8.2999959e-01   3.5530160e-01   5.0441718e-01   3.9238581e-01   4.1888642e-01  -2.2780363e-02   1.4074923e-01   5.9767480e-01   6.1345181e-01   1.7317582e-01   3.1042607e-01  -8.0295161e-02   2.1146118e-02  -1.8005550e-01   2.1670946e-02   3.4058764e-01   3.2001338e-01   1.4840961e-01   2.3162223e-01  -1.5600539e-01  -2.4455656e-01  -3.8073678e-01  -4.0788486e-01  -4.2331996e-01  -3.4232099e-01  -5.2019861e-01  -4.0197893e-01  -1.0129523e-01  -1.7771189e-01  -2.7866521e-02   1.2814359e-02  -4.8965810e-01  -3.6785615e-01  -1.5126443e-02  -2.6774061e-01  -4.0574761e-01  -5.0331171e-01  -2.7366356e-02   1.3008904e-01   5.4758895e-01   5.0086710e-01   2.8769101e-01   4.3179983e-01   1.9502706e-01   1.9324475e-01   7.6908625e-02   1.1330151e-01   5.2469102e-01   5.7552329e-01   4.8139023e-01   3.3158488e-01   2.7130757e-01   1.7091803e-01  -2.1119896e-01  -1.8629298e-01  -2.5211428e-02   2.4700032e-01   3.1193893e-01   7.5402231e-02  -2.6857102e-01   3.2380039e-01   1.3194834e-01   1.7402090e-01  -1.3333369e-01  -1.3007251e-01
  -1.0239414e-01  -1.8964355e-01   2.4615124e-02   3.3924843e-02   1.9164072e-01   1.3200458e-01  -1.1871749e-01  -5.1129023e-02   1.0268304e-01   1.4231918e-01  -2.5452514e-01  -2.9366614e-01  -4.6865535e-02  -1.8126387e-01   1.0160750e-01   1.5863588e-01   2.0423272e-02  -2.0002958e-01  -2.7601185e-01  -2.9092921e-01   1.8638239e-02   4.2010763e-02  -1.2175200e-03   1.5288795e-01   2.8315928e-01   1.4343133e-01   2.7924313e-01   1.9497261e-01  -6.6488265e-02  -2.0489144e-01  -2.2373885e-01  -3.2048639e-01  -4.7836030e-01  -5.6292784e-01  -5.2222373e-02  -3.2451440e-02  -3.4506209e-01  -1.9621312e-01  -1.7833756e-01  -2.3196407e-01  -3.0974001e-01  -3.0881960e-01   2.4018323e-01   2.4903768e-01   6.4009208e-01   6.4887682e-01   1.7149820e-01   2.4947756e-02   7.7305838e-01   7.6508246e-01   1.0000000e+00   8.0516186e-01   4.2081672e-01   5.1277834e-01   4.2571148e-01   3.3806462e-01  -1.2375334e-01  -4.7696632e-02   3.0181460e-01   3.0853927e-01  -1.5755287e-01  -1.0120866e-01  -1.3693836e-01  -2.2995529e-01  -7.8898179e-02  -1.1213691e-01   9.6325550e-02   6.5881448e-02   1.0153195e-01   2.1803029e-01  -1.3262465e-01  -2.0512803e-01  -4.0382913e-01  -4.4250006e-01  -4.8857320e-01  -3.5702182e-01  -4.2529981e-01  -3.5286309e-01  -1.0234331e-01  -1.3176495e-01   3.6096184e-02   4.8300826e-04  -4.3880293e-01  -4.0767717e-01   1.1080076e-01  -1.2409901e-01  -3.3755999e-01  -3.7838961e-01  -1.1435986e-02   1.7660318e-01   5.1638172e-01   4.9461878e-01   3.9236348e-01   4.0370396e-01   3.3960728e-01   2.9011624e-01   2.2299831e-01   1.8631451e-01   3.9539896e-01   4.9986727e-01   1.1365036e-01   1.6086335e-01   2.4809580e-02   2.1391096e-01   4.3662156e-02   7.0989878e-02   8.1263015e-02   3.4837101e-01   4.4206225e-01   2.2271575e-01  -1.5073933e-01   4.7464980e-01   3.8575906e-01   2.2678197e-01   4.9968047e-02   1.0523918e-01
  -2.2600173e-01  -3.0831114e-01   4.6549862e-02   1.5004970e-01   6.1969104e-02   1.4490113e-01  -5.9077216e-02   1.4380361e-01  -3.2723461e-02   1.2849497e-01  -2.9490654e-01  -2.3426666e-01  -7.6751938e-02  -1.3674948e-01  -1.7440096e-02   1.8452225e-01  -1.3953483e-01  -3.2502009e-01  -4.1654911e-01  -4.0587548e-01  -1.0318246e-01  -1.0090279e-02   6.2615968e-02   2.8583611e-01   2.4981898e-01   1.8214981e-01   1.9938052e-01   1.8898848e-01  -1.8804579e-01  -3.4204496e-01  -2.6542911e-01  -2.7707829e-01  -5.2147332e-01  -5.3770764e-01  -1.6622408e-02  -1.1427608e-02  -2.7341308e-01  -1.0372344e-01  -1.8547630e-01  -1.6697453e-01  -2.8687816e-01  -3.6016385e-01   2.6550414e-01   3.2238100e-01   6.4403140e-01   7.2850005e-01   1.3538451e-01   3.9021976e-02   7.2052016e-01   8.2999959e-01   8.0516186e-01   1.0000000e+00   2.8619736e-01   4.2496056e-01   3.7071305e-01   3.8296637e-01  -3.0877905e-01  -1.6996756e-01   4.0024965e-01   4.1929657e-01  -6.8818604e-02   2.9134393e-02  -1.5715951e-01  -1.9647866e-01  -3.4069616e-02   9.0836370e-02   2.4866429e-01   2.6469679e-01  -1.8407142e-02   1.1429709e-01  -2.2787470e-01  -2.2203025e-01  -4.8071394e-01  -4.8702442e-01  -5.2871402e-01  -4.1412975e-01  -4.2438883e-01  -3.6441565e-01  -2.2367310e-01  -1.9953667e-01  -7.7917095e-02  -1.2594272e-01  -5.2708902e-01  -5.0939391e-01   1.3810225e-01  -1.6188519e-01  -4.3312868e-01  -4.6667565e-01   7.9275277e-03   2.9969122e-01   5.5265931e-01   5.0686471e-01   4.2628125e-01   4.0885411e-01   3.5280090e-01   2.7779665e-01   1.8653196e-01   1.3246253e-01   4.4442049e-01   5.2176563e-01   2.3271660e-01   1.7115809e-01   2.0280866e-01   3.0410307e-01   1.0289029e-01   1.0552428e-01   7.1885017e-02   3.7610495e-01   4.3046423e-01   1.8643558e-01  -2.0880859e-01   4.6655833e-01   3.9223234e-01   3.4532334e-01   1.8488843e-01   1.3199965e-01
   2.6620501e-01   1.5397105e-01  -4.0729694e-02  -1.8987358e-01   3.0413524e-01   1.5998560e-01  -1.9755221e-01  -2.0104819e-01   9.7414112e-02   6.4788867e-02  -3.3803782e-01  -4.1514656e-01  -2.9182322e-01  -3.6808139e-01   5.2006271e-02  -7.9058452e-02  -2.2905297e-01  -1.0747773e-01  -9.7414574e-02  -8.1714586e-02   1.9617029e-01   2.4497233e-01  -1.6836770e-01  -1.1318130e-01   2.1387613e-01   1.3136882e-01   2.6028474e-01   1.9975298e-01  -4.1544369e-01  -3.7301771e-01  -4.6620843e-01  -4.1151938e-01  -2.0861639e-01  -2.9371045e-01  -2.5744856e-01  -1.5391522e-01   3.0295390e-01   2.5731548e-01   2.5725360e-01   3.7831552e-01   9.0607622e-02   3.7166117e-02   3.3348310e-01   2.8185640e-01   3.7960789e-01   3.5430087e-01   5.6545154e-01   5.1155534e-01   4.5713218e-01   3.5530160e-01   4.2081672e-01   2.8619736e-01   1.0000000e+00   8.1750892e-01   6.8278939e-01   6.0628949e-01   3.3677800e-01   3.6320468e-01   1.7120133e-01   2.9064609e-01  -1.1027274e-01   5.6316237e-03  -3.6327995e-01  -1.9096061e-01  -3.6321087e-01  -3.7303779e-01  -1.4096115e-01  -1.7788114e-01   2.8833277e-01   3.2570635e-01   1.8623246e-01   1.4669759e-01  -1.7921198e-01  -1.3791062e-01  -1.6165986e-01  -1.5466643e-01   2.1797774e-01   2.9987380e-01  -8.8107817e-02  -3.1069794e-01  -1.5239920e-01  -2.0868157e-01   3.7295578e-02  -8.4502030e-02  -1.4959207e-02  -4.2534282e-02   2.5803614e-01   2.0843882e-01   1.8248935e-01   3.4269723e-01   2.8814793e-01   1.7354708e-01   1.0189296e-01   2.4453317e-03  -2.6890998e-01  -3.5580135e-01  -2.7580504e-01  -2.7466679e-01   3.5306346e-01   3.4345621e-01  -8.1701118e-03   2.8033927e-02  -2.5409314e-03  -6.2381305e-02   4.8893816e-02   1.1424735e-01   3.2032637e-01   4.9907586e-02  -2.3064859e-01  -3.4012734e-01  -1.6867349e-01  -6.4931611e-02   1.8157799e-01   1.5929093e-02  -8.8175803e-03   6.1708936e-02
   3.9097743e-01   3.0619316e-01   3.3400910e-02  -1.5731285e-01   2.8642541e-01   1.5302455e-01  -7.2233018e-02  -1.8982393e-01   7.5364082e-02  -1.6259216e-02  -3.6623939e-01  -4.5917469e-01  -2.9582650e-01  -4.2416686e-01   1.1429702e-01  -1.6955933e-01  -2.3695850e-01  -1.8099801e-01   4.8436686e-02   8.1094655e-02   1.4472499e-01   1.8310714e-01  -1.7407369e-01  -1.5998998e-01   2.2563217e-01   4.6185595e-02   2.1309729e-01   1.6767111e-01  -4.2270382e-01  -4.4257396e-01  -5.5672078e-01  -5.6691851e-01  -2.5086454e-01  -3.6008536e-01  -3.4277948e-01  -3.2888004e-01   2.1217506e-01   2.0596077e-01   1.8379228e-01   2.7377556e-01   3.8041103e-03  -1.8527368e-01   5.2041268e-01   4.7053314e-01   5.7117738e-01   5.3925860e-01   6.2809001e-01   5.8685360e-01   6.5034548e-01   5.0441718e-01   5.1277834e-01   4.2496056e-01   8.1750892e-01   1.0000000e+00   6.3743920e-01   6.6001101e-01   3.7544774e-01   4.8810797e-01   3.1830821e-01   4.4280997e-01  -1.4691861e-01  -3.3253556e-02  -4.8284439e-01  -3.4215902e-01  -4.0849223e-01  -4.8977329e-01   1.9077857e-02  -1.1336881e-01   4.4203699e-01   5.0790462e-01   1.4354482e-01   1.2013086e-01  -3.2637554e-01  -2.2361688e-01  -3.3403356e-01  -2.5151261e-01   3.6519139e-02   1.5557249e-01  -1.2670516e-01  -3.9077483e-01  -1.6145878e-01  -2.3910691e-01  -4.1382174e-02  -2.5125149e-01  -6.0439858e-02  -1.3517226e-01   6.2544952e-02   1.7210101e-03  -2.0889472e-03   2.1266741e-01   3.4215022e-01   3.1284232e-01   1.2951041e-01   1.6263840e-01  -2.3865307e-01  -3.3685759e-01  -3.1058181e-01  -2.8554245e-01   3.9553452e-01   4.6839236e-01   2.1263376e-01   1.7224019e-01   3.3714190e-02   1.1061714e-01  -5.6231277e-03   8.5174907e-02   3.3173281e-01   1.6542838e-01  -1.4510781e-01  -3.7463641e-01  -3.4967383e-01  -2.0159057e-04   1.8203143e-01   9.3808224e-02  -6.7337436e-02   4.1409091e-02
   1.2601060e-01   3.2597176e-03   3.8061876e-02  -2.1999972e-01   1.4164734e-01   6.5615840e-02  -1.5454592e-01  -1.2435315e-01   9.4924803e-02   1.1544883e-01  -2.0155145e-01  -2.7267328e-01  -1.7233167e-01  -2.2127070e-01   8.3017774e-02   3.5271020e-02  -2.6717164e-01  -1.2025302e-01  -2.3998482e-01  -2.3779045e-01   1.3454316e-01   1.0651081e-01  -1.4151619e-01   5.1097239e-02   4.5204545e-02   6.2887146e-03   1.6403235e-01   1.3844920e-01  -4.2515019e-01  -3.8354969e-01  -4.5462485e-01  -3.8670619e-01  -2.1906666e-01  -2.5097431e-01  -2.4016432e-01  -8.9043320e-02   3.2787183e-01   2.6070546e-01   4.1294564e-01   3.4280855e-01   1.4541249e-01   1.0745294e-01   1.3085453e-01   1.1708393e-01   3.1622478e-01   3.1434707e-01   4.4243944e-01   4.1754707e-01   3.9846901e-01   3.9238581e-01   4.2571148e-01   3.7071305e-01   6.8278939e-01   6.3743920e-01   1.0000000e+00   7.4894549e-01   1.7981646e-01   1.9152438e-01   2.3938459e-01   3.7598147e-01   4.9664327e-02   1.7831463e-01  -2.1846941e-01  -8.7285849e-02  -2.8510100e-01  -1.6100153e-01  -1.0164571e-01  -8.0014965e-02   6.3716482e-02   1.6366819e-01   8.5113305e-02   4.1939876e-02  -1.1670962e-01  -1.3368751e-01  -6.4333428e-02  -5.8209318e-02   1.5473842e-01   2.1611105e-01  -1.9425214e-01  -2.3226902e-01  -2.5082828e-01  -3.1010963e-01  -8.6870963e-02  -2.0342433e-01  -1.1273600e-01  -1.9456547e-01   1.6262881e-01   8.5453400e-02   4.5845739e-01   4.0774371e-01   3.2941319e-01   2.5101468e-01   1.0855751e-01   2.9730402e-02  -1.5687385e-01  -2.0332041e-01  -5.2392090e-02  -5.2803508e-02   4.4126709e-01   4.3106068e-01   9.0369747e-02   9.0322640e-02   4.1636858e-02   1.4896462e-01  -5.9730834e-02   3.6667656e-02   1.2467501e-01   4.3851101e-02  -1.8748555e-01  -1.4275946e-01   2.2404667e-04   1.0432862e-02   1.4909250e-01   2.7822550e-02  -7.6431183e-02  -2.2711749e-02
   1.3372483e-01   3.8346586e-02   2.4392779e-01  -5.2147809e-02  -3.4170940e-02  -1.5897120e-01   1.3355834e-01   1.6528561e-02  -2.2069754e-02  -1.2622731e-01  -1.8118171e-01  -2.3251948e-01  -4.2668342e-02  -2.2389442e-01  -6.3248672e-02  -1.9873727e-01  -4.0296937e-01  -1.5853057e-01  -1.3985048e-01  -2.1536380e-01  -2.4506519e-02  -8.8103327e-02   1.2205763e-01   1.6177394e-01   1.2181128e-02  -8.0669043e-02  -3.1599291e-02  -9.1197544e-02  -4.7135352e-01  -4.7550466e-01  -3.0977561e-01  -2.4848666e-01  -2.4326486e-01  -2.5533370e-01   3.6359038e-02   6.2094330e-02   2.6027604e-01   2.7005103e-01   3.5711235e-01   3.5058706e-01   5.7233836e-02  -5.6119427e-04   3.4433596e-01   3.2343653e-01   4.3379056e-01   4.6846911e-01   6.3787518e-01   6.2649885e-01   3.9675978e-01   4.1888642e-01   3.3806462e-01   3.8296637e-01   6.0628949e-01   6.6001101e-01   7.4894549e-01   1.0000000e+00   1.5016507e-01   1.7709666e-01   1.2132517e-01   2.9918616e-01  -1.6969906e-03   1.2466681e-01  -3.7381567e-01  -1.1602523e-01  -7.8896416e-02  -5.5983215e-02   5.6021407e-02   3.6035808e-02  -5.4158103e-02  -9.8265956e-03   1.5467746e-01   1.1948214e-01  -5.4100722e-02  -1.2630258e-01  -1.0302050e-02  -5.9843072e-03   6.2185103e-02   1.2522920e-01  -3.2437607e-01  -3.1917795e-01  -5.0504350e-01  -4.0893874e-01  -9.5432807e-02  -3.7156223e-01  -2.3715849e-01  -2.7727246e-01   2.3036983e-01   1.7824432e-01   2.9889180e-01   4.0422631e-01   3.6321297e-01   3.9966546e-01   1.4218775e-01   1.4928572e-01  -1.4533623e-01  -1.1359277e-01   1.3052752e-02   6.5598823e-02   4.8149651e-01   5.0969847e-01   1.2477883e-01   1.4637886e-01   1.1381059e-02   6.4632605e-02  -1.0613931e-01  -3.2693253e-02   7.4907802e-03  -1.4382769e-01  -1.5922866e-01  -6.7848220e-02   1.2200460e-01   3.2422737e-02   8.8332483e-02   2.6382416e-02   6.8300786e-03  -8.0115901e-02
   8.0997376e-01   8.0561940e-01  -3.4866750e-01  -4.5787141e-01   1.2873180e-01   5.2257582e-02  -1.6107804e-01  -1.3534579e-01   1.8788914e-02   5.1948205e-03   1.8104778e-01   3.7852841e-02   7.1422652e-02  -1.6956274e-03   4.5841731e-02  -1.8097719e-01   4.0693435e-01   6.2258372e-01   5.3275053e-01   4.2810556e-01   3.0099458e-01   8.8667161e-02  -4.1951645e-01  -5.5164161e-01  -6.1175040e-02  -1.8234618e-02  -4.1018009e-02  -1.2037408e-01   9.7101952e-02   2.2509510e-01  -2.8482120e-02  -9.6523509e-02   5.5927648e-01   4.5851800e-01  -3.7397361e-01  -4.3320506e-01   2.1284494e-01   5.9511794e-02   2.1585908e-01   1.8713765e-01   2.5374011e-01   1.8854715e-01   1.3270593e-01   6.5168926e-03   9.0195600e-02   2.8806921e-02   3.8105398e-01   3.8397275e-01   1.2898666e-01  -2.2780363e-02  -1.2375334e-01  -3.0877905e-01   3.3677800e-01   3.7544774e-01   1.7981646e-01   1.5016507e-01   1.0000000e+00   8.2185306e-01   5.1656365e-02   1.0425497e-01   1.9485622e-01   2.0662001e-01   8.4298472e-02   2.2694781e-01  -4.9213037e-01  -4.6846497e-01  -2.0538762e-01  -3.0378270e-01   3.7694828e-01   3.0178438e-01   1.0896302e-01   1.4397730e-02   3.7038707e-01   4.1092656e-01   2.9026452e-01   3.1926123e-01   2.6765897e-01   3.9579784e-01   5.3775925e-01   2.9312702e-01   2.7230564e-01   4.3025794e-01   4.0392988e-01   4.5132409e-01  -2.6695739e-01   7.8082568e-02   2.3865294e-01   1.8127982e-01  -2.1174599e-01  -3.7998724e-01  -3.5440144e-01  -3.4440516e-01  -5.8194084e-01  -3.2792085e-01  -4.6902985e-01  -4.0860582e-01  -3.9308863e-01  -2.5659085e-01  -1.0148862e-01  -1.4232503e-01   2.5798885e-01  -1.3780276e-02  -1.8496150e-01  -2.9393502e-01  -4.2483361e-01  -3.6382156e-01  -4.0718993e-02  -2.7907482e-01  -4.1865548e-01  -3.4293597e-01  -1.0693894e-01  -4.0704206e-01  -5.2109356e-01  -3.7249514e-01  -4.9471918e-01  -3.9598066e-01
   7.7107382e-01   7.6983707e-01  -2.0546254e-01  -2.9332784e-01   7.5822139e-02   4.5368785e-03  -1.1948370e-01  -1.5407592e-01  -1.0665182e-02  -2.7630857e-02   2.6652288e-02  -1.8401871e-01  -7.1047830e-03  -1.8125162e-01   1.5056190e-02  -2.8715936e-01   1.4565572e-01   3.6212098e-01   5.4608580e-01   4.4792511e-01   1.2156693e-01  -2.6471260e-02  -3.7325802e-01  -5.8072987e-01  -1.3646848e-01  -1.5860958e-01  -8.0007254e-02  -1.3351337e-01  -1.5345129e-01  -8.0721271e-02  -1.2483256e-01  -1.8800723e-01   4.7225386e-01   3.0785880e-01  -3.9029037e-01  -5.4658667e-01   1.1116201e-01  -8.9294762e-02  -9.2479223e-03   8.9289254e-02  -6.9578081e-03  -1.2635714e-01   2.4018036e-01   1.1645943e-01   2.3116184e-01   1.6709270e-01   4.5105276e-01   4.2070792e-01   2.7578926e-01   1.4074923e-01  -4.7696632e-02  -1.6996756e-01   3.6320468e-01   4.8810797e-01   1.9152438e-01   1.7709666e-01   8.2185306e-01   1.0000000e+00   3.6449698e-01   4.3044833e-01   2.8600540e-01   3.1956976e-01  -4.2976984e-02   1.6471533e-01  -4.0503241e-01  -4.9697992e-01   9.3523367e-02  -6.0236997e-02   5.9456560e-01   5.7439637e-01   1.9561758e-01   1.1225464e-01   8.5854437e-02   1.1879598e-01   5.5618252e-02   1.1895737e-01   1.2017246e-01   2.3671260e-01   3.1929780e-01   9.8517122e-02   1.0189106e-01   2.7302821e-01   2.4643365e-01   2.2917609e-01  -2.2619894e-01  -1.0804215e-01   1.1645408e-01   6.4674642e-02  -1.2145298e-01  -3.0239923e-01  -1.3580056e-01  -1.5887016e-01  -4.2752220e-01  -1.3518935e-01  -5.0844844e-01  -4.3573797e-01  -3.9111550e-01  -2.6700073e-01   5.9583517e-02   2.4735182e-02   4.8760272e-01   2.1736618e-01  -3.6551826e-02  -1.5521549e-01  -4.7442480e-01  -4.4094323e-01   4.8020023e-02  -1.4342924e-01  -4.4962553e-01  -4.0416774e-01  -1.8795402e-01  -4.3266176e-01  -4.5738407e-01  -3.3419863e-01  -5.2572537e-01  -4.4487348e-01
   2.1212274e-01   1.3297131e-01  -9.2963833e-02   3.2991945e-03   6.0539402e-02   2.2566451e-01   5.6368500e-02   1.6880388e-01   1.1986422e-01   1.7459005e-01  -1.4634862e-01  -2.1485852e-01  -2.3439028e-02  -1.4440005e-01  -1.0229659e-01  -5.4556318e-02  -2.3371893e-01  -1.0752398e-01   6.3005188e-02  -4.9408984e-02  -1.0129843e-01  -1.1911626e-01  -3.3601072e-01  -4.2541216e-01  -1.6427223e-01  -2.3074669e-01  -2.0875822e-02  -1.1980890e-02  -3.7383014e-01  -4.2988966e-01  -4.4435625e-01  -4.0949178e-01  -4.9397915e-02  -2.0254099e-01  -4.5354696e-01  -5.6360331e-01  -2.4896301e-01  -3.5872796e-01  -3.6727083e-01  -2.6624199e-01  -3.8884695e-01  -4.4509036e-01   1.7344752e-01   1.3333218e-01   3.5474750e-01   3.6906714e-01   2.0297168e-01   8.7858423e-02   5.3557290e-01   5.9767480e-01   3.0181460e-01   4.0024965e-01   1.7120133e-01   3.1830821e-01   2.3938459e-01   1.2132517e-01   5.1656365e-02   3.6449698e-01   1.0000000e+00   8.5889986e-01   5.5232073e-01   4.8200365e-01   9.2844013e-02   1.1116577e-01  -3.1080144e-01  -2.2413289e-01   4.8120481e-01   3.8905067e-01   4.7557160e-01   5.3448776e-01   1.7203554e-01   1.0552982e-01  -3.0020589e-01  -3.4086431e-01  -2.8538856e-01  -2.0675539e-01  -3.9283866e-01  -2.9943884e-01  -2.3774834e-01  -3.9012587e-01  -1.7686390e-02  -7.8822496e-02  -3.7335089e-01  -1.5803706e-01  -1.0405561e-01  -3.7579082e-01  -4.3688532e-01  -4.8897716e-01   4.6103765e-02   1.3452816e-02   4.7042182e-01   4.1491892e-01   1.8207667e-01   4.7235932e-01  -1.7904068e-01  -1.1761727e-01  -1.1135466e-01  -4.5675682e-02   5.0298892e-01   5.1084463e-01   5.8188026e-01   6.2046862e-01   2.1425624e-01   1.3790991e-01  -3.6094376e-01  -3.2711450e-01   1.5744206e-01   2.2152324e-01  -8.9892784e-02  -2.1553198e-01  -3.4587393e-01  -7.8668693e-02  -9.0707812e-02  -1.3694871e-01  -4.5422157e-01  -2.7594156e-01
   2.4726676e-01   1.6851111e-01  -3.6581692e-02   1.4120069e-01  -7.7623764e-03   1.3086749e-01   9.6258472e-02   2.0367462e-01   6.7966772e-02   1.4096854e-01  -2.0092899e-01  -2.4460967e-01  -3.5246370e-02  -2.0595733e-01  -1.3585202e-01  -1.3851029e-01  -3.9788441e-01  -2.1996671e-01   1.4259049e-02  -7.3996429e-02  -8.3102130e-02  -1.0798554e-01  -2.5355342e-01  -3.0340817e-01  -1.4254024e-01  -2.3641983e-01  -6.5139599e-02  -7.4873362e-02  -5.2882786e-01  -5.5189141e-01  -4.6823371e-01  -3.9406622e-01  -5.1068651e-02  -1.6614618e-01  -3.5673471e-01  -4.5324141e-01  -5.3869013e-02  -1.5209079e-01  -1.8112414e-01  -4.0022171e-02  -2.6819436e-01  -3.3909724e-01   3.5570935e-01   2.9364890e-01   4.6664109e-01   4.8948675e-01   3.9834541e-01   3.3194470e-01   5.4922279e-01   6.1345181e-01   3.0853927e-01   4.1929657e-01   2.9064609e-01   4.4280997e-01   3.7598147e-01   2.9918616e-01   1.0425497e-01   4.3044833e-01   8.5889986e-01   1.0000000e+00   4.1526772e-01   5.1640385e-01  -1.5710138e-01   1.6801379e-02  -2.5261955e-01  -1.2705383e-01   5.1601385e-01   4.8221527e-01   3.9117967e-01   4.9739189e-01   1.3558480e-01   1.2210903e-01  -3.0492743e-01  -3.5152647e-01  -2.6094411e-01  -2.2219802e-01  -2.3800691e-01  -1.2452663e-01  -2.5611601e-01  -4.2517365e-01  -1.6324947e-01  -1.7500002e-01  -2.8404024e-01  -2.0652455e-01  -3.2435903e-02  -2.6521573e-01  -2.1737005e-01  -2.5442648e-01   4.6989149e-02   1.1535261e-01   4.2706181e-01   3.5231059e-01   1.6369621e-01   3.7198366e-01  -3.0432859e-01  -2.9259518e-01  -2.3929717e-01  -1.9787217e-01   4.8694530e-01   4.7461818e-01   5.6141512e-01   5.6895437e-01   2.0751187e-01   1.9736918e-01  -3.1930325e-01  -2.7899156e-01   2.6569068e-01   1.7664991e-01  -2.3489257e-01  -3.4480336e-01  -3.6128419e-01  -1.6286143e-01  -6.3614974e-02  -1.1254892e-01  -4.0497802e-01  -2.5462685e-01
   2.6616061e-01   1.4837577e-01  -1.1393180e-01  -1.5583443e-01  -2.0382010e-01  -5.3042393e-02   2.5107022e-01   3.8785482e-01   8.4416571e-02   2.4130980e-01   5.0135241e-01   3.7467013e-01   4.6691348e-01   2.9781360e-01  -2.1251794e-02   9.3813507e-02   3.0057529e-03   3.4036419e-01   1.9161199e-02  -2.2564865e-01  -1.8591555e-01  -3.4049620e-01  -2.0365719e-01  -3.4615400e-01  -4.5477231e-01  -3.3507254e-01  -2.7892699e-01  -3.0877147e-01  -2.1314088e-01  -1.8440045e-01  -1.3009863e-01  -6.5496486e-02   3.5816850e-01   3.0718943e-01  -2.5445365e-01  -2.9968366e-01  -1.6164411e-01  -3.6471113e-01  -1.7135636e-01  -1.6169389e-01  -2.0487253e-01  -7.0615810e-02  -2.0000632e-01  -2.3180147e-01  -1.2845759e-01  -1.1417988e-01  -8.0894208e-03   2.3021487e-02   2.1723937e-02   1.7317582e-01  -1.5755287e-01  -6.8818604e-02  -1.1027274e-01  -1.4691861e-01   4.9664327e-02  -1.6969906e-03   1.9485622e-01   2.8600540e-01   5.5232073e-01   4.1526772e-01   1.0000000e+00   7.9334125e-01   5.8566285e-01   6.8553841e-01  -6.2711528e-02   1.4418807e-01   1.8385874e-01   1.8091109e-01   3.2171192e-03  -9.0233065e-02   8.8491959e-02  -7.9703986e-02   1.9638838e-01   9.2982018e-02   3.0939950e-01   3.0963067e-01  -9.7180488e-02  -5.6341596e-02   9.6584828e-03  -4.6065562e-02  -3.8176484e-02   1.1415601e-01  -1.0210892e-01   3.3006532e-01  -2.2656702e-01  -3.6562935e-01  -1.0944360e-01  -1.6540917e-01   3.3092859e-01   1.2918237e-02  -4.7741805e-02  -1.5466116e-02  -2.1474729e-01   3.2355770e-02  -2.3460830e-01  -3.4496968e-02   2.5440876e-02   1.7510280e-01   9.8788493e-02   6.1432242e-02   3.1081444e-01   3.0856697e-01   7.6207986e-02  -5.2318418e-02  -5.6661315e-01  -5.2034114e-01  -3.6767811e-01  -2.9982352e-01  -2.6140668e-01  -1.4432075e-02   1.6462774e-01  -2.2908306e-01  -4.1851096e-01  -2.9182174e-01  -4.7065467e-01  -5.5862981e-01
   3.7381988e-01   1.7318672e-01  -2.3885729e-01   3.0455590e-02  -2.5808269e-01   6.1700597e-03   1.2330811e-01   6.0852028e-01   3.7813488e-04   3.4292885e-01   3.7917975e-01   3.6223852e-01   3.4545169e-01   2.9895436e-01  -1.0488816e-01   1.9831068e-01  -1.1628138e-01   1.8338537e-01  -2.1738018e-02  -2.6630478e-01  -1.8315759e-01  -3.1751211e-01  -2.2886347e-01  -1.7570383e-01  -4.3937438e-01  -3.0406989e-01  -3.0287576e-01  -2.8655689e-01  -3.3728707e-01  -2.4224537e-01  -2.0676442e-01   1.8082582e-02   2.6653145e-01   2.8486216e-01  -1.8643098e-01  -1.9466762e-01  -1.2310712e-01  -2.6083084e-01  -1.1055196e-01  -5.9113804e-02  -1.8201516e-01  -1.3626564e-01  -1.0300377e-02  -5.9841295e-02   2.2398161e-02   8.7294366e-02   1.3209310e-01   1.9443993e-01   1.0094685e-01   3.1042607e-01  -1.0120866e-01   2.9134393e-02   5.6316237e-03  -3.3253556e-02   1.7831463e-01   1.2466681e-01   2.0662001e-01   3.1956976e-01   4.8200365e-01   5.1640385e-01   7.9334125e-01   1.0000000e+00   3.7598351e-01   6.5263222e-01  -1.6376042e-01   3.3633449e-01   2.1799463e-01   3.2915545e-01  -8.6774010e-04  -4.5940294e-02   3.5109119e-02  -5.9135542e-02   5.5650094e-02   4.8327461e-02   1.7783664e-01   1.1840850e-01  -9.1308948e-02   3.6401293e-02   1.2000795e-02  -6.0476691e-02  -4.4248590e-02   1.2078257e-01  -9.4641505e-02   3.0365732e-01  -6.5421852e-02  -1.8337805e-01  -1.4543901e-02  -1.0499168e-01   2.5400061e-01   8.6094872e-02   2.7747327e-02  -3.2815143e-02  -1.6925498e-01   1.5452947e-02  -2.4769471e-01  -7.1752647e-02  -9.0306615e-02   9.3131069e-02   2.4343054e-01   6.4376776e-02   3.8373177e-01   3.0070756e-01   1.8809909e-01  -4.5748127e-02  -5.9698360e-01  -5.7329913e-01  -3.4367076e-01  -3.5005287e-01  -2.4563358e-01  -1.0874558e-01   2.8194334e-02  -2.1784871e-01  -3.5213090e-01  -2.4274686e-01  -4.6882565e-01  -5.6442135e-01
  -5.6579642e-03   3.5250879e-02  -3.4697388e-01  -2.2903065e-01  -1.2072350e-01   3.5173721e-02  -6.5792308e-02   2.3095732e-01   4.9763176e-02   3.1282392e-01   4.6846589e-01   5.5141800e-01   3.4483216e-01   4.6329228e-01   2.0290549e-02   3.4000338e-01   5.4782712e-01   5.7136185e-01   3.7244933e-02  -8.3987660e-02  -3.8278953e-02  -1.2853880e-01  -2.9935474e-01  -2.0336803e-01  -2.9592563e-01  -6.9372737e-02  -1.7462272e-01  -1.3772834e-01   4.3957333e-01   4.6945122e-01   2.2275661e-01   7.0087507e-02   3.6458185e-01   3.9329882e-01  -2.3401813e-01  -1.3414215e-01  -3.3747551e-01  -4.6630641e-01  -2.1909242e-01  -3.8001332e-01  -9.4378460e-02   1.3508450e-01  -6.4684751e-01  -6.1648144e-01  -4.1152914e-01  -3.7100743e-01  -5.4176013e-01  -5.3281711e-01  -2.3287132e-01  -8.0295161e-02  -1.3693836e-01  -1.5715951e-01  -3.6327995e-01  -4.8284439e-01  -2.1846941e-01  -3.7381567e-01   8.4298472e-02  -4.2976984e-02   9.2844013e-02  -1.5710138e-01   5.8566285e-01   3.7598351e-01   1.0000000e+00   7.8010701e-01  -2.0337767e-01   1.0985008e-01  -2.5835471e-01  -1.4496432e-01  -1.6045088e-01  -2.9633503e-01  -1.1493923e-01  -2.5478461e-01   3.6580494e-01   3.5622608e-01   3.3080079e-01   3.4870875e-01  -1.0907581e-01  -1.3741581e-01   3.3553913e-01   3.7139152e-01   5.4803416e-01   5.2050463e-01  -8.0575451e-02   5.2683026e-01  -5.7172763e-02   2.2319990e-02  -2.5020073e-01  -2.5464420e-01   1.8595569e-01  -9.4828603e-02  -2.8090109e-01  -3.0673640e-01  -3.5725869e-01  -2.0198011e-01   2.3165251e-01   3.2761615e-01   2.9329513e-01   3.7602076e-01  -1.4813186e-01  -2.5402603e-01  -5.4190189e-02  -6.1062966e-02   2.6332898e-03  -1.2770797e-01  -2.5992759e-01  -3.0435033e-01  -4.4734853e-01  -2.2758343e-01   1.6907811e-01   3.2976940e-01   2.3200337e-01   8.5208465e-02  -2.8171085e-01  -1.0710033e-01  -2.1463991e-01  -2.6621722e-01
   2.0097168e-01   1.8769690e-01  -2.3802848e-01  -7.9622059e-02  -2.2110760e-01  -7.6062617e-02   9.7261213e-02   4.4722981e-01  -1.0387419e-03   2.7286653e-01   5.1908536e-01   5.7861561e-01   4.2988843e-01   4.3572344e-01  -2.4221745e-02   2.1193337e-01   3.2724495e-01   5.5766302e-01   1.0310347e-01  -1.1005328e-01  -1.1734221e-01  -2.8639878e-01  -2.0923487e-01  -1.7177703e-01  -4.1292727e-01  -1.6389680e-01  -3.0906640e-01  -3.1753606e-01   2.0408424e-01   2.6150173e-01   2.0097804e-01   2.2581581e-01   5.1332431e-01   5.4196528e-01  -1.8210703e-01  -1.2651942e-01  -1.4485306e-01  -2.7896217e-01  -1.0907198e-01  -1.4865868e-01  -1.6219188e-02   1.7215224e-01  -3.9553980e-01  -3.8846332e-01  -3.0117964e-01  -2.5504035e-01  -2.2000503e-01  -1.6276958e-01  -1.8071686e-01   2.1146118e-02  -2.2995529e-01  -1.9647866e-01  -1.9096061e-01  -3.4215902e-01  -8.7285849e-02  -1.1602523e-01   2.2694781e-01   1.6471533e-01   1.1116577e-01   1.6801379e-02   6.8553841e-01   6.5263222e-01   7.8010701e-01   1.0000000e+00  -2.0463706e-01   2.1154904e-01  -1.5925778e-01  -6.4286058e-02  -2.0355369e-01  -3.5315955e-01   4.9909770e-03  -1.6556183e-01   4.3567663e-01   4.2309908e-01   4.0505685e-01   3.6637225e-01   6.7417690e-02   6.4743524e-02   3.0667410e-01   2.5296791e-01   2.8987151e-01   4.0461419e-01   8.8928732e-02   5.4544921e-01  -1.3855085e-01  -6.5452544e-02  -4.5358161e-02  -7.4060083e-02   1.9256272e-01  -4.3155475e-02  -3.2188781e-01  -3.3731637e-01  -4.4658753e-01  -3.1117476e-01  -8.4445358e-02   8.5517772e-02   5.8691327e-02   2.1092105e-01  -1.0685507e-01  -2.6248583e-01   6.5395007e-02   3.1749850e-02  -4.0673716e-03  -2.2670208e-01  -5.0210307e-01  -5.1165611e-01  -4.6982637e-01  -4.5740627e-01  -1.4215481e-01   9.3015784e-02   2.0098406e-01  -2.0612931e-01  -4.8021215e-01  -2.7525080e-01  -3.8472160e-01  -5.0504287e-01
  -4.3402393e-01  -4.4440236e-01   5.8950420e-01   3.2623890e-01  -3.6972719e-01  -4.9137534e-01   3.7698806e-01  -7.0609025e-03  -1.0828237e-01  -2.5627139e-01   1.3214465e-01  -1.5267305e-02   2.1850124e-01  -1.3627113e-03  -2.3513916e-02  -1.3197462e-01  -2.2757828e-01  -2.6080601e-01  -2.4178831e-01  -2.9859305e-01  -4.0156254e-01  -4.0610521e-01   7.4398929e-01   4.9674714e-01  -8.2527737e-02  -1.6557918e-01  -2.0080806e-01  -2.4019893e-01  -1.0010246e-01  -1.6304858e-01   4.2962748e-01   4.6976418e-01  -1.3364437e-01  -1.3129001e-01   7.9525950e-01   5.6276339e-01  -6.3473735e-02   2.0417803e-02  -9.2636559e-02  -4.3284974e-02  -1.9921290e-01  -1.3639423e-01   1.4950853e-01   1.7448140e-01   3.0446931e-02   6.8053414e-03  -2.0664318e-03   1.5278099e-02  -1.8054985e-01  -1.8005550e-01  -7.8898179e-02  -3.4069616e-02  -3.6321087e-01  -4.0849223e-01  -2.8510100e-01  -7.8896416e-02  -4.9213037e-01  -4.0503241e-01  -3.1080144e-01  -2.5261955e-01  -6.2711528e-02  -1.6376042e-01  -2.0337767e-01  -2.0463706e-01   1.0000000e+00   5.6833217e-01   3.7577608e-01   2.9016936e-01  -3.3664402e-01  -3.6822778e-01  -2.0027209e-01  -7.8056240e-02  -1.1560886e-01  -3.1182968e-01   1.0728575e-02  -4.9508913e-02  -1.3010477e-01  -2.5546991e-01  -2.1943135e-01   8.9418592e-02  -4.7145238e-01  -2.3630197e-01  -8.3083629e-02  -2.8983931e-01   1.7455449e-01  -7.9170068e-02   7.2998563e-02   1.7087656e-01   1.8229940e-01   9.8647381e-02   7.2826290e-02   2.3285149e-01   3.4683859e-01   2.3750794e-01   2.2717655e-01   3.2719808e-01   3.6451858e-01   3.0687084e-01  -1.3717015e-01   1.2529837e-02  -1.2081276e-01  -7.0698331e-02   2.7949998e-02   1.5239128e-01   1.0071540e-01   8.7145733e-02  -2.2947929e-01  -2.5150164e-03   1.6116129e-01   3.5342893e-01   4.0960629e-01   2.2257221e-01   1.5945527e-01   1.3794740e-01   3.4530673e-01   2.7580098e-02
  -4.0134880e-01  -5.0008707e-01   1.0277972e-01   4.1887321e-01  -3.9781586e-01  -1.6305816e-01   2.3249682e-01   5.7001377e-01  -7.3285551e-02   2.3803604e-01   2.1357729e-01   3.3060040e-01   2.2356514e-01   2.5094919e-01  -1.2131226e-01   2.9579076e-01  -1.4977727e-01  -1.2317451e-01  -4.2491550e-01  -5.4219838e-01  -3.0726439e-01  -2.9478174e-01   3.6172009e-01   5.4980624e-01  -2.6544790e-01  -7.7839506e-02  -2.9863418e-01  -2.1036484e-01  -9.8025336e-02  -1.1255616e-01   2.4963044e-01   4.8997017e-01  -1.4487072e-01   4.5590472e-03   5.3993271e-01   5.9095409e-01  -1.4840445e-01   2.0579147e-02  -3.5162080e-02  -5.3626989e-02  -1.1868234e-01   8.2764592e-03  -1.1006870e-01  -7.1675329e-02  -5.9240094e-02   8.5120967e-03  -2.2380744e-01  -1.6166569e-01  -2.3494319e-01   2.1670946e-02  -1.1213691e-01   9.0836370e-02  -3.7303779e-01  -4.8977329e-01  -1.6100153e-01  -5.5983215e-02  -4.6846497e-01  -4.9697992e-01  -2.2413289e-01  -1.2705383e-01   1.4418807e-01   3.3633449e-01   1.0985008e-01   2.1154904e-01   5.6833217e-01   1.0000000e+00   2.1761559e-01   3.7157026e-01  -5.0020228e-01  -5.4539013e-01  -2.3793828e-01  -1.4113257e-01  -2.4147785e-02  -1.0383663e-01   1.4941734e-01   2.2922408e-02  -9.5900307e-02  -1.1043820e-01  -1.5873313e-01   1.2995483e-01  -2.5106522e-01  -1.0053536e-01  -1.4747138e-01  -3.4286558e-02   1.9868626e-01   4.0642211e-02  -2.3287274e-02   1.7217660e-02   2.6838787e-01   2.7560978e-01   7.3808648e-02   7.6312521e-02   2.1217892e-01   1.0271672e-01   3.4476214e-01   4.1182402e-01   2.7445847e-01   3.2465552e-01  -1.8408507e-02  -9.0576810e-02  -8.1221549e-02  -4.9031735e-02   1.1888916e-01   5.2092290e-02  -9.4995163e-02  -1.1563370e-01  -4.4553874e-01  -2.1583183e-01   3.0997712e-01   3.5078916e-01   2.3435579e-01   2.7111543e-01  -3.2931458e-03   5.6529020e-02   1.3322468e-01  -8.8371832e-02
  -5.7077413e-02  -9.2512037e-02   2.6987641e-01   3.4580336e-01  -3.3791691e-01  -2.2805037e-01   3.5511485e-01   1.5140340e-01  -1.6708569e-01  -2.6419960e-01  -2.3411515e-01  -2.7174618e-01  -3.1725015e-02  -2.8037311e-01  -4.7617506e-01  -4.6627020e-01  -4.6557208e-01  -2.9174254e-01   5.4147828e-02  -9.4241531e-02  -4.6004388e-01  -4.0387182e-01   1.6186437e-01  -1.0130798e-01  -3.2771017e-01  -4.1644302e-01  -3.1684140e-01  -2.5597332e-01  -4.4183162e-01  -5.4342702e-01  -3.7055224e-02   5.1539110e-02   1.6913431e-02  -5.2112090e-02   3.8871798e-01   1.1736076e-01  -1.3982576e-01  -1.3300994e-01  -2.7972590e-01  -8.9895539e-02  -3.5672809e-01  -4.4150121e-01   4.7037239e-01   4.4384791e-01   4.3475735e-01   4.3407620e-01   3.5638502e-01   2.3069371e-01   2.4590400e-01   3.4058764e-01   9.6325550e-02   2.4866429e-01  -1.4096115e-01   1.9077857e-02  -1.0164571e-01   5.6021407e-02  -2.0538762e-01   9.3523367e-02   4.8120481e-01   5.1601385e-01   1.8385874e-01   2.1799463e-01  -2.5835471e-01  -1.5925778e-01   3.7577608e-01   2.1761559e-01   1.0000000e+00   8.6480641e-01   2.5217977e-01   2.6330377e-01   7.0401007e-02   1.0592314e-01  -3.4662196e-01  -4.4955761e-01  -2.7356884e-01  -2.5814803e-01  -3.0750871e-01  -3.0629811e-01  -3.8245682e-01  -3.3662944e-01  -3.8470675e-01  -2.7868020e-01  -2.6798354e-01  -3.1764145e-01   3.5120400e-02  -2.0365658e-01  -2.7326236e-01  -2.1075616e-01  -9.5360458e-02   3.1576230e-02   3.1267132e-01   3.4908478e-01   2.4062484e-01   5.0645847e-01  -9.0270283e-02  -3.7630553e-03   2.2618148e-02   2.8996971e-02   2.7771556e-01   2.8654784e-01   4.7356363e-01   5.4579626e-01   1.3478513e-01   1.6130569e-01  -2.3168099e-01  -2.4767627e-01   2.3822905e-02   1.9279912e-01  -3.9123945e-02  -1.2921269e-01  -9.8882931e-02  -8.8847424e-02  -9.8710220e-02  -1.1667186e-01  -1.9173912e-01  -1.5805791e-01
  -2.0325485e-01  -2.6527876e-01   4.2755425e-02   3.5588906e-01  -3.9196803e-01  -2.0166880e-01   1.2706864e-01   2.5721417e-01  -2.3762869e-01  -1.6864853e-01  -1.7376815e-01  -1.0965664e-01   1.0029752e-02  -1.1232750e-01  -5.8969471e-01  -3.5254890e-01  -4.3360887e-01  -2.6625538e-01  -1.8367789e-01  -2.2570621e-01  -4.4421037e-01  -3.5283781e-01   6.7599190e-02   6.6960772e-02  -3.4764801e-01  -3.1728064e-01  -3.1028759e-01  -2.1719187e-01  -4.5817407e-01  -4.7929409e-01  -9.4871110e-02   4.6227769e-02  -2.8982380e-02   1.3274320e-02   4.1567662e-01   3.4428242e-01  -9.9538992e-02  -9.6353266e-02  -1.7479060e-01  -7.1095709e-03  -2.3530564e-01  -2.7480190e-01   2.4251783e-01   2.4305774e-01   2.8720745e-01   3.8152764e-01   1.6200813e-01   7.7854217e-02   8.3150844e-02   3.2001338e-01   6.5881448e-02   2.6469679e-01  -1.7788114e-01  -1.1336881e-01  -8.0014965e-02   3.6035808e-02  -3.0378270e-01  -6.0236997e-02   3.8905067e-01   4.8221527e-01   1.8091109e-01   3.2915545e-01  -1.4496432e-01  -6.4286058e-02   2.9016936e-01   3.7157026e-01   8.6480641e-01   1.0000000e+00   7.7562042e-02   1.3106598e-01  -6.2560853e-02  -2.6441626e-02  -3.1966873e-01  -4.0571174e-01  -2.0535400e-01  -2.4892711e-01  -2.8180533e-01  -2.4641644e-01  -3.9124618e-01  -2.6177892e-01  -3.0276726e-01  -2.1805427e-01  -3.4706748e-01  -2.5467950e-01   1.8519443e-01   3.3364683e-02  -1.8473439e-01  -1.0174033e-01   5.7793801e-02   2.1881036e-01   3.1275140e-01   2.3083159e-01   2.1832230e-01   3.4125596e-01   4.9237645e-03   5.3132822e-02   8.5192679e-02   4.5506625e-02   2.9003717e-01   1.6975567e-01   3.2597061e-01   3.5930666e-01   1.1081052e-01   7.1752621e-02  -1.1438657e-01  -1.5693510e-01  -2.8500201e-02   1.0566826e-01   2.4570929e-02  -3.7341208e-02  -1.5150373e-02  -3.4727011e-02  -4.4060046e-02  -9.8967797e-02  -9.4143426e-02  -5.0293110e-02
   3.9994978e-01   4.0283997e-01  -2.1845827e-01  -1.5523174e-01   2.4345393e-01   2.0580104e-01  -1.7399839e-01  -1.9346960e-01   1.9609781e-01   6.1783502e-02  -3.5846501e-01  -4.4104021e-01  -3.5912161e-01  -3.8753758e-01  -1.0099891e-02  -1.3731768e-01  -3.4265103e-02  -4.2369536e-02   4.4081241e-01   5.5985204e-01   5.4368583e-02   1.2089796e-01  -4.3887065e-01  -5.5928722e-01  -3.2654654e-02  -1.7185046e-01   5.2264945e-02   7.1033948e-02  -1.9805914e-01  -2.0034813e-01  -3.3713867e-01  -4.0008424e-01   1.0840781e-01  -1.1570749e-01  -3.6095546e-01  -4.5889816e-01  -1.2565487e-01  -1.9544877e-01  -2.7086691e-01  -1.3672927e-01  -3.1022536e-01  -3.8618898e-01   2.2421924e-01   1.2430001e-01   2.3124082e-01   1.5262221e-01   2.6977088e-01   1.2965328e-01   3.0374393e-01   1.4840961e-01   1.0153195e-01  -1.8407142e-02   2.8833277e-01   4.4203699e-01   6.3716482e-02  -5.4158103e-02   3.7694828e-01   5.9456560e-01   4.7557160e-01   3.9117967e-01   3.2171192e-03  -8.6774010e-04  -1.6045088e-01  -2.0355369e-01  -3.3664402e-01  -5.0020228e-01   2.5217977e-01   7.7562042e-02   1.0000000e+00   8.9137519e-01   1.2162347e-01   1.7676865e-01  -3.1854747e-01  -2.1546019e-01  -3.0952244e-01  -2.5891986e-01  -9.9121768e-02   1.0365720e-02   2.3383297e-02  -1.4307981e-01   1.4002192e-01   9.4060122e-02  -1.1066099e-01   2.4350958e-02  -2.0176383e-02  -5.3942101e-02  -2.2396801e-01  -2.2411558e-01  -1.7852502e-01  -9.8514560e-02   2.0934083e-01   1.3894825e-01   2.8472320e-02   2.7405149e-01  -1.4170652e-01  -1.5562964e-01  -1.6898324e-01  -1.4835091e-01   1.9161252e-01   1.9434506e-01   4.1175808e-01   3.4867881e-01   5.1005778e-02   4.9919097e-02  -1.7163013e-01  -1.5375976e-01   2.7782042e-01   2.3992912e-01  -7.4781578e-02  -2.3981323e-01  -3.1769751e-01  -7.9019026e-02  -6.3549681e-02  -1.0155075e-01  -2.7149581e-01  -7.5902803e-02
   3.7627721e-01   3.3568939e-01  -2.2575618e-01  -1.2467997e-01   3.6921479e-01   3.2219515e-01  -3.1178053e-01  -2.6512876e-01   2.0987987e-01   9.4355440e-02  -4.6294887e-01  -5.9102732e-01  -4.4615442e-01  -4.7438911e-01  -1.9628914e-03  -1.5961658e-01  -1.2634388e-01  -2.0544729e-01   3.1183087e-01   4.5821275e-01   1.7565464e-01   2.6661659e-01  -4.7288737e-01  -4.9696016e-01   1.4474536e-01  -3.9208167e-02   2.3535109e-01   2.6404699e-01  -2.5394138e-01  -2.6015155e-01  -4.5649666e-01  -4.7052759e-01  -9.5509110e-02  -2.6898530e-01  -4.0666372e-01  -4.7745190e-01  -4.4933690e-02  -8.2060466e-02  -1.6863850e-01  -4.2339339e-02  -2.1513139e-01  -3.7824528e-01   2.3591187e-01   1.5239707e-01   3.2187221e-01   2.7678797e-01   2.5041267e-01   1.0075642e-01   3.7153103e-01   2.3162223e-01   2.1803029e-01   1.1429709e-01   3.2570635e-01   5.0790462e-01   1.6366819e-01  -9.8265956e-03   3.0178438e-01   5.7439637e-01   5.3448776e-01   4.9739189e-01  -9.0233065e-02  -4.5940294e-02  -2.9633503e-01  -3.5315955e-01  -3.6822778e-01  -5.4539013e-01   2.6330377e-01   1.3106598e-01   8.9137519e-01   1.0000000e+00   1.1732929e-01   1.8862232e-01  -4.4562151e-01  -3.9181641e-01  -4.9344099e-01  -4.2227520e-01  -1.2398688e-01  -1.2196116e-03  -5.5927854e-02  -2.4262874e-01   1.5599757e-01   2.8845033e-02  -1.1898169e-01  -6.9667443e-02   1.0750565e-01  -1.7517991e-03  -1.6971790e-01  -1.9542796e-01  -1.6724147e-01  -9.3475266e-02   2.9884435e-01   1.7452119e-01   8.3198858e-02   2.5163563e-01  -1.4939861e-01  -2.3383605e-01  -2.3359183e-01  -2.7665890e-01   2.3848797e-01   2.3202954e-01   4.0977635e-01   3.2358870e-01   7.1909755e-02   7.1504622e-02  -3.3970577e-02  -2.7626895e-02   4.7964830e-01   3.7839886e-01  -7.1630595e-02  -2.9620731e-01  -4.3185161e-01  -1.0967474e-01   2.8772228e-02  -8.8910513e-02  -2.5965878e-01   6.2776240e-02
   2.7474053e-01   2.2855871e-01   1.7270910e-01   1.1935112e-01   3.0654700e-01   2.7096318e-01   2.8927953e-01  -6.8906790e-03   2.7284120e-01   1.7490583e-02  -3.1993216e-02  -1.1505606e-01  -2.6530680e-02  -1.5290054e-01   7.7631574e-02  -1.2255615e-01  -3.2248520e-01  -7.3582277e-02   3.5855751e-01   2.1147908e-01   3.4694450e-01   2.4962856e-01  -7.7729177e-02  -2.4520804e-01  -4.5122259e-03  -3.9156840e-02   1.7136106e-01   2.0444027e-01  -2.0064300e-01  -2.5609446e-01  -2.3146120e-01  -1.7722375e-01   2.5166513e-02   7.4342867e-04  -2.3692458e-01  -1.9649607e-01   1.6470531e-01   1.1807755e-01   8.6890270e-02   1.3401545e-01   5.6209882e-02  -2.6883644e-02   6.7934415e-02   7.3756553e-02  -7.6717427e-02  -9.2188827e-02   1.6178137e-01   1.8538282e-01  -1.3031555e-02  -1.5600539e-01  -1.3262465e-01  -2.2787470e-01   1.8623246e-01   1.4354482e-01   8.5113305e-02   1.5467746e-01   1.0896302e-01   1.9561758e-01   1.7203554e-01   1.3558480e-01   8.8491959e-02   3.5109119e-02  -1.1493923e-01   4.9909770e-03  -2.0027209e-01  -2.3793828e-01   7.0401007e-02  -6.2560853e-02   1.2162347e-01   1.1732929e-01   1.0000000e+00   7.8054198e-01   2.1134003e-01   1.8009683e-01   1.9336903e-01   2.5378479e-01   2.9575623e-01   3.1088460e-01  -2.4126416e-01  -4.2959138e-01  -1.7893491e-01  -3.5721905e-01   3.1743566e-01  -4.1145062e-02  -2.0260115e-01  -2.0739273e-01   2.5766281e-01   1.1197912e-01  -3.9870409e-02   3.8701797e-02  -2.7503139e-02   3.6946889e-02  -5.2864664e-02   2.9358281e-02  -4.6459522e-01  -4.0275301e-01  -3.7071965e-01  -2.5847268e-01   5.3552307e-02   4.4244890e-02  -5.1345208e-02   2.7709680e-01  -1.1498419e-01  -1.7022523e-01  -2.1509006e-01  -1.7227831e-01   2.0754622e-01  -1.7083246e-01  -4.1853465e-01  -4.8041984e-01  -2.0461903e-01  -4.3888613e-01  -2.2930783e-01  -3.9107814e-01  -3.7554653e-01  -1.4403769e-01
   1.7167867e-01   1.2220214e-01   2.1802941e-01   2.6945383e-01   3.3878514e-01   2.9668911e-01   2.2813776e-01  -2.8541830e-02   2.4433917e-01  -4.7810907e-02  -2.3344291e-01  -2.3818070e-01  -2.3388420e-01  -2.3441879e-01   6.6031906e-02  -1.3762395e-01  -3.9134926e-01  -2.3849890e-01   3.4008075e-01   2.8190189e-01   3.4507062e-01   3.5426774e-01  -1.5757370e-02  -1.2180756e-01   7.8237928e-02   4.7502206e-02   2.0708198e-01   2.8029799e-01  -1.9271186e-01  -2.6201536e-01  -2.0673072e-01  -1.5370624e-01  -1.0529657e-01  -9.7845961e-02  -1.7131218e-01  -1.6049277e-01   2.3966468e-01   2.8688590e-01   8.0359138e-02   1.7542493e-01   3.3521415e-02  -5.4507776e-02   1.1742659e-01   1.1638360e-01  -1.0414621e-01  -1.4196233e-01   1.3923080e-01   1.5989882e-01  -5.0741565e-02  -2.4455656e-01  -2.0512803e-01  -2.2203025e-01   1.4669759e-01   1.2013086e-01   4.1939876e-02   1.1948214e-01   1.4397730e-02   1.1225464e-01   1.0552982e-01   1.2210903e-01  -7.9703986e-02  -5.9135542e-02  -2.5478461e-01  -1.6556183e-01  -7.8056240e-02  -1.4113257e-01   1.0592314e-01  -2.6441626e-02   1.7676865e-01   1.8862232e-01   7.8054198e-01   1.0000000e+00   8.7213064e-02   6.2429155e-02   6.7307929e-02   7.2160222e-02   3.4070586e-01   3.4701223e-01  -3.4424542e-01  -5.0267311e-01  -1.9979947e-01  -4.3183178e-01   2.8822523e-01  -7.1465569e-02  -6.0800717e-02  -9.1937062e-02   2.7159248e-01   2.0561933e-01  -5.2154098e-02   1.3707813e-01   6.0796295e-02   5.6540001e-02   1.3384838e-01   1.5093900e-01  -4.0146111e-01  -4.0000536e-01  -3.9848066e-01  -2.9927928e-01   9.5661524e-02   3.4274431e-02  -3.9515389e-02   3.1986831e-01  -5.3617687e-02   1.2938489e-02  -9.0884398e-02  -9.5171609e-02   3.2469873e-01  -6.5019048e-02  -3.8460134e-01  -4.4392977e-01  -2.4089417e-01  -4.0388729e-01  -3.4832691e-02  -2.7518995e-01  -2.8190325e-01  -6.8559546e-02
   1.6699202e-01   2.5378631e-01  -1.0877348e-01  -3.3829921e-01  -1.6012519e-01  -1.1688740e-01   1.3729197e-01  -5.8251422e-02   9.3540318e-03   1.2735791e-02   3.9008260e-01   3.2003800e-01   3.6097738e-01   2.2625652e-01   3.5223000e-02  -4.7285529e-02   4.3267481e-01   6.5778661e-01   2.9715258e-01   1.3862242e-01   1.9904621e-01  -2.4516216e-02  -1.1935513e-01  -2.5594404e-01  -2.6418529e-01  -8.6454410e-02  -2.0357855e-01  -2.4919083e-01   5.1277395e-01   5.5952512e-01   4.0935817e-01   2.7236559e-01   5.4913092e-01   5.8046883e-01  -8.3058325e-02  -7.2937805e-02   9.1381721e-02   1.4351706e-02   1.6076933e-01   3.4957531e-02   3.3661359e-01   5.6657834e-01  -2.8816543e-01  -3.1660297e-01  -3.4578283e-01  -4.1820194e-01  -7.3955255e-02  -4.4805252e-02  -3.1898753e-01  -3.8073678e-01  -4.0382913e-01  -4.8071394e-01  -1.7921198e-01  -3.2637554e-01  -1.1670962e-01  -5.4100722e-02   3.7038707e-01   8.5854437e-02  -3.0020589e-01  -3.0492743e-01   1.9638838e-01   5.5650094e-02   3.6580494e-01   4.3567663e-01  -1.1560886e-01  -2.4147785e-02  -3.4662196e-01  -3.1966873e-01  -3.1854747e-01  -4.4562151e-01   2.1134003e-01   8.7213064e-02   1.0000000e+00   8.3648860e-01   8.5571314e-01   7.9855683e-01   2.6168690e-01   2.4934085e-01   3.5262828e-01   4.6327938e-01   1.1234063e-01   2.6516226e-01   3.5703675e-01   3.9775335e-01  -4.3262062e-01  -6.6223874e-02   2.2759087e-01   1.9539617e-01  -4.5209974e-02  -2.3262247e-01  -4.7963161e-01  -3.8732235e-01  -5.0615469e-01  -3.6572702e-01  -2.0000361e-01  -1.3425238e-01   2.0600799e-02   5.3474484e-02  -2.8906071e-01  -2.9490963e-01  -1.3512271e-01  -1.0998344e-01  -1.4071994e-01  -1.0373655e-01  -1.3876549e-01  -1.2876027e-01  -2.2781921e-01  -2.5736289e-01  -2.7787934e-01   4.5026059e-02   3.3671822e-01  -2.7083363e-01  -4.0366394e-01  -1.7753057e-01  -1.2946460e-01  -1.6052125e-01
   2.3721921e-01   3.4423641e-01  -2.2937780e-01  -3.4556040e-01  -3.0745736e-02   2.3116840e-02   3.0208143e-03  -3.5438335e-02  -1.3098345e-02   2.7006702e-02   3.9408850e-01   4.2619695e-01   2.7208517e-01   3.3820513e-01   1.0054272e-01   4.2662836e-02   4.3558284e-01   6.0858977e-01   3.4943468e-01   2.5652312e-01   2.0392926e-01   7.6980316e-02  -1.6174451e-01  -1.9623299e-01  -1.9371758e-01   7.4839323e-03  -1.3895634e-01  -1.3195862e-01   4.6677071e-01   5.6571614e-01   2.9620093e-01   1.7507368e-01   5.5544316e-01   6.1513130e-01  -2.1963386e-01  -1.0635129e-01   1.6563084e-01   1.2407384e-01   2.2070088e-01   1.2796268e-01   4.3809960e-01   5.5661199e-01  -2.6764775e-01  -2.4555619e-01  -3.9202869e-01  -4.3610553e-01  -1.2853056e-01  -1.9803303e-02  -3.3888944e-01  -4.0788486e-01  -4.4250006e-01  -4.8702442e-01  -1.3791062e-01  -2.2361688e-01  -1.3368751e-01  -1.2630258e-01   4.1092656e-01   1.1879598e-01  -3.4086431e-01  -3.5152647e-01   9.2982018e-02   4.8327461e-02   3.5622608e-01   4.2309908e-01  -3.1182968e-01  -1.0383663e-01  -4.4955761e-01  -4.0571174e-01  -2.1546019e-01  -3.9181641e-01   1.8009683e-01   6.2429155e-02   8.3648860e-01   1.0000000e+00   7.8244268e-01   7.9124814e-01   3.8544070e-01   3.8613074e-01   4.2951232e-01   4.2563968e-01   2.0793488e-01   2.6323136e-01   3.9655168e-01   4.2146258e-01  -3.7009417e-01   5.1086060e-02   1.9948002e-01   1.7622236e-01  -1.5744395e-01  -2.3326034e-01  -5.6404188e-01  -4.9538229e-01  -5.4076189e-01  -4.8436965e-01  -2.7149661e-01  -2.1250353e-01  -1.5020825e-01  -7.6535294e-02  -3.3370314e-01  -3.7982771e-01  -2.2504082e-01  -2.1216623e-01  -2.1239486e-01  -1.4915695e-01  -1.1369378e-01  -1.1361007e-01  -2.1992647e-01  -2.9181577e-01  -2.9988217e-01  -1.2575100e-01   1.7494167e-01  -2.7373945e-01  -3.9261133e-01  -1.4991818e-01  -9.2109418e-02  -1.4400054e-01
   1.2418962e-01   1.3441945e-01  -1.2094545e-01  -3.4954325e-01  -2.4606398e-01  -1.5943106e-01   1.4189734e-01  -1.0897798e-02  -8.7323271e-03   1.5828745e-02   5.1300838e-01   4.2752926e-01   4.2246036e-01   3.2914165e-01  -2.3036626e-02  -5.7365078e-02   2.4170701e-01   5.5690671e-01   2.0149331e-01   3.4189989e-02   5.7209357e-02  -1.5671550e-01  -5.3100251e-02  -1.3973890e-01  -3.6628286e-01  -1.2498612e-01  -3.0533100e-01  -3.1813584e-01   2.3626992e-01   3.2789741e-01   3.0611625e-01   2.3629902e-01   5.3919078e-01   5.5500040e-01   5.3615753e-03   7.3305430e-02   1.4726932e-01   2.6671011e-02   2.3584846e-01   1.2246292e-01   3.2932728e-01   5.4731046e-01  -2.6201393e-01  -2.8985288e-01  -3.7889232e-01  -4.5113775e-01  -2.7960270e-02   7.6550471e-02  -3.8442481e-01  -4.2331996e-01  -4.8857320e-01  -5.2871402e-01  -1.6165986e-01  -3.3403356e-01  -6.4333428e-02  -1.0302050e-02   2.9026452e-01   5.5618252e-02  -2.8538856e-01  -2.6094411e-01   3.0939950e-01   1.7783664e-01   3.3080079e-01   4.0505685e-01   1.0728575e-02   1.4941734e-01  -2.7356884e-01  -2.0535400e-01  -3.0952244e-01  -4.9344099e-01   1.9336903e-01   6.7307929e-02   8.5571314e-01   7.8244268e-01   1.0000000e+00   8.8300084e-01   3.0547878e-01   2.8154704e-01   2.4175719e-01   4.0524777e-01  -1.2149965e-01   9.3286561e-02   3.0842125e-01   3.5180715e-01  -4.2377986e-01  -8.1820115e-02   3.4055503e-01   3.3175221e-01   1.4392238e-01  -8.4968200e-02  -4.3003791e-01  -3.4762886e-01  -4.2010920e-01  -3.2417952e-01  -2.3142668e-01  -1.1943209e-01   8.0907314e-02   1.2397993e-01  -2.7358405e-01  -2.7679615e-01  -1.6921303e-01  -9.5454028e-02  -1.7282432e-01  -9.7057535e-02  -2.2396535e-01  -1.9946813e-01  -3.9597152e-01  -4.4098798e-01  -3.4483965e-01   5.2543966e-02   4.8141166e-01  -2.5273317e-01  -4.1497204e-01  -1.8581748e-01  -8.7638509e-02  -2.6867420e-01
   1.7710010e-01   2.1662529e-01  -9.3198123e-02  -3.5731961e-01  -1.9463826e-01  -1.2969776e-01   1.2993748e-01  -3.7277127e-02   2.5757370e-02   1.2789615e-02   4.8586479e-01   4.1236857e-01   4.5790317e-01   3.5585522e-01   6.1537695e-02  -4.5803662e-02   2.7408320e-01   5.3798069e-01   2.8171159e-01   8.2489800e-02   7.1225881e-02  -1.3443450e-01  -4.1981367e-02  -1.8727525e-01  -3.1482021e-01  -1.2323159e-01  -2.4862444e-01  -2.7843523e-01   2.3927421e-01   2.9010344e-01   3.1904132e-01   1.6656096e-01   5.1294277e-01   4.9087382e-01  -7.7731305e-02  -3.1521015e-02   5.1658701e-02  -5.9222339e-02   1.7705486e-01   3.8439616e-02   2.6839762e-01   4.3809919e-01  -2.8478925e-01  -3.0474443e-01  -3.4018015e-01  -4.1870312e-01  -7.0648846e-02   2.4683117e-02  -2.9233519e-01  -3.4232099e-01  -3.5702182e-01  -4.1412975e-01  -1.5466643e-01  -2.5151261e-01  -5.8209318e-02  -5.9843072e-03   3.1926123e-01   1.1895737e-01  -2.0675539e-01  -2.2219802e-01   3.0963067e-01   1.1840850e-01   3.4870875e-01   3.6637225e-01  -4.9508913e-02   2.2922408e-02  -2.5814803e-01  -2.4892711e-01  -2.5891986e-01  -4.2227520e-01   2.5378479e-01   7.2160222e-02   7.9855683e-01   7.9124814e-01   8.8300084e-01   1.0000000e+00   2.3578501e-01   2.3070421e-01   2.3337558e-01   3.7163158e-01  -8.3671082e-02   8.3977260e-02   2.4755416e-01   2.6459934e-01  -4.3688295e-01  -1.5833697e-01   2.0652604e-01   1.8071121e-01   5.7867946e-02  -1.4245068e-01  -3.7836834e-01  -2.5490010e-01  -3.8303399e-01  -2.5817763e-01  -2.2247069e-01  -8.7119204e-02   6.6209075e-02   1.4891131e-01  -2.1996568e-01  -1.8243473e-01  -1.6177606e-01  -8.7826733e-02  -2.2468968e-01  -1.1524735e-01  -2.1937206e-01  -2.0704618e-01  -3.6334067e-01  -2.9091667e-01  -2.7805195e-01   2.7669997e-02   4.0915314e-01  -1.7687463e-01  -4.0037434e-01  -1.4264407e-01  -7.4584827e-02  -2.3196381e-01
   1.5569071e-01   1.8949961e-01   1.0827971e-01  -1.1923332e-01   2.0680948e-01   1.1932036e-02  -5.2804781e-02  -2.3374869e-01  -1.3427502e-01  -1.5164028e-01   1.8046902e-01   4.7289959e-02   5.2642496e-03   1.1552518e-02   1.9618575e-01  -6.2765084e-02  -1.1387103e-01   9.2872955e-02   3.8972152e-02   1.2391936e-01   3.1997563e-01   3.4365410e-01   5.8531506e-02   7.7562116e-02   1.3122996e-01   2.2683655e-01   2.0626564e-01   2.2921323e-01  -1.2445513e-01  -2.9230826e-02  -1.1762014e-01   6.7622853e-03   1.9323533e-01   2.9643929e-01  -6.0078384e-02   1.4450920e-01   7.8057003e-01   7.0470171e-01   7.1575696e-01   7.7442550e-01   7.2352143e-01   6.3172634e-01  -1.4608356e-01  -7.5663106e-02  -4.0382168e-01  -3.8505555e-01  -1.4459680e-02   1.6601407e-01  -4.2081386e-01  -5.2019861e-01  -4.2529981e-01  -4.2438883e-01   2.1797774e-01   3.6519139e-02   1.5473842e-01   6.2185103e-02   2.6765897e-01   1.2017246e-01  -3.9283866e-01  -2.3800691e-01  -9.7180488e-02  -9.1308948e-02  -1.0907581e-01   6.7417690e-02  -1.3010477e-01  -9.5900307e-02  -3.0750871e-01  -2.8180533e-01  -9.9121768e-02  -1.2398688e-01   2.9575623e-01   3.4070586e-01   2.6168690e-01   3.8544070e-01   3.0547878e-01   2.3578501e-01   1.0000000e+00   9.1137471e-01   1.7599030e-01  -7.3310700e-02  -3.8060730e-02  -1.5357254e-01   7.0063324e-01   3.4580308e-01   1.1978376e-01   2.9120801e-01   6.2181888e-01   6.3482435e-01   1.3703751e-01   1.9233652e-01  -6.1132948e-01  -5.9402272e-01  -4.5456128e-01  -6.5552493e-01  -4.7621433e-01  -5.7428759e-01  -5.4954161e-01  -5.5077965e-01  -5.2594775e-01  -5.7716000e-01  -3.5795025e-01  -3.7648993e-01  -3.2477901e-01  -3.0125150e-01   1.2822117e-01   1.2268259e-01   1.6777497e-01  -3.6940760e-01  -5.4406952e-01  -5.3102551e-01  -9.7188682e-02  -5.8407114e-01  -2.2600980e-01  -3.4228667e-01  -8.7906681e-02   5.9120524e-02
   3.0138427e-01   2.5774589e-01  -6.1763250e-02  -1.7185942e-01   2.8789359e-01   1.1402272e-01  -1.3891161e-01  -1.7268884e-01  -8.5402891e-02  -8.6617314e-02   1.1165472e-01   3.7371415e-02  -6.9762799e-02   1.8450112e-02   1.0196586e-01  -6.4634796e-02  -1.0163257e-01   1.3132792e-01   6.9334137e-02   1.7006874e-01   4.2300021e-01   4.1172262e-01  -9.3658527e-02  -9.8200290e-03   1.6354313e-01   2.6146555e-01   2.6152526e-01   2.8086873e-01  -1.7608763e-01  -4.7899974e-02  -2.1273049e-01  -6.5053644e-02   2.0336824e-01   2.9946596e-01  -1.5214331e-01   7.3645536e-02   7.5609691e-01   6.9083254e-01   7.2470006e-01   7.7880744e-01   6.8062246e-01   5.7378385e-01  -9.7873283e-02  -7.8375775e-02  -3.1884884e-01  -2.6661737e-01   5.4330819e-02   2.2416439e-01  -3.3239929e-01  -4.0197893e-01  -3.5286309e-01  -3.6441565e-01   2.9987380e-01   1.5557249e-01   2.1611105e-01   1.2522920e-01   3.9579784e-01   2.3671260e-01  -2.9943884e-01  -1.2452663e-01  -5.6341596e-02   3.6401293e-02  -1.3741581e-01   6.4743524e-02  -2.5546991e-01  -1.1043820e-01  -3.0629811e-01  -2.4641644e-01   1.0365720e-02  -1.2196116e-03   3.1088460e-01   3.4701223e-01   2.4934085e-01   3.8613074e-01   2.8154704e-01   2.3070421e-01   9.1137471e-01   1.0000000e+00   2.0718465e-01  -8.4097698e-02  -2.7129748e-02  -1.5380147e-01   6.1632433e-01   3.3575130e-01   1.0207062e-01   2.9232452e-01   6.5240951e-01   6.2900933e-01   8.7354661e-02   1.9200878e-01  -5.3512327e-01  -5.4592489e-01  -4.6411044e-01  -5.8993482e-01  -5.3525840e-01  -5.9398192e-01  -6.0154914e-01  -5.5501240e-01  -4.3645118e-01  -5.3728627e-01  -2.8907413e-01  -3.5348745e-01  -3.6258487e-01  -3.3254219e-01   2.0008067e-02   3.0084806e-03   1.8150451e-01  -3.7852636e-01  -5.5483853e-01  -5.4749717e-01  -1.3438108e-01  -5.9907058e-01  -2.8042253e-01  -4.0613405e-01  -1.8892655e-01  -7.4629766e-03
   3.7217740e-01   5.2643118e-01  -3.3334217e-01  -3.5382272e-01   3.0956956e-02   2.5402404e-02  -2.8118898e-01  -9.7675701e-02  -8.8807932e-02   1.3039886e-01   3.5511436e-01   2.6564876e-01   1.8152260e-01   2.0249290e-01   1.9307482e-01   1.7785253e-01   7.7085936e-01   6.5225072e-01   2.9056083e-01   2.3553247e-01   2.0307030e-01   4.9363251e-02  -2.0901412e-01  -2.1024958e-01   1.1707821e-01   1.7302226e-01   4.9645723e-02  -4.3669825e-03   5.2370645e-01   6.3872607e-01   3.2068420e-01   2.2541692e-01   4.6462893e-01   4.4858330e-01  -1.3098641e-01  -1.7154482e-01   3.2064879e-02  -3.8855920e-02   4.7535933e-02  -5.8922720e-02   2.6476284e-01   2.4137243e-01  -1.4307915e-01  -1.8170094e-01  -9.8336546e-02  -1.0976927e-01  -1.5203862e-01  -1.3516143e-01  -6.6418751e-02  -1.0129523e-01  -1.0234331e-01  -2.2367310e-01  -8.8107817e-02  -1.2670516e-01  -1.9425214e-01  -3.2437607e-01   5.3775925e-01   3.1929780e-01  -2.3774834e-01  -2.5611601e-01   9.6584828e-03   1.2000795e-02   3.3553913e-01   3.0667410e-01  -2.1943135e-01  -1.5873313e-01  -3.8245682e-01  -3.9124618e-01   2.3383297e-02  -5.5927854e-02  -2.4126416e-01  -3.4424542e-01   3.5262828e-01   4.2951232e-01   2.4175719e-01   2.3337558e-01   1.7599030e-01   2.0718465e-01   1.0000000e+00   7.3166043e-01   6.4288716e-01   8.1028354e-01   3.7667471e-01   5.2384528e-01   5.1164478e-02   3.1757322e-01   7.3376664e-02   1.7236850e-02  -3.0862733e-01  -4.6228092e-01  -5.7734442e-01  -5.1473215e-01  -6.0539981e-01  -4.6295620e-01  -3.1528303e-02  -5.1914398e-02  -1.7232963e-01  -1.5761725e-01  -4.3929987e-01  -4.2591471e-01   5.0014157e-02  -3.6608565e-01  -9.0618607e-02  -2.4886127e-01  -1.7981269e-01  -1.9974971e-01  -1.9045385e-01  -1.6356311e-01  -3.5255360e-02  -1.5624918e-02  -9.4613935e-02  -1.2194433e-01  -3.0771094e-01  -1.0059315e-01  -2.3399322e-01  -2.4132790e-01
   5.5480837e-02   1.9716518e-01  -3.1907230e-01  -3.6194799e-01  -2.2845908e-01  -1.8329159e-01  -3.0834531e-01  -1.0186198e-01  -1.7875743e-01   1.0042571e-01   3.2106545e-01   2.7195220e-01   2.1893110e-01   2.8740599e-01   5.4538595e-02   2.0859723e-01   7.9500185e-01   6.5868004e-01   1.5219361e-01   1.1194216e-01  -1.0359978e-02  -1.3705398e-01  -4.6830698e-02   8.0837454e-03  -6.6982375e-02   7.3317712e-02  -1.5311787e-01  -1.9066896e-01   6.4942962e-01   7.2969495e-01   6.0995515e-01   4.5615527e-01   4.5663082e-01   4.3908621e-01   1.6805622e-01   1.0857363e-01  -1.9730102e-01  -2.0123018e-01  -7.8797533e-02  -2.5294842e-01   1.3194919e-01   2.6872632e-01  -3.2491688e-01  -3.5469982e-01  -1.4763296e-01  -1.8333050e-01  -2.8529795e-01  -3.0050563e-01  -2.1095495e-01  -1.7771189e-01  -1.3176495e-01  -1.9953667e-01  -3.1069794e-01  -3.9077483e-01  -2.3226902e-01  -3.1917795e-01   2.9312702e-01   9.8517122e-02  -3.9012587e-01  -4.2517365e-01  -4.6065562e-02  -6.0476691e-02   3.7139152e-01   2.5296791e-01   8.9418592e-02   1.2995483e-01  -3.3662944e-01  -2.6177892e-01  -1.4307981e-01  -2.4262874e-01  -4.2959138e-01  -5.0267311e-01   4.6327938e-01   4.2563968e-01   4.0524777e-01   3.7163158e-01  -7.3310700e-02  -8.4097698e-02   7.3166043e-01   1.0000000e+00   4.2000786e-01   7.2558053e-01   1.0062367e-01   3.2784291e-01  -1.1340327e-01   1.7046427e-01  -6.6786812e-02  -5.1263514e-02  -1.1673803e-01  -4.0938315e-01  -3.8745080e-01  -3.6822987e-01  -4.2037598e-01  -3.1626805e-01   2.9412248e-01   3.3791356e-01   3.2486876e-01   2.7946890e-01  -3.1850819e-01  -3.2099975e-01   2.5146330e-02  -3.8205219e-01  -3.3379147e-02  -7.5234476e-02  -6.4230793e-02  -9.5034149e-02  -4.1625908e-01  -5.8258057e-02   2.3927873e-01   4.4618890e-01   3.2639557e-01   2.0055240e-01  -2.2721991e-01   1.1847136e-01   1.0453914e-01  -1.0835138e-01
   2.1011375e-01   3.4817157e-01  -5.0536868e-01  -2.0247848e-01   2.3381353e-01   3.0731423e-01  -3.7506060e-01   1.0053690e-02   8.4022090e-02   3.4415742e-01   8.4371842e-02   1.6940312e-01  -4.8915784e-02   1.6271549e-01   1.9416579e-01   3.6358293e-01   7.2770569e-01   4.5355064e-01   2.2392934e-01   2.5310361e-01   2.8392637e-01   2.8882202e-01  -4.8525192e-01  -2.5584890e-01   1.7947911e-01   2.3690835e-01   2.0224298e-01   2.3695275e-01   6.0118352e-01   6.2561637e-01   3.8021132e-02  -9.4064767e-02   1.7133080e-01   2.0148657e-01  -3.9715506e-01  -2.7990963e-01  -1.8442035e-01  -1.8469072e-01  -1.6843607e-01  -2.5856951e-01   9.9270916e-02   9.7068363e-02  -3.8846608e-01  -3.5548967e-01  -1.8099312e-01  -1.4092456e-01  -4.8002390e-01  -5.2430036e-01  -6.2452960e-02  -2.7866521e-02   3.6096184e-02  -7.7917095e-02  -1.5239920e-01  -1.6145878e-01  -2.5082828e-01  -5.0504350e-01   2.7230564e-01   1.0189106e-01  -1.7686390e-02  -1.6324947e-01  -3.8176484e-02  -4.4248590e-02   5.4803416e-01   2.8987151e-01  -4.7145238e-01  -2.5106522e-01  -3.8470675e-01  -3.0276726e-01   1.4002192e-01   1.5599757e-01  -1.7893491e-01  -1.9979947e-01   1.1234063e-01   2.0793488e-01  -1.2149965e-01  -8.3671082e-02  -3.8060730e-02  -2.7129748e-02   6.4288716e-01   4.2000786e-01   1.0000000e+00   7.7834472e-01   1.0491706e-01   5.4448134e-01   3.4568165e-01   4.6350112e-01  -2.3405285e-01  -2.6909484e-01  -2.4457990e-01  -2.6547379e-01  -3.2493871e-01  -4.3623325e-01  -3.8511942e-01  -3.3970791e-01   1.9250652e-01   5.2385548e-02  -1.1156183e-01  -1.4718096e-01  -2.3606408e-01  -3.4148151e-01  -3.2633330e-02  -2.5991049e-01  -2.5011943e-03  -1.6600744e-01   6.5306644e-02   4.1663153e-02   9.5175050e-02   1.5512089e-01   2.2644581e-01   2.0026504e-04  -3.5306473e-01   4.7546886e-02  -7.6439534e-02   1.6017917e-02  -1.8552908e-01   8.9673584e-02
   3.0469607e-01   4.4048898e-01  -4.7017360e-01  -2.6154380e-01  -3.3285263e-02   2.4030040e-02  -2.7884277e-01   9.1021642e-02  -1.6642222e-02   2.7764369e-01   3.1640279e-01   2.9357095e-01   2.1997010e-01   2.6074060e-01   1.1253503e-01   3.1007762e-01   8.0758196e-01   6.5995871e-01   2.4296459e-01   1.9702198e-01   9.2344808e-02  -2.0552322e-02  -3.3509822e-01  -2.4174619e-01   1.9780336e-02   7.0839285e-02  -2.5090802e-02  -9.6168766e-02   5.8443819e-01   6.6639799e-01   3.0856913e-01   1.8304774e-01   4.1013416e-01   3.7624266e-01  -1.3257057e-01  -1.8118374e-01  -3.1916191e-01  -3.6023600e-01  -2.7992919e-01  -3.5934208e-01  -3.5623132e-02   5.8607661e-02  -2.5398978e-01  -2.8831401e-01  -6.8196841e-02  -6.9359835e-02  -2.6577821e-01  -3.1439159e-01  -1.7968956e-02   1.2814359e-02   4.8300826e-04  -1.2594272e-01  -2.0868157e-01  -2.3910691e-01  -3.1010963e-01  -4.0893874e-01   4.3025794e-01   2.7302821e-01  -7.8822496e-02  -1.7500002e-01   1.1415601e-01   1.2078257e-01   5.2050463e-01   4.0461419e-01  -2.3630197e-01  -1.0053536e-01  -2.7868020e-01  -2.1805427e-01   9.4060122e-02   2.8845033e-02  -3.5721905e-01  -4.3183178e-01   2.6516226e-01   2.6323136e-01   9.3286561e-02   8.3977260e-02  -1.5357254e-01  -1.5380147e-01   8.1028354e-01   7.2558053e-01   7.7834472e-01   1.0000000e+00   8.3831745e-02   5.6131510e-01   1.0314768e-01   3.5065184e-01  -1.9195648e-01  -2.2490224e-01  -2.6928606e-01  -4.4907756e-01  -3.8364051e-01  -4.2640953e-01  -4.7996788e-01  -3.1556053e-01   1.7745923e-01   1.8545984e-01   7.5567622e-02   7.5822359e-02  -2.6658835e-01  -3.2274612e-01   1.5693872e-01  -1.9154851e-01   7.4145129e-03  -1.5194211e-01  -2.0851418e-01  -2.2855001e-01  -2.4985266e-01  -6.2338198e-02   1.8731932e-01   2.1521037e-01  -3.3305253e-02   5.3705741e-02  -2.7777348e-01  -2.1242733e-02  -2.2831633e-01  -2.2036345e-01
   3.8347932e-01   3.6724343e-01   2.0869542e-01  -1.1301445e-01   7.9991010e-02   3.3563142e-02   7.8512406e-02  -1.5443325e-01  -1.7470462e-01  -1.3361000e-01   3.4764471e-01   9.2612163e-02   1.6299116e-01   3.1578295e-02   2.9083420e-01  -9.1727205e-02   5.6711489e-02   2.2165968e-01   3.4095290e-01   2.2820878e-01   3.4535482e-01   2.0524371e-01   1.3469882e-01  -7.7431855e-02   6.9166714e-02   1.4109865e-01   9.4602822e-02   1.0907634e-01   1.4703230e-01   2.1901370e-01   1.9828011e-01   2.9082113e-01   3.7096874e-01   4.0516688e-01  -2.3286825e-02  -5.2121183e-02   5.7581372e-01   4.9749961e-01   4.8782003e-01   4.8180904e-01   6.2579576e-01   5.1003506e-01   3.9632042e-02   3.5622050e-02  -3.0775228e-01  -3.5727746e-01   4.7347611e-02   1.8640339e-01  -3.2383677e-01  -4.8965810e-01  -4.3880293e-01  -5.2708902e-01   3.7295578e-02  -4.1382174e-02  -8.6870963e-02  -9.5432807e-02   4.0392988e-01   2.4643365e-01  -3.7335089e-01  -2.8404024e-01  -1.0210892e-01  -9.4641505e-02  -8.0575451e-02   8.8928732e-02  -8.3083629e-02  -1.4747138e-01  -2.6798354e-01  -3.4706748e-01  -1.1066099e-01  -1.1898169e-01   3.1743566e-01   2.8822523e-01   3.5703675e-01   3.9655168e-01   3.0842125e-01   2.4755416e-01   7.0063324e-01   6.1632433e-01   3.7667471e-01   1.0062367e-01   1.0491706e-01   8.3831745e-02   1.0000000e+00   4.6702450e-01   1.2163067e-01   2.5812836e-01   6.3621926e-01   4.9209573e-01  -1.7272370e-01  -1.9889068e-01  -6.6428528e-01  -5.5962357e-01  -5.4566749e-01  -5.5869513e-01  -4.9054973e-01  -5.3078780e-01  -5.8567816e-01  -5.0033726e-01  -5.4178165e-01  -5.5375007e-01  -1.0786209e-01  -2.4686330e-01  -1.9224687e-01  -3.4992612e-01  -1.3593538e-01  -9.5635157e-02  -1.2875112e-02  -4.2260366e-01  -5.1195017e-01  -5.3007066e-01  -1.9982414e-01  -6.1649635e-01  -4.3960694e-01  -4.3693443e-01  -3.1613835e-01  -2.1876260e-01
   4.2477742e-01   4.1180991e-01  -3.8071001e-01  -3.1374942e-01   3.1921675e-02   1.1653188e-01  -1.1680024e-01   1.1173974e-01   5.2371157e-02   2.6589122e-01   4.2032929e-01   4.0275277e-01   1.5923916e-01   2.7032122e-01   9.4491662e-02   2.1105372e-01   3.9614848e-01   5.6739616e-01   2.8113609e-01   2.1190983e-01   1.9487508e-01   1.0943223e-01  -4.2099866e-01  -3.9007741e-01  -1.4700386e-01  -4.0045025e-02  -4.8471867e-02  -1.7997506e-02   3.1334234e-01   4.5028193e-01   7.6084477e-02   1.1500042e-01   5.0277075e-01   5.5041728e-01  -2.3776425e-01  -1.5855615e-01   9.4885166e-02   9.0895774e-03   1.2563757e-01   1.1177710e-01   2.6096398e-01   4.2695126e-01  -2.7611668e-01  -3.1228644e-01  -4.5851101e-01  -4.3621926e-01  -2.1159461e-01  -1.2226129e-01  -3.7906549e-01  -3.6785615e-01  -4.0767717e-01  -5.0939391e-01  -8.4502030e-02  -2.5125149e-01  -2.0342433e-01  -3.7156223e-01   4.5132409e-01   2.2917609e-01  -1.5803706e-01  -2.0652455e-01   3.3006532e-01   3.0365732e-01   5.2683026e-01   5.4544921e-01  -2.8983931e-01  -3.4286558e-02  -3.1764145e-01  -2.5467950e-01   2.4350958e-02  -6.9667443e-02  -4.1145062e-02  -7.1465569e-02   3.9775335e-01   4.2146258e-01   3.5180715e-01   2.6459934e-01   3.4580308e-01   3.3575130e-01   5.2384528e-01   3.2784291e-01   5.4448134e-01   5.6131510e-01   4.6702450e-01   1.0000000e+00   1.3683170e-01   4.0519972e-01   2.2662967e-01   2.2845344e-01  -2.6778870e-02  -1.1419116e-01  -6.2039152e-01  -6.7731706e-01  -6.2144556e-01  -4.8153064e-01  -2.1085709e-01  -1.8900456e-01  -2.0166029e-01  -1.4476825e-01  -3.9898951e-01  -5.7559632e-01   2.3675001e-03  -1.4742614e-01  -2.1845489e-02  -2.4865349e-01  -2.1598571e-01  -2.2837947e-01  -1.6979839e-01  -3.1549081e-01  -2.4847578e-01  -1.6540263e-01  -2.1474873e-02  -3.6443693e-01  -4.0422764e-01  -2.4841636e-01  -3.4342952e-01  -2.5958211e-01
  -8.7566498e-02  -1.7566455e-01   3.2609986e-02   2.0039017e-01   6.3007042e-02   4.5351615e-02  -1.8266218e-01   2.4968138e-02  -8.7091764e-02   1.1013934e-01   3.9034502e-02  -1.2489512e-03  -3.2521816e-02   7.0903881e-02   1.7019791e-01   2.2292650e-01  -7.9207106e-02  -3.0043584e-01  -2.4452895e-01  -1.0330811e-01   4.7327158e-02   1.3509504e-01   1.0638322e-01   3.7336920e-01   2.7447692e-01   2.6302080e-01   2.7707520e-01   3.0887774e-01  -1.0606463e-01  -9.7894408e-02  -2.0115005e-01  -6.1395684e-02  -2.7657037e-01  -1.9009218e-01   1.5142607e-01   2.8953672e-01   1.6739580e-01   2.5526954e-01   9.2615959e-02   2.1305263e-01   1.3038250e-01   3.7358074e-03  -2.2816740e-02   7.7395520e-02   9.8678336e-03   1.0628432e-01  -2.5617320e-01  -1.7846669e-01  -5.6637713e-02  -1.5126443e-02   1.1080076e-01   1.3810225e-01  -1.4959207e-02  -6.0439858e-02  -1.1273600e-01  -2.3715849e-01  -2.6695739e-01  -2.2619894e-01  -1.0405561e-01  -3.2435903e-02  -2.2656702e-01  -6.5421852e-02  -5.7172763e-02  -1.3855085e-01   1.7455449e-01   1.9868626e-01   3.5120400e-02   1.8519443e-01  -2.0176383e-02   1.0750565e-01  -2.0260115e-01  -6.0800717e-02  -4.3262062e-01  -3.7009417e-01  -4.2377986e-01  -4.3688295e-01   1.1978376e-01   1.0207062e-01   5.1164478e-02  -1.1340327e-01   3.4568165e-01   1.0314768e-01   1.2163067e-01   1.3683170e-01   1.0000000e+00   6.7477455e-01   1.7758710e-01   1.7469835e-01   1.3749586e-01   3.6115112e-01  -4.1597514e-02  -1.4602837e-01   1.2383679e-01  -1.9024112e-01   9.9729198e-02  -8.3905297e-02  -1.6841907e-01  -2.7749713e-01  -1.8730171e-01  -2.5565519e-01  -2.2120930e-01  -3.4094742e-01  -2.3409155e-02  -6.3496232e-02   2.8814112e-01   2.8344419e-01   2.0902981e-01   9.9369885e-02   1.0271136e-01  -1.3165157e-01  -2.6084379e-01   4.1290096e-02   2.4317755e-01   8.3105754e-02   1.2625525e-01   2.6728241e-01
   7.9422408e-02   1.0427595e-01  -2.7442826e-01   2.8306912e-02   1.4585387e-01   9.1791041e-02  -3.4212708e-01  -6.5690247e-02  -1.2948385e-01   1.0207241e-02   4.6683038e-02   2.5355662e-01  -9.4026358e-02   2.8204306e-01  -5.5669586e-02   1.1363673e-01   1.6933589e-01   5.7307352e-02  -9.1577406e-02   1.6415038e-01   2.6469721e-01   2.8130502e-01  -9.3420077e-02   2.5498369e-01   2.8463432e-01   3.5959727e-01   2.3625167e-01   2.5034197e-01   1.0757133e-01   2.8915242e-01   7.0411197e-03   3.7541351e-02   7.8001549e-02   1.9386907e-01   1.1084034e-01   3.0796453e-01   2.6509274e-01   2.9908327e-01   2.5648669e-01   3.1757896e-01   3.4496499e-01   2.7523251e-01  -1.0627398e-01  -4.7414433e-02  -1.9245288e-01  -3.2155954e-02  -2.4755425e-01  -1.1498831e-01  -2.7838871e-01  -2.6774061e-01  -1.2409901e-01  -1.6188519e-01  -4.2534282e-02  -1.3517226e-01  -1.9456547e-01  -2.7727246e-01   7.8082568e-02  -1.0804215e-01  -3.7579082e-01  -2.6521573e-01  -3.6562935e-01  -1.8337805e-01   2.2319990e-02  -6.5452544e-02  -7.9170068e-02   4.0642211e-02  -2.0365658e-01   3.3364683e-02  -5.3942101e-02  -1.7517991e-03  -2.0739273e-01  -9.1937062e-02  -6.6223874e-02   5.1086060e-02  -8.1820115e-02  -1.5833697e-01   2.9120801e-01   2.9232452e-01   3.1757322e-01   1.7046427e-01   4.6350112e-01   3.5065184e-01   2.5812836e-01   4.0519972e-01   6.7477455e-01   1.0000000e+00   3.3032456e-01   4.1103025e-01  -9.2687966e-02   1.2462218e-01  -3.5721935e-01  -5.1458339e-01  -2.0859278e-01  -4.4126020e-01  -3.5081289e-02  -1.5898405e-01  -2.2110456e-01  -2.7592121e-01  -3.2800946e-01  -5.2012251e-01  -3.4338169e-01  -4.0029776e-01  -1.5612767e-01  -2.1160005e-01   1.9555406e-01   1.5093762e-01   9.0457994e-02  -1.6194529e-01  -2.9024506e-02  -1.5117724e-01  -1.3889430e-01  -1.0209902e-01  -8.7538903e-03  -2.0495560e-02   5.4695717e-02   1.3979063e-01
   2.5986132e-01   1.2421672e-01   9.9181696e-02  -1.7931105e-01   1.7240978e-01  -1.0266248e-02  -6.1744788e-02  -2.1228813e-01  -8.5168912e-02  -1.7110896e-01   2.3080838e-01   8.9133172e-02   8.0614839e-02   8.8956149e-02   7.9343215e-02  -1.5545172e-01  -2.5515391e-01  -3.0042798e-02  -5.3267588e-04   3.0986522e-02   3.8771827e-01   2.6297416e-01   1.6524978e-01   1.7250583e-01   2.4919702e-01   2.8666388e-01   2.6165123e-01   2.0384504e-01  -2.3776636e-01  -5.9678073e-02  -3.1408797e-02   8.0480224e-02   1.6270507e-01   2.3756928e-01   1.5622665e-01   2.4520367e-01   6.4130467e-01   5.3452991e-01   6.3888180e-01   6.4152837e-01   5.0786649e-01   4.5154478e-01   5.3161299e-02   3.0177177e-02  -2.2972987e-01  -1.9076613e-01   2.2337173e-01   3.7624172e-01  -3.0637705e-01  -4.0574761e-01  -3.3755999e-01  -4.3312868e-01   2.5803614e-01   6.2544952e-02   1.6262881e-01   2.3036983e-01   2.3865294e-01   1.1645408e-01  -4.3688532e-01  -2.1737005e-01  -1.0944360e-01  -1.4543901e-02  -2.5020073e-01  -4.5358161e-02   7.2998563e-02  -2.3287274e-02  -2.7326236e-01  -1.8473439e-01  -2.2396801e-01  -1.6971790e-01   2.5766281e-01   2.7159248e-01   2.2759087e-01   1.9948002e-01   3.4055503e-01   2.0652604e-01   6.2181888e-01   6.5240951e-01   7.3376664e-02  -6.6786812e-02  -2.3405285e-01  -1.9195648e-01   6.3621926e-01   2.2662967e-01   1.7758710e-01   3.3032456e-01   1.0000000e+00   8.5788759e-01   2.0825865e-01   1.5972430e-01  -3.8576255e-01  -4.0411365e-01  -2.6661336e-01  -4.9933491e-01  -5.0446062e-01  -5.0292225e-01  -3.6391109e-01  -3.2731849e-01  -3.3148348e-01  -4.1707194e-01  -3.4490225e-01  -3.2529236e-01  -2.2901323e-01  -2.2989217e-01  -4.9646830e-02  -4.1776015e-03   1.7507295e-02  -5.1043306e-01  -5.8268948e-01  -3.3866010e-01   2.0112629e-01  -5.2181542e-01  -1.9878089e-01  -2.8680381e-01  -6.7402963e-02  -1.4408379e-01
   1.1694326e-01   2.7110076e-02   1.1671247e-01  -1.3525227e-01   9.8482228e-02  -1.4825517e-01  -1.1311328e-01  -3.3442641e-01  -1.7856913e-01  -3.4293085e-01   1.2055484e-01   3.4434473e-02  -4.1251605e-02   1.0954536e-02  -5.9040649e-02  -3.1360142e-01  -2.4180540e-01  -1.1760714e-02  -3.2039172e-02   1.2633318e-01   2.5909242e-01   1.9651665e-01   1.9980262e-01   2.0829725e-01   1.5775134e-01   2.1278867e-01   1.7051233e-01   1.2668481e-01  -2.1328651e-01  -2.0242398e-02   3.6053244e-02   1.3676403e-01   1.3998332e-01   2.3804655e-01   2.6086110e-01   3.5706648e-01   6.7788062e-01   5.7805086e-01   6.5223808e-01   6.8869423e-01   5.2874452e-01   5.1308253e-01   5.1295207e-02   3.1315330e-02  -2.6328410e-01  -2.0868730e-01   1.9499570e-01   3.3675119e-01  -4.0781927e-01  -5.0331171e-01  -3.7838961e-01  -4.6667565e-01   2.0843882e-01   1.7210101e-03   8.5453400e-02   1.7824432e-01   1.8127982e-01   6.4674642e-02  -4.8897716e-01  -2.5442648e-01  -1.6540917e-01  -1.0499168e-01  -2.5464420e-01  -7.4060083e-02   1.7087656e-01   1.7217660e-02  -2.1075616e-01  -1.0174033e-01  -2.2411558e-01  -1.9542796e-01   1.1197912e-01   2.0561933e-01   1.9539617e-01   1.7622236e-01   3.3175221e-01   1.8071121e-01   6.3482435e-01   6.2900933e-01   1.7236850e-02  -5.1263514e-02  -2.6909484e-01  -2.2490224e-01   4.9209573e-01   2.2845344e-01   1.7469835e-01   4.1103025e-01   8.5788759e-01   1.0000000e+00   2.8150420e-01   2.4257466e-01  -3.9651418e-01  -4.2307879e-01  -2.3829750e-01  -4.8643018e-01  -4.6645673e-01  -4.6038152e-01  -2.9351057e-01  -3.1883108e-01  -3.6300207e-01  -4.6137826e-01  -4.3586343e-01  -3.7141259e-01  -3.2170197e-01  -2.9898569e-01   1.0836505e-01   9.1929482e-02   7.6119740e-02  -4.8571684e-01  -5.4108280e-01  -2.6792402e-01   2.5125328e-01  -4.8162475e-01  -8.9939954e-02  -3.0097034e-01   5.6549441e-02  -5.5629430e-03
  -2.8216892e-01  -3.5154750e-01   1.1168077e-01  -9.2990858e-02  -5.8859399e-02  -1.5261877e-01  -5.9303339e-02  -3.6270864e-02   1.2470712e-01   1.7842394e-01   1.1558737e-01   1.1218915e-02   3.3547852e-02   3.1705938e-02   1.0552695e-01   1.6701270e-01  -2.2565439e-01  -7.3205570e-02  -4.5331181e-01  -3.2610045e-01  -1.3704920e-01  -1.1314542e-01   8.7435203e-02   2.8406020e-01  -1.2485604e-01  -4.7017528e-02   3.2307007e-02   2.9609352e-02  -3.8322274e-01  -3.0240496e-01  -2.2005369e-01  -1.2017330e-01  -1.8000432e-01  -1.1643492e-01   1.0014675e-01   3.1178601e-01   2.0572168e-01   8.0095205e-02   2.4971445e-01   2.1441540e-01   2.3458695e-02   1.4708349e-01  -3.3368885e-01  -3.1291741e-01  -1.8637195e-01  -1.4101311e-01  -9.9946349e-02  -5.7999843e-02  -1.7794691e-01  -2.7366356e-02  -1.1435986e-02   7.9275277e-03   1.8248935e-01  -2.0889472e-03   4.5845739e-01   2.9889180e-01  -2.1174599e-01  -1.2145298e-01   4.6103765e-02   4.6989149e-02   3.3092859e-01   2.5400061e-01   1.8595569e-01   1.9256272e-01   1.8229940e-01   2.6838787e-01  -9.5360458e-02   5.7793801e-02  -1.7852502e-01  -1.6724147e-01  -3.9870409e-02  -5.2154098e-02  -4.5209974e-02  -1.5744395e-01   1.4392238e-01   5.7867946e-02   1.3703751e-01   8.7354661e-02  -3.0862733e-01  -1.1673803e-01  -2.4457990e-01  -2.6928606e-01  -1.7272370e-01  -2.6778870e-02   1.3749586e-01  -9.2687966e-02   2.0825865e-01   2.8150420e-01   1.0000000e+00   6.5778317e-01   1.7463361e-01   9.6365334e-02   1.0880643e-01  -1.2051723e-01   3.3557692e-02   1.0962355e-02   2.0678445e-01   1.3986935e-01   9.7256805e-02   9.8746305e-02  -2.2148125e-01  -1.6916272e-01  -9.2812591e-03   6.5894768e-02   9.2034573e-02   1.1083663e-01  -6.9814983e-02  -1.2557179e-01  -7.7846133e-02   1.5320525e-01   3.6677664e-01   8.5472843e-02   1.8479448e-01   4.1950683e-02   1.2320893e-01   6.4149552e-02
  -3.6693300e-01  -4.2562002e-01   1.5159970e-01   1.9129421e-01   2.9506478e-02  -4.9869145e-03   3.4972600e-02   7.7288906e-02   1.2504499e-01   1.4877401e-01  -1.8052603e-01  -5.6302586e-02  -1.2706634e-01  -4.9496047e-02   6.0583257e-02   1.6185875e-01  -4.6654974e-01  -3.3862453e-01  -4.8444404e-01  -2.8110055e-01  -5.8696694e-02   6.9232296e-02   7.4756979e-02   3.6410312e-01   2.1114043e-02   6.2820350e-02   1.2574994e-01   2.2594790e-01  -4.6140984e-01  -4.7918929e-01  -4.1164988e-01  -2.9606344e-01  -4.5353263e-01  -3.3500774e-01   7.5545447e-02   3.7235775e-01   2.3354982e-01   3.0535316e-01   2.3995688e-01   3.7232513e-01   3.5654217e-02   1.3466120e-01  -8.4243998e-02  -2.8181802e-02  -8.3059869e-03   1.0757213e-01  -2.2439494e-02   2.6579047e-02  -1.5977771e-03   1.3008904e-01   1.7660318e-01   2.9969122e-01   3.4269723e-01   2.1266741e-01   4.0774371e-01   4.0422631e-01  -3.7998724e-01  -3.0239923e-01   1.3452816e-02   1.1535261e-01   1.2918237e-02   8.6094872e-02  -9.4828603e-02  -4.3155475e-02   9.8647381e-02   2.7560978e-01   3.1576230e-02   2.1881036e-01  -9.8514560e-02  -9.3475266e-02   3.8701797e-02   1.3707813e-01  -2.3262247e-01  -2.3326034e-01  -8.4968200e-02  -1.4245068e-01   1.9233652e-01   1.9200878e-01  -4.6228092e-01  -4.0938315e-01  -2.6547379e-01  -4.4907756e-01  -1.9889068e-01  -1.1419116e-01   3.6115112e-01   1.2462218e-01   1.5972430e-01   2.4257466e-01   6.5778317e-01   1.0000000e+00   2.6864233e-01   1.7058361e-01   2.9338801e-01   2.3925194e-02   5.5805673e-02  -7.6885803e-02   2.5472655e-02  -8.2575752e-02   1.8643976e-01   1.5552569e-01  -2.2687532e-01  -1.0780167e-01   3.6814236e-02   1.3818860e-01   3.0149554e-01   3.0034888e-01   1.1674725e-01  -1.4587047e-02  -7.2368251e-03  -2.3632176e-02   8.0232849e-02   1.4448097e-01   4.1543752e-01   2.0086080e-01   2.6828023e-01   2.6935662e-01
  -2.7001124e-01  -3.6793719e-01   9.1712699e-02   2.5334054e-01  -1.3783411e-02   9.6818768e-02   6.7425299e-04   1.3138141e-01   2.3845953e-01   1.7125325e-01  -4.7778636e-01  -3.6256879e-01  -2.8912311e-01  -2.7697482e-01  -1.5598436e-01  -1.1392357e-03  -3.4906180e-01  -4.4403963e-01  -2.7305271e-01  -2.6100406e-01  -2.2410881e-01  -1.3741330e-01   1.3921593e-02   8.9544376e-02  -5.7906490e-02  -1.8481890e-01  -4.2052114e-02  -3.9453499e-02  -3.6385765e-01  -4.5655160e-01  -3.1221131e-01  -2.9798047e-01  -5.5492741e-01  -6.4775817e-01  -1.7189532e-02  -1.8404477e-02  -3.6929647e-01  -2.5463158e-01  -3.7743822e-01  -3.5142832e-01  -5.7748116e-01  -5.7289121e-01   2.8597763e-01   2.4978437e-01   5.0788150e-01   4.7683671e-01   2.8130514e-01   1.1530789e-01   5.3918580e-01   5.4758895e-01   5.1638172e-01   5.5265931e-01   2.8814793e-01   3.4215022e-01   3.2941319e-01   3.6321297e-01  -3.5440144e-01  -1.3580056e-01   4.7042182e-01   4.2706181e-01  -4.7741805e-02   2.7747327e-02  -2.8090109e-01  -3.2188781e-01   7.2826290e-02   7.3808648e-02   3.1267132e-01   3.1275140e-01   2.0934083e-01   2.9884435e-01  -2.7503139e-02   6.0796295e-02  -4.7963161e-01  -5.6404188e-01  -4.3003791e-01  -3.7836834e-01  -6.1132948e-01  -5.3512327e-01  -5.7734442e-01  -3.8745080e-01  -3.2493871e-01  -3.8364051e-01  -6.6428528e-01  -6.2039152e-01  -4.1597514e-02  -3.5721935e-01  -3.8576255e-01  -3.9651418e-01   1.7463361e-01   2.6864233e-01   1.0000000e+00   8.8738718e-01   8.2822266e-01   7.5097880e-01   3.3837082e-01   3.2938029e-01   3.5340477e-01   3.2108070e-01   8.3832315e-01   8.5710658e-01   1.9575661e-01   3.8847301e-01   2.5554244e-01   2.8619724e-01   1.0592982e-01   1.4004438e-01   1.7556603e-01   4.1464136e-01   3.7339813e-01   2.7441369e-01   8.1737883e-03   5.5223711e-01   5.0930464e-01   2.9715420e-01   1.9874263e-01   1.8483158e-01
  -2.5031569e-01  -3.3189429e-01   3.1338117e-01   2.5734811e-01  -7.3211244e-02  -2.9421893e-02   2.2001935e-01   9.7072600e-02   2.4361467e-01   5.7556999e-02  -2.9501184e-01  -3.1200609e-01  -1.2432613e-01  -2.6218827e-01  -5.8598618e-02  -6.8896586e-02  -3.3362246e-01  -4.0168012e-01  -1.7213442e-01  -2.4701366e-01  -2.5516558e-01  -2.6431594e-01   1.8397679e-01   8.4424529e-02  -9.3145867e-02  -2.8760780e-01  -1.1501103e-01  -1.4673845e-01  -3.0997992e-01  -4.4000789e-01  -2.0327839e-01  -2.0899764e-01  -5.4227092e-01  -6.6771866e-01   9.7809134e-02  -1.4561613e-02  -3.6608055e-01  -2.5610348e-01  -3.5599011e-01  -3.7932900e-01  -5.5245879e-01  -5.6620875e-01   3.5106455e-01   3.0471212e-01   5.1355705e-01   4.4771652e-01   3.0651790e-01   1.8212446e-01   5.3749020e-01   5.0086710e-01   4.9461878e-01   5.0686471e-01   1.7354708e-01   3.1284232e-01   2.5101468e-01   3.9966546e-01  -3.4440516e-01  -1.5887016e-01   4.1491892e-01   3.5231059e-01  -1.5466116e-02  -3.2815143e-02  -3.0673640e-01  -3.3731637e-01   2.3285149e-01   7.6312521e-02   3.4908478e-01   2.3083159e-01   1.3894825e-01   1.7452119e-01   3.6946889e-02   5.6540001e-02  -3.8732235e-01  -4.9538229e-01  -3.4762886e-01  -2.5490010e-01  -5.9402272e-01  -5.4592489e-01  -5.1473215e-01  -3.6822987e-01  -4.3623325e-01  -4.2640953e-01  -5.5962357e-01  -6.7731706e-01  -1.4602837e-01  -5.1458339e-01  -4.0411365e-01  -4.2307879e-01   9.6365334e-02   1.7058361e-01   8.8738718e-01   1.0000000e+00   7.7952375e-01   8.1355424e-01   3.4738001e-01   3.9208783e-01   3.8576677e-01   3.8898835e-01   6.9964335e-01   8.9076455e-01   1.8038480e-01   3.6795578e-01   1.7839759e-01   2.4205019e-01   4.2281527e-02   7.5547880e-02   6.8374587e-02   3.1045485e-01   3.8822729e-01   3.2266968e-01   5.7842817e-02   5.6106201e-01   4.4873049e-01   2.6502023e-01   1.7026936e-01   1.0398965e-01
  -4.2390404e-01  -5.1706429e-01   2.9516908e-01   3.9173405e-01   6.7094940e-02   9.1961748e-02   1.1932183e-01   6.6193760e-02   2.6105606e-01   9.2902808e-02  -3.5167049e-01  -2.1332648e-01  -2.1502033e-01  -1.4628605e-01   3.6507027e-02   9.6701590e-02  -4.1488515e-01  -6.0119386e-01  -3.6327447e-01  -2.8654571e-01  -1.5377945e-01  -3.5237893e-02   2.8992317e-01   3.4014543e-01   1.1797547e-01  -2.3187712e-02   8.9604678e-02   8.1887361e-02  -2.8223093e-01  -3.9854432e-01  -2.1044235e-01  -1.9136840e-01  -6.5001801e-01  -7.0506757e-01   1.6963848e-01   1.5598553e-01  -2.9647094e-01  -1.4444977e-01  -3.3409492e-01  -2.9699321e-01  -5.0011699e-01  -5.1437549e-01   2.8623195e-01   3.0912258e-01   3.4011813e-01   3.1595773e-01   1.3812294e-01   4.5658221e-02   3.6601885e-01   2.8769101e-01   3.9236348e-01   4.2628125e-01   1.0189296e-01   1.2951041e-01   1.0855751e-01   1.4218775e-01  -5.8194084e-01  -4.2752220e-01   1.8207667e-01   1.6369621e-01  -2.1474729e-01  -1.6925498e-01  -3.5725869e-01  -4.4658753e-01   3.4683859e-01   2.1217892e-01   2.4062484e-01   2.1832230e-01   2.8472320e-02   8.3198858e-02  -5.2864664e-02   1.3384838e-01  -5.0615469e-01  -5.4076189e-01  -4.2010920e-01  -3.8303399e-01  -4.5456128e-01  -4.6411044e-01  -6.0539981e-01  -4.2037598e-01  -3.8511942e-01  -4.7996788e-01  -5.4566749e-01  -6.2144556e-01   1.2383679e-01  -2.0859278e-01  -2.6661336e-01  -2.3829750e-01   1.0880643e-01   2.9338801e-01   8.2822266e-01   7.7952375e-01   1.0000000e+00   6.7624609e-01   3.5527357e-01   3.4006051e-01   3.3097299e-01   2.7035040e-01   5.4478862e-01   6.4388465e-01  -1.2274107e-01   2.1850903e-01   1.5946989e-01   3.1335844e-01   2.7908308e-01   3.1706602e-01   1.8548923e-01   3.7000762e-01   3.6846370e-01   3.0125122e-01   5.9982639e-02   5.4984879e-01   6.5625617e-01   3.6854566e-01   4.0410752e-01   2.9178226e-01
  -2.3052630e-01  -2.6442185e-01   2.2735333e-01   2.7641117e-01  -1.0344756e-01  -5.8537120e-04   2.6324531e-01   1.3477169e-01   1.7604834e-01  -6.1562803e-03  -3.7765127e-01  -2.9409730e-01  -2.3266161e-01  -2.4393349e-01  -2.2615805e-01  -9.1197601e-02  -2.9353145e-01  -3.5883781e-01  -5.9674304e-02  -1.1558520e-01  -2.7036849e-01  -2.3170234e-01   1.1621721e-01  -7.5641192e-02  -1.1350558e-01  -3.1652993e-01  -1.6231314e-01  -1.7886975e-01  -2.1438615e-01  -3.4884429e-01  -8.4810020e-02  -1.4721370e-01  -3.7273723e-01  -5.0318725e-01   1.2151087e-01  -1.0951588e-01  -5.1402842e-01  -4.1580464e-01  -5.1399083e-01  -5.1104221e-01  -6.7998332e-01  -6.2399174e-01   3.7832465e-01   2.8099626e-01   4.4113492e-01   3.8087880e-01   2.4997618e-01   9.5300705e-02   4.8345540e-01   4.3179983e-01   4.0370396e-01   4.0885411e-01   2.4453317e-03   1.6263840e-01   2.9730402e-02   1.4928572e-01  -3.2792085e-01  -1.3518935e-01   4.7235932e-01   3.7198366e-01   3.2355770e-02   1.5452947e-02  -2.0198011e-01  -3.1117476e-01   2.3750794e-01   1.0271672e-01   5.0645847e-01   3.4125596e-01   2.7405149e-01   2.5163563e-01   2.9358281e-02   1.5093900e-01  -3.6572702e-01  -4.8436965e-01  -3.2417952e-01  -2.5817763e-01  -6.5552493e-01  -5.8993482e-01  -4.6295620e-01  -3.1626805e-01  -3.3970791e-01  -3.1556053e-01  -5.5869513e-01  -4.8153064e-01  -1.9024112e-01  -4.4126020e-01  -4.9933491e-01  -4.8643018e-01  -1.2051723e-01   2.3925194e-02   7.5097880e-01   8.1355424e-01   6.7624609e-01   1.0000000e+00   2.8939140e-01   3.9130834e-01   3.8156632e-01   4.3696767e-01   6.4480442e-01   7.2736838e-01   3.8022983e-01   6.7332943e-01   2.9690562e-01   3.5885265e-01  -8.4947273e-02  -1.1048856e-01   5.3316780e-03   3.6080521e-01   3.5447413e-01   2.9759195e-01   2.1691482e-02   4.5016522e-01   3.0546091e-01   2.1725493e-01   3.0264583e-02  -1.9889312e-02
  -5.1336616e-01  -5.1226659e-01  -1.0101517e-01   1.2070993e-01  -1.6281497e-01   7.7820739e-03  -1.5609625e-01   1.1368739e-01   4.5034262e-02   2.7461167e-01  -5.9911741e-02   1.8001772e-02  -2.5779616e-02   1.4572473e-02   1.9711966e-02   3.4949580e-01   3.2046541e-01  -7.1206093e-02  -2.8987722e-01  -3.0371557e-01  -2.4854644e-01  -1.2044559e-01   6.3390028e-02   3.1289303e-01  -1.7809702e-02  -3.0193535e-03  -1.1133788e-01  -2.1500950e-02   3.6467747e-01   2.2655678e-01   1.7685051e-01   4.0705137e-02  -3.9246573e-01  -3.8772009e-01   2.5744901e-01   3.2630889e-01  -5.6024247e-01  -3.5830365e-01  -3.3299832e-01  -5.2197259e-01  -3.5002958e-01  -2.1456441e-01  -2.9190805e-01  -2.4804928e-01   7.4471790e-02   6.0175196e-02  -4.2815807e-01  -5.3055914e-01   4.8884042e-02   1.9502706e-01   3.3960728e-01   3.5280090e-01  -2.6890998e-01  -2.3865307e-01  -1.5687385e-01  -1.4533623e-01  -4.6902985e-01  -5.0844844e-01  -1.7904068e-01  -3.0432859e-01  -2.3460830e-01  -2.4769471e-01   2.3165251e-01  -8.4445358e-02   2.2717655e-01   3.4476214e-01  -9.0270283e-02   4.9237645e-03  -1.4170652e-01  -1.4939861e-01  -4.6459522e-01  -4.0146111e-01  -2.0000361e-01  -2.7149661e-01  -2.3142668e-01  -2.2247069e-01  -4.7621433e-01  -5.3525840e-01  -3.1528303e-02   2.9412248e-01   1.9250652e-01   1.7745923e-01  -4.9054973e-01  -2.1085709e-01   9.9729198e-02  -3.5081289e-02  -5.0446062e-01  -4.6645673e-01   3.3557692e-02   5.5805673e-02   3.3837082e-01   3.4738001e-01   3.5527357e-01   2.8939140e-01   1.0000000e+00   8.9165249e-01   7.3080923e-01   6.2034485e-01   1.1709818e-01   2.0048961e-01  -8.3946488e-02  -1.9553816e-01   2.2415732e-01   1.4055642e-01   3.3323559e-01   2.6919561e-01  -2.5230117e-01   2.5680856e-01   9.4344483e-01   7.8674840e-01   1.8014831e-01   8.4472484e-01   4.0646691e-01   4.9971435e-01   4.8832050e-01   3.8230618e-01
  -4.0667257e-01  -4.5234399e-01  -5.2295454e-02   1.2137143e-01  -2.2843404e-01  -9.3025052e-02  -2.9458196e-02   2.1839421e-01   2.6483891e-02   1.8283587e-01   8.1084542e-02   1.6251079e-01   1.0538940e-01   1.6322245e-01  -9.1970271e-02   2.9174218e-01   2.9663276e-01   2.2349507e-02  -1.9459483e-01  -2.7743760e-01  -3.1551588e-01  -2.6888464e-01   1.3767293e-01   2.8405441e-01  -1.3779156e-01  -1.0968008e-01  -2.1458779e-01  -1.8336570e-01   3.2591466e-01   2.3355844e-01   3.3157694e-01   2.1143868e-01  -2.1491571e-01  -2.4110061e-01   3.4366274e-01   3.1322277e-01  -6.7606324e-01  -5.2091908e-01  -4.2133008e-01  -6.3013619e-01  -4.7824071e-01  -3.0337427e-01  -2.6890439e-01  -2.5006027e-01   3.8674472e-02   4.5563146e-02  -3.4393339e-01  -4.2874572e-01   2.6018953e-02   1.9324475e-01   2.9011624e-01   2.7779665e-01  -3.5580135e-01  -3.3685759e-01  -2.0332041e-01  -1.1359277e-01  -4.0860582e-01  -4.3573797e-01  -1.1761727e-01  -2.9259518e-01  -3.4496968e-02  -7.1752647e-02   3.2761615e-01   8.5517772e-02   3.2719808e-01   4.1182402e-01  -3.7630553e-03   5.3132822e-02  -1.5562964e-01  -2.3383605e-01  -4.0275301e-01  -4.0000536e-01  -1.3425238e-01  -2.1250353e-01  -1.1943209e-01  -8.7119204e-02  -5.7428759e-01  -5.9398192e-01  -5.1914398e-02   3.3791356e-01   5.2385548e-02   1.8545984e-01  -5.3078780e-01  -1.8900456e-01  -8.3905297e-02  -1.5898405e-01  -5.0292225e-01  -4.6038152e-01   1.0962355e-02  -7.6885803e-02   3.2938029e-01   3.9208783e-01   3.4006051e-01   3.9130834e-01   8.9165249e-01   1.0000000e+00   8.3988720e-01   8.4662658e-01   1.7325228e-01   2.3372004e-01  -2.1443453e-02  -4.9841471e-02   1.6986092e-01   7.1529721e-02   4.1860442e-02  -3.9598346e-02  -4.7815869e-01   6.6097521e-02   8.6169848e-01   8.7795469e-01   3.7706676e-01   7.8393620e-01   2.0412050e-01   3.3255295e-01   3.3725608e-01   8.8852846e-02
  -4.2555854e-01  -4.5987536e-01  -2.3910704e-03  -6.8760073e-02  -3.4425726e-01  -2.8808815e-01   5.0263833e-03   1.1892510e-02  -6.3927214e-03   3.2479599e-02   6.8362593e-02   1.0098520e-01   1.2030772e-01   1.4495145e-01  -2.0783947e-01   1.0961759e-01   1.8156752e-01   4.5861124e-02  -1.7532251e-01  -2.0777751e-01  -3.9862988e-01  -3.8686360e-01   1.1298529e-01   1.8368896e-01  -2.3526037e-01  -2.4594045e-01  -2.8630930e-01  -3.2348598e-01   2.6887149e-01   1.9047687e-01   2.9869478e-01   1.2234012e-01  -1.0130918e-01  -1.4721912e-01   3.4781492e-01   3.0635958e-01  -5.8444900e-01  -5.0496254e-01  -3.6583692e-01  -5.3596354e-01  -4.4741624e-01  -1.6710274e-01  -2.3544456e-01  -2.2722254e-01   3.0429351e-02  -1.4633515e-02  -1.6587299e-01  -2.5780961e-01  -7.7742507e-03   7.6908625e-02   2.2299831e-01   1.8653196e-01  -2.7580504e-01  -3.1058181e-01  -5.2392090e-02   1.3052752e-02  -3.9308863e-01  -3.9111550e-01  -1.1135466e-01  -2.3929717e-01   2.5440876e-02  -9.0306615e-02   2.9329513e-01   5.8691327e-02   3.6451858e-01   2.7445847e-01   2.2618148e-02   8.5192679e-02  -1.6898324e-01  -2.3359183e-01  -3.7071965e-01  -3.9848066e-01   2.0600799e-02  -1.5020825e-01   8.0907314e-02   6.6209075e-02  -5.4954161e-01  -6.0154914e-01  -1.7232963e-01   3.2486876e-01  -1.1156183e-01   7.5567622e-02  -5.8567816e-01  -2.0166029e-01  -1.6841907e-01  -2.2110456e-01  -3.6391109e-01  -2.9351057e-01   2.0678445e-01   2.5472655e-02   3.5340477e-01   3.8576677e-01   3.3097299e-01   3.8156632e-01   7.3080923e-01   8.3988720e-01   1.0000000e+00   9.0308847e-01   2.6141503e-01   3.1077489e-01  -7.6102438e-02   3.4058833e-02   1.3359789e-01   2.8684337e-01   1.0466489e-01   5.9785955e-02  -3.8490144e-01   1.3289270e-01   6.0731392e-01   9.0909126e-01   7.0187351e-01   6.8231449e-01   2.7222837e-01   4.2281858e-01   4.3687739e-01   1.3058198e-01
  -2.4154880e-01  -3.2747812e-01  -4.2365225e-03  -3.2892037e-02  -3.4606074e-01  -2.5747322e-01   9.5546408e-02   1.9318632e-01  -2.5280381e-02   4.7209832e-02   1.7501836e-01   2.4885727e-01   2.1455022e-01   2.6776902e-01  -2.1770599e-01   1.4528288e-01   1.7231489e-01   1.0283639e-01  -7.5393762e-02  -1.8869545e-01  -3.4609899e-01  -4.1142540e-01   1.3066250e-01   1.6346278e-01  -2.8951339e-01  -2.5427593e-01  -3.4487599e-01  -4.0236140e-01   2.0371972e-01   1.7295188e-01   3.6011787e-01   2.0008939e-01   8.3000925e-03  -4.1742182e-02   3.0103220e-01   2.0429841e-01  -6.1909260e-01  -5.8026458e-01  -3.6638654e-01  -5.7735014e-01  -4.9465669e-01  -2.8237988e-01  -2.2428067e-01  -2.3946432e-01  -4.6475899e-03  -3.3151382e-02  -1.2383825e-01  -1.6346016e-01   1.4577033e-02   1.1330151e-01   1.8631451e-01   1.3246253e-01  -2.7466679e-01  -2.8554245e-01  -5.2803508e-02   6.5598823e-02  -2.5659085e-01  -2.6700073e-01  -4.5675682e-02  -1.9787217e-01   1.7510280e-01   9.3131069e-02   3.7602076e-01   2.1092105e-01   3.0687084e-01   3.2465552e-01   2.8996971e-02   4.5506625e-02  -1.4835091e-01  -2.7665890e-01  -2.5847268e-01  -2.9927928e-01   5.3474484e-02  -7.6535294e-02   1.2397993e-01   1.4891131e-01  -5.5077965e-01  -5.5501240e-01  -1.5761725e-01   2.7946890e-01  -1.4718096e-01   7.5822359e-02  -5.0033726e-01  -1.4476825e-01  -2.7749713e-01  -2.7592121e-01  -3.2731849e-01  -3.1883108e-01   1.3986935e-01  -8.2575752e-02   3.2108070e-01   3.8898835e-01   2.7035040e-01   4.3696767e-01   6.2034485e-01   8.4662658e-01   9.0308847e-01   1.0000000e+00   3.1021829e-01   3.1421979e-01   9.7492782e-03   1.6003240e-01   1.5834304e-01   2.0262440e-01  -1.8398293e-01  -2.2245501e-01  -5.4434058e-01  -5.9457826e-02   5.5170478e-01   8.4031906e-01   6.8311410e-01   6.1391217e-01   6.3074940e-02   2.5378873e-01   2.2012335e-01  -1.4234337e-01
  -2.9107297e-02  -8.6981436e-02   1.0717848e-02   1.5750731e-01  -1.3715192e-01   3.0419431e-02   6.7808428e-02   2.5018619e-01   1.2491511e-01   9.6700379e-02  -4.2244594e-01  -2.3146031e-01  -2.2498652e-01  -1.5905275e-01  -2.5513469e-01  -5.6074865e-02  -2.8811339e-01  -2.3273351e-01  -7.8762832e-02  -1.5334573e-01  -2.5094706e-01  -2.2063427e-01  -1.0255655e-01  -9.4056970e-02  -2.2927186e-01  -3.3187738e-01  -2.1682857e-01  -1.9835899e-01  -3.4174348e-01  -3.6123522e-01  -2.5483269e-01  -2.3353075e-01  -2.6942046e-01  -3.1149875e-01  -1.6295444e-01  -1.8245544e-01  -3.0573353e-01  -2.5059655e-01  -3.1864986e-01  -2.8010014e-01  -5.0643378e-01  -4.6538608e-01   3.1596151e-01   2.6302809e-01   4.4407879e-01   4.2911019e-01   4.2774650e-01   2.9493149e-01   5.1494860e-01   5.2469102e-01   3.9539896e-01   4.4442049e-01   3.5306346e-01   3.9553452e-01   4.4126709e-01   4.8149651e-01  -1.0148862e-01   5.9583517e-02   5.0298892e-01   4.8694530e-01   9.8788493e-02   2.4343054e-01  -1.4813186e-01  -1.0685507e-01  -1.3717015e-01  -1.8408507e-02   2.7771556e-01   2.9003717e-01   1.9161252e-01   2.3848797e-01   5.3552307e-02   9.5661524e-02  -2.8906071e-01  -3.3370314e-01  -2.7358405e-01  -2.1996568e-01  -5.2594775e-01  -4.3645118e-01  -4.3929987e-01  -3.1850819e-01  -2.3606408e-01  -2.6658835e-01  -5.4178165e-01  -3.9898951e-01  -1.8730171e-01  -3.2800946e-01  -3.3148348e-01  -3.6300207e-01   9.7256805e-02   1.8643976e-01   8.3832315e-01   6.9964335e-01   5.4478862e-01   6.4480442e-01   1.1709818e-01   1.7325228e-01   2.6141503e-01   3.1021829e-01   1.0000000e+00   8.5847223e-01   3.4069591e-01   5.2428019e-01   3.8369371e-01   3.2104334e-01  -1.0709837e-01  -6.4407527e-02   8.5522770e-02   2.9762819e-01   1.4610067e-01   1.1247494e-01   2.0001759e-02   3.9278046e-01   3.5530518e-01   2.6467204e-01   1.7393955e-02  -3.4393130e-02
  -9.4384271e-02  -1.2724709e-01   2.1763925e-01   1.2653305e-01  -7.4489695e-02  -2.8781503e-03   2.1569491e-01   1.0311891e-01   2.4981060e-01   7.7928473e-02  -3.3407033e-01  -3.0259501e-01  -1.1278591e-01  -2.3193267e-01  -1.6755286e-02  -5.1728895e-02  -2.7070889e-01  -2.8672453e-01  -1.0418081e-01  -1.9468042e-01  -2.3835501e-01  -2.4411695e-01   4.1263281e-02  -8.3254154e-02  -1.2094932e-01  -3.1006369e-01  -1.4544690e-01  -1.6382764e-01  -3.2244587e-01  -4.0776086e-01  -2.4476334e-01  -2.8448405e-01  -3.9279402e-01  -5.0226735e-01  -1.1604511e-01  -2.2816764e-01  -3.3041358e-01  -2.8325509e-01  -3.5032200e-01  -3.4218308e-01  -5.1814737e-01  -5.1540230e-01   3.8075453e-01   3.2296033e-01   5.4072800e-01   4.6791458e-01   4.4186629e-01   3.0288914e-01   6.2980662e-01   5.7552329e-01   4.9986727e-01   5.2176563e-01   3.4345621e-01   4.6839236e-01   4.3106068e-01   5.0969847e-01  -1.4232503e-01   2.4735182e-02   5.1084463e-01   4.7461818e-01   6.1432242e-02   6.4376776e-02  -2.5402603e-01  -2.6248583e-01   1.2529837e-02  -9.0576810e-02   2.8654784e-01   1.6975567e-01   1.9434506e-01   2.3202954e-01   4.4244890e-02   3.4274431e-02  -2.9490963e-01  -3.7982771e-01  -2.7679615e-01  -1.8243473e-01  -5.7716000e-01  -5.3728627e-01  -4.2591471e-01  -3.2099975e-01  -3.4148151e-01  -3.2274612e-01  -5.5375007e-01  -5.7559632e-01  -2.5565519e-01  -5.2012251e-01  -4.1707194e-01  -4.6137826e-01   9.8746305e-02   1.5552569e-01   8.5710658e-01   8.9076455e-01   6.4388465e-01   7.2736838e-01   2.0048961e-01   2.3372004e-01   3.1077489e-01   3.1421979e-01   8.5847223e-01   1.0000000e+00   3.0908110e-01   4.5875243e-01   3.5068127e-01   3.8056102e-01  -1.8875084e-02   4.1532297e-02   1.2131154e-01   3.6552725e-01   2.3507328e-01   1.8873900e-01   2.0489820e-02   5.1062140e-01   4.3057986e-01   3.5517120e-01   1.0409545e-01   2.6137356e-02
   3.3139910e-01   3.5819262e-01  -4.5563086e-02   2.2592024e-02  -2.5868984e-01  -4.4101306e-02   1.0417685e-01   1.6886843e-01  -3.4742574e-02   3.9424275e-02  -9.9884491e-02  -1.6803679e-01  -3.1945478e-02  -2.0986562e-01  -9.7800850e-02  -1.1032986e-01  -3.8415525e-02   3.9744865e-02   3.0989722e-01   1.2365139e-01  -2.4307387e-01  -2.8877634e-01  -2.1475022e-01  -4.1777060e-01  -2.8173454e-01  -3.7607911e-01  -2.8822669e-01  -2.2076447e-01  -1.4189823e-01  -2.1018699e-01  -4.6501091e-02  -5.4177386e-02   2.1955997e-01   1.0362078e-01  -1.5783011e-01  -4.5209356e-01  -3.1740605e-01  -3.3166144e-01  -3.7897946e-01  -2.9154918e-01  -3.9987977e-01  -3.9197177e-01   3.6674899e-01   2.6000527e-01   4.2466243e-01   3.7222863e-01   3.4741520e-01   2.2553927e-01   4.3727901e-01   4.8139023e-01   1.1365036e-01   2.3271660e-01  -8.1701118e-03   2.1263376e-01   9.0369747e-02   1.2477883e-01   2.5798885e-01   4.8760272e-01   5.8188026e-01   5.6141512e-01   3.1081444e-01   3.8373177e-01  -5.4190189e-02   6.5395007e-02  -1.2081276e-01  -8.1221549e-02   4.7356363e-01   3.2597061e-01   4.1175808e-01   4.0977635e-01  -5.1345208e-02  -3.9515389e-02  -1.3512271e-01  -2.2504082e-01  -1.6921303e-01  -1.6177606e-01  -3.5795025e-01  -2.8907413e-01   5.0014157e-02   2.5146330e-02  -3.2633330e-02   1.5693872e-01  -1.0786209e-01   2.3675001e-03  -2.2120930e-01  -3.4338169e-01  -3.4490225e-01  -4.3586343e-01  -2.2148125e-01  -2.2687532e-01   1.9575661e-01   1.8038480e-01  -1.2274107e-01   3.8022983e-01  -8.3946488e-02  -2.1443453e-02  -7.6102438e-02   9.7492782e-03   3.4069591e-01   3.0908110e-01   1.0000000e+00   5.3837139e-01   5.0008474e-01   1.8242167e-01  -4.4401260e-01  -4.5090944e-01  -1.2302355e-01   1.6018196e-01  -2.3152525e-02  -1.1940022e-01  -2.6567841e-01  -7.1355907e-02  -2.7558707e-01  -4.5725531e-02  -4.0567237e-01  -3.9043690e-01
   9.4613808e-02   8.5138123e-02   1.0827585e-01   1.7388470e-01  -9.4388022e-02   5.7761268e-02   3.3794602e-01   2.4748613e-01   1.2688296e-01  -9.1920631e-03  -2.6199954e-01  -2.1714948e-01  -1.0737175e-01  -1.9716752e-01  -2.6132211e-01  -1.9548505e-01  -3.6403171e-01  -1.4465648e-01   1.6632215e-01   2.5559551e-02  -1.8801940e-01  -1.9647669e-01  -1.0077249e-01  -3.6608746e-01  -2.6236340e-01  -3.8865679e-01  -2.3248504e-01  -2.5230942e-01  -2.6818892e-01  -3.5159581e-01  -1.2318058e-01  -1.2287682e-01   4.1487492e-02  -9.3446856e-02  -1.3989104e-01  -3.8856006e-01  -3.2974824e-01  -3.6915427e-01  -4.0266256e-01  -3.2603448e-01  -5.0618031e-01  -4.3568599e-01   3.4793575e-01   2.4552762e-01   2.6378526e-01   2.1299251e-01   3.6865663e-01   2.2633867e-01   3.7389862e-01   3.3158488e-01   1.6086335e-01   1.7115809e-01   2.8033927e-02   1.7224019e-01   9.0322640e-02   1.4637886e-01  -1.3780276e-02   2.1736618e-01   6.2046862e-01   5.6895437e-01   3.0856697e-01   3.0070756e-01  -6.1062966e-02   3.1749850e-02  -7.0698331e-02  -4.9031735e-02   5.4579626e-01   3.5930666e-01   3.4867881e-01   3.2358870e-01   2.7709680e-01   3.1986831e-01  -1.0998344e-01  -2.1216623e-01  -9.5454028e-02  -8.7826733e-02  -3.7648993e-01  -3.5348745e-01  -3.6608565e-01  -3.8205219e-01  -2.5991049e-01  -1.9154851e-01  -2.4686330e-01  -1.4742614e-01  -3.4094742e-01  -4.0029776e-01  -3.2529236e-01  -3.7141259e-01  -1.6916272e-01  -1.0780167e-01   3.8847301e-01   3.6795578e-01   2.1850903e-01   6.7332943e-01  -1.9553816e-01  -4.9841471e-02   3.4058833e-02   1.6003240e-01   5.2428019e-01   4.5875243e-01   5.3837139e-01   1.0000000e+00   2.7050397e-01   3.6039565e-01  -4.6276395e-01  -4.3472754e-01  -2.9838322e-02   1.2880881e-01  -1.5229795e-01  -1.0406344e-01  -1.0830855e-01  -1.1575940e-01  -1.6146999e-01  -1.1335850e-01  -4.3625603e-01  -4.0548768e-01
  -5.1679184e-02  -6.8733508e-02   2.6135776e-03   7.5372755e-02  -1.2687264e-01   1.2513665e-01   1.0374785e-01   2.0675585e-01   1.1128801e-01   1.7958333e-01  -1.2781129e-01  -3.4091923e-02  -7.9467354e-02  -6.3128923e-02   1.2684803e-01   2.0890864e-01  -8.6808574e-02  -2.5998627e-01  -1.0326462e-01  -1.3990769e-01  -1.0877827e-01  -5.2408204e-02  -1.5886648e-02  -6.0914880e-02  -2.1497745e-02  -1.1300103e-01  -7.8350191e-02   2.8082760e-02  -7.6072323e-02  -8.0222861e-02  -2.6009724e-03  -1.0385004e-02  -6.2256426e-02  -1.8251889e-02  -7.0604201e-02  -2.4727683e-01  -2.9658056e-01  -3.0519848e-01  -3.4679267e-01  -2.9777660e-01  -4.2388100e-01  -3.4208812e-01   1.4637862e-01   9.9414188e-02   1.1207648e-01   1.2115933e-01   6.4446152e-02   8.6755338e-03   1.8721197e-01   2.7130757e-01   2.4809580e-02   2.0280866e-01  -2.5409314e-03   3.3714190e-02   4.1636858e-02   1.1381059e-02  -1.8496150e-01  -3.6551826e-02   2.1425624e-01   2.0751187e-01   7.6207986e-02   1.8809909e-01   2.6332898e-03  -4.0673716e-03   2.7949998e-02   1.1888916e-01   1.3478513e-01   1.1081052e-01   5.1005778e-02   7.1909755e-02  -1.1498419e-01  -5.3617687e-02  -1.4071994e-01  -2.1239486e-01  -1.7282432e-01  -2.2468968e-01  -3.2477901e-01  -3.6258487e-01  -9.0618607e-02  -3.3379147e-02  -2.5011943e-03   7.4145129e-03  -1.9224687e-01  -2.1845489e-02  -2.3409155e-02  -1.5612767e-01  -2.2901323e-01  -3.2170197e-01  -9.2812591e-03   3.6814236e-02   2.5554244e-01   1.7839759e-01   1.5946989e-01   2.9690562e-01   2.2415732e-01   1.6986092e-01   1.3359789e-01   1.5834304e-01   3.8369371e-01   3.5068127e-01   5.0008474e-01   2.7050397e-01   1.0000000e+00   4.9475447e-01   2.8993074e-02   2.9709025e-02   1.3270476e-02   2.6880917e-01   2.0048598e-01   9.2430386e-02  -1.0477293e-01   3.0771915e-01   2.4318843e-01   5.1953990e-01   1.6585981e-01  -4.0772170e-02
  -1.9820250e-01  -1.6524507e-01   1.2465107e-01   6.2168269e-03  -7.9956311e-02  -2.9087807e-02   2.0408360e-01   2.3732970e-02   1.0533301e-01   5.5743017e-02  -2.2446234e-01  -1.0375983e-01  -5.9312528e-02  -1.9334651e-02   9.7528639e-02   1.5043909e-01  -1.6250405e-01  -2.9234832e-01  -1.5295939e-01  -6.1285301e-02  -1.4263513e-01  -7.4217463e-02   7.5425071e-02   5.7672382e-02   6.9261791e-02  -7.5150185e-02  -4.9218420e-03  -1.5588881e-02  -3.8229943e-02  -1.1402652e-01  -1.7249852e-02  -1.1369053e-01  -1.2615366e-01  -1.2376397e-01  -5.0567898e-02  -1.7006367e-01  -2.2245779e-01  -1.5857739e-01  -2.5892007e-01  -2.0273021e-01  -3.3833340e-01  -2.2297291e-01   1.6309519e-01   1.4817587e-01   1.4590104e-01   6.9520886e-02   6.8305979e-02   4.1699030e-02   2.5929832e-01   1.7091803e-01   2.1391096e-01   3.0410307e-01  -6.2381305e-02   1.1061714e-01   1.4896462e-01   6.4632605e-02  -2.9393502e-01  -1.5521549e-01   1.3790991e-01   1.9736918e-01  -5.2318418e-02  -4.5748127e-02  -1.2770797e-01  -2.2670208e-01   1.5239128e-01   5.2092290e-02   1.6130569e-01   7.1752621e-02   4.9919097e-02   7.1504622e-02  -1.7022523e-01   1.2938489e-02  -1.0373655e-01  -1.4915695e-01  -9.7057535e-02  -1.1524735e-01  -3.0125150e-01  -3.3254219e-01  -2.4886127e-01  -7.5234476e-02  -1.6600744e-01  -1.5194211e-01  -3.4992612e-01  -2.4865349e-01  -6.3496232e-02  -2.1160005e-01  -2.2989217e-01  -2.9898569e-01   6.5894768e-02   1.3818860e-01   2.8619724e-01   2.4205019e-01   3.1335844e-01   3.5885265e-01   1.4055642e-01   7.1529721e-02   2.8684337e-01   2.0262440e-01   3.2104334e-01   3.8056102e-01   1.8242167e-01   3.6039565e-01   4.9475447e-01   1.0000000e+00   1.0802226e-01   2.0476540e-01   1.3383471e-01   4.7877252e-01   7.8994501e-02   1.8294078e-01   1.4797319e-01   3.1588148e-01   4.2989541e-01   6.4583096e-01   2.7255807e-01   5.5088973e-02
  -5.3840572e-01  -4.2422158e-01   8.6084464e-02  -2.3681919e-02   1.3479269e-01   7.7623523e-03  -2.7721940e-01  -4.2266876e-01  -4.7815209e-02  -9.4190875e-02  -3.5942669e-01  -3.4397862e-01  -3.2781012e-01  -2.5083976e-01   1.0655510e-01   8.0518440e-04  -1.6413410e-02  -3.1801082e-01  -3.6910882e-01  -6.4072704e-02   5.2969584e-02   3.0416667e-01   1.2710879e-01   2.7279600e-01   3.3690365e-01   2.2435067e-01   2.7966424e-01   3.1281453e-01   1.3200033e-01   7.7559069e-02  -1.5556639e-01  -2.2035202e-01  -5.3680265e-01  -4.0989622e-01   1.1455531e-01   3.0224200e-01   2.0915099e-01   3.0301508e-01   1.8692619e-01   1.8989127e-01   2.3943915e-01   2.0328857e-01  -9.9431783e-02  -3.0117960e-03  -1.0303898e-01  -6.2937126e-02  -2.4215190e-01  -2.5896085e-01  -1.7517096e-01  -2.1119896e-01   4.3662156e-02   1.0289029e-01   4.8893816e-02  -5.6231277e-03  -5.9730834e-02  -1.0613931e-01  -4.2483361e-01  -4.7442480e-01  -3.6094376e-01  -3.1930325e-01  -5.6661315e-01  -5.9698360e-01  -2.5992759e-01  -5.0210307e-01   1.0071540e-01  -9.4995163e-02  -2.3168099e-01  -1.1438657e-01  -1.7163013e-01  -3.3970577e-02  -2.1509006e-01  -9.0884398e-02  -1.3876549e-01  -1.1369378e-01  -2.2396535e-01  -2.1937206e-01   1.2822117e-01   2.0008067e-02  -1.7981269e-01  -6.4230793e-02   6.5306644e-02  -2.0851418e-01  -1.3593538e-01  -2.1598571e-01   2.8814112e-01   1.9555406e-01  -4.9646830e-02   1.0836505e-01   9.2034573e-02   3.0149554e-01   1.0592982e-01   4.2281527e-02   2.7908308e-01  -8.4947273e-02   3.3323559e-01   4.1860442e-02   1.0466489e-01  -1.8398293e-01  -1.0709837e-01  -1.8875084e-02  -4.4401260e-01  -4.6276395e-01   2.8993074e-02   1.0802226e-01   1.0000000e+00   9.2423703e-01   5.4119501e-01   4.9360106e-01   2.8116312e-01   1.0329049e-01  -4.5377380e-02   3.2699868e-01   6.8221334e-01   4.7236306e-01   7.7746638e-01   9.2598711e-01
  -4.4870048e-01  -3.7725946e-01   1.0194451e-01  -1.1174091e-01   1.2414580e-01   1.3530032e-03  -2.2647174e-01  -3.9920048e-01  -4.3655159e-02  -6.3140861e-02  -3.1759850e-01  -3.3491766e-01  -2.6692223e-01  -2.5604118e-01   1.8052319e-01   1.1164046e-02  -3.0815102e-02  -2.8746940e-01  -3.6430622e-01  -1.0596882e-01   7.0158450e-02   2.7620634e-01   1.4048144e-01   2.6453370e-01   3.3454510e-01   2.1832843e-01   2.7212132e-01   2.8605629e-01   8.9943649e-02   1.0961211e-02  -2.2825781e-01  -2.6085525e-01  -5.1167357e-01  -4.1464649e-01   7.0752295e-02   2.5354418e-01   2.4811245e-01   3.3247431e-01   2.1142356e-01   2.1993259e-01   2.6253874e-01   1.9704860e-01  -4.3582166e-02   4.8598652e-02  -6.7425872e-02  -6.2188800e-02  -1.5834123e-01  -1.7349880e-01  -1.0781521e-01  -1.8629298e-01   7.0989878e-02   1.0552428e-01   1.1424735e-01   8.5174907e-02   3.6667656e-02  -3.2693253e-02  -3.6382156e-01  -4.4094323e-01  -3.2711450e-01  -2.7899156e-01  -5.2034114e-01  -5.7329913e-01  -3.0435033e-01  -5.1165611e-01   8.7145733e-02  -1.1563370e-01  -2.4767627e-01  -1.5693510e-01  -1.5375976e-01  -2.7626895e-02  -1.7227831e-01  -9.5171609e-02  -1.2876027e-01  -1.1361007e-01  -1.9946813e-01  -2.0704618e-01   1.2268259e-01   3.0084806e-03  -1.9974971e-01  -9.5034149e-02   4.1663153e-02  -2.2855001e-01  -9.5635157e-02  -2.2837947e-01   2.8344419e-01   1.5093762e-01  -4.1776015e-03   9.1929482e-02   1.1083663e-01   3.0034888e-01   1.4004438e-01   7.5547880e-02   3.1706602e-01  -1.1048856e-01   2.6919561e-01  -3.9598346e-02   5.9785955e-02  -2.2245501e-01  -6.4407527e-02   4.1532297e-02  -4.5090944e-01  -4.3472754e-01   2.9709025e-02   2.0476540e-01   9.2423703e-01   1.0000000e+00   5.4072775e-01   5.0816725e-01   2.1378724e-01   4.5898662e-02  -6.3891044e-02   3.0393282e-01   6.7678817e-01   4.9191151e-01   7.4843615e-01   8.8576879e-01
  -1.5544371e-02   6.4585348e-02   2.9815241e-02   4.9637548e-02   4.0413527e-01   2.2445948e-01  -1.5814947e-01  -3.1761826e-01   1.5911192e-01  -5.4591588e-02  -5.6509317e-01  -5.5715480e-01  -4.6305458e-01  -4.4193411e-01   5.1048008e-02  -1.6042129e-01  -2.4641223e-01  -3.7643932e-01   2.5741734e-02   2.7078008e-01   2.4469183e-01   4.2129914e-01  -1.7351400e-01  -1.8359859e-01   3.9333238e-01   1.6216868e-01   3.6798520e-01   3.4519629e-01  -1.3336532e-01  -1.3811147e-01  -4.0216047e-01  -3.6763287e-01  -3.5420142e-01  -3.1370005e-01  -2.7865571e-01  -2.3238584e-01   3.2507421e-01   3.5896839e-01   1.5048272e-01   2.8192307e-01   1.8111192e-01  -2.2409421e-02   2.0459804e-01   2.2302621e-01   1.2132282e-01   1.3004655e-01   1.3928117e-01   7.8657121e-02   1.0552315e-01  -2.5211428e-02   8.1263015e-02   7.1885017e-02   3.2032637e-01   3.3173281e-01   1.2467501e-01   7.4907802e-03  -4.0718993e-02   4.8020023e-02   1.5744206e-01   2.6569068e-01  -3.6767811e-01  -3.4367076e-01  -4.4734853e-01  -4.6982637e-01  -2.2947929e-01  -4.4553874e-01   2.3822905e-02  -2.8500201e-02   2.7782042e-01   4.7964830e-01   2.0754622e-01   3.2469873e-01  -2.2781921e-01  -2.1992647e-01  -3.9597152e-01  -3.6334067e-01   1.6777497e-01   1.8150451e-01  -1.9045385e-01  -4.1625908e-01   9.5175050e-02  -2.4985266e-01  -1.2875112e-02  -1.6979839e-01   2.0902981e-01   9.0457994e-02   1.7507295e-02   7.6119740e-02  -6.9814983e-02   1.1674725e-01   1.7556603e-01   6.8374587e-02   1.8548923e-01   5.3316780e-03  -2.5230117e-01  -4.7815869e-01  -3.8490144e-01  -5.4434058e-01   8.5522770e-02   1.2131154e-01  -1.2302355e-01  -2.9838322e-02   1.3270476e-02   1.3383471e-01   5.4119501e-01   5.4072775e-01   1.0000000e+00   5.6846700e-01  -2.0566056e-01  -4.4911965e-01  -4.1647010e-01  -1.5322221e-01   4.1007970e-01   9.5550621e-02   1.3896372e-01   5.6311146e-01
  -2.8055558e-01  -1.4006620e-01  -1.1182482e-02  -1.8448771e-02   6.9576512e-02   7.0994644e-02  -1.6564665e-01  -2.2939435e-01   1.4153982e-01   5.9976991e-02  -5.5016359e-01  -4.8549461e-01  -3.8022837e-01  -3.8439160e-01   3.2025260e-02   4.2592014e-02   1.7814040e-02  -2.8098161e-01  -7.9003773e-02   5.5861660e-02  -1.4712693e-01   1.1150890e-01  -1.1489814e-01  -1.3197003e-01   1.5736295e-01  -5.6721197e-02   1.1284090e-01   1.4974312e-01   1.1014257e-01  -3.0813940e-02  -1.3110675e-01  -2.3284564e-01  -3.2943931e-01  -3.5190367e-01  -9.6557766e-02  -1.7719106e-01  -2.4372050e-01  -1.2336263e-01  -3.1077830e-01  -2.5324976e-01  -2.2987177e-01  -3.0349020e-01   1.3091038e-01   1.5646560e-01   2.9527664e-01   2.0099658e-01  -3.1881105e-02  -2.1098532e-01   2.9891623e-01   2.4700032e-01   3.4837101e-01   3.7610495e-01   4.9907586e-02   1.6542838e-01   4.3851101e-02  -1.4382769e-01  -2.7907482e-01  -1.4342924e-01   2.2152324e-01   1.7664991e-01  -2.9982352e-01  -3.5005287e-01  -2.2758343e-01  -4.5740627e-01  -2.5150164e-03  -2.1583183e-01   1.9279912e-01   1.0566826e-01   2.3992912e-01   3.7839886e-01  -1.7083246e-01  -6.5019048e-02  -2.5736289e-01  -2.9181577e-01  -4.4098798e-01  -2.9091667e-01  -3.6940760e-01  -3.7852636e-01  -1.6356311e-01  -5.8258057e-02   1.5512089e-01  -6.2338198e-02  -4.2260366e-01  -3.1549081e-01   9.9369885e-02  -1.6194529e-01  -5.1043306e-01  -4.8571684e-01  -1.2557179e-01  -1.4587047e-02   4.1464136e-01   3.1045485e-01   3.7000762e-01   3.6080521e-01   2.5680856e-01   6.6097521e-02   1.3289270e-01  -5.9457826e-02   2.9762819e-01   3.6552725e-01   1.6018196e-01   1.2880881e-01   2.6880917e-01   4.7877252e-01   4.9360106e-01   5.0816725e-01   5.6846700e-01   1.0000000e+00   2.9697114e-01   4.2569977e-02  -2.3150450e-01   3.5653287e-01   5.0123444e-01   4.7840586e-01   3.6043808e-01   5.8147266e-01
  -4.5076232e-01  -4.5332657e-01  -1.0930897e-01   1.5588663e-01  -6.4472471e-02   8.2186998e-02  -1.4377333e-01   1.4504760e-01   5.9297135e-02   2.7535022e-01  -1.1570460e-01  -2.6263977e-02  -5.2388917e-02  -1.9129954e-02   1.9014934e-02   3.5072520e-01   3.2744667e-01  -9.2360999e-02  -2.6290923e-01  -2.7314238e-01  -1.8959251e-01  -4.2944714e-02   5.1414776e-02   2.8090749e-01   6.2788300e-02   5.3773581e-02  -3.7843219e-02   4.6729777e-02   3.3278801e-01   1.9635608e-01   1.4663631e-01   1.5901782e-02  -4.4082474e-01  -4.3352974e-01   2.1756193e-01   2.7622086e-01  -6.1038825e-01  -3.6924671e-01  -3.7508174e-01  -5.4510629e-01  -3.8052505e-01  -3.0710176e-01  -2.1065636e-01  -1.7622970e-01   1.7211985e-01   1.8429016e-01  -4.1675826e-01  -5.2606812e-01   1.5808236e-01   3.1193893e-01   4.4206225e-01   4.3046423e-01  -2.3064859e-01  -1.4510781e-01  -1.8748555e-01  -1.5922866e-01  -4.1865548e-01  -4.4962553e-01  -8.9892784e-02  -2.3489257e-01  -2.6140668e-01  -2.4563358e-01   1.6907811e-01  -1.4215481e-01   1.6116129e-01   3.0997712e-01  -3.9123945e-02   2.4570929e-02  -7.4781578e-02  -7.1630595e-02  -4.1853465e-01  -3.8460134e-01  -2.7787934e-01  -2.9988217e-01  -3.4483965e-01  -2.7805195e-01  -5.4406952e-01  -5.5483853e-01  -3.5255360e-02   2.3927873e-01   2.2644581e-01   1.8731932e-01  -5.1195017e-01  -2.4847578e-01   1.0271136e-01  -2.9024506e-02  -5.8268948e-01  -5.4108280e-01  -7.7846133e-02  -7.2368251e-03   3.7339813e-01   3.8822729e-01   3.6846370e-01   3.5447413e-01   9.4344483e-01   8.6169848e-01   6.0731392e-01   5.5170478e-01   1.4610067e-01   2.3507328e-01  -2.3152525e-02  -1.5229795e-01   2.0048598e-01   7.8994501e-02   2.8116312e-01   2.1378724e-01  -2.0566056e-01   2.9697114e-01   1.0000000e+00   6.8639333e-01  -4.9543284e-04   8.5257125e-01   3.6587431e-01   4.2639660e-01   3.9350924e-01   3.7583873e-01
  -4.3394122e-01  -4.6193973e-01  -1.1063785e-01  -6.3154989e-02  -2.4220695e-01  -2.0859797e-01  -1.0892535e-01   3.5771466e-02   2.4106316e-02   1.0336728e-01   1.1487001e-01   1.9264850e-01   1.1418916e-01   2.1517148e-01  -9.8505660e-02   2.3353016e-01   3.3933138e-01   1.1765193e-01  -2.5126456e-01  -2.3555575e-01  -2.3312604e-01  -2.5845280e-01   9.0474271e-02   2.4170152e-01  -1.0897844e-01  -7.0450312e-02  -1.7073085e-01  -2.2241597e-01   4.0195348e-01   3.2452843e-01   3.6781185e-01   1.9748022e-01  -1.4709640e-01  -1.6988718e-01   3.4649808e-01   3.1848502e-01  -5.9050116e-01  -4.7169116e-01  -3.7077735e-01  -5.8873915e-01  -4.1686606e-01  -1.2701926e-01  -3.3406498e-01  -3.5383042e-01   1.0150622e-03  -2.4748207e-02  -3.0378439e-01  -4.0463756e-01  -2.7052166e-02   7.5402231e-02   2.2271575e-01   1.8643558e-01  -3.4012734e-01  -3.7463641e-01  -1.4275946e-01  -6.7848220e-02  -3.4293597e-01  -4.0416774e-01  -2.1553198e-01  -3.4480336e-01  -1.4432075e-02  -1.0874558e-01   3.2976940e-01   9.3015784e-02   3.5342893e-01   3.5078916e-01  -1.2921269e-01  -3.7341208e-02  -2.3981323e-01  -2.9620731e-01  -4.8041984e-01  -4.4392977e-01   4.5026059e-02  -1.2575100e-01   5.2543966e-02   2.7669997e-02  -5.3102551e-01  -5.4749717e-01  -1.5624918e-02   4.4618890e-01   2.0026504e-04   2.1521037e-01  -5.3007066e-01  -1.6540263e-01  -1.3165157e-01  -1.5117724e-01  -3.3866010e-01  -2.6792402e-01   1.5320525e-01  -2.3632176e-02   2.7441369e-01   3.2266968e-01   3.0125122e-01   2.9759195e-01   7.8674840e-01   8.7795469e-01   9.0909126e-01   8.4031906e-01   1.1247494e-01   1.8873900e-01  -1.1940022e-01  -1.0406344e-01   9.2430386e-02   1.8294078e-01   1.0329049e-01   4.5898662e-02  -4.4911965e-01   4.2569977e-02   6.8639333e-01   1.0000000e+00   6.3821284e-01   6.9152345e-01   2.5198272e-01   3.8990008e-01   4.1110747e-01   8.5530983e-02
  -2.1673029e-01  -2.6483341e-01   4.7741128e-02  -2.3239544e-01  -3.6083920e-01  -4.6011222e-01   4.9046227e-02  -1.1386624e-01  -9.1125498e-02  -1.8473146e-01   3.0891209e-01   3.1215824e-01   2.8035850e-01   3.4608799e-01  -2.2313310e-01  -6.1044422e-02   5.2322893e-02   2.0575005e-01  -1.2292440e-01  -1.0598096e-01  -2.6403062e-01  -3.8786470e-01   2.0143428e-01   1.7277013e-01  -2.6903561e-01  -1.7816542e-01  -2.9149348e-01  -4.1529039e-01   1.0078482e-01   1.6779540e-01   3.8240195e-01   2.6347778e-01   2.2022475e-01   2.3124862e-01   4.0674321e-01   3.7704495e-01  -1.4690462e-01  -2.0424486e-01  -1.1871990e-03  -1.0899737e-01  -1.0766866e-01   1.4500828e-01  -2.3039128e-01  -2.4930135e-01  -1.8186840e-01  -2.4054868e-01   2.3862112e-02   6.0955043e-02  -2.5972423e-01  -2.6857102e-01  -1.5073933e-01  -2.0880859e-01  -1.6867349e-01  -3.4967383e-01   2.2404667e-04   1.2200460e-01  -1.0693894e-01  -1.8795402e-01  -3.4587393e-01  -3.6128419e-01   1.6462774e-01   2.8194334e-02   2.3200337e-01   2.0098406e-01   4.0960629e-01   2.3435579e-01  -9.8882931e-02  -1.5150373e-02  -3.1769751e-01  -4.3185161e-01  -2.0461903e-01  -2.4089417e-01   3.3671822e-01   1.7494167e-01   4.8141166e-01   4.0915314e-01  -9.7188682e-02  -1.3438108e-01  -9.4613935e-02   3.2639557e-01  -3.5306473e-01  -3.3305253e-02  -1.9982414e-01  -2.1474873e-02  -2.6084379e-01  -1.3889430e-01   2.0112629e-01   2.5125328e-01   3.6677664e-01   8.0232849e-02   8.1737883e-03   5.7842817e-02   5.9982639e-02   2.1691482e-02   1.8014831e-01   3.7706676e-01   7.0187351e-01   6.8311410e-01   2.0001759e-02   2.0489820e-02  -2.6567841e-01  -1.0830855e-01  -1.0477293e-01   1.4797319e-01  -4.5377380e-02  -6.3891044e-02  -4.1647010e-01  -2.3150450e-01  -4.9543284e-04   6.3821284e-01   1.0000000e+00   2.0086395e-01   2.5013409e-02   1.4310702e-01   3.1383206e-01  -1.0995612e-01
  -4.5651832e-01  -4.4061658e-01  -9.1711841e-03   1.2113632e-01  -1.2626652e-01  -6.6883017e-03  -6.2268120e-02   1.0051547e-01   1.6862005e-01   2.8103718e-01  -1.3194509e-01   1.7271538e-02  -3.2819702e-02   6.2695034e-02   9.2176027e-02   3.7312305e-01   2.0895659e-01  -1.5484239e-01  -3.3136010e-01  -2.8929629e-01  -2.5445552e-01  -1.6130411e-01   1.2943162e-01   3.1875854e-01   2.5386681e-02  -2.2908074e-02  -1.0397075e-01  -6.3312452e-02   1.7638452e-01   9.4543660e-02   1.1225054e-01  -3.5094229e-02  -4.6348783e-01  -4.7086790e-01   1.5937670e-01   2.0984056e-01  -5.7739722e-01  -3.6443900e-01  -3.7093673e-01  -5.0384746e-01  -4.6537661e-01  -3.3530497e-01  -8.4050996e-02  -6.5457864e-02   2.3757249e-01   2.2316180e-01  -2.1677801e-01  -2.8057667e-01   2.6598230e-01   3.2380039e-01   4.7464980e-01   4.6655833e-01  -6.4931611e-02  -2.0159057e-04   1.0432862e-02   3.2422737e-02  -4.0704206e-01  -4.3266176e-01  -7.8668693e-02  -1.6286143e-01  -2.2908306e-01  -2.1784871e-01   8.5208465e-02  -2.0612931e-01   2.2257221e-01   2.7111543e-01  -8.8847424e-02  -3.4727011e-02  -7.9019026e-02  -1.0967474e-01  -4.3888613e-01  -4.0388729e-01  -2.7083363e-01  -2.7373945e-01  -2.5273317e-01  -1.7687463e-01  -5.8407114e-01  -5.9907058e-01  -1.2194433e-01   2.0055240e-01   4.7546886e-02   5.3705741e-02  -6.1649635e-01  -3.6443693e-01   4.1290096e-02  -1.0209902e-01  -5.2181542e-01  -4.8162475e-01   8.5472843e-02   1.4448097e-01   5.5223711e-01   5.6106201e-01   5.4984879e-01   4.5016522e-01   8.4472484e-01   7.8393620e-01   6.8231449e-01   6.1391217e-01   3.9278046e-01   5.1062140e-01  -7.1355907e-02  -1.1575940e-01   3.0771915e-01   3.1588148e-01   3.2699868e-01   3.0393282e-01  -1.5322221e-01   3.5653287e-01   8.5257125e-01   6.9152345e-01   2.0086395e-01   1.0000000e+00   6.0012190e-01   6.5544237e-01   5.5895805e-01   3.6009147e-01
  -4.6931944e-01  -4.5078229e-01   1.7716465e-01   1.5075514e-01   9.3564389e-02   4.4046168e-02  -1.0142899e-01  -1.9732142e-01   1.3727151e-01   4.5541770e-02  -3.9237352e-01  -2.8135697e-01  -2.9445159e-01  -1.9685275e-01   1.6335095e-01   1.6402851e-01  -1.5661431e-01  -4.7829456e-01  -3.8373578e-01  -1.6126515e-01  -8.2990372e-02   7.2015907e-02   1.5291678e-01   2.9664114e-01   2.6546349e-01   8.7609136e-02   1.8403710e-01   2.1387204e-01  -4.8006911e-02  -1.2817054e-01  -2.1341775e-01  -2.4550845e-01  -6.8177020e-01  -6.1676680e-01   4.2141150e-02   1.4108951e-01  -1.1463636e-01   3.9448100e-02  -1.1913021e-01  -9.6150293e-02  -2.2805311e-01  -1.9159624e-01   1.2297370e-01   1.5785642e-01   1.6231566e-01   1.6140635e-01  -2.9473721e-02  -7.8327134e-02   2.3194212e-01   1.3194834e-01   3.8575906e-01   3.9223234e-01   1.8157799e-01   1.8203143e-01   1.4909250e-01   8.8332483e-02  -5.2109356e-01  -4.5738407e-01  -9.0707812e-02  -6.3614974e-02  -4.1851096e-01  -3.5213090e-01  -2.8171085e-01  -4.8021215e-01   1.5945527e-01  -3.2931458e-03  -9.8710220e-02  -4.4060046e-02  -6.3549681e-02   2.8772228e-02  -2.2930783e-01  -3.4832691e-02  -4.0366394e-01  -3.9261133e-01  -4.1497204e-01  -4.0037434e-01  -2.2600980e-01  -2.8042253e-01  -3.0771094e-01  -2.2721991e-01  -7.6439534e-02  -2.7777348e-01  -4.3960694e-01  -4.0422764e-01   2.4317755e-01  -8.7538903e-03  -1.9878089e-01  -8.9939954e-02   1.8479448e-01   4.1543752e-01   5.0930464e-01   4.4873049e-01   6.5625617e-01   3.0546091e-01   4.0646691e-01   2.0412050e-01   2.7222837e-01   6.3074940e-02   3.5530518e-01   4.3057986e-01  -2.7558707e-01  -1.6146999e-01   2.4318843e-01   4.2989541e-01   6.8221334e-01   6.7678817e-01   4.1007970e-01   5.0123444e-01   3.6587431e-01   2.5198272e-01   2.5013409e-02   6.0012190e-01   1.0000000e+00   6.7607867e-01   6.5906412e-01   6.0868262e-01
  -3.3069863e-01  -2.2481586e-01  -3.0649603e-02   4.0242877e-03  -1.0555963e-01  -5.2942284e-02  -2.9784320e-02  -1.8044454e-02   6.4393354e-02   1.3371652e-01  -2.2891788e-01  -2.4218227e-03  -1.2805938e-01   9.2219157e-02   1.6239258e-01   2.5965066e-01   6.7979736e-02  -2.5682291e-01  -2.8080223e-01  -1.8716470e-01  -2.0812295e-01  -9.2321574e-02   9.7069151e-02   2.2996534e-01   1.7490641e-01   3.9890408e-02  -5.0570119e-03   9.8133066e-03   1.1635595e-01   4.0651642e-02  -4.1620913e-03  -1.2935478e-01  -2.7739448e-01  -2.6961431e-01   4.4222483e-02   3.1286759e-02  -3.0831373e-01  -1.8538807e-01  -2.8698289e-01  -2.6074507e-01  -2.9939536e-01  -1.4672968e-01   3.8513830e-02   5.6233656e-02   1.2892395e-01   1.0331168e-01  -1.0474649e-01  -1.0605926e-01   1.6499243e-01   1.7402090e-01   2.2678197e-01   3.4532334e-01   1.5929093e-02   9.3808224e-02   2.7822550e-02   2.6382416e-02  -3.7249514e-01  -3.3419863e-01  -1.3694871e-01  -1.1254892e-01  -2.9182174e-01  -2.4274686e-01  -1.0710033e-01  -2.7525080e-01   1.3794740e-01   5.6529020e-02  -1.1667186e-01  -9.8967797e-02  -1.0155075e-01  -8.8910513e-02  -3.9107814e-01  -2.7518995e-01  -1.7753057e-01  -1.4991818e-01  -1.8581748e-01  -1.4264407e-01  -3.4228667e-01  -4.0613405e-01  -1.0059315e-01   1.1847136e-01   1.6017917e-02  -2.1242733e-02  -4.3693443e-01  -2.4841636e-01   8.3105754e-02  -2.0495560e-02  -2.8680381e-01  -3.0097034e-01   4.1950683e-02   2.0086080e-01   2.9715420e-01   2.6502023e-01   3.6854566e-01   2.1725493e-01   4.9971435e-01   3.3255295e-01   4.2281858e-01   2.5378873e-01   2.6467204e-01   3.5517120e-01  -4.5725531e-02  -1.1335850e-01   5.1953990e-01   6.4583096e-01   4.7236306e-01   4.9191151e-01   9.5550621e-02   4.7840586e-01   4.2639660e-01   3.8990008e-01   1.4310702e-01   6.5544237e-01   6.7607867e-01   1.0000000e+00   7.1876543e-01   3.8603113e-01
  -5.4855494e-01  -5.0437954e-01   1.1483380e-01  -1.7322887e-02  -1.2371641e-01  -1.9545036e-01  -1.7087996e-01  -2.4427268e-01  -1.3128088e-01  -1.1273943e-01  -2.0538875e-01  -9.4239376e-02  -1.4288144e-01  -1.4656421e-02   3.7015712e-02   7.1013985e-02  -3.8145700e-02  -3.0424052e-01  -4.0238794e-01  -1.9375916e-01  -1.9240210e-01  -1.0234128e-02   3.4305899e-01   4.7208241e-01   2.0843580e-01   1.4632754e-01   4.4476238e-02   4.4996118e-02   8.9498627e-02   4.4295512e-02   7.6816041e-02  -8.7686439e-03  -3.8761726e-01  -3.2666862e-01   3.3704747e-01   4.0921015e-01  -1.9661064e-02   6.5720479e-02   1.4841527e-02   2.0427544e-03  -3.1475440e-03   4.2212735e-02  -2.8246995e-02   4.5887732e-02  -2.3277200e-02  -1.9266111e-02  -1.4089960e-01  -1.0882166e-01  -1.1989343e-01  -1.3333369e-01   4.9968047e-02   1.8488843e-01  -8.8175803e-03  -6.7337436e-02  -7.6431183e-02   6.8300786e-03  -4.9471918e-01  -5.2572537e-01  -4.5422157e-01  -4.0497802e-01  -4.7065467e-01  -4.6882565e-01  -2.1463991e-01  -3.8472160e-01   3.4530673e-01   1.3322468e-01  -1.9173912e-01  -9.4143426e-02  -2.7149581e-01  -2.5965878e-01  -3.7554653e-01  -2.8190325e-01  -1.2946460e-01  -9.2109418e-02  -8.7638509e-02  -7.4584827e-02  -8.7906681e-02  -1.8892655e-01  -2.3399322e-01   1.0453914e-01  -1.8552908e-01  -2.2831633e-01  -3.1613835e-01  -3.4342952e-01   1.2625525e-01   5.4695717e-02  -6.7402963e-02   5.6549441e-02   1.2320893e-01   2.6828023e-01   1.9874263e-01   1.7026936e-01   4.0410752e-01   3.0264583e-02   4.8832050e-01   3.3725608e-01   4.3687739e-01   2.2012335e-01   1.7393955e-02   1.0409545e-01  -4.0567237e-01  -4.3625603e-01   1.6585981e-01   2.7255807e-01   7.7746638e-01   7.4843615e-01   1.3896372e-01   3.6043808e-01   3.9350924e-01   4.1110747e-01   3.1383206e-01   5.5895805e-01   6.5906412e-01   7.1876543e-01   1.0000000e+00   6.9774658e-01
  -5.0339090e-01  -4.0606503e-01   2.5179086e-02  -1.4575703e-02   1.3724365e-01   4.3252194e-02  -2.7529350e-01  -3.6312264e-01  -1.1950267e-05  -2.9890022e-02  -4.1084281e-01  -3.9902805e-01  -3.5431270e-01  -3.2375399e-01   3.7863244e-02   1.5129266e-02  -1.7237155e-02  -2.9427288e-01  -2.9952737e-01  -3.8292923e-02   1.3408690e-02   3.0226453e-01   3.6745002e-02   2.0575770e-01   2.7724335e-01   1.7465199e-01   2.2710224e-01   2.8766792e-01   1.1432714e-01   2.3406950e-02  -2.3097427e-01  -2.8562234e-01  -5.5106105e-01  -4.3529797e-01   8.7268097e-02   3.0618304e-01   1.3064417e-01   2.6103380e-01   1.6003387e-01   1.4986124e-01   2.0147396e-01   1.1994111e-01  -9.5952288e-02   4.3418290e-04  -1.5341309e-03   8.6226422e-04  -2.2575602e-01  -2.7277780e-01  -1.0656867e-01  -1.3007251e-01   1.0523918e-01   1.3199965e-01   6.1708936e-02   4.1409091e-02  -2.2711749e-02  -8.0115901e-02  -3.9598066e-01  -4.4487348e-01  -2.7594156e-01  -2.5462685e-01  -5.5862981e-01  -5.6442135e-01  -2.6621722e-01  -5.0504287e-01   2.7580098e-02  -8.8371832e-02  -1.5805791e-01  -5.0293110e-02  -7.5902803e-02   6.2776240e-02  -1.4403769e-01  -6.8559546e-02  -1.6052125e-01  -1.4400054e-01  -2.6867420e-01  -2.3196381e-01   5.9120524e-02  -7.4629766e-03  -2.4132790e-01  -1.0835138e-01   8.9673584e-02  -2.2036345e-01  -2.1876260e-01  -2.5958211e-01   2.6728241e-01   1.3979063e-01  -1.4408379e-01  -5.5629430e-03   6.4149552e-02   2.6935662e-01   1.8483158e-01   1.0398965e-01   2.9178226e-01  -1.9889312e-02   3.8230618e-01   8.8852846e-02   1.3058198e-01  -1.4234337e-01  -3.4393130e-02   2.6137356e-02  -3.9043690e-01  -4.0548768e-01  -4.0772170e-02   5.5088973e-02   9.2598711e-01   8.8576879e-01   5.6311146e-01   5.8147266e-01   3.7583873e-01   8.5530983e-02  -1.0995612e-01   3.6009147e-01   6.0868262e-01   3.8603113e-01   6.9774658e-01   1.0000000e+00
