# Supplementary material for: “I Know that You Know that I Know”: Neural Substrates Associated with Social Cognition Deficits in DM1 Patients
Source: PLoS One. 2016 Jun 3;11(6):e0156901. doi: 10.1371/journal.pone.0156901 (PMC4892543; doi:10.1371/journal.pone.0156901)
Supplement: S2 File — Adjacency matrices obtained by graph theory bases analysis illustrating the intra-nodal correlations in individual subjects (DM1 patients and controls) (ZIP) [file pone.0156901.s002.zip › Adjacency_matrices/Sub_26.txt]

   1.0000000e+00   7.9767213e-01   7.1010637e-02  -1.1605113e-01   1.0524426e-01   3.5040543e-02   2.0028848e-01  -1.0951819e-01   4.0303589e-02  -1.1683821e-01   6.0227644e-01   2.1528216e-01   4.3840101e-01  -2.4901421e-02   1.2787817e-01  -3.3041179e-01   2.2847334e-01   3.0157694e-01   3.4637026e-01   2.3238510e-02  -3.2146965e-02  -1.1753494e-01  -4.1866387e-01  -5.0758545e-01   6.8591419e-02   1.2462166e-01   1.1632240e-01   1.2590708e-01  -6.8833712e-02  -1.8784064e-01  -4.9585506e-01  -5.1967065e-01  -2.0064903e-01  -4.0444536e-01  -2.8986698e-01  -2.4884400e-01   3.7337855e-02  -1.3657538e-01   1.0828293e-01   1.3025343e-01  -1.1394881e-01  -1.0046055e-01   2.4850147e-01   2.0277297e-01   2.4128996e-01   1.5838893e-01   4.7688178e-01   4.2321720e-01   4.8276252e-01   6.7900731e-02   4.9382716e-01   5.4807335e-01   6.1462402e-01   5.6867304e-01   5.1340929e-01   4.8696184e-01   7.3024411e-01   6.0268394e-01   4.0933144e-01   1.2983037e-01   3.9261158e-01  -9.9997826e-02   7.8421074e-02  -3.1683740e-01  -1.1717788e-01   8.5887213e-02  -3.0513472e-01  -1.9998757e-01   2.8844434e-01   2.5414258e-01   7.4632304e-02   1.5860527e-02   2.6158463e-01   3.4229400e-02   2.0578215e-01  -5.2583265e-03  -3.7927966e-01  -4.5574651e-01   6.8978712e-03   3.2187031e-01   2.7147636e-01   2.3344473e-01  -1.0444419e-01  -2.1786041e-02   3.3795614e-01   8.7670343e-02   1.9822896e-01   1.8184731e-01   4.1270469e-01   2.0626170e-01  -4.8066528e-01  -1.1625422e-01  -3.4217328e-01  -5.3133108e-03  -2.7555682e-01  -3.1511802e-01   9.9952274e-02   4.8828365e-02   1.2410107e-01   1.6421964e-01  -1.4183572e-01  -1.8982012e-02  -2.6927815e-01  -1.4326680e-01  -3.5716068e-01  -3.3683909e-01  -1.1947306e-01  -4.3477616e-02  -3.5691387e-01  -2.1702103e-01  -2.0227333e-01  -2.9349266e-01  -1.2170718e-01  -3.9392836e-01  -3.2482561e-01  -9.1141961e-02
   7.9767213e-01   1.0000000e+00   4.1211036e-02  -2.3262451e-01   5.2826677e-02  -2.7486962e-01  -1.1584756e-01  -4.0238097e-01  -1.6030718e-01  -4.4128522e-01   3.2954797e-01  -5.8095181e-02   1.0170816e-01  -2.6986560e-01   3.4846372e-02  -2.8558475e-01   3.5122897e-01   5.3234920e-01   1.5986113e-01   1.8406467e-01   1.8909593e-01   6.2900969e-02  -2.4004123e-01  -3.4057768e-01   2.7402920e-01   2.1577201e-01   3.6100844e-01   2.7629104e-01  -7.8425876e-02  -1.3612354e-01  -2.6997910e-01  -3.9625522e-01   8.8460654e-02  -1.3522151e-01  -1.5188629e-01  -1.3344031e-01   2.1635297e-01   4.5163038e-02   3.3894100e-01   3.7388456e-01   1.5179375e-01   1.2521129e-01   2.7411963e-01   3.5840259e-01   4.5006309e-01   3.2758101e-01   5.6784219e-01   5.4064680e-01   5.4957594e-01   6.9632741e-02   4.0607242e-01   4.3092857e-01   5.0094282e-01   5.1849640e-01   6.1147159e-01   6.3517656e-01   8.1424581e-01   7.8303390e-01   1.7433648e-01   3.8718155e-02  -2.8567181e-02  -3.0075379e-01   8.3341456e-02  -1.9269605e-01  -1.2519140e-01  -1.4349541e-01  -1.3568061e-01  -8.6576753e-02   5.3398356e-01   4.7444742e-01  -5.8317585e-02  -1.6484159e-01   1.3101021e-01   4.6157823e-02   9.1327148e-02  -9.0701887e-02  -5.7426024e-01  -5.3028143e-01   1.3394924e-01   5.3201900e-01   4.1525060e-01   5.2899966e-01   1.2043324e-01   2.2898980e-01   3.6037290e-01   2.5717675e-01   3.1830409e-01   3.8477953e-01   2.1192300e-01  -6.1310831e-02  -7.6509430e-01  -4.1593449e-01  -6.4059074e-01  -3.3358669e-01  -2.3401652e-01  -3.0656991e-01   1.6161490e-01   1.2648566e-02   9.1533814e-02  -6.6871340e-02  -3.9313374e-01  -3.5890426e-01  -4.6384270e-01  -4.1195869e-01  -4.6285526e-01  -4.2186282e-01  -3.6219046e-01  -3.3755111e-01  -4.0809984e-01  -2.4446526e-01  -2.4505527e-01  -4.0222744e-01  -4.5369918e-01  -5.4899945e-01  -5.4244876e-01  -3.2686248e-01
   7.1010637e-02   4.1211036e-02   1.0000000e+00   4.2895813e-01   4.3189726e-01  -3.0749560e-01   4.9602918e-01  -1.8712403e-01   1.8879471e-01  -1.2727855e-01   3.3754962e-02  -4.2546832e-01   6.8922815e-02  -3.0060247e-01   2.4106258e-01  -1.1660410e-01  -3.9246089e-01  -3.4993880e-01   2.5577345e-01  -4.8967729e-02   2.5334283e-01  -1.1892422e-01   5.9693678e-01   3.5306558e-01   5.9077742e-01   4.7492535e-01   4.8792785e-01   2.9447716e-01  -4.2885453e-01  -5.6132700e-01   1.9061310e-01  -5.3399604e-02  -3.6741005e-01  -3.7145154e-01   4.9208908e-01   2.7411978e-01   2.1693584e-02  -6.8229827e-02  -1.2501863e-01  -1.3964190e-01  -2.9467107e-01  -3.5679757e-01   2.2246587e-01   1.2669090e-01   2.5337865e-01  -4.3186442e-02   9.7977644e-02   9.2204112e-02  -1.1784667e-01  -2.7756006e-01   2.1615490e-01   1.7333073e-01  -6.8225138e-02   1.9198229e-01  -9.2804335e-03   1.0095087e-01  -2.3703745e-01  -2.5014533e-02  -5.9693488e-02  -3.0861335e-01  -1.8573188e-01  -5.6010216e-01  -5.6179536e-01  -6.8599560e-01   6.2307099e-01   2.4671420e-01   3.5780031e-01   1.7236551e-01  -1.3361607e-01  -7.0374708e-03   2.0663277e-01   6.9194021e-02  -8.4450452e-02  -3.6069406e-01  -4.2773146e-02  -2.6754954e-01  -2.1095640e-01  -2.1314921e-01  -3.7186398e-01  -1.2465040e-01  -4.0002581e-01  -1.0361154e-01  -1.0897196e-01  -3.4499379e-01   4.7377660e-01   1.4773534e-01  -2.4285060e-02   1.8184776e-01   3.3404469e-01  -5.3940175e-02   4.7429898e-02   5.0879318e-01   1.7873644e-01   4.8860727e-01  -1.2526200e-01  -1.6102670e-01   1.1710311e-01   8.0729664e-02  -1.8125398e-01   2.3125310e-01  -2.5828015e-01   7.9869669e-02  -2.7274616e-01  -8.4513553e-02   4.9381468e-02   1.8881598e-01  -6.5674803e-02   1.0348269e-01   9.2431559e-03  -6.8750823e-02   1.5901026e-01  -3.3518441e-02  -2.9670674e-02  -1.7599919e-01  -3.1463331e-02   2.9522402e-02
  -1.1605113e-01  -2.3262451e-01   4.2895813e-01   1.0000000e+00   1.4020340e-01   2.0862190e-01   5.1084772e-01   5.2239288e-01   1.4016074e-01   3.3594496e-01   1.4363219e-03   3.7580802e-02   1.3966352e-03   1.6391490e-01   7.6918093e-02   2.3516080e-01  -5.8158654e-01  -5.4319096e-01   2.4220331e-01   1.0964578e-01  -1.2070570e-01  -9.1916843e-02   3.2019285e-01   5.2156950e-01  -3.5261271e-03   6.9911983e-02   5.3679878e-03   9.3516791e-02  -3.4756382e-01  -3.4097606e-01   1.0977668e-02   1.2425587e-01  -1.9185578e-01  -9.5030110e-02   1.2514353e-01   1.1057702e-01  -2.5687213e-01  -1.4100302e-01  -2.2808460e-01  -1.7481474e-01  -2.9884064e-01  -2.7046282e-01  -7.1936916e-02  -7.4319912e-02  -1.9027816e-01  -2.2270062e-01  -2.2387681e-01  -2.1183677e-01  -2.9246183e-01  -1.7823009e-01  -2.0321135e-02   8.1223718e-02  -1.8927192e-01  -6.9039173e-02  -3.1577391e-01  -1.2629000e-01  -4.2512646e-01  -2.3889610e-01  -4.1515322e-02   2.8733579e-02   5.0229307e-02   1.3139664e-01  -3.7445537e-01  -2.4690567e-01   3.8795596e-01   4.1041724e-01   1.8589798e-01   2.4377396e-01  -9.0729000e-02   1.4205242e-02   2.6613550e-01   3.0149259e-01  -6.8699302e-02  -1.4585434e-01  -7.5586894e-02  -4.0127719e-02   2.4823154e-02   1.2633686e-01  -4.6701267e-01  -3.3997256e-01  -5.2268437e-01  -3.7603450e-01  -4.2974322e-02  -2.6187811e-01   1.1913338e-01   2.0427390e-01  -4.7250015e-02   4.4100291e-02   5.8671052e-02   1.9721925e-01   4.3464031e-01   4.3894841e-01   4.2563635e-01   2.3778771e-01  -1.3672960e-01  -2.2464416e-01  -1.2079712e-01  -1.1027670e-01  -1.3184501e-01   5.9858275e-02   2.4548268e-01   1.4950581e-01   2.2712263e-02   1.1105586e-02   2.0797358e-01   1.3880497e-02   1.4981710e-01   7.7530649e-02  -8.2493298e-02  -1.9012292e-01  -9.2963373e-02  -1.1141175e-01  -7.8910156e-02  -3.5504803e-02   3.3634577e-02   1.2739817e-01
   1.0524426e-01   5.2826677e-02   4.3189726e-01   1.4020340e-01   1.0000000e+00   5.4320596e-03   6.0059802e-01   1.0005532e-01   6.9954990e-01   2.3467637e-01   4.2750854e-01   5.9591933e-02   4.6886761e-01   6.5033637e-02   5.8912016e-01   2.3024673e-01  -8.1915679e-03   5.5551667e-02   3.7760834e-01   1.6058122e-01  -6.5397005e-03  -2.1181843e-01   2.6820638e-01  -2.9696554e-02   1.4592478e-01  -4.0390864e-03   1.6035390e-01   5.8795939e-02   7.8699830e-02   9.0753520e-03  -1.0051465e-01  -1.9912527e-01  -3.3656859e-02  -6.2570888e-02   4.8469765e-03  -1.8576007e-01  -3.3313502e-01  -4.5059701e-01  -3.9282547e-01  -4.4087676e-01  -3.5670297e-01  -4.0349390e-01  -1.0189262e-01  -2.7483377e-01   1.0526311e-01  -1.4364145e-01  -9.7787639e-02  -8.0450122e-02   1.4667282e-01  -2.4712451e-01   6.5752900e-02  -1.7450909e-01  -6.7120957e-03   1.3473031e-01  -2.0407894e-01  -1.3129872e-01  -9.0262665e-02  -5.3678658e-02  -3.7562049e-02  -3.7349125e-01   6.7744194e-02  -1.7815634e-01   8.4948902e-03  -1.5785018e-01   3.2468945e-01   6.3675275e-02  -1.5337605e-01  -3.2882528e-01  -8.5143583e-02  -1.7737450e-01   2.6477366e-01   1.3205196e-01   2.4328549e-01   9.8947758e-02   1.5787383e-01   1.2406697e-01  -3.2006862e-01  -3.9329095e-01  -2.0085043e-01   4.3093699e-02  -1.6460200e-02   1.5290957e-01  -1.2878987e-01  -4.3287904e-02   3.0053869e-01  -8.2424614e-02  -1.0560480e-01   1.6121217e-03   1.7211296e-01  -1.0849974e-01  -6.1982474e-02   1.7961449e-01   1.9317128e-02   2.0691842e-01  -9.1047306e-02  -1.5645122e-01  -2.0318904e-01  -2.2794469e-01  -2.9825771e-01  -1.0285078e-01  -2.1895187e-01   1.3768960e-02  -1.7685908e-01  -2.3242886e-01  -3.0846197e-01  -1.5374622e-01  -1.7077936e-01  -1.1409955e-01   3.1699069e-02  -8.5825984e-02  -1.4431066e-01  -9.9218971e-02  -1.3601527e-01  -3.3626439e-01  -3.3995028e-01  -1.8466220e-01
   3.5040543e-02  -2.7486962e-01  -3.0749560e-01   2.0862190e-01   5.4320596e-03   1.0000000e+00   3.4079054e-01   7.4672609e-01   3.1015919e-01   7.6134035e-01   2.1501087e-01   6.0699746e-01   4.2001563e-01   6.4923295e-01   9.2799511e-02   2.5237282e-01  -7.9906555e-02  -1.7910556e-01  -2.9305828e-02  -1.3090245e-01  -1.3911768e-01   1.8062144e-01  -3.6613529e-01  -1.0673179e-01  -4.5376749e-01  -1.0959219e-01  -3.2986119e-01   1.5680517e-02   2.1334320e-01   2.4976748e-01  -1.3689100e-01   2.0852538e-01  -1.7454229e-01  -7.0544762e-02  -2.7006839e-01  -1.4086400e-01  -3.3078328e-01  -1.8499661e-01  -2.6781499e-01  -2.0077570e-01  -1.4699419e-01  -3.8290762e-02  -2.2956233e-01  -2.9325614e-01  -4.4210970e-01  -2.9423776e-01  -3.1942237e-01  -3.1853671e-01  -1.6059576e-01  -1.0219748e-02  -1.2979765e-01  -4.3936550e-02  -1.2580515e-01  -2.4642589e-01  -2.6076738e-01  -3.6502520e-01  -1.8225611e-01  -4.3662526e-01   3.6458284e-02   6.2342216e-02   5.7153771e-01   6.2310639e-01   1.4299952e-01   1.8523757e-01  -8.7035894e-02   3.5812865e-01  -4.3758652e-01  -1.8125710e-01  -4.6185216e-01  -4.2325456e-01   1.9891112e-01   3.2881413e-01   2.2507679e-01   2.0732819e-01   1.6829104e-01   3.0478225e-01   2.1696504e-01   1.8272135e-01   2.5453681e-02  -1.5153500e-01  -4.4798729e-02  -2.1149379e-01  -1.7515947e-01  -2.1726364e-02  -1.4927541e-01  -1.4270846e-01  -3.7268092e-02  -2.9640359e-01   9.0162150e-02   4.4663987e-01   3.4631677e-01   2.6615187e-02   3.5121101e-01  -1.0674744e-02  -7.7145083e-02  -8.1384928e-02  -2.7075023e-01  -2.1325715e-01  -1.8877915e-01  -7.6079223e-02   5.1065757e-01   1.9367563e-01   3.6420411e-01   1.9309194e-01   6.4342308e-02  -8.5326948e-02   1.4735992e-01   1.0418815e-02   4.5160671e-02  -6.4845920e-02  -2.0791976e-01  -6.2245771e-02   1.2784932e-01   1.0700509e-01   1.6681666e-01   1.4926730e-01
   2.0028848e-01  -1.1584756e-01   4.9602918e-01   5.1084772e-01   6.0059802e-01   3.4079054e-01   1.0000000e+00   5.4430372e-01   6.4209605e-01   5.5179779e-01   4.1399599e-01   2.9550428e-01   6.1808539e-01   3.0730606e-01   4.3344015e-01   1.9062474e-01  -3.1591925e-01  -3.2324968e-01   4.7085560e-01   1.0375658e-02  -2.5388741e-01  -3.5014508e-01   5.6192708e-02  -8.8476249e-02  -1.5620400e-01  -1.0726633e-01  -1.5246755e-01  -8.6097495e-02  -4.4646026e-02  -1.1918486e-01  -2.7093913e-01  -2.0730090e-01  -3.2027418e-01  -3.1900452e-01  -1.3361169e-01  -2.7242254e-01  -5.2398751e-01  -5.6021489e-01  -4.9583121e-01  -5.2736574e-01  -5.5170887e-01  -5.4447048e-01  -1.2429199e-01  -3.0192250e-01  -2.2917331e-01  -3.4495315e-01  -2.1283879e-01  -2.1317318e-01  -1.2365469e-01  -3.0426238e-01   1.4092469e-01   5.3665263e-02   6.1928251e-03   1.5204894e-01  -3.0219813e-01  -2.4174972e-01  -1.9782376e-01  -1.9786925e-01   1.5394190e-01  -1.2657466e-01   4.8207919e-01   1.0390123e-01  -1.2689649e-01  -2.5809509e-01   3.3725118e-01   3.2064607e-01  -1.7482357e-01  -2.2091795e-01  -3.1802154e-01  -2.6238959e-01   4.0263762e-01   2.8122826e-01   2.3262228e-01  -2.0762647e-02   1.8583804e-01   1.3569276e-01  -1.4828785e-01  -1.8677630e-01  -3.2223854e-01  -2.0978321e-01  -3.2743905e-01  -2.6608734e-01  -3.6869940e-01  -3.8497395e-01   1.5202431e-01  -1.4224376e-01  -2.8920805e-01  -2.9093972e-01   2.2809244e-01   7.6225174e-02   2.6007474e-01   4.3511635e-01   3.8731587e-01   4.4987092e-01  -1.4036979e-01  -2.2964788e-01  -2.0049185e-01  -1.6195839e-01  -2.4790724e-01   1.2510427e-01   1.3530667e-01   3.7065582e-01  -4.0713190e-02   2.9532378e-02  -8.4509399e-02  -5.2884521e-02   2.7178045e-02   4.1292047e-02   4.0138968e-02  -1.2466960e-01  -1.3023193e-01  -3.2371874e-02   1.6013945e-01  -1.0571118e-01  -3.9775484e-02   2.0879020e-01
  -1.0951819e-01  -4.0238097e-01  -1.8712403e-01   5.2239288e-01   1.0005532e-01   7.4672609e-01   5.4430372e-01   1.0000000e+00   4.3094858e-01   7.7457572e-01   1.7396926e-01   6.5556402e-01   3.6536787e-01   6.8559870e-01   1.2747449e-01   3.8423683e-01  -2.4167511e-01  -3.1117762e-01   1.3559048e-01  -3.8569239e-03  -3.3520673e-01  -1.9886777e-02  -2.1209232e-01  -1.9781717e-02  -6.0861649e-01  -4.0948998e-01  -5.3673094e-01  -2.8861729e-01   2.3874494e-01   3.1767951e-01  -9.0466293e-02   2.3165178e-01   1.8558101e-02   1.4360638e-01  -3.4319093e-01  -2.7733393e-01  -5.5135535e-01  -3.2359818e-01  -4.0931521e-01  -3.6421664e-01  -2.3622749e-01  -1.7249429e-01  -4.0249199e-01  -4.6336466e-01  -6.1580310e-01  -4.9762003e-01  -5.3918354e-01  -5.0029312e-01  -3.2940549e-01  -1.6559589e-01  -2.9125509e-01  -2.3934944e-01  -2.2252392e-01  -2.6379334e-01  -4.8195890e-01  -4.9458412e-01  -3.2999519e-01  -5.1213968e-01   1.5688044e-02   5.7752574e-02   5.3559030e-01   6.2925578e-01   1.0050374e-01   2.5434357e-01  -8.9084095e-02   2.4825332e-01  -3.4696488e-01  -1.7785782e-01  -4.1833200e-01  -3.8109790e-01   3.1089519e-01   3.8507411e-01   3.2120803e-01   3.1532262e-01   2.7510795e-01   3.9523175e-01   2.5266465e-01   3.0840585e-01  -1.3791209e-01  -2.7583669e-01  -2.0488136e-01  -3.4847207e-01  -1.9558617e-01  -1.1584100e-01  -3.3808237e-01  -2.3486574e-01  -3.4379950e-01  -5.0809515e-01  -6.1895954e-02   2.3586417e-01   4.9499303e-01   1.4747238e-01   4.6620544e-01   5.6746375e-02  -2.0962926e-02  -3.3635092e-02  -3.8252107e-01  -2.6825319e-01  -1.4991364e-01  -7.7035939e-02   5.7360340e-01   3.4930265e-01   3.9783802e-01   1.5622330e-01   1.0743388e-01  -9.9398282e-02   1.8353893e-01   4.3959533e-02   9.2546280e-02  -1.1921436e-01  -2.5347989e-01  -3.1595254e-02   1.4453531e-01   1.5993640e-01   1.3574188e-01   3.2108507e-01
   4.0303589e-02  -1.6030718e-01   1.8879471e-01   1.4016074e-01   6.9954990e-01   3.1015919e-01   6.4209605e-01   4.3094858e-01   1.0000000e+00   6.5527996e-01   5.2192413e-01   3.2032727e-01   7.0843175e-01   4.2129592e-01   6.5629435e-01   2.9293544e-01   6.2869103e-02   1.7792733e-03   3.8417718e-01   3.2194491e-02  -2.3759470e-01  -3.4451914e-01  -4.9495519e-02  -2.4694518e-01  -3.3541841e-01  -3.8815927e-01  -3.7372140e-01  -3.7936326e-01   3.9900032e-01   3.1616173e-01  -1.5725440e-01  -1.0378160e-01  -1.5441421e-01  -9.4852998e-02  -2.9695314e-01  -4.8550820e-01  -4.6426426e-01  -5.2250507e-01  -5.1474047e-01  -5.9116820e-01  -3.4740141e-01  -4.4154184e-01  -2.3493639e-01  -4.5287644e-01  -1.9593716e-01  -4.3486077e-01  -2.4024828e-01  -2.1138296e-01   7.2379794e-02  -3.1037130e-01  -1.7854721e-02  -2.4798718e-01   2.6621285e-02   7.0067896e-02  -3.0377947e-01  -3.3595715e-01  -1.2435456e-01  -3.1534961e-01   3.5778218e-03  -3.1775576e-01   3.3149238e-01   1.5185699e-01   1.4665495e-01   3.5682979e-02   1.1408877e-01   8.5446776e-02  -4.8693764e-01  -5.9371118e-01  -2.9347314e-01  -2.3344952e-01   2.9101224e-01   2.1426066e-01   4.2253754e-01   2.4308705e-01   2.7062187e-01   3.2513029e-01  -1.9908568e-01  -2.5775223e-01  -5.3762269e-03   1.2087602e-02   1.2009355e-01   8.4674460e-02  -3.2036142e-01  -1.1724069e-01   5.4031173e-02  -3.1703967e-01  -3.6204620e-01  -4.2233907e-01   2.4628808e-01   2.7110992e-02   1.8531513e-01   3.0058655e-01   2.7000832e-01   2.7973529e-01   1.2968143e-02  -7.5675067e-04  -2.2868775e-01  -1.9223833e-01  -2.3305718e-01   3.6828096e-02   2.2331556e-02   2.2190100e-01   3.9982576e-02  -9.6300489e-02  -1.7953739e-01  -1.3170572e-01  -1.2654122e-01  -8.3295426e-02   1.5334930e-01   2.7559314e-02  -1.7679806e-01   7.7469381e-02   1.7803372e-01  -1.5680844e-01  -1.7732864e-01   1.2793926e-01
  -1.1683821e-01  -4.4128522e-01  -1.2727855e-01   3.3594496e-01   2.3467637e-01   7.6134035e-01   5.5179779e-01   7.7457572e-01   6.5527996e-01   1.0000000e+00   3.2316670e-01   5.7845428e-01   5.6234123e-01   6.9710078e-01   4.0075350e-01   4.5966112e-01  -1.8421359e-01  -2.6836095e-01   2.2935926e-01  -2.4472207e-02  -3.5233692e-01  -1.6481222e-01  -1.6633489e-01  -9.2841071e-02  -5.8505226e-01  -4.1703251e-01  -5.4748938e-01  -3.4839206e-01   2.8057913e-01   3.0321948e-01  -2.0114036e-01   6.6289606e-02  -2.3338682e-01  -9.5482624e-02  -3.2313487e-01  -3.5878177e-01  -4.5533370e-01  -4.0607770e-01  -4.7301557e-01  -5.5014531e-01  -3.0738054e-01  -3.0420946e-01  -2.9941211e-01  -4.7034833e-01  -4.6059402e-01  -4.7182231e-01  -3.9103686e-01  -3.8080630e-01  -1.6782756e-01  -2.1092895e-01  -2.0182569e-01  -2.7528176e-01  -8.1880477e-02  -1.5386591e-01  -4.5578016e-01  -5.2121770e-01  -3.2685804e-01  -5.3794679e-01  -2.4361341e-02  -9.6715846e-02   4.9995710e-01   5.6829208e-01   1.5568599e-01   1.8611092e-01   4.8852260e-02   3.1801043e-01  -5.0952334e-01  -4.2005890e-01  -4.4017877e-01  -3.7238621e-01   3.1392694e-01   3.5267105e-01   3.3830984e-01   2.6500567e-01   2.5784510e-01   4.0826043e-01   1.8872365e-01   1.0656921e-01  -3.4271007e-02  -2.2005196e-01  -1.1091904e-01  -2.8130635e-01  -2.8326919e-01  -1.8144592e-01  -1.4698828e-01  -3.3385800e-01  -3.2300437e-01  -5.2278469e-01   1.2047624e-01   2.8946106e-01   5.6550188e-01   3.5270596e-01   6.2132911e-01   2.7685796e-01   8.1727791e-02   6.9060136e-02  -2.3399744e-01  -1.6306460e-01  -1.7898148e-01   6.2415426e-02   4.3053386e-01   3.6125937e-01   3.4452458e-01   1.8527077e-01   9.5390967e-02   1.2231635e-02   1.8060291e-01   7.9795961e-02   1.7224715e-01   6.2930319e-02  -9.5333726e-02   1.3759707e-01   3.2671609e-01   1.5293777e-01   1.7604281e-01   2.4665152e-01
   6.0227644e-01   3.2954797e-01   3.3754962e-02   1.4363219e-03   4.2750854e-01   2.1501087e-01   4.1399599e-01   1.7396926e-01   5.2192413e-01   3.2316670e-01   1.0000000e+00   4.1108971e-01   7.4936212e-01   2.9613773e-01   6.1213990e-01   1.0227478e-01   2.2662937e-01   2.1040692e-01   6.5112295e-01   2.0709080e-01  -2.1079031e-01  -2.9186269e-01  -2.4844693e-01  -4.6083090e-01  -1.9725710e-01  -1.9171417e-01  -2.1047736e-01  -1.5591066e-01   2.9183223e-01   1.9353874e-01  -4.8340681e-01  -4.3654898e-01  -2.6689330e-01  -3.4613040e-01  -4.6520642e-01  -4.8983980e-01  -2.9729239e-01  -4.2507827e-01  -3.2483952e-01  -3.3422256e-01  -3.5777260e-01  -3.4345098e-01  -4.6550626e-03  -1.6457152e-01  -3.2896565e-02  -1.5426938e-01   1.3730349e-01   7.4011449e-02   2.8946830e-01  -1.5579082e-01   1.7098624e-01   1.0268658e-01   3.7222960e-01   4.0001296e-01   5.0839412e-02   4.0448060e-02   3.2168367e-01   1.5766201e-01   1.7629638e-01  -1.4896926e-01   3.9171687e-01   2.1416756e-02   3.0118774e-01  -1.2902739e-01  -1.0560440e-01   3.1861279e-02  -6.1583279e-01  -5.8041900e-01   8.4954665e-03  -5.0565586e-02   2.9284366e-01   2.7865507e-01   5.0254638e-01   3.1511998e-01   3.8328223e-01   3.2216490e-01  -2.6340305e-01  -4.0917434e-01   3.2929255e-02   2.1355891e-01   3.0976366e-01   1.7205213e-01  -1.3940271e-01   7.9215291e-02   2.2618277e-01  -2.2161661e-01   4.2144928e-02  -1.7153710e-02   2.9306866e-01   1.0124176e-01  -8.4817896e-02   1.7215756e-01  -2.7418964e-02   1.3838582e-01  -3.2332241e-02  -5.8360410e-02   5.5595065e-03   2.8316857e-02   2.3255975e-02   1.9074711e-01  -8.7371633e-02   1.4853893e-01  -7.4312136e-02  -3.2953158e-02  -2.5953345e-01  -3.0418099e-01  -1.0231429e-01  -5.5256417e-02  -2.8865721e-02  -3.8328163e-03  -1.7408445e-01   2.2896905e-02   1.0359678e-01  -2.1142008e-01  -2.3055284e-01  -5.0365375e-02
   2.1528216e-01  -5.8095181e-02  -4.2546832e-01   3.7580802e-02   5.9591933e-02   6.0699746e-01   2.9550428e-01   6.5556402e-01   3.2032727e-01   5.7845428e-01   4.1108971e-01   1.0000000e+00   4.9009499e-01   7.4211540e-01   2.0660907e-01   4.3170757e-01   7.2756454e-02   4.9900860e-02   1.0553352e-01   3.7547977e-02  -3.6470007e-01  -1.4972191e-01  -3.6906095e-01  -2.6872514e-01  -5.4088161e-01  -4.1758972e-01  -4.7539355e-01  -2.8315165e-01   3.6345711e-01   4.1768317e-01  -2.6872099e-01  -4.7991699e-02   5.1119872e-03   5.1680031e-02  -5.3179336e-01  -3.9693582e-01  -4.3265250e-01  -2.9586556e-01  -3.3502187e-01  -3.1965868e-01  -2.3342753e-01  -1.4055017e-01  -3.7100450e-01  -3.3668918e-01  -4.8151256e-01  -3.6231939e-01  -3.3630192e-01  -3.4398257e-01  -5.6073198e-02  -9.9833977e-02  -1.7439717e-01  -9.1247486e-02   7.3797903e-02  -1.1364228e-01  -1.9257357e-01  -3.1798916e-01   1.1668505e-01  -8.4048448e-02   1.8461479e-01   1.4714106e-01   6.3293332e-01   5.6420978e-01   4.5951836e-01   4.2385230e-01  -3.6797777e-01   5.6315035e-02  -5.4800932e-01  -3.4689553e-01  -2.7236654e-01  -3.5443575e-01   5.8766955e-02   1.0565660e-01   3.1801164e-01   3.3157617e-01   3.7178142e-01   3.9050801e-01   1.4831720e-01   1.3281894e-01   3.0525760e-02  -1.2993570e-01   8.2790137e-02  -1.0114442e-01  -2.7658908e-01   5.1625436e-02  -3.1082339e-01  -1.6554324e-01  -2.7352736e-01  -4.3480340e-01  -1.3935509e-02   2.0973213e-01   1.3389225e-01  -1.4094953e-01   1.6118837e-01  -9.9365973e-02   6.0712807e-02   1.2409248e-01  -2.7045995e-01  -1.3350255e-01  -1.2592116e-01  -1.1279730e-01   3.3751524e-01   1.4965990e-01   2.4390376e-01   1.0194171e-01  -2.6734551e-02  -1.3223750e-01   2.2162315e-02  -4.8211383e-02   1.2856908e-01   8.4721575e-02  -2.6958769e-01  -5.3709559e-02   1.3117963e-01   8.5486178e-02   9.6038755e-02   2.0898411e-01
   4.3840101e-01   1.0170816e-01   6.8922815e-02   1.3966352e-03   4.6886761e-01   4.2001563e-01   6.1808539e-01   3.6536787e-01   7.0843175e-01   5.6234123e-01   7.4936212e-01   4.9009499e-01   1.0000000e+00   5.5325019e-01   6.3751263e-01   2.1211505e-01   6.3398383e-02   2.0557086e-02   3.9487054e-01  -5.8884166e-02  -2.7186831e-01  -2.9995185e-01  -2.7121933e-01  -4.5169262e-01  -3.2106077e-01  -2.2553200e-01  -2.8910496e-01  -2.0384234e-01   2.9490062e-01   2.1075361e-01  -3.8165350e-01  -2.6519519e-01  -3.3859211e-01  -3.0033171e-01  -4.0917191e-01  -4.7228023e-01  -2.9754063e-01  -4.5399355e-01  -3.1032119e-01  -3.7866482e-01  -3.1334388e-01  -3.3151218e-01  -9.5042010e-02  -2.7662746e-01  -1.1512514e-01  -2.9021635e-01  -2.2324292e-02  -6.1219029e-02   2.9582929e-01  -2.1927328e-01   1.9612309e-01   4.0194207e-02   2.2248636e-01   2.0738079e-01   1.0321050e-02  -1.1689911e-01   1.3452304e-01  -1.1730235e-01   1.8534014e-01  -2.0565583e-01   6.2334614e-01   2.4082063e-01   1.7115201e-01  -1.1582680e-01   1.2679080e-02   2.2998564e-01  -6.4576301e-01  -6.0055932e-01  -2.8362507e-01  -2.6331180e-01   2.5801388e-01   1.8198532e-01   4.2937947e-01   2.4148120e-01   3.8024571e-01   3.1179317e-01  -1.4754514e-01  -2.8368983e-01  -2.5473259e-02   8.7391001e-02   1.4350912e-01   3.3510627e-02  -3.1567198e-01  -8.3441379e-02   1.9599797e-01  -2.1622376e-01  -1.4830444e-01  -2.3232793e-01   4.5345086e-01   3.0383807e-01   7.7996632e-03   1.8476457e-01   1.5945807e-01   2.3679355e-01  -6.0227657e-02  -7.0144552e-02  -7.2172012e-02  -4.6493531e-02  -2.0560255e-01   7.3421113e-02   5.2473880e-02   2.2112980e-01  -3.1619756e-02   8.6816059e-03  -2.0695326e-01  -1.7566405e-01  -6.7091944e-02  -7.3059495e-02   3.1020220e-02   2.9966635e-02  -1.9279789e-01  -5.5896179e-02   1.7891267e-01  -1.6997408e-01  -1.0378619e-01   9.5193736e-02
  -2.4901421e-02  -2.6986560e-01  -3.0060247e-01   1.6391490e-01   6.5033637e-02   6.4923295e-01   3.0730606e-01   6.8559870e-01   4.2129592e-01   6.9710078e-01   2.9613773e-01   7.4211540e-01   5.5325019e-01   1.0000000e+00   3.1115088e-01   5.3276197e-01  -1.1042900e-01  -2.0992876e-01  -2.0880997e-02  -1.1947100e-01  -3.0983741e-01  -9.6131585e-02  -2.4346864e-01  -5.6787073e-02  -4.3957493e-01  -2.2873162e-01  -3.6606103e-01  -1.7263355e-01   2.3799479e-01   3.1828825e-01  -1.7308540e-01   7.2808275e-02  -8.7515873e-02   5.2834678e-02  -3.1602010e-01  -1.6249730e-01  -2.4375501e-01  -1.4960940e-01  -1.4747136e-01  -1.4677558e-01  -7.1138152e-02   2.9399697e-02  -2.0647793e-01  -1.9819471e-01  -3.0609618e-01  -2.2758730e-01  -2.9099277e-01  -2.5596293e-01   8.2601843e-02   2.0129940e-02  -1.0055855e-01  -8.3919295e-02  -1.4525989e-01  -2.5577723e-01  -1.0543419e-01  -2.7478036e-01  -1.7146214e-01  -4.5710667e-01  -4.9894955e-02  -8.5242662e-02   4.9067564e-01   5.1210057e-01   1.8628412e-01   2.1955368e-01  -1.0986697e-01   3.5652935e-01  -4.4307348e-01  -2.0687700e-01  -4.3221257e-01  -3.9130472e-01   8.3889176e-03   7.0672720e-02   1.9391385e-01   2.7793609e-01   3.0383361e-01   3.4249250e-01   2.3334231e-01   2.2609035e-01  -2.5133786e-02  -1.6691084e-01  -3.7401768e-02  -1.6593224e-01  -1.6348122e-01   4.3409082e-02  -1.0371080e-01   2.6861696e-02  -2.1001790e-01  -3.1963480e-01   1.0322657e-01   3.7446041e-01   2.4299080e-01  -3.5083933e-02   3.5976955e-01  -2.6703950e-02  -8.0367256e-03   6.4311490e-02  -1.8089644e-01  -7.8024355e-02  -2.8206118e-01  -1.1213028e-01   3.7135352e-01   7.2358478e-02   2.3322187e-01   6.7752461e-02   6.8831125e-02  -4.6954415e-02   1.3863043e-02  -1.0417687e-01   4.7611940e-02   4.1738750e-02  -2.0100714e-01  -7.4889189e-02   1.7162326e-01   1.6922034e-02   1.1237663e-01   1.6100648e-01
   1.2787817e-01   3.4846372e-02   2.4106258e-01   7.6918093e-02   5.8912016e-01   9.2799511e-02   4.3344015e-01   1.2747449e-01   6.5629435e-01   4.0075350e-01   6.1213990e-01   2.0660907e-01   6.3751263e-01   3.1115088e-01   1.0000000e+00   5.5846720e-01   6.4051977e-03   2.2679172e-03   5.3637237e-01   3.3930511e-01  -1.1366087e-01  -2.7014292e-01   2.6488637e-01  -4.1099957e-02  -1.1778166e-01  -2.1552529e-01  -5.6822776e-02  -1.0394893e-01   3.4514526e-01   2.3840730e-01  -1.2503602e-01  -1.3424569e-01  -2.3242501e-01  -1.4902886e-01  -2.5979337e-01  -4.0916889e-01  -2.8494673e-01  -4.8132502e-01  -4.1377189e-01  -4.9381558e-01  -3.0427875e-01  -3.6578312e-01  -1.8698074e-01  -2.8625904e-01  -1.1120079e-01  -3.4813345e-01  -1.5229036e-01  -1.6459077e-01   1.9278832e-01  -4.0412511e-01  -3.4715855e-02  -2.4849578e-01   1.2998446e-01   2.2113884e-01  -2.4730409e-01  -2.2993846e-01  -5.1712792e-02  -1.4425913e-01  -1.3723243e-01  -4.2065389e-01   1.2521162e-01  -1.0954856e-02   1.7390824e-01  -4.8634024e-02   8.4885976e-02  -2.5910040e-03  -5.9652985e-01  -6.8249198e-01  -1.6822655e-01  -2.3341258e-01   2.0714355e-01   2.2774931e-01   3.2699783e-01   2.2216302e-01   2.8738246e-01   2.5671323e-01  -2.4092182e-01  -3.1846146e-01  -4.2964330e-02   1.6572013e-03   1.4850072e-01   1.6424059e-01   4.6290542e-02   2.3863366e-01   2.7893712e-01  -1.5928121e-01  -9.4900655e-02  -2.2015155e-02   2.7320183e-01   5.9342251e-02   3.5088907e-02   2.4456712e-01   1.8070315e-01   1.5249546e-01   4.7307551e-02   4.6093684e-02  -1.9077415e-01  -1.8435362e-01  -2.4850225e-01   3.5142984e-02  -2.5139388e-01   8.0330447e-02  -1.7802580e-01  -7.1097357e-02  -2.5074635e-01  -4.1078034e-02  -2.8684249e-01  -2.2633811e-01   1.9950391e-01   1.1434492e-01  -2.2948867e-01   3.3413653e-02   8.9828125e-02  -1.4590089e-01  -1.7166140e-01   1.9135857e-02
  -3.3041179e-01  -2.8558475e-01  -1.1660410e-01   2.3516080e-01   2.3024673e-01   2.5237282e-01   1.9062474e-01   3.8423683e-01   2.9293544e-01   4.5966112e-01   1.0227478e-01   4.3170757e-01   2.1211505e-01   5.3276197e-01   5.5846720e-01   1.0000000e+00  -1.1743879e-01  -9.5664836e-02   1.9337553e-01   4.3930256e-01  -1.4898798e-01  -1.8136101e-02   2.8650531e-01   3.0621681e-01  -2.9883410e-01  -3.0026617e-01  -1.6217354e-01  -6.6994449e-02   3.0632207e-01   3.9675169e-01   1.3863277e-01   2.5041776e-01   1.5285811e-01   2.6318381e-01  -2.7039043e-01  -2.2122833e-01  -2.3080293e-01  -2.4592930e-01  -2.3435434e-01  -3.0030096e-01  -4.6682309e-02  -8.2529224e-02  -3.5487267e-01  -2.7061050e-01  -3.2351565e-01  -2.9489800e-01  -4.4160222e-01  -3.9146577e-01  -6.6057776e-02  -2.5343997e-01  -3.9211925e-01  -4.3918569e-01  -2.2317210e-01  -2.0779834e-01  -3.7960199e-01  -3.6224308e-01  -3.0792332e-01  -3.3842693e-01  -3.0133664e-01  -2.2832915e-01  -2.5816387e-02   1.8597541e-01   2.6208747e-01   3.8256371e-01  -1.3981084e-01  -1.1264543e-01  -3.8279016e-01  -3.4207280e-01  -1.8692222e-01  -2.7905905e-01   1.8706950e-01   2.3922311e-01   1.4302232e-01   3.4269409e-01   2.2341001e-01   3.4930884e-01   1.6599154e-01   2.1550958e-01  -4.3266825e-02  -2.2461230e-01  -6.4792432e-02  -5.8030844e-02   1.2356018e-01   3.7730625e-01  -1.6376839e-01  -3.9653509e-03  -2.5175768e-01  -1.5423926e-01  -2.3077574e-01  -7.4820316e-02   2.2424993e-01  -3.9343326e-02   2.3738850e-01  -1.4090488e-01   1.3796764e-01   1.4777143e-01  -2.9496711e-01  -2.4407294e-01  -2.6383747e-01  -2.3845932e-01   3.8019538e-02   3.8922102e-02   7.3881958e-02   1.2923659e-02   1.3016614e-03   1.2180249e-02  -2.2300827e-01  -3.0264703e-01   2.5301720e-01   9.8471261e-02  -2.5769045e-01  -1.1681586e-02  -5.0655680e-03   6.9302005e-02   5.1321241e-02  -3.3953656e-03
   2.2847334e-01   3.5122897e-01  -3.9246089e-01  -5.8158654e-01  -8.1915679e-03  -7.9906555e-02  -3.1591925e-01  -2.4167511e-01   6.2869103e-02  -1.8421359e-01   2.2662937e-01   7.2756454e-02   6.3398383e-02  -1.1042900e-01   6.4051977e-03  -1.1743879e-01   1.0000000e+00   8.5338483e-01  -3.6451687e-02   1.1219586e-02   1.5229581e-01   1.2183656e-01  -4.1668879e-01  -4.9552155e-01  -1.4067147e-01  -1.8517102e-01  -9.5875885e-02  -1.1908847e-01   6.9294903e-01   6.0877609e-01   1.4569964e-02  -1.2639481e-02   4.4390389e-01   3.1058729e-01  -3.8140031e-01  -3.2610001e-01   2.0783648e-03  -1.7758064e-02  -8.7947757e-03   6.5529159e-02   1.5421019e-01   1.3154218e-01   1.0620172e-03   5.6550041e-02   1.4180993e-01   2.7709123e-01   2.2149394e-01   2.3364058e-01   2.8330441e-01   2.5557831e-01   8.0294317e-02  -4.4655596e-02   3.1621075e-01   1.8717872e-01   1.8482876e-01   2.1300710e-01   5.9921868e-01   2.5760890e-01   1.6928048e-02  -1.0330729e-01  -1.7783099e-02  -3.9693348e-02   6.1988732e-01   4.0359052e-01  -4.6642198e-01  -4.0329246e-01  -3.4321403e-01  -3.3881102e-01   1.3090884e-01   1.0968354e-02  -1.6519723e-01  -1.8523474e-01   4.0396393e-01   4.6416076e-01   2.4111866e-01   3.0824115e-01  -1.5697556e-01  -2.7656624e-01   8.1053332e-01   7.2064800e-01   9.0418232e-01   6.9764177e-01  -7.5349371e-02   4.0978423e-01  -1.9326808e-01  -2.0866017e-01  -3.2794540e-02  -6.0527823e-02  -1.6651629e-01  -2.9321996e-01  -5.0425115e-01  -5.2006884e-01  -5.4621581e-01  -4.7055268e-01   1.7215964e-01   1.9774740e-01   2.6722581e-02   5.9320989e-02   2.4081109e-01   8.7224647e-02  -2.7140032e-01  -1.8315734e-01  -2.7677110e-02  -1.1617677e-01  -2.6742971e-01  -3.5632607e-01  -3.9508563e-01  -3.1122473e-01   1.4017883e-01   1.6600153e-01  -1.2799944e-01   4.5568465e-02  -6.8125028e-02  -1.1139942e-01  -2.5370114e-01  -2.3935393e-01
   3.0157694e-01   5.3234920e-01  -3.4993880e-01  -5.4319096e-01   5.5551667e-02  -1.7910556e-01  -3.2324968e-01  -3.1117762e-01   1.7792733e-03  -2.6836095e-01   2.1040692e-01   4.9900860e-02   2.0557086e-02  -2.0992876e-01   2.2679172e-03  -9.5664836e-02   8.5338483e-01   1.0000000e+00  -3.6772677e-02   1.1741279e-01   1.1609963e-01   1.0067349e-01  -2.8609330e-01  -4.3462679e-01  -5.2960267e-02  -1.5574660e-01   4.2610061e-02  -8.6146436e-03   5.2101875e-01   5.4052314e-01   1.8538499e-02  -5.7923701e-02   5.0995438e-01   3.8068864e-01  -2.8784430e-01  -2.6686340e-01   3.5471372e-02  -1.3989798e-02   9.8490082e-02   1.0285838e-01   1.9200409e-01   1.6523831e-01  -1.0408449e-02   4.2470520e-02   2.3980378e-01   2.8712690e-01   2.8199173e-01   2.7576916e-01   3.1569987e-01   1.5674957e-01   1.5541684e-02  -1.0171637e-01   2.9303123e-01   2.3700495e-01   2.4338022e-01   2.5903247e-01   6.8858738e-01   4.3243773e-01  -7.1172802e-02  -9.9455445e-02  -1.2114240e-01  -9.6350907e-02   5.4445159e-01   3.8150636e-01  -4.0255862e-01  -4.5527398e-01  -3.2455273e-01  -3.2668810e-01   2.4551609e-01   8.7993592e-02  -1.1642764e-01  -1.8565520e-01   3.9827726e-01   5.0544773e-01   2.7283223e-01   3.5447936e-01  -2.8387386e-01  -2.8492705e-01   5.9181937e-01   7.5579437e-01   7.6717747e-01   7.4413482e-01   2.5866831e-03   3.8616081e-01  -1.2549013e-01  -1.9184519e-01   6.8467052e-02   1.7535499e-02  -1.7354199e-01  -3.7447456e-01  -5.5773862e-01  -5.1356769e-01  -5.9521168e-01  -4.7220230e-01   9.4526956e-02   1.2484239e-01   5.5083896e-02   3.8202958e-02   2.1996441e-01  -3.3610001e-02  -3.6641154e-01  -2.2856490e-01  -1.2037724e-01  -1.9725885e-01  -3.5281287e-01  -3.9908374e-01  -4.4262533e-01  -4.2853369e-01  -2.4770146e-02   9.6708506e-02  -1.1873817e-01  -3.9849204e-02  -2.0685476e-01  -1.8609034e-01  -3.3805432e-01  -4.0112481e-01
   3.4637026e-01   1.5986113e-01   2.5577345e-01   2.4220331e-01   3.7760834e-01  -2.9305828e-02   4.7085560e-01   1.3559048e-01   3.8417718e-01   2.2935926e-01   6.5112295e-01   1.0553352e-01   3.9487054e-01  -2.0880997e-02   5.3637237e-01   1.9337553e-01  -3.6451687e-02  -3.6772677e-02   1.0000000e+00   6.6428215e-01  -1.8730981e-01  -2.4929896e-01   4.8756429e-02  -2.5424127e-01  -1.7962168e-01  -2.7993476e-01  -2.3654233e-01  -2.7340199e-01   1.4699145e-01   7.9542462e-02  -3.1038758e-01  -3.2092146e-01  -1.7290081e-01  -2.6469796e-01  -3.8878762e-01  -5.0236485e-01  -4.3005672e-01  -5.4221290e-01  -4.5359659e-01  -4.8437242e-01  -3.8643476e-01  -5.0640343e-01  -7.2628616e-02  -2.5457892e-01  -1.8466707e-01  -3.2914867e-01  -1.0142253e-01  -1.1024618e-01   2.6652736e-02  -3.6499801e-01  -7.5365935e-02  -4.7977656e-02   1.8465955e-01   3.1118814e-01  -2.8436673e-01  -1.3525008e-01   5.0850181e-02   1.2534083e-01   6.7867559e-02  -7.9901308e-02   1.0406517e-01  -1.6126551e-01   1.3756510e-01  -1.5214084e-01  -6.9802474e-02  -2.1099506e-01  -4.0995102e-01  -5.2111448e-01   2.5312708e-01   2.2964133e-01   5.6716681e-01   4.9102847e-01   4.3215442e-01   2.3738130e-01   3.0166792e-01   1.8371003e-01  -2.2330345e-01  -2.7644732e-01  -1.7181875e-01  -1.0079658e-01   3.5384062e-02  -9.5813189e-02  -5.3957675e-02   4.1130692e-03   1.0361784e-01  -2.9687300e-01  -2.2988924e-01  -1.3914977e-01   3.3074859e-02  -1.4168211e-01   1.0147675e-01   3.5004156e-01   5.5797006e-02   2.3644313e-01  -3.3806545e-02  -1.0443092e-01  -1.8679040e-01  -1.3655285e-01   8.1831517e-03   1.5934945e-01  -1.5959607e-01   3.1708253e-01  -6.4140120e-02   9.5305023e-03  -1.9948676e-01  -1.2339546e-01   3.1824990e-02   8.6999941e-02   1.2750862e-01  -1.0932243e-01  -1.9023216e-01   9.9007728e-02   1.0686449e-01  -5.5495105e-02  -1.4078826e-01   1.7758184e-01
   2.3238510e-02   1.8406467e-01  -4.8967729e-02   1.0964578e-01   1.6058122e-01  -1.3090245e-01   1.0375658e-02  -3.8569239e-03   3.2194491e-02  -2.4472207e-02   2.0709080e-01   3.7547977e-02  -5.8884166e-02  -1.1947100e-01   3.3930511e-01   4.3930256e-01   1.1219586e-02   1.1741279e-01   6.6428215e-01   1.0000000e+00  -2.4376449e-02   9.7575424e-02   1.2152656e-01  -7.4885019e-02  -1.6034913e-01  -3.2290956e-01  -1.1707919e-01  -1.4424507e-01   1.9692844e-01   2.5377424e-01  -1.3676591e-02  -5.3862150e-02   2.6429116e-01   1.8649589e-01  -3.8295090e-01  -4.1308907e-01  -2.8718990e-01  -4.0136945e-01  -2.1510772e-01  -2.3567782e-01   9.3101075e-03  -1.8084249e-01  -3.1241335e-01  -2.7458635e-01  -2.3717458e-01  -2.6543396e-01  -3.1409532e-01  -3.0949612e-01  -1.6706262e-02  -2.9055596e-01  -3.6050731e-01  -2.6960143e-01  -2.4515559e-02   6.2186968e-02  -3.0690384e-01  -1.7063046e-01   5.0982720e-02   2.5289537e-01  -5.3695676e-02   8.8857952e-02  -1.9333064e-01  -1.2805878e-01   3.1725475e-01   2.6518012e-01  -3.5832036e-01  -5.6707458e-01  -2.7569681e-01  -4.0071985e-01   4.8540023e-01   3.9835448e-01   3.8543959e-01   4.0374962e-01   2.1551703e-01   3.3032576e-01   9.0797939e-02   1.1563208e-01  -2.2217830e-01  -7.4348519e-02  -6.3268432e-02  -9.6406707e-02   1.4476849e-01   5.0504247e-02   2.7800233e-01   4.2507758e-01  -1.3809243e-01  -1.1350427e-01  -2.1427741e-01  -3.7679802e-02  -3.5501137e-01  -3.2633916e-01  -6.0207219e-02  -9.5682724e-02  -2.3187694e-01  -2.7434989e-01  -6.7462012e-02  -7.0177067e-02  -3.8837498e-01  -4.0841970e-01  -3.8102813e-02  -2.2641590e-01  -2.3157170e-01   5.9581741e-02  -1.3141428e-01  -7.4751734e-02  -2.4278730e-01  -1.0894257e-01  -1.5940769e-01  -1.7417624e-01   1.3116917e-01  -2.1994325e-01  -4.4664293e-01  -9.5029519e-02  -2.0443171e-01  -4.2701033e-02  -2.2875470e-01   8.3025771e-02
  -3.2146965e-02   1.8909593e-01   2.5334283e-01  -1.2070570e-01  -6.5397005e-03  -1.3911768e-01  -2.5388741e-01  -3.3520673e-01  -2.3759470e-01  -3.5233692e-01  -2.1079031e-01  -3.6470007e-01  -2.7186831e-01  -3.0983741e-01  -1.1366087e-01  -1.4898798e-01   1.5229581e-01   1.1609963e-01  -1.8730981e-01  -2.4376449e-02   1.0000000e+00   7.1866350e-01   1.5627114e-01   1.1912171e-01   4.9477416e-01   4.9058728e-01   5.5476308e-01   4.3059828e-01  -1.2050113e-02  -6.1043615e-02   4.8992378e-01   3.2627765e-01   1.1114950e-01   3.0377529e-02   3.2998793e-01   3.1192113e-01   2.8589040e-01   3.0726392e-01   2.1400214e-01   3.4941245e-01   2.9553693e-01   2.6716824e-01   2.0082015e-01   2.9108919e-01   3.1469999e-01   2.3151456e-01   1.5264619e-01   1.6508206e-01   4.9114886e-02  -2.4861547e-03   3.4299411e-02   1.2937868e-01  -1.8972656e-01  -9.3961596e-02   2.0130943e-01   2.4336439e-01   5.1738624e-02   9.3912970e-02  -4.7234864e-02  -1.6294744e-01  -3.0986552e-01  -3.7962307e-01  -1.8214402e-01  -2.2532312e-01   9.3804747e-02  -5.2628048e-02   3.2327921e-01   2.1862091e-01   2.9108181e-02   3.4588957e-03   2.0906779e-04   1.6906070e-02   4.3622038e-02   3.1991528e-02   5.6106232e-02  -6.7504116e-02  -8.8795045e-02  -8.4352405e-02   2.2627230e-01   2.3686713e-01   1.4307151e-01   2.4630048e-01   1.2543230e-01   1.9019635e-01   1.5159925e-01   1.9074108e-01   1.2120075e-01   2.8094322e-01   7.0228887e-02  -6.5388207e-02  -3.8884071e-01  -2.4148571e-01  -3.8705819e-01  -3.0118233e-01  -1.6526285e-01  -1.0504322e-01  -3.7541872e-02  -1.4149079e-01  -1.5619304e-01  -6.0365382e-02  -3.0334211e-01  -3.3393951e-01  -7.8440269e-02  -1.0306740e-01  -4.5918262e-02   9.9766216e-02  -1.5086341e-01  -1.6643538e-01  -6.4738832e-02  -2.4943509e-01  -9.9893994e-02  -2.7064479e-01  -4.0984821e-01  -2.1893777e-01  -1.1563637e-01  -1.4183162e-01
  -1.1753494e-01   6.2900969e-02  -1.1892422e-01  -9.1916843e-02  -2.1181843e-01   1.8062144e-01  -3.5014508e-01  -1.9886777e-02  -3.4451914e-01  -1.6481222e-01  -2.9186269e-01  -1.4972191e-01  -2.9995185e-01  -9.6131585e-02  -2.7014292e-01  -1.8136101e-02   1.2183656e-01   1.0067349e-01  -2.4929896e-01   9.7575424e-02   7.1866350e-01   1.0000000e+00  -8.2207138e-03   7.9753704e-02   1.7077025e-01   2.5332770e-01   2.9270255e-01   3.4768782e-01   8.5580803e-02   1.4488044e-01   4.5145601e-01   4.7948292e-01   3.5427840e-01   3.3956755e-01   1.4354492e-01   2.7149269e-01   1.8021987e-01   3.0650962e-01   2.7755009e-01   3.8515977e-01   4.6985719e-01   4.2775636e-01   1.0697481e-02   7.6517496e-02   2.9140463e-02   1.3808896e-01  -5.4620560e-02  -3.2564554e-02  -2.2913894e-02   1.0094300e-01  -1.8244873e-01  -5.9117641e-02  -2.7747027e-01  -2.2281597e-01   8.3086096e-02   6.4974336e-02  -2.0245202e-03  -4.9558265e-02  -5.5897417e-02   5.6719024e-02  -1.6957621e-01  -1.1966788e-02  -1.4248745e-02   6.8773317e-02  -2.2527137e-01  -1.3148904e-01   1.3441959e-01   1.9419533e-01   4.4962454e-03  -9.0625022e-03   1.3894785e-01   2.4808117e-01   1.2952834e-01   2.8882910e-01   1.1590315e-01   1.1841730e-01   1.7281430e-01   2.4667968e-01   1.5156966e-01   1.0650293e-01   1.3266407e-01   5.9812903e-02   3.1887710e-01   3.1982059e-01  -1.6445049e-01   2.7758113e-02   1.3635641e-01   1.1028309e-01  -1.4223109e-01   7.9460185e-03  -2.0155927e-01  -3.9452856e-01  -3.1374121e-01  -5.0715592e-01  -2.2350938e-01  -2.0167777e-01  -1.9020488e-01  -2.9387838e-01  -5.5434017e-02  -2.6404598e-01  -1.7823962e-02  -2.2276306e-01   8.4132739e-02  -3.9447004e-02  -1.2646889e-01  -1.3006536e-01  -6.7297771e-02  -1.1869285e-01  -1.4628463e-01  -3.4631309e-01  -1.7754040e-01  -3.0598777e-01  -3.9964438e-01  -9.7298300e-02  -1.5232662e-01  -1.8208464e-01
  -4.1866387e-01  -2.4004123e-01   5.9693678e-01   3.2019285e-01   2.6820638e-01  -3.6613529e-01   5.6192708e-02  -2.1209232e-01  -4.9495519e-02  -1.6633489e-01  -2.4844693e-01  -3.6906095e-01  -2.7121933e-01  -2.4346864e-01   2.6488637e-01   2.8650531e-01  -4.1668879e-01  -2.8609330e-01   4.8756429e-02   1.2152656e-01   1.5627114e-01  -8.2207138e-03   1.0000000e+00   7.4814926e-01   5.1291221e-01   3.1916555e-01   4.4372137e-01   2.5301985e-01  -3.0897380e-01  -3.1568412e-01   4.8303859e-01   3.0231144e-01  -6.5648901e-02   1.0323454e-01   6.0498862e-01   4.5814879e-01   1.7701115e-01   1.5633208e-01  -2.1558742e-02  -1.0246870e-01  -8.2792856e-02  -1.2414523e-01   4.3261997e-02   2.0426121e-02   1.5275022e-01  -8.6415546e-02  -9.8043084e-02  -1.1034099e-01  -2.7057367e-01  -3.6252042e-01  -2.6955221e-01  -3.3689095e-01  -3.5143979e-01  -1.4275975e-01  -2.5467315e-01  -1.8174814e-01  -4.7189008e-01  -2.1905904e-01  -5.3142062e-01  -4.5545693e-01  -5.7383074e-01  -4.1069177e-01  -4.0829148e-01  -2.7027803e-01   4.7450245e-01   4.4731300e-02   3.1247050e-01   1.6391317e-01  -1.7831081e-01  -2.2349717e-01   1.4866063e-01   9.9624499e-02  -1.9578464e-01  -2.1957039e-01  -1.6724189e-02  -1.2168653e-01   8.3772245e-02   1.3468187e-01  -4.0180523e-01  -2.4003676e-01  -4.3526854e-01  -1.0419229e-01   2.3131252e-01  -3.7800227e-02   2.4071673e-01   7.3875779e-02   1.2431055e-01   2.2363503e-01  -9.8308125e-03  -2.0892096e-01   2.1525336e-01   2.8464136e-01   2.5192567e-01   1.9560798e-01   1.2588527e-01   9.6896132e-02   1.0973834e-01   1.1020955e-01  -1.4088739e-01  -1.0421100e-01  -3.0730987e-01  -1.7631127e-01  -2.0004401e-01  -1.5287908e-01   1.4297965e-01   2.6512723e-01  -1.1295575e-01  -9.8016921e-02   1.0667476e-01   1.7109344e-01   3.0834746e-01   1.0366591e-01  -1.2542328e-01   2.2591254e-02   1.0618199e-01  -1.2470358e-01
  -5.0758545e-01  -3.4057768e-01   3.5306558e-01   5.2156950e-01  -2.9696554e-02  -1.0673179e-01  -8.8476249e-02  -1.9781717e-02  -2.4694518e-01  -9.2841071e-02  -4.6083090e-01  -2.6872514e-01  -4.5169262e-01  -5.6787073e-02  -4.1099957e-02   3.0621681e-01  -4.9552155e-01  -4.3462679e-01  -2.5424127e-01  -7.4885019e-02   1.1912171e-01   7.9753704e-02   7.4814926e-01   1.0000000e+00   3.9229333e-01   4.0530379e-01   4.4347194e-01   4.4585042e-01  -4.3794774e-01  -4.0059999e-01   3.8247274e-01   3.8476709e-01  -7.2455352e-02   1.1160240e-01   5.7501939e-01   6.0273660e-01   2.3807074e-01   3.6387844e-01   1.5066534e-01   1.6829558e-01   5.7204915e-02   1.5474669e-01   8.7874961e-02   1.9918919e-01   9.2116253e-02   2.5782916e-02  -7.9492761e-02  -6.6561823e-02  -2.8820231e-01  -1.3209153e-01  -1.5551813e-01  -1.4305438e-01  -3.8273976e-01  -3.0738117e-01  -1.5078375e-01  -6.6001492e-02  -5.2815795e-01  -2.8494349e-01  -4.4681196e-01  -2.2862895e-01  -4.8104115e-01  -1.1330293e-01  -4.4749362e-01  -1.6313409e-01   4.6017112e-01   2.9295387e-01   4.1071633e-01   4.6558412e-01  -2.2871281e-01  -1.9564935e-01  -6.9049363e-02  -6.4031745e-02  -3.7434178e-01  -3.1514164e-01  -1.7445981e-01  -1.6320724e-01   2.0082299e-01   2.8798215e-01  -3.8430682e-01  -3.5325403e-01  -5.1320300e-01  -2.0915640e-01   2.7519146e-01   5.8413683e-03   2.1176083e-01   4.2196375e-01   2.7451665e-01   3.7319441e-01  -2.2243126e-02   1.2714148e-01   2.6501218e-01   2.1803756e-01   3.0707585e-01   9.4422618e-02   8.4766258e-02   2.9692606e-02   1.0765821e-01   1.0406963e-01  -2.0780272e-01  -1.2781918e-01  -4.0413743e-02  -2.0484858e-01  -8.5608457e-02  -1.0656889e-01   2.6492938e-01   2.1252446e-01  -4.6350624e-02  -8.2221759e-02   1.5479485e-02   1.1943092e-01   2.2126533e-01  -2.1983686e-02  -1.8364734e-01   1.0537972e-02   1.4665338e-01  -1.9759499e-01
   6.8591419e-02   2.7402920e-01   5.9077742e-01  -3.5261271e-03   1.4592478e-01  -4.5376749e-01  -1.5620400e-01  -6.0861649e-01  -3.3541841e-01  -5.8505226e-01  -1.9725710e-01  -5.4088161e-01  -3.2106077e-01  -4.3957493e-01  -1.1778166e-01  -2.9883410e-01  -1.4067147e-01  -5.2960267e-02  -1.7962168e-01  -1.6034913e-01   4.9477416e-01   1.7077025e-01   5.1291221e-01   3.9229333e-01   1.0000000e+00   8.7199790e-01   8.7684421e-01   6.6596394e-01  -5.5627410e-01  -5.9505527e-01   2.3785312e-01  -7.6017364e-02  -2.2997912e-01  -2.4765471e-01   7.1869368e-01   6.5417625e-01   4.6467961e-01   4.2186501e-01   3.0075040e-01   3.6107341e-01   7.4719124e-02   1.3591314e-01   4.1692047e-01   5.2758649e-01   5.7516227e-01   4.0432792e-01   3.8748675e-01   3.8794367e-01   7.1581422e-02   2.7347446e-02   2.8302259e-01   3.4761233e-01  -7.5046429e-02   8.1488623e-02   3.3453109e-01   3.6835398e-01  -1.7544494e-02   2.2968298e-01  -1.8399608e-01  -2.5336090e-01  -4.5231508e-01  -6.4091923e-01  -4.7290513e-01  -5.8905978e-01   5.2794524e-01   2.4936054e-01   5.8830971e-01   5.1460330e-01   8.2328336e-02   8.5728300e-02  -1.3794950e-01  -2.0980652e-01  -3.3652407e-01  -4.4629101e-01  -2.3656863e-01  -4.5246689e-01  -1.7330109e-01  -1.5041689e-01  -1.2967304e-01   7.9358343e-02  -1.7260059e-01   2.0324623e-01   1.4554383e-01  -7.0325231e-02   5.8973757e-01   5.0296905e-01   3.7809477e-01   5.8375374e-01   2.0348549e-01  -4.4099577e-02  -2.7942532e-01   6.2640583e-02  -1.4177945e-01   1.2930922e-01  -2.0378493e-01  -1.8386084e-01   2.5163358e-01   1.6918531e-01  -9.0831769e-02   6.5841255e-02  -3.0784267e-01  -3.2170048e-01  -2.7688477e-01  -2.1784767e-01   3.6852053e-02   1.4606876e-01  -4.5713574e-02   3.6483499e-02  -1.9759601e-01  -9.6236231e-02   2.4337116e-01  -1.5124714e-01  -2.6058632e-01  -2.5973666e-01  -1.0276769e-01  -3.0234046e-01
   1.2462166e-01   2.1577201e-01   4.7492535e-01   6.9911983e-02  -4.0390864e-03  -1.0959219e-01  -1.0726633e-01  -4.0948998e-01  -3.8815927e-01  -4.1703251e-01  -1.9171417e-01  -4.1758972e-01  -2.2553200e-01  -2.2873162e-01  -2.1552529e-01  -3.0026617e-01  -1.8517102e-01  -1.5574660e-01  -2.7993476e-01  -3.2290956e-01   4.9058728e-01   2.5332770e-01   3.1916555e-01   4.0530379e-01   8.7199790e-01   1.0000000e+00   8.3639167e-01   7.9050822e-01  -5.9044237e-01  -6.1239256e-01   2.1369116e-01   5.1719555e-02  -3.3155907e-01  -3.2957655e-01   7.1407587e-01   7.5437024e-01   4.9858379e-01   5.1646971e-01   3.5657664e-01   4.8628499e-01   5.2081851e-02   2.5250845e-01   5.0305233e-01   6.1923866e-01   5.4069923e-01   4.6926985e-01   4.0651587e-01   4.0267826e-01   5.8085774e-02   1.3777007e-01   3.2768648e-01   4.5833486e-01  -1.3974907e-01  -4.2572682e-02   3.6439415e-01   3.6400803e-01  -7.7405303e-02   6.4930164e-02  -2.2002158e-01  -2.4759280e-01  -2.9529039e-01  -4.5960344e-01  -5.6526541e-01  -6.5705213e-01   5.7610298e-01   4.9177347e-01   5.2256492e-01   5.9869263e-01  -7.2989617e-02  -3.4945028e-02  -1.3464764e-01  -1.8631946e-01  -3.4689101e-01  -4.5592814e-01  -2.3088721e-01  -3.8018038e-01  -7.1274012e-02  -6.5166314e-02  -1.1552051e-01   8.9567061e-02  -2.2203000e-01   1.3349874e-01   8.0289554e-02  -9.5029394e-02   6.1246254e-01   5.7298616e-01   4.6058199e-01   6.2496708e-01   2.6115929e-01   2.0917956e-01  -2.5169670e-01   1.5986538e-02  -8.3001794e-02   9.6990238e-02  -2.3476193e-01  -2.3190715e-01   2.9156948e-01   2.1323387e-01  -2.0547434e-01   5.1577703e-02  -1.5084950e-01  -3.4166206e-01  -2.1143531e-01  -1.7575710e-01   9.8752934e-02   1.5788715e-01   2.0530870e-02   2.2175895e-02  -2.5921564e-01  -1.0389044e-01   2.4672612e-01  -2.1639038e-01  -2.6037643e-01  -2.5646809e-01   7.0259660e-03  -2.8196927e-01
   1.1632240e-01   3.6100844e-01   4.8792785e-01   5.3679878e-03   1.6035390e-01  -3.2986119e-01  -1.5246755e-01  -5.3673094e-01  -3.7372140e-01  -5.4748938e-01  -2.1047736e-01  -4.7539355e-01  -2.8910496e-01  -3.6606103e-01  -5.6822776e-02  -1.6217354e-01  -9.5875885e-02   4.2610061e-02  -2.3654233e-01  -1.1707919e-01   5.5476308e-01   2.9270255e-01   4.4372137e-01   4.4347194e-01   8.7684421e-01   8.3639167e-01   1.0000000e+00   8.7769027e-01  -5.1229285e-01  -5.3031604e-01   1.6143956e-01  -6.3925771e-02  -1.1102369e-01  -1.6522136e-01   6.2583917e-01   6.2839537e-01   4.3801644e-01   3.8124339e-01   3.4438162e-01   4.3130897e-01   1.6085667e-01   2.6720802e-01   3.5293321e-01   5.3993613e-01   5.6828768e-01   4.7059147e-01   3.4334468e-01   3.9416037e-01   1.7635410e-01   8.4489900e-02   3.1482666e-01   3.1614206e-01  -4.8649941e-02   1.2178590e-01   3.8160346e-01   4.3903086e-01   5.8445154e-02   2.6056738e-01  -1.7785772e-01  -2.4215301e-01  -3.7125326e-01  -4.8457266e-01  -3.9028886e-01  -4.7926493e-01   4.9122662e-01   2.7897107e-01   4.5437584e-01   4.5822195e-01   7.1774430e-02   3.6114549e-02  -2.2345910e-01  -2.9243406e-01  -3.3051490e-01  -3.2511378e-01  -1.9993424e-01  -3.1384094e-01  -2.4654763e-01  -1.9868478e-01  -1.1340782e-01   1.4429107e-01  -1.2058018e-01   2.6655247e-01   2.6685030e-01   1.3037270e-01   6.4198886e-01   5.9185642e-01   5.0433124e-01   7.2535225e-01   2.3681808e-01   1.0133401e-01  -4.2106844e-01  -7.3557987e-02  -2.4636354e-01  -4.2789663e-02  -2.1228356e-01  -2.5304168e-01   1.6198260e-01   3.4340425e-02  -1.8263374e-01  -3.0461217e-02  -3.8768528e-01  -4.2054934e-01  -3.4623185e-01  -2.4735205e-01  -1.0422113e-01   3.0497992e-02  -2.2512915e-01  -1.8187213e-01  -2.3026159e-01  -1.4726187e-01   7.5552129e-02  -2.7381606e-01  -3.9022440e-01  -3.5783960e-01  -2.1896978e-01  -4.5570993e-01
   1.2590708e-01   2.7629104e-01   2.9447716e-01   9.3516791e-02   5.8795939e-02   1.5680517e-02  -8.6097495e-02  -2.8861729e-01  -3.7936326e-01  -3.4839206e-01  -1.5591066e-01  -2.8315165e-01  -2.0384234e-01  -1.7263355e-01  -1.0394893e-01  -6.6994449e-02  -1.1908847e-01  -8.6146436e-03  -2.7340199e-01  -1.4424507e-01   4.3059828e-01   3.4768782e-01   2.5301985e-01   4.4585042e-01   6.6596394e-01   7.9050822e-01   8.7769027e-01   1.0000000e+00  -4.9210465e-01  -4.6523182e-01   2.1033842e-02  -2.0245404e-02  -1.1927614e-01  -1.5841437e-01   5.0345697e-01   6.0576395e-01   3.4176345e-01   3.7570004e-01   3.3255439e-01   4.5507946e-01   1.7790001e-01   3.6363778e-01   2.3121412e-01   4.4988676e-01   3.6032456e-01   3.9179907e-01   2.1105093e-01   2.7267659e-01   8.6617711e-02   1.2159382e-01   2.6757005e-01   3.2919898e-01  -1.2144969e-01   1.9332902e-02   3.2678023e-01   3.6578751e-01   1.5820713e-02   1.5298708e-01  -1.4956758e-01  -1.3032614e-01  -2.0894402e-01  -2.4380919e-01  -3.2847727e-01  -3.7312774e-01   4.0545859e-01   3.7801103e-01   3.2635582e-01   4.5291990e-01  -2.8063685e-02  -4.4756904e-02  -1.7112691e-01  -1.8137093e-01  -3.1825180e-01  -2.4207704e-01  -2.2063167e-01  -2.1585446e-01  -1.4504326e-01  -8.3176073e-02  -1.1350486e-01   7.5837181e-02  -1.5590277e-01   1.5243442e-01   3.1042777e-01   2.0339411e-01   5.8577723e-01   6.2816351e-01   5.9814087e-01   7.1765098e-01   1.9337333e-01   2.6604044e-01  -3.3343739e-01  -1.0491228e-01  -1.7187501e-01  -1.1410963e-01  -2.6913354e-01  -3.1431694e-01   4.6997936e-02  -5.4670190e-02  -2.6021423e-01  -1.1030217e-01  -1.9681940e-01  -3.5351276e-01  -2.6776126e-01  -1.5421275e-01  -1.1187768e-01  -6.5572581e-02  -2.1073722e-01  -2.2771878e-01  -2.7772910e-01  -2.0571964e-01  -4.2927995e-02  -3.2405713e-01  -3.9524847e-01  -3.3924182e-01  -1.9179964e-01  -4.8649424e-01
  -6.8833712e-02  -7.8425876e-02  -4.2885453e-01  -3.4756382e-01   7.8699830e-02   2.1334320e-01  -4.4646026e-02   2.3874494e-01   3.9900032e-01   2.8057913e-01   2.9183223e-01   3.6345711e-01   2.9490062e-01   2.3799479e-01   3.4514526e-01   3.0632207e-01   6.9294903e-01   5.2101875e-01   1.4699145e-01   1.9692844e-01  -1.2050113e-02   8.5580803e-02  -3.0897380e-01  -4.3794774e-01  -5.5627410e-01  -5.9044237e-01  -5.1229285e-01  -4.9210465e-01   1.0000000e+00   9.2004363e-01   1.7594859e-01   2.6673768e-01   3.6965775e-01   3.9250764e-01  -6.1250384e-01  -6.0960904e-01  -3.4196773e-01  -3.3137589e-01  -3.7630254e-01  -3.6557931e-01  -3.2934479e-02  -1.3295440e-01  -3.6502689e-01  -3.8517443e-01  -3.6569090e-01  -2.7429404e-01  -2.5590138e-01  -2.5255047e-01   5.7283939e-03  -9.1059574e-02  -3.1068485e-01  -4.3477365e-01   9.4841393e-02  -5.0784994e-02  -2.9074413e-01  -3.1592893e-01   2.0178474e-01  -1.6651859e-01  -5.2315775e-02  -1.5009243e-01   1.9751786e-01   2.5705066e-01   6.8358613e-01   5.8181913e-01  -5.8869321e-01  -4.7760582e-01  -6.4485638e-01  -6.6275200e-01  -1.4890494e-01  -2.3710404e-01   2.6755423e-02   1.3423423e-01   5.9483488e-01   6.2309503e-01   4.3590108e-01   5.1127324e-01  -1.0416051e-02  -8.2275135e-02   6.3175770e-01   3.5880924e-01   7.0009143e-01   3.7797718e-01  -1.6827781e-01   3.4067455e-01  -5.3385330e-01  -5.4816826e-01  -4.2274938e-01  -4.9331995e-01  -2.0543100e-01  -2.5355893e-01  -6.9141609e-02  -2.9376046e-01  -1.6757035e-01  -3.4102530e-01   3.0887662e-01   3.6328438e-01  -2.1125403e-01  -1.1796994e-01   9.5825920e-02   1.8191777e-02  -3.3361744e-02   1.1122440e-01   2.3742378e-01   1.2389786e-01  -1.0091679e-01  -1.4717182e-01  -2.8861718e-01  -2.4163044e-01   4.1086742e-01   2.6767908e-01  -2.2599160e-01   1.8189315e-01   1.6480229e-01   1.9127916e-01  -1.9964524e-02   1.6093769e-01
  -1.8784064e-01  -1.3612354e-01  -5.6132700e-01  -3.4097606e-01   9.0753520e-03   2.4976748e-01  -1.1918486e-01   3.1767951e-01   3.1616173e-01   3.0321948e-01   1.9353874e-01   4.1768317e-01   2.1075361e-01   3.1828825e-01   2.3840730e-01   3.9675169e-01   6.0877609e-01   5.4052314e-01   7.9542462e-02   2.5377424e-01  -6.1043615e-02   1.4488044e-01  -3.1568412e-01  -4.0059999e-01  -5.9505527e-01  -6.1239256e-01  -5.3031604e-01  -4.6523182e-01   9.2004363e-01   1.0000000e+00   2.0166722e-01   3.2880513e-01   4.8097957e-01   5.3843064e-01  -5.7611952e-01  -5.3525809e-01  -3.5591212e-01  -2.6047168e-01  -2.7969563e-01  -2.8892237e-01   8.4075986e-02   1.6318300e-02  -3.9361451e-01  -3.9611816e-01  -3.7968032e-01  -2.5950623e-01  -3.3906808e-01  -3.0686668e-01  -2.6990547e-02  -7.2109960e-02  -4.5148045e-01  -5.4254478e-01  -7.8031667e-02  -1.8806980e-01  -3.3243132e-01  -3.6992506e-01   1.1925283e-01  -2.2459578e-01  -1.5363946e-01  -1.1062848e-01   1.3435457e-01   3.4090340e-01   6.7397725e-01   6.8511906e-01  -6.1163650e-01  -4.8636794e-01  -5.9313846e-01  -5.8894450e-01  -1.1928397e-01  -2.2491170e-01   8.3278818e-02   1.3987214e-01   5.6695529e-01   7.3776094e-01   4.2105527e-01   5.8536221e-01   1.0721132e-01   1.1770820e-01   5.6845483e-01   3.2797178e-01   6.1441072e-01   3.4151072e-01  -7.4295179e-02   4.0389842e-01  -5.9840285e-01  -5.3311240e-01  -4.1881526e-01  -5.1537576e-01  -3.2981027e-01  -2.6999750e-01  -1.2092444e-03  -3.4233681e-01  -1.4357812e-01  -4.1454219e-01   2.5000219e-01   3.3469866e-01  -2.8530042e-01  -1.8813881e-01   6.9871830e-02  -1.1023434e-01   5.9945498e-02   1.1261775e-01   3.2183055e-01   1.3472632e-01  -8.8920291e-02  -1.5986696e-01  -2.3548322e-01  -2.8789983e-01   3.3421736e-01   1.7466808e-01  -2.3851853e-01   1.5089385e-01   1.1040492e-01   2.3732693e-01   1.3160874e-02   1.0514631e-01
  -4.9585506e-01  -2.6997910e-01   1.9061310e-01   1.0977668e-02  -1.0051465e-01  -1.3689100e-01  -2.7093913e-01  -9.0466293e-02  -1.5725440e-01  -2.0114036e-01  -4.8340681e-01  -2.6872099e-01  -3.8165350e-01  -1.7308540e-01  -1.2503602e-01   1.3863277e-01   1.4569964e-02   1.8538499e-02  -3.1038758e-01  -1.3676591e-02   4.8992378e-01   4.5145601e-01   4.8303859e-01   3.8247274e-01   2.3785312e-01   2.1369116e-01   1.6143956e-01   2.1033842e-02   1.7594859e-01   2.0166722e-01   1.0000000e+00   8.6769478e-01   3.2809547e-01   4.5455073e-01   4.1468965e-01   3.3808349e-01   1.7740548e-01   2.9877636e-01   6.7892119e-02   9.1685060e-02   1.3733744e-01   9.5732078e-02  -2.2036024e-02   4.0353911e-03   4.8733261e-02  -3.3921303e-02  -1.5490223e-01  -1.4523972e-01  -2.8347668e-01  -1.0755382e-01  -4.3265848e-01  -4.0400354e-01  -4.4334148e-01  -3.8687313e-01  -2.2449063e-01  -2.1161248e-01  -3.3097589e-01  -3.5322028e-01  -4.5278045e-01  -3.4817271e-01  -4.9976366e-01  -2.8111988e-01  -2.0554013e-01  -3.7559996e-03  -3.5679857e-04  -2.4156172e-01   2.8459541e-01   1.4336648e-01  -2.0885721e-01  -2.1129228e-01   9.1115319e-02   1.3298614e-01   4.6481784e-02   1.0660126e-01   1.0035718e-01   5.7210374e-02   2.2753205e-01   3.0316851e-01   1.0500120e-01   8.2019381e-02  -1.1631481e-02   1.4145808e-01   1.4930871e-02   5.0460620e-02  -3.0820853e-01  -1.5849367e-01  -2.1146100e-01  -1.1248941e-01  -2.7277483e-01  -3.2684020e-01   3.6066741e-02  -1.4513903e-01  -6.5390435e-02  -2.0071018e-01   4.7721863e-02   1.1905229e-01  -3.0397598e-03  -2.5504373e-02  -6.9921327e-02  -1.6550745e-01  -8.8653519e-02  -1.3567053e-01   1.1064012e-01  -3.0230889e-03   2.0536991e-01   2.6503599e-01  -1.2926653e-01  -1.3395847e-01   1.1626062e-01   7.8201520e-02   1.7620340e-01  -3.0354370e-02  -1.7150884e-01   1.1824833e-01   1.6470656e-01   8.2862325e-02
  -5.1967065e-01  -3.9625522e-01  -5.3399604e-02   1.2425587e-01  -1.9912527e-01   2.0852538e-01  -2.0730090e-01   2.3165178e-01  -1.0378160e-01   6.6289606e-02  -4.3654898e-01  -4.7991699e-02  -2.6519519e-01   7.2808275e-02  -1.3424569e-01   2.5041776e-01  -1.2639481e-02  -5.7923701e-02  -3.2092146e-01  -5.3862150e-02   3.2627765e-01   4.7948292e-01   3.0231144e-01   3.8476709e-01  -7.6017364e-02   5.1719555e-02  -6.3925771e-02  -2.0245404e-02   2.6673768e-01   3.2880513e-01   8.6769478e-01   1.0000000e+00   3.2715576e-01   5.1270424e-01   2.1316065e-01   2.4163793e-01   4.7286495e-02   2.5559761e-01   1.1087121e-02   6.5485670e-02   1.3017135e-01   1.3242852e-01  -1.2957776e-01  -1.2555091e-01  -2.0074122e-01  -1.8498767e-01  -2.9140501e-01  -2.7749528e-01  -3.7309591e-01  -1.3572199e-01  -5.2729744e-01  -4.9131923e-01  -5.1276559e-01  -5.1965797e-01  -3.5365029e-01  -3.5684349e-01  -3.8761641e-01  -5.1756132e-01  -4.5327851e-01  -2.6687821e-01  -3.0734278e-01   5.9015825e-02  -1.3333769e-01   1.4230064e-01  -9.6949919e-02  -1.3639521e-01   6.4256571e-02   6.7344927e-02  -3.2871760e-01  -3.0320402e-01   1.6745648e-01   2.5866979e-01   9.3855120e-02   2.1713063e-01   1.3497681e-01   2.0174508e-01   3.2789063e-01   4.0538659e-01   9.9690710e-02   1.0506429e-02  -3.3876902e-02  -1.6874720e-03   2.0870839e-02   9.9644094e-02  -4.2235563e-01  -2.2798381e-01  -1.7467438e-01  -1.8912711e-01  -3.0262267e-01  -1.4958907e-01   1.5491827e-01  -1.8701148e-01   1.8416413e-02  -2.8584285e-01   6.2944701e-02   8.1393251e-02  -7.8634061e-02  -9.0043065e-02  -1.2826614e-01  -2.4982591e-01   1.1412618e-01  -1.0027955e-01   2.2458112e-01   5.8256746e-02   2.0760349e-01   1.9394626e-01  -6.7272215e-02  -1.6235598e-01   1.1817642e-01   6.4774379e-02   9.6903350e-02  -3.9096221e-02  -1.6546759e-01   1.5171169e-01   2.1819741e-01   1.3673545e-01
  -2.0064903e-01   8.8460654e-02  -3.6741005e-01  -1.9185578e-01  -3.3656859e-02  -1.7454229e-01  -3.2027418e-01   1.8558101e-02  -1.5441421e-01  -2.3338682e-01  -2.6689330e-01   5.1119872e-03  -3.3859211e-01  -8.7515873e-02  -2.3242501e-01   1.5285811e-01   4.4390389e-01   5.0995438e-01  -1.7290081e-01   2.6429116e-01   1.1114950e-01   3.5427840e-01  -6.5648901e-02  -7.2455352e-02  -2.2997912e-01  -3.3155907e-01  -1.1102369e-01  -1.1927614e-01   3.6965775e-01   4.8097957e-01   3.2809547e-01   3.2715576e-01   1.0000000e+00   8.9335116e-01  -1.5889330e-01  -1.0615129e-01  -6.5525213e-03   4.8847655e-02   2.1007448e-01   2.1201696e-01   3.9529210e-01   2.8849919e-01  -2.9710169e-01  -2.0443664e-01  -3.4951779e-02   1.6899191e-01  -1.5376314e-01  -1.0155355e-01   5.9083646e-02   2.5991358e-01  -2.7159061e-01  -3.4081742e-01  -9.9839218e-02  -6.5652708e-02   1.4506495e-02   1.2526764e-01   2.0031759e-01   7.6365326e-02  -9.1863469e-02   7.7707550e-02  -2.5868941e-01   3.5418704e-02   4.1275832e-01   5.9321711e-01  -4.6751332e-01  -5.6204002e-01   7.0161928e-02   9.4418837e-04   2.4849484e-01   9.2243086e-02  -2.4451180e-03  -1.3237912e-02   1.7557857e-01   5.2150462e-01   1.4226200e-01   2.5742071e-01   7.2134988e-02   1.6888445e-01   2.7132294e-01   3.0417832e-01   3.6748577e-01   3.0536915e-01   2.8162414e-01   4.4247082e-01  -4.3936319e-01  -9.6469036e-02  -1.0195641e-01  -9.6059494e-02  -5.0821380e-01  -4.2545675e-01  -2.6289327e-01  -5.3439944e-01  -4.5092790e-01  -5.9374623e-01   7.0952690e-02   4.2032937e-02  -1.9569627e-01  -2.2123440e-01   8.5956861e-02  -3.4065393e-01  -1.1154330e-01  -1.2520162e-01  -3.4311116e-02  -1.5799109e-01  -2.3472128e-01  -2.9943718e-01  -2.9823965e-01  -3.5584435e-01  -2.6901328e-02  -1.0947213e-01  -2.6966964e-01  -2.1869007e-01  -3.7563211e-01  -1.2011548e-01  -2.6767292e-01  -2.4301222e-01
  -4.0444536e-01  -1.3522151e-01  -3.7145154e-01  -9.5030110e-02  -6.2570888e-02  -7.0544762e-02  -3.1900452e-01   1.4360638e-01  -9.4852998e-02  -9.5482624e-02  -3.4613040e-01   5.1680031e-02  -3.0033171e-01   5.2834678e-02  -1.4902886e-01   2.6318381e-01   3.1058729e-01   3.8068864e-01  -2.6469796e-01   1.8649589e-01   3.0377529e-02   3.3956755e-01   1.0323454e-01   1.1160240e-01  -2.4765471e-01  -3.2957655e-01  -1.6522136e-01  -1.5841437e-01   3.9250764e-01   5.3843064e-01   4.5455073e-01   5.1270424e-01   8.9335116e-01   1.0000000e+00  -6.4737031e-02  -2.1520958e-03  -4.4082748e-02   5.8935919e-02   1.3328178e-01   1.1490599e-01   3.3900206e-01   2.7473849e-01  -3.7365358e-01  -2.8181120e-01  -1.4669497e-01   2.1638920e-03  -3.0557195e-01  -2.6196384e-01  -6.9964694e-02   1.2087711e-01  -4.0873030e-01  -5.1204568e-01  -2.7645359e-01  -2.6676714e-01  -1.6185473e-01  -1.2263523e-01   6.7760851e-03  -1.4419334e-01  -2.5635175e-01  -1.5820610e-02  -2.6490219e-01   1.9589995e-01   3.5478919e-01   6.2104900e-01  -3.9272155e-01  -4.3683368e-01   1.7303545e-02  -1.7460370e-02   2.3754869e-02  -1.1208561e-01  -1.4933483e-02   3.3256744e-03   1.5842082e-01   5.0185423e-01   1.7111098e-01   2.8865300e-01   2.1853634e-01   3.4517222e-01   1.8500497e-01   1.7950949e-01   2.6546869e-01   2.1830233e-01   2.5370078e-01   3.8998563e-01  -4.7480373e-01  -1.6874201e-01  -1.4330372e-01  -1.7495771e-01  -4.5462748e-01  -3.1695238e-01  -5.8759179e-02  -4.5084353e-01  -2.2644687e-01  -5.4513427e-01   1.1824431e-01   1.2436193e-01  -2.2399779e-01  -1.9532277e-01  -1.3094306e-02  -4.0163365e-01  -4.1026433e-02  -1.2134790e-01   2.3289166e-02  -1.3009868e-01  -1.2090376e-01  -1.7769839e-01  -2.5143384e-01  -3.4708210e-01   5.9812760e-02   1.6430381e-02  -1.8190020e-01  -1.5252740e-01  -2.9574853e-01   2.7401607e-02  -1.0272974e-01  -1.6794555e-01
  -2.8986698e-01  -1.5188629e-01   4.9208908e-01   1.2514353e-01   4.8469765e-03  -2.7006839e-01  -1.3361169e-01  -3.4319093e-01  -2.9695314e-01  -3.2313487e-01  -4.6520642e-01  -5.3179336e-01  -4.0917191e-01  -3.1602010e-01  -2.5979337e-01  -2.7039043e-01  -3.8140031e-01  -2.8784430e-01  -3.8878762e-01  -3.8295090e-01   3.2998793e-01   1.4354492e-01   6.0498862e-01   5.7501939e-01   7.1869368e-01   7.1407587e-01   6.2583917e-01   5.0345697e-01  -6.1250384e-01  -5.7611952e-01   4.1468965e-01   2.1316065e-01  -1.5889330e-01  -6.4737031e-02   1.0000000e+00   8.8751250e-01   5.0080398e-01   5.3420241e-01   3.7030024e-01   3.3166212e-01   1.2644349e-01   2.2235627e-01   3.3438465e-01   3.4834436e-01   4.9242260e-01   3.2826356e-01   2.1057937e-01   1.9205212e-01  -1.5191130e-01   5.2122359e-02  -6.4225269e-03   2.2333862e-02  -3.8533711e-01  -2.2527624e-01   9.9229895e-02   5.8490595e-02  -4.1414345e-01  -2.2437562e-01  -4.2512108e-01  -3.7936590e-01  -4.7819717e-01  -4.0783633e-01  -7.0823729e-01  -5.4756546e-01   7.2736771e-01   4.3638034e-01   7.0904524e-01   6.2778862e-01  -1.7768521e-01  -1.4770233e-01  -7.1027065e-02  -1.6583677e-01  -3.8681196e-01  -4.9233059e-01  -2.5654437e-01  -3.0933950e-01   1.5481186e-01   1.9168280e-01  -3.0327593e-01  -5.4154967e-02  -4.3399775e-01  -6.3688317e-03   1.6135650e-01  -2.4229086e-01   4.3621295e-01   3.3533587e-01   3.5674081e-01   3.9932429e-01   1.5232903e-01   4.9771628e-02   8.5160173e-02   2.2937840e-01   2.2050556e-01   2.6487149e-01  -8.7051462e-02  -1.0345843e-01   2.8644466e-01   2.2442100e-01  -1.8414130e-01  -9.4858881e-02  -8.6524143e-02  -2.3366239e-01  -1.4523747e-01  -1.8997775e-01   1.4355714e-01   2.1409898e-01   1.1967720e-01   3.1141503e-02  -2.5948146e-01  -1.9794845e-02   4.8288873e-01  -5.7104181e-02  -1.8857090e-01  -1.4564788e-01   6.2936680e-02  -2.7780543e-01
  -2.4884400e-01  -1.3344031e-01   2.7411978e-01   1.1057702e-01  -1.8576007e-01  -1.4086400e-01  -2.7242254e-01  -2.7733393e-01  -4.8550820e-01  -3.5878177e-01  -4.8983980e-01  -3.9693582e-01  -4.7228023e-01  -1.6249730e-01  -4.0916889e-01  -2.2122833e-01  -3.2610001e-01  -2.6686340e-01  -5.0236485e-01  -4.1308907e-01   3.1192113e-01   2.7149269e-01   4.5814879e-01   6.0273660e-01   6.5417625e-01   7.5437024e-01   6.2839537e-01   6.0576395e-01  -6.0960904e-01  -5.3525809e-01   3.3808349e-01   2.4163793e-01  -1.0615129e-01  -2.1520958e-03   8.8751250e-01   1.0000000e+00   5.5589099e-01   6.6354958e-01   5.0294412e-01   5.1810944e-01   2.4770180e-01   4.1377494e-01   3.8315845e-01   5.0124681e-01   4.3950373e-01   4.4383739e-01   2.2320404e-01   2.2365987e-01  -1.2613165e-01   1.9635807e-01   1.4646376e-02   1.3890476e-01  -4.2212330e-01  -3.2595328e-01   1.8939810e-01   1.1258928e-01  -3.4854689e-01  -2.0907726e-01  -4.0974347e-01  -2.3572219e-01  -4.2500984e-01  -2.7538049e-01  -6.3904310e-01  -4.5530937e-01   5.8144587e-01   5.1122329e-01   6.8459441e-01   7.8429220e-01  -2.0563296e-01  -1.7361476e-01  -1.6900329e-01  -2.0267629e-01  -4.3038655e-01  -4.1947746e-01  -2.3474937e-01  -2.5099884e-01   2.8841616e-01   3.4649921e-01  -2.6707292e-01  -4.3639241e-02  -4.1358445e-01  -5.2569007e-02   2.0159325e-01  -1.4150404e-01   3.5857460e-01   4.4363861e-01   4.4786130e-01   4.7176357e-01   8.4756916e-02   1.5268971e-01   8.5402296e-03   1.7958192e-02   1.3903560e-01   9.6505572e-02  -1.2782721e-01  -1.3296365e-01   2.9370655e-01   2.7594553e-01  -1.8188653e-01  -1.4632515e-01  -1.9463603e-02  -3.5567818e-01  -1.3217963e-01  -1.9734001e-01   1.7585458e-01   1.4292923e-01   1.4115188e-01   4.6569751e-03  -3.2024191e-01  -4.7958049e-02   4.5356501e-01  -1.1525868e-01  -2.2609256e-01  -1.0992776e-01   1.0839723e-01  -3.3486438e-01
   3.7337855e-02   2.1635297e-01   2.1693584e-02  -2.5687213e-01  -3.3313502e-01  -3.3078328e-01  -5.2398751e-01  -5.5135535e-01  -4.6426426e-01  -4.5533370e-01  -2.9729239e-01  -4.3265250e-01  -2.9754063e-01  -2.4375501e-01  -2.8494673e-01  -2.3080293e-01   2.0783648e-03   3.5471372e-02  -4.3005672e-01  -2.8718990e-01   2.8589040e-01   1.8021987e-01   1.7701115e-01   2.3807074e-01   4.6467961e-01   4.9858379e-01   4.3801644e-01   3.4176345e-01  -3.4196773e-01  -3.5591212e-01   1.7740548e-01   4.7286495e-02  -6.5525213e-03  -4.4082748e-02   5.0080398e-01   5.5589099e-01   1.0000000e+00   7.9373030e-01   7.7128566e-01   7.3487076e-01   5.8785835e-01   5.6269784e-01   3.8367497e-01   4.7360561e-01   5.5200808e-01   4.4832319e-01   4.8809637e-01   4.4917404e-01   2.4884514e-01   1.4056702e-01   1.9200055e-01   2.1057283e-01   1.3867191e-02  -8.0504107e-03   5.8522363e-01   4.6328000e-01   7.6004959e-02   1.0615747e-01  -2.6353330e-01  -2.0469923e-01  -3.8894055e-01  -3.3051216e-01  -3.6784444e-01  -2.9905786e-01   2.3485370e-01   1.5491820e-01   3.5821629e-01   3.8942388e-01   9.0163194e-02   1.0963405e-01  -2.0548047e-01  -2.3575275e-01  -1.8737748e-01  -1.9841275e-01  -8.6735925e-02  -1.2109316e-01   1.1686880e-01   6.7336560e-02   7.0926548e-02   1.9294379e-01  -2.8064874e-02   1.3310520e-01   3.0081590e-01   1.4381509e-01   3.2886934e-01   3.8562283e-01   4.5671353e-01   5.2319878e-01   1.9485422e-01   1.5122684e-01  -2.3456332e-01  -1.2737393e-01  -1.2743150e-01  -5.2946604e-02   4.7521055e-02   8.0547432e-02   5.0815497e-01   4.2385729e-01   1.0490775e-01  -3.5669865e-02  -1.5922657e-01  -3.4193766e-01  -2.0156705e-01  -2.1187939e-01   1.1865631e-01   7.1990089e-02   1.4232875e-03  -1.2445549e-01  -2.6859235e-01   6.5494331e-02   3.7946008e-01  -4.9528113e-02  -2.0127327e-01  -1.7587186e-01  -6.2209673e-03  -3.3454369e-01
  -1.3657538e-01   4.5163038e-02  -6.8229827e-02  -1.4100302e-01  -4.5059701e-01  -1.8499661e-01  -5.6021489e-01  -3.2359818e-01  -5.2250507e-01  -4.0607770e-01  -4.2507827e-01  -2.9586556e-01  -4.5399355e-01  -1.4960940e-01  -4.8132502e-01  -2.4592930e-01  -1.7758064e-02  -1.3989798e-02  -5.4221290e-01  -4.0136945e-01   3.0726392e-01   3.0650962e-01   1.5633208e-01   3.6387844e-01   4.2186501e-01   5.1646971e-01   3.8124339e-01   3.7570004e-01  -3.3137589e-01  -2.6047168e-01   2.9877636e-01   2.5559761e-01   4.8847655e-02   5.8935919e-02   5.3420241e-01   6.6354958e-01   7.9373030e-01   1.0000000e+00   6.8042614e-01   7.6223211e-01   5.4482175e-01   7.0128251e-01   3.1548514e-01   4.6099440e-01   3.3842475e-01   3.4855257e-01   2.9838024e-01   3.0104954e-01  -5.1536847e-02   1.1871714e-01   8.4678013e-03   1.4989973e-01  -2.4370879e-01  -2.7507058e-01   4.0576165e-01   3.0773615e-01  -8.9089856e-02  -6.9409444e-02  -3.4006175e-01  -1.3944280e-01  -4.0552303e-01  -2.0788512e-01  -3.9951763e-01  -2.1336062e-01   2.2268908e-01   2.3715604e-01   4.3740802e-01   5.5950876e-01  -5.5588788e-02   3.2424091e-02  -1.7052506e-01  -2.0424358e-01  -1.9776549e-01  -1.4438604e-01  -8.7106276e-02  -7.8749252e-02   2.6110730e-01   2.9460927e-01   1.0959712e-01   1.2674399e-01  -8.0180991e-02   9.5776237e-02   2.8940863e-01   1.2951793e-01   1.9557267e-01   4.1655327e-01   4.2875047e-01   4.1154343e-01   8.9397773e-02   2.0182556e-01  -1.7054871e-01  -1.7240725e-01  -8.2772955e-02  -1.0728175e-01  -9.9599503e-03   6.1064562e-02   3.5203372e-01   3.4793643e-01  -7.6224785e-03  -1.2139054e-01  -1.1426149e-02  -3.8906911e-01  -2.2726463e-02  -2.2047808e-01   1.8169599e-01   6.6922589e-02   1.2973447e-01  -2.8041697e-02  -2.6766312e-01  -1.7469284e-02   3.6086213e-01  -6.8221053e-02  -2.4862389e-01  -1.0616291e-01   6.6426087e-02  -2.4964601e-01
   1.0828293e-01   3.3894100e-01  -1.2501863e-01  -2.2808460e-01  -3.9282547e-01  -2.6781499e-01  -4.9583121e-01  -4.0931521e-01  -5.1474047e-01  -4.7301557e-01  -3.2483952e-01  -3.3502187e-01  -3.1032119e-01  -1.4747136e-01  -4.1377189e-01  -2.3435434e-01  -8.7947757e-03   9.8490082e-02  -4.5359659e-01  -2.1510772e-01   2.1400214e-01   2.7755009e-01  -2.1558742e-02   1.5066534e-01   3.0075040e-01   3.5657664e-01   3.4438162e-01   3.3255439e-01  -3.7630254e-01  -2.7969563e-01   6.7892119e-02   1.1087121e-02   2.1007448e-01   1.3328178e-01   3.7030024e-01   5.0294412e-01   7.7128566e-01   6.8042614e-01   1.0000000e+00   8.8677571e-01   7.6282534e-01   7.3554137e-01   3.5330167e-01   4.0250087e-01   5.1076462e-01   4.7277487e-01   4.8860060e-01   4.0323741e-01   3.2207007e-01   2.3169233e-01   1.2710676e-01   2.1682220e-01  -4.6599016e-02  -4.4764063e-02   6.9343426e-01   5.4461237e-01   2.2455484e-01   2.2867535e-01  -1.1151401e-01   5.1779268e-02  -2.8177836e-01  -1.5308631e-01  -2.5915956e-01  -1.2193789e-01   7.2898085e-02   1.0946872e-01   3.9245127e-01   4.7627220e-01   2.4145273e-01   2.6116483e-01  -1.8963430e-01  -2.5981272e-01  -2.1125051e-01  -8.6325136e-02  -1.3097736e-01  -1.0316706e-01   1.5515547e-01   2.0640720e-01  -1.3247418e-02   2.3401099e-01  -1.0739474e-02   1.2507600e-01   5.0275276e-01   2.3670185e-01   2.4318500e-01   4.6228812e-01   5.4045089e-01   4.8416114e-01   1.6941884e-01   1.4426668e-01  -3.6189814e-01  -3.0751021e-01  -2.9065148e-01  -2.6715956e-01  -2.4119997e-01  -2.3083028e-01   3.0907560e-01   1.6946467e-01  -5.4661597e-03  -2.8774045e-01  -7.8949809e-02  -3.4152779e-01  -2.7531686e-01  -3.0254963e-01  -1.6609974e-01  -1.7866186e-01  -5.6963928e-02  -2.5092481e-01  -6.0380781e-01  -2.8732697e-01   7.5035150e-02  -3.9297209e-01  -4.0859205e-01  -3.6038967e-01  -2.3669642e-01  -4.0126448e-01
   1.3025343e-01   3.7388456e-01  -1.3964190e-01  -1.7481474e-01  -4.4087676e-01  -2.0077570e-01  -5.2736574e-01  -3.6421664e-01  -5.9116820e-01  -5.5014531e-01  -3.3422256e-01  -3.1965868e-01  -3.7866482e-01  -1.4677558e-01  -4.9381558e-01  -3.0030096e-01   6.5529159e-02   1.0285838e-01  -4.8437242e-01  -2.3567782e-01   3.4941245e-01   3.8515977e-01  -1.0246870e-01   1.6829558e-01   3.6107341e-01   4.8628499e-01   4.3130897e-01   4.5507946e-01  -3.6557931e-01  -2.8892237e-01   9.1685060e-02   6.5485670e-02   2.1201696e-01   1.1490599e-01   3.3166212e-01   5.1810944e-01   7.3487076e-01   7.6223211e-01   8.8677571e-01   1.0000000e+00   7.0777205e-01   8.0471710e-01   3.7545843e-01   5.2904477e-01   4.8998775e-01   5.1651719e-01   4.4827525e-01   4.2794432e-01   2.7944398e-01   3.0988382e-01   2.3557450e-01   3.7781269e-01  -4.7391233e-02  -3.9568286e-02   7.0476571e-01   6.3853372e-01   2.2827860e-01   2.2750631e-01  -9.9922715e-02   5.8525918e-02  -2.9099805e-01  -1.9478579e-01  -2.8267432e-01  -1.6004640e-01   3.3414955e-02   1.1899711e-01   4.1042428e-01   5.5457395e-01   2.0919496e-01   2.4976817e-01  -2.6626899e-01  -3.1696313e-01  -2.5944015e-01  -1.1301690e-01  -1.6470056e-01  -1.8207427e-01   5.0662921e-02   1.2007313e-01   1.0242622e-01   2.6128515e-01   4.9279386e-02   2.0082826e-01   4.2341996e-01   3.2410043e-01   2.6322428e-01   5.7639831e-01   5.2312513e-01   5.8971715e-01   1.0426783e-01   2.1188156e-01  -4.6834968e-01  -3.9726115e-01  -4.0890739e-01  -3.5964923e-01  -2.2524789e-01  -1.7936230e-01   2.8531687e-01   1.9580259e-01  -1.2796286e-02  -1.9215115e-01  -8.5899557e-02  -4.2642254e-01  -2.1679091e-01  -2.9176934e-01  -8.1791082e-02  -1.6312612e-01  -8.8230555e-02  -2.3809356e-01  -4.5332435e-01  -2.6796349e-01   7.1619392e-03  -3.8250726e-01  -4.4696095e-01  -3.2331380e-01  -1.8237075e-01  -3.5282519e-01
  -1.1394881e-01   1.5179375e-01  -2.9467107e-01  -2.9884064e-01  -3.5670297e-01  -1.4699419e-01  -5.5170887e-01  -2.3622749e-01  -3.4740141e-01  -3.0738054e-01  -3.5777260e-01  -2.3342753e-01  -3.1334388e-01  -7.1138152e-02  -3.0427875e-01  -4.6682309e-02   1.5421019e-01   1.9200409e-01  -3.8643476e-01   9.3101075e-03   2.9553693e-01   4.6985719e-01  -8.2792856e-02   5.7204915e-02   7.4719124e-02   5.2081851e-02   1.6085667e-01   1.7790001e-01  -3.2934479e-02   8.4075986e-02   1.3733744e-01   1.3017135e-01   3.9529210e-01   3.3900206e-01   1.2644349e-01   2.4770180e-01   5.8785835e-01   5.4482175e-01   7.6282534e-01   7.0777205e-01   1.0000000e+00   8.1106505e-01   2.5549283e-02   1.4153518e-01   1.7936223e-01   1.6090584e-01   9.7202591e-02   1.2211636e-01   1.6363932e-01   7.9033790e-02  -9.6583042e-02  -5.5106848e-02  -1.4445636e-01  -1.5285414e-01   4.3311573e-01   3.1179493e-01   1.1931331e-01   7.9374929e-02  -1.4435110e-01   3.5874232e-02  -3.0166145e-01  -3.9982245e-02  -4.8514086e-02   2.0147043e-01  -2.2922910e-01  -1.6572071e-01   1.6182759e-01   1.9675246e-01   1.7209742e-01   2.0461417e-01  -6.6822978e-02  -9.9122332e-02   1.1201105e-02   2.2458076e-01   8.5585028e-05   1.0105161e-01   2.4981280e-01   3.4249418e-01   2.1683245e-01   1.9946976e-01   1.4723337e-01   1.2836372e-01   6.1607882e-01   4.9433452e-01  -2.7872796e-02   2.5827592e-01   2.7212509e-01   2.1761502e-01  -4.0325683e-02   4.3916520e-02  -2.5383084e-01  -3.2866786e-01  -2.6958203e-01  -3.7957455e-01  -2.0564264e-01  -6.8352474e-02  -5.5101664e-02  -9.4455038e-02   2.5280277e-02  -2.8948136e-01  -3.5570669e-02  -2.0083414e-01  -1.0176380e-01  -2.2575927e-01  -1.7980922e-01  -2.2234275e-01  -9.4799865e-02  -2.4473986e-01  -3.0350489e-01  -3.3753694e-01  -1.4934931e-01  -2.8419111e-01  -3.6586025e-01  -2.1854014e-01  -2.4789333e-01  -3.3528444e-01
  -1.0046055e-01   1.2521129e-01  -3.5679757e-01  -2.7046282e-01  -4.0349390e-01  -3.8290762e-02  -5.4447048e-01  -1.7249429e-01  -4.4154184e-01  -3.0420946e-01  -3.4345098e-01  -1.4055017e-01  -3.3151218e-01   2.9399697e-02  -3.6578312e-01  -8.2529224e-02   1.3154218e-01   1.6523831e-01  -5.0640343e-01  -1.8084249e-01   2.6716824e-01   4.2775636e-01  -1.2414523e-01   1.5474669e-01   1.3591314e-01   2.5250845e-01   2.6720802e-01   3.6363778e-01  -1.3295440e-01   1.6318300e-02   9.5732078e-02   1.3242852e-01   2.8849919e-01   2.7473849e-01   2.2235627e-01   4.1377494e-01   5.6269784e-01   7.0128251e-01   7.3554137e-01   8.0471710e-01   8.1106505e-01   1.0000000e+00   1.3682552e-01   3.2720798e-01   2.2012321e-01   2.8433954e-01   1.3858411e-01   1.5940508e-01   8.8061909e-02   1.5771281e-01  -9.5540787e-03   5.3958242e-02  -1.9211471e-01  -1.9638752e-01   4.2566619e-01   3.1899406e-01   7.8518890e-02   3.7078409e-02  -2.2060067e-01   2.4203972e-02  -2.4032456e-01   7.0911146e-02  -8.1666018e-02   1.2603680e-01  -7.8522662e-02   6.4061735e-02   2.1125225e-01   3.3965449e-01   2.2549597e-02   3.8533365e-02  -2.3289066e-01  -2.5937109e-01  -1.1483067e-01   1.6136420e-01  -6.2882671e-02   1.1457441e-01   3.0272778e-01   3.9124655e-01   2.3039733e-01   2.1319638e-01   1.1812794e-01   1.5091403e-01   5.5878721e-01   5.0194624e-01   8.7260963e-02   4.0009186e-01   3.8966820e-01   3.8223339e-01  -1.9004229e-02   2.3386656e-01  -3.2355763e-01  -3.7538158e-01  -2.5152241e-01  -3.9412522e-01  -2.3609381e-01  -9.2941877e-02  -4.4910674e-02  -5.6824098e-02  -9.6039134e-02  -2.7759820e-01  -4.9326526e-03  -3.3511188e-01  -8.9856689e-02  -2.6491412e-01  -1.2311048e-01  -1.5442544e-01  -1.5729997e-03  -1.9481178e-01  -3.2706405e-01  -3.0657802e-01  -1.2037188e-01  -3.2299463e-01  -3.8050903e-01  -1.9862178e-01  -1.5928288e-01  -3.1882891e-01
   2.4850147e-01   2.7411963e-01   2.2246587e-01  -7.1936916e-02  -1.0189262e-01  -2.2956233e-01  -1.2429199e-01  -4.0249199e-01  -2.3493639e-01  -2.9941211e-01  -4.6550626e-03  -3.7100450e-01  -9.5042010e-02  -2.0647793e-01  -1.8698074e-01  -3.5487267e-01   1.0620172e-03  -1.0408449e-02  -7.2628616e-02  -3.1241335e-01   2.0082015e-01   1.0697481e-02   4.3261997e-02   8.7874961e-02   4.1692047e-01   5.0305233e-01   3.5293321e-01   2.3121412e-01  -3.6502689e-01  -3.9361451e-01  -2.2036024e-02  -1.2957776e-01  -2.9710169e-01  -3.7365358e-01   3.3438465e-01   3.8315845e-01   3.8367497e-01   3.1548514e-01   3.5330167e-01   3.7545843e-01   2.5549283e-02   1.3682552e-01   1.0000000e+00   7.9818731e-01   7.3765727e-01   5.9649845e-01   8.2168141e-01   8.1180145e-01   4.3243165e-01   2.6583808e-01   5.0649765e-01   4.7223256e-01   2.2442392e-01   2.4695348e-01   4.5961390e-01   5.2634964e-01   1.6587394e-01   1.7380669e-01  -7.3274196e-02  -1.0469323e-01  -2.4788488e-01  -2.9786700e-01  -4.0550222e-01  -5.0686642e-01   3.3079211e-01   3.0177862e-01   2.9789753e-01   3.7843656e-01   1.4881818e-01   1.5225428e-01  -1.2016852e-01  -3.0900356e-01  -1.5155230e-01  -2.5171650e-01  -6.5971082e-02  -1.1940649e-01   8.0298058e-02  -5.3589925e-02  -9.3338153e-02   2.4192995e-01  -8.3267693e-02   6.5627492e-02  -5.5722184e-02  -2.5966244e-01   3.3248095e-01   1.8068901e-01   2.6413230e-01   3.3326573e-01   1.7201010e-01   4.4754795e-02  -2.1149430e-01   2.8002917e-02  -1.0787116e-01   1.0781975e-01  -8.8239555e-03  -1.0930315e-01   5.9970717e-01   4.8785392e-01   2.6752606e-01   3.7327528e-01  -2.1880345e-01  -2.8255593e-01  -1.6215456e-01  -1.0764379e-01   3.8930140e-02  -3.6850082e-02   3.9960131e-02   1.1881897e-01  -2.3062324e-01   9.2323653e-02   4.9800489e-01   1.4211235e-01   2.9899769e-02  -1.2586289e-01  -7.3433382e-03  -2.7583987e-01
   2.0277297e-01   3.5840259e-01   1.2669090e-01  -7.4319912e-02  -2.7483377e-01  -2.9325614e-01  -3.0192250e-01  -4.6336466e-01  -4.5287644e-01  -4.7034833e-01  -1.6457152e-01  -3.3668918e-01  -2.7662746e-01  -1.9819471e-01  -2.8625904e-01  -2.7061050e-01   5.6550041e-02   4.2470520e-02  -2.5457892e-01  -2.7458635e-01   2.9108919e-01   7.6517496e-02   2.0426121e-02   1.9918919e-01   5.2758649e-01   6.1923866e-01   5.3993613e-01   4.4988676e-01  -3.8517443e-01  -3.9611816e-01   4.0353911e-03  -1.2555091e-01  -2.0443664e-01  -2.8181120e-01   3.4834436e-01   5.0124681e-01   4.7360561e-01   4.6099440e-01   4.0250087e-01   5.2904477e-01   1.4153518e-01   3.2720798e-01   7.9818731e-01   1.0000000e+00   6.6108457e-01   7.0396218e-01   6.9465883e-01   7.9065670e-01   3.7511704e-01   3.7885611e-01   5.6752659e-01   5.9811306e-01   2.3110507e-01   2.3375814e-01   5.2020133e-01   6.1005277e-01   1.9676212e-01   2.8046390e-01  -1.0450463e-01  -5.1254413e-02  -3.2605995e-01  -3.1779946e-01  -3.5330096e-01  -4.1535359e-01   2.7079215e-01   3.0175405e-01   3.8232911e-01   5.3832922e-01   1.7556916e-01   1.8831232e-01  -3.1977529e-01  -4.2314987e-01  -3.5490814e-01  -3.3276476e-01  -2.3504682e-01  -2.8821508e-01   8.3686768e-03  -1.0292771e-02   6.8251034e-02   2.6360127e-01   1.5637194e-02   2.1807165e-01   1.4312381e-02  -1.6202276e-02   3.7063999e-01   4.7940150e-01   3.1247315e-01   4.9892882e-01   7.0082928e-02   7.7307197e-02  -3.8030393e-01  -1.7597536e-01  -2.1562270e-01  -3.4048068e-02  -9.2238364e-03  -6.7725807e-02   4.9882738e-01   4.0525680e-01   1.9356094e-01   3.2002099e-01  -2.0320018e-01  -4.1596035e-01  -1.9533333e-01  -1.5796522e-01   1.4717016e-01  -1.3175524e-02   1.0384899e-03   4.0873221e-02  -1.6881069e-01   4.7440232e-02   3.2174745e-01   5.4860115e-02  -7.4545869e-02  -1.1946636e-01   4.4649297e-03  -2.9251974e-01
   2.4128996e-01   4.5006309e-01   2.5337865e-01  -1.9027816e-01   1.0526311e-01  -4.4210970e-01  -2.2917331e-01  -6.1580310e-01  -1.9593716e-01  -4.6059402e-01  -3.2896565e-02  -4.8151256e-01  -1.1512514e-01  -3.0609618e-01  -1.1120079e-01  -3.2351565e-01   1.4180993e-01   2.3980378e-01  -1.8466707e-01  -2.3717458e-01   3.1469999e-01   2.9140463e-02   1.5275022e-01   9.2116253e-02   5.7516227e-01   5.4069923e-01   5.6828768e-01   3.6032456e-01  -3.6569090e-01  -3.7968032e-01   4.8733261e-02  -2.0074122e-01  -3.4951779e-02  -1.4669497e-01   4.9242260e-01   4.3950373e-01   5.5200808e-01   3.3842475e-01   5.1076462e-01   4.8998775e-01   1.7936223e-01   2.2012321e-01   7.3765727e-01   6.6108457e-01   1.0000000e+00   7.7125413e-01   7.9872191e-01   7.7902345e-01   6.5689911e-01   3.9834799e-01   4.9457782e-01   3.5102901e-01   2.3043966e-01   2.9705699e-01   6.3188308e-01   6.3863856e-01   2.6466370e-01   2.7688095e-01  -1.6397801e-01  -3.1785614e-01  -3.8132237e-01  -4.6982418e-01  -3.2750102e-01  -4.3578631e-01   4.1223799e-01   2.0530162e-01   3.7180660e-01   3.1404119e-01   2.3677326e-01   1.7855667e-01  -2.3824685e-01  -4.5186655e-01  -1.7152321e-01  -2.1637335e-01  -1.0566668e-01  -1.7731258e-01  -2.0589025e-01  -2.8688323e-01  -1.3436981e-02   4.3774033e-01   1.1175131e-01   4.2388153e-01   1.0282010e-01  -9.8143997e-03   5.3956043e-01   3.5374261e-01   4.3283589e-01   5.3778989e-01   2.5681524e-01  -1.5694052e-02  -4.4312228e-01  -1.0622465e-01  -3.0954095e-01  -2.9462877e-02  -3.8483211e-02  -1.3617279e-01   5.5480984e-01   3.7419579e-01   1.6024168e-01   1.2299503e-01  -4.2012292e-01  -4.2355494e-01  -3.0219937e-01  -2.9167588e-01  -1.0007151e-01  -1.3050253e-01  -1.9327367e-01  -2.1983594e-01  -3.5535689e-01   1.9809235e-02   3.4090115e-01  -8.5971725e-02  -2.0191974e-01  -3.5894857e-01  -2.4696748e-01  -4.9892124e-01
   1.5838893e-01   3.2758101e-01  -4.3186442e-02  -2.2270062e-01  -1.4364145e-01  -2.9423776e-01  -3.4495315e-01  -4.9762003e-01  -4.3486077e-01  -4.7182231e-01  -1.5426938e-01  -3.6231939e-01  -2.9021635e-01  -2.2758730e-01  -3.4813345e-01  -2.9489800e-01   2.7709123e-01   2.8712690e-01  -3.2914867e-01  -2.6543396e-01   2.3151456e-01   1.3808896e-01  -8.6415546e-02   2.5782916e-02   4.0432792e-01   4.6926985e-01   4.7059147e-01   3.9179907e-01  -2.7429404e-01  -2.5950623e-01  -3.3921303e-02  -1.8498767e-01   1.6899191e-01   2.1638920e-03   3.2826356e-01   4.4383739e-01   4.4832319e-01   3.4855257e-01   4.7277487e-01   5.1651719e-01   1.6090584e-01   2.8433954e-01   5.9649845e-01   7.0396218e-01   7.7125413e-01   1.0000000e+00   6.9077160e-01   7.1216048e-01   5.5119986e-01   7.8110442e-01   5.2185013e-01   4.6583040e-01   2.7659022e-01   2.7439182e-01   5.8649816e-01   6.4456779e-01   3.0241555e-01   2.7625700e-01  -1.0980735e-02   3.6749550e-03  -2.5060334e-01  -2.7052836e-01  -7.2480511e-02  -1.7996766e-01   1.9389586e-01   1.7711563e-01   4.1199922e-01   4.9654929e-01   2.2404133e-01   1.5471865e-01  -3.7468963e-01  -4.1192287e-01  -3.1142315e-01  -1.7065188e-01  -2.4763119e-01  -1.9042191e-01  -6.8888965e-02  -1.2102385e-01   1.5074879e-01   4.2594785e-01   1.9330250e-01   3.7029259e-01   9.2045768e-02   7.1818671e-02   2.9908394e-01   3.9689747e-01   4.3929053e-01   5.1746856e-01  -2.0839740e-02  -5.0862635e-02  -4.0508003e-01  -3.2497408e-01  -3.5799602e-01  -1.9921195e-01   6.1820193e-02  -7.6802096e-02   5.0824884e-01   3.3712390e-01   2.8223504e-01   1.4191714e-01  -1.9638608e-01  -3.9986872e-01  -1.5250079e-01  -1.3009263e-01  -1.8841569e-02  -2.0484265e-01  -1.0163799e-01  -1.1026371e-01  -2.7820968e-01   5.1899293e-02   2.7339958e-01  -1.4442141e-03  -9.3369963e-02  -2.0063043e-01  -1.4641807e-01  -4.9747642e-01
   4.7688178e-01   5.6784219e-01   9.7977644e-02  -2.2387681e-01  -9.7787639e-02  -3.1942237e-01  -2.1283879e-01  -5.3918354e-01  -2.4024828e-01  -3.9103686e-01   1.3730349e-01  -3.3630192e-01  -2.2324292e-02  -2.9099277e-01  -1.5229036e-01  -4.4160222e-01   2.2149394e-01   2.8199173e-01  -1.0142253e-01  -3.1409532e-01   1.5264619e-01  -5.4620560e-02  -9.8043084e-02  -7.9492761e-02   3.8748675e-01   4.0651587e-01   3.4334468e-01   2.1105093e-01  -2.5590138e-01  -3.3906808e-01  -1.5490223e-01  -2.9140501e-01  -1.5376314e-01  -3.0557195e-01   2.1057937e-01   2.2320404e-01   4.8809637e-01   2.9838024e-01   4.8860060e-01   4.4827525e-01   9.7202591e-02   1.3858411e-01   8.2168141e-01   6.9465883e-01   7.9872191e-01   6.9077160e-01   1.0000000e+00   9.0520579e-01   6.0885026e-01   3.6119352e-01   6.0904258e-01   5.2601135e-01   5.2541544e-01   4.7536588e-01   6.8678481e-01   7.1687952e-01   5.1881552e-01   4.5270277e-01   5.3815981e-02  -5.5969684e-02  -1.7176274e-01  -3.1013490e-01  -1.7575999e-01  -3.9534194e-01   2.0529955e-01   1.7082289e-01   1.7831189e-01   2.5082297e-01   2.8820666e-01   2.5206012e-01  -2.1421683e-01  -3.3780861e-01  -7.1479067e-02  -2.0500547e-01  -2.6631595e-02  -1.1665764e-01  -1.7274295e-01  -3.1742097e-01   5.5138468e-02   4.5363359e-01   1.8473592e-01   3.2626839e-01  -8.5098396e-03  -1.4957579e-01   3.7900445e-01   2.2678236e-01   4.4402784e-01   4.3016013e-01   2.6300162e-01  -9.1467932e-03  -4.0624555e-01  -9.7213041e-02  -2.9268848e-01   5.3352268e-03   2.3017246e-02  -1.1061588e-01   6.9774086e-01   5.1746039e-01   3.6004972e-01   3.1409512e-01  -2.7613268e-01  -2.7940037e-01  -2.5769089e-01  -2.0380504e-01  -1.1898633e-01  -2.4684447e-01  -1.1469091e-01  -3.4420427e-02  -3.6919866e-01   1.1185168e-01   3.9844010e-01   1.8551216e-02  -6.6057215e-02  -3.0070729e-01  -2.1810512e-01  -4.4280894e-01
   4.2321720e-01   5.4064680e-01   9.2204112e-02  -2.1183677e-01  -8.0450122e-02  -3.1853671e-01  -2.1317318e-01  -5.0029312e-01  -2.1138296e-01  -3.8080630e-01   7.4011449e-02  -3.4398257e-01  -6.1219029e-02  -2.5596293e-01  -1.6459077e-01  -3.9146577e-01   2.3364058e-01   2.7576916e-01  -1.1024618e-01  -3.0949612e-01   1.6508206e-01  -3.2564554e-02  -1.1034099e-01  -6.6561823e-02   3.8794367e-01   4.0267826e-01   3.9416037e-01   2.7267659e-01  -2.5255047e-01  -3.0686668e-01  -1.4523972e-01  -2.7749528e-01  -1.0155355e-01  -2.6196384e-01   1.9205212e-01   2.2365987e-01   4.4917404e-01   3.0104954e-01   4.0323741e-01   4.2794432e-01   1.2211636e-01   1.5940508e-01   8.1180145e-01   7.9065670e-01   7.7902345e-01   7.1216048e-01   9.0520579e-01   1.0000000e+00   6.4350220e-01   4.2765680e-01   6.8791734e-01   5.4888178e-01   5.2393322e-01   5.3225438e-01   6.9225134e-01   7.7209621e-01   4.6670797e-01   3.8489150e-01   2.8651721e-02  -1.0061626e-01  -2.3745268e-01  -3.3844215e-01  -2.1364588e-01  -3.9138188e-01   1.7622958e-01   1.6617263e-01   1.7234894e-01   2.5017293e-01   2.9251636e-01   2.7869414e-01  -2.2718510e-01  -3.5970641e-01  -9.9945048e-02  -1.6642409e-01  -6.6626285e-02  -1.4750660e-01  -1.4991160e-01  -2.9665994e-01   7.1646672e-02   4.1465791e-01   1.6678899e-01   3.1659207e-01  -2.5588697e-02  -9.1633294e-02   3.7626925e-01   2.3788028e-01   3.6963274e-01   4.1873655e-01   2.0320952e-01  -8.9169282e-03  -4.0483279e-01  -1.0042555e-01  -2.5216204e-01   2.8248809e-02   2.0683971e-02  -1.2192116e-01   6.3035526e-01   4.6539103e-01   4.0277163e-01   3.9158468e-01  -2.3163147e-01  -2.7044515e-01  -1.8280188e-01  -1.4697000e-01  -7.9701947e-02  -2.5615515e-01  -1.2639253e-01  -2.5874326e-02  -3.0137504e-01   8.0503620e-02   3.7885847e-01   1.0479509e-01  -8.2821129e-03  -2.6939609e-01  -2.2624396e-01  -4.5786480e-01
   4.8276252e-01   5.4957594e-01  -1.1784667e-01  -2.9246183e-01   1.4667282e-01  -1.6059576e-01  -1.2365469e-01  -3.2940549e-01   7.2379794e-02  -1.6782756e-01   2.8946830e-01  -5.6073198e-02   2.9582929e-01   8.2601843e-02   1.9278832e-01  -6.6057776e-02   2.8330441e-01   3.1569987e-01   2.6652736e-02  -1.6706262e-02   4.9114886e-02  -2.2913894e-02  -2.7057367e-01  -2.8820231e-01   7.1581422e-02   5.8085774e-02   1.7635410e-01   8.6617711e-02   5.7283939e-03  -2.6990547e-02  -2.8347668e-01  -3.7309591e-01   5.9083646e-02  -6.9964694e-02  -1.5191130e-01  -1.2613165e-01   2.4884514e-01  -5.1536847e-02   3.2207007e-01   2.7944398e-01   1.6363932e-01   8.8061909e-02   4.3243165e-01   3.7511704e-01   6.5689911e-01   5.5119986e-01   6.0885026e-01   6.4350220e-01   1.0000000e+00   4.6895773e-01   6.0165790e-01   3.6704033e-01   5.5077174e-01   4.8738458e-01   6.6662513e-01   6.1985593e-01   5.3109421e-01   3.6673448e-01   2.3585624e-01  -4.2994138e-02   7.3644225e-02  -6.8428206e-02   1.4250444e-01  -7.1862801e-02  -8.3410717e-02   1.4560507e-02  -1.5313150e-01  -1.4485617e-01   3.1461354e-01   2.4364892e-01  -2.4162669e-01  -3.4341217e-01   3.7251285e-02   8.4106211e-02   4.5065661e-02  -6.1509548e-02  -3.0090257e-01  -4.0399693e-01   3.0982076e-02   3.4386334e-01   3.4020237e-01   3.4163183e-01   6.8762771e-02   1.8960389e-01   3.3543007e-01   2.1087395e-01   2.7316384e-01   3.2122951e-01   3.4056404e-01   1.7347385e-01  -4.6113230e-01  -2.5239485e-01  -3.5643895e-01  -1.9131626e-01  -6.3580646e-02  -1.8039099e-01   2.9887867e-01   1.1193009e-01   1.9650258e-01   9.6550835e-02  -2.8186998e-01  -2.4092430e-01  -2.1494433e-01  -1.5041250e-01  -2.8124882e-01  -3.1268614e-01  -2.7730883e-01  -2.4607465e-01  -2.9742593e-01  -1.5524001e-02  -5.0341087e-02  -1.5077596e-01  -4.8875728e-02  -3.3297452e-01  -3.5647013e-01  -3.5782393e-01
   6.7900731e-02   6.9632741e-02  -2.7756006e-01  -1.7823009e-01  -2.4712451e-01  -1.0219748e-02  -3.0426238e-01  -1.6559589e-01  -3.1037130e-01  -2.1092895e-01  -1.5579082e-01  -9.9833977e-02  -2.1927328e-01   2.0129940e-02  -4.0412511e-01  -2.5343997e-01   2.5557831e-01   1.5674957e-01  -3.6499801e-01  -2.9055596e-01  -2.4861547e-03   1.0094300e-01  -3.6252042e-01  -1.3209153e-01   2.7347446e-02   1.3777007e-01   8.4489900e-02   1.2159382e-01  -9.1059574e-02  -7.2109960e-02  -1.0755382e-01  -1.3572199e-01   2.5991358e-01   1.2087711e-01   5.2122359e-02   1.9635807e-01   1.4056702e-01   1.1871714e-01   2.3169233e-01   3.0988382e-01   7.9033790e-02   1.5771281e-01   2.6583808e-01   3.7885611e-01   3.9834799e-01   7.8110442e-01   3.6119352e-01   4.2765680e-01   4.6895773e-01   1.0000000e+00   4.5900112e-01   4.2050197e-01   3.2192497e-01   2.3522854e-01   4.3425060e-01   4.6107595e-01   2.2212240e-01   7.6597378e-02   2.4981612e-01   2.6979438e-01   5.1417526e-02   3.8403277e-02   1.3761081e-01   1.0170914e-01  -1.0212910e-01   8.8565307e-02   2.6883706e-01   3.7621986e-01   1.2050342e-01   9.3046838e-02  -4.5245410e-01  -3.4013814e-01  -3.2641399e-01  -9.2413819e-02  -2.9037278e-01  -2.1687358e-01   2.0756506e-02  -2.3027362e-02   1.7292353e-01   2.2859127e-01   2.0455606e-01   1.8724678e-01  -1.7910673e-02   4.0239516e-02  -1.3758864e-02   2.3940735e-01   2.1850767e-01   2.0661280e-01  -8.7028750e-02   6.8319921e-02  -1.4717302e-01  -2.6091486e-01  -2.0751460e-01  -1.6570705e-01   8.9869619e-02  -5.7347648e-03   2.9418295e-01   2.1281255e-01   3.5596034e-01   1.6764976e-01   1.1669326e-01  -1.0709864e-01   1.3755771e-01   1.5549553e-01   1.0061015e-01  -1.6665870e-01  -6.6020964e-03   7.7825022e-02  -1.2278467e-01   9.9701979e-02   1.1095319e-01   5.5676555e-02   1.5044928e-01   3.7968208e-02   2.2172638e-02  -2.4352197e-01
   4.9382716e-01   4.0607242e-01   2.1615490e-01  -2.0321135e-02   6.5752900e-02  -1.2979765e-01   1.4092469e-01  -2.9125509e-01  -1.7854721e-02  -2.0182569e-01   1.7098624e-01  -1.7439717e-01   1.9612309e-01  -1.0055855e-01  -3.4715855e-02  -3.9211925e-01   8.0294317e-02   1.5541684e-02  -7.5365935e-02  -3.6050731e-01   3.4299411e-02  -1.8244873e-01  -2.6955221e-01  -1.5551813e-01   2.8302259e-01   3.2768648e-01   3.1482666e-01   2.6757005e-01  -3.1068485e-01  -4.5148045e-01  -4.3265848e-01  -5.2729744e-01  -2.7159061e-01  -4.0873030e-01  -6.4225269e-03   1.4646376e-02   1.9200055e-01   8.4678013e-03   1.2710676e-01   2.3557450e-01  -9.6583042e-02  -9.5540787e-03   5.0649765e-01   5.6752659e-01   4.9457782e-01   5.2185013e-01   6.0904258e-01   6.8791734e-01   6.0165790e-01   4.5900112e-01   1.0000000e+00   8.0218654e-01   6.7310375e-01   6.4180163e-01   6.3627495e-01   7.1920099e-01   4.1929125e-01   4.0754797e-01   4.8575127e-01   1.9748088e-01   2.1233946e-01  -1.0324304e-01  -8.7772551e-02  -3.3686578e-01   1.8344656e-01   3.0038830e-01   1.5856689e-01   2.1668857e-01   1.0664246e-01   1.6992634e-01  -3.2114237e-01  -3.9343146e-01  -2.4163564e-01  -3.3238965e-01  -2.4453054e-01  -3.5236718e-01  -2.4341140e-01  -3.6603650e-01  -3.1094818e-02   1.2964334e-01   6.0293280e-02   1.0635117e-01  -1.5485881e-01  -1.3554500e-01   4.5900882e-01   3.9138242e-01   2.6649605e-01   3.8231756e-01   3.9582114e-01   2.9338928e-01  -3.0248065e-01   5.7745395e-02  -1.4994816e-01   1.7933752e-01  -1.1159311e-01  -2.0619064e-01   3.3235339e-01   2.2684719e-01   2.4104069e-01   4.8673851e-01  -8.5267066e-02  -3.1654573e-02  -1.8360573e-01  -4.1265383e-02  -1.6478951e-02  -1.4255388e-01  -2.5341980e-02   1.6335561e-01  -1.5071194e-01   8.4812310e-03   4.9503834e-02  -3.6388236e-02   1.0877632e-01  -2.0386287e-01  -1.2879217e-01  -1.9225765e-01
   5.4807335e-01   4.3092857e-01   1.7333073e-01   8.1223718e-02  -1.7450909e-01  -4.3936550e-02   5.3665263e-02  -2.3934944e-01  -2.4798718e-01  -2.7528176e-01   1.0268658e-01  -9.1247486e-02   4.0194207e-02  -8.3919295e-02  -2.4849578e-01  -4.3918569e-01  -4.4655596e-02  -1.0171637e-01  -4.7977656e-02  -2.6960143e-01   1.2937868e-01  -5.9117641e-02  -3.3689095e-01  -1.4305438e-01   3.4761233e-01   4.5833486e-01   3.1614206e-01   3.2919898e-01  -4.3477365e-01  -5.4254478e-01  -4.0400354e-01  -4.9131923e-01  -3.4081742e-01  -5.1204568e-01   2.2333862e-02   1.3890476e-01   2.1057283e-01   1.4989973e-01   2.1682220e-01   3.7781269e-01  -5.5106848e-02   5.3958242e-02   4.7223256e-01   5.9811306e-01   3.5102901e-01   4.6583040e-01   5.2601135e-01   5.4888178e-01   3.6704033e-01   4.2050197e-01   8.0218654e-01   1.0000000e+00   4.5170132e-01   4.1848743e-01   5.9923238e-01   6.8029330e-01   3.6204382e-01   4.3881560e-01   4.6921582e-01   3.9024859e-01   2.2111233e-01  -1.5330930e-01  -1.9093166e-01  -4.0858215e-01   1.2533413e-01   3.5452161e-01   2.7962119e-01   4.4115579e-01   2.0163053e-01   2.8970696e-01  -2.9814960e-01  -2.6691854e-01  -3.0911938e-01  -4.1949672e-01  -2.6402653e-01  -4.3680122e-01  -2.0510853e-01  -2.4202930e-01  -4.5431018e-02   5.0868005e-02  -6.2547584e-02   9.6981270e-03  -1.7886205e-01  -2.1439411e-01   4.0188599e-01   5.3583845e-01   2.2617723e-01   3.6779813e-01   3.0921506e-01   3.2692890e-01  -3.0214654e-01   2.0987614e-03  -1.8048351e-01   1.3384352e-01  -2.2676845e-01  -2.3191892e-01   2.6442103e-01   2.2352089e-01   1.1823573e-01   3.7580237e-01   1.8353668e-02  -8.2860582e-02  -1.2637489e-01   4.2984135e-02   1.2029302e-01  -2.7398295e-02   1.1892149e-01   2.4279695e-01  -2.2300626e-01  -1.1139286e-01  -2.9856836e-02  -1.6608191e-01   1.1213708e-02  -1.5651593e-01   2.2066654e-03  -3.1502460e-02
   6.1462402e-01   5.0094282e-01  -6.8225138e-02  -1.8927192e-01  -6.7120957e-03  -1.2580515e-01   6.1928251e-03  -2.2252392e-01   2.6621285e-02  -8.1880477e-02   3.7222960e-01   7.3797903e-02   2.2248636e-01  -1.4525989e-01   1.2998446e-01  -2.2317210e-01   3.1621075e-01   2.9303123e-01   1.8465955e-01  -2.4515559e-02  -1.8972656e-01  -2.7747027e-01  -3.5143979e-01  -3.8273976e-01  -7.5046429e-02  -1.3974907e-01  -4.8649941e-02  -1.2144969e-01   9.4841393e-02  -7.8031667e-02  -4.4334148e-01  -5.1276559e-01  -9.9839218e-02  -2.7645359e-01  -3.8533711e-01  -4.2212330e-01   1.3867191e-02  -2.4370879e-01  -4.6599016e-02  -4.7391233e-02  -1.4445636e-01  -1.9211471e-01   2.2442392e-01   2.3110507e-01   2.3043966e-01   2.7659022e-01   5.2541544e-01   5.2393322e-01   5.5077174e-01   3.2192497e-01   6.7310375e-01   4.5170132e-01   1.0000000e+00   8.4141445e-01   4.7978025e-01   5.4029109e-01   6.8504513e-01   5.7249978e-01   5.4172249e-01   2.8362052e-01   3.0681456e-01   2.7166907e-02   3.5360652e-01   1.8336500e-02  -2.5037694e-01  -1.5470355e-01  -2.6113159e-01  -2.5002070e-01   3.1040532e-01   2.4078496e-01  -2.1356963e-01  -1.7018038e-01   5.6728050e-02  -3.9412720e-02  -4.9846936e-02  -1.2598373e-01  -2.6053300e-01  -4.2494114e-01   1.4926857e-01   1.9855596e-01   3.5354482e-01   1.9313411e-01  -1.2045326e-01   3.4310465e-02   1.1956055e-01  -1.6371676e-02   1.0883891e-01   1.1708227e-01   2.7449217e-01   6.9588054e-02  -2.1026970e-01   2.2406072e-02  -1.8520117e-01   7.2938922e-02   1.1871393e-01   2.6685639e-02   2.8080925e-01   1.8342210e-01   5.5336572e-01   5.2305800e-01  -4.7739132e-02   1.8257629e-01  -1.7344483e-02   5.5189133e-02  -1.2073366e-01  -2.5698820e-01  -8.1944290e-02   1.7018657e-01  -1.8507511e-02   1.5733675e-01  -2.1404287e-02   1.1946380e-01   2.6023458e-01  -2.8279823e-02  -1.4794390e-01  -9.8254578e-02
   5.6867304e-01   5.1849640e-01   1.9198229e-01  -6.9039173e-02   1.3473031e-01  -2.4642589e-01   1.5204894e-01  -2.6379334e-01   7.0067896e-02  -1.5386591e-01   4.0001296e-01  -1.1364228e-01   2.0738079e-01  -2.5577723e-01   2.2113884e-01  -2.0779834e-01   1.8717872e-01   2.3700495e-01   3.1118814e-01   6.2186968e-02  -9.3961596e-02  -2.2281597e-01  -1.4275975e-01  -3.0738117e-01   8.1488623e-02  -4.2572682e-02   1.2178590e-01   1.9332902e-02  -5.0784994e-02  -1.8806980e-01  -3.8687313e-01  -5.1965797e-01  -6.5652708e-02  -2.6676714e-01  -2.2527624e-01  -3.2595328e-01  -8.0504107e-03  -2.7507058e-01  -4.4764063e-02  -3.9568286e-02  -1.5285414e-01  -1.9638752e-01   2.4695348e-01   2.3375814e-01   2.9705699e-01   2.7439182e-01   4.7536588e-01   5.3225438e-01   4.8738458e-01   2.3522854e-01   6.4180163e-01   4.1848743e-01   8.4141445e-01   1.0000000e+00   4.3103254e-01   5.9672856e-01   5.5665186e-01   5.3121220e-01   4.3240546e-01   1.6165993e-01   1.6542753e-01  -1.6207885e-01   1.7925922e-01  -1.5678480e-01  -8.6123148e-02  -1.4784233e-01  -1.2959064e-01  -2.1001005e-01   3.5832835e-01   2.6070772e-01  -8.7442306e-02  -6.3065381e-02   2.6446287e-02  -3.3937801e-02  -7.4107396e-02  -1.2643260e-01  -3.0370314e-01  -4.5625408e-01   1.9624272e-02   1.7065814e-01   2.0199268e-01   1.5455648e-01  -6.6646108e-03   3.9338035e-02   2.6366935e-01  -5.2689161e-03   1.5516941e-01   1.9611019e-01   2.2624140e-01  -5.2446661e-02  -1.9589482e-01   1.4652165e-01  -1.4554707e-01   1.5691906e-01  -3.4198001e-02  -1.4555747e-01   2.1333844e-01   9.0728757e-02   5.2623596e-01   5.0899592e-01  -1.3340936e-01   1.7500382e-01  -1.3226127e-01   1.2014765e-02  -2.0763193e-01  -2.7782309e-01  -1.3564766e-01   1.1246076e-01  -9.0990051e-02  -7.6999620e-03  -2.8468633e-02   8.9208947e-02   1.9969109e-01  -9.1889822e-02  -2.6213907e-01  -1.6145915e-01
   5.1340929e-01   6.1147159e-01  -9.2804335e-03  -3.1577391e-01  -2.0407894e-01  -2.6076738e-01  -3.0219813e-01  -4.8195890e-01  -3.0377947e-01  -4.5578016e-01   5.0839412e-02  -1.9257357e-01   1.0321050e-02  -1.0543419e-01  -2.4730409e-01  -3.7960199e-01   1.8482876e-01   2.4338022e-01  -2.8436673e-01  -3.0690384e-01   2.0130943e-01   8.3086096e-02  -2.5467315e-01  -1.5078375e-01   3.3453109e-01   3.6439415e-01   3.8160346e-01   3.2678023e-01  -2.9074413e-01  -3.3243132e-01  -2.2449063e-01  -3.5365029e-01   1.4506495e-02  -1.6185473e-01   9.9229895e-02   1.8939810e-01   5.8522363e-01   4.0576165e-01   6.9343426e-01   7.0476571e-01   4.3311573e-01   4.2566619e-01   4.5961390e-01   5.2020133e-01   6.3188308e-01   5.8649816e-01   6.8678481e-01   6.9225134e-01   6.6662513e-01   4.3425060e-01   6.3627495e-01   5.9923238e-01   4.7978025e-01   4.3103254e-01   1.0000000e+00   8.5733601e-01   5.9896553e-01   4.9739385e-01   2.8385847e-01   1.2397256e-01  -1.1316932e-02  -2.6314352e-01  -7.3264504e-02  -2.3443687e-01  -4.9185742e-02   8.0654840e-02   1.7900896e-01   2.5893522e-01   2.7866421e-01   3.2165434e-01  -3.4269302e-01  -3.8802431e-01  -1.7099461e-01  -1.6385154e-01  -1.1104060e-01  -2.6904187e-01  -1.6947415e-01  -2.2698256e-01   5.9935669e-02   3.0513266e-01   1.7470699e-01   2.4130829e-01   1.6595722e-01   1.3866126e-01   3.7902652e-01   4.4407768e-01   4.7528684e-01   4.8225631e-01   4.1234046e-01   2.1337635e-01  -5.3108751e-01  -2.5002621e-01  -3.9543167e-01  -1.3272923e-01  -1.4559178e-01  -1.6991280e-01   4.4389639e-01   2.9584051e-01   1.9716991e-01   9.9160211e-02  -1.8231423e-01  -2.6406345e-01  -2.4352323e-01  -1.5972852e-01  -1.6529621e-01  -2.3071592e-01  -1.9890242e-01  -1.5142490e-01  -4.5386587e-01  -1.3408335e-01   1.2399109e-02  -2.6847433e-01  -1.6793111e-01  -3.6407847e-01  -2.6102463e-01  -3.7135825e-01
   4.8696184e-01   6.3517656e-01   1.0095087e-01  -1.2629000e-01  -1.3129872e-01  -3.6502520e-01  -2.4174972e-01  -4.9458412e-01  -3.3595715e-01  -5.2121770e-01   4.0448060e-02  -3.1798916e-01  -1.1689911e-01  -2.7478036e-01  -2.2993846e-01  -3.6224308e-01   2.1300710e-01   2.5903247e-01  -1.3525008e-01  -1.7063046e-01   2.4336439e-01   6.4974336e-02  -1.8174814e-01  -6.6001492e-02   3.6835398e-01   3.6400803e-01   4.3903086e-01   3.6578751e-01  -3.1592893e-01  -3.6992506e-01  -2.1161248e-01  -3.5684349e-01   1.2526764e-01  -1.2263523e-01   5.8490595e-02   1.1258928e-01   4.6328000e-01   3.0773615e-01   5.4461237e-01   6.3853372e-01   3.1179493e-01   3.1899406e-01   5.2634964e-01   6.1005277e-01   6.3863856e-01   6.4456779e-01   7.1687952e-01   7.7209621e-01   6.1985593e-01   4.6107595e-01   7.1920099e-01   6.8029330e-01   5.4029109e-01   5.9672856e-01   8.5733601e-01   1.0000000e+00   5.5928047e-01   5.6164271e-01   2.8591823e-01   1.6005129e-01  -1.5071171e-01  -3.3562743e-01  -7.5631769e-02  -2.2726712e-01  -1.8307040e-02   1.3005851e-02   2.6686246e-01   3.1157309e-01   4.4839707e-01   4.2572750e-01  -3.1543790e-01  -3.8543945e-01  -2.1950208e-01  -1.5884378e-01  -1.7840839e-01  -3.0460556e-01  -2.3895264e-01  -3.1327934e-01   7.2247374e-02   3.3659202e-01   1.8191655e-01   2.7343138e-01   1.8211845e-01   1.6215020e-01   3.8644897e-01   4.9964627e-01   4.3272665e-01   5.6359403e-01   2.1798978e-01   1.0632073e-01  -5.3070641e-01  -1.9111708e-01  -4.6267184e-01  -1.5198462e-01  -1.2894880e-01  -1.8190150e-01   4.0527166e-01   2.5265918e-01   2.7345972e-01   2.5595142e-01  -2.4456853e-01  -2.5149061e-01  -2.8455964e-01  -1.3291675e-01  -1.3740504e-01  -2.6739815e-01  -2.2185236e-01  -1.0572253e-01  -3.4159344e-01  -1.3210064e-01  -4.2221091e-02  -2.2554965e-01  -2.3089808e-01  -3.6145463e-01  -3.0440286e-01  -4.1306698e-01
   7.3024411e-01   8.1424581e-01  -2.3703745e-01  -4.2512646e-01  -9.0262665e-02  -1.8225611e-01  -1.9782376e-01  -3.2999519e-01  -1.2435456e-01  -3.2685804e-01   3.2168367e-01   1.1668505e-01   1.3452304e-01  -1.7146214e-01  -5.1712792e-02  -3.0792332e-01   5.9921868e-01   6.8858738e-01   5.0850181e-02   5.0982720e-02   5.1738624e-02  -2.0245202e-03  -4.7189008e-01  -5.2815795e-01  -1.7544494e-02  -7.7405303e-02   5.8445154e-02   1.5820713e-02   2.0178474e-01   1.1925283e-01  -3.3097589e-01  -3.8761641e-01   2.0031759e-01   6.7760851e-03  -4.1414345e-01  -3.4854689e-01   7.6004959e-02  -8.9089856e-02   2.2455484e-01   2.2827860e-01   1.1931331e-01   7.8518890e-02   1.6587394e-01   1.9676212e-01   2.6466370e-01   3.0241555e-01   5.1881552e-01   4.6670797e-01   5.3109421e-01   2.2212240e-01   4.1929125e-01   3.6204382e-01   6.8504513e-01   5.5665186e-01   5.9896553e-01   5.5928047e-01   1.0000000e+00   8.0171810e-01   4.3386059e-01   2.9057690e-01   1.8886864e-01  -4.1921003e-02   4.6317379e-01   1.4232632e-01  -4.4618498e-01  -3.1038468e-01  -2.7328684e-01  -2.1572304e-01   4.3260776e-01   3.5520310e-01  -2.1464563e-01  -2.2433323e-01   2.0184454e-01   1.9491100e-01   1.4497149e-01   4.2349885e-02  -3.8994342e-01  -4.3432213e-01   3.3257721e-01   5.2525346e-01   5.8330150e-01   4.4652605e-01  -6.2141329e-02   1.8043378e-01   1.9170823e-02   5.8989389e-03   1.6417730e-01   1.3410669e-01   1.2372030e-01  -1.1875683e-01  -6.4468000e-01  -4.7630936e-01  -6.0920287e-01  -3.9513708e-01  -6.1850595e-02  -9.5903367e-02   1.6449310e-01   6.6692678e-02   3.1720567e-01   8.9474067e-02  -2.8639718e-01  -1.9915186e-01  -2.8762520e-01  -2.0812528e-01  -4.3429697e-01  -4.5125770e-01  -3.6565402e-01  -2.3026183e-01  -2.2716546e-01  -4.1729491e-02  -2.1438589e-01  -2.0266472e-01  -1.8530485e-01  -3.2735748e-01  -4.1628208e-01  -2.6559829e-01
   6.0268394e-01   7.8303390e-01  -2.5014533e-02  -2.3889610e-01  -5.3678658e-02  -4.3662526e-01  -1.9786925e-01  -5.1213968e-01  -3.1534961e-01  -5.3794679e-01   1.5766201e-01  -8.4048448e-02  -1.1730235e-01  -4.5710667e-01  -1.4425913e-01  -3.3842693e-01   2.5760890e-01   4.3243773e-01   1.2534083e-01   2.5289537e-01   9.3912970e-02  -4.9558265e-02  -2.1905904e-01  -2.8494349e-01   2.2968298e-01   6.4930164e-02   2.6056738e-01   1.5298708e-01  -1.6651859e-01  -2.2459578e-01  -3.5322028e-01  -5.1756132e-01   7.6365326e-02  -1.4419334e-01  -2.2437562e-01  -2.0907726e-01   1.0615747e-01  -6.9409444e-02   2.2867535e-01   2.2750631e-01   7.9374929e-02   3.7078409e-02   1.7380669e-01   2.8046390e-01   2.7688095e-01   2.7625700e-01   4.5270277e-01   3.8489150e-01   3.6673448e-01   7.6597378e-02   4.0754797e-01   4.3881560e-01   5.7249978e-01   5.3121220e-01   4.9739385e-01   5.6164271e-01   8.0171810e-01   1.0000000e+00   4.7546005e-01   4.5132967e-01   6.3041098e-03  -1.7923923e-01   2.7829058e-01   2.3898068e-02  -2.5638694e-01  -3.2433427e-01   4.6714330e-02   8.7380424e-03   6.3954576e-01   5.6562137e-01  -1.7404930e-01  -2.2207790e-01  -8.5556271e-02  -9.4205558e-02  -1.1059831e-01  -2.2874053e-01  -4.4970308e-01  -4.1235274e-01   4.8215465e-02   2.6553980e-01   2.7556719e-01   2.5008910e-01   5.6513676e-02   1.0663005e-01   1.5481147e-01   2.2127876e-01   2.2054105e-01   3.2462951e-01   3.9318789e-02  -1.5794140e-01  -6.0455532e-01  -3.3688422e-01  -6.1543798e-01  -2.8167648e-01  -1.6045249e-01  -1.9359106e-01   1.0691852e-01  -3.4802398e-02   2.2526841e-01   2.6886292e-02  -3.5096801e-01  -2.4310690e-01  -4.2802191e-01  -2.5255801e-01  -3.6916297e-01  -2.9185624e-01  -1.8844389e-01  -5.9260374e-02  -2.4264941e-01  -1.6810335e-01  -2.3162359e-01  -2.4515031e-01  -3.0917558e-01  -3.2736129e-01  -4.1675683e-01  -2.2966514e-01
   4.0933144e-01   1.7433648e-01  -5.9693488e-02  -4.1515322e-02  -3.7562049e-02   3.6458284e-02   1.5394190e-01   1.5688044e-02   3.5778218e-03  -2.4361341e-02   1.7629638e-01   1.8461479e-01   1.8534014e-01  -4.9894955e-02  -1.3723243e-01  -3.0133664e-01   1.6928048e-02  -7.1172802e-02   6.7867559e-02  -5.3695676e-02  -4.7234864e-02  -5.5897417e-02  -5.3142062e-01  -4.4681196e-01  -1.8399608e-01  -2.2002158e-01  -1.7785772e-01  -1.4956758e-01  -5.2315775e-02  -1.5363946e-01  -4.5278045e-01  -4.5327851e-01  -9.1863469e-02  -2.5635175e-01  -4.2512108e-01  -4.0974347e-01  -2.6353330e-01  -3.4006175e-01  -1.1151401e-01  -9.9922715e-02  -1.4435110e-01  -2.2060067e-01  -7.3274196e-02  -1.0450463e-01  -1.6397801e-01  -1.0980735e-02   5.3815981e-02   2.8651721e-02   2.3585624e-01   2.4981612e-01   4.8575127e-01   4.6921582e-01   5.4172249e-01   4.3240546e-01   2.8385847e-01   2.8591823e-01   4.3386059e-01   4.7546005e-01   1.0000000e+00   7.3246807e-01   6.0151197e-01   2.3141669e-01   3.0924525e-01   9.1399615e-02  -3.2843532e-01  -8.8165426e-02   3.0577309e-02  -1.9982016e-02   2.5044592e-01   2.7915193e-01  -1.5133212e-01  -6.5586024e-02  -1.0632343e-01  -1.2943184e-01  -1.9763315e-01  -2.8271298e-01  -1.2382791e-01  -2.1032019e-01  -6.3151445e-02  -1.9216855e-01   3.7309145e-02  -2.5805837e-01  -2.2218835e-01  -1.7071438e-01  -1.1076004e-01   3.7773645e-02  -8.6887956e-02  -7.8438599e-02   2.3007539e-01   2.0949727e-01  -6.6653516e-02   2.9962162e-02  -1.4527815e-01   6.0490565e-02  -1.8767073e-01  -2.0533611e-01  -1.3147536e-01  -2.1978346e-01   2.0152569e-01   2.3401046e-01   1.6815592e-01   2.8936372e-01   1.4729696e-02   2.3109470e-01  -1.5873126e-01  -1.1305789e-01   1.4660678e-01   3.6299162e-01  -8.1414965e-02  -2.1598233e-01  -3.0885479e-01  -1.3739228e-01   1.6509064e-01  -3.6363020e-03  -1.0278256e-01   1.7469070e-01
   1.2983037e-01   3.8718155e-02  -3.0861335e-01   2.8733579e-02  -3.7349125e-01   6.2342216e-02  -1.2657466e-01   5.7752574e-02  -3.1775576e-01  -9.6715846e-02  -1.4896926e-01   1.4714106e-01  -2.0565583e-01  -8.5242662e-02  -4.2065389e-01  -2.2832915e-01  -1.0330729e-01  -9.9455445e-02  -7.9901308e-02   8.8857952e-02  -1.6294744e-01   5.6719024e-02  -4.5545693e-01  -2.2862895e-01  -2.5336090e-01  -2.4759280e-01  -2.4215301e-01  -1.3032614e-01  -1.5009243e-01  -1.1062848e-01  -3.4817271e-01  -2.6687821e-01   7.7707550e-02  -1.5820610e-02  -3.7936590e-01  -2.3572219e-01  -2.0469923e-01  -1.3944280e-01   5.1779268e-02   5.8525918e-02   3.5874232e-02   2.4203972e-02  -1.0469323e-01  -5.1254413e-02  -3.1785614e-01   3.6749550e-03  -5.5969684e-02  -1.0061626e-01  -4.2994138e-02   2.6979438e-01   1.9748088e-01   3.9024859e-01   2.8362052e-01   1.6165993e-01   1.2397256e-01   1.6005129e-01   2.9057690e-01   4.5132967e-01   7.3246807e-01   1.0000000e+00   3.9806045e-01   4.1323549e-01   3.3618849e-01   3.3135317e-01  -4.1842387e-01  -1.7387203e-01   1.3969991e-01   2.1296197e-01   3.5335918e-01   3.6396360e-01  -2.0329192e-01  -2.0676027e-02  -2.6093078e-01  -5.7176263e-02  -3.1845198e-01  -2.1203586e-01   9.9375323e-02   1.6322317e-01  -1.0335557e-01  -2.7210841e-01  -9.0500855e-02  -3.8075579e-01  -4.2961840e-02  -9.4945554e-02  -3.0015656e-01   7.6450378e-02  -6.8555507e-02  -7.2121681e-02  -7.6265783e-02   1.4933532e-01   6.2809990e-02  -1.0693363e-01  -1.3703192e-01  -1.4523854e-01  -1.4223964e-01  -1.0709258e-01  -1.4595591e-01  -1.8394111e-01   2.5100008e-01   7.4210426e-02   2.9323938e-01   1.8820503e-01   1.2553883e-01   2.7605659e-01   3.6329136e-02  -3.3843921e-02   2.7592973e-01   3.9004788e-01  -7.7204683e-02  -1.7313785e-01  -2.5609805e-01  -5.9749714e-02   9.4232284e-02   2.0370977e-01   7.5917588e-02   1.8984385e-01
   3.9261158e-01  -2.8567181e-02  -1.8573188e-01   5.0229307e-02   6.7744194e-02   5.7153771e-01   4.8207919e-01   5.3559030e-01   3.3149238e-01   4.9995710e-01   3.9171687e-01   6.3293332e-01   6.2334614e-01   4.9067564e-01   1.2521162e-01  -2.5816387e-02  -1.7783099e-02  -1.2114240e-01   1.0406517e-01  -1.9333064e-01  -3.0986552e-01  -1.6957621e-01  -5.7383074e-01  -4.8104115e-01  -4.5231508e-01  -2.9529039e-01  -3.7125326e-01  -2.0894402e-01   1.9751786e-01   1.3435457e-01  -4.9976366e-01  -3.0734278e-01  -2.5868941e-01  -2.6490219e-01  -4.7819717e-01  -4.2500984e-01  -3.8894055e-01  -4.0552303e-01  -2.8177836e-01  -2.9099805e-01  -3.0166145e-01  -2.4032456e-01  -2.4788488e-01  -3.2605995e-01  -3.8132237e-01  -2.5060334e-01  -1.7176274e-01  -2.3745268e-01   7.3644225e-02   5.1417526e-02   2.1233946e-01   2.2111233e-01   3.0681456e-01   1.6542753e-01  -1.1316932e-02  -1.5071171e-01   1.8886864e-01   6.3041098e-03   6.0151197e-01   3.9806045e-01   1.0000000e+00   6.3932721e-01   3.5552446e-01   1.5877150e-01  -1.4306420e-01   2.6383280e-01  -4.0074200e-01  -2.6411773e-01  -2.5691675e-01  -2.4428961e-01  -5.6625911e-02   2.6089688e-02   2.0591897e-01   1.0551438e-01   1.4692005e-01   1.6697983e-01  -1.0596862e-02  -9.3099858e-02  -1.9760746e-02  -1.4673656e-01   3.2046723e-02  -2.3049605e-01  -3.8092974e-01  -1.8431139e-01  -6.4284256e-02  -1.1938099e-01  -1.8221395e-01  -3.0743611e-01   4.1284741e-01   5.0106708e-01   1.5826742e-01   1.1156310e-01   2.0198857e-01   1.4546665e-01  -5.9125909e-02  -6.5257982e-02  -1.8161033e-01  -1.4439957e-01  -2.6597445e-02   1.2652564e-01   4.2674401e-01   3.7392189e-01   2.5237337e-01   2.6425420e-01  -3.9187863e-02  -8.1306917e-02   2.0227636e-01   1.7718210e-01   2.8428027e-02  -2.4042523e-02  -2.6317124e-01  -7.4557882e-02   3.0713129e-01   1.0367271e-01   9.1851778e-02   3.2773284e-01
  -9.9997826e-02  -3.0075379e-01  -5.6010216e-01   1.3139664e-01  -1.7815634e-01   6.2310639e-01   1.0390123e-01   6.2925578e-01   1.5185699e-01   5.6829208e-01   2.1416756e-02   5.6420978e-01   2.4082063e-01   5.1210057e-01  -1.0954856e-02   1.8597541e-01  -3.9693348e-02  -9.6350907e-02  -1.6126551e-01  -1.2805878e-01  -3.7962307e-01  -1.1966788e-02  -4.1069177e-01  -1.1330293e-01  -6.4091923e-01  -4.5960344e-01  -4.8457266e-01  -2.4380919e-01   2.5705066e-01   3.4090340e-01  -2.8111988e-01   5.9015825e-02   3.5418704e-02   1.9589995e-01  -4.0783633e-01  -2.7538049e-01  -3.3051216e-01  -2.0788512e-01  -1.5308631e-01  -1.9478579e-01  -3.9982245e-02   7.0911146e-02  -2.9786700e-01  -3.1779946e-01  -4.6982418e-01  -2.7052836e-01  -3.1013490e-01  -3.3844215e-01  -6.8428206e-02   3.8403277e-02  -1.0324304e-01  -1.5330930e-01   2.7166907e-02  -1.6207885e-01  -2.6314352e-01  -3.3562743e-01  -4.1921003e-02  -1.7923923e-01   2.3141669e-01   4.1323549e-01   6.3932721e-01   1.0000000e+00   4.1763746e-01   5.4622902e-01  -2.1089001e-01   2.1488673e-01  -3.6296226e-01  -1.6735536e-01  -2.4358467e-01  -2.7457486e-01  -9.4340777e-02  -2.7829619e-03   9.1193877e-02   2.5943406e-01   5.9350455e-02   3.1341151e-01   2.9901358e-01   2.8517588e-01   8.7239605e-03  -1.5239549e-01   3.4111311e-02  -2.6487213e-01  -4.2413420e-02   3.5661992e-02  -2.7790771e-01  -1.5960062e-01  -5.0336668e-02  -2.7907936e-01   9.5690667e-02   4.8611171e-01   3.3305364e-01  -3.6946147e-02   2.7659038e-01  -1.4093390e-01   6.2099509e-02   3.6285234e-02  -2.5000165e-01  -2.2806526e-01  -2.4769773e-02  -8.7167225e-02   4.6485057e-01   1.7453337e-01   2.8189360e-01   1.7508579e-01   1.8750702e-02  -9.7957944e-02   2.4385722e-01   9.3433977e-02   5.7628439e-02   4.3445258e-02  -2.2547956e-01  -1.2367811e-02   1.5019468e-01   2.1470435e-01   1.2827178e-01   1.6636630e-01
   7.8421074e-02   8.3341456e-02  -5.6179536e-01  -3.7445537e-01   8.4948902e-03   1.4299952e-01  -1.2689649e-01   1.0050374e-01   1.4665495e-01   1.5568599e-01   3.0118774e-01   4.5951836e-01   1.7115201e-01   1.8628412e-01   1.7390824e-01   2.6208747e-01   6.1988732e-01   5.4445159e-01   1.3756510e-01   3.1725475e-01  -1.8214402e-01  -1.4248745e-02  -4.0829148e-01  -4.4749362e-01  -4.7290513e-01  -5.6526541e-01  -3.9028886e-01  -3.2847727e-01   6.8358613e-01   6.7397725e-01  -2.0554013e-01  -1.3333769e-01   4.1275832e-01   3.5478919e-01  -7.0823729e-01  -6.3904310e-01  -3.6784444e-01  -3.9951763e-01  -2.5915956e-01  -2.8267432e-01  -4.8514086e-02  -8.1666018e-02  -4.0550222e-01  -3.5330096e-01  -3.2750102e-01  -7.2480511e-02  -1.7575999e-01  -2.1364588e-01   1.4250444e-01   1.3761081e-01  -8.7772551e-02  -1.9093166e-01   3.5360652e-01   1.7925922e-01  -7.3264504e-02  -7.5631769e-02   4.6317379e-01   2.7829058e-01   3.0924525e-01   3.3618849e-01   3.5552446e-01   4.1763746e-01   1.0000000e+00   7.9647690e-01  -6.7603091e-01  -5.1518962e-01  -5.1436729e-01  -5.1415706e-01   1.0340781e-01  -3.7940696e-02  -1.5287030e-01  -2.5707789e-02   2.8647558e-01   5.1689731e-01   1.5546579e-01   3.0808790e-01  -5.8153273e-02  -1.0652918e-01   4.6287587e-01   1.9180066e-01   6.4043894e-01   2.4688752e-01  -6.3832358e-02   4.0755247e-01  -4.0035852e-01  -2.7125957e-01  -1.9974477e-01  -2.6926301e-01  -2.0995849e-01  -1.5170793e-01  -1.1666932e-01  -3.6514502e-01  -2.7933983e-01  -4.3951162e-01   2.0472871e-01   2.3192760e-01  -2.3619120e-01  -2.1665692e-01   2.1131486e-01  -6.8944819e-03  -1.2204603e-03   8.8775408e-02   1.5503915e-01   1.3064310e-01  -1.8747934e-01  -2.3954220e-01  -2.3900818e-01  -1.5809632e-01   2.6718682e-01   1.7033147e-01  -3.9450288e-01   5.7523512e-02   1.1569428e-01   1.1927145e-01  -1.0061544e-01   1.8539673e-02
  -3.1683740e-01  -1.9269605e-01  -6.8599560e-01  -2.4690567e-01  -1.5785018e-01   1.8523757e-01  -2.5809509e-01   2.5434357e-01   3.5682979e-02   1.8611092e-01  -1.2902739e-01   4.2385230e-01  -1.1582680e-01   2.1955368e-01  -4.8634024e-02   3.8256371e-01   4.0359052e-01   3.8150636e-01  -1.5214084e-01   2.6518012e-01  -2.2532312e-01   6.8773317e-02  -2.7027803e-01  -1.6313409e-01  -5.8905978e-01  -6.5705213e-01  -4.7926493e-01  -3.7312774e-01   5.8181913e-01   6.8511906e-01  -3.7559996e-03   1.4230064e-01   5.9321711e-01   6.2104900e-01  -5.4756546e-01  -4.5530937e-01  -2.9905786e-01  -2.1336062e-01  -1.2193789e-01  -1.6004640e-01   2.0147043e-01   1.2603680e-01  -5.0686642e-01  -4.1535359e-01  -4.3578631e-01  -1.7996766e-01  -3.9534194e-01  -3.9138188e-01  -7.1862801e-02   1.0170914e-01  -3.3686578e-01  -4.0858215e-01   1.8336500e-02  -1.5678480e-01  -2.3443687e-01  -2.2726712e-01   1.4232632e-01   2.3898068e-02   9.1399615e-02   3.3135317e-01   1.5877150e-01   5.4622902e-01   7.9647690e-01   1.0000000e+00  -6.3639257e-01  -5.0744610e-01  -3.2598336e-01  -3.0424950e-01   2.9362028e-02  -1.0714379e-01  -1.6601014e-01  -7.9191156e-02   1.2551994e-01   4.7142066e-01   6.2839892e-02   2.9749464e-01   1.6235522e-01   2.3501179e-01   3.3004644e-01   2.1682756e-02   3.9078875e-01   1.0199836e-01   1.1936075e-01   4.4520924e-01  -5.7944908e-01  -1.9905130e-01  -2.2897317e-01  -3.7036494e-01  -4.0428319e-01  -1.5836913e-01   6.3523312e-02  -4.0847410e-01  -1.5526819e-01  -5.1658438e-01   2.3347238e-01   3.0646662e-01  -3.2928580e-01  -2.6091070e-01   1.1071514e-01  -2.4273634e-01   1.3046297e-01   3.4049082e-02   2.2168067e-01   8.8493829e-02  -5.4311625e-02  -1.5309026e-01  -1.5547422e-01  -2.1494581e-01   2.6824315e-01   1.4868381e-01  -3.6021688e-01   4.2697043e-02   3.9585826e-03   2.3256152e-01   1.6996837e-02   2.5403572e-02
  -1.1717788e-01  -1.2519140e-01   6.2307099e-01   3.8795596e-01   3.2468945e-01  -8.7035894e-02   3.3725118e-01  -8.9084095e-02   1.1408877e-01   4.8852260e-02  -1.0560440e-01  -3.6797777e-01   1.2679080e-02  -1.0986697e-01   8.4885976e-02  -1.3981084e-01  -4.6642198e-01  -4.0255862e-01  -6.9802474e-02  -3.5832036e-01   9.3804747e-02  -2.2527137e-01   4.7450245e-01   4.6017112e-01   5.2794524e-01   5.7610298e-01   4.9122662e-01   4.0545859e-01  -5.8869321e-01  -6.1163650e-01  -3.5679857e-04  -9.6949919e-02  -4.6751332e-01  -3.9272155e-01   7.2736771e-01   5.8144587e-01   2.3485370e-01   2.2268908e-01   7.2898085e-02   3.3414955e-02  -2.2922910e-01  -7.8522662e-02   3.3079211e-01   2.7079215e-01   4.1223799e-01   1.9389586e-01   2.0529955e-01   1.7622958e-01  -8.3410717e-02  -1.0212910e-01   1.8344656e-01   1.2533413e-01  -2.5037694e-01  -8.6123148e-02  -4.9185742e-02  -1.8307040e-02  -4.4618498e-01  -2.5638694e-01  -3.2843532e-01  -4.1842387e-01  -1.4306420e-01  -2.1089001e-01  -6.7603091e-01  -6.3639257e-01   1.0000000e+00   7.1986895e-01   4.3725116e-01   3.9673129e-01  -2.4889468e-01  -1.7242229e-01   2.4981226e-02  -1.5975214e-01  -2.5933625e-01  -4.7609097e-01  -1.8658338e-01  -1.8143640e-01  -8.5662803e-02  -1.1016275e-01  -3.6847254e-01  -5.0015629e-02  -4.7003632e-01  -4.1463954e-02  -4.8269574e-02  -3.7294068e-01   6.9881777e-01   3.5133168e-01   3.0168864e-01   3.8058845e-01   4.0955782e-01   2.4657799e-01   1.5247999e-01   4.5807639e-01   3.8135382e-01   4.9681919e-01  -4.7748169e-02  -1.4064198e-01   2.7734449e-01   2.2274900e-01  -3.1645683e-01   5.5034290e-02  -4.8386772e-02  -1.2942837e-01  -1.6947234e-01  -2.2627018e-01   1.3040487e-01   2.0042077e-01   2.0805298e-01   5.0128494e-02  -1.8222769e-01   7.6269416e-03   3.8358745e-01  -4.0278366e-03  -6.0728619e-02  -2.1015671e-01   4.5342941e-02  -1.4563736e-01
   8.5887213e-02  -1.4349541e-01   2.4671420e-01   4.1041724e-01   6.3675275e-02   3.5812865e-01   3.2064607e-01   2.4825332e-01   8.5446776e-02   3.1801043e-01   3.1861279e-02   5.6315035e-02   2.2998564e-01   3.5652935e-01  -2.5910040e-03  -1.1264543e-01  -4.0329246e-01  -4.5527398e-01  -2.1099506e-01  -5.6707458e-01  -5.2628048e-02  -1.3148904e-01   4.4731300e-02   2.9295387e-01   2.4936054e-01   4.9177347e-01   2.7897107e-01   3.7801103e-01  -4.7760582e-01  -4.8636794e-01  -2.4156172e-01  -1.3639521e-01  -5.6204002e-01  -4.3683368e-01   4.3638034e-01   5.1122329e-01   1.5491820e-01   2.3715604e-01   1.0946872e-01   1.1899711e-01  -1.6572071e-01   6.4061735e-02   3.0177862e-01   3.0175405e-01   2.0530162e-01   1.7711563e-01   1.7082289e-01   1.6617263e-01   1.4560507e-02   8.8565307e-02   3.0038830e-01   3.5452161e-01  -1.5470355e-01  -1.4784233e-01   8.0654840e-02   1.3005851e-02  -3.1038468e-01  -3.2433427e-01  -8.8165426e-02  -1.7387203e-01   2.6383280e-01   2.1488673e-01  -5.1518962e-01  -5.0744610e-01   7.1986895e-01   1.0000000e+00   2.0936050e-01   4.3001120e-01  -3.9929728e-01  -2.6987614e-01  -9.5565534e-02  -1.4617688e-01  -2.1934252e-01  -4.0560730e-01  -1.0531968e-01  -1.0656088e-01   1.1959754e-01   5.8752662e-02  -2.6989643e-01  -7.6943916e-02  -3.7775986e-01  -1.5638372e-01  -1.1776136e-01  -3.7178682e-01   5.5207294e-01   4.1425916e-01   3.2482383e-01   2.6563142e-01   5.0106660e-01   6.3312644e-01   1.9718559e-01   3.1237143e-01   4.8255490e-01   3.9609378e-01  -1.8476529e-01  -2.4243345e-01   1.7815080e-01   1.5889708e-01  -3.3095881e-01   6.4601899e-02   2.5105002e-01  -1.0423178e-01  -4.6586366e-02  -9.1571984e-02   1.3775549e-01   5.5868837e-02   2.9133555e-01   1.2432559e-01  -3.1554295e-01  -8.4071845e-02   2.1563272e-01  -1.4925242e-01   3.0207058e-02  -1.8732462e-01   8.5860440e-02  -1.0130473e-01
  -3.0513472e-01  -1.3568061e-01   3.5780031e-01   1.8589798e-01  -1.5337605e-01  -4.3758652e-01  -1.7482357e-01  -3.4696488e-01  -4.8693764e-01  -5.0952334e-01  -6.1583279e-01  -5.4800932e-01  -6.4576301e-01  -4.4307348e-01  -5.9652985e-01  -3.8279016e-01  -3.4321403e-01  -3.2455273e-01  -4.0995102e-01  -2.7569681e-01   3.2327921e-01   1.3441959e-01   3.1247050e-01   4.1071633e-01   5.8830971e-01   5.2256492e-01   4.5437584e-01   3.2635582e-01  -6.4485638e-01  -5.9313846e-01   2.8459541e-01   6.4256571e-02   7.0161928e-02   1.7303545e-02   7.0904524e-01   6.8459441e-01   3.5821629e-01   4.3740802e-01   3.9245127e-01   4.1042428e-01   1.6182759e-01   2.1125225e-01   2.9789753e-01   3.8232911e-01   3.7180660e-01   4.1199922e-01   1.7831189e-01   1.7234894e-01  -1.5313150e-01   2.6883706e-01   1.5856689e-01   2.7962119e-01  -2.6113159e-01  -1.2959064e-01   1.7900896e-01   2.6686246e-01  -2.7328684e-01   4.6714330e-02   3.0577309e-02   1.3969991e-01  -4.0074200e-01  -3.6296226e-01  -5.1436729e-01  -3.2598336e-01   4.3725116e-01   2.0936050e-01   1.0000000e+00   8.6744744e-01   1.4491517e-01   1.9022567e-01  -1.8638734e-01  -2.5187588e-01  -5.6209196e-01  -5.2939887e-01  -4.5540248e-01  -5.0399756e-01   1.5471948e-01   2.2645565e-01  -2.3993999e-01  -1.4014139e-01  -4.3476151e-01  -1.6205193e-01   1.0352265e-01  -2.8879747e-01   1.5246782e-01   4.4394629e-01   1.6824481e-01   3.1827932e-01  -1.0850472e-01  -1.2125130e-01   1.9497400e-02   8.4462686e-02   8.2230319e-05   1.4059649e-01  -1.9311142e-01  -2.1015537e-01   1.7320904e-01   9.9717190e-02  -2.4102573e-02  -2.1045211e-02   2.1330672e-02  -1.3141132e-01  -1.0841582e-01  -9.2054948e-02   2.1039228e-01   2.1178879e-01   2.4880230e-01   2.2311421e-01  -2.7719019e-01  -2.0542242e-01   2.8355291e-01  -1.4892127e-01  -1.8921006e-01  -5.0737822e-02   7.0584870e-02  -1.0991938e-01
  -1.9998757e-01  -8.6576753e-02   1.7236551e-01   2.4377396e-01  -3.2882528e-01  -1.8125710e-01  -2.2091795e-01  -1.7785782e-01  -5.9371118e-01  -4.2005890e-01  -5.8041900e-01  -3.4689553e-01  -6.0055932e-01  -2.0687700e-01  -6.8249198e-01  -3.4207280e-01  -3.3881102e-01  -3.2668810e-01  -5.2111448e-01  -4.0071985e-01   2.1862091e-01   1.9419533e-01   1.6391317e-01   4.6558412e-01   5.1460330e-01   5.9869263e-01   4.5822195e-01   4.5291990e-01  -6.6275200e-01  -5.8894450e-01   1.4336648e-01   6.7344927e-02   9.4418837e-04  -1.7460370e-02   6.2778862e-01   7.8429220e-01   3.8942388e-01   5.5950876e-01   4.7627220e-01   5.5457395e-01   1.9675246e-01   3.3965449e-01   3.7843656e-01   5.3832922e-01   3.1404119e-01   4.9654929e-01   2.5082297e-01   2.5017293e-01  -1.4485617e-01   3.7621986e-01   2.1668857e-01   4.4115579e-01  -2.5002070e-01  -2.1001005e-01   2.5893522e-01   3.1157309e-01  -2.1572304e-01   8.7380424e-03  -1.9982016e-02   2.1296197e-01  -2.6411773e-01  -1.6735536e-01  -5.1415706e-01  -3.0424950e-01   3.9673129e-01   4.3001120e-01   8.6744744e-01   1.0000000e+00   2.6320077e-02   1.0541798e-01  -2.7103589e-01  -2.8537906e-01  -5.7600532e-01  -5.2411879e-01  -3.8835466e-01  -4.3178795e-01   2.1980297e-01   3.2600722e-01  -2.3781312e-01  -1.0892699e-01  -4.3711837e-01  -1.6686172e-01   8.7208062e-02  -2.6501849e-01   1.6038873e-01   5.7511131e-01   3.0597702e-01   3.8808719e-01  -8.2927983e-02   9.0613307e-02   1.4402272e-03  -4.1498461e-02   2.6633584e-02   5.8423592e-02  -1.5498116e-01  -1.9578244e-01   2.6763981e-01   2.2922507e-01  -4.9010150e-02  -3.2690826e-02   1.6423837e-01  -2.2821145e-01  -5.3378788e-02  -1.0819617e-01   2.7378639e-01   9.1463293e-02   2.7218930e-01   1.9519440e-01  -3.1770545e-01  -1.4093692e-01   2.9909402e-01  -1.7634214e-01  -2.0842536e-01  -4.9488017e-02   1.2252097e-01  -1.9823786e-01
   2.8844434e-01   5.3398356e-01  -1.3361607e-01  -9.0729000e-02  -8.5143583e-02  -4.6185216e-01  -3.1802154e-01  -4.1833200e-01  -2.9347314e-01  -4.4017877e-01   8.4954665e-03  -2.7236654e-01  -2.8362507e-01  -4.3221257e-01  -1.6822655e-01  -1.8692222e-01   1.3090884e-01   2.4551609e-01   2.5312708e-01   4.8540023e-01   2.9108181e-02   4.4962454e-03  -1.7831081e-01  -2.2871281e-01   8.2328336e-02  -7.2989617e-02   7.1774430e-02  -2.8063685e-02  -1.4890494e-01  -1.1928397e-01  -2.0885721e-01  -3.2871760e-01   2.4849484e-01   2.3754869e-02  -1.7768521e-01  -2.0563296e-01   9.0163194e-02  -5.5588788e-02   2.4145273e-01   2.0919496e-01   1.7209742e-01   2.2549597e-02   1.4881818e-01   1.7556916e-01   2.3677326e-01   2.2404133e-01   2.8820666e-01   2.9251636e-01   3.1461354e-01   1.2050342e-01   1.0664246e-01   2.0163053e-01   3.1040532e-01   3.5832835e-01   2.7866421e-01   4.4839707e-01   4.3260776e-01   6.3954576e-01   2.5044592e-01   3.5335918e-01  -2.5691675e-01  -2.4358467e-01   1.0340781e-01   2.9362028e-02  -2.4889468e-01  -3.9929728e-01   1.4491517e-01   2.6320077e-02   1.0000000e+00   8.4511512e-01  -4.2486447e-02  -5.3626433e-02  -1.2828261e-01  -1.2793010e-02  -2.5840617e-01  -2.4249833e-01  -3.3753511e-01  -2.9911470e-01   4.5188695e-02   1.5219618e-01   1.8781567e-01   1.4875883e-01   2.2212946e-01   1.3822007e-01   4.3915043e-02   1.5118749e-01   8.9735699e-02   2.4773646e-01  -1.6629466e-01  -2.4030015e-01  -3.4769211e-01  -1.9492431e-01  -4.7381746e-01  -2.6924124e-01  -1.4671696e-01  -2.1784872e-01   3.2289373e-02  -9.3178642e-02   2.4181511e-01  -4.8762094e-02  -2.1916935e-01  -1.4443855e-01  -2.3554517e-01  -1.2045711e-01  -2.6633906e-01  -1.4703807e-01  -4.1274879e-02  -1.2897769e-02  -2.7546865e-01  -2.5447506e-01  -1.8456618e-01  -1.4988321e-01  -2.7679892e-01  -1.9929166e-01  -3.7017923e-01  -1.1188682e-01
   2.5414258e-01   4.7444742e-01  -7.0374708e-03   1.4205242e-02  -1.7737450e-01  -4.2325456e-01  -2.6238959e-01  -3.8109790e-01  -2.3344952e-01  -3.7238621e-01  -5.0565586e-02  -3.5443575e-01  -2.6331180e-01  -3.9130472e-01  -2.3341258e-01  -2.7905905e-01   1.0968354e-02   8.7993592e-02   2.2964133e-01   3.9835448e-01   3.4588957e-03  -9.0625022e-03  -2.2349717e-01  -1.9564935e-01   8.5728300e-02  -3.4945028e-02   3.6114549e-02  -4.4756904e-02  -2.3710404e-01  -2.2491170e-01  -2.1129228e-01  -3.0320402e-01   9.2243086e-02  -1.1208561e-01  -1.4770233e-01  -1.7361476e-01   1.0963405e-01   3.2424091e-02   2.6116483e-01   2.4976817e-01   2.0461417e-01   3.8533365e-02   1.5225428e-01   1.8831232e-01   1.7855667e-01   1.5471865e-01   2.5206012e-01   2.7869414e-01   2.4364892e-01   9.3046838e-02   1.6992634e-01   2.8970696e-01   2.4078496e-01   2.6070772e-01   3.2165434e-01   4.2572750e-01   3.5520310e-01   5.6562137e-01   2.7915193e-01   3.6396360e-01  -2.4428961e-01  -2.7457486e-01  -3.7940696e-02  -1.0714379e-01  -1.7242229e-01  -2.6987614e-01   1.9022567e-01   1.0541798e-01   8.4511512e-01   1.0000000e+00  -5.8252174e-03  -3.8081521e-02  -1.9397313e-01  -1.4505003e-01  -2.9501407e-01  -3.3194658e-01  -3.8032767e-01  -2.7190570e-01  -5.1935181e-03   1.1446291e-01   1.0551081e-01   7.4989226e-02   1.5392867e-01   1.2182923e-02   6.7829728e-02   1.9979193e-01   4.7558433e-02   2.2029159e-01  -1.0774147e-01  -1.5478310e-01  -3.1540499e-01  -8.6807587e-02  -3.9610232e-01  -1.2521984e-01  -1.9974212e-01  -2.8589855e-01   7.6685932e-02  -9.0482638e-02   1.3352474e-01  -4.0956284e-02  -1.6005585e-01  -1.0889486e-01  -2.5828569e-01  -1.3373767e-01  -1.9987557e-01  -1.4098850e-01   1.3336259e-02   6.9565714e-02  -2.8210988e-01  -3.1570677e-01  -1.8181510e-01  -1.8232698e-01  -2.4423407e-01  -2.7476495e-01  -3.6762428e-01  -8.4951555e-03
   7.4632304e-02  -5.8317585e-02   2.0663277e-01   2.6613550e-01   2.6477366e-01   1.9891112e-01   4.0263762e-01   3.1089519e-01   2.9101224e-01   3.1392694e-01   2.9284366e-01   5.8766955e-02   2.5801388e-01   8.3889176e-03   2.0714355e-01   1.8706950e-01  -1.6519723e-01  -1.1642764e-01   5.6716681e-01   3.8543959e-01   2.0906779e-04   1.3894785e-01   1.4866063e-01  -6.9049363e-02  -1.3794950e-01  -1.3464764e-01  -2.2345910e-01  -1.7112691e-01   2.6755423e-02   8.3278818e-02   9.1115319e-02   1.6745648e-01  -2.4451180e-03  -1.4933483e-02  -7.1027065e-02  -1.6900329e-01  -2.0548047e-01  -1.7052506e-01  -1.8963430e-01  -2.6626899e-01  -6.6822978e-02  -2.3289066e-01  -1.2016852e-01  -3.1977529e-01  -2.3824685e-01  -3.7468963e-01  -2.1421683e-01  -2.2718510e-01  -2.4162669e-01  -4.5245410e-01  -3.2114237e-01  -2.9814960e-01  -2.1356963e-01  -8.7442306e-02  -3.4269302e-01  -3.1543790e-01  -2.1464563e-01  -1.7404930e-01  -1.5133212e-01  -2.0329192e-01  -5.6625911e-02  -9.4340777e-02  -1.5287030e-01  -1.6601014e-01   2.4981226e-02  -9.5565534e-02  -1.8638734e-01  -2.7103589e-01  -4.2486447e-02  -5.8252174e-03   1.0000000e+00   8.0191302e-01   4.6178775e-01   2.8635168e-01   3.4629076e-01   2.5992289e-01   1.6185371e-01   1.5292841e-01  -2.0015921e-01  -1.0240731e-01  -1.3037233e-01  -1.7435629e-01   7.7546191e-02  -4.1847801e-02  -4.8172778e-02  -3.5574353e-01  -1.6252539e-01  -2.7589993e-01  -1.0048676e-01  -2.0084822e-01   2.5670828e-01   2.2033850e-01   1.5263729e-01   1.7976164e-01  -1.9700277e-01  -2.3959560e-01  -2.7155391e-01  -2.5337368e-01  -8.6281738e-02  -1.3663363e-01   1.2450145e-01   3.3324074e-01   2.9509848e-02  -1.4500260e-01  -1.9252855e-01  -1.8261291e-01   1.9855095e-01   1.0007933e-01  -8.7512194e-02  -3.6456101e-01  -8.4004731e-02  -6.9133062e-02  -1.4072368e-01  -1.2784411e-01  -9.6034961e-02   3.3536310e-02
   1.5860527e-02  -1.6484159e-01   6.9194021e-02   3.0149259e-01   1.3205196e-01   3.2881413e-01   2.8122826e-01   3.8507411e-01   2.1426066e-01   3.5267105e-01   2.7865507e-01   1.0565660e-01   1.8198532e-01   7.0672720e-02   2.2774931e-01   2.3922311e-01  -1.8523474e-01  -1.8565520e-01   4.9102847e-01   4.0374962e-01   1.6906070e-02   2.4808117e-01   9.9624499e-02  -6.4031745e-02  -2.0980652e-01  -1.8631946e-01  -2.9243406e-01  -1.8137093e-01   1.3423423e-01   1.3987214e-01   1.3298614e-01   2.5866979e-01  -1.3237912e-02   3.3256744e-03  -1.6583677e-01  -2.0267629e-01  -2.3575275e-01  -2.0424358e-01  -2.5981272e-01  -3.1696313e-01  -9.9122332e-02  -2.5937109e-01  -3.0900356e-01  -4.2314987e-01  -4.5186655e-01  -4.1192287e-01  -3.3780861e-01  -3.5970641e-01  -3.4341217e-01  -3.4013814e-01  -3.9343146e-01  -2.6691854e-01  -1.7018038e-01  -6.3065381e-02  -3.8802431e-01  -3.8543945e-01  -2.2433323e-01  -2.2207790e-01  -6.5586024e-02  -2.0676027e-02   2.6089688e-02  -2.7829619e-03  -2.5707789e-02  -7.9191156e-02  -1.5975214e-01  -1.4617688e-01  -2.5187588e-01  -2.8537906e-01  -5.3626433e-02  -3.8081521e-02   8.0191302e-01   1.0000000e+00   4.0881079e-01   2.7072527e-01   2.2793123e-01   2.2224697e-01   2.1690403e-01   2.0803045e-01  -1.4196664e-01  -2.4438400e-01  -1.1553061e-01  -2.8273277e-01   1.0366821e-01   1.8470071e-02  -1.9578450e-01  -3.8098562e-01  -1.5526257e-01  -2.9832042e-01  -1.5768370e-01  -1.6734697e-01   3.7280097e-01   1.8327676e-01   2.2983557e-01   9.6318413e-02  -2.2111103e-01  -2.2653149e-01  -3.6100440e-01  -3.4902337e-01   2.8846511e-02  -1.0808162e-01   3.0962375e-01   3.4795964e-01   2.1058388e-01   8.0735825e-02  -8.3516199e-02  -1.2577376e-01   2.3377555e-01   1.9445344e-01  -7.1706045e-02  -3.5872984e-01  -1.6416752e-01  -9.7034385e-03  -1.0273272e-02   3.2431020e-02  -5.9541523e-02   1.5065151e-01
   2.6158463e-01   1.3101021e-01  -8.4450452e-02  -6.8699302e-02   2.4328549e-01   2.2507679e-01   2.3262228e-01   3.2120803e-01   4.2253754e-01   3.3830984e-01   5.0254638e-01   3.1801164e-01   4.2937947e-01   1.9391385e-01   3.2699783e-01   1.4302232e-01   4.0396393e-01   3.9827726e-01   4.3215442e-01   2.1551703e-01   4.3622038e-02   1.2952834e-01  -1.9578464e-01  -3.7434178e-01  -3.3652407e-01  -3.4689101e-01  -3.3051490e-01  -3.1825180e-01   5.9483488e-01   5.6695529e-01   4.6481784e-02   9.3855120e-02   1.7557857e-01   1.5842082e-01  -3.8681196e-01  -4.3038655e-01  -1.8737748e-01  -1.9776549e-01  -2.1125051e-01  -2.5944015e-01   1.1201105e-02  -1.1483067e-01  -1.5155230e-01  -3.5490814e-01  -1.7152321e-01  -3.1142315e-01  -7.1479067e-02  -9.9945048e-02   3.7251285e-02  -3.2641399e-01  -2.4163564e-01  -3.0911938e-01   5.6728050e-02   2.6446287e-02  -1.7099461e-01  -2.1950208e-01   2.0184454e-01  -8.5556271e-02  -1.0632343e-01  -2.6093078e-01   2.0591897e-01   9.1193877e-02   2.8647558e-01   1.2551994e-01  -2.5933625e-01  -2.1934252e-01  -5.6209196e-01  -5.7600532e-01  -1.2828261e-01  -1.9397313e-01   4.6178775e-01   4.0881079e-01   1.0000000e+00   7.4913752e-01   7.9742915e-01   7.4630093e-01   3.9122643e-02  -6.8886435e-02   2.7384808e-01   3.0069323e-01   3.6563904e-01   1.8317805e-01  -1.2086357e-01   9.4294774e-02  -2.0372391e-01  -5.0603158e-01  -2.9224227e-01  -3.8268076e-01   6.6867240e-02  -1.1305603e-01   5.6913829e-03   2.3380113e-02   5.5312203e-03  -5.2061419e-02   2.0127541e-02   9.5529007e-02  -1.6044311e-01  -4.0036407e-02   6.5441623e-02   7.8032430e-02   4.3955312e-02   2.9364148e-01   2.1715772e-01  -2.6785298e-03  -1.8150444e-01  -2.6486473e-01  -7.8444349e-02  -1.4137391e-01   6.2141417e-02  -1.2531746e-02  -6.1961639e-02   5.4390004e-02   5.5570517e-02  -1.5230432e-02  -1.6821129e-01   1.1317955e-02
   3.4229400e-02   4.6157823e-02  -3.6069406e-01  -1.4585434e-01   9.8947758e-02   2.0732819e-01  -2.0762647e-02   3.1532262e-01   2.4308705e-01   2.6500567e-01   3.1511998e-01   3.3157617e-01   2.4148120e-01   2.7793609e-01   2.2216302e-01   3.4269409e-01   4.6416076e-01   5.0544773e-01   2.3738130e-01   3.3032576e-01   3.1991528e-02   2.8882910e-01  -2.1957039e-01  -3.1514164e-01  -4.4629101e-01  -4.5592814e-01  -3.2511378e-01  -2.4207704e-01   6.2309503e-01   7.3776094e-01   1.0660126e-01   2.1713063e-01   5.2150462e-01   5.0185423e-01  -4.9233059e-01  -4.1947746e-01  -1.9841275e-01  -1.4438604e-01  -8.6325136e-02  -1.1301690e-01   2.2458076e-01   1.6136420e-01  -2.5171650e-01  -3.3276476e-01  -2.1637335e-01  -1.7065188e-01  -2.0500547e-01  -1.6642409e-01   8.4106211e-02  -9.2413819e-02  -3.3238965e-01  -4.1949672e-01  -3.9412720e-02  -3.3937801e-02  -1.6385154e-01  -1.5884378e-01   1.9491100e-01  -9.4205558e-02  -1.2943184e-01  -5.7176263e-02   1.0551438e-01   2.5943406e-01   5.1689731e-01   4.7142066e-01  -4.7609097e-01  -4.0560730e-01  -5.2939887e-01  -5.2411879e-01  -1.2793010e-02  -1.4505003e-01   2.8635168e-01   2.7072527e-01   7.4913752e-01   1.0000000e+00   6.0967817e-01   8.0851215e-01   1.5089551e-01   1.2352237e-01   3.5402912e-01   3.2474405e-01   4.2457696e-01   1.8930514e-01   9.2012079e-02   3.9524151e-01  -3.5739957e-01  -4.4562545e-01  -2.5630507e-01  -2.9243190e-01  -1.8162005e-01  -1.6040840e-01  -5.1242213e-02  -2.1386013e-01  -1.6725536e-01  -3.7921494e-01   7.4962143e-02   1.4923702e-01  -2.4349607e-01  -1.6670949e-01   1.5049766e-01  -3.4376633e-02  -8.2998790e-04   1.4653977e-01   2.3459355e-01   8.5843317e-02  -1.5487901e-01  -2.4498719e-01  -1.7401197e-01  -2.7745273e-01   1.2040007e-01  -3.4337277e-02  -2.1933967e-01   5.8442584e-02  -3.0139134e-02   7.1170319e-02  -1.2320388e-01  -5.1279507e-02
   2.0578215e-01   9.1327148e-02  -4.2773146e-02  -7.5586894e-02   1.5787383e-01   1.6829104e-01   1.8583804e-01   2.7510795e-01   2.7062187e-01   2.5784510e-01   3.8328223e-01   3.7178142e-01   3.8024571e-01   3.0383361e-01   2.8738246e-01   2.2341001e-01   2.4111866e-01   2.7283223e-01   3.0166792e-01   9.0797939e-02   5.6106232e-02   1.1590315e-01  -1.6724189e-02  -1.7445981e-01  -2.3656863e-01  -2.3088721e-01  -1.9993424e-01  -2.2063167e-01   4.3590108e-01   4.2105527e-01   1.0035718e-01   1.3497681e-01   1.4226200e-01   1.7111098e-01  -2.5654437e-01  -2.3474937e-01  -8.6735925e-02  -8.7106276e-02  -1.3097736e-01  -1.6470056e-01   8.5585028e-05  -6.2882671e-02  -6.5971082e-02  -2.3504682e-01  -1.0566668e-01  -2.4763119e-01  -2.6631595e-02  -6.6626285e-02   4.5065661e-02  -2.9037278e-01  -2.4453054e-01  -2.6402653e-01  -4.9846936e-02  -7.4107396e-02  -1.1104060e-01  -1.7840839e-01   1.4497149e-01  -1.1059831e-01  -1.9763315e-01  -3.1845198e-01   1.4692005e-01   5.9350455e-02   1.5546579e-01   6.2839892e-02  -1.8658338e-01  -1.0531968e-01  -4.5540248e-01  -3.8835466e-01  -2.5840617e-01  -2.9501407e-01   3.4629076e-01   2.2793123e-01   7.9742915e-01   6.0967817e-01   1.0000000e+00   7.2719250e-01   9.2143048e-02  -1.6186599e-02   1.1109378e-01   2.3694124e-01   1.6971292e-01   7.9854199e-02  -1.6719617e-01  -2.5004399e-02  -1.8064558e-01  -4.0549199e-01  -2.4943750e-01  -2.7995399e-01   3.1334198e-02  -7.2406947e-02  -1.2251541e-02  -5.3441856e-03   4.2015118e-02   1.2509127e-02   1.0718994e-01   1.7210380e-01  -2.3064717e-03   1.6671962e-01  -5.9667614e-02   1.5861110e-02  -4.2055624e-02   1.7951835e-01   1.2032484e-01  -1.9444623e-02  -7.9778130e-02  -1.5865039e-01  -6.5629733e-02  -1.3239573e-01   1.4363319e-01   1.7416874e-01   9.4049215e-02   2.9865389e-02   1.4637513e-02   9.6537647e-03  -1.7917411e-02  -3.0535307e-02
  -5.2583265e-03  -9.0701887e-02  -2.6754954e-01  -4.0127719e-02   1.2406697e-01   3.0478225e-01   1.3569276e-01   3.9523175e-01   3.2513029e-01   4.0826043e-01   3.2216490e-01   3.9050801e-01   3.1179317e-01   3.4249250e-01   2.5671323e-01   3.4930884e-01   3.0824115e-01   3.5447936e-01   1.8371003e-01   1.1563208e-01  -6.7504116e-02   1.1841730e-01  -1.2168653e-01  -1.6320724e-01  -4.5246689e-01  -3.8018038e-01  -3.1384094e-01  -2.1585446e-01   5.1127324e-01   5.8536221e-01   5.7210374e-02   2.0174508e-01   2.5742071e-01   2.8865300e-01  -3.0933950e-01  -2.5099884e-01  -1.2109316e-01  -7.8749252e-02  -1.0316706e-01  -1.8207427e-01   1.0105161e-01   1.1457441e-01  -1.1940649e-01  -2.8821508e-01  -1.7731258e-01  -1.9042191e-01  -1.1665764e-01  -1.4750660e-01  -6.1509548e-02  -2.1687358e-01  -3.5236718e-01  -4.3680122e-01  -1.2598373e-01  -1.2643260e-01  -2.6904187e-01  -3.0460556e-01   4.2349885e-02  -2.2874053e-01  -2.8271298e-01  -2.1203586e-01   1.6697983e-01   3.1341151e-01   3.0808790e-01   2.9749464e-01  -1.8143640e-01  -1.0656088e-01  -5.0399756e-01  -4.3178795e-01  -2.4249833e-01  -3.3194658e-01   2.5992289e-01   2.2224697e-01   7.4630093e-01   8.0851215e-01   7.2719250e-01   1.0000000e+00   2.4352769e-01   1.8336050e-01   2.2327483e-01   2.7028651e-01   2.1049783e-01   9.5377079e-02  -3.1918584e-02   1.3307334e-01  -2.7928891e-01  -4.5536151e-01  -2.0299719e-01  -2.8350081e-01  -1.2306131e-01  -8.6146034e-02   8.3743886e-02  -3.1811635e-02   7.4494070e-02  -1.4542690e-01   1.2397631e-01   1.4679286e-01  -8.9283364e-02   1.3225801e-02   4.7223696e-02  -2.0714991e-02   1.6795335e-02   1.3855764e-01   1.7380842e-01  -2.3476864e-04  -1.3593840e-01  -2.4057947e-01  -1.2174063e-01  -2.5453048e-01   9.0844245e-02   1.1032672e-01   5.3882266e-02   1.4883796e-01   4.0910834e-02   3.1860995e-02  -8.4298311e-02  -1.1283508e-01
  -3.7927966e-01  -5.7426024e-01  -2.1095640e-01   2.4823154e-02  -3.2006862e-01   2.1696504e-01  -1.4828785e-01   2.5266465e-01  -1.9908568e-01   1.8872365e-01  -2.6340305e-01   1.4831720e-01  -1.4754514e-01   2.3334231e-01  -2.4092182e-01   1.6599154e-01  -1.5697556e-01  -2.8387386e-01  -2.2330345e-01  -2.2217830e-01  -8.8795045e-02   1.7281430e-01   8.3772245e-02   2.0082299e-01  -1.7330109e-01  -7.1274012e-02  -2.4654763e-01  -1.4504326e-01  -1.0416051e-02   1.0721132e-01   2.2753205e-01   3.2789063e-01   7.2134988e-02   2.1853634e-01   1.5481186e-01   2.8841616e-01   1.1686880e-01   2.6110730e-01   1.5515547e-01   5.0662921e-02   2.4981280e-01   3.0272778e-01   8.0298058e-02   8.3686768e-03  -2.0589025e-01  -6.8888965e-02  -1.7274295e-01  -1.4991160e-01  -3.0090257e-01   2.0756506e-02  -2.4341140e-01  -2.0510853e-01  -2.6053300e-01  -3.0370314e-01  -1.6947415e-01  -2.3895264e-01  -3.8994342e-01  -4.4970308e-01  -1.2382791e-01   9.9375323e-02  -1.0596862e-02   2.9901358e-01  -5.8153273e-02   1.6235522e-01  -8.5662803e-02   1.1959754e-01   1.5471948e-01   2.1980297e-01  -3.3753511e-01  -3.8032767e-01   1.6185371e-01   2.1690403e-01   3.9122643e-02   1.5089551e-01   9.2143048e-02   2.4352769e-01   1.0000000e+00   8.6335515e-01  -9.9089701e-02  -3.1043016e-01  -2.7857386e-01  -4.8065948e-01   1.7380858e-01  -1.9779438e-02  -3.3990059e-01  -2.0233042e-01  -9.1396284e-02  -2.4291896e-01  -1.8293396e-01   8.5733490e-02   5.1020288e-01   1.2116909e-01   4.3040139e-01   1.0799818e-01  -1.8058607e-02   1.0612817e-01  -1.2485247e-01   2.6781452e-02   1.5179877e-01   5.4120898e-02   4.3874595e-01   2.7579939e-01   3.5874375e-01   2.4488491e-01   2.3313725e-01   9.0788634e-02   4.2209649e-01   3.6754917e-01   2.6838647e-02  -2.0039005e-02   2.2828362e-01   1.6994923e-01   2.2627238e-01   3.7043919e-01   3.5717938e-01   4.5598092e-02
  -4.5574651e-01  -5.3028143e-01  -2.1314921e-01   1.2633686e-01  -3.9329095e-01   1.8272135e-01  -1.8677630e-01   3.0840585e-01  -2.5775223e-01   1.0656921e-01  -4.0917434e-01   1.3281894e-01  -2.8368983e-01   2.2609035e-01  -3.1846146e-01   2.1550958e-01  -2.7656624e-01  -2.8492705e-01  -2.7644732e-01  -7.4348519e-02  -8.4352405e-02   2.4667968e-01   1.3468187e-01   2.8798215e-01  -1.5041689e-01  -6.5166314e-02  -1.9868478e-01  -8.3176073e-02  -8.2275135e-02   1.1770820e-01   3.0316851e-01   4.0538659e-01   1.6888445e-01   3.4517222e-01   1.9168280e-01   3.4649921e-01   6.7336560e-02   2.9460927e-01   2.0640720e-01   1.2007313e-01   3.4249418e-01   3.9124655e-01  -5.3589925e-02  -1.0292771e-02  -2.8688323e-01  -1.2102385e-01  -3.1742097e-01  -2.9665994e-01  -4.0399693e-01  -2.3027362e-02  -3.6603650e-01  -2.4202930e-01  -4.2494114e-01  -4.5625408e-01  -2.2698256e-01  -3.1327934e-01  -4.3432213e-01  -4.1235274e-01  -2.1032019e-01   1.6322317e-01  -9.3099858e-02   2.8517588e-01  -1.0652918e-01   2.3501179e-01  -1.1016275e-01   5.8752662e-02   2.2645565e-01   3.2600722e-01  -2.9911470e-01  -2.7190570e-01   1.5292841e-01   2.0803045e-01  -6.8886435e-02   1.2352237e-01  -1.6186599e-02   1.8336050e-01   8.6335515e-01   1.0000000e+00  -1.9571625e-01  -3.3854733e-01  -3.3552986e-01  -4.2288191e-01   2.8962996e-01   6.5067831e-02  -3.9384709e-01  -6.9198515e-02  -1.1920095e-01  -2.5016912e-01  -3.0202917e-01   2.4529723e-02   4.3467630e-01   6.8048839e-03   3.1904438e-01  -5.4507312e-02  -1.0649843e-01   3.2763733e-02  -2.4947074e-01  -1.3117427e-01   7.5961267e-03  -1.5439371e-01   3.9617916e-01   1.6116361e-01   2.8159806e-01   1.0601103e-01   2.3826494e-01   6.0242723e-02   3.5571311e-01   2.4057693e-01  -3.7442044e-02  -1.5097164e-01   6.7822194e-02   2.1665351e-02   5.2337154e-02   2.9379491e-01   2.9851018e-01   7.0198053e-02
   6.8978712e-03   1.3394924e-01  -3.7186398e-01  -4.6701267e-01  -2.0085043e-01   2.5453681e-02  -3.2223854e-01  -1.3791209e-01  -5.3762269e-03  -3.4271007e-02   3.2929255e-02   3.0525760e-02  -2.5473259e-02  -2.5133786e-02  -4.2964330e-02  -4.3266825e-02   8.1053332e-01   5.9181937e-01  -1.7181875e-01  -6.3268432e-02   2.2627230e-01   1.5156966e-01  -4.0180523e-01  -3.8430682e-01  -1.2967304e-01  -1.1552051e-01  -1.1340782e-01  -1.1350486e-01   6.3175770e-01   5.6845483e-01   1.0500120e-01   9.9690710e-02   2.7132294e-01   1.8500497e-01  -3.0327593e-01  -2.6707292e-01   7.0926548e-02   1.0959712e-01  -1.3247418e-02   1.0242622e-01   2.1683245e-01   2.3039733e-01  -9.3338153e-02   6.8251034e-02  -1.3436981e-02   1.5074879e-01   5.5138468e-02   7.1646672e-02   3.0982076e-02   1.7292353e-01  -3.1094818e-02  -4.5431018e-02   1.4926857e-01   1.9624272e-02   5.9935669e-02   7.2247374e-02   3.3257721e-01   4.8215465e-02  -6.3151445e-02  -1.0335557e-01  -1.9760746e-02   8.7239605e-03   4.6287587e-01   3.3004644e-01  -3.6847254e-01  -2.6989643e-01  -2.3993999e-01  -2.3781312e-01   4.5188695e-02  -5.1935181e-03  -2.0015921e-01  -1.4196664e-01   2.7384808e-01   3.5402912e-01   1.1109378e-01   2.2327483e-01  -9.9089701e-02  -1.9571625e-01   1.0000000e+00   6.1476427e-01   7.9333821e-01   6.0236202e-01  -7.9879292e-02   3.6867871e-01  -2.0490678e-01  -1.1712911e-01  -1.5711682e-01  -1.2658912e-01  -1.6273683e-01  -1.8803587e-01  -3.2432160e-01  -3.5777279e-01  -3.1366685e-01  -3.2181614e-01   1.7896074e-01   2.7046406e-01  -2.8416810e-02   3.1679445e-02   1.5872781e-01   1.7462833e-01  -9.5609201e-02  -9.0321652e-02   1.1672745e-01   3.9751948e-02  -2.2493921e-02  -5.3529223e-02  -2.3059517e-01  -1.8076299e-01   2.6125707e-01   1.3967945e-01  -1.2219092e-01   1.0061121e-01   5.5686333e-02   8.4318886e-02  -1.3006627e-02   1.9939529e-02
   3.2187031e-01   5.3201900e-01  -1.2465040e-01  -3.3997256e-01   4.3093699e-02  -1.5153500e-01  -2.0978321e-01  -2.7583669e-01   1.2087602e-02  -2.2005196e-01   2.1355891e-01  -1.2993570e-01   8.7391001e-02  -1.6691084e-01   1.6572013e-03  -2.2461230e-01   7.2064800e-01   7.5579437e-01  -1.0079658e-01  -9.6406707e-02   2.3686713e-01   1.0650293e-01  -2.4003676e-01  -3.5325403e-01   7.9358343e-02   8.9567061e-02   1.4429107e-01   7.5837181e-02   3.5880924e-01   3.2797178e-01   8.2019381e-02   1.0506429e-02   3.0417832e-01   1.7950949e-01  -5.4154967e-02  -4.3639241e-02   1.9294379e-01   1.2674399e-01   2.3401099e-01   2.6128515e-01   1.9946976e-01   2.1319638e-01   2.4192995e-01   2.6360127e-01   4.3774033e-01   4.2594785e-01   4.5363359e-01   4.1465791e-01   3.4386334e-01   2.2859127e-01   1.2964334e-01   5.0868005e-02   1.9855596e-01   1.7065814e-01   3.0513266e-01   3.3659202e-01   5.2525346e-01   2.6553980e-01  -1.9216855e-01  -2.7210841e-01  -1.4673656e-01  -1.5239549e-01   1.9180066e-01   2.1682756e-02  -5.0015629e-02  -7.6943916e-02  -1.4014139e-01  -1.0892699e-01   1.5219618e-01   1.1446291e-01  -1.0240731e-01  -2.4438400e-01   3.0069323e-01   3.2474405e-01   2.3694124e-01   2.7028651e-01  -3.1043016e-01  -3.3854733e-01   6.1476427e-01   1.0000000e+00   7.0904030e-01   7.9825034e-01  -1.1578034e-02   2.5359641e-01   1.1083967e-01  -5.6421130e-02   1.7929859e-01   2.0282113e-01   1.7070089e-02  -2.1327817e-01  -5.8284941e-01  -4.1130630e-01  -5.2124095e-01  -3.5274235e-01   4.4730583e-02   4.3527285e-02   2.7867191e-01   2.0427489e-01   8.1970249e-02   9.7838060e-03  -3.5376119e-01  -3.4730732e-01  -2.4557240e-01  -2.9711852e-01  -2.4783968e-01  -3.3605717e-01  -3.4150284e-01  -3.9578158e-01  -1.6248868e-01   5.3283668e-02   6.0537885e-03  -1.4923717e-01  -2.8692994e-01  -3.3347925e-01  -2.9530390e-01  -3.6832074e-01
   2.7147636e-01   4.1525060e-01  -4.0002581e-01  -5.2268437e-01  -1.6460200e-02  -4.4798729e-02  -3.2743905e-01  -2.0488136e-01   1.2009355e-01  -1.1091904e-01   3.0976366e-01   8.2790137e-02   1.4350912e-01  -3.7401768e-02   1.4850072e-01  -6.4792432e-02   9.0418232e-01   7.6717747e-01   3.5384062e-02   1.4476849e-01   1.4307151e-01   1.3266407e-01  -4.3526854e-01  -5.1320300e-01  -1.7260059e-01  -2.2203000e-01  -1.2058018e-01  -1.5590277e-01   7.0009143e-01   6.1441072e-01  -1.1631481e-02  -3.3876902e-02   3.6748577e-01   2.6546869e-01  -4.3399775e-01  -4.1358445e-01  -2.8064874e-02  -8.0180991e-02  -1.0739474e-02   4.9279386e-02   1.4723337e-01   1.1812794e-01  -8.3267693e-02   1.5637194e-02   1.1175131e-01   1.9330250e-01   1.8473592e-01   1.6678899e-01   3.4020237e-01   2.0455606e-01   6.0293280e-02  -6.2547584e-02   3.5354482e-01   2.0199268e-01   1.7470699e-01   1.8191655e-01   5.8330150e-01   2.7556719e-01   3.7309145e-02  -9.0500855e-02   3.2046723e-02   3.4111311e-02   6.4043894e-01   3.9078875e-01  -4.7003632e-01  -3.7775986e-01  -4.3476151e-01  -4.3711837e-01   1.8781567e-01   1.0551081e-01  -1.3037233e-01  -1.1553061e-01   3.6563904e-01   4.2457696e-01   1.6971292e-01   2.1049783e-01  -2.7857386e-01  -3.3552986e-01   7.9333821e-01   7.0904030e-01   1.0000000e+00   7.6828168e-01   2.7783201e-02   5.2370366e-01  -9.7533258e-02  -1.3161431e-01  -1.4433735e-02  -3.1383021e-02  -4.7398343e-02  -1.5339152e-01  -5.0458795e-01  -4.9151539e-01  -5.3884842e-01  -4.9336072e-01   9.1286712e-02   1.3127326e-01  -5.1304336e-02  -8.0971433e-02   1.5446384e-01   2.5435815e-02  -2.4460918e-01  -1.8181723e-01  -5.5279716e-02  -1.5315812e-01  -3.0887547e-01  -3.5122588e-01  -3.7952159e-01  -3.0846639e-01   8.3498021e-02   5.7220838e-02  -3.0771945e-01  -7.7271236e-02  -1.1769379e-01  -1.7891543e-01  -3.1433190e-01  -1.4977553e-01
   2.3344473e-01   5.2899966e-01  -1.0361154e-01  -3.7603450e-01   1.5290957e-01  -2.1149379e-01  -2.6608734e-01  -3.4847207e-01   8.4674460e-02  -2.8130635e-01   1.7205213e-01  -1.0114442e-01   3.3510627e-02  -1.6593224e-01   1.6424059e-01  -5.8030844e-02   6.9764177e-01   7.4413482e-01  -9.5813189e-02   5.0504247e-02   2.4630048e-01   5.9812903e-02  -1.0419229e-01  -2.0915640e-01   2.0324623e-01   1.3349874e-01   2.6655247e-01   1.5243442e-01   3.7797718e-01   3.4151072e-01   1.4145808e-01  -1.6874720e-03   3.0536915e-01   2.1830233e-01  -6.3688317e-03  -5.2569007e-02   1.3310520e-01   9.5776237e-02   1.2507600e-01   2.0082826e-01   1.2836372e-01   1.5091403e-01   6.5627492e-02   2.1807165e-01   4.2388153e-01   3.7029259e-01   3.2626839e-01   3.1659207e-01   3.4163183e-01   1.8724678e-01   1.0635117e-01   9.6981270e-03   1.9313411e-01   1.5455648e-01   2.4130829e-01   2.7343138e-01   4.4652605e-01   2.5008910e-01  -2.5805837e-01  -3.8075579e-01  -2.3049605e-01  -2.6487213e-01   2.4688752e-01   1.0199836e-01  -4.1463954e-02  -1.5638372e-01  -1.6205193e-01  -1.6686172e-01   1.4875883e-01   7.4989226e-02  -1.7435629e-01  -2.8273277e-01   1.8317805e-01   1.8930514e-01   7.9854199e-02   9.5377079e-02  -4.8065948e-01  -4.2288191e-01   6.0236202e-01   7.9825034e-01   7.6828168e-01   1.0000000e+00   6.4923274e-02   4.3593446e-01   2.3155763e-01   1.6502471e-01   1.6030671e-01   2.3139272e-01   2.4539961e-02  -2.0153533e-01  -6.2200339e-01  -4.3049314e-01  -5.3328685e-01  -3.6930371e-01   4.1370252e-02   3.6651443e-02   1.0805122e-01   4.1967919e-02  -3.6741558e-02  -9.9902241e-02  -3.9508453e-01  -3.7733724e-01  -2.4168847e-01  -3.8576612e-01  -2.9757726e-01  -3.0557880e-01  -4.9908375e-01  -5.1855782e-01  -7.9248885e-02   5.8908775e-02  -1.5122977e-01  -2.0855974e-01  -3.2879649e-01  -3.7291926e-01  -3.5865509e-01  -3.5219632e-01
  -1.0444419e-01   1.2043324e-01  -1.0897196e-01  -4.2974322e-02  -1.2878987e-01  -1.7515947e-01  -3.6869940e-01  -1.9558617e-01  -3.2036142e-01  -2.8326919e-01  -1.3940271e-01  -2.7658908e-01  -3.1567198e-01  -1.6348122e-01   4.6290542e-02   1.2356018e-01  -7.5349371e-02   2.5866831e-03  -5.3957675e-02   2.7800233e-01   1.2543230e-01   3.1887710e-01   2.3131252e-01   2.7519146e-01   1.4554383e-01   8.0289554e-02   2.6685030e-01   3.1042777e-01  -1.6827781e-01  -7.4295179e-02   1.4930871e-02   2.0870839e-02   2.8162414e-01   2.5370078e-01   1.6135650e-01   2.0159325e-01   3.0081590e-01   2.8940863e-01   5.0275276e-01   4.2341996e-01   6.1607882e-01   5.5878721e-01  -5.5722184e-02   1.4312381e-02   1.0282010e-01   9.2045768e-02  -8.5098396e-03  -2.5588697e-02   6.8762771e-02  -1.7910673e-02  -1.5485881e-01  -1.7886205e-01  -1.2045326e-01  -6.6646108e-03   1.6595722e-01   1.8211845e-01  -6.2141329e-02   5.6513676e-02  -2.2218835e-01  -4.2961840e-02  -3.8092974e-01  -4.2413420e-02  -6.3832358e-02   1.1936075e-01  -4.8269574e-02  -1.1776136e-01   1.0352265e-01   8.7208062e-02   2.2212946e-01   1.5392867e-01   7.7546191e-02   1.0366821e-01  -1.2086357e-01   9.2012079e-02  -1.6719617e-01  -3.1918584e-02   1.7380858e-01   2.8962996e-01  -7.9879292e-02  -1.1578034e-02   2.7783201e-02   6.4923274e-02   1.0000000e+00   6.4271312e-01   2.0965258e-01   2.9296929e-01   5.4754057e-01   4.1859451e-01  -4.3116712e-02   4.3405025e-02  -1.4226666e-01  -1.2951167e-01  -1.8875135e-01  -3.1363174e-01  -2.6360295e-01  -2.4567368e-01  -2.3987040e-01  -3.4726574e-01  -5.6306166e-02  -3.3257936e-01  -1.4241748e-01  -1.6702981e-01  -2.5381606e-01  -2.3629459e-01  -3.1036240e-01  -2.0592262e-01  -5.8794202e-02  -1.6218343e-01  -3.2863191e-01  -4.2831169e-01  -3.0964004e-01  -3.1996877e-01  -3.8282356e-01  -2.5091302e-01  -3.3519750e-01  -3.0948905e-01
  -2.1786041e-02   2.2898980e-01  -3.4499379e-01  -2.6187811e-01  -4.3287904e-02  -2.1726364e-02  -3.8497395e-01  -1.1584100e-01  -1.1724069e-01  -1.8144592e-01   7.9215291e-02   5.1625436e-02  -8.3441379e-02   4.3409082e-02   2.3863366e-01   3.7730625e-01   4.0978423e-01   3.8616081e-01   4.1130692e-03   4.2507758e-01   1.9019635e-01   3.1982059e-01  -3.7800227e-02   5.8413683e-03  -7.0325231e-02  -9.5029394e-02   1.3037270e-01   2.0339411e-01   3.4067455e-01   4.0389842e-01   5.0460620e-02   9.9644094e-02   4.4247082e-01   3.8998563e-01  -2.4229086e-01  -1.4150404e-01   1.4381509e-01   1.2951793e-01   2.3670185e-01   3.2410043e-01   4.9433452e-01   5.0194624e-01  -2.5966244e-01  -1.6202276e-02  -9.8143997e-03   7.1818671e-02  -1.4957579e-01  -9.1633294e-02   1.8960389e-01   4.0239516e-02  -1.3554500e-01  -2.1439411e-01   3.4310465e-02   3.9338035e-02   1.3866126e-01   1.6215020e-01   1.8043378e-01   1.0663005e-01  -1.7071438e-01  -9.4945554e-02  -1.8431139e-01   3.5661992e-02   4.0755247e-01   4.4520924e-01  -3.7294068e-01  -3.7178682e-01  -2.8879747e-01  -2.6501849e-01   1.3822007e-01   1.2182923e-02  -4.1847801e-02   1.8470071e-02   9.4294774e-02   3.9524151e-01  -2.5004399e-02   1.3307334e-01  -1.9779438e-02   6.5067831e-02   3.6867871e-01   2.5359641e-01   5.2370366e-01   4.3593446e-01   6.4271312e-01   1.0000000e+00   6.3965320e-02   2.2539059e-01   2.7619165e-01   3.3351949e-01  -1.0593728e-01   2.8778185e-02  -3.6783604e-01  -4.4533621e-01  -4.3425123e-01  -5.9132484e-01  -6.1410375e-02   2.8609011e-02  -3.2139560e-01  -3.5251814e-01  -6.7287665e-02  -2.9386083e-01  -1.7644633e-01  -2.4051970e-01  -9.2182327e-02  -2.0395300e-01  -2.8571226e-01  -2.7911081e-01  -3.2845230e-01  -4.3985882e-01   1.7989176e-02  -2.1183009e-01  -5.3381832e-01  -2.5672696e-01  -3.5932870e-01  -1.8528942e-01  -2.9225222e-01  -2.5183723e-01
   3.3795614e-01   3.6037290e-01   4.7377660e-01   1.1913338e-01   3.0053869e-01  -1.4927541e-01   1.5202431e-01  -3.3808237e-01   5.4031173e-02  -1.4698828e-01   2.2618277e-01  -3.1082339e-01   1.9599797e-01  -1.0371080e-01   2.7893712e-01  -1.6376839e-01  -1.9326808e-01  -1.2549013e-01   1.0361784e-01  -1.3809243e-01   1.5159925e-01  -1.6445049e-01   2.4071673e-01   2.1176083e-01   5.8973757e-01   6.1246254e-01   6.4198886e-01   5.8577723e-01  -5.3385330e-01  -5.9840285e-01  -3.0820853e-01  -4.2235563e-01  -4.3936319e-01  -4.7480373e-01   4.3621295e-01   3.5857460e-01   3.2886934e-01   1.9557267e-01   2.4318500e-01   2.6322428e-01  -2.7872796e-02   8.7260963e-02   3.3248095e-01   3.7063999e-01   5.3956043e-01   2.9908394e-01   3.7900445e-01   3.7626925e-01   3.3543007e-01  -1.3758864e-02   4.5900882e-01   4.0188599e-01   1.1956055e-01   2.6366935e-01   3.7902652e-01   3.8644897e-01   1.9170823e-02   1.5481147e-01  -1.1076004e-01  -3.0015656e-01  -6.4284256e-02  -2.7790771e-01  -4.0035852e-01  -5.7944908e-01   6.9881777e-01   5.5207294e-01   1.5246782e-01   1.6038873e-01   4.3915043e-02   6.7829728e-02  -4.8172778e-02  -1.9578450e-01  -2.0372391e-01  -3.5739957e-01  -1.8064558e-01  -2.7928891e-01  -3.3990059e-01  -3.9384709e-01  -2.0490678e-01   1.1083967e-01  -9.7533258e-02   2.3155763e-01   2.0965258e-01   6.3965320e-02   1.0000000e+00   5.9577401e-01   5.5722687e-01   6.7074069e-01   6.4467935e-01   4.3653381e-01  -2.4738040e-01   2.6066483e-01   2.4858633e-02   2.7798786e-01  -2.5546817e-01  -2.8738890e-01   1.8998556e-01   1.0379000e-01  -2.8293595e-01   7.8831513e-02  -2.3310308e-01  -2.2910867e-01  -3.4659074e-01  -3.0139540e-01  -1.4680297e-01   7.1220301e-03  -4.7688056e-03  -1.0237314e-01  -3.2939152e-01  -1.6377878e-01   1.1044292e-02  -2.4784732e-01  -2.0414128e-01  -4.4963056e-01  -2.2237355e-01  -2.8997110e-01
   8.7670343e-02   2.5717675e-01   1.4773534e-01   2.0427390e-01  -8.2424614e-02  -1.4270846e-01  -1.4224376e-01  -2.3486574e-01  -3.1703967e-01  -3.3385800e-01  -2.2161661e-01  -1.6554324e-01  -2.1622376e-01   2.6861696e-02  -1.5928121e-01  -3.9653509e-03  -2.0866017e-01  -1.9184519e-01  -2.9687300e-01  -1.1350427e-01   1.9074108e-01   2.7758113e-02   7.3875779e-02   4.2196375e-01   5.0296905e-01   5.7298616e-01   5.9185642e-01   6.2816351e-01  -5.4816826e-01  -5.3311240e-01  -1.5849367e-01  -2.2798381e-01  -9.6469036e-02  -1.6874201e-01   3.3533587e-01   4.4363861e-01   3.8562283e-01   4.1655327e-01   4.6228812e-01   5.7639831e-01   2.5827592e-01   4.0009186e-01   1.8068901e-01   4.7940150e-01   3.5374261e-01   3.9689747e-01   2.2678236e-01   2.3788028e-01   2.1087395e-01   2.3940735e-01   3.9138242e-01   5.3583845e-01  -1.6371676e-02  -5.2689161e-03   4.4407768e-01   4.9964627e-01   5.8989389e-03   2.2127876e-01   3.7773645e-02   7.6450378e-02  -1.1938099e-01  -1.5960062e-01  -2.7125957e-01  -1.9905130e-01   3.5133168e-01   4.1425916e-01   4.4394629e-01   5.7511131e-01   1.5118749e-01   1.9979193e-01  -3.5574353e-01  -3.8098562e-01  -5.0603158e-01  -4.4562545e-01  -4.0549199e-01  -4.5536151e-01  -2.0233042e-01  -6.9198515e-02  -1.1712911e-01  -5.6421130e-02  -1.3161431e-01   1.6502471e-01   2.9296929e-01   2.2539059e-01   5.9577401e-01   1.0000000e+00   4.4122777e-01   6.3253945e-01   2.2644968e-01   3.9077816e-01  -3.2271046e-01  -1.2553712e-01  -1.5250523e-01  -1.0297003e-01  -2.9278358e-01  -2.6539123e-01   3.4621870e-02  -4.2139351e-02  -3.2612105e-01  -1.6270078e-01  -4.1809087e-02  -3.6675550e-01  -2.9822862e-01  -3.0404368e-01  -8.9578331e-03  -4.1710137e-02  -6.4183680e-02  -1.6135040e-01  -3.3631385e-01  -2.5558177e-01  -2.3344852e-01  -4.7085801e-01  -3.9671593e-01  -4.1791369e-01  -2.0942988e-01  -2.7868966e-01
   1.9822896e-01   3.1830409e-01  -2.4285060e-02  -4.7250015e-02  -1.0560480e-01  -3.7268092e-02  -2.8920805e-01  -3.4379950e-01  -3.6204620e-01  -3.2300437e-01   4.2144928e-02  -2.7352736e-01  -1.4830444e-01  -2.1001790e-01  -9.4900655e-02  -2.5175768e-01  -3.2794540e-02   6.8467052e-02  -2.2988924e-01  -2.1427741e-01   1.2120075e-01   1.3635641e-01   1.2431055e-01   2.7451665e-01   3.7809477e-01   4.6058199e-01   5.0433124e-01   5.9814087e-01  -4.2274938e-01  -4.1881526e-01  -2.1146100e-01  -1.7467438e-01  -1.0195641e-01  -1.4330372e-01   3.5674081e-01   4.4786130e-01   4.5671353e-01   4.2875047e-01   5.4045089e-01   5.2312513e-01   2.7212509e-01   3.8966820e-01   2.6413230e-01   3.1247315e-01   4.3283589e-01   4.3929053e-01   4.4402784e-01   3.6963274e-01   2.7316384e-01   2.1850767e-01   2.6649605e-01   2.2617723e-01   1.0883891e-01   1.5516941e-01   4.7528684e-01   4.3272665e-01   1.6417730e-01   2.2054105e-01  -8.6887956e-02  -6.8555507e-02  -1.8221395e-01  -5.0336668e-02  -1.9974477e-01  -2.2897317e-01   3.0168864e-01   3.2482383e-01   1.6824481e-01   3.0597702e-01   8.9735699e-02   4.7558433e-02  -1.6252539e-01  -1.5526257e-01  -2.9224227e-01  -2.5630507e-01  -2.4943750e-01  -2.0299719e-01  -9.1396284e-02  -1.1920095e-01  -1.5711682e-01   1.7929859e-01  -1.4433735e-02   1.6030671e-01   5.4754057e-01   2.7619165e-01   5.5722687e-01   4.4122777e-01   1.0000000e+00   7.6444016e-01   3.1777975e-01   3.0701081e-01  -2.5592707e-01  -1.0123701e-01  -1.9383677e-01  -1.3460636e-01  -1.4069445e-01  -2.7217937e-01   2.8233780e-01   1.1822000e-01   8.7561695e-05  -1.7328633e-01  -1.7488520e-01  -3.8189056e-01  -3.0190945e-01  -2.6837621e-01  -2.1120643e-01  -2.4284403e-01  -7.7799712e-02  -2.1547433e-01  -4.8044370e-01  -1.4661324e-01   6.1558516e-02  -2.4701198e-01  -3.3495084e-01  -3.5932617e-01  -2.7025792e-01  -5.2734093e-01
   1.8184731e-01   3.8477953e-01   1.8184776e-01   4.4100291e-02   1.6121217e-03  -2.9640359e-01  -2.9093972e-01  -5.0809515e-01  -4.2233907e-01  -5.2278469e-01  -1.7153710e-02  -4.3480340e-01  -2.3232793e-01  -3.1963480e-01  -2.2015155e-02  -1.5423926e-01  -6.0527823e-02   1.7535499e-02  -1.3914977e-01  -3.7679802e-02   2.8094322e-01   1.1028309e-01   2.2363503e-01   3.7319441e-01   5.8375374e-01   6.2496708e-01   7.2535225e-01   7.1765098e-01  -4.9331995e-01  -5.1537576e-01  -1.1248941e-01  -1.8912711e-01  -9.6059494e-02  -1.7495771e-01   3.9932429e-01   4.7176357e-01   5.2319878e-01   4.1154343e-01   4.8416114e-01   5.8971715e-01   2.1761502e-01   3.8223339e-01   3.3326573e-01   4.9892882e-01   5.3778989e-01   5.1746856e-01   4.3016013e-01   4.1873655e-01   3.2122951e-01   2.0661280e-01   3.8231756e-01   3.6779813e-01   1.1708227e-01   1.9611019e-01   4.8225631e-01   5.6359403e-01   1.3410669e-01   3.2462951e-01  -7.8438599e-02  -7.2121681e-02  -3.0743611e-01  -2.7907936e-01  -2.6926301e-01  -3.7036494e-01   3.8058845e-01   2.6563142e-01   3.1827932e-01   3.8808719e-01   2.4773646e-01   2.2029159e-01  -2.7589993e-01  -2.9832042e-01  -3.8268076e-01  -2.9243190e-01  -2.7995399e-01  -2.8350081e-01  -2.4291896e-01  -2.5016912e-01  -1.2658912e-01   2.0282113e-01  -3.1383021e-02   2.3139272e-01   4.1859451e-01   3.3351949e-01   6.7074069e-01   6.3253945e-01   7.6444016e-01   1.0000000e+00   2.6722649e-01   2.9015997e-01  -4.0283655e-01  -7.5674251e-02  -3.1043486e-01  -1.2205262e-01  -1.3256658e-01  -2.2422271e-01   3.0615122e-01   1.4437200e-01  -1.1125050e-01  -6.2749245e-02  -2.9820633e-01  -4.0662747e-01  -3.7368692e-01  -2.5190971e-01  -1.1736769e-01  -1.0841628e-01  -1.2475840e-01  -2.0110103e-01  -3.1391995e-01  -1.0901746e-01   1.9116868e-02  -2.6547624e-01  -4.0407359e-01  -3.9430131e-01  -2.4878221e-01  -4.9565526e-01
   4.1270469e-01   2.1192300e-01   3.3404469e-01   5.8671052e-02   1.7211296e-01   9.0162150e-02   2.2809244e-01  -6.1895954e-02   2.4628808e-01   1.2047624e-01   2.9306866e-01  -1.3935509e-02   4.5345086e-01   1.0322657e-01   2.7320183e-01  -2.3077574e-01  -1.6651629e-01  -1.7354199e-01   3.3074859e-02  -3.5501137e-01   7.0228887e-02  -1.4223109e-01  -9.8308125e-03  -2.2243126e-02   2.0348549e-01   2.6115929e-01   2.3681808e-01   1.9337333e-01  -2.0543100e-01  -3.2981027e-01  -2.7277483e-01  -3.0262267e-01  -5.0821380e-01  -4.5462748e-01   1.5232903e-01   8.4756916e-02   1.9485422e-01   8.9397773e-02   1.6941884e-01   1.0426783e-01  -4.0325683e-02  -1.9004229e-02   1.7201010e-01   7.0082928e-02   2.5681524e-01  -2.0839740e-02   2.6300162e-01   2.0320952e-01   3.4056404e-01  -8.7028750e-02   3.9582114e-01   3.0921506e-01   2.7449217e-01   2.2624140e-01   4.1234046e-01   2.1798978e-01   1.2372030e-01   3.9318789e-02   2.3007539e-01  -7.6265783e-02   4.1284741e-01   9.5690667e-02  -2.0995849e-01  -4.0428319e-01   4.0955782e-01   5.0106660e-01  -1.0850472e-01  -8.2927983e-02  -1.6629466e-01  -1.0774147e-01  -1.0048676e-01  -1.5768370e-01   6.6867240e-02  -1.8162005e-01   3.1334198e-02  -1.2306131e-01  -1.8293396e-01  -3.0202917e-01  -1.6273683e-01   1.7070089e-02  -4.7398343e-02   2.4539961e-02  -4.3116712e-02  -1.0593728e-01   6.4467935e-01   2.2644968e-01   3.1777975e-01   2.6722649e-01   1.0000000e+00   6.8484716e-01  -5.8724448e-02   3.5064320e-01   1.8044046e-01   3.4626098e-01  -1.2628449e-01  -1.3062818e-01   1.9644924e-01   1.4997021e-01  -1.7361896e-01   1.6314167e-01  -3.2810465e-02   3.6911668e-02  -7.4730650e-02  -3.7638111e-02  -6.5883773e-02   7.5052529e-02   6.6332458e-02   1.9040773e-02  -2.7532823e-01  -4.6590285e-02   2.1969047e-02  -1.6573919e-01   8.5722966e-02  -1.8472880e-01  -1.7161600e-02   1.2481614e-02
   2.0626170e-01  -6.1310831e-02  -5.3940175e-02   1.9721925e-01  -1.0849974e-01   4.4663987e-01   7.6225174e-02   2.3586417e-01   2.7110992e-02   2.8946106e-01   1.0124176e-01   2.0973213e-01   3.0383807e-01   3.7446041e-01   5.9342251e-02  -7.4820316e-02  -2.9321996e-01  -3.7447456e-01  -1.4168211e-01  -3.2633916e-01  -6.5388207e-02   7.9460185e-03  -2.0892096e-01   1.2714148e-01  -4.4099577e-02   2.0917956e-01   1.0133401e-01   2.6604044e-01  -2.5355893e-01  -2.6999750e-01  -3.2684020e-01  -1.4958907e-01  -4.2545675e-01  -3.1695238e-01   4.9771628e-02   1.5268971e-01   1.5122684e-01   2.0182556e-01   1.4426668e-01   2.1188156e-01   4.3916520e-02   2.3386656e-01   4.4754795e-02   7.7307197e-02  -1.5694052e-02  -5.0862635e-02  -9.1467932e-03  -8.9169282e-03   1.7347385e-01   6.8319921e-02   2.9338928e-01   3.2692890e-01   6.9588054e-02  -5.2446661e-02   2.1337635e-01   1.0632073e-01  -1.1875683e-01  -1.5794140e-01   2.0949727e-01   1.4933532e-01   5.0106708e-01   4.8611171e-01  -1.5170793e-01  -1.5836913e-01   2.4657799e-01   6.3312644e-01  -1.2125130e-01   9.0613307e-02  -2.4030015e-01  -1.5478310e-01  -2.0084822e-01  -1.6734697e-01  -1.1305603e-01  -1.6040840e-01  -7.2406947e-02  -8.6146034e-02   8.5733490e-02   2.4529723e-02  -1.8803587e-01  -2.1327817e-01  -1.5339152e-01  -2.0153533e-01   4.3405025e-02   2.8778185e-02   4.3653381e-01   3.9077816e-01   3.0701081e-01   2.9015997e-01   6.8484716e-01   1.0000000e+00   1.3175736e-01   2.5198507e-01   2.9256859e-01   1.8851588e-01  -1.4748691e-01  -1.0942769e-01  -1.9685621e-02  -6.2783297e-03  -2.6898519e-01   4.1362276e-02   2.8926286e-01   3.6453659e-02   1.0377048e-01   1.3133653e-01   1.2121246e-01   1.0096939e-01   2.6320402e-01   1.1838472e-01  -1.5157502e-01  -6.3053379e-02  -1.2830986e-01  -2.0817489e-01   4.1272542e-02  -4.8734157e-02   1.2748779e-01   6.7075712e-02
  -4.8066528e-01  -7.6509430e-01   4.7429898e-02   4.3464031e-01  -6.1982474e-02   3.4631677e-01   2.6007474e-01   4.9499303e-01   1.8531513e-01   5.6550188e-01  -8.4817896e-02   1.3389225e-01   7.7996632e-03   2.4299080e-01   3.5088907e-02   2.2424993e-01  -5.0425115e-01  -5.5773862e-01   1.0147675e-01  -6.0207219e-02  -3.8884071e-01  -2.0155927e-01   2.1525336e-01   2.6501218e-01  -2.7942532e-01  -2.5169670e-01  -4.2106844e-01  -3.3343739e-01  -6.9141609e-02  -1.2092444e-03   3.6066741e-02   1.5491827e-01  -2.6289327e-01  -5.8759179e-02   8.5160173e-02   8.5402296e-03  -2.3456332e-01  -1.7054871e-01  -3.6189814e-01  -4.6834968e-01  -2.5383084e-01  -3.2355763e-01  -2.1149430e-01  -3.8030393e-01  -4.4312228e-01  -4.0508003e-01  -4.0624555e-01  -4.0483279e-01  -4.6113230e-01  -1.4717302e-01  -3.0248065e-01  -3.0214654e-01  -2.1026970e-01  -1.9589482e-01  -5.3108751e-01  -5.3070641e-01  -6.4468000e-01  -6.0455532e-01  -6.6653516e-02   6.2809990e-02   1.5826742e-01   3.3305364e-01  -1.1666932e-01   6.3523312e-02   1.5247999e-01   1.9718559e-01   1.9497400e-02   1.4402272e-03  -3.4769211e-01  -3.1540499e-01   2.5670828e-01   3.7280097e-01   5.6913829e-03  -5.1242213e-02  -1.2251541e-02   8.3743886e-02   5.1020288e-01   4.3467630e-01  -3.2432160e-01  -5.8284941e-01  -5.0458795e-01  -6.2200339e-01  -1.4226666e-01  -3.6783604e-01  -2.4738040e-01  -3.2271046e-01  -2.5592707e-01  -4.0283655e-01  -5.8724448e-02   1.3175736e-01   1.0000000e+00   6.7804449e-01   8.6369920e-01   5.4235354e-01   1.9743939e-01   2.5266328e-01  -6.0107925e-02   8.7841412e-02   1.9539811e-01   2.6880530e-01   6.0487721e-01   6.1804855e-01   5.6460828e-01   4.9048710e-01   4.9210929e-01   3.1315370e-01   4.7964045e-01   4.5105897e-01   2.7762619e-01   2.2094421e-01   3.1601917e-01   4.7274550e-01   5.6926736e-01   5.8790800e-01   5.2696038e-01   3.0581406e-01
  -1.1625422e-01  -4.1593449e-01   5.0879318e-01   4.3894841e-01   1.7961449e-01   2.6615187e-02   4.3511635e-01   1.4747238e-01   3.0058655e-01   3.5270596e-01   1.7215756e-01  -1.4094953e-01   1.8476457e-01  -3.5083933e-02   2.4456712e-01  -3.9343326e-02  -5.2006884e-01  -5.1356769e-01   3.5004156e-01  -9.5682724e-02  -2.4148571e-01  -3.9452856e-01   2.8464136e-01   2.1803756e-01   6.2640583e-02   1.5986538e-02  -7.3557987e-02  -1.0491228e-01  -2.9376046e-01  -3.4233681e-01  -1.4513903e-01  -1.8701148e-01  -5.3439944e-01  -4.5084353e-01   2.2937840e-01   1.7958192e-02  -1.2737393e-01  -1.7240725e-01  -3.0751021e-01  -3.9726115e-01  -3.2866786e-01  -3.7538158e-01   2.8002917e-02  -1.7597536e-01  -1.0622465e-01  -3.2497408e-01  -9.7213041e-02  -1.0042555e-01  -2.5239485e-01  -2.6091486e-01   5.7745395e-02   2.0987614e-03   2.2406072e-02   1.4652165e-01  -2.5002621e-01  -1.9111708e-01  -4.7630936e-01  -3.3688422e-01   2.9962162e-02  -1.0693363e-01   1.1156310e-01  -3.6946147e-02  -3.6514502e-01  -4.0847410e-01   4.5807639e-01   3.1237143e-01   8.4462686e-02  -4.1498461e-02  -1.9492431e-01  -8.6807587e-02   2.2033850e-01   1.8327676e-01   2.3380113e-02  -2.1386013e-01  -5.3441856e-03  -3.1811635e-02   1.2116909e-01   6.8048839e-03  -3.5777279e-01  -4.1130630e-01  -4.9151539e-01  -4.3049314e-01  -1.2951167e-01  -4.4533621e-01   2.6066483e-01  -1.2553712e-01  -1.0123701e-01  -7.5674251e-02   3.5064320e-01   2.5198507e-01   6.7804449e-01   1.0000000e+00   7.2681767e-01   8.6622890e-01   5.1640933e-02   6.5789571e-02   9.3335492e-02   1.7765819e-01   4.8973698e-02   5.1190685e-01   2.3368826e-01   6.3643468e-01   2.4904547e-01   3.9332403e-01   3.3045333e-01   3.5029851e-01   4.0057773e-01   4.7130536e-01   1.6159185e-01   1.2921579e-01   3.1701334e-01   3.5688266e-01   4.9975673e-01   2.8271996e-01   3.1835314e-01   2.2626221e-01
  -3.4217328e-01  -6.4059074e-01   1.7873644e-01   4.2563635e-01   1.9317128e-02   3.5121101e-01   3.8731587e-01   4.6620544e-01   2.7000832e-01   6.2132911e-01  -2.7418964e-02   1.6118837e-01   1.5945807e-01   3.5976955e-01   1.8070315e-01   2.3738850e-01  -5.4621581e-01  -5.9521168e-01   5.5797006e-02  -2.3187694e-01  -3.8705819e-01  -3.1374121e-01   2.5192567e-01   3.0707585e-01  -1.4177945e-01  -8.3001794e-02  -2.4636354e-01  -1.7187501e-01  -1.6757035e-01  -1.4357812e-01  -6.5390435e-02   1.8416413e-02  -4.5092790e-01  -2.2644687e-01   2.2050556e-01   1.3903560e-01  -1.2743150e-01  -8.2772955e-02  -2.9065148e-01  -4.0890739e-01  -2.6958203e-01  -2.5152241e-01  -1.0787116e-01  -2.1562270e-01  -3.0954095e-01  -3.5799602e-01  -2.9268848e-01  -2.5216204e-01  -3.5643895e-01  -2.0751460e-01  -1.4994816e-01  -1.8048351e-01  -1.8520117e-01  -1.4554707e-01  -3.9543167e-01  -4.6267184e-01  -6.0920287e-01  -6.1543798e-01  -1.4527815e-01  -1.3703192e-01   2.0198857e-01   2.7659038e-01  -2.7933983e-01  -1.5526819e-01   3.8135382e-01   4.8255490e-01   8.2230319e-05   2.6633584e-02  -4.7381746e-01  -3.9610232e-01   1.5263729e-01   2.2983557e-01   5.5312203e-03  -1.6725536e-01   4.2015118e-02   7.4494070e-02   4.3040139e-01   3.1904438e-01  -3.1366685e-01  -5.2124095e-01  -5.3884842e-01  -5.3328685e-01  -1.8875135e-01  -4.3425123e-01   2.4858633e-02  -1.5250523e-01  -1.9383677e-01  -3.1043486e-01   1.8044046e-01   2.9256859e-01   8.6369920e-01   7.2681767e-01   1.0000000e+00   6.9278428e-01   1.1703280e-01   1.4940219e-01   6.7081643e-03   1.4473764e-01  -4.0614161e-03   2.8321374e-01   5.1287717e-01   5.0543578e-01   3.6885795e-01   3.4761431e-01   3.8265957e-01   2.9087571e-01   4.1088540e-01   3.6293346e-01   1.5594366e-01   1.9609598e-01   3.6358600e-01   3.8558909e-01   5.5678025e-01   3.9582035e-01   4.1370731e-01   2.1455124e-01
  -5.3133108e-03  -3.3358669e-01   4.8860727e-01   2.3778771e-01   2.0691842e-01  -1.0674744e-02   4.4987092e-01   5.6746375e-02   2.7973529e-01   2.7685796e-01   1.3838582e-01  -9.9365973e-02   2.3679355e-01  -2.6703950e-02   1.5249546e-01  -1.4090488e-01  -4.7055268e-01  -4.7220230e-01   2.3644313e-01  -2.7434989e-01  -3.0118233e-01  -5.0715592e-01   1.9560798e-01   9.4422618e-02   1.2930922e-01   9.6990238e-02  -4.2789663e-02  -1.1410963e-01  -3.4102530e-01  -4.1454219e-01  -2.0071018e-01  -2.8584285e-01  -5.9374623e-01  -5.4513427e-01   2.6487149e-01   9.6505572e-02  -5.2946604e-02  -1.0728175e-01  -2.6715956e-01  -3.5964923e-01  -3.7957455e-01  -3.9412522e-01   1.0781975e-01  -3.4048068e-02  -2.9462877e-02  -1.9921195e-01   5.3352268e-03   2.8248809e-02  -1.9131626e-01  -1.6570705e-01   1.7933752e-01   1.3384352e-01   7.2938922e-02   1.5691906e-01  -1.3272923e-01  -1.5198462e-01  -3.9513708e-01  -2.8167648e-01   6.0490565e-02  -1.4523854e-01   1.4546665e-01  -1.4093390e-01  -4.3951162e-01  -5.1658438e-01   4.9681919e-01   3.9609378e-01   1.4059649e-01   5.8423592e-02  -2.6924124e-01  -1.2521984e-01   1.7976164e-01   9.6318413e-02  -5.2061419e-02  -3.7921494e-01   1.2509127e-02  -1.4542690e-01   1.0799818e-01  -5.4507312e-02  -3.2181614e-01  -3.5274235e-01  -4.9336072e-01  -3.6930371e-01  -3.1363174e-01  -5.9132484e-01   2.7798786e-01  -1.0297003e-01  -1.3460636e-01  -1.2205262e-01   3.4626098e-01   1.8851588e-01   5.4235354e-01   8.6622890e-01   6.9278428e-01   1.0000000e+00   5.3089307e-02   4.0568963e-02   1.9410381e-01   2.9726828e-01   1.2230917e-02   4.8049303e-01   2.4795209e-01   5.8935440e-01   2.1133785e-01   3.0881860e-01   3.1149155e-01   3.5827979e-01   4.6500917e-01   5.5751573e-01   1.2761819e-01   1.6547848e-01   4.4454979e-01   3.5284625e-01   5.6059332e-01   2.7041133e-01   3.6656115e-01   2.2003232e-01
  -2.7555682e-01  -2.3401652e-01  -1.2526200e-01  -1.3672960e-01  -9.1047306e-02  -7.7145083e-02  -1.4036979e-01  -2.0962926e-02   1.2968143e-02   8.1727791e-02  -3.2332241e-02   6.0712807e-02  -6.0227657e-02  -8.0367256e-03   4.7307551e-02   1.3796764e-01   1.7215964e-01   9.4526956e-02  -3.3806545e-02  -6.7462012e-02  -1.6526285e-01  -2.2350938e-01   1.2588527e-01   8.4766258e-02  -2.0378493e-01  -2.3476193e-01  -2.1228356e-01  -2.6913354e-01   3.0887662e-01   2.5000219e-01   4.7721863e-02   6.2944701e-02   7.0952690e-02   1.1824431e-01  -8.7051462e-02  -1.2782721e-01   4.7521055e-02  -9.9599503e-03  -2.4119997e-01  -2.2524789e-01  -2.0564264e-01  -2.3609381e-01  -8.8239555e-03  -9.2238364e-03  -3.8483211e-02   6.1820193e-02   2.3017246e-02   2.0683971e-02  -6.3580646e-02   8.9869619e-02  -1.1159311e-01  -2.2676845e-01   1.1871393e-01  -3.4198001e-02  -1.4559178e-01  -1.2894880e-01  -6.1850595e-02  -1.6045249e-01  -1.8767073e-01  -1.4223964e-01  -5.9125909e-02   6.2099509e-02   2.0472871e-01   2.3347238e-01  -4.7748169e-02  -1.8476529e-01  -1.9311142e-01  -1.5498116e-01  -1.4671696e-01  -1.9974212e-01  -1.9700277e-01  -2.2111103e-01   2.0127541e-02   7.4962143e-02   1.0718994e-01   1.2397631e-01  -1.8058607e-02  -1.0649843e-01   1.7896074e-01   4.4730583e-02   9.1286712e-02   4.1370252e-02  -2.6360295e-01  -6.1410375e-02  -2.5546817e-01  -2.9278358e-01  -1.4069445e-01  -1.3256658e-01  -1.2628449e-01  -1.4748691e-01   1.9743939e-01   5.1640933e-02   1.1703280e-01   5.3089307e-02   1.0000000e+00   8.3446942e-01   5.3182787e-01   5.6832345e-01   2.9769067e-01   2.4311615e-01  -1.1784468e-01  -8.6386164e-03   1.9657383e-01   2.3667356e-01   4.1398578e-01   1.9832215e-01  -1.1312790e-01  -4.6173074e-02   6.7909584e-01   8.2479374e-01   4.2383525e-01   6.7064075e-01   3.4481877e-01   4.4596087e-01   4.3071247e-01   4.7980490e-02
  -3.1511802e-01  -3.0656991e-01  -1.6102670e-01  -2.2464416e-01  -1.5645122e-01  -8.1384928e-02  -2.2964788e-01  -3.3635092e-02  -7.5675067e-04   6.9060136e-02  -5.8360410e-02   1.2409248e-01  -7.0144552e-02   6.4311490e-02   4.6093684e-02   1.4777143e-01   1.9774740e-01   1.2484239e-01  -1.0443092e-01  -7.0177067e-02  -1.0504322e-01  -2.0167777e-01   9.6896132e-02   2.9692606e-02  -1.8386084e-01  -2.3190715e-01  -2.5304168e-01  -3.1431694e-01   3.6328438e-01   3.3469866e-01   1.1905229e-01   8.1393251e-02   4.2032937e-02   1.2436193e-01  -1.0345843e-01  -1.3296365e-01   8.0547432e-02   6.1064562e-02  -2.3083028e-01  -1.7936230e-01  -6.8352474e-02  -9.2941877e-02  -1.0930315e-01  -6.7725807e-02  -1.3617279e-01  -7.6802096e-02  -1.1061588e-01  -1.2192116e-01  -1.8039099e-01  -5.7347648e-03  -2.0619064e-01  -2.3191892e-01   2.6685639e-02  -1.4555747e-01  -1.6991280e-01  -1.8190150e-01  -9.5903367e-02  -1.9359106e-01  -2.0533611e-01  -1.0709258e-01  -6.5257982e-02   3.6285234e-02   2.3192760e-01   3.0646662e-01  -1.4064198e-01  -2.4243345e-01  -2.1015537e-01  -1.9578244e-01  -2.1784872e-01  -2.8589855e-01  -2.3959560e-01  -2.2653149e-01   9.5529007e-02   1.4923702e-01   1.7210380e-01   1.4679286e-01   1.0612817e-01   3.2763733e-02   2.7046406e-01   4.3527285e-02   1.3127326e-01   3.6651443e-02  -2.4567368e-01   2.8609011e-02  -2.8738890e-01  -2.6539123e-01  -2.7217937e-01  -2.2422271e-01  -1.3062818e-01  -1.0942769e-01   2.5266328e-01   6.5789571e-02   1.4940219e-01   4.0568963e-02   8.3446942e-01   1.0000000e+00   3.5375530e-01   5.4007062e-01   2.5184018e-01   3.0700077e-01  -3.9457415e-02   7.6623304e-02   3.1016263e-01   3.4826167e-01   5.1651489e-01   3.4500258e-01  -3.0390478e-02   4.1078673e-02   7.4062669e-01   7.8815008e-01   3.2866448e-01   6.4884527e-01   4.0824990e-01   5.7269952e-01   5.5697799e-01   1.6364694e-01
   9.9952274e-02   1.6161490e-01   1.1710311e-01  -1.2079712e-01  -2.0318904e-01  -2.7075023e-01  -2.0049185e-01  -3.8252107e-01  -2.2868775e-01  -2.3399744e-01   5.5595065e-03  -2.7045995e-01  -7.2172012e-02  -1.8089644e-01  -1.9077415e-01  -2.9496711e-01   2.6722581e-02   5.5083896e-02  -1.8679040e-01  -3.8837498e-01  -3.7541872e-02  -1.9020488e-01   1.0973834e-01   1.0765821e-01   2.5163358e-01   2.9156948e-01   1.6198260e-01   4.6997936e-02  -2.1125403e-01  -2.8530042e-01  -3.0397598e-03  -7.8634061e-02  -1.9569627e-01  -2.2399779e-01   2.8644466e-01   2.9370655e-01   5.0815497e-01   3.5203372e-01   3.0907560e-01   2.8531687e-01  -5.5101664e-02  -4.4910674e-02   5.9970717e-01   4.9882738e-01   5.5480984e-01   5.0824884e-01   6.9774086e-01   6.3035526e-01   2.9887867e-01   2.9418295e-01   3.3235339e-01   2.6442103e-01   2.8080925e-01   2.1333844e-01   4.4389639e-01   4.0527166e-01   1.6449310e-01   1.0691852e-01  -1.3147536e-01  -1.4595591e-01  -1.8161033e-01  -2.5000165e-01  -2.3619120e-01  -3.2928580e-01   2.7734449e-01   1.7815080e-01   1.7320904e-01   2.6763981e-01   3.2289373e-02   7.6685932e-02  -2.7155391e-01  -3.6100440e-01  -1.6044311e-01  -2.4349607e-01  -2.3064717e-03  -8.9283364e-02  -1.2485247e-01  -2.4947074e-01  -2.8416810e-02   2.7867191e-01  -5.1304336e-02   1.0805122e-01  -2.3987040e-01  -3.2139560e-01   1.8998556e-01   3.4621870e-02   2.8233780e-01   3.0615122e-01   1.9644924e-01  -1.9685621e-02  -6.0107925e-02   9.3335492e-02   6.7081643e-03   1.9410381e-01   5.3182787e-01   3.5375530e-01   1.0000000e+00   8.7252957e-01   3.5013030e-01   3.5116242e-01  -1.8568452e-01  -1.9616585e-01  -6.5729657e-02   3.8902484e-02   3.0176659e-01   7.3068708e-02  -4.8129190e-02  -2.9280918e-03   1.3732972e-02   5.7288516e-01   7.3557653e-01   4.2172751e-01   2.2010583e-01   7.3653598e-02   2.1322650e-01  -2.4460170e-01
   4.8828365e-02   1.2648566e-02   8.0729664e-02  -1.1027670e-01  -2.2794469e-01  -2.1325715e-01  -1.6195839e-01  -2.6825319e-01  -1.9223833e-01  -1.6306460e-01   2.8316857e-02  -1.3350255e-01  -4.6493531e-02  -7.8024355e-02  -1.8435362e-01  -2.4407294e-01   5.9320989e-02   3.8202958e-02  -1.3655285e-01  -4.0841970e-01  -1.4149079e-01  -2.9387838e-01   1.1020955e-01   1.0406963e-01   1.6918531e-01   2.1323387e-01   3.4340425e-02  -5.4670190e-02  -1.1796994e-01  -1.8813881e-01  -2.5504373e-02  -9.0043065e-02  -2.2123440e-01  -1.9532277e-01   2.2442100e-01   2.7594553e-01   4.2385729e-01   3.4793643e-01   1.6946467e-01   1.9580259e-01  -9.4455038e-02  -5.6824098e-02   4.8785392e-01   4.0525680e-01   3.7419579e-01   3.3712390e-01   5.1746039e-01   4.6539103e-01   1.1193009e-01   2.1281255e-01   2.2684719e-01   2.2352089e-01   1.8342210e-01   9.0728757e-02   2.9584051e-01   2.5265918e-01   6.6692678e-02  -3.4802398e-02  -2.1978346e-01  -1.8394111e-01  -1.4439957e-01  -2.2806526e-01  -2.1665692e-01  -2.6091070e-01   2.2274900e-01   1.5889708e-01   9.9717190e-02   2.2922507e-01  -9.3178642e-02  -9.0482638e-02  -2.5337368e-01  -3.4902337e-01  -4.0036407e-02  -1.6670949e-01   1.6671962e-01   1.3225801e-02   2.6781452e-02  -1.3117427e-01   3.1679445e-02   2.0427489e-01  -8.0971433e-02   4.1967919e-02  -3.4726574e-01  -3.5251814e-01   1.0379000e-01  -4.2139351e-02   1.1822000e-01   1.4437200e-01   1.4997021e-01  -6.2783297e-03   8.7841412e-02   1.7765819e-01   1.4473764e-01   2.9726828e-01   5.6832345e-01   5.4007062e-01   8.7252957e-01   1.0000000e+00   3.4270212e-01   4.2715420e-01  -8.1650141e-02  -4.6492173e-02   9.7531245e-02   1.2931626e-01   4.4688030e-01   1.8899576e-01   2.8853200e-02   7.5300696e-02   2.1118264e-01   7.1714960e-01   7.7891329e-01   5.3738634e-01   3.4820867e-01   2.8960533e-01   4.3531345e-01  -1.0975528e-01
   1.2410107e-01   9.1533814e-02  -1.8125398e-01  -1.3184501e-01  -2.9825771e-01  -1.8877915e-01  -2.4790724e-01  -1.4991364e-01  -2.3305718e-01  -1.7898148e-01   2.3255975e-02  -1.2592116e-01  -2.0560255e-01  -2.8206118e-01  -2.4850225e-01  -2.6383747e-01   2.4081109e-01   2.1996441e-01   8.1831517e-03  -3.8102813e-02  -1.5619304e-01  -5.5434017e-02  -1.4088739e-01  -2.0780272e-01  -9.0831769e-02  -2.0547434e-01  -1.8263374e-01  -2.6021423e-01   9.5825920e-02   6.9871830e-02  -6.9921327e-02  -1.2826614e-01   8.5956861e-02  -1.3094306e-02  -1.8414130e-01  -1.8188653e-01   1.0490775e-01  -7.6224785e-03  -5.4661597e-03  -1.2796286e-02   2.5280277e-02  -9.6039134e-02   2.6752606e-01   1.9356094e-01   1.6024168e-01   2.8223504e-01   3.6004972e-01   4.0277163e-01   1.9650258e-01   3.5596034e-01   2.4104069e-01   1.1823573e-01   5.5336572e-01   5.2623596e-01   1.9716991e-01   2.7345972e-01   3.1720567e-01   2.2526841e-01   2.0152569e-01   2.5100008e-01  -2.6597445e-02  -2.4769773e-02   2.1131486e-01   1.1071514e-01  -3.1645683e-01  -3.3095881e-01  -2.4102573e-02  -4.9010150e-02   2.4181511e-01   1.3352474e-01  -8.6281738e-02   2.8846511e-02   6.5441623e-02   1.5049766e-01  -5.9667614e-02   4.7223696e-02   1.5179877e-01   7.5961267e-03   1.5872781e-01   8.1970249e-02   1.5446384e-01  -3.6741558e-02  -5.6306166e-02  -6.7287665e-02  -2.8293595e-01  -3.2612105e-01   8.7561695e-05  -1.1125050e-01  -1.7361896e-01  -2.6898519e-01   1.9539811e-01   4.8973698e-02  -4.0614161e-03   1.2230917e-02   2.9769067e-01   2.5184018e-01   3.5013030e-01   3.4270212e-01   1.0000000e+00   5.6674317e-01   1.6381322e-01   2.4086205e-01   3.6805448e-01   3.5007941e-01   2.5583403e-01  -9.1896036e-02   5.8648258e-02   2.2958092e-01   1.4086398e-01   2.5719587e-01   3.5416459e-01   5.6299386e-01   4.6347901e-01   4.3449555e-01   1.6078004e-01   1.2851000e-02
   1.6421964e-01  -6.6871340e-02   2.3125310e-01   5.9858275e-02  -1.0285078e-01  -7.6079223e-02   1.2510427e-01  -7.7035939e-02   3.6828096e-02   6.2415426e-02   1.9074711e-01  -1.1279730e-01   7.3421113e-02  -1.1213028e-01   3.5142984e-02  -2.3845932e-01   8.7224647e-02  -3.3610001e-02   1.5934945e-01  -2.2641590e-01  -6.0365382e-02  -2.6404598e-01  -1.0421100e-01  -1.2781918e-01   6.5841255e-02   5.1577703e-02  -3.0461217e-02  -1.1030217e-01   1.8191777e-02  -1.1023434e-01  -1.6550745e-01  -2.4982591e-01  -3.4065393e-01  -4.0163365e-01  -9.4858881e-02  -1.4632515e-01  -3.5669865e-02  -1.2139054e-01  -2.8774045e-01  -1.9215115e-01  -2.8948136e-01  -2.7759820e-01   3.7327528e-01   3.2002099e-01   1.2299503e-01   1.4191714e-01   3.1409512e-01   3.9158468e-01   9.6550835e-02   1.6764976e-01   4.8673851e-01   3.7580237e-01   5.2305800e-01   5.0899592e-01   9.9160211e-02   2.5595142e-01   8.9474067e-02   2.6886292e-02   2.3401046e-01   7.4210426e-02   1.2652564e-01  -8.7167225e-02  -6.8944819e-03  -2.4273634e-01   5.5034290e-02   6.4601899e-02  -2.1045211e-02  -3.2690826e-02  -4.8762094e-02  -4.0956284e-02  -1.3663363e-01  -1.0808162e-01   7.8032430e-02  -3.4376633e-02   1.5861110e-02  -2.0714991e-02   5.4120898e-02  -1.5439371e-01   1.7462833e-01   9.7838060e-03   2.5435815e-02  -9.9902241e-02  -3.3257936e-01  -2.9386083e-01   7.8831513e-02  -1.6270078e-01  -1.7328633e-01  -6.2749245e-02   1.6314167e-01   4.1362276e-02   2.6880530e-01   5.1190685e-01   2.8321374e-01   4.8049303e-01   2.4311615e-01   3.0700077e-01   3.5116242e-01   4.2715420e-01   5.6674317e-01   1.0000000e+00   1.0878086e-01   4.3945244e-01   3.3546050e-01   4.9719619e-01   4.1969031e-01   2.4853939e-01   2.0348925e-01   4.6802094e-01   3.6931280e-01   3.5023645e-01   3.5843961e-01   5.8321012e-01   6.6344176e-01   4.4571312e-01   3.6002486e-01   1.9598732e-01
  -1.4183572e-01  -3.9313374e-01  -2.5828015e-01   2.4548268e-01  -2.1895187e-01   5.1065757e-01   1.3530667e-01   5.7360340e-01   2.2331556e-02   4.3053386e-01  -8.7371633e-02   3.3751524e-01   5.2473880e-02   3.7135352e-01  -2.5139388e-01   3.8019538e-02  -2.7140032e-01  -3.6641154e-01  -1.5959607e-01  -2.3157170e-01  -3.0334211e-01  -1.7823962e-02  -3.0730987e-01  -4.0413743e-02  -3.0784267e-01  -1.5084950e-01  -3.8768528e-01  -1.9681940e-01  -3.3361744e-02   5.9945498e-02  -8.8653519e-02   1.1412618e-01  -1.1154330e-01  -4.1026433e-02  -8.6524143e-02  -1.9463603e-02  -1.5922657e-01  -1.1426149e-02  -7.8949809e-02  -8.5899557e-02  -3.5570669e-02  -4.9326526e-03  -2.1880345e-01  -2.0320018e-01  -4.2012292e-01  -1.9638608e-01  -2.7613268e-01  -2.3163147e-01  -2.8186998e-01   1.1669326e-01  -8.5267066e-02   1.8353668e-02  -4.7739132e-02  -1.3340936e-01  -1.8231423e-01  -2.4456853e-01  -2.8639718e-01  -3.5096801e-01   1.6815592e-01   2.9323938e-01   4.2674401e-01   4.6485057e-01  -1.2204603e-03   1.3046297e-01  -4.8386772e-02   2.5105002e-01   2.1330672e-02   1.6423837e-01  -2.1916935e-01  -1.6005585e-01   1.2450145e-01   3.0962375e-01   4.3955312e-02  -8.2998790e-04  -4.2055624e-02   1.6795335e-02   4.3874595e-01   3.9617916e-01  -9.5609201e-02  -3.5376119e-01  -2.4460918e-01  -3.9508453e-01  -1.4241748e-01  -1.7644633e-01  -2.3310308e-01  -4.1809087e-02  -1.7488520e-01  -2.9820633e-01  -3.2810465e-02   2.8926286e-01   6.0487721e-01   2.3368826e-01   5.1287717e-01   2.4795209e-01  -1.1784468e-01  -3.9457415e-02  -1.8568452e-01  -8.1650141e-02   1.6381322e-01   1.0878086e-01   1.0000000e+00   5.3485386e-01   7.0063535e-01   3.6328558e-01   3.5124313e-01   3.1668079e-02   6.0253604e-01   4.1425384e-01  -4.5140893e-02  -1.1495867e-01   1.2259435e-02   7.7612650e-02   3.0947285e-01   3.3059618e-01   2.7751006e-01   2.8852127e-01
  -1.8982012e-02  -3.5890426e-01   7.9869669e-02   1.4950581e-01   1.3768960e-02   1.9367563e-01   3.7065582e-01   3.4930265e-01   2.2190100e-01   3.6125937e-01   1.4853893e-01   1.4965990e-01   2.2112980e-01   7.2358478e-02   8.0330447e-02   3.8922102e-02  -1.8315734e-01  -2.2856490e-01   3.1708253e-01   5.9581741e-02  -3.3393951e-01  -2.2276306e-01  -1.7631127e-01  -2.0484858e-01  -3.2170048e-01  -3.4166206e-01  -4.2054934e-01  -3.5351276e-01   1.1122440e-01   1.1261775e-01  -1.3567053e-01  -1.0027955e-01  -1.2520162e-01  -1.2134790e-01  -2.3366239e-01  -3.5567818e-01  -3.4193766e-01  -3.8906911e-01  -3.4152779e-01  -4.2642254e-01  -2.0083414e-01  -3.3511188e-01  -2.8255593e-01  -4.1596035e-01  -4.2355494e-01  -3.9986872e-01  -2.7940037e-01  -2.7044515e-01  -2.4092430e-01  -1.0709864e-01  -3.1654573e-02  -8.2860582e-02   1.8257629e-01   1.7500382e-01  -2.6406345e-01  -2.5149061e-01  -1.9915186e-01  -2.4310690e-01   2.8936372e-01   1.8820503e-01   3.7392189e-01   1.7453337e-01   8.8775408e-02   3.4049082e-02  -1.2942837e-01  -1.0423178e-01  -1.3141132e-01  -2.2821145e-01  -1.4443855e-01  -1.0889486e-01   3.3324074e-01   3.4795964e-01   2.9364148e-01   1.4653977e-01   1.7951835e-01   1.3855764e-01   2.7579939e-01   1.6116361e-01  -9.0321652e-02  -3.4730732e-01  -1.8181723e-01  -3.7733724e-01  -1.6702981e-01  -2.4051970e-01  -2.2910867e-01  -3.6675550e-01  -3.8189056e-01  -4.0662747e-01   3.6911668e-02   3.6453659e-02   6.1804855e-01   6.3643468e-01   5.0543578e-01   5.8935440e-01  -8.6386164e-03   7.6623304e-02  -1.9616585e-01  -4.6492173e-02   2.4086205e-01   4.3945244e-01   5.3485386e-01   1.0000000e+00   5.4058211e-01   5.7684147e-01   2.3122908e-01   1.6806634e-01   3.8116595e-01   4.8655308e-01   2.2484469e-01   1.7238771e-02   2.6429799e-02   2.6261441e-01   5.7628219e-01   4.5948795e-01   3.3911741e-01   3.5394040e-01
  -2.6927815e-01  -4.6384270e-01  -2.7274616e-01   2.2712263e-02  -1.7685908e-01   3.6420411e-01  -4.0713190e-02   3.9783802e-01   3.9982576e-02   3.4452458e-01  -7.4312136e-02   2.4390376e-01  -3.1619756e-02   2.3322187e-01  -1.7802580e-01   7.3881958e-02  -2.7677110e-02  -1.2037724e-01  -6.4140120e-02  -1.3141428e-01  -7.8440269e-02   8.4132739e-02  -2.0004401e-01  -8.5608457e-02  -2.7688477e-01  -2.1143531e-01  -3.4623185e-01  -2.6776126e-01   2.3742378e-01   3.2183055e-01   1.1064012e-01   2.2458112e-01  -3.4311116e-02   2.3289166e-02  -1.4523747e-01  -1.3217963e-01  -2.0156705e-01  -2.2726463e-02  -2.7531686e-01  -2.1679091e-01  -1.0176380e-01  -8.9856689e-02  -1.6215456e-01  -1.9533333e-01  -3.0219937e-01  -1.5250079e-01  -2.5769089e-01  -1.8280188e-01  -2.1494433e-01   1.3755771e-01  -1.8360573e-01  -1.2637489e-01  -1.7344483e-02  -1.3226127e-01  -2.4352323e-01  -2.8455964e-01  -2.8762520e-01  -4.2802191e-01   1.4729696e-02   1.2553883e-01   2.5237337e-01   2.8189360e-01   1.5503915e-01   2.2168067e-01  -1.6947234e-01  -4.6586366e-02  -1.0841582e-01  -5.3378788e-02  -2.3554517e-01  -2.5828569e-01   2.9509848e-02   2.1058388e-01   2.1715772e-01   2.3459355e-01   1.2032484e-01   1.7380842e-01   3.5874375e-01   2.8159806e-01   1.1672745e-01  -2.4557240e-01  -5.5279716e-02  -2.4168847e-01  -2.5381606e-01  -9.2182327e-02  -3.4659074e-01  -2.9822862e-01  -3.0190945e-01  -3.7368692e-01  -7.4730650e-02   1.0377048e-01   5.6460828e-01   2.4904547e-01   3.6885795e-01   2.1133785e-01   1.9657383e-01   3.1016263e-01  -6.5729657e-02   9.7531245e-02   3.6805448e-01   3.3546050e-01   7.0063535e-01   5.4058211e-01   1.0000000e+00   6.2097977e-01   5.8267945e-01   2.9266136e-01   4.5839150e-01   3.7433043e-01   2.9463978e-01   2.0023488e-01   1.8797193e-01   4.1196790e-01   5.3541388e-01   6.6117558e-01   5.4627288e-01   3.8635233e-01
  -1.4326680e-01  -4.1195869e-01  -8.4513553e-02   1.1105586e-02  -2.3242886e-01   1.9309194e-01   2.9532378e-02   1.5622330e-01  -9.6300489e-02   1.8527077e-01  -3.2953158e-02   1.0194171e-01   8.6816059e-03   6.7752461e-02  -7.1097357e-02   1.2923659e-02  -1.1617677e-01  -1.9725885e-01   9.5305023e-03  -7.4751734e-02  -1.0306740e-01  -3.9447004e-02  -1.5287908e-01  -1.0656889e-01  -2.1784767e-01  -1.7575710e-01  -2.4735205e-01  -1.5421275e-01   1.2389786e-01   1.3472632e-01  -3.0230889e-03   5.8256746e-02  -1.5799109e-01  -1.3009868e-01  -1.8997775e-01  -1.9734001e-01  -2.1187939e-01  -2.2047808e-01  -3.0254963e-01  -2.9176934e-01  -2.2575927e-01  -2.6491412e-01  -1.0764379e-01  -1.5796522e-01  -2.9167588e-01  -1.3009263e-01  -2.0380504e-01  -1.4697000e-01  -1.5041250e-01   1.5549553e-01  -4.1265383e-02   4.2984135e-02   5.5189133e-02   1.2014765e-02  -1.5972852e-01  -1.3291675e-01  -2.0812528e-01  -2.5255801e-01   2.3109470e-01   2.7605659e-01   2.6425420e-01   1.7508579e-01   1.3064310e-01   8.8493829e-02  -2.2627018e-01  -9.1571984e-02  -9.2054948e-02  -1.0819617e-01  -1.2045711e-01  -1.3373767e-01  -1.4500260e-01   8.0735825e-02  -2.6785298e-03   8.5843317e-02  -1.9444623e-02  -2.3476864e-04   2.4488491e-01   1.0601103e-01   3.9751948e-02  -2.9711852e-01  -1.5315812e-01  -3.8576612e-01  -2.3629459e-01  -2.0395300e-01  -3.0139540e-01  -3.0404368e-01  -2.6837621e-01  -2.5190971e-01  -3.7638111e-02   1.3133653e-01   4.9048710e-01   3.9332403e-01   3.4761431e-01   3.0881860e-01   2.3667356e-01   3.4826167e-01   3.8902484e-02   1.2931626e-01   3.5007941e-01   4.9719619e-01   3.6328558e-01   5.7684147e-01   6.2097977e-01   1.0000000e+00   5.5942148e-01   5.1556508e-01   2.3856041e-01   3.5493912e-01   3.9797320e-01   2.9442265e-01   1.3437912e-01   4.8082102e-01   6.6759199e-01   7.0647420e-01   6.1024936e-01   4.6054909e-01
  -3.5716068e-01  -4.6285526e-01   4.9381468e-02   2.0797358e-01  -3.0846197e-01   6.4342308e-02  -8.4509399e-02   1.0743388e-01  -1.7953739e-01   9.5390967e-02  -2.5953345e-01  -2.6734551e-02  -2.0695326e-01   6.8831125e-02  -2.5074635e-01   1.3016614e-03  -2.6742971e-01  -3.5281287e-01  -1.9948676e-01  -2.4278730e-01  -4.5918262e-02  -1.2646889e-01   1.4297965e-01   2.6492938e-01   3.6852053e-02   9.8752934e-02  -1.0422113e-01  -1.1187768e-01  -1.0091679e-01  -8.8920291e-02   2.0536991e-01   2.0760349e-01  -2.3472128e-01  -1.2090376e-01   1.4355714e-01   1.7585458e-01   1.1865631e-01   1.8169599e-01  -1.6609974e-01  -8.1791082e-02  -1.7980922e-01  -1.2311048e-01   3.8930140e-02   1.4717016e-01  -1.0007151e-01  -1.8841569e-02  -1.1898633e-01  -7.9701947e-02  -2.8124882e-01   1.0061015e-01  -1.6478951e-02   1.2029302e-01  -1.2073366e-01  -2.0763193e-01  -1.6529621e-01  -1.3740504e-01  -4.3429697e-01  -3.6916297e-01  -1.5873126e-01   3.6329136e-02  -3.9187863e-02   1.8750702e-02  -1.8747934e-01  -5.4311625e-02   1.3040487e-01   1.3775549e-01   2.1039228e-01   2.7378639e-01  -2.6633906e-01  -1.9987557e-01  -1.9252855e-01  -8.3516199e-02  -1.8150444e-01  -1.5487901e-01  -7.9778130e-02  -1.3593840e-01   2.3313725e-01   2.3826494e-01  -2.2493921e-02  -2.4783968e-01  -3.0887547e-01  -2.9757726e-01  -3.1036240e-01  -2.8571226e-01  -1.4680297e-01  -8.9578331e-03  -2.1120643e-01  -1.1736769e-01  -6.5883773e-02   1.2121246e-01   4.9210929e-01   3.3045333e-01   3.8265957e-01   3.1149155e-01   4.1398578e-01   5.1651489e-01   3.0176659e-01   4.4688030e-01   2.5583403e-01   4.1969031e-01   3.5124313e-01   2.3122908e-01   5.8267945e-01   5.5942148e-01   1.0000000e+00   6.6529888e-01   4.0906307e-01   3.2277909e-01   4.4018288e-01   4.8625328e-01   4.1121540e-01   4.7236985e-01   4.6340451e-01   6.8749710e-01   8.1533404e-01   4.5781168e-01
  -3.3683909e-01  -4.2186282e-01   1.8881598e-01   1.3880497e-02  -1.5374622e-01  -8.5326948e-02  -5.2884521e-02  -9.9398282e-02  -1.3170572e-01   1.2231635e-02  -3.0418099e-01  -1.3223750e-01  -1.7566405e-01  -4.6954415e-02  -4.1078034e-02   1.2180249e-02  -3.5632607e-01  -3.9908374e-01  -1.2339546e-01  -1.0894257e-01   9.9766216e-02  -1.3006536e-01   2.6512723e-01   2.1252446e-01   1.4606876e-01   1.5788715e-01   3.0497992e-02  -6.5572581e-02  -1.4717182e-01  -1.5986696e-01   2.6503599e-01   1.9394626e-01  -2.9943718e-01  -1.7769839e-01   2.1409898e-01   1.4292923e-01   7.1990089e-02   6.6922589e-02  -1.7866186e-01  -1.6312612e-01  -2.2234275e-01  -1.5442544e-01  -3.6850082e-02  -1.3175524e-02  -1.3050253e-01  -2.0484265e-01  -2.4684447e-01  -2.5615515e-01  -3.1268614e-01  -1.6665870e-01  -1.4255388e-01  -2.7398295e-02  -2.5698820e-01  -2.7782309e-01  -2.3071592e-01  -2.6739815e-01  -4.5125770e-01  -2.9185624e-01  -1.1305789e-01  -3.3843921e-02  -8.1306917e-02  -9.7957944e-02  -2.3954220e-01  -1.5309026e-01   2.0042077e-01   5.5868837e-02   2.1178879e-01   9.1463293e-02  -1.4703807e-01  -1.4098850e-01  -1.8261291e-01  -1.2577376e-01  -2.6486473e-01  -2.4498719e-01  -1.5865039e-01  -2.4057947e-01   9.0788634e-02   6.0242723e-02  -5.3529223e-02  -3.3605717e-01  -3.5122588e-01  -3.0557880e-01  -2.0592262e-01  -2.7911081e-01   7.1220301e-03  -4.1710137e-02  -2.4284403e-01  -1.0841628e-01   7.5052529e-02   1.0096939e-01   3.1315370e-01   3.5029851e-01   2.9087571e-01   3.5827979e-01   1.9832215e-01   3.4500258e-01   7.3068708e-02   1.8899576e-01  -9.1896036e-02   2.4853939e-01   3.1668079e-02   1.6806634e-01   2.9266136e-01   5.1556508e-01   6.6529888e-01   1.0000000e+00   3.1195725e-01   2.9343604e-01   3.6214165e-01   3.1957245e-01   2.4625642e-01   2.5917308e-01   3.7320290e-01   5.7460161e-01   7.5960478e-01   6.6161508e-01
  -1.1947306e-01  -3.6219046e-01  -6.5674803e-02   1.4981710e-01  -1.7077936e-01   1.4735992e-01   2.7178045e-02   1.8353893e-01  -1.2654122e-01   1.8060291e-01  -1.0231429e-01   2.2162315e-02  -6.7091944e-02   1.3863043e-02  -2.8684249e-01  -2.2300827e-01  -3.9508563e-01  -4.4262533e-01   3.1824990e-02  -1.5940769e-01  -1.5086341e-01  -6.7297771e-02  -1.1295575e-01  -4.6350624e-02  -4.5713574e-02   2.0530870e-02  -2.2512915e-01  -2.1073722e-01  -2.8861718e-01  -2.3548322e-01  -1.2926653e-01  -6.7272215e-02  -2.9823965e-01  -2.5143384e-01   1.1967720e-01   1.4115188e-01   1.4232875e-03   1.2973447e-01  -5.6963928e-02  -8.8230555e-02  -9.4799865e-02  -1.5729997e-03   3.9960131e-02   1.0384899e-03  -1.9327367e-01  -1.0163799e-01  -1.1469091e-01  -1.2639253e-01  -2.7730883e-01  -6.6020964e-03  -2.5341980e-02   1.1892149e-01  -8.1944290e-02  -1.3564766e-01  -1.9890242e-01  -2.2185236e-01  -3.6565402e-01  -1.8844389e-01   1.4660678e-01   2.7592973e-01   2.0227636e-01   2.4385722e-01  -2.3900818e-01  -1.5547422e-01   2.0805298e-01   2.9133555e-01   2.4880230e-01   2.7218930e-01  -4.1274879e-02   1.3336259e-02   1.9855095e-01   2.3377555e-01  -7.8444349e-02  -1.7401197e-01  -6.5629733e-02  -1.2174063e-01   4.2209649e-01   3.5571311e-01  -2.3059517e-01  -3.4150284e-01  -3.7952159e-01  -4.9908375e-01  -5.8794202e-02  -3.2845230e-01  -4.7688056e-03  -6.4183680e-02  -7.7799712e-02  -1.2475840e-01   6.6332458e-02   2.6320402e-01   4.7964045e-01   4.0057773e-01   4.1088540e-01   4.6500917e-01  -1.1312790e-01  -3.0390478e-02  -4.8129190e-02   2.8853200e-02   5.8648258e-02   2.0348925e-01   6.0253604e-01   3.8116595e-01   4.5839150e-01   2.3856041e-01   4.0906307e-01   3.1195725e-01   1.0000000e+00   7.6433201e-01  -1.9424491e-02  -1.2575385e-01   2.2450125e-01   1.4779978e-01   2.7301157e-01   3.4884658e-01   3.7730723e-01   3.5017080e-01
  -4.3477616e-02  -3.3755111e-01   1.0348269e-01   7.7530649e-02  -1.1409955e-01   1.0418815e-02   4.1292047e-02   4.3959533e-02  -8.3295426e-02   7.9795961e-02  -5.5256417e-02  -4.8211383e-02  -7.3059495e-02  -1.0417687e-01  -2.2633811e-01  -3.0264703e-01  -3.1122473e-01  -4.2853369e-01   8.6999941e-02  -1.7417624e-01  -1.6643538e-01  -1.1869285e-01  -9.8016921e-02  -8.2221759e-02   3.6483499e-02   2.2175895e-02  -1.8187213e-01  -2.2771878e-01  -2.4163044e-01  -2.8789983e-01  -1.3395847e-01  -1.6235598e-01  -3.5584435e-01  -3.4708210e-01   3.1141503e-02   4.6569751e-03  -1.2445549e-01  -2.8041697e-02  -2.5092481e-01  -2.3809356e-01  -2.4473986e-01  -1.9481178e-01   1.1881897e-01   4.0873221e-02  -2.1983594e-01  -1.1026371e-01  -3.4420427e-02  -2.5874326e-02  -2.4607465e-01   7.7825022e-02   1.6335561e-01   2.4279695e-01   1.7018657e-01   1.1246076e-01  -1.5142490e-01  -1.0572253e-01  -2.3026183e-01  -5.9260374e-02   3.6299162e-01   3.9004788e-01   1.7718210e-01   9.3433977e-02  -1.5809632e-01  -2.1494581e-01   5.0128494e-02   1.2432559e-01   2.2311421e-01   1.9519440e-01  -1.2897769e-02   6.9565714e-02   1.0007933e-01   1.9445344e-01  -1.4137391e-01  -2.7745273e-01  -1.3239573e-01  -2.5453048e-01   3.6754917e-01   2.4057693e-01  -1.8076299e-01  -3.9578158e-01  -3.0846639e-01  -5.1855782e-01  -1.6218343e-01  -4.3985882e-01  -1.0237314e-01  -1.6135040e-01  -2.1547433e-01  -2.0110103e-01   1.9040773e-02   1.1838472e-01   4.5105897e-01   4.7130536e-01   3.6293346e-01   5.5751573e-01  -4.6173074e-02   4.1078673e-02  -2.9280918e-03   7.5300696e-02   2.2958092e-01   4.6802094e-01   4.1425384e-01   4.8655308e-01   3.7433043e-01   3.5493912e-01   3.2277909e-01   2.9343604e-01   7.6433201e-01   1.0000000e+00   1.7864506e-01   1.5388157e-02   2.5494736e-01   3.0289952e-01   4.8593580e-01   4.2272716e-01   3.6523405e-01   3.4095025e-01
  -3.5691387e-01  -4.0809984e-01   9.2431559e-03  -8.2493298e-02   3.1699069e-02   4.5160671e-02   4.0138968e-02   9.2546280e-02   1.5334930e-01   1.7224715e-01  -2.8865721e-02   1.2856908e-01   3.1020220e-02   4.7611940e-02   1.9950391e-01   2.5301720e-01   1.4017883e-01  -2.4770146e-02   1.2750862e-01   1.3116917e-01  -6.4738832e-02  -1.4628463e-01   1.0667476e-01   1.5479485e-02  -1.9759601e-01  -2.5921564e-01  -2.3026159e-01  -2.7772910e-01   4.1086742e-01   3.3421736e-01   1.1626062e-01   1.1817642e-01  -2.6901328e-02   5.9812760e-02  -2.5948146e-01  -3.2024191e-01  -2.6859235e-01  -2.6766312e-01  -6.0380781e-01  -4.5332435e-01  -3.0350489e-01  -3.2706405e-01  -2.3062324e-01  -1.6881069e-01  -3.5535689e-01  -2.7820968e-01  -3.6919866e-01  -3.0137504e-01  -2.9742593e-01  -1.2278467e-01  -1.5071194e-01  -2.2300626e-01  -1.8507511e-02  -9.0990051e-02  -4.5386587e-01  -3.4159344e-01  -2.2716546e-01  -2.4264941e-01  -8.1414965e-02  -7.7204683e-02   2.8428027e-02   5.7628439e-02   2.6718682e-01   2.6824315e-01  -1.8222769e-01  -3.1554295e-01  -2.7719019e-01  -3.1770545e-01  -2.7546865e-01  -2.8210988e-01  -8.7512194e-02  -7.1706045e-02   6.2141417e-02   1.2040007e-01   1.4363319e-01   9.0844245e-02   2.6838647e-02  -3.7442044e-02   2.6125707e-01  -1.6248868e-01   8.3498021e-02  -7.9248885e-02  -3.2863191e-01   1.7989176e-02  -3.2939152e-01  -3.3631385e-01  -4.8044370e-01  -3.1391995e-01  -2.7532823e-01  -1.5157502e-01   2.7762619e-01   1.6159185e-01   1.5594366e-01   1.2761819e-01   6.7909584e-01   7.4062669e-01   1.3732972e-02   2.1118264e-01   1.4086398e-01   3.6931280e-01  -4.5140893e-02   2.2484469e-01   2.9463978e-01   3.9797320e-01   4.4018288e-01   3.6214165e-01  -1.9424491e-02   1.7864506e-01   1.0000000e+00   6.5654004e-01   1.0611083e-01   6.2709987e-01   4.4181835e-01   5.8840407e-01   5.1299575e-01   3.5227829e-01
  -2.1702103e-01  -2.4446526e-01  -6.8750823e-02  -1.9012292e-01  -8.5825984e-02  -6.4845920e-02  -1.2466960e-01  -1.1921436e-01   2.7559314e-02   6.2930319e-02  -3.8328163e-03   8.4721575e-02   2.9966635e-02   4.1738750e-02   1.1434492e-01   9.8471261e-02   1.6600153e-01   9.6708506e-02  -1.0932243e-01  -2.1994325e-01  -2.4943509e-01  -3.4631309e-01   1.7109344e-01   1.1943092e-01  -9.6236231e-02  -1.0389044e-01  -1.4726187e-01  -2.0571964e-01   2.6767908e-01   1.7466808e-01   7.8201520e-02   6.4774379e-02  -1.0947213e-01   1.6430381e-02  -1.9794845e-02  -4.7958049e-02   6.5494331e-02  -1.7469284e-02  -2.8732697e-01  -2.6796349e-01  -3.3753694e-01  -3.0657802e-01   9.2323653e-02   4.7440232e-02   1.9809235e-02   5.1899293e-02   1.1185168e-01   8.0503620e-02  -1.5524001e-02   9.9701979e-02   8.4812310e-03  -1.1139286e-01   1.5733675e-01  -7.6999620e-03  -1.3408335e-01  -1.3210064e-01  -4.1729491e-02  -1.6810335e-01  -2.1598233e-01  -1.7313785e-01  -2.4042523e-02   4.3445258e-02   1.7033147e-01   1.4868381e-01   7.6269416e-03  -8.4071845e-02  -2.0542242e-01  -1.4093692e-01  -2.5447506e-01  -3.1570677e-01  -3.6456101e-01  -3.5872984e-01  -1.2531746e-02  -3.4337277e-02   1.7416874e-01   1.1032672e-01  -2.0039005e-02  -1.5097164e-01   1.3967945e-01   5.3283668e-02   5.7220838e-02   5.8908775e-02  -4.2831169e-01  -2.1183009e-01  -1.6377878e-01  -2.5558177e-01  -1.4661324e-01  -1.0901746e-01  -4.6590285e-02  -6.3053379e-02   2.2094421e-01   1.2921579e-01   1.9609598e-01   1.6547848e-01   8.2479374e-01   7.8815008e-01   5.7288516e-01   7.1714960e-01   2.5719587e-01   3.5023645e-01  -1.1495867e-01   1.7238771e-02   2.0023488e-01   2.9442265e-01   4.8625328e-01   3.1957245e-01  -1.2575385e-01   1.5388157e-02   6.5654004e-01   1.0000000e+00   5.8155756e-01   6.6835287e-01   4.6635542e-01   5.0189057e-01   5.3552236e-01   6.0228409e-02
  -2.0227333e-01  -2.4505527e-01   1.5901026e-01  -9.2963373e-02  -1.4431066e-01  -2.0791976e-01  -1.3023193e-01  -2.5347989e-01  -1.7679806e-01  -9.5333726e-02  -1.7408445e-01  -2.6958769e-01  -1.9279789e-01  -2.0100714e-01  -2.2948867e-01  -2.5769045e-01  -1.2799944e-01  -1.1873817e-01  -1.9023216e-01  -4.4664293e-01  -9.9893994e-02  -1.7754040e-01   3.0834746e-01   2.2126533e-01   2.4337116e-01   2.4672612e-01   7.5552129e-02  -4.2927995e-02  -2.2599160e-01  -2.3851853e-01   1.7620340e-01   9.6903350e-02  -2.6966964e-01  -1.8190020e-01   4.8288873e-01   4.5356501e-01   3.7946008e-01   3.6086213e-01   7.5035150e-02   7.1619392e-03  -1.4934931e-01  -1.2037188e-01   4.9800489e-01   3.2174745e-01   3.4090115e-01   2.7339958e-01   3.9844010e-01   3.7885847e-01  -5.0341087e-02   1.1095319e-01   4.9503834e-02  -2.9856836e-02  -2.1404287e-02  -2.8468633e-02   1.2399109e-02  -4.2221091e-02  -2.1438589e-01  -2.3162359e-01  -3.0885479e-01  -2.5609805e-01  -2.6317124e-01  -2.2547956e-01  -3.9450288e-01  -3.6021688e-01   3.8358745e-01   2.1563272e-01   2.8355291e-01   2.9909402e-01  -1.8456618e-01  -1.8181510e-01  -8.4004731e-02  -1.6416752e-01  -6.1961639e-02  -2.1933967e-01   9.4049215e-02   5.3882266e-02   2.2828362e-01   6.7822194e-02  -1.2219092e-01   6.0537885e-03  -3.0771945e-01  -1.5122977e-01  -3.0964004e-01  -5.3381832e-01   1.1044292e-02  -2.3344852e-01   6.1558516e-02   1.9116868e-02   2.1969047e-02  -1.2830986e-01   3.1601917e-01   3.1701334e-01   3.6358600e-01   4.4454979e-01   4.2383525e-01   3.2866448e-01   7.3557653e-01   7.7891329e-01   3.5416459e-01   3.5843961e-01   1.2259435e-02   2.6429799e-02   1.8797193e-01   1.3437912e-01   4.1121540e-01   2.4625642e-01   2.2450125e-01   2.5494736e-01   1.0611083e-01   5.8155756e-01   1.0000000e+00   6.2797774e-01   4.2263258e-01   3.5471159e-01   4.0905878e-01  -1.2622194e-01
  -2.9349266e-01  -4.0222744e-01  -3.3518441e-02  -1.1141175e-01  -9.9218971e-02  -6.2245771e-02  -3.2371874e-02  -3.1595254e-02   7.7469381e-02   1.3759707e-01   2.2896905e-02  -5.3709559e-02  -5.5896179e-02  -7.4889189e-02   3.3413653e-02  -1.1681586e-02   4.5568465e-02  -3.9849204e-02   9.9007728e-02  -9.5029519e-02  -2.7064479e-01  -3.0598777e-01   1.0366591e-01  -2.1983686e-02  -1.5124714e-01  -2.1639038e-01  -2.7381606e-01  -3.2405713e-01   1.8189315e-01   1.5089385e-01  -3.0354370e-02  -3.9096221e-02  -2.1869007e-01  -1.5252740e-01  -5.7104181e-02  -1.1525868e-01  -4.9528113e-02  -6.8221053e-02  -3.9297209e-01  -3.8250726e-01  -2.8419111e-01  -3.2299463e-01   1.4211235e-01   5.4860115e-02  -8.5971725e-02  -1.4442141e-03   1.8551216e-02   1.0479509e-01  -1.5077596e-01   5.5676555e-02  -3.6388236e-02  -1.6608191e-01   1.1946380e-01   8.9208947e-02  -2.6847433e-01  -2.2554965e-01  -2.0266472e-01  -2.4515031e-01  -1.3739228e-01  -5.9749714e-02  -7.4557882e-02  -1.2367811e-02   5.7523512e-02   4.2697043e-02  -4.0278366e-03  -1.4925242e-01  -1.4892127e-01  -1.7634214e-01  -1.4988321e-01  -1.8232698e-01  -6.9133062e-02  -9.7034385e-03   5.4390004e-02   5.8442584e-02   2.9865389e-02   1.4883796e-01   1.6994923e-01   2.1665351e-02   1.0061121e-01  -1.4923717e-01  -7.7271236e-02  -2.0855974e-01  -3.1996877e-01  -2.5672696e-01  -2.4784732e-01  -4.7085801e-01  -2.4701198e-01  -2.6547624e-01  -1.6573919e-01  -2.0817489e-01   4.7274550e-01   3.5688266e-01   3.8558909e-01   3.5284625e-01   6.7064075e-01   6.4884527e-01   4.2172751e-01   5.3738634e-01   5.6299386e-01   5.8321012e-01   7.7612650e-02   2.6261441e-01   4.1196790e-01   4.8082102e-01   4.7236985e-01   2.5917308e-01   1.4779978e-01   3.0289952e-01   6.2709987e-01   6.6835287e-01   6.2797774e-01   1.0000000e+00   7.4797712e-01   6.6721722e-01   4.9275248e-01   1.6155926e-01
  -1.2170718e-01  -4.5369918e-01  -2.9670674e-02  -7.8910156e-02  -1.3601527e-01   1.2784932e-01   1.6013945e-01   1.4453531e-01   1.7803372e-01   3.2671609e-01   1.0359678e-01   1.3117963e-01   1.7891267e-01   1.7162326e-01   8.9828125e-02  -5.0655680e-03  -6.8125028e-02  -2.0685476e-01   1.0686449e-01  -2.0443171e-01  -4.0984821e-01  -3.9964438e-01  -1.2542328e-01  -1.8364734e-01  -2.6058632e-01  -2.6037643e-01  -3.9022440e-01  -3.9524847e-01   1.6480229e-01   1.1040492e-01  -1.7150884e-01  -1.6546759e-01  -3.7563211e-01  -2.9574853e-01  -1.8857090e-01  -2.2609256e-01  -2.0127327e-01  -2.4862389e-01  -4.0859205e-01  -4.4696095e-01  -3.6586025e-01  -3.8050903e-01   2.9899769e-02  -7.4545869e-02  -2.0191974e-01  -9.3369963e-02  -6.6057215e-02  -8.2821129e-03  -4.8875728e-02   1.5044928e-01   1.0877632e-01   1.1213708e-02   2.6023458e-01   1.9969109e-01  -1.6793111e-01  -2.3089808e-01  -1.8530485e-01  -3.0917558e-01   1.6509064e-01   9.4232284e-02   3.0713129e-01   1.5019468e-01   1.1569428e-01   3.9585826e-03  -6.0728619e-02   3.0207058e-02  -1.8921006e-01  -2.0842536e-01  -2.7679892e-01  -2.4423407e-01  -1.4072368e-01  -1.0273272e-02   5.5570517e-02  -3.0139134e-02   1.4637513e-02   4.0910834e-02   2.2627238e-01   5.2337154e-02   5.5686333e-02  -2.8692994e-01  -1.1769379e-01  -3.2879649e-01  -3.8282356e-01  -3.5932870e-01  -2.0414128e-01  -3.9671593e-01  -3.3495084e-01  -4.0407359e-01   8.5722966e-02   4.1272542e-02   5.6926736e-01   4.9975673e-01   5.5678025e-01   5.6059332e-01   3.4481877e-01   4.0824990e-01   2.2010583e-01   3.4820867e-01   4.6347901e-01   6.6344176e-01   3.0947285e-01   5.7628219e-01   5.3541388e-01   6.6759199e-01   4.6340451e-01   3.7320290e-01   2.7301157e-01   4.8593580e-01   4.4181835e-01   4.6635542e-01   4.2263258e-01   7.4797712e-01   1.0000000e+00   7.2839117e-01   5.8576589e-01   4.2502084e-01
  -3.9392836e-01  -5.4899945e-01  -1.7599919e-01  -3.5504803e-02  -3.3626439e-01   1.0700509e-01  -1.0571118e-01   1.5993640e-01  -1.5680844e-01   1.5293777e-01  -2.1142008e-01   8.5486178e-02  -1.6997408e-01   1.6922034e-02  -1.4590089e-01   6.9302005e-02  -1.1139942e-01  -1.8609034e-01  -5.5495105e-02  -4.2701033e-02  -2.1893777e-01  -9.7298300e-02   2.2591254e-02   1.0537972e-02  -2.5973666e-01  -2.5646809e-01  -3.5783960e-01  -3.3924182e-01   1.9127916e-01   2.3732693e-01   1.1824833e-01   1.5171169e-01  -1.2011548e-01   2.7401607e-02  -1.4564788e-01  -1.0992776e-01  -1.7587186e-01  -1.0616291e-01  -3.6038967e-01  -3.2331380e-01  -2.1854014e-01  -1.9862178e-01  -1.2586289e-01  -1.1946636e-01  -3.5894857e-01  -2.0063043e-01  -3.0070729e-01  -2.6939609e-01  -3.3297452e-01   3.7968208e-02  -2.0386287e-01  -1.5651593e-01  -2.8279823e-02  -9.1889822e-02  -3.6407847e-01  -3.6145463e-01  -3.2735748e-01  -3.2736129e-01  -3.6363020e-03   2.0370977e-01   1.0367271e-01   2.1470435e-01   1.1927145e-01   2.3256152e-01  -2.1015671e-01  -1.8732462e-01  -5.0737822e-02  -4.9488017e-02  -1.9929166e-01  -2.7476495e-01  -1.2784411e-01   3.2431020e-02  -1.5230432e-02   7.1170319e-02   9.6537647e-03   3.1860995e-02   3.7043919e-01   2.9379491e-01   8.4318886e-02  -3.3347925e-01  -1.7891543e-01  -3.7291926e-01  -2.5091302e-01  -1.8528942e-01  -4.4963056e-01  -4.1791369e-01  -3.5932617e-01  -3.9430131e-01  -1.8472880e-01  -4.8734157e-02   5.8790800e-01   2.8271996e-01   3.9582035e-01   2.7041133e-01   4.4596087e-01   5.7269952e-01   7.3653598e-02   2.8960533e-01   4.3449555e-01   4.4571312e-01   3.3059618e-01   4.5948795e-01   6.6117558e-01   7.0647420e-01   6.8749710e-01   5.7460161e-01   3.4884658e-01   4.2272716e-01   5.8840407e-01   5.0189057e-01   3.5471159e-01   6.6721722e-01   7.2839117e-01   1.0000000e+00   8.1902686e-01   5.2286108e-01
  -3.2482561e-01  -5.4244876e-01  -3.1463331e-02   3.3634577e-02  -3.3995028e-01   1.6681666e-01  -3.9775484e-02   1.3574188e-01  -1.7732864e-01   1.7604281e-01  -2.3055284e-01   9.6038755e-02  -1.0378619e-01   1.1237663e-01  -1.7166140e-01   5.1321241e-02  -2.5370114e-01  -3.3805432e-01  -1.4078826e-01  -2.2875470e-01  -1.1563637e-01  -1.5232662e-01   1.0618199e-01   1.4665338e-01  -1.0276769e-01   7.0259660e-03  -2.1896978e-01  -1.9179964e-01  -1.9964524e-02   1.3160874e-02   1.6470656e-01   2.1819741e-01  -2.6767292e-01  -1.0272974e-01   6.2936680e-02   1.0839723e-01  -6.2209673e-03   6.6426087e-02  -2.3669642e-01  -1.8237075e-01  -2.4789333e-01  -1.5928288e-01  -7.3433382e-03   4.4649297e-03  -2.4696748e-01  -1.4641807e-01  -2.1810512e-01  -2.2624396e-01  -3.5647013e-01   2.2172638e-02  -1.2879217e-01   2.2066654e-03  -1.4794390e-01  -2.6213907e-01  -2.6102463e-01  -3.0440286e-01  -4.1628208e-01  -4.1675683e-01  -1.0278256e-01   7.5917588e-02   9.1851778e-02   1.2827178e-01  -1.0061544e-01   1.6996837e-02   4.5342941e-02   8.5860440e-02   7.0584870e-02   1.2252097e-01  -3.7017923e-01  -3.6762428e-01  -9.6034961e-02  -5.9541523e-02  -1.6821129e-01  -1.2320388e-01  -1.7917411e-02  -8.4298311e-02   3.5717938e-01   2.9851018e-01  -1.3006627e-02  -2.9530390e-01  -3.1433190e-01  -3.5865509e-01  -3.3519750e-01  -2.9225222e-01  -2.2237355e-01  -2.0942988e-01  -2.7025792e-01  -2.4878221e-01  -1.7161600e-02   1.2748779e-01   5.2696038e-01   3.1835314e-01   4.1370731e-01   3.6656115e-01   4.3071247e-01   5.5697799e-01   2.1322650e-01   4.3531345e-01   1.6078004e-01   3.6002486e-01   2.7751006e-01   3.3911741e-01   5.4627288e-01   6.1024936e-01   8.1533404e-01   7.5960478e-01   3.7730723e-01   3.6523405e-01   5.1299575e-01   5.3552236e-01   4.0905878e-01   4.9275248e-01   5.8576589e-01   8.1902686e-01   1.0000000e+00   5.5335053e-01
  -9.1141961e-02  -3.2686248e-01   2.9522402e-02   1.2739817e-01  -1.8466220e-01   1.4926730e-01   2.0879020e-01   3.2108507e-01   1.2793926e-01   2.4665152e-01  -5.0365375e-02   2.0898411e-01   9.5193736e-02   1.6100648e-01   1.9135857e-02  -3.3953656e-03  -2.3935393e-01  -4.0112481e-01   1.7758184e-01   8.3025771e-02  -1.4183162e-01  -1.8208464e-01  -1.2470358e-01  -1.9759499e-01  -3.0234046e-01  -2.8196927e-01  -4.5570993e-01  -4.8649424e-01   1.6093769e-01   1.0514631e-01   8.2862325e-02   1.3673545e-01  -2.4301222e-01  -1.6794555e-01  -2.7780543e-01  -3.3486438e-01  -3.3454369e-01  -2.4964601e-01  -4.0126448e-01  -3.5282519e-01  -3.3528444e-01  -3.1882891e-01  -2.7583987e-01  -2.9251974e-01  -4.9892124e-01  -4.9747642e-01  -4.4280894e-01  -4.5786480e-01  -3.5782393e-01  -2.4352197e-01  -1.9225765e-01  -3.1502460e-02  -9.8254578e-02  -1.6145915e-01  -3.7135825e-01  -4.1306698e-01  -2.6559829e-01  -2.2966514e-01   1.7469070e-01   1.8984385e-01   3.2773284e-01   1.6636630e-01   1.8539673e-02   2.5403572e-02  -1.4563736e-01  -1.0130473e-01  -1.0991938e-01  -1.9823786e-01  -1.1188682e-01  -8.4951555e-03   3.3536310e-02   1.5065151e-01   1.1317955e-02  -5.1279507e-02  -3.0535307e-02  -1.1283508e-01   4.5598092e-02   7.0198053e-02   1.9939529e-02  -3.6832074e-01  -1.4977553e-01  -3.5219632e-01  -3.0948905e-01  -2.5183723e-01  -2.8997110e-01  -2.7868966e-01  -5.2734093e-01  -4.9565526e-01   1.2481614e-02   6.7075712e-02   3.0581406e-01   2.2626221e-01   2.1455124e-01   2.2003232e-01   4.7980490e-02   1.6364694e-01  -2.4460170e-01  -1.0975528e-01   1.2851000e-02   1.9598732e-01   2.8852127e-01   3.5394040e-01   3.8635233e-01   4.6054909e-01   4.5781168e-01   6.6161508e-01   3.5017080e-01   3.4095025e-01   3.5227829e-01   6.0228409e-02  -1.2622194e-01   1.6155926e-01   4.2502084e-01   5.2286108e-01   5.5335053e-01   1.0000000e+00
