# Supplementary material for: “I Know that You Know that I Know”: Neural Substrates Associated with Social Cognition Deficits in DM1 Patients
Source: PLoS One. 2016 Jun 3;11(6):e0156901. doi: 10.1371/journal.pone.0156901 (PMC4892543; doi:10.1371/journal.pone.0156901)
Supplement: S2 File — Adjacency matrices obtained by graph theory bases analysis illustrating the intra-nodal correlations in individual subjects (DM1 patients and controls) (ZIP) [file pone.0156901.s002.zip › Adjacency_matrices/Sub_27.txt]

   1.0000000e+00   8.1894906e-01   3.6491252e-01   3.6916345e-01  -2.8862592e-01  -4.7531537e-02   4.0230170e-02   7.7784614e-02  -3.7398436e-01  -1.4976626e-01   6.9882670e-01   3.9386230e-01   2.3541595e-01   1.3576469e-01   3.4570822e-01   5.3864000e-02   5.7479477e-01   6.3934131e-01   3.1917201e-01   3.4720455e-01   2.4320686e-02   7.3977949e-02   6.0433337e-02   1.1103705e-01  -4.0852649e-02  -4.2191120e-03   2.5118250e-02   1.5269480e-01  -2.8799105e-02  -8.0788970e-02  -3.9615950e-01  -4.2447660e-01   3.0707836e-01  -2.3084856e-01  -3.0890825e-01  -4.5352978e-01  -8.3813887e-02  -1.7093074e-01   3.8754783e-01   2.4813137e-01   1.6538338e-01   1.3402829e-01   4.8839344e-01   5.7054900e-01   1.1339275e-02   1.6143590e-01   5.4861205e-01   4.9555634e-01  -5.3695349e-02   2.4710771e-01   1.4664185e-01   3.2478783e-01   1.0130456e-01   4.2088097e-02   3.6319131e-01   4.3881309e-01   7.7718484e-01   7.7682441e-01   1.1838884e-01  -1.0635474e-02   3.6279971e-01   2.8527365e-02   4.5231405e-01   1.1200607e-01  -1.2319682e-01  -5.3274486e-02  -5.6249182e-01  -6.2714077e-01   6.3375704e-01   3.2141764e-01  -5.4141112e-01  -5.0002810e-01  -1.0458674e-02   7.6264556e-02  -8.6017118e-02   1.4388777e-01  -5.0157576e-01  -5.7482629e-01   3.8703949e-01   4.9039055e-01   3.9300110e-01   3.3525653e-01   1.3746019e-01  -3.1462771e-02   4.7908994e-01   3.8973275e-01  -7.0854030e-02   8.6370923e-02   7.3653469e-02   2.5030945e-01  -4.5335420e-01  -6.2025709e-01  -5.8491881e-01  -4.1366027e-01  -1.3488452e-01   1.9871763e-01   2.3599378e-01   5.5278615e-01   1.2872099e-01  -5.9109707e-02  -1.0635628e-01  -2.8893872e-01  -1.3997243e-01  -2.9006162e-02  -6.0462030e-01  -5.7490554e-01  -4.5488207e-01  -5.0732144e-01  -2.9433581e-01   2.0469915e-01   2.3908843e-01  -7.0433906e-02  -2.4745716e-01   3.1717735e-02  -4.3173183e-01  -5.6155157e-01
   8.1894906e-01   1.0000000e+00   4.6926642e-02   1.7084133e-01  -2.6691760e-01  -1.0884537e-01  -2.1476536e-01  -3.1501057e-02  -2.8798931e-01  -1.6645357e-01   3.5999123e-01   2.1216521e-01   4.9598523e-02  -2.1486252e-02   2.0254504e-01   1.5130180e-02   7.1778508e-01   7.6283106e-01   2.9156475e-01   4.7667607e-01  -7.9950428e-02   1.4116500e-02  -1.6798952e-01  -1.3849006e-01  -1.4533035e-01  -1.1389130e-01  -6.1982316e-02   3.0623375e-02   1.3921918e-02   5.7321571e-02  -3.8910340e-01  -4.2659284e-01   4.2725895e-01  -8.6885798e-02  -4.3991849e-01  -5.3378140e-01  -1.1861936e-01  -1.1103054e-01   1.8181068e-01   2.1742930e-01   1.4742016e-01   6.7854829e-02   5.6319507e-01   6.2689458e-01   2.4400572e-01   3.8481352e-01   6.6399211e-01   6.2682173e-01  -8.1132797e-02   3.1140964e-01   5.6247298e-02   2.4311886e-01   1.4760832e-01   1.6149813e-01   3.6349837e-01   4.5183253e-01   9.2849192e-01   9.3812257e-01  -6.8078694e-02   2.1468072e-02   2.3376690e-01  -4.3582130e-02   5.0682542e-01   2.2141997e-01  -2.5369006e-01  -2.5537599e-01  -5.2903243e-01  -5.2389545e-01   8.1938863e-01   6.0466731e-01  -5.3344303e-01  -5.3335281e-01  -8.9340860e-02   8.7496047e-02  -2.0283538e-01   9.8306830e-02  -4.4491970e-01  -4.5361583e-01   4.9225599e-01   6.6494958e-01   5.5606398e-01   5.4677028e-01   7.4224774e-03   1.2055816e-01   3.8384593e-01   3.3157484e-01  -1.2763808e-01   7.3592021e-02   8.9675056e-03   1.5894485e-01  -4.4350293e-01  -4.8498138e-01  -5.6851927e-01  -2.3008923e-01  -1.5646755e-01   1.7273229e-01   3.0819982e-01   5.3169815e-01   2.7752334e-01  -1.0609766e-01  -2.7881836e-02  -1.5525522e-01  -2.5029586e-01  -1.0804053e-01  -5.8601117e-01  -6.7547563e-01  -3.9715279e-01  -4.9056343e-01  -2.8176110e-01   1.0587650e-01   2.8188195e-01  -2.5905587e-02  -3.2179749e-01  -7.1804565e-02  -5.8540967e-01  -5.4319784e-01
   3.6491252e-01   4.6926642e-02   1.0000000e+00   6.0296119e-01   1.0983606e-01   1.7345880e-01   4.3811111e-01   1.1343755e-01  -1.6014637e-01  -4.0867499e-02   3.6995409e-01   3.7175666e-02   3.8475030e-03   1.5250687e-02   3.2314954e-01   1.2890064e-01  -1.1298002e-01  -1.6667904e-01   1.7280046e-01  -1.3197400e-03   2.7081655e-01   2.3356992e-01   7.5370982e-01   7.9033204e-01   3.4586768e-01   4.2130070e-01   2.2457823e-01   3.7042874e-01  -1.2662841e-01  -3.3019916e-01   3.0454581e-01   2.8307440e-01   1.7773306e-02  -1.4780689e-01   3.1105268e-01   1.3838044e-01   1.7243663e-01  -6.8388004e-02   5.1987279e-01   4.1110490e-01   2.5487669e-01   3.0498947e-01   1.9956719e-01   1.9749128e-01  -2.7745259e-01  -2.5691850e-01   2.1003662e-01   6.7521166e-02   1.4615205e-01  -3.0249771e-02   4.5782304e-01   1.5277817e-01   3.9320779e-03   1.0182363e-01   3.8008321e-01   3.4915194e-01  -2.4235825e-02   5.9325473e-02   2.1922164e-01  -3.4512319e-01   4.1812772e-02  -1.7976914e-01  -8.6891327e-02  -3.1750307e-01   4.3354601e-01   3.9650929e-01  -9.2606089e-02  -3.8061995e-01  -2.2985449e-02  -3.2024457e-01  -1.2468941e-01  -1.4198020e-01   2.6361574e-01   2.8404827e-02   3.3045003e-01   2.6383537e-01  -1.6775427e-01  -2.7417507e-01   3.2439641e-02  -1.7609274e-02  -8.0424469e-02  -1.8824599e-01   3.1660073e-01  -1.0384747e-01   3.2954770e-01   2.3682085e-01   2.4678101e-01   2.9634908e-01   3.3927065e-01   3.6479391e-01  -1.4879712e-01  -3.8859084e-01  -2.2285928e-01  -3.2408041e-01   5.7369011e-02   1.6736914e-01   1.2270667e-01   2.2158361e-01  -1.8008712e-01  -7.6458567e-03  -1.2884758e-01  -7.2957541e-02   1.1329096e-01   1.6599102e-01  -3.3967570e-01  -1.5070868e-01  -3.5940525e-01  -3.1944256e-01  -1.6748681e-01   8.4448401e-02   6.1065859e-02  -9.7569678e-02  -2.0857378e-02   3.5803951e-01   4.4844883e-02  -3.1484033e-01
   3.6916345e-01   1.7084133e-01   6.0296119e-01   1.0000000e+00  -1.6693843e-02   2.2262290e-01   5.6486336e-01   7.0756686e-01   1.6245159e-01   2.8725897e-01   3.6124716e-01   4.1857632e-01   2.2226099e-01   3.2370170e-01   4.3833090e-01   4.4050087e-01   7.8426707e-02   6.0134715e-02   1.1750405e-01   1.4010029e-01   6.7239153e-02   1.1186298e-01   4.6743540e-01   6.9591446e-01  -1.2794743e-01   1.6041961e-01  -2.5167147e-02   2.5024306e-01   7.9562107e-02  -3.4551235e-02   6.3759123e-02   2.5360922e-01  -3.8189050e-02   7.6603272e-03   7.1863495e-02   5.8416294e-02   4.6590290e-02  -6.1645116e-02   4.2119770e-01   2.8392607e-01   2.0328506e-01   1.4605121e-01   8.8926001e-02   1.7916539e-01  -4.5064165e-01  -2.6034523e-01   1.7218648e-01   1.0878225e-01  -2.3215541e-01  -8.0834824e-02   9.7360157e-02  -2.9295004e-02  -1.3384583e-01  -1.6191576e-01   2.2430844e-01   2.6020278e-01   6.4463761e-02   6.3353566e-02   8.9474920e-02  -5.8621506e-02   2.8857746e-01   3.6908860e-01  -4.5056979e-02   9.9398589e-03   5.3911035e-01   6.4388381e-01  -2.7445472e-01  -3.5275257e-01   3.3803913e-02  -2.3045178e-01  -2.5613696e-01  -2.1410886e-01   3.4463792e-01   2.3220311e-01   4.1032318e-01   4.5767797e-01  -1.7892071e-01  -1.5280316e-01   1.5877698e-01   9.1436589e-02   7.5322938e-02  -5.7355898e-02   3.4176026e-01  -5.0250292e-02   4.1597266e-01   2.7292316e-01   1.1469984e-01   1.5209377e-01   4.0599992e-01   5.6641882e-01  -2.1962564e-01  -4.9906889e-01  -2.5659204e-01  -2.9193338e-01   2.3893812e-01   3.7903091e-01   3.4957781e-01   4.2642755e-01  -1.4408274e-01   7.5644661e-02   8.3658573e-02  -4.5320007e-02   5.1140016e-03   2.1107884e-01  -5.5028457e-01  -3.2292096e-01  -3.6029382e-01  -3.7006177e-01  -2.2485280e-01   2.0219125e-01   2.4479524e-01   4.1837018e-02  -4.3283211e-02   1.4952088e-01  -2.0811144e-01  -5.3600618e-01
  -2.8862592e-01  -2.6691760e-01   1.0983606e-01  -1.6693843e-02   1.0000000e+00   5.4328988e-01   1.2937898e-01  -1.8437459e-02   5.1257060e-01   2.6939332e-01  -2.0929527e-02   8.2851577e-04   1.3520224e-01   7.2908074e-02   3.2999715e-01   8.6077293e-02   2.0488452e-02  -1.1622289e-01  -1.7423575e-02  -1.9846998e-01   6.3465056e-01   4.1715239e-01   2.3144053e-01   1.9139935e-01   6.1264603e-01   6.2041598e-01   7.4736132e-01   5.8678845e-01   3.1900349e-01   2.5706748e-01   3.6630268e-01   3.1214347e-01  -5.4593511e-02   6.8630466e-02   8.7006351e-03   7.5965601e-02   2.6356976e-01   1.9668793e-01   2.9525001e-01   2.7748414e-01   2.2767594e-01   1.6847787e-01  -1.3174924e-01  -2.3055679e-01  -2.2484755e-01  -2.3816410e-01  -1.0970806e-01  -1.8261846e-01   1.4240413e-01  -2.5683350e-02   1.3046361e-01  -8.6085564e-02   1.5519085e-01   4.3337009e-03   1.4754350e-01  -2.4095410e-02  -2.6618184e-01  -2.8512061e-01   1.7045575e-01   2.1857582e-02   1.7784551e-01   1.1507626e-01   1.4296971e-01   9.9249277e-02   2.8035555e-01   1.5269257e-01   1.6228344e-01   8.8701297e-02  -3.7202326e-01  -4.7837717e-01   2.6148403e-01   9.1028144e-02   3.1549590e-01   2.1878820e-01   3.0709513e-01   1.4628392e-01   1.9729517e-01   1.5995631e-01   6.6005952e-03  -8.6064520e-02   4.1851187e-02   9.8855350e-02   3.1371356e-01   2.8598901e-01   5.1941522e-02   1.6150722e-02   5.1481510e-01   2.8842905e-01   2.6400148e-01   4.6912494e-02   1.7763642e-01   9.7459220e-02  -2.1010470e-02  -3.2343424e-02   1.6479777e-01   1.2321473e-01   1.5184232e-01  -2.9255889e-02   1.0609969e-01   9.0425249e-02   9.7777517e-02  -1.8420227e-02  -2.3891864e-02  -1.6910301e-01   6.4635762e-02   2.1359791e-01  -1.5129467e-01  -1.3540909e-01   1.7885737e-01   1.1145834e-01   7.2810256e-02   1.5156476e-01   1.3362708e-02   8.6535297e-02   2.6779476e-01   8.5722101e-02
  -4.7531537e-02  -1.0884537e-01   1.7345880e-01   2.2262290e-01   5.4328988e-01   1.0000000e+00   2.2666637e-01   1.0911535e-01   2.0649611e-01   4.9935070e-01   9.6361146e-02   8.9189426e-02   1.5949136e-01  -7.6487013e-03   2.9337096e-01   2.5441782e-01   1.6692134e-01  -8.3610327e-02   2.1431807e-02  -4.6362074e-02   6.5656244e-01   7.5831687e-01   2.1509874e-01   1.3541379e-01   5.1223147e-01   6.1543799e-01   6.4489968e-01   8.2971962e-01   1.7085862e-01   9.6122087e-02   2.5649221e-01   2.3419713e-01   7.1645216e-02   1.3478104e-01   2.5764428e-02   8.4829120e-02   1.7882765e-01   9.6877995e-02   2.8188951e-01   4.3443608e-01   6.8230496e-02   1.9703549e-01   1.1794515e-01   4.2272372e-02  -1.9668280e-01  -2.6800394e-01   9.1339749e-02   5.3826996e-02   1.7610364e-01  -5.8675145e-02   1.2968068e-01   6.7732847e-02   2.9347453e-02  -2.1502651e-01   1.0070521e-01   9.6718137e-02  -1.0777637e-01  -1.8078868e-01   2.1260460e-01   1.2497829e-01   2.4358396e-01   1.8538567e-01   1.5946233e-02   3.6725397e-02   3.5084039e-01   2.1402427e-01   1.5182103e-01   6.4479798e-02  -1.3384991e-01  -3.4101205e-01   3.9222777e-02  -5.9226378e-02   1.7508469e-01   2.7412363e-02   1.8387623e-01   3.2084203e-02  -4.5043209e-02  -8.1643529e-02   2.3277312e-01   1.1619370e-01   1.2687309e-01   1.8428094e-01   2.3170610e-01   1.8161320e-01   1.3965326e-01   8.1651708e-02   3.2499911e-01   4.3454013e-01   2.0537606e-02   4.6318916e-02   4.5541559e-02  -3.9848850e-02  -8.9906819e-02  -3.7636718e-03   2.4270680e-01   2.0317112e-01   2.1705702e-01   2.7133614e-01   7.1551656e-02   7.2507177e-02   2.8992402e-02  -1.3097349e-01  -3.9007405e-01  -1.9749147e-01  -1.5040786e-01   3.3790207e-02  -3.1222378e-01  -2.2420840e-01   1.3561070e-01   2.1680776e-01   1.9438084e-01   1.4099044e-01   2.3280336e-02  -1.5201138e-01  -1.8840787e-02  -1.4541804e-01
   4.0230170e-02  -2.1476536e-01   4.3811111e-01   5.6486336e-01   1.2937898e-01   2.2666637e-01   1.0000000e+00   6.5786148e-01   3.8468568e-01   3.5529813e-01   2.4557366e-01   2.7871260e-01   4.6670860e-01   4.4878358e-01   3.7496876e-01   3.0912436e-01  -1.3312832e-01  -1.6042443e-01   4.7797120e-02  -9.5389432e-02   1.1435043e-01   1.4424087e-01   3.2809709e-01   3.9863015e-01  -1.0925604e-01   5.3884878e-02   6.2630770e-02   1.7820083e-01   3.0654458e-01   1.7173756e-01   2.0115953e-01   3.0768254e-01  -4.8855583e-02   1.9721873e-01   7.4840267e-02   1.2222955e-01  -1.8956394e-01  -2.4242603e-01   2.2188914e-01  -1.1216984e-01  -1.0495354e-01   1.8778586e-02  -2.6853642e-01  -1.8863046e-01  -4.3399699e-01  -4.0839465e-01  -2.5123482e-01  -2.8281796e-01  -9.1593294e-03  -1.7941564e-01   9.1921468e-02  -3.2827510e-02  -5.3815888e-02  -1.2721768e-01   6.6193123e-02  -4.6251318e-02  -2.8418454e-01  -2.2097633e-01   3.5591275e-01   6.5229462e-02   3.4727375e-01   3.8147828e-01  -1.4148926e-01   1.1846489e-01   5.9429583e-01   4.9661618e-01  -2.1263317e-02  -1.4252668e-01  -3.6951381e-01  -5.4021979e-01   1.4956056e-01   1.6352152e-01   2.6533338e-01   3.0630529e-01   3.2756391e-01   2.7953974e-01   6.6097978e-02   8.4769716e-02  -1.8490264e-02  -1.6342834e-01  -3.8089235e-02  -1.3451301e-01   2.8539978e-01  -5.5127809e-02   1.5809858e-01   3.7136505e-02   9.3991810e-02  -1.6490219e-01   4.2421230e-01   3.6007737e-01   4.8974741e-02  -1.4243810e-01   4.4092482e-02  -1.6011766e-01   1.4012086e-01   2.1780348e-01   5.3319570e-02   4.4887596e-02  -1.6149616e-01   1.2852893e-01  -2.0905903e-01   1.7650477e-01   4.4042865e-02   3.5856418e-01  -1.2305198e-01   3.1978495e-02  -1.7265344e-01  -1.3022754e-01  -6.4692500e-02   4.8165701e-02  -7.0850128e-02   5.0860131e-02   1.7452385e-01   2.7190376e-01   1.4656154e-01  -1.4103259e-01
   7.7784614e-02  -3.1501057e-02   1.1343755e-01   7.0756686e-01  -1.8437459e-02   1.0911535e-01   6.5786148e-01   1.0000000e+00   4.8935292e-01   5.4108024e-01   2.2962117e-01   5.4422778e-01   4.8966731e-01   6.3852337e-01   3.8860912e-01   5.0865463e-01  -1.1303124e-02   1.4636454e-02  -5.1869257e-03   5.4926553e-02  -1.0603293e-01  -1.1295874e-01   1.2982356e-01   3.2270640e-01  -3.7801379e-01  -1.2720298e-01  -2.1008880e-01  -5.1066795e-02   3.2923718e-01   3.4422323e-01  -1.1734726e-02   2.2557345e-01  -1.5605626e-01   1.8106127e-01  -1.0934784e-01   2.1695369e-02  -4.9380330e-02  -1.6344956e-02   2.1141037e-01  -4.4291904e-02   2.7912017e-02  -6.8488037e-02  -2.1764348e-01  -1.2134726e-01  -3.7854125e-01  -1.8321092e-01  -1.4469479e-01  -1.2124814e-01  -2.7429233e-01  -5.9851763e-03  -1.3294052e-01  -5.9527357e-02  -7.6757838e-02  -1.4137008e-01  -8.4922158e-03  -6.0112974e-02  -1.2519280e-01  -1.3315863e-01   1.0328781e-01   2.2706305e-01   4.2840825e-01   7.3082144e-01   3.1979315e-03   4.1179629e-01   4.5131550e-01   5.6422525e-01  -2.7738523e-01  -1.4134252e-01  -2.2616434e-01  -3.0178757e-01  -7.0011156e-02  -2.1913825e-02   2.6091212e-01   3.4975586e-01   2.8378343e-01   3.9141373e-01   4.3262119e-02   1.1473450e-01   1.1274115e-03  -5.2503704e-02   2.6078755e-02  -7.3061228e-02   2.8059708e-01   6.7368352e-02   1.8472886e-01   3.4445448e-02   3.8662888e-02  -1.6006179e-01   3.8274857e-01   4.6538429e-01  -3.7075589e-02  -2.5772539e-01  -3.8996987e-02  -2.1952916e-01   1.7170066e-01   2.4051487e-01   1.8285527e-01   1.8901577e-01  -1.1453249e-01   9.9016894e-02   5.5208860e-02  -1.9578426e-03   1.0454407e-01   2.4684142e-01  -2.8388572e-01  -1.1598287e-01  -1.2050279e-01  -1.7144331e-01  -2.0606010e-01   1.1613033e-01   1.1273816e-01   8.3646291e-02   7.0126598e-02   8.9114393e-02  -6.1771096e-02  -3.2242454e-01
  -3.7398436e-01  -2.8798931e-01  -1.6014637e-01   1.6245159e-01   5.1257060e-01   2.0649611e-01   3.8468568e-01   4.8935292e-01   1.0000000e+00   6.0166453e-01  -6.7518503e-02   2.2278600e-01   4.1442347e-01   4.0303965e-01   3.7988409e-01   3.7051204e-01  -4.1639046e-02  -5.4435428e-02  -8.9143645e-03  -1.8332193e-02   2.9010340e-03  -7.0867602e-02   5.8112567e-02   1.2184319e-01  -1.2509350e-01   1.4706680e-01   9.2430369e-03   1.5057475e-02   4.8943815e-01   5.5930911e-01   3.4760406e-01   4.4277614e-01  -5.9358779e-02   3.7358749e-01   5.5892768e-02   2.3884895e-01  -1.5076021e-02  -4.6850027e-02  -1.2219713e-01  -6.6257182e-02   1.1664879e-01  -8.2675681e-02  -2.9336958e-01  -3.2610972e-01  -1.7434422e-01  -8.4494569e-02  -2.9043666e-01  -2.5300182e-01  -2.2523336e-02  -1.3282795e-03  -1.0389672e-01  -1.7737719e-01   9.2699847e-02   5.6588593e-03  -1.7263132e-01  -3.0036089e-01  -3.4475915e-01  -3.6574645e-01   1.2207622e-01   1.8306815e-01   3.0798800e-01   5.3831956e-01   8.4946812e-02   4.1853744e-01   4.3408844e-01   3.4054624e-01   1.2006898e-01   2.2662958e-01  -4.0269405e-01  -3.6924434e-01   2.3711214e-01   2.1387703e-01   3.3664629e-01   3.8541674e-01   3.6221039e-01   3.3617321e-01   3.9670426e-01   4.3872038e-01  -7.9058320e-02  -1.7144281e-01   3.1393115e-02   4.5640614e-02   2.3887644e-01   2.7619482e-01  -6.3562746e-02  -1.4032248e-01   2.3027793e-01  -6.7415041e-02   2.5203970e-01   1.8673573e-01   2.6387560e-01   1.5211290e-01   2.1027743e-01   6.2942698e-02   8.7527601e-02   5.8944039e-02   1.1139885e-02  -1.7697466e-01  -5.4740115e-02   8.9845064e-02   2.0341743e-01   1.8479396e-01   1.9222704e-01   1.4388292e-01   5.8226030e-02   1.9531069e-01   3.8433728e-02   8.6332886e-03   9.4955724e-02  -1.6753401e-02   6.0577343e-02   1.6141230e-01   1.2393376e-01   2.4267864e-01   2.4690322e-01   4.6342817e-02
  -1.4976626e-01  -1.6645357e-01  -4.0867499e-02   2.8725897e-01   2.6939332e-01   4.9935070e-01   3.5529813e-01   5.4108024e-01   6.0166453e-01   1.0000000e+00   1.0864085e-01   3.3809705e-01   4.0129321e-01   4.2142190e-01   3.7240223e-01   5.4652076e-01   7.9744136e-02  -1.7584209e-02   3.2670347e-02   4.0274487e-02   7.8309243e-02   1.1746440e-01   1.1869811e-01   1.4352045e-01  -2.1523371e-02   2.5591135e-01   4.1026188e-02   2.0175861e-01   3.9329910e-01   4.4279378e-01   1.8419467e-01   2.9960834e-01  -8.7796276e-02   2.4479196e-01   9.4049072e-03   1.8098581e-01  -6.4646125e-02  -1.3166303e-01  -6.4206327e-02   1.3233015e-02   3.6883418e-02  -8.8856762e-02  -6.1785310e-02  -1.2553014e-01  -1.4440280e-01  -8.2392345e-02  -8.6657050e-02  -9.5392582e-02  -4.7393845e-02   5.4086168e-02  -1.8212978e-01  -8.9461374e-02   2.5797411e-02  -1.4171775e-01  -1.5591821e-01  -2.1709323e-01  -1.5563412e-01  -2.3854724e-01   1.2123208e-01   1.9334772e-01   3.6244475e-01   5.5922603e-01   9.4657296e-02   3.2632179e-01   4.4782341e-01   4.0850773e-01  -2.5196107e-02   8.1962963e-02  -2.4219711e-01  -3.1815344e-01  -3.4243940e-02  -5.4017138e-02   2.2991068e-01   1.4726672e-01   2.7354194e-01   2.1474572e-01   2.2497582e-01   1.8266262e-01   1.5344697e-01  -2.2986263e-02   7.8096555e-02   7.8862611e-02   1.5455869e-01   2.1187809e-01  -1.4897085e-02  -8.1553648e-02   1.0087921e-01   8.2602306e-02   8.9294930e-02   2.7037889e-01   5.5206996e-02  -8.0649686e-02   1.0278157e-01  -9.9437786e-02   1.1290804e-01   3.2375320e-02   4.9594996e-02   3.3204673e-02  -6.2347182e-02   3.3304249e-02   2.4586964e-02  -2.0742530e-02  -6.4356676e-02   8.0359227e-02  -1.6032286e-01   3.7293182e-03  -1.6702183e-01  -1.2648346e-01  -7.0774559e-02   7.6496499e-02   6.6202985e-02   7.8990056e-02   1.0236545e-01   3.0005812e-02   3.7911755e-02  -1.6979348e-01
   6.9882670e-01   3.5999123e-01   3.6995409e-01   3.6124716e-01  -2.0929527e-02   9.6361146e-02   2.4557366e-01   2.2962117e-01  -6.7518503e-02   1.0864085e-01   1.0000000e+00   5.8916765e-01   5.1343543e-01   3.6392852e-01   4.9215555e-01   2.1120205e-01   3.6185650e-01   3.8878864e-01   4.5592931e-01   3.0734815e-01   6.7715977e-02   2.5178316e-02   2.4325839e-01   2.6605026e-01   9.0958644e-02   2.0547161e-01   1.1050086e-01   1.9546680e-01   2.0442751e-01   1.2795571e-01  -1.5060056e-01  -1.7422547e-01   1.2048911e-01  -2.0158096e-01  -1.4369462e-01  -2.1664721e-01  -5.1727684e-03  -1.7508247e-01   3.5900118e-01   1.4818389e-01   1.8439245e-01   8.1143291e-02   2.1471752e-01   2.3166651e-01  -2.7622184e-01  -1.1778884e-01   2.2725578e-01   1.8657229e-01  -5.6471084e-02   5.5661430e-02   8.9454766e-02   2.7417952e-01   4.8656782e-02  -1.1263202e-01   1.7744019e-01   1.4323647e-01   3.3049471e-01   3.0076335e-01   2.0088572e-01   4.5549194e-02   4.7326535e-01   2.6397265e-01   3.9883375e-01   1.7752202e-01   1.2062411e-01   1.8840584e-01  -4.2515188e-01  -4.4187634e-01   2.3670286e-01  -5.3991902e-02  -3.6911079e-01  -3.2394553e-01   2.7553470e-01   3.0218827e-01   2.2077796e-01   3.5781573e-01  -2.2607442e-01  -3.2390729e-01   1.3909522e-01   1.7019564e-01   1.5172035e-01   1.2935955e-01   3.2974335e-01   1.3337872e-01   3.9023582e-01   2.6867527e-01   1.4283377e-01   1.2548093e-01   1.0301274e-01   2.2652477e-01  -1.6325308e-01  -4.7157286e-01  -3.9918614e-01  -4.2171990e-01  -6.7556959e-02   5.7384968e-02   4.8275768e-02   3.1720916e-01   2.8208592e-02   5.7498122e-02  -7.8429504e-02  -3.2145701e-01   1.0369890e-01   6.2215102e-03  -4.0745755e-01  -2.4201148e-01  -3.7624456e-01  -3.6711949e-01  -2.3233806e-01   2.6709914e-01   1.1229968e-01   5.3204397e-02  -5.9908839e-02   8.1540088e-02  -1.4613257e-01  -3.7664621e-01
   3.9386230e-01   2.1216521e-01   3.7175666e-02   4.1857632e-01   8.2851577e-04   8.9189426e-02   2.7871260e-01   5.4422778e-01   2.2278600e-01   3.3809705e-01   5.8916765e-01   1.0000000e+00   4.5052378e-01   6.6553580e-01   3.5870504e-01   3.9526261e-01   2.7051206e-01   3.8752951e-01   1.7119957e-01   2.4973042e-01  -1.5342822e-02  -1.0090805e-01   9.1391962e-03   1.2290447e-01  -1.8917276e-01  -4.6138411e-02  -8.1893078e-02  -1.3002571e-03   3.4001920e-01   3.8852544e-01  -1.8133818e-01  -3.6047648e-02   5.7851254e-02   9.9999119e-03  -2.3122308e-01  -1.7912668e-01  -6.7626774e-02  -1.0300086e-01   2.4064936e-01  -5.2669827e-02   1.9581477e-01   1.1895665e-02  -7.4837548e-02  -9.2669051e-03  -3.2770496e-01  -1.7475247e-01  -6.6808831e-02  -4.3454130e-02  -3.1596685e-01  -4.2913587e-02  -2.4754949e-01   5.3820575e-02  -5.3698261e-02  -2.6374404e-01  -9.3499079e-02  -1.0909756e-01   1.4613556e-01   8.9092673e-02  -4.5250149e-02   1.2778932e-01   3.9487137e-01   5.5609273e-01   3.1804940e-01   4.5722136e-01   1.1861619e-01   2.3089847e-01  -4.0928628e-01  -2.7087194e-01   2.1390727e-02  -1.2113627e-01  -1.8937108e-01  -2.2305493e-01   2.1632959e-01   3.9159260e-01   1.7762519e-01   3.1089956e-01  -1.4087809e-01  -1.3488691e-01   1.5017179e-01   8.2902822e-02   2.1868460e-01   1.6341121e-01   2.9598766e-01   1.9659650e-01   3.0020745e-01   3.3128744e-01  -3.6572127e-02  -1.0728828e-01   3.0179161e-02   2.6162059e-01  -1.4156143e-01  -4.0082007e-01  -1.7804198e-01  -3.2651772e-01  -2.6822882e-02   1.7319624e-01   1.6425591e-01   2.7643859e-01  -2.2295884e-02   7.7051365e-02   1.2230445e-01  -2.9531625e-01   1.5131624e-01   9.3081163e-03  -2.7710396e-01  -1.0965318e-01  -7.9805379e-02  -1.6963686e-01  -1.4316487e-01   2.5711264e-01   1.3035599e-01   1.0268954e-01   3.6776974e-02   3.8983072e-03  -4.8779633e-02  -2.7506317e-01
   2.3541595e-01   4.9598523e-02   3.8475030e-03   2.2226099e-01   1.3520224e-01   1.5949136e-01   4.6670860e-01   4.8966731e-01   4.1442347e-01   4.0129321e-01   5.1343543e-01   4.5052378e-01   1.0000000e+00   7.0867106e-01   6.0355270e-01   4.5706121e-01   2.4530480e-01   2.9659498e-01   1.1880070e-01   2.4056391e-02   2.4696935e-02   6.6074373e-03   8.3536722e-02   9.1873029e-02  -3.4346050e-02   3.0383088e-02   7.8107150e-02   6.4334813e-02   4.8791383e-01   4.3254886e-01  -1.0877250e-02   3.3776088e-02   1.5178304e-01   1.8199070e-01  -2.8368951e-01  -2.2634386e-01  -1.8112814e-01  -2.0971856e-01   9.8757597e-02  -8.0849400e-02   3.8253374e-02  -8.1077232e-02  -8.2997620e-02  -4.3158848e-02  -1.9461093e-01  -4.8230232e-02  -5.2272909e-02   5.7993366e-03   1.0555721e-03   1.8571564e-01   2.4215523e-02   2.1786763e-01   1.4219170e-01  -5.8301167e-02   6.9832369e-02  -6.4524629e-02   7.3922563e-02   6.5977429e-02   3.9172547e-01   3.0132736e-01   7.0698761e-01   5.4179432e-01   3.3976883e-01   5.2408348e-01   1.7332739e-01   1.3513702e-01  -2.1091920e-01  -1.8361751e-01  -1.3135363e-01  -2.2016046e-01  -9.2423572e-02  -5.5663777e-02   2.2943554e-01   3.2466545e-01   1.7577723e-01   2.3839160e-01  -1.5202443e-02  -4.9595794e-02   6.5526692e-02   7.2753377e-02   1.0951843e-01   1.9565466e-01   2.8626362e-01   1.6710305e-01  -2.8419477e-03  -4.5461796e-02   2.2470978e-01  -1.4658826e-01   2.4736610e-01   1.4899725e-01   7.7347452e-03  -1.7320039e-01  -1.6385713e-01  -1.7365633e-01  -8.6399360e-03  -6.1785450e-02   3.0264876e-02   1.1350084e-01   7.7705699e-02   9.4125364e-02  -2.6156121e-02  -1.2708014e-01  -2.4012765e-02   8.6120045e-02  -1.9896622e-01  -3.9882444e-02  -1.5203586e-01  -2.1675410e-01  -1.4651955e-01   5.1352758e-02   7.2193891e-02   4.5832963e-02  -2.9536521e-02   1.0290010e-01   8.1003667e-02  -1.9659702e-01
   1.3576469e-01  -2.1486252e-02   1.5250687e-02   3.2370170e-01   7.2908074e-02  -7.6487013e-03   4.4878358e-01   6.3852337e-01   4.0303965e-01   4.2142190e-01   3.6392852e-01   6.6553580e-01   7.0867106e-01   1.0000000e+00   4.5810107e-01   6.2203132e-01   1.4993765e-01   2.2282885e-01   7.2247051e-02   7.7400911e-02  -6.1368257e-02  -1.4931348e-01   5.5971795e-02   1.7136206e-01  -1.8481682e-01  -3.4219524e-02  -8.1638135e-02  -1.3411968e-01   5.5308922e-01   5.6535854e-01   7.0945166e-02   2.5460564e-01   1.5955472e-01   3.4606928e-01  -1.4760342e-01  -3.3030913e-02  -2.1047022e-01  -1.7742839e-01   1.2407478e-01  -2.0060554e-01   9.4659528e-02  -1.1297553e-01  -1.3133537e-01  -7.6315762e-02  -2.2850286e-01  -2.9394512e-02  -1.6138874e-01  -7.5060003e-02  -1.4892215e-01   1.3455483e-01  -5.6714027e-02   1.3631969e-01  -1.5980156e-02  -1.0453739e-01  -2.9930125e-02  -1.5857592e-01  -1.6756370e-02  -3.5256991e-02   1.4458970e-01   2.1026566e-01   5.5616532e-01   6.1620165e-01   3.1578492e-01   5.8064194e-01   1.6984849e-01   2.3566018e-01  -2.3074006e-01  -1.2306099e-01  -2.3616773e-01  -2.9406801e-01  -3.4711413e-02  -1.4001356e-01   2.3898834e-01   4.3007303e-01   1.7713530e-01   2.4280163e-01   6.0966386e-02   3.5171688e-02   1.6055424e-01   1.0357541e-01   2.2877146e-01   2.0281956e-01   3.5090873e-01   2.9066616e-01   1.4436426e-01   1.8136304e-01   1.2429743e-01  -2.3523967e-01   2.6254648e-01   2.9089903e-01  -6.4021593e-02  -2.4048615e-01  -1.7697276e-01  -2.1276632e-01  -1.1762625e-02   4.8617692e-02   7.1717205e-02   1.0900919e-01   4.0807395e-03   1.0657442e-01  -1.6957462e-02  -1.0963810e-01   1.6277489e-01   1.3135589e-01  -2.0754327e-01  -6.1547457e-02  -1.0292714e-01  -1.8367271e-01  -3.2736652e-01   8.5216292e-02   1.0447211e-01   3.7952484e-02  -6.5008408e-02   1.4839904e-01   9.1465240e-02  -2.6800414e-01
   3.4570822e-01   2.0254504e-01   3.2314954e-01   4.3833090e-01   3.2999715e-01   2.9337096e-01   3.7496876e-01   3.8860912e-01   3.7988409e-01   3.7240223e-01   4.9215555e-01   3.5870504e-01   6.0355270e-01   4.5810107e-01   1.0000000e+00   6.3890556e-01   2.8862089e-01   1.8789714e-01   1.4239461e-01   9.9662496e-02   2.6201965e-01   2.5157560e-01   3.4960222e-01   4.1212439e-01   8.3160269e-02   2.4684797e-01   2.8134405e-01   3.9433459e-01   4.2021053e-01   2.6321820e-01   7.8005855e-02   1.5239843e-01   1.1121136e-01   6.6936465e-02  -3.8435020e-02  -7.4581436e-02  -6.9470142e-02  -2.0525308e-01   3.5112980e-01   1.7989971e-01   1.6752385e-01   1.0593432e-01   2.0060304e-01   2.4291963e-01  -2.1730659e-01  -5.9007439e-02   2.7359109e-01   2.0651343e-01  -4.6437644e-02   7.8853478e-02   2.1729622e-01   1.4867112e-01   5.8179009e-02  -7.0582429e-02   2.3841802e-01   1.7914573e-01   1.3258064e-01   1.4736717e-01   3.0212026e-01   9.3181842e-02   5.0302280e-01   3.4933710e-01   2.4413779e-01   2.3421311e-01   4.9959043e-01   3.3592740e-01  -3.4643655e-01  -4.1109661e-01   7.8304084e-03  -2.6443127e-01  -1.6309620e-01  -1.8417466e-01   3.3465219e-01   2.7062151e-01   2.9647482e-01   3.4801134e-01  -1.9397624e-01  -2.5935526e-01   3.0119757e-01   1.4124201e-01   2.7993926e-01   2.1247708e-01   6.1705901e-01   2.5907921e-01   3.7714124e-01   2.2550979e-01   3.5593157e-01   1.5122618e-01   4.0037590e-01   3.8489025e-01  -2.1417011e-01  -4.9404936e-01  -3.3340658e-01  -2.7542770e-01   1.0823689e-01   1.7793743e-01   2.2244881e-01   3.3047706e-01   4.4288055e-02  -2.8897437e-02   9.2786640e-02  -1.1524939e-01  -1.0677951e-01   5.4395721e-02  -5.4375466e-01  -2.5918936e-01  -4.5360011e-01  -5.5155338e-01  -2.2352854e-01   1.3752252e-01   2.3845986e-01  -1.2104755e-02  -1.8062149e-01   2.3946619e-01  -5.3424698e-02  -5.0134596e-01
   5.3864000e-02   1.5130180e-02   1.2890064e-01   4.4050087e-01   8.6077293e-02   2.5441782e-01   3.0912436e-01   5.0865463e-01   3.7051204e-01   5.4652076e-01   2.1120205e-01   3.9526261e-01   4.5706121e-01   6.2203132e-01   6.3890556e-01   1.0000000e+00   1.9736422e-01   1.2105716e-01   1.2099216e-01   1.9714955e-01   4.1662715e-02   9.5242779e-02   3.4026274e-01   3.9186568e-01  -1.5856576e-01   1.4274860e-01  -3.1508912e-02   9.1230362e-02   5.1630024e-01   4.5624923e-01   3.3095255e-01   4.6118473e-01   2.2194315e-01   4.2913597e-01   1.2858692e-01   1.8880649e-01  -2.4712697e-01  -2.4237594e-01   2.9592332e-02  -4.4082269e-02   6.6355188e-02  -1.0056140e-01   7.7011230e-02   8.1984775e-02  -1.6505056e-01  -6.8190051e-02   7.8743125e-02   9.1329604e-02  -1.6445881e-01  -3.0476146e-02   5.2063015e-02   5.5323626e-02  -1.3578041e-01  -2.6298934e-01   2.7109915e-03  -1.0550913e-01   5.4373016e-03  -3.7807172e-02   1.5349786e-02   1.5150655e-01   3.5192167e-01   4.5392494e-01   1.4810717e-01   3.9334925e-01   3.9825678e-01   3.4280852e-01  -1.4500277e-01  -9.9131875e-02  -1.3818815e-01  -1.9391592e-01  -8.2110136e-02  -2.2084405e-01   3.9296056e-01   2.6195986e-01   3.4272175e-01   2.8406088e-01   5.8054738e-02   1.7534601e-02   2.2351510e-01   1.1368893e-01   2.0236645e-01   1.6496797e-01   4.8933314e-01   4.3953425e-01   1.3356464e-01   1.3543443e-01   2.3092296e-01  -1.2087308e-02   2.0149005e-01   3.1593215e-01  -8.5654520e-02  -2.6782680e-01  -1.0954754e-01  -3.7471531e-02   1.3344334e-01   5.9446418e-02   2.4668292e-01   2.7833627e-01   8.3291726e-02   1.3550798e-01   2.1617339e-01   8.0595284e-03  -7.1769128e-03   1.2135477e-01  -4.0984611e-01  -2.0806089e-01  -2.5962073e-01  -3.2541444e-01  -2.6641493e-01   1.2712359e-01   2.6180148e-01   1.2861237e-01  -7.0272778e-02   1.6419296e-01  -8.2792664e-02  -4.2810204e-01
   5.7479477e-01   7.1778508e-01  -1.1298002e-01   7.8426707e-02   2.0488452e-02   1.6692134e-01  -1.3312832e-01  -1.1303124e-02  -4.1639046e-02   7.9744136e-02   3.6185650e-01   2.7051206e-01   2.4530480e-01   1.4993765e-01   2.8862089e-01   1.9736422e-01   1.0000000e+00   8.2600334e-01   3.7575527e-01   4.9032624e-01   1.5777863e-01   2.1057865e-01  -1.9340095e-01  -2.0327871e-01   3.4762302e-02   1.0012301e-01   1.9935501e-01   1.9960277e-01   4.1260703e-01   4.6354884e-01  -1.3882381e-01  -1.6909190e-01   6.5555978e-01   2.8643805e-01  -4.0018002e-01  -3.8133002e-01  -1.2490204e-01  -1.7080649e-01   1.5963227e-01   1.8728637e-01   1.9176577e-01   1.6071316e-01   4.7194355e-01   5.3184293e-01   1.9114044e-01   3.2462276e-01   5.4514776e-01   5.9073426e-01  -9.9217470e-02   2.2736810e-01  -2.0167620e-02   1.5880559e-01   1.1600151e-01  -4.5285525e-02   2.4323960e-01   2.3511413e-01   7.9051851e-01   7.1869836e-01  -4.0239205e-02   1.1661261e-01   3.7163419e-01   1.3333757e-01   6.6579200e-01   4.6120072e-01  -1.4507274e-01  -2.5351487e-01  -3.0993457e-01  -3.0412472e-01   6.1711058e-01   4.3244384e-01  -5.2717887e-01  -6.1764247e-01   7.9776827e-02   3.1948706e-01  -5.3526251e-03   1.7131625e-01  -3.2109293e-01  -3.8037266e-01   7.0776146e-01   8.4592907e-01   7.7796724e-01   8.2151140e-01   1.7904826e-01   4.5990600e-01   4.6850410e-01   4.1890417e-01   3.3074909e-02   2.2951240e-01  -3.5996276e-03   4.0267852e-02  -3.0153906e-01  -3.5523074e-01  -6.0990040e-01  -2.0458418e-01  -8.8579761e-02   2.5443761e-01   2.7546342e-01   5.0585063e-01   3.7654001e-01  -7.5104910e-02   1.7511567e-02  -2.3190594e-01  -3.0832942e-01  -3.0724543e-01  -5.6479328e-01  -4.8845270e-01  -4.5210038e-01  -5.6351892e-01  -2.0295008e-01   1.6695224e-01   3.6178178e-01  -5.4399547e-03  -3.8055541e-01  -1.8355032e-01  -4.5048692e-01  -5.2138652e-01
   6.3934131e-01   7.6283106e-01  -1.6667904e-01   6.0134715e-02  -1.1622289e-01  -8.3610327e-02  -1.6042443e-01   1.4636454e-02  -5.4435428e-02  -1.7584209e-02   3.8878864e-01   3.8752951e-01   2.9659498e-01   2.2282885e-01   1.8789714e-01   1.2105716e-01   8.2600334e-01   1.0000000e+00   3.1651337e-01   4.5324210e-01  -8.5047399e-02  -8.2073349e-02  -2.5922991e-01  -2.4827354e-01  -1.0879781e-01  -7.4151076e-02   1.1837646e-03  -7.3365009e-02   2.5258983e-01   4.0344383e-01  -3.4388566e-01  -3.8427728e-01   4.9656173e-01   9.7224094e-02  -4.8723318e-01  -4.7006848e-01  -2.1254947e-01  -1.7512460e-01   3.3795126e-02  -1.3503386e-02   1.2483947e-01   3.9342453e-02   3.3188359e-01   3.7224816e-01   1.0747590e-01   2.2605973e-01   3.7585230e-01   4.3045222e-01  -1.8556044e-01   1.6045515e-01  -1.3279082e-01   1.3011130e-01   4.1019338e-02  -4.6193682e-02   7.1381456e-02   1.0112263e-01   8.2815003e-01   7.5121267e-01  -5.2685904e-02   1.2259680e-01   3.8803984e-01   1.5438358e-01   6.6191340e-01   4.6705784e-01  -3.0611049e-01  -2.7980079e-01  -3.8579894e-01  -3.4775272e-01   6.7889826e-01   5.3921400e-01  -3.5745619e-01  -4.4015668e-01  -4.2739512e-02   2.3765033e-01  -1.7939178e-01   4.8846942e-02  -3.1781713e-01  -3.0442318e-01   4.3876940e-01   6.6156765e-01   5.6198900e-01   6.5272721e-01   1.9654344e-02   2.0913128e-01   2.2280620e-01   2.2785934e-01  -1.6418615e-01  -1.3625835e-01  -7.5241842e-02  -2.7757517e-02  -2.8754912e-01  -3.2257216e-01  -4.3333108e-01  -1.9291321e-01  -1.2161895e-01   1.6296542e-01   2.7718872e-01   4.5876760e-01   3.4387237e-01   2.5948939e-02   6.8047435e-02  -2.1648725e-01  -1.3787496e-01  -1.5481410e-01  -4.3902417e-01  -4.2770005e-01  -2.5436924e-01  -3.3352668e-01  -1.3690885e-01   2.4059252e-01   3.1858625e-01   1.4069725e-01  -1.6895320e-01  -1.9776708e-01  -4.3248326e-01  -3.6323758e-01
   3.1917201e-01   2.9156475e-01   1.7280046e-01   1.1750405e-01  -1.7423575e-02   2.1431807e-02   4.7797120e-02  -5.1869257e-03  -8.9143645e-03   3.2670347e-02   4.5592931e-01   1.7119957e-01   1.1880070e-01   7.2247051e-02   1.4239461e-01   1.2099216e-01   3.7575527e-01   3.1651337e-01   1.0000000e+00   7.8266131e-01  -1.9713444e-01  -2.0557169e-01   2.5588190e-01   1.0815924e-01  -6.3967451e-02   1.1094997e-01  -1.0645229e-01  -4.7631610e-02   2.3387618e-01   2.9478621e-01   1.0523345e-01   4.1686538e-02   4.4454987e-01   2.6483371e-01  -3.9084981e-02  -3.0804645e-02  -1.8229501e-01  -3.1422461e-01  -1.0559750e-02  -4.7191833e-02  -1.1220588e-02  -6.6652030e-02   1.9683380e-01   1.6636665e-01  -1.8388695e-01  -2.0920863e-02   1.3042692e-01   2.5246981e-01  -2.8195919e-01  -2.5647192e-01  -1.0468674e-01  -1.1239808e-01  -2.2472019e-01  -1.5636488e-01  -6.9768702e-02  -1.0921586e-01   2.3062172e-01   2.0925830e-01  -3.6182624e-01  -3.1191471e-01  -2.7104250e-02  -1.3066707e-02   2.8975166e-01   2.4345400e-01   6.8707977e-02  -6.7158597e-02  -1.1041095e-01  -1.3367174e-01   3.6298675e-01   2.8351853e-01  -3.3820141e-01  -3.2211363e-01   2.4583826e-01   3.8052527e-01   1.7174307e-01   3.4009654e-01   2.2143485e-01   1.6038671e-01   7.4510684e-02   2.5040429e-01   1.8433506e-01   1.4915755e-01   2.3009535e-01   2.5197022e-01   1.6492171e-01  -5.7751807e-03   2.4595583e-02   4.7825700e-02  -2.1013702e-01  -2.3452475e-01   4.3163253e-02   2.7648314e-02  -1.8635192e-01  -8.3924287e-02  -5.7046478e-02   4.2352148e-03   1.0235678e-01   2.5138357e-01   1.4552483e-01   1.8159116e-01  -7.9370737e-02  -1.8990001e-01   1.1418892e-01  -1.0771609e-01  -1.3722966e-01  -1.3399804e-01  -1.9022489e-01  -1.2800167e-01   1.4129897e-03   3.3866745e-01   3.4364223e-01   3.2397062e-01   7.9864849e-02   6.1407324e-02  -5.4851430e-02  -9.7214921e-02
   3.4720455e-01   4.7667607e-01  -1.3197400e-03   1.4010029e-01  -1.9846998e-01  -4.6362074e-02  -9.5389432e-02   5.4926553e-02  -1.8332193e-02   4.0274487e-02   3.0734815e-01   2.4973042e-01   2.4056391e-02   7.7400911e-02   9.9662496e-02   1.9714955e-01   4.9032624e-01   4.5324210e-01   7.8266131e-01   1.0000000e+00  -2.7746790e-01  -1.9676286e-01   2.0041499e-03   1.2582785e-02  -2.2658742e-01  -1.1775373e-02  -2.6790932e-01  -1.1922977e-01   1.0633380e-01   3.4383170e-01  -4.9351082e-03   5.1295694e-02   5.0870054e-01   3.5274976e-01  -7.4372236e-02  -3.4522579e-02  -1.6311434e-01  -1.9751160e-01  -1.6728987e-02   8.0323517e-02   4.5162725e-04   1.7395413e-02   4.0442210e-01   3.6365185e-01  -7.0436714e-04   1.5908243e-01   3.3499884e-01   4.8567064e-01  -3.0726261e-01  -1.6622114e-01  -1.4882783e-01  -5.7338106e-02  -2.1844572e-01  -1.5553325e-01   2.5645713e-03   1.3141075e-03   4.1137884e-01   3.6601364e-01  -4.3979576e-01  -2.4518441e-01  -1.4593760e-01  -8.8162058e-02   2.5637912e-01   2.1498731e-01  -1.0129396e-01  -1.4827738e-01  -2.0856197e-01  -1.6023856e-01   6.2269673e-01   5.3223739e-01  -4.3584819e-01  -4.2794501e-01   1.4284036e-01   2.9306639e-01   5.1087265e-02   3.3764947e-01   1.4074697e-01   1.0714200e-01   2.3234141e-01   4.0402120e-01   3.6753822e-01   3.2165231e-01   1.8061407e-01   3.3788937e-01   2.4543270e-01   1.5362404e-01  -1.0380424e-01   6.0852713e-02  -1.5362228e-01  -1.2953141e-01   4.5038321e-03  -8.3221340e-02  -1.7612758e-01  -1.5213277e-02   1.0055812e-01   1.3660753e-01   2.1580331e-01   3.8180687e-01   2.2015311e-01   1.3500424e-01  -1.9530659e-02  -7.7932097e-02   9.4433322e-02   1.9346953e-02  -2.4049907e-01  -2.6145693e-01  -2.0350887e-01  -1.7920613e-01   7.9184966e-02   3.9695334e-01   4.5751965e-01   3.9561081e-01   8.8445676e-02   9.9516252e-02  -1.7347148e-01  -1.7967566e-01
   2.4320686e-02  -7.9950428e-02   2.7081655e-01   6.7239153e-02   6.3465056e-01   6.5656244e-01   1.1435043e-01  -1.0603293e-01   2.9010340e-03   7.8309243e-02   6.7715977e-02  -1.5342822e-02   2.4696935e-02  -6.1368257e-02   2.6201965e-01   4.1662715e-02   1.5777863e-01  -8.5047399e-02  -1.9713444e-01  -2.7746790e-01   1.0000000e+00   8.6614364e-01   1.3608971e-01   1.1881420e-01   6.8688413e-01   6.0070758e-01   9.0118265e-01   8.2279449e-01   1.9742293e-01  -3.1053408e-03   2.4057528e-01   1.8354321e-01   5.9307675e-02  -3.9635394e-02   7.2723167e-02   8.0955255e-03   2.7938785e-01   1.5069905e-01   5.4667352e-01   4.4389900e-01   1.9605833e-01   4.2682875e-01   1.9726473e-01   1.7630023e-01   2.5247716e-02  -8.8417288e-02   2.1450464e-01   1.1658735e-01   2.8729022e-01   1.5184256e-01   3.7578769e-01   1.9747170e-01   2.1053196e-01  -1.7576031e-02   3.7104259e-01   2.7936304e-01  -1.8979786e-02  -3.6714147e-02   3.1639914e-01   1.6174215e-01   1.9750267e-01  -1.1471654e-02   6.2362943e-02  -8.5992393e-02   2.0570615e-01   5.5282472e-02   1.1265189e-01  -5.6576546e-02  -1.6614176e-01  -3.8782907e-01   9.1948827e-02  -1.3883112e-01   2.0945794e-01   1.0903325e-02   2.0457148e-01  -6.2913417e-02  -2.2626583e-01  -3.0517880e-01   3.4176267e-01   1.7951558e-01   2.6395725e-01   2.4755020e-01   4.1465139e-01   2.3839441e-01   3.5468472e-01   3.5805687e-01   4.5746270e-01   4.9696845e-01   2.0120767e-01   1.0557962e-01  -1.0007406e-01  -1.8043287e-01  -3.4111612e-01  -1.1463611e-01   1.6289148e-01   3.2281210e-01   1.8227056e-01   2.5588030e-01   1.3535996e-01  -4.0912908e-02  -1.0262581e-01  -1.1899033e-01  -3.5756512e-01  -3.1719051e-01  -1.9990690e-01  -5.4129792e-02  -3.6778446e-01  -3.8114927e-01   6.1675680e-02   9.9162442e-02   8.9687215e-02  -1.1072098e-01  -2.7912618e-01  -7.6004280e-02  -4.1357122e-02  -1.8864341e-01
   7.3977949e-02   1.4116500e-02   2.3356992e-01   1.1186298e-01   4.1715239e-01   7.5831687e-01   1.4424087e-01  -1.1295874e-01  -7.0867602e-02   1.1746440e-01   2.5178316e-02  -1.0090805e-01   6.6074373e-03  -1.4931348e-01   2.5157560e-01   9.5242779e-02   2.1057865e-01  -8.2073349e-02  -2.0557169e-01  -1.9676286e-01   8.6614364e-01   1.0000000e+00   1.0334074e-01   8.8706972e-02   5.7234386e-01   5.3975076e-01   7.6405125e-01   8.8211869e-01   8.8673369e-02  -1.1307003e-01   2.5334613e-01   1.8749337e-01   1.7447894e-01   5.4729586e-02   1.3470880e-01   6.5892570e-02   2.1038422e-01   9.5324454e-02   4.0845751e-01   4.7776559e-01   1.1670966e-01   3.5963406e-01   3.2450159e-01   3.0932955e-01   1.0454274e-01  -1.9525824e-02   3.5946361e-01   2.5992262e-01   3.3939482e-01   1.7835617e-01   3.9015341e-01   2.5035845e-01   2.1729109e-01  -5.0691546e-02   3.8249749e-01   3.7242376e-01   7.8927550e-02   5.8403872e-02   3.9345465e-01   2.4158431e-01   2.2654758e-01  -2.4106841e-02  -4.4060823e-02  -1.6695572e-01   2.5888225e-01   9.3171915e-02   1.7243882e-01   4.9417224e-03  -1.8294748e-02  -2.3660977e-01   2.4365233e-02  -1.3883678e-01   1.0001843e-01  -1.0481156e-01   1.1728310e-01  -1.2693839e-01  -3.0154433e-01  -3.7242637e-01   4.3689510e-01   2.5472339e-01   3.1505806e-01   2.9751618e-01   3.1336639e-01   2.2362997e-01   3.7334659e-01   3.6634079e-01   4.2824168e-01   5.7437118e-01   1.6489520e-01   1.2816916e-01  -1.0402934e-01  -1.5415988e-01  -2.9247127e-01   1.8815618e-02   1.9485741e-01   2.8129001e-01   2.1353001e-01   3.0453057e-01   1.3549632e-01  -4.6933889e-02  -1.3950891e-01  -1.3832801e-02  -5.3429146e-01  -2.2820247e-01  -2.8213792e-01  -1.3510425e-01  -4.0850901e-01  -3.8854178e-01   3.7222146e-02   2.0063272e-02   1.1217451e-01  -1.5029311e-01  -2.8200276e-01  -1.3098526e-01  -1.6139814e-01  -2.6044093e-01
   6.0433337e-02  -1.6798952e-01   7.5370982e-01   4.6743540e-01   2.3144053e-01   2.1509874e-01   3.2809709e-01   1.2982356e-01   5.8112567e-02   1.1869811e-01   2.4325839e-01   9.1391962e-03   8.3536722e-02   5.5971795e-02   3.4960222e-01   3.4026274e-01  -1.9340095e-01  -2.5922991e-01   2.5588190e-01   2.0041499e-03   1.3608971e-01   1.0334074e-01   1.0000000e+00   8.6763218e-01   3.1564533e-01   4.2971457e-01   1.1822571e-01   2.3009946e-01   3.9841170e-02  -1.9270097e-01   5.8206902e-01   4.9605700e-01   4.7632850e-02   5.8348316e-02   3.5284786e-01   2.3441163e-01   7.9546508e-02  -1.0980854e-01   2.3161189e-01   1.9533862e-01   1.4697402e-01   6.9556463e-02  -8.7888985e-02  -1.3240489e-01  -3.9082214e-01  -3.5653246e-01  -5.7976858e-02  -1.7342015e-01  -2.8763049e-02  -1.4002856e-01   2.5710141e-01  -7.2597405e-02  -1.2563560e-01   2.0080970e-03   8.0780715e-02  -3.3907731e-02  -2.0023563e-01  -1.4659580e-01   5.8526562e-02  -2.3070147e-01   5.3425374e-02   3.7582575e-02  -2.0256462e-01  -1.6031506e-01   5.8373581e-01   5.1572693e-01   4.0742176e-02  -1.4423530e-01  -2.1048626e-01  -3.2103075e-01  -1.2063344e-02  -1.2804505e-03   2.4780514e-01   3.7653012e-04   3.2104464e-01   1.8387859e-01   4.4420655e-03  -1.8966597e-02  -2.0552567e-01  -2.1227480e-01  -2.8679551e-01  -3.5135770e-01   4.0502031e-01   1.4608202e-02   1.0306522e-01  -3.0508170e-02   3.4888681e-01   2.1650834e-01   2.6083455e-01   1.3870080e-01   7.7432269e-03  -1.5812918e-01   4.1102183e-02  -1.1673606e-01  -3.4154363e-02  -1.1335830e-01   1.8637608e-02  -4.1901205e-02  -2.8231294e-01  -8.6742231e-03   7.9724291e-02  -5.9345169e-02   1.4391005e-01   4.4338898e-02  -2.0173025e-01   4.6916323e-02  -1.2027417e-01  -9.0894588e-02  -1.5089420e-01  -1.2076903e-02  -2.8155885e-02  -3.0759918e-02   9.9201459e-02   2.4132691e-01   1.2908943e-01  -1.6859868e-01
   1.1103705e-01  -1.3849006e-01   7.9033204e-01   6.9591446e-01   1.9139935e-01   1.3541379e-01   3.9863015e-01   3.2270640e-01   1.2184319e-01   1.4352045e-01   2.6605026e-01   1.2290447e-01   9.1873029e-02   1.7136206e-01   4.1212439e-01   3.9186568e-01  -2.0327871e-01  -2.4827354e-01   1.0815924e-01   1.2582785e-02   1.1881420e-01   8.8706972e-02   8.6763218e-01   1.0000000e+00   1.9729989e-01   3.9234404e-01   7.2136759e-02   2.4982176e-01   5.3267159e-03  -1.9308878e-01   4.6224609e-01   5.3675795e-01  -5.7778386e-02   9.0660583e-03   3.2039866e-01   2.3378609e-01   1.3030541e-01  -3.6174674e-02   3.7995538e-01   2.8723118e-01   3.0712079e-01   1.2750507e-01  -1.6692913e-02  -3.4053882e-02  -4.3968947e-01  -3.2009845e-01   3.0731692e-02  -1.0473523e-01  -1.0240874e-01  -1.1264529e-01   2.1922940e-01  -8.7234192e-02  -1.0703299e-01  -2.1595689e-02   1.7952185e-01   1.0230468e-01  -1.7791049e-01  -1.3006398e-01   8.4234716e-02  -2.5934141e-01   9.0841021e-02   9.0796039e-02  -2.0713783e-01  -1.9796013e-01   5.8130874e-01   6.2332765e-01  -1.0223436e-01  -2.6920716e-01  -1.7124582e-01  -3.6590922e-01  -7.2218369e-02  -5.6907275e-02   3.0996156e-01   4.9391270e-02   4.1251908e-01   3.1853981e-01  -2.0014285e-02  -4.8446679e-02  -9.9142546e-02  -1.5981332e-01  -2.1063844e-01  -3.2674496e-01   4.3173713e-01  -8.1844525e-03   2.1596783e-01   1.2059239e-01   3.3309469e-01   2.4606127e-01   4.4367181e-01   3.8827694e-01  -5.6519944e-02  -3.4728028e-01  -4.1540654e-02  -2.2724939e-01   8.7358656e-02   6.0617588e-02   7.0208787e-02   3.1965193e-02  -3.2894692e-01  -5.7233844e-02   3.5345256e-02  -1.0531317e-02   2.0425335e-01   2.0504464e-01  -3.0623285e-01  -1.2225220e-02  -2.0779672e-01  -1.9562772e-01  -2.0992836e-01   4.3431408e-02  -8.4251417e-03  -8.6916410e-02   3.9995222e-02   3.4570541e-01   1.4083074e-01  -2.8285821e-01
  -4.0852649e-02  -1.4533035e-01   3.4586768e-01  -1.2794743e-01   6.1264603e-01   5.1223147e-01  -1.0925604e-01  -3.7801379e-01  -1.2509350e-01  -2.1523371e-02   9.0958644e-02  -1.8917276e-01  -3.4346050e-02  -1.8481682e-01   8.3160269e-02  -1.5856576e-01   3.4762302e-02  -1.0879781e-01  -6.3967451e-02  -2.2658742e-01   6.8688413e-01   5.7234386e-01   3.1564533e-01   1.9729989e-01   1.0000000e+00   8.2871926e-01   7.7402420e-01   6.5470194e-01  -1.2484064e-01  -2.0682063e-01   3.4214966e-01   1.6057840e-01   2.4093302e-02  -1.5563133e-01   2.1553949e-01   9.8013809e-02   3.9522179e-01   1.9703932e-01   4.3987530e-01   4.6093067e-01   2.5326130e-01   3.7201133e-01   1.1912162e-01  -1.5823612e-02  -5.6599828e-02  -1.5467543e-01   1.1072554e-01  -6.1325805e-03   3.8775357e-01   1.5094725e-01   3.6056134e-01   2.0187534e-01   2.0452112e-01   1.1466208e-01   2.7591160e-01   1.7464238e-01  -6.4582977e-02  -8.2699909e-02   2.9683029e-01  -4.3653867e-02   8.5678591e-02  -2.4594529e-01  -3.9525040e-03  -2.5950719e-01   1.0130371e-01   7.5585087e-02   2.4458069e-01   3.6499875e-02  -1.3839522e-01  -2.8388602e-01   1.3250051e-01  -1.0941155e-02   3.6625752e-02  -1.0614768e-01   5.5744422e-02  -1.1657815e-01  -1.0922353e-01  -2.1737757e-01   6.8905374e-02   1.4400561e-02  -5.5839559e-02   3.7070535e-02   1.1187756e-01   1.1844543e-01   8.0003553e-02   1.2701875e-01   3.4242324e-01   5.0903975e-01   1.3592784e-01  -1.3393543e-01   9.8502405e-02   2.3432025e-02  -1.2347743e-01  -1.0271225e-01   1.1770187e-01   3.7453887e-03   8.6646677e-02   4.3182543e-02   8.5317183e-02  -1.6866461e-02  -3.3816386e-02  -1.6846025e-01  -9.9830261e-02  -2.7586505e-01   3.3000055e-02   1.4351756e-01  -2.2649578e-01  -1.5518561e-01   8.4511556e-02   1.0741777e-01   6.4374788e-02   8.6375264e-04  -2.6349231e-02  -1.1208483e-03   1.4485088e-01   5.6364356e-02
  -4.2191120e-03  -1.1389130e-01   4.2130070e-01   1.6041961e-01   6.2041598e-01   6.1543799e-01   5.3884878e-02  -1.2720298e-01   1.4706680e-01   2.5591135e-01   2.0547161e-01  -4.6138411e-02   3.0383088e-02  -3.4219524e-02   2.4684797e-01   1.4274860e-01   1.0012301e-01  -7.4151076e-02   1.1094997e-01  -1.1775373e-02   6.0070758e-01   5.3975076e-01   4.2971457e-01   3.9234404e-01   8.2871926e-01   1.0000000e+00   6.3633555e-01   6.6835553e-01   1.0697812e-02  -3.9194814e-03   5.0686015e-01   4.0896857e-01   1.3293962e-01   8.6545275e-02   3.5411702e-01   3.3223730e-01   2.3966116e-01  -1.7580479e-03   3.4771457e-01   4.6015688e-01   2.3141727e-01   3.0016943e-01   2.1003313e-01   4.8392619e-02  -1.4420744e-01  -1.6008779e-01   1.6215638e-01   5.0591479e-02   3.3124402e-01   8.9157423e-02   3.2859492e-01   1.4904372e-01   9.5485393e-02  -4.4009944e-02   2.0087215e-01   8.1285041e-02  -6.1466693e-02  -1.1345687e-01   2.5011592e-01  -7.4841632e-02   1.6686803e-01  -5.3925105e-02   3.5411954e-02  -1.3044441e-01   3.2969309e-01   3.5339621e-01   2.2963798e-01   5.7312800e-02  -1.2803668e-01  -3.4121318e-01   7.9135776e-02  -1.0214132e-01   2.5256416e-01   8.3603909e-02   2.6747279e-01   1.4569185e-01   5.0220909e-02  -7.1680579e-02   1.5897836e-01   4.3717391e-02   3.7455294e-02   7.5540346e-02   2.2510558e-01   2.2622334e-01   1.7748075e-01   1.8212218e-01   3.4574266e-01   5.3862289e-01   1.8500022e-01   4.1927579e-02   6.5294138e-02  -9.8306525e-02  -1.4114903e-01  -1.8621168e-01   1.6347550e-01   1.1028910e-01   1.3336478e-01   1.3026490e-01   3.9963414e-02   2.7579275e-02  -5.3093174e-03  -1.4012474e-01  -3.0722289e-02  -1.8097755e-01  -1.3419609e-01   4.2308062e-02  -3.6816354e-01  -2.7852861e-01   5.5596296e-02   2.0921010e-01   2.1939796e-01   9.5319588e-02   1.9950525e-02   9.9971053e-02   9.7518312e-02  -1.0895288e-01
   2.5118250e-02  -6.1982316e-02   2.2457823e-01  -2.5167147e-02   7.4736132e-01   6.4489968e-01   6.2630770e-02  -2.1008880e-01   9.2430369e-03   4.1026188e-02   1.1050086e-01  -8.1893078e-02   7.8107150e-02  -8.1638135e-02   2.8134405e-01  -3.1508912e-02   1.9935501e-01   1.1837646e-03  -1.0645229e-01  -2.6790932e-01   9.0118265e-01   7.6405125e-01   1.1822571e-01   7.2136759e-02   7.7402420e-01   6.3633555e-01   1.0000000e+00   8.4079382e-01   1.8052595e-01   2.6002516e-02   1.5386702e-01   4.4306700e-02   1.7821469e-02  -1.2618678e-01  -3.5842261e-02  -9.3503753e-02   2.6556133e-01   1.9908835e-01   4.9925311e-01   4.1402458e-01   1.9865676e-01   4.0422244e-01   1.1469431e-01   6.4504095e-02  -1.0847069e-01  -1.9584460e-01   1.3332419e-01   3.5595162e-02   2.5034430e-01   4.4383754e-02   3.1056535e-01   1.1433261e-01   1.6859124e-01  -1.4987685e-02   3.4642739e-01   2.4882454e-01  -8.6740668e-03  -3.4894098e-02   3.0398101e-01   6.8070540e-02   2.1319471e-01  -8.3067291e-02   1.2020495e-01  -1.0764778e-01   1.3817434e-01  -1.1274078e-02   7.5543036e-02  -1.1412271e-01  -1.5085882e-01  -3.8931255e-01   1.0394206e-01  -7.4897820e-02   1.4768631e-01   2.9441362e-02   1.7004566e-01  -6.5836368e-02  -1.7170574e-01  -2.4688699e-01   2.7231140e-01   1.5939294e-01   2.0674609e-01   2.6213166e-01   3.3825108e-01   2.1574344e-01   2.5267642e-01   2.2388005e-01   5.0991036e-01   4.6347595e-01   2.2330698e-01   3.2657023e-02  -6.3277045e-02  -1.0112589e-01  -3.0640192e-01  -1.1248438e-01   1.6805580e-01   2.0146392e-01   1.8119701e-01   2.2039794e-01   1.7622567e-01   1.8328293e-02  -8.8752740e-02  -1.3082904e-01  -3.0851905e-01  -2.9013806e-01  -1.1413662e-01  -2.9508454e-03  -3.5443121e-01  -3.2032511e-01   1.0148874e-01   1.3551429e-01   8.5157625e-02   4.5086953e-03  -1.8839739e-01  -9.1899548e-02   1.0121255e-02  -8.1958803e-02
   1.5269480e-01   3.0623375e-02   3.7042874e-01   2.5024306e-01   5.8678845e-01   8.2971962e-01   1.7820083e-01  -5.1066795e-02   1.5057475e-02   2.0175861e-01   1.9546680e-01  -1.3002571e-03   6.4334813e-02  -1.3411968e-01   3.9433459e-01   9.1230362e-02   1.9960277e-01  -7.3365009e-02  -4.7631610e-02  -1.1922977e-01   8.2279449e-01   8.8211869e-01   2.3009946e-01   2.4982176e-01   6.5470194e-01   6.6835553e-01   8.4079382e-01   1.0000000e+00   6.2142415e-02  -1.2710448e-01   1.8684491e-01   1.5092339e-01   6.8029534e-02  -7.2164863e-02   7.6665693e-02   1.6661570e-02   2.4307895e-01   9.4434321e-02   5.2679080e-01   5.6026367e-01   2.0626369e-01   3.7874304e-01   2.9165750e-01   2.5926433e-01  -1.3705792e-01  -1.6974130e-01   3.1947031e-01   2.0524287e-01   2.5637794e-01   4.7052645e-02   3.3318815e-01   1.6574127e-01   1.4694278e-01  -8.6500872e-02   3.7651832e-01   3.7538812e-01   3.0763723e-02   8.0952747e-03   3.3396327e-01   5.0766321e-02   2.2943280e-01  -1.6536325e-02   4.8667546e-03  -1.9035768e-01   3.3910735e-01   1.9807910e-01   2.9856556e-02  -1.4937637e-01  -2.7422946e-02  -3.4094994e-01  -8.2805984e-02  -1.9065064e-01   1.8312486e-01  -4.7427082e-02   2.0441809e-01   1.5094981e-02  -2.4794794e-01  -3.3735549e-01   3.6490163e-01   1.8210882e-01   2.0671667e-01   2.1424200e-01   3.3348072e-01   1.3421174e-01   3.6403573e-01   2.9956445e-01   4.7002747e-01   5.9707082e-01   2.1018910e-01   1.8934762e-01  -1.0780596e-01  -2.4278683e-01  -3.1651671e-01  -1.1818248e-01   2.4827280e-01   3.0420490e-01   2.6734310e-01   3.6727581e-01   9.6850969e-02  -1.6110105e-02  -7.8606993e-02  -1.1018803e-01  -3.7890760e-01  -1.8917836e-01  -3.0174308e-01  -1.1185203e-01  -4.7203264e-01  -4.3470388e-01   6.4206458e-02   1.8068977e-01   2.0191996e-01  -2.5000949e-02  -1.6884056e-01  -2.8625075e-02  -4.7392328e-02  -2.6060479e-01
  -2.8799105e-02   1.3921918e-02  -1.2662841e-01   7.9562107e-02   3.1900349e-01   1.7085862e-01   3.0654458e-01   3.2923718e-01   4.8943815e-01   3.9329910e-01   2.0442751e-01   3.4001920e-01   4.8791383e-01   5.5308922e-01   4.2021053e-01   5.1630024e-01   4.1260703e-01   2.5258983e-01   2.3387618e-01   1.0633380e-01   1.9742293e-01   8.8673369e-02   3.9841170e-02   5.3267159e-03  -1.2484064e-01   1.0697812e-02   1.8052595e-01   6.2142415e-02   1.0000000e+00   7.8668902e-01   2.6423884e-01   2.9783000e-01   3.3716281e-01   4.6520585e-01  -2.0022866e-01  -6.4013539e-02  -1.8735345e-01  -1.9147724e-01   5.6721390e-02  -1.4411774e-01   1.7918271e-01  -2.5467002e-02  -6.3971711e-02  -2.8217954e-02  -4.7924532e-02   2.1088534e-02  -7.7156039e-02  -2.6093624e-02  -7.5693328e-02  -1.4295935e-02   1.1818895e-02   1.0322653e-03   3.8809132e-02  -2.5094279e-02  -2.2739014e-02  -2.0312809e-01   3.4678255e-02   9.5361648e-03  -3.9894037e-02   1.3070053e-01   3.8050878e-01   4.5122035e-01   4.5297832e-01   6.2640062e-01   2.1686932e-01  -5.1756878e-02  -9.0777562e-02  -4.0990981e-02  -2.1320387e-01  -2.8268297e-01  -3.2892269e-02  -1.7024556e-01   4.6103085e-01   5.8587706e-01   3.7061322e-01   3.3276678e-01   1.2480689e-01   9.8879628e-02   3.6195439e-01   3.0243966e-01   4.8584526e-01   4.7798749e-01   4.6406200e-01   5.8549210e-01   1.9244833e-01   1.9191594e-01   2.7602833e-01  -5.8319011e-02   5.2852766e-02   1.0290674e-01  -3.8883376e-02  -1.2854769e-01  -2.8845158e-01  -8.4856723e-02  -1.5919069e-01   9.4824223e-02   1.9728796e-02   6.1392490e-02   1.9103731e-01   2.9008327e-02  -4.9017218e-03  -6.3074358e-02  -8.8959250e-02  -1.6114189e-01  -2.4991146e-01  -1.1232516e-01  -1.6258574e-01  -2.6861754e-01  -1.7318117e-01   2.5912785e-03   5.7529968e-02  -2.8881512e-02  -2.3344614e-01  -1.0826567e-03  -3.3041074e-02  -2.9610739e-01
  -8.0788970e-02   5.7321571e-02  -3.3019916e-01  -3.4551235e-02   2.5706748e-01   9.6122087e-02   1.7173756e-01   3.4422323e-01   5.5930911e-01   4.4279378e-01   1.2795571e-01   3.8852544e-01   4.3254886e-01   5.6535854e-01   2.6321820e-01   4.5624923e-01   4.6354884e-01   4.0344383e-01   2.9478621e-01   3.4383170e-01  -3.1053408e-03  -1.1307003e-01  -1.9270097e-01  -1.9308878e-01  -2.0682063e-01  -3.9194814e-03   2.6002516e-02  -1.2710448e-01   7.8668902e-01   1.0000000e+00   1.3143690e-01   1.8500203e-01   3.4035803e-01   5.2670500e-01  -2.5853749e-01  -3.1484995e-02  -1.9379093e-01  -1.2006648e-01  -1.1794387e-01  -1.4667360e-01   4.0274006e-02  -6.4557714e-03  -7.9719311e-02  -8.4222171e-02  -6.0352393e-02   3.5802751e-02  -1.1834499e-01  -6.2106280e-03  -2.2261540e-01  -1.1776673e-01  -2.0933752e-01  -1.6305513e-01  -8.6098621e-02  -1.7297902e-01  -1.6487526e-01  -3.2678467e-01   9.1034469e-02   6.9136952e-03  -1.9696593e-01   5.1297183e-02   2.7886446e-01   3.8662967e-01   4.6907412e-01   7.1839471e-01   2.4794744e-02  -1.4386162e-01  -9.5426450e-02   2.3558955e-02  -6.1332288e-02  -7.5313114e-02  -1.0315682e-02  -1.4830575e-01   3.0259797e-01   5.8126893e-01   2.2247031e-01   3.3079326e-01   2.9217100e-01   2.8414662e-01   2.7032939e-01   3.3909252e-01   4.7677318e-01   5.1743581e-01   2.5790330e-01   5.9119625e-01   8.0514320e-02   5.3053654e-02   8.2939387e-02  -1.6183095e-01   2.2113936e-02  -5.7930488e-03  -2.7343200e-02  -3.9459153e-02  -1.4997095e-01  -1.2366167e-01  -7.7775226e-02   5.9774986e-02   2.1721925e-02   5.9287568e-02   1.5892825e-01   4.4445238e-02   6.8814769e-03  -9.5375747e-02   1.7501813e-02  -9.7636060e-02  -7.0466959e-02   2.8630998e-02  -4.7825577e-02  -1.1894933e-01   4.0769419e-02   9.5904557e-02   1.4475056e-01   1.7350014e-01  -3.2282625e-02  -5.7573709e-02   5.9306982e-02  -7.1256801e-02
  -3.9615950e-01  -3.8910340e-01   3.0454581e-01   6.3759123e-02   3.6630268e-01   2.5649221e-01   2.0115953e-01  -1.1734726e-02   3.4760406e-01   1.8419467e-01  -1.5060056e-01  -1.8133818e-01  -1.0877250e-02   7.0945166e-02   7.8005855e-02   3.3095255e-01  -1.3882381e-01  -3.4388566e-01   1.0523345e-01  -4.9351082e-03   2.4057528e-01   2.5334613e-01   5.8206902e-01   4.6224609e-01   3.4214966e-01   5.0686015e-01   1.5386702e-01   1.8684491e-01   2.6423884e-01   1.3143690e-01   1.0000000e+00   8.8941572e-01   3.4069924e-01   5.8468798e-01   5.7449373e-01   5.8613896e-01   9.7448747e-02  -9.8848447e-02  -3.4101641e-02   1.4216108e-01   2.0448125e-01   1.1310718e-01  -3.7158009e-02  -1.3605608e-01   3.4525707e-02  -1.1537393e-02  -8.7044072e-02  -1.3696472e-01   2.6230588e-01   5.6514807e-02   3.1462563e-01   3.5197644e-02   1.8406316e-02   5.6074395e-02   3.3018454e-02  -1.9961533e-01  -3.5749254e-01  -3.2401079e-01   1.1136724e-01   2.6616091e-02   1.7474171e-02   7.3991574e-02  -1.5840940e-01   4.2825988e-02   4.6553668e-01   3.3366615e-01   5.3264136e-01   4.2697426e-01  -4.1327597e-01  -3.2552307e-01   1.7832265e-01  -2.8817710e-03   3.1190714e-01   1.3558955e-01   3.5875302e-01   1.5926864e-01   3.0271969e-01   2.3411535e-01  -3.8449188e-02  -1.0060243e-01  -6.3275319e-02  -6.8624538e-02   3.0511728e-01   3.8664963e-01   4.9032839e-02   6.1390725e-02   3.9342992e-01   3.0454295e-01   1.5648595e-01  -2.4018332e-02   2.6088173e-01   2.0552498e-01   1.3407165e-01   1.5179582e-01  -1.6918811e-03  -9.5572233e-02  -4.1569096e-02  -1.9528629e-01  -6.0878696e-02   5.4349414e-02   7.2084845e-02   1.3789652e-01   1.0708025e-01  -2.4034318e-02   4.5463633e-02   2.0735759e-01  -3.0856657e-02  -1.8803082e-02   1.0407844e-02  -1.5343369e-01   4.4888811e-03  -4.3785442e-02  -1.5883983e-02   2.4496095e-01   2.7014321e-01   3.7587615e-02
  -4.2447660e-01  -4.2659284e-01   2.8307440e-01   2.5360922e-01   3.1214347e-01   2.3419713e-01   3.0768254e-01   2.2557345e-01   4.4277614e-01   2.9960834e-01  -1.7422547e-01  -3.6047648e-02   3.3776088e-02   2.5460564e-01   1.5239843e-01   4.6118473e-01  -1.6909190e-01  -3.8427728e-01   4.1686538e-02   5.1295694e-02   1.8354321e-01   1.8749337e-01   4.9605700e-01   5.3675795e-01   1.6057840e-01   4.0896857e-01   4.4306700e-02   1.5092339e-01   2.9783000e-01   1.8500203e-01   8.8941572e-01   1.0000000e+00   2.6895246e-01   6.3573840e-01   5.3137167e-01   5.9568708e-01   2.0345093e-02  -1.0729636e-01   4.2811027e-02   1.4222359e-01   1.8333191e-01   8.5853405e-02  -2.9861461e-02  -8.0000660e-02  -5.5275358e-02  -3.6816118e-03  -9.2051549e-02  -9.6625976e-02   1.4201949e-01   4.3749694e-02   2.0605202e-01  -1.2370749e-02  -3.2701033e-02  -3.5566038e-02   1.0507847e-02  -1.6662881e-01  -4.1625897e-01  -3.8667056e-01   6.6833045e-02   3.0609057e-02   2.1521699e-02   1.7918827e-01  -2.0803333e-01   5.6704212e-02   5.0200988e-01   4.4304633e-01   3.9999013e-01   3.4828988e-01  -4.1322669e-01  -3.6970621e-01   1.0476865e-01  -4.9512794e-02   3.6029344e-01   2.0834669e-01   4.2162005e-01   2.5053702e-01   2.8907536e-01   2.5151922e-01   5.3350750e-02  -7.6405646e-02  -1.6156759e-02  -6.9301360e-02   3.3525177e-01   3.3447185e-01   9.6821509e-02   1.0843315e-01   3.1072603e-01   2.4832923e-01   2.4549071e-01   1.3378165e-01   2.2547555e-01   8.6523355e-02   7.8002759e-02   8.8213858e-02   1.0410767e-01   7.7098073e-02   6.3405668e-03  -1.1130960e-01  -1.2530388e-01   6.7961014e-03   5.4790936e-02   1.4066888e-01   1.4314862e-01   3.3348930e-02  -4.8931145e-02   1.2913503e-01  -8.7732046e-02  -8.2804560e-02  -5.6484520e-02  -9.6921157e-02   5.4788472e-02  -4.5324972e-02  -5.9640038e-02   2.9506456e-01   2.5641978e-01  -7.5148951e-02
   3.0707836e-01   4.2725895e-01   1.7773306e-02  -3.8189050e-02  -5.4593511e-02   7.1645216e-02  -4.8855583e-02  -1.5605626e-01  -5.9358779e-02  -8.7796276e-02   1.2048911e-01   5.7851254e-02   1.5178304e-01   1.5955472e-01   1.1121136e-01   2.2194315e-01   6.5555978e-01   4.9656173e-01   4.4454987e-01   5.0870054e-01   5.9307675e-02   1.7447894e-01   4.7632850e-02  -5.7778386e-02   2.4093302e-02   1.3293962e-01   1.7821469e-02   6.8029534e-02   3.3716281e-01   3.4035803e-01   3.4069924e-01   2.6895246e-01   1.0000000e+00   7.1761482e-01   5.3594726e-02   6.1192866e-02  -2.2343805e-01  -3.1761562e-01  -5.4430501e-02   9.2628589e-02   1.1722043e-01   1.3062542e-01   4.6614215e-01   4.8923440e-01   3.4546461e-01   4.2463854e-01   4.2840713e-01   5.2400690e-01   1.1930890e-01   2.4968096e-01   2.0223372e-01   2.6338129e-01   5.7804609e-02  -5.2057315e-02   1.0984124e-01   6.5454920e-02   5.1134187e-01   5.0925588e-01   3.4076294e-02   9.2641316e-02   2.0848035e-01   2.9878405e-02   4.5857923e-01   3.9022117e-01  -5.3682194e-02  -2.1574427e-01   1.7219992e-01   1.0412334e-01   4.2087029e-01   3.9514079e-01  -3.2994407e-01  -4.9031778e-01   1.6708150e-01   2.6801695e-01   4.0227348e-02   9.5844932e-02  -6.7949443e-02  -1.6667920e-01   5.6565274e-01   6.3911594e-01   6.3580751e-01   6.4947670e-01   1.9545531e-01   4.4228304e-01   3.5599906e-01   3.7818358e-01   5.2800261e-02   1.6385131e-01  -1.0403109e-01  -1.3242853e-01  -1.1688124e-01  -7.3852185e-02  -3.6740709e-01   3.1008935e-02  -1.6460858e-01   1.4964752e-01   1.3205376e-01   3.4511351e-01   3.0366576e-01   4.7713758e-02  -1.0555236e-02  -5.9615563e-02  -1.8937745e-01  -2.2753747e-01  -3.2037260e-01  -2.9472456e-01  -1.8676281e-01  -3.0577763e-01  -8.4602604e-02   4.9407696e-02   3.7164527e-01  -1.5573817e-02  -2.6680761e-01   1.3096189e-02  -1.5065778e-01  -2.8634565e-01
  -2.3084856e-01  -8.6885798e-02  -1.4780689e-01   7.6603272e-03   6.8630466e-02   1.3478104e-01   1.9721873e-01   1.8106127e-01   3.7358749e-01   2.4479196e-01  -2.0158096e-01   9.9999119e-03   1.8199070e-01   3.4606928e-01   6.6936465e-02   4.2913597e-01   2.8643805e-01   9.7224094e-02   2.6483371e-01   3.5274976e-01  -3.9635394e-02   5.4729586e-02   5.8348316e-02   9.0660583e-03  -1.5563133e-01   8.6545275e-02  -1.2618678e-01  -7.2164863e-02   4.6520585e-01   5.2670500e-01   5.8468798e-01   6.3573840e-01   7.1761482e-01   1.0000000e+00   2.6034730e-01   4.2028117e-01  -2.5625216e-01  -2.3312727e-01  -2.2851688e-01  -1.1248901e-01  -2.3451111e-02  -2.8457947e-02   1.3555194e-01   1.0420951e-01   2.3088024e-01   2.5507222e-01   3.1753408e-02   1.7745867e-01   9.4823375e-02   7.0185249e-02   6.6276649e-02   4.1030179e-02  -1.1206006e-01  -1.4781934e-01  -9.8054984e-02  -2.4830842e-01  -1.7868889e-02  -4.4283412e-02  -4.6703277e-03   1.6768457e-01   1.1769074e-01   2.8474356e-01   1.8422021e-01   4.5774271e-01   1.9388890e-01   6.4196773e-02   4.4005420e-01   4.5667594e-01  -8.2450128e-02   3.6406734e-02  -1.0987749e-02  -1.8491535e-01   2.5127522e-01   3.4944959e-01   2.0141076e-01   1.5620028e-01   3.2077939e-01   2.8037308e-01   2.9922137e-01   3.1493938e-01   3.9825719e-01   4.0581100e-01   2.3926501e-01   4.6861068e-01   1.4060779e-01   1.6074199e-01   1.0256218e-01  -2.3421719e-03   3.2890481e-02  -9.0420141e-02   1.8788509e-01   2.1116668e-01   2.3143115e-02   1.8214258e-01   4.0158830e-02   1.3218968e-01   8.4792379e-02   8.9319738e-02   2.2380341e-01   1.9375434e-01   7.0729666e-02   1.1170373e-01   1.4971091e-02  -2.4568808e-02  -6.6798238e-02   2.5130764e-02  -4.4482799e-03  -8.1128490e-02  -2.1624797e-02   4.6255581e-02   3.0836296e-01   1.3953884e-01  -4.4914740e-03   8.9368579e-02   1.0365544e-01  -8.7351901e-02
  -3.0890825e-01  -4.3991849e-01   3.1105268e-01   7.1863495e-02   8.7006351e-03   2.5764428e-02   7.4840267e-02  -1.0934784e-01   5.5892768e-02   9.4049072e-03  -1.4369462e-01  -2.3122308e-01  -2.8368951e-01  -1.4760342e-01  -3.8435020e-02   1.2858692e-01  -4.0018002e-01  -4.8723318e-01  -3.9084981e-02  -7.4372236e-02   7.2723167e-02   1.3470880e-01   3.5284786e-01   3.2039866e-01   2.1553949e-01   3.5411702e-01  -3.5842261e-02   7.6665693e-02  -2.0022866e-01  -2.5853749e-01   5.7449373e-01   5.3137167e-01   5.3594726e-02   2.6034730e-01   1.0000000e+00   9.1006828e-01   1.4362332e-01  -7.2266819e-02  -2.5358231e-02   4.2516488e-02   5.2827394e-02   1.9061430e-01   8.4730981e-02  -9.1855417e-03   1.1913975e-01  -1.4574387e-02  -2.6538026e-02  -6.6517717e-02   2.9345795e-01  -4.8385400e-02   3.3816946e-01   5.4210435e-02  -1.4081708e-01  -6.3606419e-02  -1.3514666e-01  -1.1378937e-01  -4.1479104e-01  -4.2289423e-01   2.3396472e-01   4.7993984e-02  -2.0987146e-01  -9.3608266e-02  -4.1259798e-01  -4.4892516e-01   4.1981009e-01   4.7199078e-01   6.5026758e-01   5.2253801e-01  -3.0858145e-01  -2.3009720e-01   2.2173362e-01   1.5487232e-01   2.5439327e-01  -8.7124258e-02   3.3505025e-01   7.9008557e-02   2.5644732e-01   1.5893457e-01  -9.0482656e-02  -2.9103203e-01  -2.0022542e-01  -2.4767921e-01   1.1097813e-01   7.3404318e-02   9.7709525e-02   1.6176058e-01   5.7503498e-02   2.2865902e-01   2.8777833e-02   4.5432579e-02   2.6374945e-01   2.1463352e-01   2.9265194e-01   1.4711997e-01   2.3721700e-01   7.3433687e-02   5.0328748e-02  -4.9742065e-02  -2.4269551e-02   2.4718069e-01   1.8458111e-01   1.8299225e-01   2.8674785e-01   1.3651596e-01   8.2166457e-02   1.6596275e-01   3.0242878e-02   8.8359584e-02   7.5270898e-02   5.2777669e-02   1.9578003e-01   7.8199804e-02   1.8160963e-01   3.1926318e-01   2.2733669e-01   9.0471005e-02
  -4.5352978e-01  -5.3378140e-01   1.3838044e-01   5.8416294e-02   7.5965601e-02   8.4829120e-02   1.2222955e-01   2.1695369e-02   2.3884895e-01   1.8098581e-01  -2.1664721e-01  -1.7912668e-01  -2.2634386e-01  -3.3030913e-02  -7.4581436e-02   1.8880649e-01  -3.8133002e-01  -4.7006848e-01  -3.0804645e-02  -3.4522579e-02   8.0955255e-03   6.5892570e-02   2.3441163e-01   2.3378609e-01   9.8013809e-02   3.3223730e-01  -9.3503753e-02   1.6661570e-02  -6.4013539e-02  -3.1484995e-02   5.8613896e-01   5.9568708e-01   6.1192866e-02   4.2028117e-01   9.1006828e-01   1.0000000e+00   6.8206538e-02  -5.8094912e-02  -1.5653591e-01  -2.1004724e-02  -1.7102053e-02   7.6542646e-02  -2.2068824e-02  -1.3439677e-01   5.4956297e-02  -5.3927567e-02  -1.5691907e-01  -1.5573554e-01   2.1999606e-01  -1.2414908e-01   1.6968084e-01  -3.9336668e-02  -2.2770126e-01  -2.2114227e-01  -2.6781885e-01  -2.8132568e-01  -4.8995657e-01  -5.3530441e-01   1.4637764e-01   5.6692901e-02  -2.0409566e-01   2.0580483e-02  -3.5420037e-01  -2.9750321e-01   3.7971854e-01   4.6785692e-01   6.7535492e-01   6.3370471e-01  -3.9130258e-01  -2.8363570e-01   2.6300509e-01   1.6620974e-01   3.1879535e-01   2.4718910e-02   3.7482991e-01   1.5444506e-01   4.2740640e-01   3.3627973e-01  -1.0155082e-01  -2.9006835e-01  -1.7390444e-01  -2.0269958e-01   3.3373756e-02   1.2496214e-01   3.3275455e-04   7.3085461e-02   2.3834657e-02   1.2733053e-01  -2.0414900e-02   1.3054697e-02   3.1227277e-01   2.7033087e-01   3.6856429e-01   1.5170262e-01   2.8012210e-01   1.0908007e-01   2.0685256e-02  -9.9751810e-02  -1.0748641e-02   2.7054304e-01   1.6090569e-01   1.8996121e-01   2.8833974e-01   1.6661191e-01   1.3965417e-01   2.6709095e-01   8.2364333e-02   1.5459195e-01   1.8333669e-01   8.2477327e-02   1.7534466e-01   1.5564114e-01   2.5892685e-01   2.1727118e-01   2.8543866e-01   1.4731914e-01
  -8.3813887e-02  -1.1861936e-01   1.7243663e-01   4.6590290e-02   2.6356976e-01   1.7882765e-01  -1.8956394e-01  -4.9380330e-02  -1.5076021e-02  -6.4646125e-02  -5.1727684e-03  -6.7626774e-02  -1.8112814e-01  -2.1047022e-01  -6.9470142e-02  -2.4712697e-01  -1.2490204e-01  -2.1254947e-01  -1.8229501e-01  -1.6311434e-01   2.7938785e-01   2.1038422e-01   7.9546508e-02   1.3030541e-01   3.9522179e-01   2.3966116e-01   2.6556133e-01   2.4307895e-01  -1.8735345e-01  -1.9379093e-01   9.7448747e-02   2.0345093e-02  -2.2343805e-01  -2.5625216e-01   1.4362332e-01   6.8206538e-02   1.0000000e+00   7.4494792e-01   4.8753816e-01   6.4179525e-01   5.4746191e-01   5.4266176e-01   7.0254620e-02  -1.4352148e-02   6.6133228e-02  -1.5276821e-03   1.5043574e-01   4.2711750e-02   2.5558309e-01   1.4203624e-01   3.4169392e-01   1.3203611e-01   2.4949132e-01   3.0293831e-01   2.9769844e-01   2.9981624e-01  -1.5736354e-01  -1.8564151e-01   1.2639444e-01  -1.5255863e-02  -8.0910099e-02  -5.8654515e-02  -2.9067817e-02  -1.6591585e-01  -2.1870070e-02   2.9122856e-02   1.4428413e-01   1.1273579e-01  -9.6563316e-02  -1.4101543e-01   9.9666651e-02   1.9293296e-01   1.1960306e-01  -1.1442454e-02   1.9293515e-01   1.7744061e-01   1.2332943e-01   6.1631275e-02  -1.6344414e-01  -1.1562324e-01  -7.2458725e-02  -1.4311220e-01   1.3392410e-01   1.8042428e-01   2.2475909e-01   1.1417396e-01   3.8454852e-01   4.7480899e-01   2.0051558e-01   1.6331677e-01   3.5761094e-01   1.7163901e-01   1.4966724e-01   3.1870515e-02   2.1124670e-01   6.8271179e-02   1.3730202e-01   1.1356757e-02   2.0243404e-01   1.8670984e-01   2.6641526e-01  -6.0958216e-02   8.7564100e-02  -2.8544817e-02   1.0269052e-01   2.3849776e-01   1.2899964e-01   1.4864604e-01   2.2117974e-01  -1.4033129e-02   9.0069243e-02   1.3393628e-01   1.2706202e-01   1.5017772e-01   1.7263046e-01   1.2479971e-01
  -1.7093074e-01  -1.1103054e-01  -6.8388004e-02  -6.1645116e-02   1.9668793e-01   9.6877995e-02  -2.4242603e-01  -1.6344956e-02  -4.6850027e-02  -1.3166303e-01  -1.7508247e-01  -1.0300086e-01  -2.0971856e-01  -1.7742839e-01  -2.0525308e-01  -2.4237594e-01  -1.7080649e-01  -1.7512460e-01  -3.1422461e-01  -1.9751160e-01   1.5069905e-01   9.5324454e-02  -1.0980854e-01  -3.6174674e-02   1.9703932e-01  -1.7580479e-03   1.9908835e-01   9.4434321e-02  -1.9147724e-01  -1.2006648e-01  -9.8848447e-02  -1.0729636e-01  -3.1761562e-01  -2.3312727e-01  -7.2266819e-02  -5.8094912e-02   7.4494792e-01   1.0000000e+00   2.9299005e-01   5.2198130e-01   3.1501508e-01   2.9360437e-01  -7.9810344e-02  -1.6758200e-01   3.9734076e-02  -6.1545081e-02  -1.2052268e-03  -5.6802501e-02   1.4566427e-01   9.7182396e-02   9.8007382e-02   5.2017412e-02   2.5786822e-01   1.2654956e-01   3.1402427e-01   3.3147061e-01  -1.4795393e-01  -1.8994989e-01   1.8051823e-03   1.3784035e-01  -1.4535468e-01  -6.0042936e-02  -2.6919750e-03  -1.1273039e-01  -2.7207461e-01  -1.3318445e-01   1.1742219e-01   1.6863465e-01  -8.7459395e-02  -6.5551183e-02   2.1314172e-01   3.2924703e-01   1.2850075e-02  -5.5887464e-02   9.1858507e-02   3.9222993e-02   1.3211869e-01   1.5999108e-01  -2.4530724e-01  -1.4439769e-01  -8.3557596e-02  -9.0535894e-02  -4.1259335e-04   1.5671780e-01   5.7926341e-02   1.8497106e-02   3.4500683e-01   2.7936255e-01   2.7351888e-01   1.3056770e-01   4.0309518e-01   2.9352385e-01   2.2230840e-01   1.7729109e-01   2.4510618e-01   7.7166825e-02   2.0417806e-01   4.6469404e-02   2.5614645e-01   2.8918653e-01   2.5642418e-01   6.1387809e-02   2.8193293e-02   3.1819140e-02   2.2175822e-01   2.2325878e-01   2.8834000e-01   3.0031036e-01   2.3797888e-01  -3.1558406e-02  -1.0085283e-02   2.2763216e-01   1.5700784e-01  -1.0453799e-01   7.6304050e-02   2.4339398e-01
   3.8754783e-01   1.8181068e-01   5.1987279e-01   4.2119770e-01   2.9525001e-01   2.8188951e-01   2.2188914e-01   2.1141037e-01  -1.2219713e-01  -6.4206327e-02   3.5900118e-01   2.4064936e-01   9.8757597e-02   1.2407478e-01   3.5112980e-01   2.9592332e-02   1.5963227e-01   3.3795126e-02  -1.0559750e-02  -1.6728987e-02   5.4667352e-01   4.0845751e-01   2.3161189e-01   3.7995538e-01   4.3987530e-01   3.4771457e-01   4.9925311e-01   5.2679080e-01   5.6721390e-02  -1.1794387e-01  -3.4101641e-02   4.2811027e-02  -5.4430501e-02  -2.2851688e-01  -2.5358231e-02  -1.5653591e-01   4.8753816e-01   2.9299005e-01   1.0000000e+00   5.6927648e-01   5.0879395e-01   5.0150457e-01   2.3450724e-01   2.5747573e-01  -1.9507753e-01  -1.2957958e-01   3.0137615e-01   2.1549728e-01   8.8129677e-02   1.0480282e-01   3.6195872e-01   2.2271823e-01   1.1305623e-01   7.6288551e-02   5.3789682e-01   4.7097987e-01   9.9215832e-02   1.3157016e-01   1.6385040e-01  -1.3373243e-01   1.4113076e-01   1.3587944e-02   8.5694908e-02  -1.0182211e-01   1.5011216e-01   1.5868906e-01  -3.1975310e-01  -4.2859408e-01   4.1130190e-02  -2.7754112e-01  -1.4506115e-01  -1.8104776e-01   2.3502171e-01   1.7334721e-01   2.1964157e-01   2.3694854e-01  -2.8238050e-01  -3.6171015e-01   2.3367920e-01   2.0974460e-01   1.8485866e-01   8.5716735e-02   3.9056244e-01   9.2546863e-02   4.6702894e-01   3.9790567e-01   3.0346255e-01   3.4367536e-01   4.0459493e-01   2.7975281e-01  -7.2067352e-02  -4.0612965e-01  -3.6561187e-01  -3.8569752e-01   3.0969137e-01   4.9305009e-01   3.5706999e-01   4.4149914e-01   1.4206481e-01   1.8470085e-02  -4.1227721e-02  -2.5926981e-01   1.2896832e-02  -8.6575089e-02  -3.5327454e-01  -1.8299509e-01  -4.2322436e-01  -4.4824589e-01  -1.2606939e-01   3.3735682e-01   2.6251579e-01   2.4615684e-02  -7.2887621e-02   2.3018461e-01  -6.4599562e-02  -3.7359027e-01
   2.4813137e-01   2.1742930e-01   4.1110490e-01   2.8392607e-01   2.7748414e-01   4.3443608e-01  -1.1216984e-01  -4.4291904e-02  -6.6257182e-02   1.3233015e-02   1.4818389e-01  -5.2669827e-02  -8.0849400e-02  -2.0060554e-01   1.7989971e-01  -4.4082269e-02   1.8728637e-01  -1.3503386e-02  -4.7191833e-02   8.0323517e-02   4.4389900e-01   4.7776559e-01   1.9533862e-01   2.8723118e-01   4.6093067e-01   4.6015688e-01   4.1402458e-01   5.6026367e-01  -1.4411774e-01  -1.4667360e-01   1.4216108e-01   1.4222359e-01   9.2628589e-02  -1.1248901e-01   4.2516488e-02  -2.1004724e-02   6.4179525e-01   5.2198130e-01   5.6927648e-01   1.0000000e+00   4.7293648e-01   5.3002987e-01   4.1211751e-01   3.6277159e-01   3.7368120e-02   6.0203296e-02   4.8971324e-01   3.9103125e-01   3.3499583e-01   2.5420984e-01   4.3696535e-01   2.8681986e-01   3.2490201e-01   1.5362525e-01   5.9462415e-01   6.0297111e-01   1.6141524e-01   1.3970324e-01   1.3503221e-01  -1.1787675e-01   1.0772034e-02  -2.0403625e-01   8.2633175e-02  -1.8624593e-01   1.1456624e-02   1.7843291e-02  -3.8978304e-02  -1.4039534e-01   1.7196067e-01  -7.1307710e-02  -2.6824086e-01  -2.1354180e-01   1.9364897e-01   6.1341802e-03   2.7258658e-01   2.8537048e-01  -1.3088569e-01  -2.2994256e-01   2.1999173e-01   2.3891314e-01   1.9145694e-01   1.6260226e-01   1.3763954e-01   2.0005059e-01   3.7177940e-01   2.2748579e-01   4.4521141e-01   6.9322055e-01   2.8485098e-01   2.6770731e-01   1.1421485e-03  -2.0924729e-01  -3.0273279e-01  -1.6457078e-01   2.0379955e-01   2.6340341e-01   2.4877271e-01   3.9032219e-01   1.4130185e-01  -2.5384235e-02   3.6989131e-02  -1.6284113e-01  -1.8292106e-01  -1.4342827e-01  -2.8264172e-01  -1.5757680e-01  -3.4239117e-01  -2.9144200e-01   1.4091411e-01  -4.2470600e-03   2.0926158e-01   1.8342995e-02  -1.7940578e-01   7.7739383e-02  -8.5117592e-02  -2.2018087e-01
   1.6538338e-01   1.4742016e-01   2.5487669e-01   2.0328506e-01   2.2767594e-01   6.8230496e-02  -1.0495354e-01   2.7912017e-02   1.1664879e-01   3.6883418e-02   1.8439245e-01   1.9581477e-01   3.8253374e-02   9.4659528e-02   1.6752385e-01   6.6355188e-02   1.9176577e-01   1.2483947e-01  -1.1220588e-02   4.5162725e-04   1.9605833e-01   1.1670966e-01   1.4697402e-01   3.0712079e-01   2.5326130e-01   2.3141727e-01   1.9865676e-01   2.0626369e-01   1.7918271e-01   4.0274006e-02   2.0448125e-01   1.8333191e-01   1.1722043e-01  -2.3451111e-02   5.2827394e-02  -1.7102053e-02   5.4746191e-01   3.1501508e-01   5.0879395e-01   4.7293648e-01   1.0000000e+00   3.7767690e-01   1.9550012e-01   1.6523457e-01   6.0001902e-02   1.4717046e-01   2.8334245e-01   1.6614996e-01   8.2647259e-02   2.0093849e-01   2.0699184e-01   1.7811201e-01   2.4594322e-01   2.4011767e-01   3.3789424e-01   3.1954087e-01   9.7008286e-02   1.0008806e-01   9.6203449e-02  -8.8677477e-02   1.3716055e-01   7.7662381e-02   3.0569692e-01   9.8456062e-02   3.5706188e-02   2.5925685e-02  -6.3813004e-02  -8.6667761e-02   3.9712470e-03  -1.4896645e-01  -1.4253834e-01  -2.0701265e-01   3.0196295e-01   2.4852385e-01   3.0176706e-01   3.0529869e-01   1.3805108e-02  -1.1971321e-01   2.0213298e-01   1.9277102e-01   2.4430101e-01   2.2394641e-01   2.4125880e-01   3.1583754e-01   2.7651328e-01   3.3865390e-01   3.1538107e-01   3.8947958e-01   1.6189499e-01   2.4662174e-01   5.9033729e-02  -1.8017958e-01  -1.5063623e-01  -1.1494298e-01   8.8354508e-02   2.1336648e-01   1.8147211e-01   1.4716894e-01   2.1227157e-01   1.0740132e-01   2.0120735e-01  -5.7125949e-02   1.5351806e-01   5.7917188e-02  -1.6691209e-01   9.9946391e-03  -1.4804453e-01  -2.0379633e-01  -2.0188994e-01   8.7640684e-02   1.5882270e-01  -1.9632867e-02  -8.5161444e-02   2.4748211e-01   1.0806905e-01  -1.7477226e-01
   1.3402829e-01   6.7854829e-02   3.0498947e-01   1.4605121e-01   1.6847787e-01   1.9703549e-01   1.8778586e-02  -6.8488037e-02  -8.2675681e-02  -8.8856762e-02   8.1143291e-02   1.1895665e-02  -8.1077232e-02  -1.1297553e-01   1.0593432e-01  -1.0056140e-01   1.6071316e-01   3.9342453e-02  -6.6652030e-02   1.7395413e-02   4.2682875e-01   3.5963406e-01   6.9556463e-02   1.2750507e-01   3.7201133e-01   3.0016943e-01   4.0422244e-01   3.7874304e-01  -2.5467002e-02  -6.4557714e-03   1.1310718e-01   8.5853405e-02   1.3062542e-01  -2.8457947e-02   1.9061430e-01   7.6542646e-02   5.4266176e-01   2.9360437e-01   5.0150457e-01   5.3002987e-01   3.7767690e-01   1.0000000e+00   2.1664271e-01   2.1015311e-01   2.4326438e-03  -9.5545494e-02   2.5352751e-01   1.5823046e-01   1.6477343e-01  -4.8525736e-02   3.3071788e-01   3.6394351e-02   1.3185863e-02   5.8246906e-02   2.7612841e-01   2.4420950e-01   3.7772220e-02   2.8570620e-02   1.6371170e-01  -1.2090790e-01  -4.7176911e-02  -1.6956190e-01  -2.6215621e-02  -1.8790040e-01   1.4232199e-01   5.5211651e-03   5.4024985e-02  -1.2837019e-01   5.1761328e-02  -1.5502120e-01  -7.9848117e-02  -3.2039739e-02   2.4572712e-01   2.2980800e-01   3.2047358e-01   2.8047698e-01  -7.3246522e-02  -1.7581525e-01   2.7598875e-01   1.6349873e-01   2.5654404e-01   1.5002898e-01   2.3359405e-01   1.7742967e-01   4.6409177e-01   4.0958842e-01   1.9680404e-01   4.9787408e-01   1.8870683e-01   1.0152718e-01  -2.3542534e-02  -1.7654761e-01  -1.1574752e-01  -1.9932288e-01   9.6038767e-02   1.7337219e-01   1.3548200e-01   2.4329977e-01   1.3453416e-01   2.6582918e-02   8.9218026e-02  -1.1553563e-01  -3.5740792e-02  -1.1373912e-01  -1.2481770e-01   6.7804985e-03  -9.4171211e-02  -1.1602468e-01   1.7877817e-01   5.1848389e-02   1.7375419e-01   3.6046962e-02   2.3424844e-02   1.9404792e-01   8.9449626e-02  -5.6396805e-02
   4.8839344e-01   5.6319507e-01   1.9956719e-01   8.8926001e-02  -1.3174924e-01   1.1794515e-01  -2.6853642e-01  -2.1764348e-01  -2.9336958e-01  -6.1785310e-02   2.1471752e-01  -7.4837548e-02  -8.2997620e-02  -1.3133537e-01   2.0060304e-01   7.7011230e-02   4.7194355e-01   3.3188359e-01   1.9683380e-01   4.0442210e-01   1.9726473e-01   3.2450159e-01  -8.7888985e-02  -1.6692913e-02   1.1912162e-01   2.1003313e-01   1.1469431e-01   2.9165750e-01  -6.3971711e-02  -7.9719311e-02  -3.7158009e-02  -2.9861461e-02   4.6614215e-01   1.3555194e-01   8.4730981e-02  -2.2068824e-02   7.0254620e-02  -7.9810344e-02   2.3450724e-01   4.1211751e-01   1.9550012e-01   2.1664271e-01   1.0000000e+00   9.2809596e-01   5.8017237e-01   6.2668324e-01   9.0557224e-01   9.0536191e-01   3.5773413e-01   4.4825119e-01   4.5615180e-01   5.3274175e-01   1.8837125e-01   1.5326554e-01   5.0315213e-01   5.4361568e-01   5.8163165e-01   5.7812656e-01   1.6222650e-01   1.8913211e-02   5.2870887e-02  -2.1073077e-01   3.7752823e-01  -3.2960207e-02  -1.4110500e-01  -1.6712247e-01  -6.7969426e-02  -1.4794242e-01   6.1167181e-01   3.9731584e-01  -4.5836025e-01  -5.3759548e-01   1.2123478e-01  -1.9603072e-02  -1.0453291e-02   1.3528554e-01  -2.6276305e-01  -4.5159516e-01   5.8876646e-01   5.8949672e-01   5.6600801e-01   5.3148490e-01   1.7872154e-01   1.6288736e-01   4.4980506e-01   4.2670718e-01   1.1076180e-01   3.5328342e-01  -1.0770606e-02   1.4151053e-01  -2.1025541e-01  -2.9945665e-01  -4.8690732e-01  -1.1156033e-01   8.1408773e-02   2.9128074e-01   3.0586990e-01   5.5118669e-01   4.4040372e-01   6.5579169e-02  -9.0673737e-02  -1.0684991e-01  -2.2174528e-01  -6.5514598e-02  -5.6878280e-01  -5.2492723e-01  -5.1225940e-01  -5.6312914e-01  -1.5912999e-01   2.2623282e-01   5.1873515e-01  -3.4262525e-03  -3.2088774e-01   7.7077099e-02  -3.6519643e-01  -5.3584578e-01
   5.7054900e-01   6.2689458e-01   1.9749128e-01   1.7916539e-01  -2.3055679e-01   4.2272372e-02  -1.8863046e-01  -1.2134726e-01  -3.2610972e-01  -1.2553014e-01   2.3166651e-01  -9.2669051e-03  -4.3158848e-02  -7.6315762e-02   2.4291963e-01   8.1984775e-02   5.3184293e-01   3.7224816e-01   1.6636665e-01   3.6365185e-01   1.7630023e-01   3.0932955e-01  -1.3240489e-01  -3.4053882e-02  -1.5823612e-02   4.8392619e-02   6.4504095e-02   2.5926433e-01  -2.8217954e-02  -8.4222171e-02  -1.3605608e-01  -8.0000660e-02   4.8923440e-01   1.0420951e-01  -9.1855417e-03  -1.3439677e-01  -1.4352148e-02  -1.6758200e-01   2.5747573e-01   3.6277159e-01   1.6523457e-01   2.1015311e-01   9.2809596e-01   1.0000000e+00   5.2410759e-01   6.6486198e-01   8.9939749e-01   9.2777080e-01   2.3255050e-01   4.8110232e-01   4.1030204e-01   5.0651015e-01   2.2899809e-01   1.2984232e-01   5.0052290e-01   6.0098995e-01   6.3102987e-01   6.5913360e-01   1.4700436e-01   5.6942003e-02   1.1656345e-01  -1.4873725e-01   3.6733244e-01   1.8465569e-02  -9.4255349e-02  -1.5716263e-01  -1.8371988e-01  -2.4552851e-01   6.4108875e-01   4.2041805e-01  -5.6151822e-01  -6.3465297e-01   6.4110200e-02  -3.8412322e-02  -6.9902535e-02   8.3332572e-02  -4.2959613e-01  -5.7714543e-01   6.8257003e-01   6.5976636e-01   6.3352830e-01   5.7202325e-01   1.9603006e-01   1.1522830e-01   5.5367043e-01   4.9982078e-01   4.2497068e-02   3.1307760e-01  -9.5195473e-03   2.1563923e-01  -3.6270363e-01  -4.1759181e-01  -6.3054805e-01  -1.4283746e-01   1.5402580e-02   3.8844101e-01   2.8950233e-01   6.0077571e-01   3.2416413e-01  -5.6274301e-02  -1.1169922e-01  -1.1495582e-01  -3.0823247e-01  -1.3087064e-01  -6.5210387e-01  -6.2620440e-01  -5.6063028e-01  -6.4899525e-01  -2.3753147e-01   1.6462223e-01   4.8222295e-01  -1.6888181e-01  -5.0449800e-01   8.7169586e-03  -4.3969709e-01  -6.1668440e-01
   1.1339275e-02   2.4400572e-01  -2.7745259e-01  -4.5064165e-01  -2.2484755e-01  -1.9668280e-01  -4.3399699e-01  -3.7854125e-01  -1.7434422e-01  -1.4440280e-01  -2.7622184e-01  -3.2770496e-01  -1.9461093e-01  -2.2850286e-01  -2.1730659e-01  -1.6505056e-01   1.9114044e-01   1.0747590e-01  -1.8388695e-01  -7.0436714e-04   2.5247716e-02   1.0454274e-01  -3.9082214e-01  -4.3968947e-01  -5.6599828e-02  -1.4420744e-01  -1.0847069e-01  -1.3705792e-01  -4.7924532e-02  -6.0352393e-02   3.4525707e-02  -5.5275358e-02   3.4546461e-01   2.3088024e-01   1.1913975e-01   5.4956297e-02   6.6133228e-02   3.9734076e-02  -1.9507753e-01   3.7368120e-02   6.0001902e-02   2.4326438e-03   5.8017237e-01   5.2410759e-01   1.0000000e+00   8.5854080e-01   5.2530023e-01   5.3975063e-01   5.2023980e-01   6.3673694e-01   3.0981861e-01   4.3630043e-01   4.4307673e-01   4.3563867e-01   2.6539576e-01   2.6949941e-01   3.3361839e-01   3.5181727e-01   2.4914060e-01   3.2031595e-01  -3.1817018e-02  -1.4392425e-01   2.9070049e-01   1.1418613e-01  -3.6450657e-01  -4.0755798e-01   3.0513097e-01   3.2677010e-01   2.8923964e-01   4.2084682e-01  -1.1534811e-02  -1.2633549e-01  -7.5344706e-02  -1.8334653e-01  -1.6669226e-01  -2.0255622e-01  -8.7090176e-04  -1.1036759e-01   3.1406168e-01   3.0156734e-01   3.7746564e-01   3.8735060e-01  -9.1038907e-02   1.5420303e-01   9.1211731e-02   1.9297285e-01   1.7297429e-02   1.0485876e-01  -8.2359272e-02   2.7320322e-02   8.1834811e-02   2.2090732e-01  -7.1008924e-02   2.8362147e-01  -1.1094537e-01   3.5418884e-02   4.9904956e-02   4.2926617e-02   4.2538147e-01   4.7850791e-02   2.1647511e-02   1.5836747e-01  -9.5780188e-02  -7.3998696e-02  -5.5288144e-02  -1.7293056e-01   4.2830046e-02  -7.9833486e-02  -6.0358421e-02  -1.5768685e-01   1.6716401e-01  -1.7375565e-01  -2.8970706e-01  -2.1839671e-02  -1.7356581e-01  -4.7468262e-02
   1.6143590e-01   3.8481352e-01  -2.5691850e-01  -2.6034523e-01  -2.3816410e-01  -2.6800394e-01  -4.0839465e-01  -1.8321092e-01  -8.4494569e-02  -8.2392345e-02  -1.1778884e-01  -1.7475247e-01  -4.8230232e-02  -2.9394512e-02  -5.9007439e-02  -6.8190051e-02   3.2462276e-01   2.2605973e-01  -2.0920863e-02   1.5908243e-01  -8.8417288e-02  -1.9525824e-02  -3.5653246e-01  -3.2009845e-01  -1.5467543e-01  -1.6008779e-01  -1.9584460e-01  -1.6974130e-01   2.1088534e-02   3.5802751e-02  -1.1537393e-02  -3.6816118e-03   4.2463854e-01   2.5507222e-01  -1.4574387e-02  -5.3927567e-02  -1.5276821e-03  -6.1545081e-02  -1.2957958e-01   6.0203296e-02   1.4717046e-01  -9.5545494e-02   6.2668324e-01   6.6486198e-01   8.5854080e-01   1.0000000e+00   6.0768382e-01   6.7259963e-01   2.9207508e-01   7.3630005e-01   2.0522129e-01   4.0381375e-01   4.4477173e-01   3.9517338e-01   2.6897620e-01   3.1296829e-01   4.3993844e-01   4.7737729e-01   1.6308539e-01   2.9473330e-01   1.3839173e-01   1.4277108e-02   4.0025479e-01   2.6751812e-01  -2.9811144e-01  -2.9166141e-01   7.6604111e-02   1.6696509e-01   4.1406492e-01   4.9457210e-01  -2.7738559e-01  -3.7494731e-01  -9.7398296e-02  -1.2037613e-01  -2.1876904e-01  -1.1064556e-01  -1.0960752e-01  -2.0652158e-01   4.3032964e-01   4.4887958e-01   4.7150198e-01   4.6663216e-01   3.0151327e-03   1.8375117e-01   2.3100670e-01   2.3728432e-01   2.3054463e-02   1.2540413e-01  -2.3372798e-02   1.2354888e-01  -9.6275255e-02   2.0197362e-02  -3.0876213e-01   1.3103595e-01  -1.5723141e-01   1.1286224e-01   4.4234239e-02   1.1724214e-01   2.8064844e-01  -9.5123719e-02  -5.4102510e-02   3.7623564e-02  -1.1610243e-01  -1.4289761e-01  -2.4179155e-01  -3.3283124e-01  -1.1510057e-01  -2.6695896e-01  -2.2241052e-01  -1.3911041e-01   2.4775655e-01  -2.9351997e-01  -4.8665346e-01  -4.4783894e-02  -2.4440085e-01  -2.3681861e-01
   5.4861205e-01   6.6399211e-01   2.1003662e-01   1.7218648e-01  -1.0970806e-01   9.1339749e-02  -2.5123482e-01  -1.4469479e-01  -2.9043666e-01  -8.6657050e-02   2.2725578e-01  -6.6808831e-02  -5.2272909e-02  -1.6138874e-01   2.7359109e-01   7.8743125e-02   5.4514776e-01   3.7585230e-01   1.3042692e-01   3.3499884e-01   2.1450464e-01   3.5946361e-01  -5.7976858e-02   3.0731692e-02   1.1072554e-01   1.6215638e-01   1.3332419e-01   3.1947031e-01  -7.7156039e-02  -1.1834499e-01  -8.7044072e-02  -9.2051549e-02   4.2840713e-01   3.1753408e-02  -2.6538026e-02  -1.5691907e-01   1.5043574e-01  -1.2052268e-03   3.0137615e-01   4.8971324e-01   2.8334245e-01   2.5352751e-01   9.0557224e-01   8.9939749e-01   5.2530023e-01   6.0768382e-01   1.0000000e+00   9.2236399e-01   2.1772327e-01   4.7107974e-01   3.6678436e-01   4.3262615e-01   2.9199409e-01   1.6345895e-01   6.3884882e-01   7.0360995e-01   6.6377846e-01   6.8091956e-01   1.7551876e-01   7.3607872e-02   1.3960631e-01  -1.6504401e-01   3.6867890e-01  -2.7038950e-04  -1.0847031e-01  -1.2819984e-01  -1.7802108e-01  -2.4941162e-01   6.5756223e-01   4.3593440e-01  -4.8815172e-01  -5.4343015e-01   1.2391801e-01  -5.5550689e-02  -6.4737108e-03   1.5015323e-01  -3.5305027e-01  -5.0357278e-01   6.2189922e-01   6.3536138e-01   5.8552035e-01   5.2679763e-01   1.8046357e-01   1.8649327e-01   5.0657530e-01   4.6874537e-01   1.8586275e-01   4.3468122e-01   1.4402615e-01   2.6641345e-01  -2.9572343e-01  -3.8693266e-01  -5.3259752e-01  -9.7039284e-02   6.9475413e-02   2.9360651e-01   3.7706436e-01   5.7461249e-01   4.0875750e-01  -9.3636393e-03  -3.3429751e-02  -4.1538761e-02  -2.9818716e-01  -5.8560488e-02  -6.1679588e-01  -5.7203587e-01  -5.1801414e-01  -6.0895779e-01  -2.3348645e-01   8.8957895e-02   4.6804524e-01  -1.1286531e-01  -4.1997614e-01   3.4675131e-02  -4.1864739e-01  -5.6123199e-01
   4.9555634e-01   6.2682173e-01   6.7521166e-02   1.0878225e-01  -1.8261846e-01   5.3826996e-02  -2.8281796e-01  -1.2124814e-01  -2.5300182e-01  -9.5392582e-02   1.8657229e-01  -4.3454130e-02   5.7993366e-03  -7.5060003e-02   2.0651343e-01   9.1329604e-02   5.9073426e-01   4.3045222e-01   2.5246981e-01   4.8567064e-01   1.1658735e-01   2.5992262e-01  -1.7342015e-01  -1.0473523e-01  -6.1325805e-03   5.0591479e-02   3.5595162e-02   2.0524287e-01  -2.6093624e-02  -6.2106280e-03  -1.3696472e-01  -9.6625976e-02   5.2400690e-01   1.7745867e-01  -6.6517717e-02  -1.5573554e-01   4.2711750e-02  -5.6802501e-02   2.1549728e-01   3.9103125e-01   1.6614996e-01   1.5823046e-01   9.0536191e-01   9.2777080e-01   5.3975063e-01   6.7259963e-01   9.2236399e-01   1.0000000e+00   1.7759084e-01   4.6402092e-01   3.4045715e-01   4.7574866e-01   2.6047844e-01   1.1049041e-01   5.4049187e-01   6.2369983e-01   6.4617426e-01   6.4541977e-01   6.5542473e-02   8.6216800e-02   1.0438704e-01  -1.3825277e-01   4.2604152e-01   1.0743031e-01  -1.9859930e-01  -2.3805272e-01  -1.4188967e-01  -1.5416565e-01   6.9848008e-01   5.4549497e-01  -5.4192301e-01  -6.0045005e-01   9.7998173e-02  -6.9274160e-03  -7.2041192e-02   1.0369551e-01  -3.0638725e-01  -4.4575520e-01   6.1811709e-01   6.8498370e-01   6.3239591e-01   6.0867103e-01   1.8506752e-01   2.2263173e-01   4.7130671e-01   4.2413396e-01   1.1719692e-01   3.4145219e-01   1.5264561e-02   1.3995313e-01  -1.9786903e-01  -2.5101686e-01  -5.4269181e-01   1.6773036e-03   1.1335364e-01   3.5888079e-01   3.8146265e-01   6.3155924e-01   4.6607083e-01   7.0811654e-02  -1.9606651e-02  -6.0690748e-02  -2.5655105e-01  -1.1441646e-01  -5.8232486e-01  -5.8888720e-01  -4.8162666e-01  -5.7229549e-01  -1.9359602e-01   2.0738390e-01   5.9820832e-01  -4.9046067e-03  -4.1473585e-01  -2.1001973e-02  -4.4740973e-01  -5.4458257e-01
  -5.3695349e-02  -8.1132797e-02   1.4615205e-01  -2.3215541e-01   1.4240413e-01   1.7610364e-01  -9.1593294e-03  -2.7429233e-01  -2.2523336e-02  -4.7393845e-02  -5.6471084e-02  -3.1596685e-01   1.0555721e-03  -1.4892215e-01  -4.6437644e-02  -1.6445881e-01  -9.9217470e-02  -1.8556044e-01  -2.8195919e-01  -3.0726261e-01   2.8729022e-01   3.3939482e-01  -2.8763049e-02  -1.0240874e-01   3.8775357e-01   3.3124402e-01   2.5034430e-01   2.5637794e-01  -7.5693328e-02  -2.2261540e-01   2.6230588e-01   1.4201949e-01   1.1930890e-01   9.4823375e-02   2.9345795e-01   2.1999606e-01   2.5558309e-01   1.4566427e-01   8.8129677e-02   3.3499583e-01   8.2647259e-02   1.6477343e-01   3.5773413e-01   2.3255050e-01   5.2023980e-01   2.9207508e-01   2.1772327e-01   1.7759084e-01   1.0000000e+00   5.4255781e-01   7.5185831e-01   7.1939897e-01   5.4124248e-01   4.9701448e-01   3.8712832e-01   2.9245062e-01  -2.3219611e-02   1.8338426e-03   5.6470952e-01   1.9044683e-01   3.6792365e-02  -1.6612086e-01   8.1268925e-02  -1.3552566e-01  -5.3450825e-02  -8.8549153e-02   4.1254581e-01   3.0375633e-01  -1.6972705e-01  -2.0008581e-01   1.6771362e-01   1.2039040e-01   6.8742298e-02  -7.7040413e-02   9.7245510e-02  -8.0206659e-02   6.4189454e-02  -7.1326323e-02   5.3720004e-02  -6.6359931e-02   4.1319810e-02   8.8938776e-02  -7.2635040e-02   3.3023775e-02   2.5112224e-02   7.1619757e-02   2.5502998e-01   2.3650690e-01   1.1103989e-01   1.0806141e-01   3.5558850e-01   2.6029887e-01   5.8569398e-03   1.7236960e-01   1.0042793e-02   2.9110706e-02   1.2735413e-02   3.0555376e-02   3.7863370e-01   2.2616805e-01   1.7030893e-02   1.5050041e-01   4.9520213e-02   7.7051549e-02   1.3647196e-02  -1.4314988e-02  -9.0729435e-02  -6.5981763e-02   9.4025205e-02  -9.3857094e-02   6.6103618e-02   1.9728194e-02  -4.5495856e-02   2.3409418e-01   5.0192506e-02  -1.1648583e-02
   2.4710771e-01   3.1140964e-01  -3.0249771e-02  -8.0834824e-02  -2.5683350e-02  -5.8675145e-02  -1.7941564e-01  -5.9851763e-03  -1.3282795e-03   5.4086168e-02   5.5661430e-02  -4.2913587e-02   1.8571564e-01   1.3455483e-01   7.8853478e-02  -3.0476146e-02   2.2736810e-01   1.6045515e-01  -2.5647192e-01  -1.6622114e-01   1.5184256e-01   1.7835617e-01  -1.4002856e-01  -1.1264529e-01   1.5094725e-01   8.9157423e-02   4.4383754e-02   4.7052645e-02  -1.4295935e-02  -1.1776673e-01   5.6514807e-02   4.3749694e-02   2.4968096e-01   7.0185249e-02  -4.8385400e-02  -1.2414908e-01   1.4203624e-01   9.7182396e-02   1.0480282e-01   2.5420984e-01   2.0093849e-01  -4.8525736e-02   4.4825119e-01   4.8110232e-01   6.3673694e-01   7.3630005e-01   4.7107974e-01   4.6402092e-01   5.4255781e-01   1.0000000e+00   4.1145888e-01   6.6256861e-01   6.9206827e-01   4.7602784e-01   4.3674147e-01   4.1441370e-01   3.9402484e-01   4.3427628e-01   4.6637366e-01   5.1016196e-01   4.1285703e-01   2.2580526e-01   3.4491578e-01   2.0812213e-01  -1.2988398e-01  -2.7393360e-02   1.4357187e-02   9.3400133e-02   1.8713933e-01   1.9544099e-01  -2.1997161e-01  -2.8388965e-01  -1.0200975e-01  -1.5991192e-01  -1.3034721e-01  -1.4627238e-01  -2.7596350e-01  -3.5882704e-01   3.1402218e-01   2.7986777e-01   2.9556945e-01   3.1191936e-01  -1.8064818e-03   9.7105795e-02   2.3411263e-01   2.5157630e-01   1.8507079e-01   2.4504983e-01   1.8359962e-01   2.6215764e-01  -1.6129632e-02  -7.3124503e-02  -3.5527433e-01   2.8754331e-02  -1.4671320e-01   1.0171963e-01   7.5376442e-02   1.4997998e-01   2.1176875e-01  -7.7331695e-02   1.4231181e-02   4.1244601e-02  -1.5474536e-01  -1.1857627e-01  -3.0876326e-01  -3.6363082e-01  -1.9440755e-01  -3.2384961e-01  -2.7929640e-01  -1.7219325e-01   9.2692912e-02  -3.3753371e-01  -5.1873547e-01   5.3078225e-03  -2.8306849e-01  -3.2802662e-01
   1.4664185e-01   5.6247298e-02   4.5782304e-01   9.7360157e-02   1.3046361e-01   1.2968068e-01   9.1921468e-02  -1.3294052e-01  -1.0389672e-01  -1.8212978e-01   8.9454766e-02  -2.4754949e-01   2.4215523e-02  -5.6714027e-02   2.1729622e-01   5.2063015e-02  -2.0167620e-02  -1.3279082e-01  -1.0468674e-01  -1.4882783e-01   3.7578769e-01   3.9015341e-01   2.5710141e-01   2.1922940e-01   3.6056134e-01   3.2859492e-01   3.1056535e-01   3.3318815e-01   1.1818895e-02  -2.0933752e-01   3.1462563e-01   2.0605202e-01   2.0223372e-01   6.6276649e-02   3.3816946e-01   1.6968084e-01   3.4169392e-01   9.8007382e-02   3.6195872e-01   4.3696535e-01   2.0699184e-01   3.3071788e-01   4.5615180e-01   4.1030204e-01   3.0981861e-01   2.0522129e-01   3.6678436e-01   3.4045715e-01   7.5185831e-01   4.1145888e-01   1.0000000e+00   7.1633127e-01   3.9448572e-01   4.4012867e-01   5.1700439e-01   4.4525276e-01   7.5324026e-02   1.2882101e-01   4.5004061e-01   5.1696976e-02   8.1374239e-02  -1.7349693e-01   9.7868561e-02  -1.3781805e-01   1.4542271e-01   2.7435315e-02   2.0974826e-01   2.6676855e-02  -6.4795240e-02  -1.8307268e-01   3.8438930e-03  -7.2888066e-02   2.0291287e-01   2.2319452e-02   1.8980086e-01   4.5834640e-02  -1.4057300e-01  -2.7349231e-01   1.4757912e-01   4.9273242e-02   1.6666214e-01   1.1194328e-01   3.0347154e-01   1.8044698e-01   3.3649368e-01   2.5648345e-01   3.9941616e-01   3.2501378e-01   2.1332797e-01   2.4106343e-01   1.6326667e-01  -9.8118683e-03  -2.2358484e-01   7.2096647e-02   1.0296816e-01   1.7596615e-01   2.0527354e-01   2.8853138e-01   3.4872948e-01   2.5369058e-01   1.0822801e-01   1.0688828e-01   5.4230177e-02   8.8526506e-02  -2.8472522e-01  -2.2227679e-01  -2.5990787e-01  -2.9137765e-01  -4.7690067e-02   1.6379397e-02   2.5836450e-01   3.8157413e-02  -1.6502648e-01   3.4191184e-01  -7.7415849e-02  -2.9422579e-01
   3.2478783e-01   2.4311886e-01   1.5277817e-01  -2.9295004e-02  -8.6085564e-02   6.7732847e-02  -3.2827510e-02  -5.9527357e-02  -1.7737719e-01  -8.9461374e-02   2.7417952e-01   5.3820575e-02   2.1786763e-01   1.3631969e-01   1.4867112e-01   5.5323626e-02   1.5880559e-01   1.3011130e-01  -1.1239808e-01  -5.7338106e-02   1.9747170e-01   2.5035845e-01  -7.2597405e-02  -8.7234192e-02   2.0187534e-01   1.4904372e-01   1.1433261e-01   1.6574127e-01   1.0322653e-03  -1.6305513e-01   3.5197644e-02  -1.2370749e-02   2.6338129e-01   4.1030179e-02   5.4210435e-02  -3.9336668e-02   1.3203611e-01   5.2017412e-02   2.2271823e-01   2.8681986e-01   1.7811201e-01   3.6394351e-02   5.3274175e-01   5.0651015e-01   4.3630043e-01   4.0381375e-01   4.3262615e-01   4.7574866e-01   7.1939897e-01   6.6256861e-01   7.1633127e-01   1.0000000e+00   5.4705170e-01   3.2931660e-01   4.7439955e-01   4.4871836e-01   2.8538109e-01   3.1377619e-01   4.7181840e-01   3.2633027e-01   2.7372701e-01   3.0312198e-02   3.5240407e-01   1.1089833e-01  -1.8696758e-01  -1.0245388e-01   3.8645348e-02   6.3358893e-02   1.1180761e-01   4.4187291e-02  -1.6069556e-01  -2.4869913e-01   8.7526133e-02   9.5377362e-03  -3.0799847e-02  -1.5940554e-02  -2.6026678e-01  -4.0940448e-01   2.1287028e-01   1.3786445e-01   2.5321668e-01   2.6796468e-01   9.7977042e-02   1.3506859e-01   2.2112363e-01   2.6335913e-01   1.4924000e-01   1.5439974e-01   6.4867178e-03   1.6277293e-01   1.5825994e-01  -3.9941493e-02  -3.0165357e-01   6.5292888e-02  -2.0842619e-02   1.5795001e-01   1.5912755e-01   3.6653122e-01   4.6638784e-01   2.8921233e-01   3.8320663e-02   2.6622095e-02  -1.9047996e-02   5.8611067e-02  -3.2520326e-01  -3.7286019e-01  -2.8459479e-01  -3.3556790e-01  -2.2540502e-01   9.7282953e-02   2.6614151e-01   2.3432795e-02  -2.5041247e-01   1.1303749e-01  -2.3315593e-01  -3.6648648e-01
   1.0130456e-01   1.4760832e-01   3.9320779e-03  -1.3384583e-01   1.5519085e-01   2.9347453e-02  -5.3815888e-02  -7.6757838e-02   9.2699847e-02   2.5797411e-02   4.8656782e-02  -5.3698261e-02   1.4219170e-01  -1.5980156e-02   5.8179009e-02  -1.3578041e-01   1.1600151e-01   4.1019338e-02  -2.2472019e-01  -2.1844572e-01   2.1053196e-01   2.1729109e-01  -1.2563560e-01  -1.0703299e-01   2.0452112e-01   9.5485393e-02   1.6859124e-01   1.4694278e-01   3.8809132e-02  -8.6098621e-02   1.8406316e-02  -3.2701033e-02   5.7804609e-02  -1.1206006e-01  -1.4081708e-01  -2.2770126e-01   2.4949132e-01   2.5786822e-01   1.1305623e-01   3.2490201e-01   2.4594322e-01   1.3185863e-02   1.8837125e-01   2.2899809e-01   4.4307673e-01   4.4477173e-01   2.9199409e-01   2.6047844e-01   5.4124248e-01   6.9206827e-01   3.9448572e-01   5.4705170e-01   1.0000000e+00   5.2809532e-01   5.2850513e-01   5.4057081e-01   1.9793364e-01   2.3721203e-01   4.4752912e-01   3.7000126e-01   2.7936712e-01   5.2713763e-02   3.6066507e-01   2.1371341e-01  -1.7445519e-01  -1.9461989e-01   4.2122050e-02   6.3704826e-02   4.4115041e-02   3.1762031e-02   9.6058592e-03  -6.7133990e-03   3.2107701e-02  -5.4342506e-02   2.0178932e-02  -5.9834713e-02  -7.6719088e-02  -1.4845492e-01   1.5332505e-01   4.5229629e-02   2.2532460e-01   2.0893769e-01   5.5087945e-02   1.8331755e-01   1.6935095e-01   1.8618160e-01   3.1409488e-01   2.9614743e-01   2.4672906e-01   4.0679921e-01   2.3272639e-01   1.4751214e-01  -2.0991457e-01   2.5239633e-01  -1.0000140e-01   1.3664056e-01   1.1560925e-01   8.7028587e-02   2.5906442e-01   7.2108452e-02   3.7863353e-02   2.5355956e-01  -6.2121080e-02   1.1622225e-02  -1.1808909e-01  -2.1012847e-01  -7.5835252e-02  -1.6119480e-01  -8.4003518e-02  -2.0009225e-01   7.3836912e-03  -1.9504516e-01  -3.8413949e-01   6.4033085e-02  -1.1981061e-01  -9.2756642e-02
   4.2088097e-02   1.6149813e-01   1.0182363e-01  -1.6191576e-01   4.3337009e-03  -2.1502651e-01  -1.2721768e-01  -1.4137008e-01   5.6588593e-03  -1.4171775e-01  -1.1263202e-01  -2.6374404e-01  -5.8301167e-02  -1.0453739e-01  -7.0582429e-02  -2.6298934e-01  -4.5285525e-02  -4.6193682e-02  -1.5636488e-01  -1.5553325e-01  -1.7576031e-02  -5.0691546e-02   2.0080970e-03  -2.1595689e-02   1.1466208e-01  -4.4009944e-02  -1.4987685e-02  -8.6500872e-02  -2.5094279e-02  -1.7297902e-01   5.6074395e-02  -3.5566038e-02  -5.2057315e-02  -1.4781934e-01  -6.3606419e-02  -2.2114227e-01   3.0293831e-01   1.2654956e-01   7.6288551e-02   1.5362525e-01   2.4011767e-01   5.8246906e-02   1.5326554e-01   1.2984232e-01   4.3563867e-01   3.9517338e-01   1.6345895e-01   1.1049041e-01   4.9701448e-01   4.7602784e-01   4.4012867e-01   3.2931660e-01   5.2809532e-01   1.0000000e+00   3.1488200e-01   3.0093058e-01   1.1800108e-01   2.1581936e-01   2.3403979e-01  -1.9830732e-02  -1.3097089e-02  -1.4119728e-01   8.1752172e-02  -8.5727502e-03  -1.2980022e-01  -1.8288538e-01  -9.0006302e-03  -7.7602701e-02   5.3669034e-02   5.4775431e-02   8.3190655e-02   1.0978120e-01  -1.4884336e-01  -1.2594114e-01  -1.0091493e-01  -1.0246958e-01   7.4538764e-02   7.7343425e-02  -5.4755372e-02  -1.2541396e-02   1.8006378e-02   5.4382057e-03  -1.4442060e-02  -2.9192630e-02  -2.5091445e-02  -5.6433344e-02   1.1793104e-01   3.8005266e-02   2.1256084e-01   2.6292592e-01   1.3155483e-01   1.6339489e-01  -3.9858431e-02   2.0683778e-01  -2.0235842e-01  -1.7906111e-01  -1.0307073e-01  -2.0720239e-01   9.5970820e-02  -5.9469540e-02   1.3508827e-02   2.0328365e-01   1.5256243e-01   1.4006303e-01   4.2644207e-02  -5.6372426e-02   6.4759465e-02   1.0260377e-02  -1.5855352e-01  -2.4824805e-01  -8.7858026e-02  -1.3675411e-01  -1.4967056e-01   3.2666238e-01   4.7590909e-04  -9.1831901e-03
   3.6319131e-01   3.6349837e-01   3.8008321e-01   2.2430844e-01   1.4754350e-01   1.0070521e-01   6.6193123e-02  -8.4922158e-03  -1.7263132e-01  -1.5591821e-01   1.7744019e-01  -9.3499079e-02   6.9832369e-02  -2.9930125e-02   2.3841802e-01   2.7109915e-03   2.4323960e-01   7.1381456e-02  -6.9768702e-02   2.5645713e-03   3.7104259e-01   3.8249749e-01   8.0780715e-02   1.7952185e-01   2.7591160e-01   2.0087215e-01   3.4642739e-01   3.7651832e-01  -2.2739014e-02  -1.6487526e-01   3.3018454e-02   1.0507847e-02   1.0984124e-01  -9.8054984e-02  -1.3514666e-01  -2.6781885e-01   2.9769844e-01   3.1402427e-01   5.3789682e-01   5.9462415e-01   3.3789424e-01   2.7612841e-01   5.0315213e-01   5.0052290e-01   2.6539576e-01   2.6897620e-01   6.3884882e-01   5.4049187e-01   3.8712832e-01   4.3674147e-01   5.1700439e-01   4.7439955e-01   5.2850513e-01   3.1488200e-01   1.0000000e+00   8.6035285e-01   3.0455968e-01   3.7944060e-01   2.5173400e-01   1.6872611e-03   9.5048050e-02  -1.9538711e-01   2.2632878e-01  -2.6886860e-02  -8.8669823e-02  -1.0938524e-01  -1.6814067e-01  -2.8277230e-01   1.8382859e-01  -2.6832763e-02  -1.9357358e-01  -2.3625552e-01   1.7022475e-01   2.9308371e-02   1.4571634e-01   1.5866182e-01  -1.7772256e-01  -3.0374984e-01   3.1240395e-01   3.1533304e-01   3.3013800e-01   2.6929222e-01   2.1735721e-01   1.6224405e-01   4.0556443e-01   3.8205359e-01   4.8776230e-01   4.3168153e-01   5.6157196e-01   4.3166228e-01  -3.5252100e-02  -1.9344083e-01  -4.0435873e-01  -2.0399569e-02   2.1729937e-01   3.2044080e-01   4.0774050e-01   4.6254670e-01   4.0182656e-01   1.4805445e-01  -1.1777907e-01   1.3447571e-01  -1.2905316e-01   1.4813919e-01  -3.4914250e-01  -3.5084218e-01  -4.0710269e-01  -4.7039475e-01  -1.6617511e-01   1.0487859e-02   2.3899834e-01  -3.0375433e-02  -2.9979727e-01   1.8459058e-01  -2.1591605e-01  -3.4993758e-01
   4.3881309e-01   4.5183253e-01   3.4915194e-01   2.6020278e-01  -2.4095410e-02   9.6718137e-02  -4.6251318e-02  -6.0112974e-02  -3.0036089e-01  -2.1709323e-01   1.4323647e-01  -1.0909756e-01  -6.4524629e-02  -1.5857592e-01   1.7914573e-01  -1.0550913e-01   2.3511413e-01   1.0112263e-01  -1.0921586e-01   1.3141075e-03   2.7936304e-01   3.7242376e-01  -3.3907731e-02   1.0230468e-01   1.7464238e-01   8.1285041e-02   2.4882454e-01   3.7538812e-01  -2.0312809e-01  -3.2678467e-01  -1.9961533e-01  -1.6662881e-01   6.5454920e-02  -2.4830842e-01  -1.1378937e-01  -2.8132568e-01   2.9981624e-01   3.3147061e-01   4.7097987e-01   6.0297111e-01   3.1954087e-01   2.4420950e-01   5.4361568e-01   6.0098995e-01   2.6949941e-01   3.1296829e-01   7.0360995e-01   6.2369983e-01   2.9245062e-01   4.1441370e-01   4.4525276e-01   4.4871836e-01   5.4057081e-01   3.0093058e-01   8.6035285e-01   1.0000000e+00   3.9091126e-01   4.4465122e-01   2.4280617e-01   4.4927038e-02   6.2942246e-02  -2.4111219e-01   1.9438399e-01  -1.7732269e-01  -1.3028895e-01  -1.2339189e-01  -1.8136692e-01  -2.8665973e-01   3.7328863e-01   1.4905540e-01  -2.4975416e-01  -2.3795566e-01   4.1570019e-02  -1.3171092e-01   3.5776710e-02   3.2166906e-02  -3.2552169e-01  -4.0237629e-01   3.7794362e-01   3.4793950e-01   3.4903444e-01   2.9601438e-01   9.3451637e-02   2.6778740e-02   4.2524391e-01   4.1738045e-01   2.9259990e-01   4.4206245e-01   4.1784781e-01   5.0716731e-01  -1.2588743e-01  -2.2375769e-01  -4.3638615e-01   5.1353862e-02   2.3586016e-01   4.0181214e-01   4.5104397e-01   5.6984320e-01   3.4728897e-01   1.3974716e-01  -4.8676012e-02   1.4773076e-01  -2.1095738e-01   1.3637194e-01  -3.9868719e-01  -4.4910995e-01  -3.6853599e-01  -4.2474288e-01  -1.9494397e-01   1.2082780e-02   3.2161532e-01  -5.4767413e-02  -3.5397542e-01   9.3122260e-02  -3.3386532e-01  -3.7473336e-01
   7.7718484e-01   9.2849192e-01  -2.4235825e-02   6.4463761e-02  -2.6618184e-01  -1.0777637e-01  -2.8418454e-01  -1.2519280e-01  -3.4475915e-01  -1.5563412e-01   3.3049471e-01   1.4613556e-01   7.3922563e-02  -1.6756370e-02   1.3258064e-01   5.4373016e-03   7.9051851e-01   8.2815003e-01   2.3062172e-01   4.1137884e-01  -1.8979786e-02   7.8927550e-02  -2.0023563e-01  -1.7791049e-01  -6.4582977e-02  -6.1466693e-02  -8.6740668e-03   3.0763723e-02   3.4678255e-02   9.1034469e-02  -3.5749254e-01  -4.1625897e-01   5.1134187e-01  -1.7868889e-02  -4.1479104e-01  -4.8995657e-01  -1.5736354e-01  -1.4795393e-01   9.9215832e-02   1.6141524e-01   9.7008286e-02   3.7772220e-02   5.8163165e-01   6.3102987e-01   3.3361839e-01   4.3993844e-01   6.6377846e-01   6.4617426e-01  -2.3219611e-02   3.9402484e-01   7.5324026e-02   2.8538109e-01   1.9793364e-01   1.1800108e-01   3.0455968e-01   3.9091126e-01   1.0000000e+00   9.5981711e-01   2.7175150e-02   1.3517284e-01   3.1616548e-01  -3.2593056e-02   5.6804654e-01   2.4322006e-01  -3.1470887e-01  -2.8705955e-01  -4.2292897e-01  -4.2452712e-01   8.2995695e-01   6.5937579e-01  -5.2784977e-01  -5.6688090e-01  -1.4283432e-01   1.6836360e-02  -2.4685113e-01  -3.0143398e-02  -4.7662924e-01  -5.0377652e-01   5.4757300e-01   7.3120149e-01   5.9355706e-01   6.1807441e-01  -3.0841394e-02   1.4899948e-01   3.5687333e-01   3.4013843e-01  -1.2823814e-01   9.2367257e-02  -3.1045837e-02   1.0201825e-01  -4.1917127e-01  -4.3333696e-01  -5.8297624e-01  -1.8875440e-01  -1.8622503e-01   1.5221793e-01   2.7780048e-01   5.0123864e-01   3.0976266e-01  -1.1548081e-01  -4.0666995e-02  -1.4622563e-01  -2.9556943e-01  -1.6340389e-01  -5.9711962e-01  -6.4658602e-01  -3.7007402e-01  -4.6745024e-01  -2.7471186e-01   9.0587663e-02   2.6395810e-01  -8.9838082e-02  -3.8091210e-01  -1.7807737e-01  -6.0068198e-01  -5.3360606e-01
   7.7682441e-01   9.3812257e-01   5.9325473e-02   6.3353566e-02  -2.8512061e-01  -1.8078868e-01  -2.2097633e-01  -1.3315863e-01  -3.6574645e-01  -2.3854724e-01   3.0076335e-01   8.9092673e-02   6.5977429e-02  -3.5256991e-02   1.4736717e-01  -3.7807172e-02   7.1869836e-01   7.5121267e-01   2.0925830e-01   3.6601364e-01  -3.6714147e-02   5.8403872e-02  -1.4659580e-01  -1.3006398e-01  -8.2699909e-02  -1.1345687e-01  -3.4894098e-02   8.0952747e-03   9.5361648e-03   6.9136952e-03  -3.2401079e-01  -3.8667056e-01   5.0925588e-01  -4.4283412e-02  -4.2289423e-01  -5.3530441e-01  -1.8564151e-01  -1.8994989e-01   1.3157016e-01   1.3970324e-01   1.0008806e-01   2.8570620e-02   5.7812656e-01   6.5913360e-01   3.5181727e-01   4.7737729e-01   6.8091956e-01   6.4541977e-01   1.8338426e-03   4.3427628e-01   1.2882101e-01   3.1377619e-01   2.3721203e-01   2.1581936e-01   3.7944060e-01   4.4465122e-01   9.5981711e-01   1.0000000e+00   4.4972291e-02   8.7610096e-02   2.7691117e-01  -8.6504380e-02   5.1956450e-01   2.1563939e-01  -2.8449728e-01  -2.9734305e-01  -4.6547576e-01  -4.9431554e-01   8.1116758e-01   6.3797417e-01  -5.1589078e-01  -5.4806206e-01  -1.5828344e-01  -1.2020974e-02  -2.8115553e-01  -4.1364574e-02  -5.1568217e-01  -5.4388086e-01   5.4117909e-01   7.0539259e-01   5.7188885e-01   5.6716135e-01  -1.0640442e-02   9.5173425e-02   3.6336260e-01   3.4479581e-01  -1.1769123e-01   6.0575113e-02   2.9745999e-02   1.2267789e-01  -4.6431298e-01  -4.6040857e-01  -5.9400632e-01  -2.0375510e-01  -2.6031598e-01   1.2915365e-01   1.9945772e-01   4.4094546e-01   2.3899166e-01  -1.9887233e-01  -1.1498971e-01  -1.1102027e-01  -2.8285314e-01  -1.3279050e-01  -5.7345539e-01  -6.5885762e-01  -3.8468268e-01  -5.0778263e-01  -3.3148680e-01   3.1842455e-03   1.7352271e-01  -2.0414919e-01  -4.3052804e-01  -8.5592071e-02  -5.5842733e-01  -5.3556342e-01
   1.1838884e-01  -6.8078694e-02   2.1922164e-01   8.9474920e-02   1.7045575e-01   2.1260460e-01   3.5591275e-01   1.0328781e-01   1.2207622e-01   1.2123208e-01   2.0088572e-01  -4.5250149e-02   3.9172547e-01   1.4458970e-01   3.0212026e-01   1.5349786e-02  -4.0239205e-02  -5.2685904e-02  -3.6182624e-01  -4.3979576e-01   3.1639914e-01   3.9345465e-01   5.8526562e-02   8.4234716e-02   2.9683029e-01   2.5011592e-01   3.0398101e-01   3.3396327e-01  -3.9894037e-02  -1.9696593e-01   1.1136724e-01   6.6833045e-02   3.4076294e-02  -4.6703277e-03   2.3396472e-01   1.4637764e-01   1.2639444e-01   1.8051823e-03   1.6385040e-01   1.3503221e-01   9.6203449e-02   1.6371170e-01   1.6222650e-01   1.4700436e-01   2.4914060e-01   1.6308539e-01   1.7551876e-01   6.5542473e-02   5.6470952e-01   4.6637366e-01   4.5004061e-01   4.7181840e-01   4.4752912e-01   2.3403979e-01   2.5173400e-01   2.4280617e-01   2.7175150e-02   4.4972291e-02   1.0000000e+00   5.7240694e-01   6.2157440e-01   2.6047066e-01   1.2313922e-01  -1.0657124e-02   2.2261968e-01   2.9847831e-01   2.8721749e-01   1.4326729e-01  -1.5649456e-01  -2.4425300e-01   1.8718719e-01   1.6467442e-01   1.3706223e-01   2.2110407e-03   1.5172843e-01  -1.0830506e-02  -1.4790148e-01  -2.2394418e-01   9.1916427e-02  -8.2498604e-02   4.0548755e-02   7.6687922e-02   9.2681772e-02  -7.2822753e-02   1.4983437e-01   1.0123001e-01   2.0674262e-01   1.4557976e-01   3.6079408e-01   3.4460772e-01   1.0518962e-01   8.2546302e-03  -4.9996783e-02   4.0944254e-02   2.8202240e-02   3.7684455e-02   5.9074988e-02   1.8127759e-02   1.3069914e-01   1.4567488e-01   6.7809716e-03   2.0171504e-01  -9.1656353e-02   1.4302399e-01  -1.9708298e-01  -7.3984709e-02  -1.2943456e-01  -1.4427166e-01  -1.8341960e-01  -1.4594897e-01  -3.1956021e-02  -1.6155578e-01  -1.0918902e-01   8.6540343e-02  -3.9935763e-02  -1.5434433e-01
  -1.0635474e-02   2.1468072e-02  -3.4512319e-01  -5.8621506e-02   2.1857582e-02   1.2497829e-01   6.5229462e-02   2.2706305e-01   1.8306815e-01   1.9334772e-01   4.5549194e-02   1.2778932e-01   3.0132736e-01   2.1026566e-01   9.3181842e-02   1.5150655e-01   1.1661261e-01   1.2259680e-01  -3.1191471e-01  -2.4518441e-01   1.6174215e-01   2.4158431e-01  -2.3070147e-01  -2.5934141e-01  -4.3653867e-02  -7.4841632e-02   6.8070540e-02   5.0766321e-02   1.3070053e-01   5.1297183e-02   2.6616091e-02   3.0609057e-02   9.2641316e-02   1.6768457e-01   4.7993984e-02   5.6692901e-02  -1.5255863e-02   1.3784035e-01  -1.3373243e-01  -1.1787675e-01  -8.8677477e-02  -1.2090790e-01   1.8913211e-02   5.6942003e-02   3.2031595e-01   2.9473330e-01   7.3607872e-02   8.6216800e-02   1.9044683e-01   5.1016196e-01   5.1696976e-02   3.2633027e-01   3.7000126e-01  -1.9830732e-02   1.6872611e-03   4.4927038e-02   1.3517284e-01   8.7610096e-02   5.7240694e-01   1.0000000e+00   6.0988231e-01   5.9701453e-01   2.0167117e-01   2.6505543e-01   3.7559752e-02   2.0033076e-01   2.7957399e-01   4.2054703e-01  -3.4544049e-02   1.1101489e-01   9.1342403e-02   2.3464708e-02   7.1583801e-02   3.8254728e-03  -1.7627986e-03  -1.3428197e-01  -2.1245420e-01  -1.3615180e-01   9.5281627e-02   1.9920933e-02   1.5871893e-01   2.1402851e-01   8.2323227e-02   1.8711646e-01   1.3195776e-01   1.5490888e-01   1.1628772e-01   5.3081586e-02   1.1985309e-01   1.6485134e-01   1.9370291e-01   1.4055233e-01  -3.3407894e-02   2.4181900e-01   2.2702530e-02   6.3911675e-02   1.6021690e-01   1.0069903e-01   2.4493641e-01   1.9898001e-01   2.6103041e-01   2.0764733e-01  -2.2596272e-01  -8.0270508e-02  -1.7937837e-01  -1.8773626e-01   4.6848187e-02  -3.6732803e-02  -1.9941915e-01  -1.2972055e-01   1.5248982e-02  -6.7872010e-02  -2.4943928e-01  -2.7553344e-01  -2.9349211e-01  -1.4264247e-01
   3.6279971e-01   2.3376690e-01   4.1812772e-02   2.8857746e-01   1.7784551e-01   2.4358396e-01   3.4727375e-01   4.2840825e-01   3.0798800e-01   3.6244475e-01   4.7326535e-01   3.9487137e-01   7.0698761e-01   5.5616532e-01   5.0302280e-01   3.5192167e-01   3.7163419e-01   3.8803984e-01  -2.7104250e-02  -1.4593760e-01   1.9750267e-01   2.2654758e-01   5.3425374e-02   9.0841021e-02   8.5678591e-02   1.6686803e-01   2.1319471e-01   2.2943280e-01   3.8050878e-01   2.7886446e-01   1.7474171e-02   2.1521699e-02   2.0848035e-01   1.1769074e-01  -2.0987146e-01  -2.0409566e-01  -8.0910099e-02  -1.4535468e-01   1.4113076e-01   1.0772034e-02   1.3716055e-01  -4.7176911e-02   5.2870887e-02   1.1656345e-01  -3.1817018e-02   1.3839173e-01   1.3960631e-01   1.0438704e-01   3.6792365e-02   4.1285703e-01   8.1374239e-02   2.7372701e-01   2.7936712e-01  -1.3097089e-02   9.5048050e-02   6.2942246e-02   3.1616548e-01   2.7691117e-01   6.2157440e-01   6.0988231e-01   1.0000000e+00   6.9328112e-01   4.6729635e-01   5.2359373e-01   2.3591996e-01   3.0642666e-01  -1.2407800e-01  -1.0341744e-01   8.1400286e-03  -9.4031594e-02  -1.2882611e-01  -1.9980440e-01   1.7820685e-01   2.6873284e-01   1.0930169e-01   1.3399987e-01  -2.9533350e-01  -2.9989076e-01   2.3920407e-01   2.3023140e-01   2.5603863e-01   3.2393887e-01   2.6035193e-01   1.9104002e-01   2.3480933e-01   1.2422029e-01   2.1226490e-01   6.4498570e-02   2.7434760e-01   3.0023960e-01  -1.4271437e-01  -2.9330045e-01  -3.6314924e-01  -2.1830488e-01  -1.6044805e-01  -2.6304392e-04   1.0889081e-01   1.5608908e-01   3.4952348e-02  -2.1139770e-02   3.7281235e-02  -1.1020916e-01  -2.1370311e-01  -1.2173156e-01  -4.3536767e-01  -2.7564969e-01  -2.3638842e-01  -3.2030090e-01  -4.3869226e-01  -9.4790831e-02   3.5627060e-02  -1.9649070e-01  -3.0166900e-01  -1.6393744e-01  -2.4560803e-01  -4.1272420e-01
   2.8527365e-02  -4.3582130e-02  -1.7976914e-01   3.6908860e-01   1.1507626e-01   1.8538567e-01   3.8147828e-01   7.3082144e-01   5.3831956e-01   5.5922603e-01   2.6397265e-01   5.5609273e-01   5.4179432e-01   6.1620165e-01   3.4933710e-01   4.5392494e-01   1.3333757e-01   1.5438358e-01  -1.3066707e-02  -8.8162058e-02  -1.1471654e-02  -2.4106841e-02   3.7582575e-02   9.0796039e-02  -2.4594529e-01  -5.3925105e-02  -8.3067291e-02  -1.6536325e-02   4.5122035e-01   3.8662967e-01   7.3991574e-02   1.7918827e-01   2.9878405e-02   2.8474356e-01  -9.3608266e-02   2.0580483e-02  -5.8654515e-02  -6.0042936e-02   1.3587944e-02  -2.0403625e-01   7.7662381e-02  -1.6956190e-01  -2.1073077e-01  -1.4873725e-01  -1.4392425e-01   1.4277108e-02  -1.6504401e-01  -1.3825277e-01  -1.6612086e-01   2.2580526e-01  -1.7349693e-01   3.0312198e-02   5.2713763e-02  -1.4119728e-01  -1.9538711e-01  -2.4111219e-01  -3.2593056e-02  -8.6504380e-02   2.6047066e-01   5.9701453e-01   6.9328112e-01   1.0000000e+00   2.2648404e-01   5.9286484e-01   3.9209911e-01   5.1796466e-01  -5.7459325e-02   1.4890300e-01  -2.4647806e-01  -2.1513039e-01  -2.3520606e-02  -6.0939367e-02   2.2489787e-01   3.2648408e-01   2.1033307e-01   2.0945093e-01  -2.1928696e-02   5.6211874e-02   4.3813546e-02  -9.5845878e-03   1.0843957e-01   9.1686332e-02   2.9732093e-01   1.9344464e-01   1.7958876e-01   7.1637386e-02   1.4468497e-01  -8.7742382e-02   1.8842379e-01   2.6128835e-01   5.5973103e-02  -1.2480010e-01  -3.6864406e-02  -1.2368361e-01  -4.4478277e-02   7.6504834e-02   8.1149717e-02   5.5957056e-02  -2.4012952e-02   1.0367941e-01   2.2944108e-01  -9.1859203e-02   2.9047086e-02  -3.2754797e-02  -2.3202868e-01  -4.5007499e-02   2.9968152e-03  -1.0035921e-01  -2.9712071e-01   3.5447855e-02   7.1740839e-02  -1.3646526e-02  -4.9427066e-02  -9.0027638e-02  -8.5771444e-02  -2.5048743e-01
   4.5231405e-01   5.0682542e-01  -8.6891327e-02  -4.5056979e-02   1.4296971e-01   1.5946233e-02  -1.4148926e-01   3.1979315e-03   8.4946812e-02   9.4657296e-02   3.9883375e-01   3.1804940e-01   3.3976883e-01   3.1578492e-01   2.4413779e-01   1.4810717e-01   6.6579200e-01   6.6191340e-01   2.8975166e-01   2.5637912e-01   6.2362943e-02  -4.4060823e-02  -2.0256462e-01  -2.0713783e-01  -3.9525040e-03   3.5411954e-02   1.2020495e-01   4.8667546e-03   4.5297832e-01   4.6907412e-01  -1.5840940e-01  -2.0803333e-01   4.5857923e-01   1.8422021e-01  -4.1259798e-01  -3.5420037e-01  -2.9067817e-02  -2.6919750e-03   8.5694908e-02   8.2633175e-02   3.0569692e-01  -2.6215621e-02   3.7752823e-01   3.6733244e-01   2.9070049e-01   4.0025479e-01   3.6867890e-01   4.2604152e-01   8.1268925e-02   3.4491578e-01   9.7868561e-02   3.5240407e-01   3.6066507e-01   8.1752172e-02   2.2632878e-01   1.9438399e-01   5.6804654e-01   5.1956450e-01   1.2313922e-01   2.0167117e-01   4.6729635e-01   2.2648404e-01   1.0000000e+00   6.4369857e-01  -2.9979624e-01  -3.6276494e-01  -1.9732842e-01  -1.5850533e-01   3.4276663e-01   2.3872301e-01  -2.8497264e-01  -4.4680341e-01   2.6189810e-01   3.8508561e-01   6.5120436e-02   2.0096365e-01  -8.7179004e-02  -2.2373504e-01   4.2536238e-01   5.3507394e-01   6.3719100e-01   6.6619035e-01   2.4209380e-01   4.3611304e-01   3.2278060e-01   3.1778047e-01   1.3037885e-01   4.8980300e-02  -5.8984401e-02   1.6921485e-01  -8.2403658e-02  -1.6910368e-01  -4.7821408e-01  -1.3447148e-01  -1.5953082e-01   1.7711480e-01   2.2402496e-01   3.5234217e-01   4.7446656e-01   1.7703737e-01   1.1098958e-01  -1.8533616e-01  -6.2809760e-02  -2.0049470e-01  -4.0262689e-01  -3.5335266e-01  -2.5323332e-01  -4.0222007e-01  -2.5247292e-01   1.9005495e-01   2.9341670e-01   3.5653545e-02  -2.9424153e-01  -1.3050569e-01  -2.5645132e-01  -3.8373273e-01
   1.1200607e-01   2.2141997e-01  -3.1750307e-01   9.9398589e-03   9.9249277e-02   3.6725397e-02   1.1846489e-01   4.1179629e-01   4.1853744e-01   3.2632179e-01   1.7752202e-01   4.5722136e-01   5.2408348e-01   5.8064194e-01   2.3421311e-01   3.9334925e-01   4.6120072e-01   4.6705784e-01   2.4345400e-01   2.1498731e-01  -8.5992393e-02  -1.6695572e-01  -1.6031506e-01  -1.9796013e-01  -2.5950719e-01  -1.3044441e-01  -1.0764778e-01  -1.9035768e-01   6.2640062e-01   7.1839471e-01   4.2825988e-02   5.6704212e-02   3.9022117e-01   4.5774271e-01  -4.4892516e-01  -2.9750321e-01  -1.6591585e-01  -1.1273039e-01  -1.0182211e-01  -1.8624593e-01   9.8456062e-02  -1.8790040e-01  -3.2960207e-02   1.8465569e-02   1.1418613e-01   2.6751812e-01  -2.7038950e-04   1.0743031e-01  -1.3552566e-01   2.0812213e-01  -1.3781805e-01   1.1089833e-01   2.1371341e-01  -8.5727502e-03  -2.6886860e-02  -1.7732269e-01   2.4322006e-01   2.1563939e-01  -1.0657124e-02   2.6505543e-01   5.2359373e-01   5.9286484e-01   6.4369857e-01   1.0000000e+00  -9.5229741e-02  -1.6314490e-01  -1.6972967e-01  -2.5377427e-03   5.1063955e-03   7.7121016e-02  -4.3654175e-02  -1.8886423e-01   1.8118051e-01   4.7138127e-01   1.1358357e-03   1.7505123e-01   9.3119537e-02   9.7860559e-02   1.8454585e-01   2.9987989e-01   4.0643415e-01   4.2878429e-01   2.5197932e-01   4.4042165e-01   8.3178397e-02   3.1407891e-02   8.4552576e-02  -2.1853662e-01   4.2070732e-03   3.8387065e-02  -1.3703514e-02  -9.7532408e-03  -1.9192668e-01  -2.0777901e-02  -2.7850965e-01  -8.9483597e-03   4.8269569e-02   7.5601013e-02   2.0929578e-01   5.9779943e-02   9.8104144e-02  -1.1281444e-01   1.1196159e-02  -1.3114276e-01  -1.3039304e-01  -7.5550690e-02   5.4089429e-02  -1.1869412e-01  -1.8293766e-01   1.9702331e-02   1.4867936e-01   1.4266776e-02  -1.5109146e-01  -1.5114675e-01  -5.3585159e-02  -1.5868111e-01
  -1.2319682e-01  -2.5369006e-01   4.3354601e-01   5.3911035e-01   2.8035555e-01   3.5084039e-01   5.9429583e-01   4.5131550e-01   4.3408844e-01   4.4782341e-01   1.2062411e-01   1.1861619e-01   1.7332739e-01   1.6984849e-01   4.9959043e-01   3.9825678e-01  -1.4507274e-01  -3.0611049e-01   6.8707977e-02  -1.0129396e-01   2.0570615e-01   2.5888225e-01   5.8373581e-01   5.8130874e-01   1.0130371e-01   3.2969309e-01   1.3817434e-01   3.3910735e-01   2.1686932e-01   2.4794744e-02   4.6553668e-01   5.0200988e-01  -5.3682194e-02   1.9388890e-01   4.1981009e-01   3.7971854e-01  -2.1870070e-02  -2.7207461e-01   1.5011216e-01   1.1456624e-02   3.5706188e-02   1.4232199e-01  -1.4110500e-01  -9.4255349e-02  -3.6450657e-01  -2.9811144e-01  -1.0847031e-01  -1.9859930e-01  -5.3450825e-02  -1.2988398e-01   1.4542271e-01  -1.8696758e-01  -1.7445519e-01  -1.2980022e-01  -8.8669823e-02  -1.3028895e-01  -3.1470887e-01  -2.8449728e-01   2.2261968e-01   3.7559752e-02   2.3591996e-01   3.9209911e-01  -2.9979624e-01  -9.5229741e-02   1.0000000e+00   7.6501017e-01   1.0788315e-01  -1.8999991e-02  -3.3761318e-01  -4.8960758e-01  -1.0553849e-02   2.6095315e-02   2.0738554e-01   1.3618037e-01   3.5839079e-01   2.1928233e-01  -4.9459756e-02  -3.7289114e-02   7.8092302e-02  -1.4365063e-01  -7.2307797e-02  -1.6024261e-01   4.6369293e-01   5.7394646e-02   3.2467085e-01   1.2479705e-01   2.3458760e-01   2.4535206e-01   3.0827038e-01   2.8730038e-01  -5.0913763e-02  -2.1738102e-01   8.8790805e-03  -1.5500026e-01   7.9105047e-02   1.1190485e-01   2.2400817e-02  -6.8432697e-03  -3.0639862e-01  -5.7016231e-02   6.2356506e-02   4.0309913e-02  -1.9689748e-02   4.2041941e-02  -2.7602505e-01   8.8157408e-05  -2.4108168e-01  -2.4281744e-01  -1.7378123e-01  -1.8047972e-02   4.0610036e-03  -1.1220227e-01   1.7724429e-02   1.9505314e-01   5.0821011e-02  -2.6543425e-01
  -5.3274486e-02  -2.5537599e-01   3.9650929e-01   6.4388381e-01   1.5269257e-01   2.1402427e-01   4.9661618e-01   5.6422525e-01   3.4054624e-01   4.0850773e-01   1.8840584e-01   2.3089847e-01   1.3513702e-01   2.3566018e-01   3.3592740e-01   3.4280852e-01  -2.5351487e-01  -2.7980079e-01  -6.7158597e-02  -1.4827738e-01   5.5282472e-02   9.3171915e-02   5.1572693e-01   6.2332765e-01   7.5585087e-02   3.5339621e-01  -1.1274078e-02   1.9807910e-01  -5.1756878e-02  -1.4386162e-01   3.3366615e-01   4.4304633e-01  -2.1574427e-01   6.4196773e-02   4.7199078e-01   4.6785692e-01   2.9122856e-02  -1.3318445e-01   1.5868906e-01   1.7843291e-02   2.5925685e-02   5.5211651e-03  -1.6712247e-01  -1.5716263e-01  -4.0755798e-01  -2.9166141e-01  -1.2819984e-01  -2.3805272e-01  -8.8549153e-02  -2.7393360e-02   2.7435315e-02  -1.0245388e-01  -1.9461989e-01  -1.8288538e-01  -1.0938524e-01  -1.2339189e-01  -2.8705955e-01  -2.9734305e-01   2.9847831e-01   2.0033076e-01   3.0642666e-01   5.1796466e-01  -3.6276494e-01  -1.6314490e-01   7.6501017e-01   1.0000000e+00   9.4125749e-02   7.9816311e-02  -3.1896814e-01  -4.1455554e-01   2.6731135e-02   5.0463768e-02   2.0306044e-01   7.4970668e-02   3.3399739e-01   2.6900075e-01  -2.7218528e-02   2.9861800e-02  -1.0012463e-01  -2.7979703e-01  -2.5846246e-01  -3.2974641e-01   2.2319624e-01  -9.0748829e-02   2.0538499e-01   7.2652959e-02   1.1387759e-01   1.6173283e-01   3.7417786e-01   3.5674818e-01   1.5559766e-02  -2.2957373e-01   1.0714968e-01  -2.3225049e-01   1.8723415e-01   1.1545730e-01   8.7251701e-02   1.1715916e-02  -3.1942686e-01   3.9781337e-02   1.1615708e-01   1.5077446e-02   1.6519033e-01   1.6780907e-01  -2.4897794e-01  -1.3185078e-02  -1.9432120e-01  -1.4259718e-01  -2.2490945e-01   6.3396729e-02   3.8381134e-02  -3.0318989e-02   1.2285488e-01   1.6846964e-01   1.6756635e-02  -2.3357161e-01
  -5.6249182e-01  -5.2903243e-01  -9.2606089e-02  -2.7445472e-01   1.6228344e-01   1.5182103e-01  -2.1263317e-02  -2.7738523e-01   1.2006898e-01  -2.5196107e-02  -4.2515188e-01  -4.0928628e-01  -2.1091920e-01  -2.3074006e-01  -3.4643655e-01  -1.4500277e-01  -3.0993457e-01  -3.8579894e-01  -1.1041095e-01  -2.0856197e-01   1.1265189e-01   1.7243882e-01   4.0742176e-02  -1.0223436e-01   2.4458069e-01   2.2963798e-01   7.5543036e-02   2.9856556e-02  -9.0777562e-02  -9.5426450e-02   5.3264136e-01   3.9999013e-01   1.7219992e-01   4.4005420e-01   6.5026758e-01   6.7535492e-01   1.4428413e-01   1.1742219e-01  -3.1975310e-01  -3.8978304e-02  -6.3813004e-02   5.4024985e-02  -6.7969426e-02  -1.8371988e-01   3.0513097e-01   7.6604111e-02  -1.7802108e-01  -1.4188967e-01   4.1254581e-01   1.4357187e-02   2.0974826e-01   3.8645348e-02   4.2122050e-02  -9.0006302e-03  -1.6814067e-01  -1.8136692e-01  -4.2292897e-01  -4.6547576e-01   2.8721749e-01   2.7957399e-01  -1.2407800e-01  -5.7459325e-02  -1.9732842e-01  -1.6972967e-01   1.0788315e-01   9.4125749e-02   1.0000000e+00   8.8943575e-01  -3.6503762e-01  -1.2228648e-01   4.3512024e-01   3.3196188e-01   1.4350996e-01  -7.5798128e-02   1.7707220e-01  -1.2957623e-01   3.7915191e-01   3.7583955e-01  -1.6084670e-01  -2.2607957e-01  -1.2755197e-01  -5.1524189e-02  -1.0517760e-01   9.1367756e-02  -1.4461729e-01  -1.7369178e-02   7.8683972e-02   1.1936088e-01  -7.5861286e-02  -2.0652283e-01   4.8980922e-01   6.3895549e-01   4.0196379e-01   4.8023567e-01   1.3080779e-01  -5.6505543e-02  -3.6190358e-03  -2.1418823e-01   1.7371018e-01   3.7291806e-01   2.0287670e-01   3.2181995e-01   5.1739516e-02   2.6523695e-02   3.8255689e-01   3.7173010e-01   3.2982979e-01   3.8636346e-01   2.5014778e-01  -1.0834463e-01   7.2210879e-02   1.3846868e-01   1.5667644e-01  -4.5996991e-02   2.7773794e-01   4.0594921e-01
  -6.2714077e-01  -5.2389545e-01  -3.8061995e-01  -3.5275257e-01   8.8701297e-02   6.4479798e-02  -1.4252668e-01  -1.4134252e-01   2.2662958e-01   8.1962963e-02  -4.4187634e-01  -2.7087194e-01  -1.8361751e-01  -1.2306099e-01  -4.1109661e-01  -9.9131875e-02  -3.0412472e-01  -3.4775272e-01  -1.3367174e-01  -1.6023856e-01  -5.6576546e-02   4.9417224e-03  -1.4423530e-01  -2.6920716e-01   3.6499875e-02   5.7312800e-02  -1.1412271e-01  -1.4937637e-01  -4.0990981e-02   2.3558955e-02   4.2697426e-01   3.4828988e-01   1.0412334e-01   4.5667594e-01   5.2253801e-01   6.3370471e-01   1.1273579e-01   1.6863465e-01  -4.2859408e-01  -1.4039534e-01  -8.6667761e-02  -1.2837019e-01  -1.4794242e-01  -2.4552851e-01   3.2677010e-01   1.6696509e-01  -2.4941162e-01  -1.5416565e-01   3.0375633e-01   9.3400133e-02   2.6676855e-02   6.3358893e-02   6.3704826e-02  -7.7602701e-02  -2.8277230e-01  -2.8665973e-01  -4.2452712e-01  -4.9431554e-01   1.4326729e-01   4.2054703e-01  -1.0341744e-01   1.4890300e-01  -1.5850533e-01  -2.5377427e-03  -1.8999991e-02   7.9816311e-02   8.8943575e-01   1.0000000e+00  -3.7689381e-01  -2.4607693e-02   3.8295748e-01   2.8097167e-01   1.0304426e-01  -4.4557591e-02   9.5559489e-02  -1.2240197e-01   4.0413365e-01   4.3575447e-01  -2.2099825e-01  -2.7338451e-01  -1.3907300e-01  -5.5395017e-02  -2.0395380e-01   1.4900540e-01  -2.2758543e-01  -8.5650504e-02   1.5903858e-02   3.0663245e-02  -1.8810379e-01  -2.4495756e-01   5.5191427e-01   6.8225550e-01   4.6206482e-01   4.9134261e-01   1.1683142e-01  -5.7709300e-02  -2.8745176e-02  -2.4521329e-01   2.0056458e-01   3.7362102e-01   2.4727679e-01   2.7428946e-01   1.0160985e-01  -1.2443527e-02   4.2589214e-01   3.6099616e-01   3.8967941e-01   4.4091487e-01   2.1042978e-01  -9.6985483e-02   7.8273649e-02   1.7526857e-01   1.4875265e-01  -1.5405599e-01   2.3211054e-01   4.2806282e-01
   6.3375704e-01   8.1938863e-01  -2.2985449e-02   3.3803913e-02  -3.7202326e-01  -1.3384991e-01  -3.6951381e-01  -2.2616434e-01  -4.0269405e-01  -2.4219711e-01   2.3670286e-01   2.1390727e-02  -1.3135363e-01  -2.3616773e-01   7.8304084e-03  -1.3818815e-01   6.1711058e-01   6.7889826e-01   3.6298675e-01   6.2269673e-01  -1.6614176e-01  -1.8294748e-02  -2.1048626e-01  -1.7124582e-01  -1.3839522e-01  -1.2803668e-01  -1.5085882e-01  -2.7422946e-02  -2.1320387e-01  -6.1332288e-02  -4.1327597e-01  -4.1322669e-01   4.2087029e-01  -8.2450128e-02  -3.0858145e-01  -3.9130258e-01  -9.6563316e-02  -8.7459395e-02   4.1130190e-02   1.7196067e-01   3.9712470e-03   5.1761328e-02   6.1167181e-01   6.4108875e-01   2.8923964e-01   4.1406492e-01   6.5756223e-01   6.9848008e-01  -1.6972705e-01   1.8713933e-01  -6.4795240e-02   1.1180761e-01   4.4115041e-02   5.3669034e-02   1.8382859e-01   3.7328863e-01   8.2995695e-01   8.1116758e-01  -1.5649456e-01  -3.4544049e-02   8.1400286e-03  -2.4647806e-01   3.4276663e-01   5.1063955e-03  -3.3761318e-01  -3.1896814e-01  -3.6503762e-01  -3.7689381e-01   1.0000000e+00   8.4027822e-01  -5.0675347e-01  -4.3553625e-01  -2.0566871e-01  -1.1408776e-01  -3.1722348e-01  -4.8822055e-02  -3.6755761e-01  -3.5854881e-01   4.2260508e-01   6.3424680e-01   4.4962175e-01   4.5175284e-01  -6.9207418e-02  -3.7241432e-03   2.7422113e-01   2.2600271e-01  -2.3336036e-01   8.0308643e-02  -1.1211111e-01  -5.0499644e-03  -3.0314391e-01  -2.7636915e-01  -4.0046785e-01  -3.4170782e-02  -4.1964459e-02   1.8145367e-01   2.2870493e-01   4.5675620e-01   1.9771406e-01  -1.0919546e-01  -5.0282161e-02  -4.3337516e-02  -2.4728535e-01  -9.6052842e-02  -4.4101168e-01  -5.3798347e-01  -2.4784989e-01  -3.0187577e-01  -9.2064369e-02   1.9334993e-01   3.1840341e-01   3.9444208e-02  -2.2188607e-01  -1.4065732e-01  -5.2949371e-01  -3.5553292e-01
   3.2141764e-01   6.0466731e-01  -3.2024457e-01  -2.3045178e-01  -4.7837717e-01  -3.4101205e-01  -5.4021979e-01  -3.0178757e-01  -3.6924434e-01  -3.1815344e-01  -5.3991902e-02  -1.2113627e-01  -2.2016046e-01  -2.9406801e-01  -2.6443127e-01  -1.9391592e-01   4.3244384e-01   5.3921400e-01   2.8351853e-01   5.3223739e-01  -3.8782907e-01  -2.3660977e-01  -3.2103075e-01  -3.6590922e-01  -2.8388602e-01  -3.4121318e-01  -3.8931255e-01  -3.4094994e-01  -2.8268297e-01  -7.5313114e-02  -3.2552307e-01  -3.6970621e-01   3.9514079e-01   3.6406734e-02  -2.3009720e-01  -2.8363570e-01  -1.4101543e-01  -6.5551183e-02  -2.7754112e-01  -7.1307710e-02  -1.4896645e-01  -1.5502120e-01   3.9731584e-01   4.2041805e-01   4.2084682e-01   4.9457210e-01   4.3593440e-01   5.4549497e-01  -2.0008581e-01   1.9544099e-01  -1.8307268e-01   4.4187291e-02   3.1762031e-02   5.4775431e-02  -2.6832763e-02   1.4905540e-01   6.5937579e-01   6.3797417e-01  -2.4425300e-01   1.1101489e-01  -9.4031594e-02  -2.1513039e-01   2.3872301e-01   7.7121016e-02  -4.8960758e-01  -4.1455554e-01  -1.2228648e-01  -2.4607693e-02   8.4027822e-01   1.0000000e+00  -3.3719665e-01  -2.8026343e-01  -2.6654668e-01  -1.9883086e-01  -3.8170871e-01  -2.0441585e-01  -2.2069397e-01  -1.5232728e-01   1.7343178e-01   4.3032481e-01   2.4433499e-01   2.8576971e-01  -2.6038674e-01   6.9319172e-03  -1.3039141e-02   1.0241035e-02  -3.1744760e-01  -6.5853089e-02  -2.7611848e-01  -2.1852447e-01  -1.1731978e-01   8.7334518e-02  -1.2397225e-01   2.1028711e-01  -6.7063807e-02  -1.9219752e-02   1.3841238e-01   2.3337714e-01   1.9620837e-01  -4.8965066e-02   5.8454875e-02   6.6033402e-02  -1.8487303e-01  -1.3596619e-01  -1.6798856e-01  -3.7386978e-01   7.4160286e-02  -5.9968584e-03  -1.8511784e-02   5.0376501e-02   2.3162494e-01   4.1052271e-02  -1.6151163e-01  -2.5171962e-01  -4.6755211e-01  -1.0572741e-01
  -5.4141112e-01  -5.3344303e-01  -1.2468941e-01  -2.5613696e-01   2.6148403e-01   3.9222777e-02   1.4956056e-01  -7.0011156e-02   2.3711214e-01  -3.4243940e-02  -3.6911079e-01  -1.8937108e-01  -9.2423572e-02  -3.4711413e-02  -1.6309620e-01  -8.2110136e-02  -5.2717887e-01  -3.5745619e-01  -3.3820141e-01  -4.3584819e-01   9.1948827e-02   2.4365233e-02  -1.2063344e-02  -7.2218369e-02   1.3250051e-01   7.9135776e-02   1.0394206e-01  -8.2805984e-02  -3.2892269e-02  -1.0315682e-02   1.7832265e-01   1.0476865e-01  -3.2994407e-01  -1.0987749e-02   2.2173362e-01   2.6300509e-01   9.9666651e-02   2.1314172e-01  -1.4506115e-01  -2.6824086e-01  -1.4253834e-01  -7.9848117e-02  -4.5836025e-01  -5.6151822e-01  -1.1534811e-02  -2.7738559e-01  -4.8815172e-01  -5.4192301e-01   1.6771362e-01  -2.1997161e-01   3.8438930e-03  -1.6069556e-01   9.6058592e-03   8.3190655e-02  -1.9357358e-01  -2.4975416e-01  -5.2784977e-01  -5.1589078e-01   1.8718719e-01   9.1342403e-02  -1.2882611e-01  -2.3520606e-02  -2.8497264e-01  -4.3654175e-02  -1.0553849e-02   2.6731135e-02   4.3512024e-01   3.8295748e-01  -5.0675347e-01  -3.3719665e-01   1.0000000e+00   8.2518424e-01  -2.2359477e-03  -5.2946804e-02  -3.1789887e-02  -2.6173537e-01   3.8044327e-01   4.9655492e-01  -4.3968589e-01  -5.5235394e-01  -3.3757085e-01  -3.3713708e-01  -8.1357350e-02  -8.2573737e-02  -4.0863345e-01  -2.5791641e-01  -4.4009537e-02  -3.2050308e-01   9.5587791e-02  -1.2380199e-01   3.7309184e-01   4.8502871e-01   6.0746328e-01   3.2838852e-01   1.2341230e-01  -1.2145509e-01  -6.0438499e-02  -3.9010282e-01  -7.5849499e-03   2.2601931e-01   9.0409081e-02   2.5938563e-01   1.7163712e-01   1.8435040e-01   6.1503314e-01   5.6326428e-01   5.0581834e-01   5.8880988e-01   2.9575086e-01  -3.0706256e-02  -1.7684367e-01   1.8426531e-01   4.1295420e-01  -8.6113598e-03   3.5661972e-01   5.8895523e-01
  -5.0002810e-01  -5.3335281e-01  -1.4198020e-01  -2.1410886e-01   9.1028144e-02  -5.9226378e-02   1.6352152e-01  -2.1913825e-02   2.1387703e-01  -5.4017138e-02  -3.2394553e-01  -2.2305493e-01  -5.5663777e-02  -1.4001356e-01  -1.8417466e-01  -2.2084405e-01  -6.1764247e-01  -4.4015668e-01  -3.2211363e-01  -4.2794501e-01  -1.3883112e-01  -1.3883678e-01  -1.2804505e-03  -5.6907275e-02  -1.0941155e-02  -1.0214132e-01  -7.4897820e-02  -1.9065064e-01  -1.7024556e-01  -1.4830575e-01  -2.8817710e-03  -4.9512794e-02  -4.9031778e-01  -1.8491535e-01   1.5487232e-01   1.6620974e-01   1.9293296e-01   3.2924703e-01  -1.8104776e-01  -2.1354180e-01  -2.0701265e-01  -3.2039739e-02  -5.3759548e-01  -6.3465297e-01  -1.2633549e-01  -3.7494731e-01  -5.4343015e-01  -6.0045005e-01   1.2039040e-01  -2.8388965e-01  -7.2888066e-02  -2.4869913e-01  -6.7133990e-03   1.0978120e-01  -2.3625552e-01  -2.3795566e-01  -5.6688090e-01  -5.4806206e-01   1.6467442e-01   2.3464708e-02  -1.9980440e-01  -6.0939367e-02  -4.4680341e-01  -1.8886423e-01   2.6095315e-02   5.0463768e-02   3.3196188e-01   2.8097167e-01  -4.3553625e-01  -2.8026343e-01   8.2518424e-01   1.0000000e+00  -8.9520480e-02  -7.9898951e-02  -3.4404414e-03  -1.4683696e-01   3.8805328e-01   5.2012011e-01  -5.8660421e-01  -6.5342797e-01  -5.1389668e-01  -5.3150373e-01  -1.9067992e-01  -2.8065353e-01  -4.5355044e-01  -4.2228281e-01  -8.0490648e-02  -3.2962082e-01   1.4528993e-01  -1.0860292e-01   4.3120637e-01   5.4199977e-01   7.1715103e-01   3.4816315e-01   5.5376729e-02  -2.7165421e-01  -1.8405525e-01  -4.8922056e-01  -1.4752699e-01   1.7749752e-01   1.1556859e-01   3.1984971e-01   1.9953102e-01   2.9005135e-01   6.3468355e-01   5.7224790e-01   6.3696752e-01   7.1185668e-01   3.4870456e-01  -1.6630522e-01  -3.1454354e-01   1.8494523e-01   5.1471631e-01   8.8106185e-02   3.6494013e-01   6.1242870e-01
  -1.0458674e-02  -8.9340860e-02   2.6361574e-01   3.4463792e-01   3.1549590e-01   1.7508469e-01   2.6533338e-01   2.6091212e-01   3.3664629e-01   2.2991068e-01   2.7553470e-01   2.1632959e-01   2.2943554e-01   2.3898834e-01   3.3465219e-01   3.9296056e-01   7.9776827e-02  -4.2739512e-02   2.4583826e-01   1.4284036e-01   2.0945794e-01   1.0001843e-01   2.4780514e-01   3.0996156e-01   3.6625752e-02   2.5256416e-01   1.4768631e-01   1.8312486e-01   4.6103085e-01   3.0259797e-01   3.1190714e-01   3.6029344e-01   1.6708150e-01   2.5127522e-01   2.5439327e-01   3.1879535e-01   1.1960306e-01   1.2850075e-02   2.3502171e-01   1.9364897e-01   3.0196295e-01   2.4572712e-01   1.2123478e-01   6.4110200e-02  -7.5344706e-02  -9.7398296e-02   1.2391801e-01   9.7998173e-02   6.8742298e-02  -1.0200975e-01   2.0291287e-01   8.7526133e-02   3.2107701e-02  -1.4884336e-01   1.7022475e-01   4.1570019e-02  -1.4283432e-01  -1.5828344e-01   1.3706223e-01   7.1583801e-02   1.7820685e-01   2.2489787e-01   2.6189810e-01   1.8118051e-01   2.0738554e-01   2.0306044e-01   1.4350996e-01   1.0304426e-01  -2.0566871e-01  -2.6654668e-01  -2.2359477e-03  -8.9520480e-02   1.0000000e+00   6.6351990e-01   8.5535799e-01   7.1155910e-01   3.0846056e-01   1.9749574e-01   9.0634017e-02  -3.4137103e-02   1.5569951e-01   9.7310519e-02   3.2122716e-01   4.3308253e-01   1.6783528e-01   2.1744324e-01   3.7175541e-01   2.3523965e-01   1.2485356e-01   1.8892676e-01   2.2027131e-01  -4.8290694e-02  -9.2442344e-02  -5.7137226e-02   2.1524533e-01   1.8289748e-01   2.6652477e-01   2.3606155e-01   2.9379223e-01   3.3506602e-01   2.6213875e-01   6.7909542e-02   1.9562625e-01   6.7221743e-02  -2.4767417e-01  -8.3432100e-02  -1.1341854e-01  -1.7991193e-01   3.6642614e-02   1.6507555e-01   2.5033870e-01   1.9872241e-01   2.7979435e-02   2.4582424e-01   7.5925299e-02  -2.1045462e-01
   7.6264556e-02   8.7496047e-02   2.8404827e-02   2.3220311e-01   2.1878820e-01   2.7412363e-02   3.0630529e-01   3.4975586e-01   3.8541674e-01   1.4726672e-01   3.0218827e-01   3.9159260e-01   3.2466545e-01   4.3007303e-01   2.7062151e-01   2.6195986e-01   3.1948706e-01   2.3765033e-01   3.8052527e-01   2.9306639e-01   1.0903325e-02  -1.0481156e-01   3.7653012e-04   4.9391270e-02  -1.0614768e-01   8.3603909e-02   2.9441362e-02  -4.7427082e-02   5.8587706e-01   5.8126893e-01   1.3558955e-01   2.0834669e-01   2.6801695e-01   3.4944959e-01  -8.7124258e-02   2.4718910e-02  -1.1442454e-02  -5.5887464e-02   1.7334721e-01   6.1341802e-03   2.4852385e-01   2.2980800e-01  -1.9603072e-02  -3.8412322e-02  -1.8334653e-01  -1.2037613e-01  -5.5550689e-02  -6.9274160e-03  -7.7040413e-02  -1.5991192e-01   2.2319452e-02   9.5377362e-03  -5.4342506e-02  -1.2594114e-01   2.9308371e-02  -1.3171092e-01   1.6836360e-02  -1.2020974e-02   2.2110407e-03   3.8254728e-03   2.6873284e-01   3.2648408e-01   3.8508561e-01   4.7138127e-01   1.3618037e-01   7.4970668e-02  -7.5798128e-02  -4.4557591e-02  -1.1408776e-01  -1.9883086e-01  -5.2946804e-02  -7.9898951e-02   6.6351990e-01   1.0000000e+00   5.7407593e-01   7.5934983e-01   2.0118838e-01   1.4989283e-01   1.6760807e-01   1.5052043e-01   3.3971118e-01   3.1530289e-01   2.3980447e-01   4.9063642e-01   2.4346331e-01   1.9310328e-01   1.4740007e-01   7.9202240e-02   9.1382340e-02   2.5816859e-02   1.5657647e-01  -9.8063030e-02  -1.7516255e-01  -2.6362955e-01  -1.2017983e-02   1.4378211e-01   1.1573337e-01   1.3585152e-01   2.6016311e-01   1.7775988e-01   9.4139888e-02  -1.3944442e-01   2.3267651e-01  -1.7406352e-02  -1.8059857e-01  -5.0225309e-02  -9.8115284e-02  -1.4872904e-01  -9.3191908e-02   1.0812762e-01   1.4073053e-01   2.1379125e-01   4.9471136e-02   1.4178131e-01   3.7819253e-02  -1.9045920e-01
  -8.6017118e-02  -2.0283538e-01   3.3045003e-01   4.1032318e-01   3.0709513e-01   1.8387623e-01   3.2756391e-01   2.8378343e-01   3.6221039e-01   2.7354194e-01   2.2077796e-01   1.7762519e-01   1.7577723e-01   1.7713530e-01   2.9647482e-01   3.4272175e-01  -5.3526251e-03  -1.7939178e-01   1.7174307e-01   5.1087265e-02   2.0457148e-01   1.1728310e-01   3.2104464e-01   4.1251908e-01   5.5744422e-02   2.6747279e-01   1.7004566e-01   2.0441809e-01   3.7061322e-01   2.2247031e-01   3.5875302e-01   4.2162005e-01   4.0227348e-02   2.0141076e-01   3.3505025e-01   3.7482991e-01   1.9293515e-01   9.1858507e-02   2.1964157e-01   2.7258658e-01   3.0176706e-01   3.2047358e-01  -1.0453291e-02  -6.9902535e-02  -1.6669226e-01  -2.1876904e-01  -6.4737108e-03  -7.2041192e-02   9.7245510e-02  -1.3034721e-01   1.8980086e-01  -3.0799847e-02   2.0178932e-02  -1.0091493e-01   1.4571634e-01   3.5776710e-02  -2.4685113e-01  -2.8115553e-01   1.5172843e-01  -1.7627986e-03   1.0930169e-01   2.1033307e-01   6.5120436e-02   1.1358357e-03   3.5839079e-01   3.3399739e-01   1.7707220e-01   9.5559489e-02  -3.1722348e-01  -3.8170871e-01  -3.1789887e-02  -3.4404414e-03   8.5535799e-01   5.7407593e-01   1.0000000e+00   7.1723185e-01   3.4622470e-01   2.5907806e-01   3.5612535e-02  -1.2662101e-01   4.4065237e-02  -4.0350028e-02   3.0920612e-01   3.8059332e-01   1.9419916e-01   1.6963619e-01   4.4483796e-01   3.5901725e-01   2.6223964e-01   3.0260593e-01   2.2087953e-01  -1.3242016e-03  -1.1647330e-02  -7.2023662e-02   2.5075537e-01   1.2238593e-01   2.1017486e-01   1.4278491e-01   1.3582510e-01   2.9513395e-01   2.1912865e-01   7.4601870e-02   2.0767604e-01   1.0709558e-01  -2.0092373e-01  -1.9704832e-02  -9.5459777e-02  -1.2459196e-01   8.5438499e-02   5.0907012e-02   1.2527755e-01   1.5934601e-01   5.4391466e-02   3.0138729e-01   8.8686382e-02  -1.5323090e-01
   1.4388777e-01   9.8306830e-02   2.6383537e-01   4.5767797e-01   1.4628392e-01   3.2084203e-02   2.7953974e-01   3.9141373e-01   3.3617321e-01   2.1474572e-01   3.5781573e-01   3.1089956e-01   2.3839160e-01   2.4280163e-01   3.4801134e-01   2.8406088e-01   1.7131625e-01   4.8846942e-02   3.4009654e-01   3.3764947e-01  -6.2913417e-02  -1.2693839e-01   1.8387859e-01   3.1853981e-01  -1.1657815e-01   1.4569185e-01  -6.5836368e-02   1.5094981e-02   3.3276678e-01   3.3079326e-01   1.5926864e-01   2.5053702e-01   9.5844932e-02   1.5620028e-01   7.9008557e-02   1.5444506e-01   1.7744061e-01   3.9222993e-02   2.3694854e-01   2.8537048e-01   3.0529869e-01   2.8047698e-01   1.3528554e-01   8.3332572e-02  -2.0255622e-01  -1.1064556e-01   1.5015323e-01   1.0369551e-01  -8.0206659e-02  -1.4627238e-01   4.5834640e-02  -1.5940554e-02  -5.9834713e-02  -1.0246958e-01   1.5866182e-01   3.2166906e-02  -3.0143398e-02  -4.1364574e-02  -1.0830506e-02  -1.3428197e-01   1.3399987e-01   2.0945093e-01   2.0096365e-01   1.7505123e-01   2.1928233e-01   2.6900075e-01  -1.2957623e-01  -1.2240197e-01  -4.8822055e-02  -2.0441585e-01  -2.6173537e-01  -1.4683696e-01   7.1155910e-01   7.5934983e-01   7.1723185e-01   1.0000000e+00   2.6343947e-01   1.5594992e-01   7.0124845e-02   5.4740630e-02   1.6922996e-01   9.9793379e-02   2.2280071e-01   3.3644013e-01   2.5970328e-01   1.6107658e-01   2.0837580e-01   2.2806439e-01   1.9991725e-01   2.5233871e-01   1.0823955e-01  -2.4011902e-01  -1.3874993e-01  -3.4461021e-01   5.6273328e-02   1.1341041e-01   1.2791889e-01   1.5652852e-01   1.3572193e-01   1.2615313e-01   1.0657536e-01  -1.2655511e-01   2.4408723e-01   1.3570659e-01  -2.9307449e-01  -1.3019265e-01  -2.3631273e-01  -2.4298256e-01  -2.2592089e-02   7.7046667e-02   1.7154014e-01   1.7636414e-01   5.8770736e-02   3.3991723e-01   7.4418938e-02  -2.7309068e-01
  -5.0157576e-01  -4.4491970e-01  -1.6775427e-01  -1.7892071e-01   1.9729517e-01  -4.5043209e-02   6.6097978e-02   4.3262119e-02   3.9670426e-01   2.2497582e-01  -2.2607442e-01  -1.4087809e-01  -1.5202443e-02   6.0966386e-02  -1.9397624e-01   5.8054738e-02  -3.2109293e-01  -3.1781713e-01   2.2143485e-01   1.4074697e-01  -2.2626583e-01  -3.0154433e-01   4.4420655e-03  -2.0014285e-02  -1.0922353e-01   5.0220909e-02  -1.7170574e-01  -2.4794794e-01   1.2480689e-01   2.9217100e-01   3.0271969e-01   2.8907536e-01  -6.7949443e-02   3.2077939e-01   2.5644732e-01   4.2740640e-01   1.2332943e-01   1.3211869e-01  -2.8238050e-01  -1.3088569e-01   1.3805108e-02  -7.3246522e-02  -2.6276305e-01  -4.2959613e-01  -8.7090176e-04  -1.0960752e-01  -3.5305027e-01  -3.0638725e-01   6.4189454e-02  -2.7596350e-01  -1.4057300e-01  -2.6026678e-01  -7.6719088e-02   7.4538764e-02  -1.7772256e-01  -3.2552169e-01  -4.7662924e-01  -5.1568217e-01  -1.4790148e-01  -2.1245420e-01  -2.9533350e-01  -2.1928696e-02  -8.7179004e-02   9.3119537e-02  -4.9459756e-02  -2.7218528e-02   3.7915191e-01   4.0413365e-01  -3.6755761e-01  -2.2069397e-01   3.8044327e-01   3.8805328e-01   3.0846056e-01   2.0118838e-01   3.4622470e-01   2.6343947e-01   1.0000000e+00   9.1544649e-01  -4.0787235e-01  -3.7054908e-01  -2.5615403e-01  -2.6990150e-01  -6.5944829e-02   1.3374581e-01  -3.8554691e-01  -3.4471322e-01   8.7755881e-02  -1.6146177e-01   2.0197372e-02  -4.0215357e-02   5.3660296e-01   5.8697548e-01   5.3208015e-01   3.0019485e-01   2.0805588e-01  -1.5327494e-01  -2.9383968e-02  -2.8239096e-01   1.5203561e-01   4.1658017e-01   1.1653183e-01   2.5915381e-01   4.0455120e-01   3.3676593e-01   5.2219962e-01   4.9280384e-01   3.8181545e-01   4.6329622e-01   3.9591497e-01   1.1238417e-01   7.9567836e-02   4.5456728e-01   4.9916455e-01   3.6018533e-01   5.1110285e-01   4.9685046e-01
  -5.7482629e-01  -4.5361583e-01  -2.7417507e-01  -1.5280316e-01   1.5995631e-01  -8.1643529e-02   8.4769716e-02   1.1473450e-01   4.3872038e-01   1.8266262e-01  -3.2390729e-01  -1.3488691e-01  -4.9595794e-02   3.5171688e-02  -2.5935526e-01   1.7534601e-02  -3.8037266e-01  -3.0442318e-01   1.6038671e-01   1.0714200e-01  -3.0517880e-01  -3.7242637e-01  -1.8966597e-02  -4.8446679e-02  -2.1737757e-01  -7.1680579e-02  -2.4688699e-01  -3.3735549e-01   9.8879628e-02   2.8414662e-01   2.3411535e-01   2.5151922e-01  -1.6667920e-01   2.8037308e-01   1.5893457e-01   3.3627973e-01   6.1631275e-02   1.5999108e-01  -3.6171015e-01  -2.2994256e-01  -1.1971321e-01  -1.7581525e-01  -4.5159516e-01  -5.7714543e-01  -1.1036759e-01  -2.0652158e-01  -5.0357278e-01  -4.4575520e-01  -7.1326323e-02  -3.5882704e-01  -2.7349231e-01  -4.0940448e-01  -1.4845492e-01   7.7343425e-02  -3.0374984e-01  -4.0237629e-01  -5.0377652e-01  -5.4388086e-01  -2.2394418e-01  -1.3615180e-01  -2.9989076e-01   5.6211874e-02  -2.2373504e-01   9.7860559e-02  -3.7289114e-02   2.9861800e-02   3.7583955e-01   4.3575447e-01  -3.5854881e-01  -1.5232728e-01   4.9655492e-01   5.2012011e-01   1.9749574e-01   1.4989283e-01   2.5907806e-01   1.5594992e-01   9.1544649e-01   1.0000000e+00  -5.2345571e-01  -4.4262159e-01  -3.5195195e-01  -3.4724998e-01  -1.3297919e-01   5.0774054e-02  -4.8280854e-01  -4.4707795e-01   4.2486670e-03  -2.9023608e-01   4.7248886e-02  -8.6526255e-02   5.2875428e-01   6.3340337e-01   6.0448556e-01   4.0333880e-01   1.7963829e-01  -2.0450333e-01  -5.1665681e-02  -3.6276122e-01   3.4315488e-02   3.6562059e-01   1.6448361e-01   3.3481851e-01   3.6053575e-01   3.2319641e-01   5.8428655e-01   4.9876543e-01   5.1416386e-01   6.0155818e-01   4.1386306e-01   5.1214495e-02  -1.4067792e-02   4.5763462e-01   5.0703506e-01   2.2323571e-01   4.2077542e-01   5.7415628e-01
   3.8703949e-01   4.9225599e-01   3.2439641e-02   1.5877698e-01   6.6005952e-03   2.3277312e-01  -1.8490264e-02   1.1274115e-03  -7.9058320e-02   1.5344697e-01   1.3909522e-01   1.5017179e-01   6.5526692e-02   1.6055424e-01   3.0119757e-01   2.2351510e-01   7.0776146e-01   4.3876940e-01   7.4510684e-02   2.3234141e-01   3.4176267e-01   4.3689510e-01  -2.0552567e-01  -9.9142546e-02   6.8905374e-02   1.5897836e-01   2.7231140e-01   3.6490163e-01   3.6195439e-01   2.7032939e-01  -3.8449188e-02   5.3350750e-02   5.6565274e-01   2.9922137e-01  -9.0482656e-02  -1.0155082e-01  -1.6344414e-01  -2.4530724e-01   2.3367920e-01   2.1999173e-01   2.0213298e-01   2.7598875e-01   5.8876646e-01   6.8257003e-01   3.1406168e-01   4.3032964e-01   6.2189922e-01   6.1811709e-01   5.3720004e-02   3.1402218e-01   1.4757912e-01   2.1287028e-01   1.5332505e-01  -5.4755372e-02   3.1240395e-01   3.7794362e-01   5.4757300e-01   5.4117909e-01   9.1916427e-02   9.5281627e-02   2.3920407e-01   4.3813546e-02   4.2536238e-01   1.8454585e-01   7.8092302e-02  -1.0012463e-01  -1.6084670e-01  -2.2099825e-01   4.2260508e-01   1.7343178e-01  -4.3968589e-01  -5.8660421e-01   9.0634017e-02   1.6760807e-01   3.5612535e-02   7.0124845e-02  -4.0787235e-01  -5.2345571e-01   1.0000000e+00   8.1122583e-01   8.7405064e-01   7.9737074e-01   2.4619435e-01   3.7914308e-01   6.4423824e-01   6.9942625e-01   3.9308818e-02   3.8484650e-01   5.5798288e-02   2.5662656e-01  -4.7593704e-01  -4.8454807e-01  -6.6045558e-01  -2.3915996e-01  -1.2655616e-02   4.6074528e-01   2.1051093e-01   5.1117946e-01   2.0663537e-01  -2.1652326e-01  -1.9434649e-01  -1.3454418e-01  -4.0673690e-01  -2.6153839e-01  -5.8503684e-01  -5.4438941e-01  -5.7930188e-01  -6.9402930e-01  -2.8536166e-01   6.7570670e-02   3.0501684e-01  -3.1483927e-01  -5.6999563e-01  -8.5217084e-02  -3.7053990e-01  -6.0407984e-01
   4.9039055e-01   6.6494958e-01  -1.7609274e-02   9.1436589e-02  -8.6064520e-02   1.1619370e-01  -1.6342834e-01  -5.2503704e-02  -1.7144281e-01  -2.2986263e-02   1.7019564e-01   8.2902822e-02   7.2753377e-02   1.0357541e-01   1.4124201e-01   1.1368893e-01   8.4592907e-01   6.6156765e-01   2.5040429e-01   4.0402120e-01   1.7951558e-01   2.5472339e-01  -2.1227480e-01  -1.5981332e-01   1.4400561e-02   4.3717391e-02   1.5939294e-01   1.8210882e-01   3.0243966e-01   3.3909252e-01  -1.0060243e-01  -7.6405646e-02   6.3911594e-01   3.1493938e-01  -2.9103203e-01  -2.9006835e-01  -1.1562324e-01  -1.4439769e-01   2.0974460e-01   2.3891314e-01   1.9277102e-01   1.6349873e-01   5.8949672e-01   6.5976636e-01   3.0156734e-01   4.4887958e-01   6.3536138e-01   6.8498370e-01  -6.6359931e-02   2.7986777e-01   4.9273242e-02   1.3786445e-01   4.5229629e-02  -1.2541396e-02   3.1533304e-01   3.4793950e-01   7.3120149e-01   7.0539259e-01  -8.2498604e-02   1.9920933e-02   2.3023140e-01  -9.5845878e-03   5.3507394e-01   2.9987989e-01  -1.4365063e-01  -2.7979703e-01  -2.2607957e-01  -2.7338451e-01   6.3424680e-01   4.3032481e-01  -5.5235394e-01  -6.5342797e-01  -3.4137103e-02   1.5052043e-01  -1.2662101e-01   5.4740630e-02  -3.7054908e-01  -4.4262159e-01   8.1122583e-01   1.0000000e+00   7.9548754e-01   8.4167490e-01   1.3320399e-01   3.4446801e-01   4.8547943e-01   4.9285181e-01   5.6125459e-03   2.3263804e-01   2.0552239e-02   6.7965210e-02  -4.4801747e-01  -4.1284114e-01  -7.0900983e-01  -2.4695041e-01  -7.6659871e-02   3.4551383e-01   2.1133923e-01   4.9825713e-01   2.4593719e-01  -2.2136703e-01  -1.7129003e-01  -2.2574520e-01  -3.7130067e-01  -3.0234434e-01  -5.6148103e-01  -5.3577619e-01  -5.2408588e-01  -6.2967642e-01  -2.9584370e-01   8.4509280e-02   3.2766791e-01  -2.0277412e-01  -5.2330320e-01  -1.5852598e-01  -4.4429155e-01  -5.8261905e-01
   3.9300110e-01   5.5606398e-01  -8.0424469e-02   7.5322938e-02   4.1851187e-02   1.2687309e-01  -3.8089235e-02   2.6078755e-02   3.1393115e-02   7.8096555e-02   1.5172035e-01   2.1868460e-01   1.0951843e-01   2.2877146e-01   2.7993926e-01   2.0236645e-01   7.7796724e-01   5.6198900e-01   1.8433506e-01   3.6753822e-01   2.6395725e-01   3.1505806e-01  -2.8679551e-01  -2.1063844e-01  -5.5839559e-02   3.7455294e-02   2.0674609e-01   2.0671667e-01   4.8584526e-01   4.7677318e-01  -6.3275319e-02  -1.6156759e-02   6.3580751e-01   3.9825719e-01  -2.0022542e-01  -1.7390444e-01  -7.2458725e-02  -8.3557596e-02   1.8485866e-01   1.9145694e-01   2.4430101e-01   2.5654404e-01   5.6600801e-01   6.3352830e-01   3.7746564e-01   4.7150198e-01   5.8552035e-01   6.3239591e-01   4.1319810e-02   2.9556945e-01   1.6666214e-01   2.5321668e-01   2.2532460e-01   1.8006378e-02   3.3013800e-01   3.4903444e-01   5.9355706e-01   5.7188885e-01   4.0548755e-02   1.5871893e-01   2.5603863e-01   1.0843957e-01   6.3719100e-01   4.0643415e-01  -7.2307797e-02  -2.5846246e-01  -1.2755197e-01  -1.3907300e-01   4.4962175e-01   2.4433499e-01  -3.3757085e-01  -5.1389668e-01   1.5569951e-01   3.3971118e-01   4.4065237e-02   1.6922996e-01  -2.5615403e-01  -3.5195195e-01   8.7405064e-01   7.9548754e-01   1.0000000e+00   8.9831254e-01   3.6947683e-01   5.5443704e-01   6.8270462e-01   6.8774398e-01   1.0297198e-01   2.7825330e-01   6.6274704e-02   2.3851545e-01  -3.0382546e-01  -3.3493312e-01  -5.9438043e-01  -1.2143728e-01  -7.0692243e-02   4.3650121e-01   2.4116441e-01   4.8122667e-01   3.9791262e-01  -1.7182768e-02  -9.3458600e-02  -6.0398007e-02  -3.4316824e-01  -2.2539920e-01  -5.3432431e-01  -5.0356356e-01  -4.5293309e-01  -5.8735647e-01  -2.4282376e-01   1.0106380e-01   3.6350686e-01  -1.1765908e-01  -4.8826127e-01  -1.0654984e-01  -3.6413867e-01  -5.3052514e-01
   3.3525653e-01   5.4677028e-01  -1.8824599e-01  -5.7355898e-02   9.8855350e-02   1.8428094e-01  -1.3451301e-01  -7.3061228e-02   4.5640614e-02   7.8862611e-02   1.2935955e-01   1.6341121e-01   1.9565466e-01   2.0281956e-01   2.1247708e-01   1.6496797e-01   8.2151140e-01   6.5272721e-01   1.4915755e-01   3.2165231e-01   2.4755020e-01   2.9751618e-01  -3.5135770e-01  -3.2674496e-01   3.7070535e-02   7.5540346e-02   2.6213166e-01   2.1424200e-01   4.7798749e-01   5.1743581e-01  -6.8624538e-02  -6.9301360e-02   6.4947670e-01   4.0581100e-01  -2.4767921e-01  -2.0269958e-01  -1.4311220e-01  -9.0535894e-02   8.5716735e-02   1.6260226e-01   2.2394641e-01   1.5002898e-01   5.3148490e-01   5.7202325e-01   3.8735060e-01   4.6663216e-01   5.2679763e-01   6.0867103e-01   8.8938776e-02   3.1191936e-01   1.1194328e-01   2.6796468e-01   2.0893769e-01   5.4382057e-03   2.6929222e-01   2.9601438e-01   6.1807441e-01   5.6716135e-01   7.6687922e-02   2.1402851e-01   3.2393887e-01   9.1686332e-02   6.6619035e-01   4.2878429e-01  -1.6024261e-01  -3.2974641e-01  -5.1524189e-02  -5.5395017e-02   4.5175284e-01   2.8576971e-01  -3.3713708e-01  -5.3150373e-01   9.7310519e-02   3.1530289e-01  -4.0350028e-02   9.9793379e-02  -2.6990150e-01  -3.4724998e-01   7.9737074e-01   8.4167490e-01   8.9831254e-01   1.0000000e+00   1.8719082e-01   5.2321010e-01   4.5737415e-01   5.3405345e-01   6.9340768e-02   2.1613592e-01  -2.2214718e-02   9.0979465e-02  -2.5713057e-01  -2.6282001e-01  -5.9481672e-01  -9.7405107e-02  -7.1160101e-02   3.5314515e-01   2.3243661e-01   4.5939723e-01   4.5039237e-01  -4.0941944e-03  -5.6658913e-02  -1.2121837e-01  -3.2849399e-01  -2.6979302e-01  -4.5985241e-01  -4.5239790e-01  -4.1769460e-01  -5.3219395e-01  -2.2486579e-01   1.0439037e-01   3.7083715e-01  -5.9832257e-02  -4.5629701e-01  -2.0756967e-01  -3.6610007e-01  -4.5526069e-01
   1.3746019e-01   7.4224774e-03   3.1660073e-01   3.4176026e-01   3.1371356e-01   2.3170610e-01   2.8539978e-01   2.8059708e-01   2.3887644e-01   1.5455869e-01   3.2974335e-01   2.9598766e-01   2.8626362e-01   3.5090873e-01   6.1705901e-01   4.8933314e-01   1.7904826e-01   1.9654344e-02   2.3009535e-01   1.8061407e-01   4.1465139e-01   3.1336639e-01   4.0502031e-01   4.3173713e-01   1.1187756e-01   2.2510558e-01   3.3825108e-01   3.3348072e-01   4.6406200e-01   2.5790330e-01   3.0511728e-01   3.3525177e-01   1.9545531e-01   2.3926501e-01   1.1097813e-01   3.3373756e-02   1.3392410e-01  -4.1259335e-04   3.9056244e-01   1.3763954e-01   2.4125880e-01   2.3359405e-01   1.7872154e-01   1.9603006e-01  -9.1038907e-02   3.0151327e-03   1.8046357e-01   1.8506752e-01  -7.2635040e-02  -1.8064818e-03   3.0347154e-01   9.7977042e-02   5.5087945e-02  -1.4442060e-02   2.1735721e-01   9.3451637e-02  -3.0841394e-02  -1.0640442e-02   9.2681772e-02   8.2323227e-02   2.6035193e-01   2.9732093e-01   2.4209380e-01   2.5197932e-01   4.6369293e-01   2.2319624e-01  -1.0517760e-01  -2.0395380e-01  -6.9207418e-02  -2.6038674e-01  -8.1357350e-02  -1.9067992e-01   3.2122716e-01   2.3980447e-01   3.0920612e-01   2.2280071e-01  -6.5944829e-02  -1.3297919e-01   2.4619435e-01   1.3320399e-01   3.6947683e-01   1.8719082e-01   1.0000000e+00   4.8271557e-01   6.0469656e-01   3.9139818e-01   5.6714472e-01   2.7356735e-01   3.3419760e-01   3.1731253e-01  -1.3835258e-03  -2.1269933e-01  -2.5403084e-01  -5.3966774e-02   7.6949687e-02   2.3300956e-01   1.4965614e-01   2.3883924e-01   1.0440115e-01   1.3789512e-01   7.7829960e-02  -6.4193450e-02  -3.6329529e-02  -1.0702700e-01  -4.1646321e-01  -1.6985798e-01  -3.1265931e-01  -4.1694272e-01  -2.0759366e-01   1.9368316e-01   2.4923196e-01   4.0287469e-02  -1.6483957e-01   1.5617649e-01  -4.6610917e-02  -3.9606411e-01
  -3.1462771e-02   1.2055816e-01  -1.0384747e-01  -5.0250292e-02   2.8598901e-01   1.8161320e-01  -5.5127809e-02   6.7368352e-02   2.7619482e-01   2.1187809e-01   1.3337872e-01   1.9659650e-01   1.6710305e-01   2.9066616e-01   2.5907921e-01   4.3953425e-01   4.5990600e-01   2.0913128e-01   2.5197022e-01   3.3788937e-01   2.3839441e-01   2.2362997e-01   1.4608202e-02  -8.1844525e-03   1.1844543e-01   2.2622334e-01   2.1574344e-01   1.3421174e-01   5.8549210e-01   5.9119625e-01   3.8664963e-01   3.3447185e-01   4.4228304e-01   4.6861068e-01   7.3404318e-02   1.2496214e-01   1.8042428e-01   1.5671780e-01   9.2546863e-02   2.0005059e-01   3.1583754e-01   1.7742967e-01   1.6288736e-01   1.1522830e-01   1.5420303e-01   1.8375117e-01   1.8649327e-01   2.2263173e-01   3.3023775e-02   9.7105795e-02   1.8044698e-01   1.3506859e-01   1.8331755e-01  -2.9192630e-02   1.6224405e-01   2.6778740e-02   1.4899948e-01   9.5173425e-02  -7.2822753e-02   1.8711646e-01   1.9104002e-01   1.9344464e-01   4.3611304e-01   4.4042165e-01   5.7394646e-02  -9.0748829e-02   9.1367756e-02   1.4900540e-01  -3.7241432e-03   6.9319172e-03  -8.2573737e-02  -2.8065353e-01   4.3308253e-01   4.9063642e-01   3.8059332e-01   3.3644013e-01   1.3374581e-01   5.0774054e-02   3.7914308e-01   3.4446801e-01   5.5443704e-01   5.2321010e-01   4.8271557e-01   1.0000000e+00   4.1008055e-01   4.1581135e-01   4.8259428e-01   4.4470038e-01   1.0416786e-01   9.2214145e-02   1.9646034e-01   4.1901006e-02  -2.1246192e-01   1.8154870e-02   5.1991186e-02   7.5522114e-02   1.6269815e-01   1.7291003e-01   3.8969314e-01   1.7932624e-01   1.0079404e-01  -7.0814880e-02   1.0680363e-02  -2.0503318e-01  -2.0503790e-01  -1.3720541e-01  -1.9771591e-01  -2.7042622e-01  -7.5055069e-02  -2.2390417e-02   2.0296473e-01   8.1798033e-02  -2.1279835e-01   5.2083082e-02  -4.4035307e-02  -1.9155864e-01
   4.7908994e-01   3.8384593e-01   3.2954770e-01   4.1597266e-01   5.1941522e-02   1.3965326e-01   1.5809858e-01   1.8472886e-01  -6.3562746e-02  -1.4897085e-02   3.9023582e-01   3.0020745e-01  -2.8419477e-03   1.4436426e-01   3.7714124e-01   1.3356464e-01   4.6850410e-01   2.2280620e-01   1.6492171e-01   2.4543270e-01   3.5468472e-01   3.7334659e-01   1.0306522e-01   2.1596783e-01   8.0003553e-02   1.7748075e-01   2.5267642e-01   3.6403573e-01   1.9244833e-01   8.0514320e-02   4.9032839e-02   9.6821509e-02   3.5599906e-01   1.4060779e-01   9.7709525e-02   3.3275455e-04   2.2475909e-01   5.7926341e-02   4.6702894e-01   3.7177940e-01   2.7651328e-01   4.6409177e-01   4.4980506e-01   5.5367043e-01   9.1211731e-02   2.3100670e-01   5.0657530e-01   4.7130671e-01   2.5112224e-02   2.3411263e-01   3.3649368e-01   2.2112363e-01   1.6935095e-01  -2.5091445e-02   4.0556443e-01   4.2524391e-01   3.5687333e-01   3.6336260e-01   1.4983437e-01   1.3195776e-01   2.3480933e-01   1.7958876e-01   3.2278060e-01   8.3178397e-02   3.2467085e-01   2.0538499e-01  -1.4461729e-01  -2.2758543e-01   2.7422113e-01  -1.3039141e-02  -4.0863345e-01  -4.5355044e-01   1.6783528e-01   2.4346331e-01   1.9419916e-01   2.5970328e-01  -3.8554691e-01  -4.8280854e-01   6.4423824e-01   4.8547943e-01   6.8270462e-01   4.5737415e-01   6.0469656e-01   4.1008055e-01   1.0000000e+00   8.0646070e-01   2.9422325e-01   5.3293113e-01   3.2081544e-01   4.5954923e-01  -2.4345236e-01  -4.5128797e-01  -5.2778184e-01  -2.5332634e-01   2.2503230e-02   4.7402318e-01   2.2979792e-01   4.6579565e-01   1.4013146e-01  -1.0263073e-02  -2.7394078e-02  -1.2263555e-01  -1.3833685e-01  -1.5471872e-01  -5.9128373e-01  -4.2211502e-01  -4.6882573e-01  -5.8196416e-01  -2.5747928e-01   9.9682159e-02   2.7997114e-01  -1.6871680e-01  -3.9015882e-01   5.8221542e-02  -2.7852844e-01  -5.6147195e-01
   3.8973275e-01   3.3157484e-01   2.3682085e-01   2.7292316e-01   1.6150722e-02   8.1651708e-02   3.7136505e-02   3.4445448e-02  -1.4032248e-01  -8.1553648e-02   2.6867527e-01   3.3128744e-01  -4.5461796e-02   1.8136304e-01   2.2550979e-01   1.3543443e-01   4.1890417e-01   2.2785934e-01  -5.7751807e-03   1.5362404e-01   3.5805687e-01   3.6634079e-01  -3.0508170e-02   1.2059239e-01   1.2701875e-01   1.8212218e-01   2.2388005e-01   2.9956445e-01   1.9191594e-01   5.3053654e-02   6.1390725e-02   1.0843315e-01   3.7818358e-01   1.6074199e-01   1.6176058e-01   7.3085461e-02   1.1417396e-01   1.8497106e-02   3.9790567e-01   2.2748579e-01   3.3865390e-01   4.0958842e-01   4.2670718e-01   4.9982078e-01   1.9297285e-01   2.3728432e-01   4.6874537e-01   4.2413396e-01   7.1619757e-02   2.5157630e-01   2.5648345e-01   2.6335913e-01   1.8618160e-01  -5.6433344e-02   3.8205359e-01   4.1738045e-01   3.4013843e-01   3.4479581e-01   1.0123001e-01   1.5490888e-01   1.2422029e-01   7.1637386e-02   3.1778047e-01   3.1407891e-02   1.2479705e-01   7.2652959e-02  -1.7369178e-02  -8.5650504e-02   2.2600271e-01   1.0241035e-02  -2.5791641e-01  -4.2228281e-01   2.1744324e-01   1.9310328e-01   1.6963619e-01   1.6107658e-01  -3.4471322e-01  -4.4707795e-01   6.9942625e-01   4.9285181e-01   6.8774398e-01   5.3405345e-01   3.9139818e-01   4.1581135e-01   8.0646070e-01   1.0000000e+00   1.3236425e-01   4.4595925e-01   1.8533400e-01   3.9385091e-01  -2.1539838e-01  -4.2287399e-01  -4.6866837e-01  -1.6000316e-01   7.8930431e-02   4.9735032e-01   2.9572997e-01   4.5375332e-01   2.3637050e-01   4.5709642e-02   2.8435795e-02  -1.4527606e-02  -9.3500999e-02  -4.5217039e-02  -4.4781358e-01  -3.7118225e-01  -3.5072030e-01  -5.1060592e-01  -2.2063600e-01   1.7288633e-01   3.0071336e-01  -1.9509175e-01  -3.8500218e-01   1.0480470e-01  -1.8872502e-01  -4.7285141e-01
  -7.0854030e-02  -1.2763808e-01   2.4678101e-01   1.1469984e-01   5.1481510e-01   3.2499911e-01   9.3991810e-02   3.8662888e-02   2.3027793e-01   1.0087921e-01   1.4283377e-01  -3.6572127e-02   2.2470978e-01   1.2429743e-01   3.5593157e-01   2.3092296e-01   3.3074909e-02  -1.6418615e-01   2.4595583e-02  -1.0380424e-01   4.5746270e-01   4.2824168e-01   3.4888681e-01   3.3309469e-01   3.4242324e-01   3.4574266e-01   5.0991036e-01   4.7002747e-01   2.7602833e-01   8.2939387e-02   3.9342992e-01   3.1072603e-01   5.2800261e-02   1.0256218e-01   5.7503498e-02   2.3834657e-02   3.8454852e-01   3.4500683e-01   3.0346255e-01   4.4521141e-01   3.1538107e-01   1.9680404e-01   1.1076180e-01   4.2497068e-02   1.7297429e-02   2.3054463e-02   1.8586275e-01   1.1719692e-01   2.5502998e-01   1.8507079e-01   3.9941616e-01   1.4924000e-01   3.1409488e-01   1.1793104e-01   4.8776230e-01   2.9259990e-01  -1.2823814e-01  -1.1769123e-01   2.0674262e-01   1.1628772e-01   2.1226490e-01   1.4468497e-01   1.3037885e-01   8.4552576e-02   2.3458760e-01   1.1387759e-01   7.8683972e-02   1.5903858e-02  -2.3336036e-01  -3.1744760e-01  -4.4009537e-02  -8.0490648e-02   3.7175541e-01   1.4740007e-01   4.4483796e-01   2.0837580e-01   8.7755881e-02   4.2486670e-03   3.9308818e-02   5.6125459e-03   1.0297198e-01   6.9340768e-02   5.6714472e-01   4.8259428e-01   2.9422325e-01   1.3236425e-01   1.0000000e+00   5.6894003e-01   4.6396756e-01   2.6332560e-01   2.4440445e-01   8.1364064e-02  -1.2604488e-01   6.3891229e-02   1.8595306e-01   1.7737686e-02   1.7488484e-01   9.8078289e-02   2.2675233e-01   1.8232475e-01   4.7982452e-02   1.6029703e-02  -1.4645725e-02  -6.0190864e-02  -1.7294048e-01   2.4203095e-02  -2.0040262e-01  -2.3200128e-01   2.9961959e-02  -1.2626898e-01   6.9076982e-02   2.2739016e-02  -1.6124132e-01   1.4816114e-01   8.8041329e-02  -1.0036973e-01
   8.6370923e-02   7.3592021e-02   2.9634908e-01   1.5209377e-01   2.8842905e-01   4.3454013e-01  -1.6490219e-01  -1.6006179e-01  -6.7415041e-02   8.2602306e-02   1.2548093e-01  -1.0728828e-01  -1.4658826e-01  -2.3523967e-01   1.5122618e-01  -1.2087308e-02   2.2951240e-01  -1.3625835e-01   4.7825700e-02   6.0852713e-02   4.9696845e-01   5.7437118e-01   2.1650834e-01   2.4606127e-01   5.0903975e-01   5.3862289e-01   4.6347595e-01   5.9707082e-01  -5.8319011e-02  -1.6183095e-01   3.0454295e-01   2.4832923e-01   1.6385131e-01  -2.3421719e-03   2.2865902e-01   1.2733053e-01   4.7480899e-01   2.7936255e-01   3.4367536e-01   6.9322055e-01   3.8947958e-01   4.9787408e-01   3.5328342e-01   3.1307760e-01   1.0485876e-01   1.2540413e-01   4.3468122e-01   3.4145219e-01   2.3650690e-01   2.4504983e-01   3.2501378e-01   1.5439974e-01   2.9614743e-01   3.8005266e-02   4.3168153e-01   4.4206245e-01   9.2367257e-02   6.0575113e-02   1.4557976e-01   5.3081586e-02   6.4498570e-02  -8.7742382e-02   4.8980300e-02  -2.1853662e-01   2.4535206e-01   1.6173283e-01   1.1936088e-01   3.0663245e-02   8.0308643e-02  -6.5853089e-02  -3.2050308e-01  -3.2962082e-01   2.3523965e-01   7.9202240e-02   3.5901725e-01   2.2806439e-01  -1.6146177e-01  -2.9023608e-01   3.8484650e-01   2.3263804e-01   2.7825330e-01   2.1613592e-01   2.7356735e-01   4.4470038e-01   5.3293113e-01   4.4595925e-01   5.6894003e-01   1.0000000e+00   1.9507992e-01   2.0050401e-01   4.1723181e-02  -1.2784882e-01  -3.1406148e-01  -1.2103885e-01   1.3555195e-01   1.4564186e-01   1.2462936e-01   2.4286670e-01   1.0854872e-01  -8.3012204e-02  -9.7051651e-03  -1.3389666e-01  -2.2077098e-01  -2.9653937e-01  -2.8500934e-01  -1.6209784e-01  -3.6355121e-01  -3.4677856e-01  -2.3802391e-02  -1.1648472e-01   1.1978458e-01  -1.8791279e-01  -3.3307018e-01  -6.5590685e-03  -1.1611538e-01  -2.2909969e-01
   7.3653469e-02   8.9675056e-03   3.3927065e-01   4.0599992e-01   2.6400148e-01   2.0537606e-02   4.2421230e-01   3.8274857e-01   2.5203970e-01   8.9294930e-02   1.0301274e-01   3.0179161e-02   2.4736610e-01   2.6254648e-01   4.0037590e-01   2.0149005e-01  -3.5996276e-03  -7.5241842e-02  -2.1013702e-01  -1.5362228e-01   2.0120767e-01   1.6489520e-01   2.6083455e-01   4.4367181e-01   1.3592784e-01   1.8500022e-01   2.2330698e-01   2.1018910e-01   5.2852766e-02   2.2113936e-02   1.5648595e-01   2.4549071e-01  -1.0403109e-01   3.2890481e-02   2.8777833e-02  -2.0414900e-02   2.0051558e-01   2.7351888e-01   4.0459493e-01   2.8485098e-01   1.6189499e-01   1.8870683e-01  -1.0770606e-02  -9.5195473e-03  -8.2359272e-02  -2.3372798e-02   1.4402615e-01   1.5264561e-02   1.1103989e-01   1.8359962e-01   2.1332797e-01   6.4867178e-03   2.4672906e-01   2.1256084e-01   5.6157196e-01   4.1784781e-01  -3.1045837e-02   2.9745999e-02   3.6079408e-01   1.1985309e-01   2.7434760e-01   1.8842379e-01  -5.8984401e-02   4.2070732e-03   3.0827038e-01   3.7417786e-01  -7.5861286e-02  -1.8810379e-01  -1.1211111e-01  -2.7611848e-01   9.5587791e-02   1.4528993e-01   1.2485356e-01   9.1382340e-02   2.6223964e-01   1.9991725e-01   2.0197372e-02   4.7248886e-02   5.5798288e-02   2.0552239e-02   6.6274704e-02  -2.2214718e-02   3.3419760e-01   1.0416786e-01   3.2081544e-01   1.8533400e-01   4.6396756e-01   1.9507992e-01   1.0000000e+00   6.1743735e-01   7.0421978e-02  -1.2278043e-01  -4.6906005e-02  -6.2008390e-02   2.2125504e-01   1.8850386e-01   2.0018149e-01   8.1904752e-02   7.3876874e-03   5.1076898e-02  -4.6176184e-02   2.5575091e-01   1.5092427e-01   3.4624345e-01  -1.6662143e-01  -6.0967643e-03  -1.1503659e-01  -2.0424445e-01  -1.8061266e-01  -1.5643531e-01  -1.6513298e-02  -1.6591426e-02  -2.0185327e-02   3.3392626e-01   7.9555665e-02  -1.4206015e-01
   2.5030945e-01   1.5894485e-01   3.6479391e-01   5.6641882e-01   4.6912494e-02   4.6318916e-02   3.6007737e-01   4.6538429e-01   1.8673573e-01   2.7037889e-01   2.2652477e-01   2.6162059e-01   1.4899725e-01   2.9089903e-01   3.8489025e-01   3.1593215e-01   4.0267852e-02  -2.7757517e-02  -2.3452475e-01  -1.2953141e-01   1.0557962e-01   1.2816916e-01   1.3870080e-01   3.8827694e-01  -1.3393543e-01   4.1927579e-02   3.2657023e-02   1.8934762e-01   1.0290674e-01  -5.7930488e-03  -2.4018332e-02   1.3378165e-01  -1.3242853e-01  -9.0420141e-02   4.5432579e-02   1.3054697e-02   1.6331677e-01   1.3056770e-01   2.7975281e-01   2.6770731e-01   2.4662174e-01   1.0152718e-01   1.4151053e-01   2.1563923e-01   2.7320322e-02   1.2354888e-01   2.6641345e-01   1.3995313e-01   1.0806141e-01   2.6215764e-01   2.4106343e-01   1.6277293e-01   4.0679921e-01   2.6292592e-01   4.3166228e-01   5.0716731e-01   1.0201825e-01   1.2267789e-01   3.4460772e-01   1.6485134e-01   3.0023960e-01   2.6128835e-01   1.6921485e-01   3.8387065e-02   2.8730038e-01   3.5674818e-01  -2.0652283e-01  -2.4495756e-01  -5.0499644e-03  -2.1852447e-01  -1.2380199e-01  -1.0860292e-01   1.8892676e-01   2.5816859e-02   3.0260593e-01   2.5233871e-01  -4.0215357e-02  -8.6526255e-02   2.5662656e-01   6.7965210e-02   2.3851545e-01   9.0979465e-02   3.1731253e-01   9.2214145e-02   4.5954923e-01   3.9385091e-01   2.6332560e-01   2.0050401e-01   6.1743735e-01   1.0000000e+00  -1.1083849e-01  -3.1157983e-01  -2.0605586e-01  -4.8308642e-02   1.7368832e-01   3.5491886e-01   2.7226111e-01   2.6651463e-01   3.0232806e-02   9.7156238e-02   6.1143135e-02   2.6598052e-01   7.7235279e-02   3.7756356e-01  -4.3411166e-01  -3.1132292e-01  -2.5395941e-01  -3.5903756e-01  -2.9960399e-01  -5.7115745e-02   9.8589590e-02  -8.8684344e-02  -2.0062660e-01   2.9596845e-01  -1.5662733e-01  -4.3397749e-01
  -4.5335420e-01  -4.4350293e-01  -1.4879712e-01  -2.1962564e-01   1.7763642e-01   4.5541559e-02   4.8974741e-02  -3.7075589e-02   2.6387560e-01   5.5206996e-02  -1.6325308e-01  -1.4156143e-01   7.7347452e-03  -6.4021593e-02  -2.1417011e-01  -8.5654520e-02  -3.0153906e-01  -2.8754912e-01   4.3163253e-02   4.5038321e-03  -1.0007406e-01  -1.0402934e-01   7.7432269e-03  -5.6519944e-02   9.8502405e-02   6.5294138e-02  -6.3277045e-02  -1.0780596e-01  -3.8883376e-02  -2.7343200e-02   2.6088173e-01   2.2547555e-01  -1.1688124e-01   1.8788509e-01   2.6374945e-01   3.1227277e-01   3.5761094e-01   4.0309518e-01  -7.2067352e-02   1.1421485e-03   5.9033729e-02  -2.3542534e-02  -2.1025541e-01  -3.6270363e-01   8.1834811e-02  -9.6275255e-02  -2.9572343e-01  -1.9786903e-01   3.5558850e-01  -1.6129632e-02   1.6326667e-01   1.5825994e-01   2.3272639e-01   1.3155483e-01  -3.5252100e-02  -1.2588743e-01  -4.1917127e-01  -4.6431298e-01   1.0518962e-01   1.9370291e-01  -1.4271437e-01   5.5973103e-02  -8.2403658e-02  -1.3703514e-02  -5.0913763e-02   1.5559766e-02   4.8980922e-01   5.5191427e-01  -3.0314391e-01  -1.1731978e-01   3.7309184e-01   4.3120637e-01   2.2027131e-01   1.5657647e-01   2.2087953e-01   1.0823955e-01   5.3660296e-01   5.2875428e-01  -4.7593704e-01  -4.4801747e-01  -3.0382546e-01  -2.5713057e-01  -1.3835258e-03   1.9646034e-01  -2.4345236e-01  -2.1539838e-01   2.4440445e-01   4.1723181e-02   7.0421978e-02  -1.1083849e-01   1.0000000e+00   7.3815076e-01   5.8190366e-01   4.5719201e-01   3.0927794e-01  -1.2975671e-02   1.5217583e-01  -1.4185713e-01   4.3352609e-01   6.0572749e-01   3.7876354e-01   2.7103008e-01   4.3920338e-01   2.4901715e-01   4.2136952e-01   4.2325499e-01   3.8541779e-01   4.6717174e-01   3.1850689e-01   1.4238269e-01   1.2439811e-01   5.3982205e-01   4.8560399e-01   2.5219460e-01   3.6154499e-01   4.4456071e-01
  -6.2025709e-01  -4.8498138e-01  -3.8859084e-01  -4.9906889e-01   9.7459220e-02  -3.9848850e-02  -1.4243810e-01  -2.5772539e-01   1.5211290e-01  -8.0649686e-02  -4.7157286e-01  -4.0082007e-01  -1.7320039e-01  -2.4048615e-01  -4.9404936e-01  -2.6782680e-01  -3.5523074e-01  -3.2257216e-01   2.7648314e-02  -8.3221340e-02  -1.8043287e-01  -1.5415988e-01  -1.5812918e-01  -3.4728028e-01   2.3432025e-02  -9.8306525e-02  -1.0112589e-01  -2.4278683e-01  -1.2854769e-01  -3.9459153e-02   2.0552498e-01   8.6523355e-02  -7.3852185e-02   2.1116668e-01   2.1463352e-01   2.7033087e-01   1.7163901e-01   2.9352385e-01  -4.0612965e-01  -2.0924729e-01  -1.8017958e-01  -1.7654761e-01  -2.9945665e-01  -4.1759181e-01   2.2090732e-01   2.0197362e-02  -3.8693266e-01  -2.5101686e-01   2.6029887e-01  -7.3124503e-02  -9.8118683e-03  -3.9941493e-02   1.4751214e-01   1.6339489e-01  -1.9344083e-01  -2.2375769e-01  -4.3333696e-01  -4.6040857e-01   8.2546302e-03   1.4055233e-01  -2.9330045e-01  -1.2480010e-01  -1.6910368e-01  -9.7532408e-03  -2.1738102e-01  -2.2957373e-01   6.3895549e-01   6.8225550e-01  -2.7636915e-01   8.7334518e-02   4.8502871e-01   5.4199977e-01  -4.8290694e-02  -9.8063030e-02  -1.3242016e-03  -2.4011902e-01   5.8697548e-01   6.3340337e-01  -4.8454807e-01  -4.1284114e-01  -3.3493312e-01  -2.6282001e-01  -2.1269933e-01   4.1901006e-02  -4.5128797e-01  -4.2287399e-01   8.1364064e-02  -1.2784882e-01  -1.2278043e-01  -3.1157983e-01   7.3815076e-01   1.0000000e+00   6.5067470e-01   7.0652199e-01   1.5634040e-01  -2.1151819e-01  -1.8297276e-02  -3.2303719e-01   2.7728552e-01   4.9613016e-01   1.8655993e-01   4.0918835e-01   1.9342882e-01   1.1679441e-01   6.2486727e-01   4.4399756e-01   5.5614198e-01   6.3014478e-01   3.8239886e-01  -2.7837015e-02   1.8195792e-02   4.0047004e-01   3.9287455e-01  -2.0005452e-02   2.5661447e-01   6.1814017e-01
  -5.8491881e-01  -5.6851927e-01  -2.2285928e-01  -2.5659204e-01  -2.1010470e-02  -8.9906819e-02   4.4092482e-02  -3.8996987e-02   2.1027743e-01   1.0278157e-01  -3.9918614e-01  -1.7804198e-01  -1.6385713e-01  -1.7697276e-01  -3.3340658e-01  -1.0954754e-01  -6.0990040e-01  -4.3333108e-01  -1.8635192e-01  -1.7612758e-01  -3.4111612e-01  -2.9247127e-01   4.1102183e-02  -4.1540654e-02  -1.2347743e-01  -1.4114903e-01  -3.0640192e-01  -3.1651671e-01  -2.8845158e-01  -1.4997095e-01   1.3407165e-01   7.8002759e-02  -3.6740709e-01   2.3143115e-02   2.9265194e-01   3.6856429e-01   1.4966724e-01   2.2230840e-01  -3.6561187e-01  -3.0273279e-01  -1.5063623e-01  -1.1574752e-01  -4.8690732e-01  -6.3054805e-01  -7.1008924e-02  -3.0876213e-01  -5.3259752e-01  -5.4269181e-01   5.8569398e-03  -3.5527433e-01  -2.2358484e-01  -3.0165357e-01  -2.0991457e-01  -3.9858431e-02  -4.0435873e-01  -4.3638615e-01  -5.8297624e-01  -5.9400632e-01  -4.9996783e-02  -3.3407894e-02  -3.6314924e-01  -3.6864406e-02  -4.7821408e-01  -1.9192668e-01   8.8790805e-03   1.0714968e-01   4.0196379e-01   4.6206482e-01  -4.0046785e-01  -1.2397225e-01   6.0746328e-01   7.1715103e-01  -9.2442344e-02  -1.7516255e-01  -1.1647330e-02  -1.3874993e-01   5.3208015e-01   6.0448556e-01  -6.6045558e-01  -7.0900983e-01  -5.9438043e-01  -5.9481672e-01  -2.5403084e-01  -2.1246192e-01  -5.2778184e-01  -4.6866837e-01  -1.2604488e-01  -3.1406148e-01  -4.6906005e-02  -2.0605586e-01   5.8190366e-01   6.5067470e-01   1.0000000e+00   4.1190038e-01   1.8176171e-01  -2.7734733e-01  -1.3873814e-01  -4.7711446e-01  -4.6451944e-02   3.2220715e-01   2.2650960e-01   3.2153846e-01   3.7953760e-01   4.1110866e-01   6.9431965e-01   6.8374034e-01   6.7024793e-01   7.6874840e-01   3.9750203e-01  -1.4736377e-03  -1.7868706e-01   3.9729160e-01   7.9067522e-01   1.6308460e-01   4.9073813e-01   6.9288845e-01
  -4.1366027e-01  -2.3008923e-01  -3.2408041e-01  -2.9193338e-01  -3.2343424e-02  -3.7636718e-03  -1.6011766e-01  -2.1952916e-01   6.2942698e-02  -9.9437786e-02  -4.2171990e-01  -3.2651772e-01  -1.7365633e-01  -2.1276632e-01  -2.7542770e-01  -3.7471531e-02  -2.0458418e-01  -1.9291321e-01  -8.3924287e-02  -1.5213277e-02  -1.1463611e-01   1.8815618e-02  -1.1673606e-01  -2.2724939e-01  -1.0271225e-01  -1.8621168e-01  -1.1248438e-01  -1.1818248e-01  -8.4856723e-02  -1.2366167e-01   1.5179582e-01   8.8213858e-02   3.1008935e-02   1.8214258e-01   1.4711997e-01   1.5170262e-01   3.1870515e-02   1.7729109e-01  -3.8569752e-01  -1.6457078e-01  -1.1494298e-01  -1.9932288e-01  -1.1156033e-01  -1.4283746e-01   2.8362147e-01   1.3103595e-01  -9.7039284e-02   1.6773036e-03   1.7236960e-01   2.8754331e-02   7.2096647e-02   6.5292888e-02   2.5239633e-01   2.0683778e-01  -2.0399569e-02   5.1353862e-02  -1.8875440e-01  -2.0375510e-01   4.0944254e-02   2.4181900e-01  -2.1830488e-01  -1.2368361e-01  -1.3447148e-01  -2.0777901e-02  -1.5500026e-01  -2.3225049e-01   4.8023567e-01   4.9134261e-01  -3.4170782e-02   2.1028711e-01   3.2838852e-01   3.4816315e-01  -5.7137226e-02  -2.6362955e-01  -7.2023662e-02  -3.4461021e-01   3.0019485e-01   4.0333880e-01  -2.3915996e-01  -2.4695041e-01  -1.2143728e-01  -9.7405107e-02  -5.3966774e-02   1.8154870e-02  -2.5332634e-01  -1.6000316e-01   6.3891229e-02  -1.2103885e-01  -6.2008390e-02  -4.8308642e-02   4.5719201e-01   7.0652199e-01   4.1190038e-01   1.0000000e+00   1.2174073e-01  -1.4695062e-01   1.4337204e-01  -1.3251350e-01   2.7214042e-01   4.6324039e-01   3.4386110e-01   7.3225993e-01   7.1570365e-03   3.0318818e-01   2.8816551e-01   1.2350598e-01   4.6993973e-01   4.3349975e-01   1.9024334e-01  -2.7928017e-02   1.0280105e-01   2.9070832e-01   1.0523681e-01  -6.1566759e-02  -4.7897929e-02   3.0771634e-01
  -1.3488452e-01  -1.5646755e-01   5.7369011e-02   2.3893812e-01   1.6479777e-01   2.4270680e-01   1.4012086e-01   1.7170066e-01   8.7527601e-02   1.1290804e-01  -6.7556959e-02  -2.6822882e-02  -8.6399360e-03  -1.1762625e-02   1.0823689e-01   1.3344334e-01  -8.8579761e-02  -1.2161895e-01  -5.7046478e-02   1.0055812e-01   1.6289148e-01   1.9485741e-01  -3.4154363e-02   8.7358656e-02   1.1770187e-01   1.6347550e-01   1.6805580e-01   2.4827280e-01  -1.5919069e-01  -7.7775226e-02  -1.6918811e-03   1.0410767e-01  -1.6460858e-01   4.0158830e-02   2.3721700e-01   2.8012210e-01   2.1124670e-01   2.4510618e-01   3.0969137e-01   2.0379955e-01   8.8354508e-02   9.6038767e-02   8.1408773e-02   1.5402580e-02  -1.1094537e-01  -1.5723141e-01   6.9475413e-02   1.1335364e-01   1.0042793e-02  -1.4671320e-01   1.0296816e-01  -2.0842619e-02  -1.0000140e-01  -2.0235842e-01   2.1729937e-01   2.3586016e-01  -1.8622503e-01  -2.6031598e-01   2.8202240e-02   2.2702530e-02  -1.6044805e-01  -4.4478277e-02  -1.5953082e-01  -2.7850965e-01   7.9105047e-02   1.8723415e-01   1.3080779e-01   1.1683142e-01  -4.1964459e-02  -6.7063807e-02   1.2341230e-01   5.5376729e-02   2.1524533e-01  -1.2017983e-02   2.5075537e-01   5.6273328e-02   2.0805588e-01   1.7963829e-01  -1.2655616e-02  -7.6659871e-02  -7.0692243e-02  -7.1160101e-02   7.6949687e-02   5.1991186e-02   2.2503230e-02   7.8930431e-02   1.8595306e-01   1.3555195e-01   2.2125504e-01   1.7368832e-01   3.0927794e-01   1.5634040e-01   1.8176171e-01   1.2174073e-01   1.0000000e+00   5.7887034e-01   6.7328229e-01   4.7508102e-01   3.4310265e-01   4.8763262e-01   2.3714972e-01   1.4012138e-01   9.6836646e-02   2.8472052e-01  -2.5832048e-02   8.1127253e-02  -1.4250195e-01  -8.7524867e-02   3.5372155e-01   5.8386062e-01   5.2568554e-01   5.5020388e-01   3.5812261e-01   1.8089841e-01   2.7955761e-02   2.0568860e-02
   1.9871763e-01   1.7273229e-01   1.6736914e-01   3.7903091e-01   1.2321473e-01   2.0317112e-01   2.1780348e-01   2.4051487e-01   5.8944039e-02   3.2375320e-02   5.7384968e-02   1.7319624e-01  -6.1785450e-02   4.8617692e-02   1.7793743e-01   5.9446418e-02   2.5443761e-01   1.6296542e-01   4.2352148e-03   1.3660753e-01   3.2281210e-01   2.8129001e-01  -1.1335830e-01   6.0617588e-02   3.7453887e-03   1.1028910e-01   2.0146392e-01   3.0420490e-01   9.4824223e-02   5.9774986e-02  -9.5572233e-02   7.7098073e-02   1.4964752e-01   1.3218968e-01   7.3433687e-02   1.0908007e-01   6.8271179e-02   7.7166825e-02   4.9305009e-01   2.6340341e-01   2.1336648e-01   1.7337219e-01   2.9128074e-01   3.8844101e-01   3.5418884e-02   1.1286224e-01   2.9360651e-01   3.5888079e-01   2.9110706e-02   1.0171963e-01   1.7596615e-01   1.5795001e-01   1.3664056e-01  -1.7906111e-01   3.2044080e-01   4.0181214e-01   1.5221793e-01   1.2915365e-01   3.7684455e-02   6.3911675e-02  -2.6304392e-04   7.6504834e-02   1.7711480e-01  -8.9483597e-03   1.1190485e-01   1.1545730e-01  -5.6505543e-02  -5.7709300e-02   1.8145367e-01  -1.9219752e-02  -1.2145509e-01  -2.7165421e-01   1.8289748e-01   1.4378211e-01   1.2238593e-01   1.1341041e-01  -1.5327494e-01  -2.0450333e-01   4.6074528e-01   3.4551383e-01   4.3650121e-01   3.5314515e-01   2.3300956e-01   7.5522114e-02   4.7402318e-01   4.9735032e-01   1.7737686e-02   1.4564186e-01   1.8850386e-01   3.5491886e-01  -1.2975671e-02  -2.1151819e-01  -2.7734733e-01  -1.4695062e-01   5.7887034e-01   1.0000000e+00   5.8190774e-01   6.7092075e-01   3.0080582e-01   2.0411155e-01   6.4785433e-02  -4.0546710e-03  -5.5857404e-02   2.0791491e-02  -3.4793708e-01  -2.5939567e-01  -4.0891455e-01  -4.4839968e-01   8.8768562e-02   5.5829910e-01   5.5104547e-01   1.9366108e-01  -7.4687238e-02   5.6358344e-02  -1.7141694e-01  -3.4317029e-01
   2.3599378e-01   3.0819982e-01   1.2270667e-01   3.4957781e-01   1.5184232e-01   2.1705702e-01   5.3319570e-02   1.8285527e-01   1.1139885e-02   4.9594996e-02   4.8275768e-02   1.6425591e-01   3.0264876e-02   7.1717205e-02   2.2244881e-01   2.4668292e-01   2.7546342e-01   2.7718872e-01   1.0235678e-01   2.1580331e-01   1.8227056e-01   2.1353001e-01   1.8637608e-02   7.0208787e-02   8.6646677e-02   1.3336478e-01   1.8119701e-01   2.6734310e-01   1.9728796e-02   2.1721925e-02  -4.1569096e-02   6.3405668e-03   1.3205376e-01   8.4792379e-02   5.0328748e-02   2.0685256e-02   1.3730202e-01   2.0417806e-01   3.5706999e-01   2.4877271e-01   1.8147211e-01   1.3548200e-01   3.0586990e-01   2.8950233e-01   4.9904956e-02   4.4234239e-02   3.7706436e-01   3.8146265e-01   1.2735413e-02   7.5376442e-02   2.0527354e-01   1.5912755e-01   1.1560925e-01  -1.0307073e-01   4.0774050e-01   4.5104397e-01   2.7780048e-01   1.9945772e-01   5.9074988e-02   1.6021690e-01   1.0889081e-01   8.1149717e-02   2.2402496e-01   4.8269569e-02   2.2400817e-02   8.7251701e-02  -3.6190358e-03  -2.8745176e-02   2.2870493e-01   1.3841238e-01  -6.0438499e-02  -1.8405525e-01   2.6652477e-01   1.1573337e-01   2.1017486e-01   1.2791889e-01  -2.9383968e-02  -5.1665681e-02   2.1051093e-01   2.1133923e-01   2.4116441e-01   2.3243661e-01   1.4965614e-01   1.6269815e-01   2.2979792e-01   2.9572997e-01   1.7488484e-01   1.2462936e-01   2.0018149e-01   2.7226111e-01   1.5217583e-01  -1.8297276e-02  -1.3873814e-01   1.4337204e-01   6.7328229e-01   5.8190774e-01   1.0000000e+00   7.5817557e-01   5.9538300e-01   5.8156539e-01   4.5072867e-01   9.6269381e-02  -9.9760616e-03   1.4819720e-01  -3.6423118e-01  -2.8745345e-01  -2.1487823e-01  -2.6938979e-01   9.8588128e-02   5.5180309e-01   7.4867411e-01   5.0003737e-01   7.9751562e-02   5.8588606e-02  -2.5782176e-01  -2.6864508e-01
   5.5278615e-01   5.3169815e-01   2.2158361e-01   4.2642755e-01  -2.9255889e-02   2.7133614e-01   4.4887596e-02   1.8901577e-01  -1.7697466e-01   3.3204673e-02   3.1720916e-01   2.7643859e-01   1.1350084e-01   1.0900919e-01   3.3047706e-01   2.7833627e-01   5.0585063e-01   4.5876760e-01   2.5138357e-01   3.8180687e-01   2.5588030e-01   3.0453057e-01  -4.1901205e-02   3.1965193e-02   4.3182543e-02   1.3026490e-01   2.2039794e-01   3.6727581e-01   6.1392490e-02   5.9287568e-02  -1.9528629e-01  -1.1130960e-01   3.4511351e-01   8.9319738e-02  -4.9742065e-02  -9.9751810e-02   1.1356757e-02   4.6469404e-02   4.4149914e-01   3.9032219e-01   1.4716894e-01   2.4329977e-01   5.5118669e-01   6.0077571e-01   4.2926617e-02   1.1724214e-01   5.7461249e-01   6.3155924e-01   3.0555376e-02   1.4997998e-01   2.8853138e-01   3.6653122e-01   8.7028587e-02  -2.0720239e-01   4.6254670e-01   5.6984320e-01   5.0123864e-01   4.4094546e-01   1.8127759e-02   1.0069903e-01   1.5608908e-01   5.5957056e-02   3.5234217e-01   7.5601013e-02  -6.8432697e-03   1.1715916e-02  -2.1418823e-01  -2.4521329e-01   4.5675620e-01   2.3337714e-01  -3.9010282e-01  -4.8922056e-01   2.3606155e-01   1.3585152e-01   1.4278491e-01   1.5652852e-01  -2.8239096e-01  -3.6276122e-01   5.1117946e-01   4.9825713e-01   4.8122667e-01   4.5939723e-01   2.3883924e-01   1.7291003e-01   4.6579565e-01   4.5375332e-01   9.8078289e-02   2.4286670e-01   8.1904752e-02   2.6651463e-01  -1.4185713e-01  -3.2303719e-01  -4.7711446e-01  -1.3251350e-01   4.7508102e-01   6.7092075e-01   7.5817557e-01   1.0000000e+00   5.2150651e-01   3.7760917e-01   1.9543333e-01  -1.3329449e-01  -1.8376608e-01  -1.2535590e-02  -5.8394591e-01  -5.4784582e-01  -4.9313793e-01  -5.4008466e-01  -9.9828779e-03   5.6441409e-01   7.4434761e-01   3.3680595e-01  -1.4812128e-01  -9.5390791e-03  -4.3472558e-01  -5.3097780e-01
   1.2872099e-01   2.7752334e-01  -1.8008712e-01  -1.4408274e-01   1.0609969e-01   7.1551656e-02  -1.6149616e-01  -1.1453249e-01  -5.4740115e-02  -6.2347182e-02   2.8208592e-02  -2.2295884e-02   7.7705699e-02   4.0807395e-03   4.4288055e-02   8.3291726e-02   3.7654001e-01   3.4387237e-01   1.4552483e-01   2.2015311e-01   1.3535996e-01   1.3549632e-01  -2.8231294e-01  -3.2894692e-01   8.5317183e-02   3.9963414e-02   1.7622567e-01   9.6850969e-02   1.9103731e-01   1.5892825e-01  -6.0878696e-02  -1.2530388e-01   3.0366576e-01   2.2380341e-01  -2.4269551e-02  -1.0748641e-02   2.0243404e-01   2.5614645e-01   1.4206481e-01   1.4130185e-01   2.1227157e-01   1.3453416e-01   4.4040372e-01   3.2416413e-01   4.2538147e-01   2.8064844e-01   4.0875750e-01   4.6607083e-01   3.7863370e-01   2.1176875e-01   3.4872948e-01   4.6638784e-01   2.5906442e-01   9.5970820e-02   4.0182656e-01   3.4728897e-01   3.0976266e-01   2.3899166e-01   1.3069914e-01   2.4493641e-01   3.4952348e-02  -2.4012952e-02   4.7446656e-01   2.0929578e-01  -3.0639862e-01  -3.1942686e-01   1.7371018e-01   2.0056458e-01   1.9771406e-01   1.9620837e-01  -7.5849499e-03  -1.4752699e-01   2.9379223e-01   2.6016311e-01   1.3582510e-01   1.3572193e-01   1.5203561e-01   3.4315488e-02   2.0663537e-01   2.4593719e-01   3.9791262e-01   4.5039237e-01   1.0440115e-01   3.8969314e-01   1.4013146e-01   2.3637050e-01   2.2675233e-01   1.0854872e-01   7.3876874e-03   3.0232806e-02   4.3352609e-01   2.7728552e-01  -4.6451944e-02   2.7214042e-01   3.4310265e-01   3.0080582e-01   5.9538300e-01   5.2150651e-01   1.0000000e+00   7.0467125e-01   3.1308192e-01   1.1139441e-01   5.2509305e-02   1.0120225e-01  -1.6794841e-01  -1.9272385e-01  -1.1125343e-01  -1.4225646e-01   9.5541794e-02   3.5623415e-01   5.9717563e-01   5.6213259e-01   9.8225973e-02   5.6710762e-02  -1.6998760e-01  -1.2567828e-01
  -5.9109707e-02  -1.0609766e-01  -7.6458567e-03   7.5644661e-02   9.0425249e-02   7.2507177e-02   1.2852893e-01   9.9016894e-02   8.9845064e-02   3.3304249e-02   5.7498122e-02   7.7051365e-02   9.4125364e-02   1.0657442e-01  -2.8897437e-02   1.3550798e-01  -7.5104910e-02   2.5948939e-02   1.8159116e-01   1.3500424e-01  -4.0912908e-02  -4.6933889e-02  -8.6742231e-03  -5.7233844e-02  -1.6866461e-02   2.7579275e-02   1.8328293e-02  -1.6110105e-02   2.9008327e-02   4.4445238e-02   5.4349414e-02   6.7961014e-03   4.7713758e-02   1.9375434e-01   2.4718069e-01   2.7054304e-01   1.8670984e-01   2.8918653e-01   1.8470085e-02  -2.5384235e-02   1.0740132e-01   2.6582918e-02   6.5579169e-02  -5.6274301e-02   4.7850791e-02  -9.5123719e-02  -9.3636393e-03   7.0811654e-02   2.2616805e-01  -7.7331695e-02   2.5369058e-01   2.8921233e-01   7.2108452e-02  -5.9469540e-02   1.4805445e-01   1.3974716e-01  -1.1548081e-01  -1.9887233e-01   1.4567488e-01   1.9898001e-01  -2.1139770e-02   1.0367941e-01   1.7703737e-01   5.9779943e-02  -5.7016231e-02   3.9781337e-02   3.7291806e-01   3.7362102e-01  -1.0919546e-01  -4.8965066e-02   2.2601931e-01   1.7749752e-01   3.3506602e-01   1.7775988e-01   2.9513395e-01   1.2615313e-01   4.1658017e-01   3.6562059e-01  -2.1652326e-01  -2.2136703e-01  -1.7182768e-02  -4.0941944e-03   1.3789512e-01   1.7932624e-01  -1.0263073e-02   4.5709642e-02   1.8232475e-01  -8.3012204e-02   5.1076898e-02   9.7156238e-02   6.0572749e-01   4.9613016e-01   3.2220715e-01   4.6324039e-01   4.8763262e-01   2.0411155e-01   5.8156539e-01   3.7760917e-01   7.0467125e-01   1.0000000e+00   4.2505024e-01   3.1873660e-01   2.8382944e-01   3.9341557e-01   7.5488141e-02   4.8293260e-02   1.6400954e-01   1.9362876e-01   1.8961635e-01   4.7525696e-01   5.5500445e-01   7.5918665e-01   4.4510215e-01   1.5841823e-01   3.6636483e-02   1.2458878e-01
  -1.0635628e-01  -2.7881836e-02  -1.2884758e-01   8.3658573e-02   9.7777517e-02   2.8992402e-02  -2.0905903e-01   5.5208860e-02   2.0341743e-01   2.4586964e-02  -7.8429504e-02   1.2230445e-01  -2.6156121e-02  -1.6957462e-02   9.2786640e-02   2.1617339e-01   1.7511567e-02   6.8047435e-02  -7.9370737e-02  -1.9530659e-02  -1.0262581e-01  -1.3950891e-01   7.9724291e-02   3.5345256e-02  -3.3816386e-02  -5.3093174e-03  -8.8752740e-02  -7.8606993e-02  -4.9017218e-03   6.8814769e-03   7.2084845e-02   5.4790936e-02  -1.0555236e-02   7.0729666e-02   1.8458111e-01   1.6090569e-01   2.6641526e-01   2.5642418e-01  -4.1227721e-02   3.6989131e-02   2.0120735e-01   8.9218026e-02  -9.0673737e-02  -1.1169922e-01   2.1647511e-02  -5.4102510e-02  -3.3429751e-02  -1.9606651e-02   1.7030893e-02   1.4231181e-02   1.0822801e-01   3.8320663e-02   3.7863353e-02   1.3508827e-02  -1.1777907e-01  -4.8676012e-02  -4.0666995e-02  -1.1498971e-01   6.7809716e-03   2.6103041e-01   3.7281235e-02   2.2944108e-01   1.1098958e-01   9.8104144e-02   6.2356506e-02   1.1615708e-01   2.0287670e-01   2.4727679e-01  -5.0282161e-02   5.8454875e-02   9.0409081e-02   1.1556859e-01   2.6213875e-01   9.4139888e-02   2.1912865e-01   1.0657536e-01   1.1653183e-01   1.6448361e-01  -1.9434649e-01  -1.7129003e-01  -9.3458600e-02  -5.6658913e-02   7.7829960e-02   1.0079404e-01  -2.7394078e-02   2.8435795e-02   4.7982452e-02  -9.7051651e-03  -4.6176184e-02   6.1143135e-02   3.7876354e-01   1.8655993e-01   2.2650960e-01   3.4386110e-01   2.3714972e-01   6.4785433e-02   4.5072867e-01   1.9543333e-01   3.1308192e-01   4.2505024e-01   1.0000000e+00   1.8326330e-01   2.6782679e-01   1.2082275e-01  -2.0043190e-02   1.0200663e-01   3.2187785e-01   1.8869094e-01   1.2006469e-01   2.2263772e-01   3.5015330e-01   4.0073466e-01   1.9743639e-01   1.1201678e-01   2.5555863e-02   3.8830664e-02
  -2.8893872e-01  -1.5525522e-01  -7.2957541e-02  -4.5320007e-02  -1.8420227e-02  -1.3097349e-01   1.7650477e-01  -1.9578426e-03   1.8479396e-01  -2.0742530e-02  -3.2145701e-01  -2.9531625e-01  -1.2708014e-01  -1.0963810e-01  -1.1524939e-01   8.0595284e-03  -2.3190594e-01  -2.1648725e-01  -1.8990001e-01  -7.7932097e-02  -1.1899033e-01  -1.3832801e-02  -5.9345169e-02  -1.0531317e-02  -1.6846025e-01  -1.4012474e-01  -1.3082904e-01  -1.1018803e-01  -6.3074358e-02  -9.5375747e-02   1.3789652e-01   1.4066888e-01  -5.9615563e-02   1.1170373e-01   1.8299225e-01   1.8996121e-01  -6.0958216e-02   6.1387809e-02  -2.5926981e-01  -1.6284113e-01  -5.7125949e-02  -1.1553563e-01  -1.0684991e-01  -1.1495582e-01   1.5836747e-01   3.7623564e-02  -4.1538761e-02  -6.0690748e-02   1.5050041e-01   4.1244601e-02   1.0688828e-01   2.6622095e-02   2.5355956e-01   2.0328365e-01   1.3447571e-01   1.4773076e-01  -1.4622563e-01  -1.1102027e-01   2.0171504e-01   2.0764733e-01  -1.1020916e-01  -9.1859203e-02  -1.8533616e-01  -1.1281444e-01   4.0309913e-02   1.5077446e-02   3.2181995e-01   2.7428946e-01  -4.3337516e-02   6.6033402e-02   2.5938563e-01   3.1984971e-01   6.7909542e-02  -1.3944442e-01   7.4601870e-02  -1.2655511e-01   2.5915381e-01   3.3481851e-01  -1.3454418e-01  -2.2574520e-01  -6.0398007e-02  -1.2121837e-01  -6.4193450e-02  -7.0814880e-02  -1.2263555e-01  -1.4527606e-02   1.6029703e-02  -1.3389666e-01   2.5575091e-01   2.6598052e-01   2.7103008e-01   4.0918835e-01   3.2153846e-01   7.3225993e-01   1.4012138e-01  -4.0546710e-03   9.6269381e-02  -1.3329449e-01   1.1139441e-01   3.1873660e-01   1.8326330e-01   1.0000000e+00   3.2401453e-02   6.0700606e-01   1.3244095e-01   8.1267781e-04   2.9338696e-01   2.3293022e-01   5.6695270e-02  -7.4977163e-02  -4.3384991e-02   1.7559274e-01   8.2064855e-02   1.9033255e-01  -4.3709938e-02   1.3278498e-01
  -1.3997243e-01  -2.5029586e-01   1.1329096e-01   5.1140016e-03  -2.3891864e-02  -3.9007405e-01   4.4042865e-02   1.0454407e-01   1.9222704e-01  -6.4356676e-02   1.0369890e-01   1.5131624e-01  -2.4012765e-02   1.6277489e-01  -1.0677951e-01  -7.1769128e-03  -3.0832942e-01  -1.3787496e-01   1.1418892e-01   9.4433322e-02  -3.5756512e-01  -5.3429146e-01   1.4391005e-01   2.0425335e-01  -9.9830261e-02  -3.0722289e-02  -3.0851905e-01  -3.7890760e-01  -8.8959250e-02   1.7501813e-02   1.0708025e-01   1.4314862e-01  -1.8937745e-01   1.4971091e-02   2.8674785e-01   2.8833974e-01   8.7564100e-02   2.8193293e-02   1.2896832e-02  -1.8292106e-01   1.5351806e-01  -3.5740792e-02  -2.2174528e-01  -3.0823247e-01  -9.5780188e-02  -1.1610243e-01  -2.9818716e-01  -2.5655105e-01   4.9520213e-02  -1.5474536e-01   5.4230177e-02  -1.9047996e-02  -6.2121080e-02   1.5256243e-01  -1.2905316e-01  -2.1095738e-01  -2.9556943e-01  -2.8285314e-01  -9.1656353e-02  -2.2596272e-01  -2.1370311e-01   2.9047086e-02  -6.2809760e-02   1.1196159e-02  -1.9689748e-02   1.6519033e-01   5.1739516e-02   1.0160985e-01  -2.4728535e-01  -1.8487303e-01   1.7163712e-01   1.9953102e-01   1.9562625e-01   2.3267651e-01   2.0767604e-01   2.4408723e-01   4.0455120e-01   3.6053575e-01  -4.0673690e-01  -3.7130067e-01  -3.4316824e-01  -3.2849399e-01  -3.6329529e-02   1.0680363e-02  -1.3833685e-01  -9.3500999e-02  -1.4645725e-02  -2.2077098e-01   1.5092427e-01   7.7235279e-02   4.3920338e-01   1.9342882e-01   3.7953760e-01   7.1570365e-03   9.6836646e-02  -5.5857404e-02  -9.9760616e-03  -1.8376608e-01   5.2509305e-02   2.8382944e-01   2.6782679e-01   3.2401453e-02   1.0000000e+00   4.3527506e-01   3.2357431e-01   3.7573811e-01   2.9382712e-01   2.9057318e-01   3.5454987e-02   1.5651578e-01   7.3662632e-02   3.3279883e-01   4.7341801e-01   5.5195570e-01   4.6742689e-01   3.0536281e-01
  -2.9006162e-02  -1.0804053e-01   1.6599102e-01   2.1107884e-01  -1.6910301e-01  -1.9749147e-01   3.5856418e-01   2.4684142e-01   1.4388292e-01   8.0359227e-02   6.2215102e-03   9.3081163e-03   8.6120045e-02   1.3135589e-01   5.4395721e-02   1.2135477e-01  -3.0724543e-01  -1.5481410e-01  -1.0771609e-01   1.9346953e-02  -3.1719051e-01  -2.2820247e-01   4.4338898e-02   2.0504464e-01  -2.7586505e-01  -1.8097755e-01  -2.9013806e-01  -1.8917836e-01  -1.6114189e-01  -9.7636060e-02  -2.4034318e-02   3.3348930e-02  -2.2753747e-01  -2.4568808e-02   1.3651596e-01   1.6661191e-01  -2.8544817e-02   3.1819140e-02  -8.6575089e-02  -1.4342827e-01   5.7917188e-02  -1.1373912e-01  -6.5514598e-02  -1.3087064e-01  -7.3998696e-02  -1.4289761e-01  -5.8560488e-02  -1.1441646e-01   7.7051549e-02  -1.1857627e-01   8.8526506e-02   5.8611067e-02   1.1622225e-02   1.4006303e-01   1.4813919e-01   1.3637194e-01  -1.6340389e-01  -1.3279050e-01   1.4302399e-01  -8.0270508e-02  -1.2173156e-01  -3.2754797e-02  -2.0049470e-01  -1.3114276e-01   4.2041941e-02   1.6780907e-01   2.6523695e-02  -1.2443527e-02  -9.6052842e-02  -1.3596619e-01   1.8435040e-01   2.9005135e-01   6.7221743e-02  -1.7406352e-02   1.0709558e-01   1.3570659e-01   3.3676593e-01   3.2319641e-01  -2.6153839e-01  -3.0234434e-01  -2.2539920e-01  -2.6979302e-01  -1.0702700e-01  -2.0503318e-01  -1.5471872e-01  -4.5217039e-02  -6.0190864e-02  -2.9653937e-01   3.4624345e-01   3.7756356e-01   2.4901715e-01   1.1679441e-01   4.1110866e-01   3.0318818e-01   2.8472052e-01   2.0791491e-02   1.4819720e-01  -1.2535590e-02   1.0120225e-01   3.9341557e-01   1.2082275e-01   6.0700606e-01   4.3527506e-01   1.0000000e+00   1.5614396e-01   1.9626156e-01   2.1883776e-01   2.1609868e-01   8.2308992e-02   1.3957290e-01   3.7652933e-02   3.4347860e-01   4.3478306e-01   5.2907379e-01   2.5366595e-01   1.2731879e-01
  -6.0462030e-01  -5.8601117e-01  -3.3967570e-01  -5.5028457e-01   6.4635762e-02  -1.5040786e-01  -1.2305198e-01  -2.8388572e-01   5.8226030e-02  -1.6032286e-01  -4.0745755e-01  -2.7710396e-01  -1.9896622e-01  -2.0754327e-01  -5.4375466e-01  -4.0984611e-01  -5.6479328e-01  -4.3902417e-01  -1.3722966e-01  -2.4049907e-01  -1.9990690e-01  -2.8213792e-01  -2.0173025e-01  -3.0623285e-01   3.3000055e-02  -1.3419609e-01  -1.1413662e-01  -3.0174308e-01  -2.4991146e-01  -7.0466959e-02   4.5463633e-02  -4.8931145e-02  -3.2037260e-01  -6.6798238e-02   8.2166457e-02   1.3965417e-01   1.0269052e-01   2.2175822e-01  -3.5327454e-01  -2.8264172e-01  -1.6691209e-01  -1.2481770e-01  -5.6878280e-01  -6.5210387e-01  -5.5288144e-02  -2.4179155e-01  -6.1679588e-01  -5.8232486e-01   1.3647196e-02  -3.0876326e-01  -2.8472522e-01  -3.2520326e-01  -1.1808909e-01   4.2644207e-02  -3.4914250e-01  -3.9868719e-01  -5.9711962e-01  -5.7345539e-01  -1.9708298e-01  -1.7937837e-01  -4.3536767e-01  -2.3202868e-01  -4.0262689e-01  -1.3039304e-01  -2.7602505e-01  -2.4897794e-01   3.8255689e-01   4.2589214e-01  -4.4101168e-01  -1.6798856e-01   6.1503314e-01   6.3468355e-01  -2.4767417e-01  -1.8059857e-01  -2.0092373e-01  -2.9307449e-01   5.2219962e-01   5.8428655e-01  -5.8503684e-01  -5.6148103e-01  -5.3432431e-01  -4.5985241e-01  -4.1646321e-01  -2.0503790e-01  -5.9128373e-01  -4.4781358e-01  -1.7294048e-01  -2.8500934e-01  -1.6662143e-01  -4.3411166e-01   4.2136952e-01   6.2486727e-01   6.9431965e-01   2.8816551e-01  -2.5832048e-02  -3.4793708e-01  -3.6423118e-01  -5.8394591e-01  -1.6794841e-01   7.5488141e-02  -2.0043190e-02   1.3244095e-01   3.2357431e-01   1.5614396e-01   1.0000000e+00   8.0733889e-01   6.8233381e-01   7.9658085e-01   4.4830499e-01  -1.3972579e-01  -3.3927019e-01   1.7041645e-01   4.9741034e-01   6.6446009e-02   6.6964930e-01   9.4135340e-01
  -5.7490554e-01  -6.7547563e-01  -1.5070868e-01  -3.2292096e-01   2.1359791e-01   3.3790207e-02   3.1978495e-02  -1.1598287e-01   1.9531069e-01   3.7293182e-03  -2.4201148e-01  -1.0965318e-01  -3.9882444e-02  -6.1547457e-02  -2.5918936e-01  -2.0806089e-01  -4.8845270e-01  -4.2770005e-01  -1.3399804e-01  -2.6145693e-01  -5.4129792e-02  -1.3510425e-01   4.6916323e-02  -1.2225220e-02   1.4351756e-01   4.2308062e-02  -2.9508454e-03  -1.1185203e-01  -1.1232516e-01   2.8630998e-02   2.0735759e-01   1.2913503e-01  -2.9472456e-01   2.5130764e-02   1.6596275e-01   2.6709095e-01   2.3849776e-01   2.2325878e-01  -1.8299509e-01  -1.5757680e-01   9.9946391e-03   6.7804985e-03  -5.2492723e-01  -6.2620440e-01  -1.7293056e-01  -3.3283124e-01  -5.7203587e-01  -5.8888720e-01  -1.4314988e-02  -3.6363082e-01  -2.2227679e-01  -3.7286019e-01  -2.1012847e-01  -5.6372426e-02  -3.5084218e-01  -4.4910995e-01  -6.4658602e-01  -6.5885762e-01  -7.3984709e-02  -1.8773626e-01  -2.7564969e-01  -4.5007499e-02  -3.5335266e-01  -7.5550690e-02   8.8157408e-05  -1.3185078e-02   3.7173010e-01   3.6099616e-01  -5.3798347e-01  -3.7386978e-01   5.6326428e-01   5.7224790e-01  -8.3432100e-02  -5.0225309e-02  -1.9704832e-02  -1.3019265e-01   4.9280384e-01   4.9876543e-01  -5.4438941e-01  -5.3577619e-01  -5.0356356e-01  -4.5239790e-01  -1.6985798e-01  -1.3720541e-01  -4.2211502e-01  -3.7118225e-01   2.4203095e-02  -1.6209784e-01  -6.0967643e-03  -3.1132292e-01   4.2325499e-01   4.4399756e-01   6.8374034e-01   1.2350598e-01   8.1127253e-02  -2.5939567e-01  -2.8745345e-01  -5.4784582e-01  -1.9272385e-01   4.8293260e-02   1.0200663e-01   8.1267781e-04   3.7573811e-01   1.9626156e-01   8.0733889e-01   1.0000000e+00   6.0768581e-01   6.8091708e-01   4.4075936e-01  -6.6322466e-02  -2.9269622e-01   1.7888708e-01   5.7734660e-01   1.1130049e-01   8.0278261e-01   8.0864540e-01
  -4.5488207e-01  -3.9715279e-01  -3.5940525e-01  -3.6029382e-01  -1.5129467e-01  -3.1222378e-01  -1.7265344e-01  -1.2050279e-01   3.8433728e-02  -1.6702183e-01  -3.7624456e-01  -7.9805379e-02  -1.5203586e-01  -1.0292714e-01  -4.5360011e-01  -2.5962073e-01  -4.5210038e-01  -2.5436924e-01  -1.9022489e-01  -2.0350887e-01  -3.6778446e-01  -4.0850901e-01  -1.2027417e-01  -2.0779672e-01  -2.2649578e-01  -3.6816354e-01  -3.5443121e-01  -4.7203264e-01  -1.6258574e-01  -4.7825577e-02  -3.0856657e-02  -8.7732046e-02  -1.8676281e-01  -4.4482799e-03   3.0242878e-02   8.2364333e-02   1.2899964e-01   2.8834000e-01  -4.2322436e-01  -3.4239117e-01  -1.4804453e-01  -9.4171211e-02  -5.1225940e-01  -5.6063028e-01   4.2830046e-02  -1.1510057e-01  -5.1801414e-01  -4.8162666e-01  -9.0729435e-02  -1.9440755e-01  -2.5990787e-01  -2.8459479e-01  -7.5835252e-02   6.4759465e-02  -4.0710269e-01  -3.6853599e-01  -3.7007402e-01  -3.8468268e-01  -1.2943456e-01   4.6848187e-02  -2.3638842e-01   2.9968152e-03  -2.5323332e-01   5.4089429e-02  -2.4108168e-01  -1.9432120e-01   3.2982979e-01   3.8967941e-01  -2.4784989e-01   7.4160286e-02   5.0581834e-01   6.3696752e-01  -1.1341854e-01  -9.8115284e-02  -9.5459777e-02  -2.3631273e-01   3.8181545e-01   5.1416386e-01  -5.7930188e-01  -5.2408588e-01  -4.5293309e-01  -4.1769460e-01  -3.1265931e-01  -1.9771591e-01  -4.6882573e-01  -3.5072030e-01  -2.0040262e-01  -3.6355121e-01  -1.1503659e-01  -2.5395941e-01   3.8541779e-01   5.5614198e-01   6.7024793e-01   4.6993973e-01  -1.4250195e-01  -4.0891455e-01  -2.1487823e-01  -4.9313793e-01  -1.1125343e-01   1.6400954e-01   3.2187785e-01   2.9338696e-01   2.9382712e-01   2.1883776e-01   6.8233381e-01   6.0768581e-01   1.0000000e+00   8.9644370e-01   3.5110300e-01  -2.2314147e-01  -2.7166792e-01   1.4264950e-01   4.4752548e-01  -5.4039018e-02   3.7979085e-01   6.8878092e-01
  -5.0732144e-01  -4.9056343e-01  -3.1944256e-01  -3.7006177e-01  -1.3540909e-01  -2.2420840e-01  -1.3022754e-01  -1.7144331e-01   8.6332886e-03  -1.2648346e-01  -3.6711949e-01  -1.6963686e-01  -2.1675410e-01  -1.8367271e-01  -5.5155338e-01  -3.2541444e-01  -5.6351892e-01  -3.3352668e-01  -1.2800167e-01  -1.7920613e-01  -3.8114927e-01  -3.8854178e-01  -9.0894588e-02  -1.9562772e-01  -1.5518561e-01  -2.7852861e-01  -3.2032511e-01  -4.3470388e-01  -2.6861754e-01  -1.1894933e-01  -1.8803082e-02  -8.2804560e-02  -3.0577763e-01  -8.1128490e-02   8.8359584e-02   1.5459195e-01   1.4864604e-01   3.0031036e-01  -4.4824589e-01  -2.9144200e-01  -2.0379633e-01  -1.1602468e-01  -5.6312914e-01  -6.4899525e-01  -7.9833486e-02  -2.6695896e-01  -6.0895779e-01  -5.7229549e-01  -6.5981763e-02  -3.2384961e-01  -2.9137765e-01  -3.3556790e-01  -1.6119480e-01   1.0260377e-02  -4.7039475e-01  -4.2474288e-01  -4.6745024e-01  -5.0778263e-01  -1.4427166e-01  -3.6732803e-02  -3.2030090e-01  -1.0035921e-01  -4.0222007e-01  -1.1869412e-01  -2.4281744e-01  -1.4259718e-01   3.8636346e-01   4.4091487e-01  -3.0187577e-01  -5.9968584e-03   5.8880988e-01   7.1185668e-01  -1.7991193e-01  -1.4872904e-01  -1.2459196e-01  -2.4298256e-01   4.6329622e-01   6.0155818e-01  -6.9402930e-01  -6.2967642e-01  -5.8735647e-01  -5.3219395e-01  -4.1694272e-01  -2.7042622e-01  -5.8196416e-01  -5.1060592e-01  -2.3200128e-01  -3.4677856e-01  -2.0424445e-01  -3.5903756e-01   4.6717174e-01   6.3014478e-01   7.6874840e-01   4.3349975e-01  -8.7524867e-02  -4.4839968e-01  -2.6938979e-01  -5.4008466e-01  -1.4225646e-01   1.9362876e-01   1.8869094e-01   2.3293022e-01   2.9057318e-01   2.1609868e-01   7.9658085e-01   6.8091708e-01   8.9644370e-01   1.0000000e+00   4.2514358e-01  -1.8951255e-01  -3.1233193e-01   2.6312485e-01   5.6364247e-01  -9.0829482e-02   4.1343060e-01   8.1305292e-01
  -2.9433581e-01  -2.8176110e-01  -1.6748681e-01  -2.2485280e-01   1.7885737e-01   1.3561070e-01  -6.4692500e-02  -2.0606010e-01   9.4955724e-02  -7.0774559e-02  -2.3233806e-01  -1.4316487e-01  -1.4651955e-01  -3.2736652e-01  -2.2352854e-01  -2.6641493e-01  -2.0295008e-01  -1.3690885e-01   1.4129897e-03   7.9184966e-02   6.1675680e-02   3.7222146e-02  -1.5089420e-01  -2.0992836e-01   8.4511556e-02   5.5596296e-02   1.0148874e-01   6.4206458e-02  -1.7318117e-01   4.0769419e-02   1.0407844e-02  -5.6484520e-02  -8.4602604e-02  -2.1624797e-02   7.5270898e-02   1.8333669e-01   2.2117974e-01   2.3797888e-01  -1.2606939e-01   1.4091411e-01  -2.0188994e-01   1.7877817e-01  -1.5912999e-01  -2.3753147e-01  -6.0358421e-02  -2.2241052e-01  -2.3348645e-01  -1.9359602e-01   9.4025205e-02  -2.7929640e-01  -4.7690067e-02  -2.2540502e-01  -8.4003518e-02  -1.5855352e-01  -1.6617511e-01  -1.9494397e-01  -2.7471186e-01  -3.3148680e-01  -1.8341960e-01  -1.9941915e-01  -4.3869226e-01  -2.9712071e-01  -2.5247292e-01  -1.8293766e-01  -1.7378123e-01  -2.2490945e-01   2.5014778e-01   2.1042978e-01  -9.2064369e-02  -1.8511784e-02   2.9575086e-01   3.4870456e-01   3.6642614e-02  -9.3191908e-02   8.5438499e-02  -2.2592089e-02   3.9591497e-01   4.1386306e-01  -2.8536166e-01  -2.9584370e-01  -2.4282376e-01  -2.2486579e-01  -2.0759366e-01  -7.5055069e-02  -2.5747928e-01  -2.2063600e-01   2.9961959e-02  -2.3802391e-02  -1.8061266e-01  -2.9960399e-01   3.1850689e-01   3.8239886e-01   3.9750203e-01   1.9024334e-01   3.5372155e-01   8.8768562e-02   9.8588128e-02  -9.9828779e-03   9.5541794e-02   1.8961635e-01   1.2006469e-01   5.6695270e-02   3.5454987e-02   8.2308992e-02   4.4830499e-01   4.4075936e-01   3.5110300e-01   4.2514358e-01   1.0000000e+00   2.2037151e-01   9.8660097e-02   3.7389717e-01   4.2019668e-01   7.3746191e-02   3.5978652e-01   5.6033084e-01
   2.0469915e-01   1.0587650e-01   8.4448401e-02   2.0219125e-01   1.1145834e-01   2.1680776e-01   4.8165701e-02   1.1613033e-01  -1.6753401e-02   7.6496499e-02   2.6709914e-01   2.5711264e-01   5.1352758e-02   8.5216292e-02   1.3752252e-01   1.2712359e-01   1.6695224e-01   2.4059252e-01   3.3866745e-01   3.9695334e-01   9.9162442e-02   2.0063272e-02  -1.2076903e-02   4.3431408e-02   1.0741777e-01   2.0921010e-01   1.3551429e-01   1.8068977e-01   2.5912785e-03   9.5904557e-02  -1.5343369e-01  -9.6921157e-02   4.9407696e-02   4.6255581e-02   5.2777669e-02   8.2477327e-02  -1.4033129e-02  -3.1558406e-02   3.3735682e-01  -4.2470600e-03   8.7640684e-02   5.1848389e-02   2.2623282e-01   1.6462223e-01  -1.5768685e-01  -1.3911041e-01   8.8957895e-02   2.0738390e-01  -9.3857094e-02  -1.7219325e-01   1.6379397e-02   9.7282953e-02  -2.0009225e-01  -2.4824805e-01   1.0487859e-02   1.2082780e-02   9.0587663e-02   3.1842455e-03  -1.4594897e-01  -1.2972055e-01  -9.4790831e-02   3.5447855e-02   1.9005495e-01   1.9702331e-02  -1.8047972e-02   6.3396729e-02  -1.0834463e-01  -9.6985483e-02   1.9334993e-01   5.0376501e-02  -3.0706256e-02  -1.6630522e-01   1.6507555e-01   1.0812762e-01   5.0907012e-02   7.7046667e-02   1.1238417e-01   5.1214495e-02   6.7570670e-02   8.4509280e-02   1.0106380e-01   1.0439037e-01   1.9368316e-01  -2.2390417e-02   9.9682159e-02   1.7288633e-01  -1.2626898e-01  -1.1648472e-01  -1.5643531e-01  -5.7115745e-02   1.4238269e-01  -2.7837015e-02  -1.4736377e-03  -2.7928017e-02   5.8386062e-01   5.5829910e-01   5.5180309e-01   5.6441409e-01   3.5623415e-01   4.7525696e-01   2.2263772e-01  -7.4977163e-02   1.5651578e-01   1.3957290e-01  -1.3972579e-01  -6.6322466e-02  -2.2314147e-01  -1.8951255e-01   2.2037151e-01   1.0000000e+00   6.8179048e-01   5.9259275e-01   3.6077392e-01   6.7276710e-02  -6.9278309e-02  -1.3694476e-01
   2.3908843e-01   2.8188195e-01   6.1065859e-02   2.4479524e-01   7.2810256e-02   1.9438084e-01  -7.0850128e-02   1.1273816e-01   6.0577343e-02   6.6202985e-02   1.1229968e-01   1.3035599e-01   7.2193891e-02   1.0447211e-01   2.3845986e-01   2.6180148e-01   3.6178178e-01   3.1858625e-01   3.4364223e-01   4.5751965e-01   8.9687215e-02   1.1217451e-01  -2.8155885e-02  -8.4251417e-03   6.4374788e-02   2.1939796e-01   8.5157625e-02   2.0191996e-01   5.7529968e-02   1.4475056e-01   4.4888811e-03   5.4788472e-02   3.7164527e-01   3.0836296e-01   1.9578003e-01   1.7534466e-01   9.0069243e-02  -1.0085283e-02   2.6251579e-01   2.0926158e-01   1.5882270e-01   1.7375419e-01   5.1873515e-01   4.8222295e-01   1.6716401e-01   2.4775655e-01   4.6804524e-01   5.9820832e-01   6.6103618e-02   9.2692912e-02   2.5836450e-01   2.6614151e-01   7.3836912e-03  -8.7858026e-02   2.3899834e-01   3.2161532e-01   2.6395810e-01   1.7352271e-01  -3.1956021e-02   1.5248982e-02   3.5627060e-02   7.1740839e-02   2.9341670e-01   1.4867936e-01   4.0610036e-03   3.8381134e-02   7.2210879e-02   7.8273649e-02   3.1840341e-01   2.3162494e-01  -1.7684367e-01  -3.1454354e-01   2.5033870e-01   1.4073053e-01   1.2527755e-01   1.7154014e-01   7.9567836e-02  -1.4067792e-02   3.0501684e-01   3.2766791e-01   3.6350686e-01   3.7083715e-01   2.4923196e-01   2.0296473e-01   2.7997114e-01   3.0071336e-01   6.9076982e-02   1.1978458e-01  -1.6513298e-02   9.8589590e-02   1.2439811e-01   1.8195792e-02  -1.7868706e-01   1.0280105e-01   5.2568554e-01   5.5104547e-01   7.4867411e-01   7.4434761e-01   5.9717563e-01   5.5500445e-01   3.5015330e-01  -4.3384991e-02   7.3662632e-02   3.7652933e-02  -3.3927019e-01  -2.9269622e-01  -2.7166792e-01  -3.1233193e-01   9.8660097e-02   6.8179048e-01   1.0000000e+00   5.5268395e-01   9.9151724e-02   1.3480767e-01  -1.7578621e-01  -2.9058541e-01
  -7.0433906e-02  -2.5905587e-02  -9.7569678e-02   4.1837018e-02   1.5156476e-01   1.4099044e-01   5.0860131e-02   8.3646291e-02   1.6141230e-01   7.8990056e-02   5.3204397e-02   1.0268954e-01   4.5832963e-02   3.7952484e-02  -1.2104755e-02   1.2861237e-01  -5.4399547e-03   1.4069725e-01   3.2397062e-01   3.9561081e-01  -1.1072098e-01  -1.5029311e-01  -3.0759918e-02  -8.6916410e-02   8.6375264e-04   9.5319588e-02   4.5086953e-03  -2.5000949e-02  -2.8881512e-02   1.7350014e-01  -4.3785442e-02  -4.5324972e-02  -1.5573817e-02   1.3953884e-01   7.8199804e-02   1.5564114e-01   1.3393628e-01   2.2763216e-01   2.4615684e-02   1.8342995e-02  -1.9632867e-02   3.6046962e-02  -3.4262525e-03  -1.6888181e-01  -1.7375565e-01  -2.9351997e-01  -1.1286531e-01  -4.9046067e-03   1.9728194e-02  -3.3753371e-01   3.8157413e-02   2.3432795e-02  -1.9504516e-01  -1.3675411e-01  -3.0375433e-02  -5.4767413e-02  -8.9838082e-02  -2.0414919e-01  -1.6155578e-01  -6.7872010e-02  -1.9649070e-01  -1.3646526e-02   3.5653545e-02   1.4266776e-02  -1.1220227e-01  -3.0318989e-02   1.3846868e-01   1.7526857e-01   3.9444208e-02   4.1052271e-02   1.8426531e-01   1.8494523e-01   1.9872241e-01   2.1379125e-01   1.5934601e-01   1.7636414e-01   4.5456728e-01   4.5763462e-01  -3.1483927e-01  -2.0277412e-01  -1.1765908e-01  -5.9832257e-02   4.0287469e-02   8.1798033e-02  -1.6871680e-01  -1.9509175e-01   2.2739016e-02  -1.8791279e-01  -1.6591426e-02  -8.8684344e-02   5.3982205e-01   4.0047004e-01   3.9729160e-01   2.9070832e-01   5.5020388e-01   1.9366108e-01   5.0003737e-01   3.3680595e-01   5.6213259e-01   7.5918665e-01   4.0073466e-01   1.7559274e-01   3.3279883e-01   3.4347860e-01   1.7041645e-01   1.7888708e-01   1.4264950e-01   2.6312485e-01   3.7389717e-01   5.9259275e-01   5.5268395e-01   1.0000000e+00   6.8343576e-01   2.0140241e-01   1.0184041e-01   2.2941574e-01
  -2.4745716e-01  -3.2179749e-01  -2.0857378e-02  -4.3283211e-02   1.3362708e-02   2.3280336e-02   1.7452385e-01   7.0126598e-02   1.2393376e-01   1.0236545e-01  -5.9908839e-02   3.6776974e-02  -2.9536521e-02  -6.5008408e-02  -1.8062149e-01  -7.0272778e-02  -3.8055541e-01  -1.6895320e-01   7.9864849e-02   8.8445676e-02  -2.7912618e-01  -2.8200276e-01   9.9201459e-02   3.9995222e-02  -2.6349231e-02   1.9950525e-02  -1.8839739e-01  -1.6884056e-01  -2.3344614e-01  -3.2282625e-02  -1.5883983e-02  -5.9640038e-02  -2.6680761e-01  -4.4914740e-03   1.8160963e-01   2.5892685e-01   1.2706202e-01   1.5700784e-01  -7.2887621e-02  -1.7940578e-01  -8.5161444e-02   2.3424844e-02  -3.2088774e-01  -5.0449800e-01  -2.8970706e-01  -4.8665346e-01  -4.1997614e-01  -4.1473585e-01  -4.5495856e-02  -5.1873547e-01  -1.6502648e-01  -2.5041247e-01  -3.8413949e-01  -1.4967056e-01  -2.9979727e-01  -3.5397542e-01  -3.8091210e-01  -4.3052804e-01  -1.0918902e-01  -2.4943928e-01  -3.0166900e-01  -4.9427066e-02  -2.9424153e-01  -1.5109146e-01   1.7724429e-02   1.2285488e-01   1.5667644e-01   1.4875265e-01  -2.2188607e-01  -1.6151163e-01   4.1295420e-01   5.1471631e-01   2.7979435e-02   4.9471136e-02   5.4391466e-02   5.8770736e-02   4.9916455e-01   5.0703506e-01  -5.6999563e-01  -5.2330320e-01  -4.8826127e-01  -4.5629701e-01  -1.6483957e-01  -2.1279835e-01  -3.9015882e-01  -3.8500218e-01  -1.6124132e-01  -3.3307018e-01  -2.0185327e-02  -2.0062660e-01   4.8560399e-01   3.9287455e-01   7.9067522e-01   1.0523681e-01   3.5812261e-01  -7.4687238e-02   7.9751562e-02  -1.4812128e-01   9.8225973e-02   4.4510215e-01   1.9743639e-01   8.2064855e-02   4.7341801e-01   4.3478306e-01   4.9741034e-01   5.7734660e-01   4.4752548e-01   5.6364247e-01   4.2019668e-01   3.6077392e-01   9.9151724e-02   6.8343576e-01   1.0000000e+00   2.7421954e-01   4.4383146e-01   5.1350803e-01
   3.1717735e-02  -7.1804565e-02   3.5803951e-01   1.4952088e-01   8.6535297e-02  -1.5201138e-01   2.7190376e-01   8.9114393e-02   2.4267864e-01   3.0005812e-02   8.1540088e-02   3.8983072e-03   1.0290010e-01   1.4839904e-01   2.3946619e-01   1.6419296e-01  -1.8355032e-01  -1.9776708e-01   6.1407324e-02   9.9516252e-02  -7.6004280e-02  -1.3098526e-01   2.4132691e-01   3.4570541e-01  -1.1208483e-03   9.9971053e-02  -9.1899548e-02  -2.8625075e-02  -1.0826567e-03  -5.7573709e-02   2.4496095e-01   2.9506456e-01   1.3096189e-02   8.9368579e-02   3.1926318e-01   2.1727118e-01   1.5017772e-01  -1.0453799e-01   2.3018461e-01   7.7739383e-02   2.4748211e-01   1.9404792e-01   7.7077099e-02   8.7169586e-03  -2.1839671e-02  -4.4783894e-02   3.4675131e-02  -2.1001973e-02   2.3409418e-01   5.3078225e-03   3.4191184e-01   1.1303749e-01   6.4033085e-02   3.2666238e-01   1.8459058e-01   9.3122260e-02  -1.7807737e-01  -8.5592071e-02   8.6540343e-02  -2.7553344e-01  -1.6393744e-01  -9.0027638e-02  -1.3050569e-01  -1.5114675e-01   1.9505314e-01   1.6846964e-01  -4.5996991e-02  -1.5405599e-01  -1.4065732e-01  -2.5171962e-01  -8.6113598e-03   8.8106185e-02   2.4582424e-01   1.4178131e-01   3.0138729e-01   3.3991723e-01   3.6018533e-01   2.2323571e-01  -8.5217084e-02  -1.5852598e-01  -1.0654984e-01  -2.0756967e-01   1.5617649e-01   5.2083082e-02   5.8221542e-02   1.0480470e-01   1.4816114e-01  -6.5590685e-03   3.3392626e-01   2.9596845e-01   2.5219460e-01  -2.0005452e-02   1.6308460e-01  -6.1566759e-02   1.8089841e-01   5.6358344e-02   5.8588606e-02  -9.5390791e-03   5.6710762e-02   1.5841823e-01   1.1201678e-01   1.9033255e-01   5.5195570e-01   5.2907379e-01   6.6446009e-02   1.1130049e-01  -5.4039018e-02  -9.0829482e-02   7.3746191e-02   6.7276710e-02   1.3480767e-01   2.0140241e-01   2.7421954e-01   1.0000000e+00   4.6193994e-01   1.5468516e-02
  -4.3173183e-01  -5.8540967e-01   4.4844883e-02  -2.0811144e-01   2.6779476e-01  -1.8840787e-02   1.4656154e-01  -6.1771096e-02   2.4690322e-01   3.7911755e-02  -1.4613257e-01  -4.8779633e-02   8.1003667e-02   9.1465240e-02  -5.3424698e-02  -8.2792664e-02  -4.5048692e-01  -4.3248326e-01  -5.4851430e-02  -1.7347148e-01  -4.1357122e-02  -1.6139814e-01   1.2908943e-01   1.4083074e-01   1.4485088e-01   9.7518312e-02   1.0121255e-02  -4.7392328e-02  -3.3041074e-02   5.9306982e-02   2.7014321e-01   2.5641978e-01  -1.5065778e-01   1.0365544e-01   2.2733669e-01   2.8543866e-01   1.7263046e-01   7.6304050e-02  -6.4599562e-02  -8.5117592e-02   1.0806905e-01   8.9449626e-02  -3.6519643e-01  -4.3969709e-01  -1.7356581e-01  -2.4440085e-01  -4.1864739e-01  -4.4740973e-01   5.0192506e-02  -2.8306849e-01  -7.7415849e-02  -2.3315593e-01  -1.1981061e-01   4.7590909e-04  -2.1591605e-01  -3.3386532e-01  -6.0068198e-01  -5.5842733e-01  -3.9935763e-02  -2.9349211e-01  -2.4560803e-01  -8.5771444e-02  -2.5645132e-01  -5.3585159e-02   5.0821011e-02   1.6756635e-02   2.7773794e-01   2.3211054e-01  -5.2949371e-01  -4.6755211e-01   3.5661972e-01   3.6494013e-01   7.5925299e-02   3.7819253e-02   8.8686382e-02   7.4418938e-02   5.1110285e-01   4.2077542e-01  -3.7053990e-01  -4.4429155e-01  -3.6413867e-01  -3.6610007e-01  -4.6610917e-02  -4.4035307e-02  -2.7852844e-01  -1.8872502e-01   8.8041329e-02  -1.1611538e-01   7.9555665e-02  -1.5662733e-01   3.6154499e-01   2.5661447e-01   4.9073813e-01  -4.7897929e-02   2.7955761e-02  -1.7141694e-01  -2.5782176e-01  -4.3472558e-01  -1.6998760e-01   3.6636483e-02   2.5555863e-02  -4.3709938e-02   4.6742689e-01   2.5366595e-01   6.6964930e-01   8.0278261e-01   3.7979085e-01   4.1343060e-01   3.5978652e-01  -6.9278309e-02  -1.7578621e-01   1.0184041e-01   4.4383146e-01   4.6193994e-01   1.0000000e+00   6.6944887e-01
  -5.6155157e-01  -5.4319784e-01  -3.1484033e-01  -5.3600618e-01   8.5722101e-02  -1.4541804e-01  -1.4103259e-01  -3.2242454e-01   4.6342817e-02  -1.6979348e-01  -3.7664621e-01  -2.7506317e-01  -1.9659702e-01  -2.6800414e-01  -5.0134596e-01  -4.2810204e-01  -5.2138652e-01  -3.6323758e-01  -9.7214921e-02  -1.7967566e-01  -1.8864341e-01  -2.6044093e-01  -1.6859868e-01  -2.8285821e-01   5.6364356e-02  -1.0895288e-01  -8.1958803e-02  -2.6060479e-01  -2.9610739e-01  -7.1256801e-02   3.7587615e-02  -7.5148951e-02  -2.8634565e-01  -8.7351901e-02   9.0471005e-02   1.4731914e-01   1.2479971e-01   2.4339398e-01  -3.7359027e-01  -2.2018087e-01  -1.7477226e-01  -5.6396805e-02  -5.3584578e-01  -6.1668440e-01  -4.7468262e-02  -2.3681861e-01  -5.6123199e-01  -5.4458257e-01  -1.1648583e-02  -3.2802662e-01  -2.9422579e-01  -3.6648648e-01  -9.2756642e-02  -9.1831901e-03  -3.4993758e-01  -3.7473336e-01  -5.3360606e-01  -5.3556342e-01  -1.5434433e-01  -1.4264247e-01  -4.1272420e-01  -2.5048743e-01  -3.8373273e-01  -1.5868111e-01  -2.6543425e-01  -2.3357161e-01   4.0594921e-01   4.2806282e-01  -3.5553292e-01  -1.0572741e-01   5.8895523e-01   6.1242870e-01  -2.1045462e-01  -1.9045920e-01  -1.5323090e-01  -2.7309068e-01   4.9685046e-01   5.7415628e-01  -6.0407984e-01  -5.8261905e-01  -5.3052514e-01  -4.5526069e-01  -3.9606411e-01  -1.9155864e-01  -5.6147195e-01  -4.7285141e-01  -1.0036973e-01  -2.2909969e-01  -1.4206015e-01  -4.3397749e-01   4.4456071e-01   6.1814017e-01   6.9288845e-01   3.0771634e-01   2.0568860e-02  -3.4317029e-01  -2.6864508e-01  -5.3097780e-01  -1.2567828e-01   1.2458878e-01   3.8830664e-02   1.3278498e-01   3.0536281e-01   1.2731879e-01   9.4135340e-01   8.0864540e-01   6.8878092e-01   8.1305292e-01   5.6033084e-01  -1.3694476e-01  -2.9058541e-01   2.2941574e-01   5.1350803e-01   1.5468516e-02   6.6944887e-01   1.0000000e+00
