# Supplementary material for: “I Know that You Know that I Know”: Neural Substrates Associated with Social Cognition Deficits in DM1 Patients
Source: PLoS One. 2016 Jun 3;11(6):e0156901. doi: 10.1371/journal.pone.0156901 (PMC4892543; doi:10.1371/journal.pone.0156901)
Supplement: S2 File — Adjacency matrices obtained by graph theory bases analysis illustrating the intra-nodal correlations in individual subjects (DM1 patients and controls) (ZIP) [file pone.0156901.s002.zip › Adjacency_matrices/Sub_28.txt]

   1.0000000e+00   7.9201925e-01  -3.3956144e-01  -2.9669139e-01  -3.6963374e-01  -1.1604275e-01  -1.1535134e-01   8.5804085e-02  -1.8121567e-01   6.7468576e-02   4.3193429e-01   4.8283095e-01   1.4024567e-01   3.3919339e-01   3.3404661e-02   2.1802018e-01   3.7813732e-01   3.3670510e-01   3.9127552e-01   4.6005327e-01  -3.8259331e-01  -3.7276534e-01  -3.8973052e-01  -2.8225580e-01  -4.3233651e-01  -4.0885783e-01  -3.7419951e-01  -3.7902521e-01   3.0212892e-01   3.0664559e-01  -3.6861287e-01  -3.4052749e-01  -1.0988392e-01  -1.7093274e-01  -4.2766113e-01  -3.6537978e-01  -2.1068434e-02  -4.9165947e-02  -1.2610162e-01  -1.0847536e-01   2.1858069e-02  -9.2317338e-02  -1.0530212e-02   4.2620521e-02  -2.6874142e-02   2.2909557e-01   1.8613161e-01   2.9906559e-01   1.7169024e-02   2.9520541e-01  -1.4205033e-01   6.2990154e-02   3.4562527e-01   4.2787234e-01   1.3491529e-01   2.5115336e-01   6.3948110e-01   5.8060590e-01   2.3165874e-01   5.1175885e-01   2.1937356e-01   3.7710141e-01   2.1797360e-01   3.7877902e-01  -3.3289140e-01  -6.5748606e-02  -4.3796081e-01  -2.7903227e-01   4.3460251e-01   3.4884158e-01  -4.2020349e-01  -3.5200155e-01   1.3619518e-01   2.3719483e-01   1.1642036e-01   1.2375353e-01  -2.4823768e-02   2.1671420e-02   8.8981600e-02   4.6586012e-02   5.3364277e-01   2.9065409e-01   4.1466076e-02   2.7441788e-01  -2.4457101e-01   5.6981193e-02  -1.7006703e-01  -1.9141714e-01   1.3311531e-01   2.8099070e-01  -2.5091307e-01  -3.2267693e-01  -3.9430205e-01  -3.6091575e-01  -1.3010650e-02  -6.3255568e-02   2.4721590e-02   1.6423960e-01   9.5715086e-02   2.2316253e-01  -1.3911587e-01   5.3866628e-02  -8.9738519e-02  -2.1185962e-01  -3.6523158e-01  -3.7414536e-01   4.1189658e-02   9.3815681e-02  -1.0234214e-01   2.4918320e-02   9.0540800e-02  -6.5761471e-02  -1.8899009e-01  -1.6837069e-01  -3.5538564e-01  -2.5539990e-01
   7.9201925e-01   1.0000000e+00  -3.6471110e-01  -2.3760038e-01  -3.1444967e-01  -1.6679668e-01  -1.2136764e-01   4.0615671e-02  -1.4004662e-01  -1.3555501e-02   2.6766241e-01   4.1646289e-01   5.7387729e-03   2.3322660e-01  -1.9830564e-02   1.8552579e-01   4.4755289e-01   4.6032566e-01   3.1570024e-01   4.6881592e-01  -3.7395651e-01  -3.0946946e-01  -3.8764305e-01  -2.9434109e-01  -3.3152708e-01  -3.2075395e-01  -3.3304132e-01  -3.0946403e-01   2.2841177e-01   3.8759149e-01  -3.7919788e-01  -3.8148520e-01  -2.5115205e-01  -2.5557133e-01  -3.7212469e-01  -3.8282506e-01  -1.8289726e-01  -1.8050260e-01  -2.8326831e-01  -1.8734082e-01  -1.6139786e-01  -1.5962616e-01  -1.4150192e-02   1.8976694e-02   7.2109082e-04   3.3760270e-01   1.0984396e-01   1.8416127e-01  -4.3301043e-02   4.8625023e-01  -2.0729572e-01   1.9498686e-01   2.0945791e-01   3.6756401e-01  -5.2912717e-02   1.1229209e-01   5.5681715e-01   6.8477202e-01   5.9478230e-02   5.7578126e-01   1.1740143e-01   3.6025503e-01   1.8645944e-01   3.5125276e-01  -1.9959027e-01   5.1190142e-02  -4.4034151e-01  -3.2801510e-01   4.4935518e-01   4.2390423e-01  -4.9603955e-01  -3.5230060e-01  -1.0837701e-01   1.2476402e-01  -7.9370008e-02  -3.4467794e-02  -1.7907671e-01  -2.7121101e-01   2.3257050e-01   2.6864275e-01   4.8372154e-01   4.3296543e-01  -1.2196208e-01   2.1999241e-01  -2.1153381e-01   1.2532039e-01  -3.2716818e-01  -2.8850124e-01  -2.4306584e-02   3.1715829e-01  -1.6303103e-01  -2.1601360e-01  -3.2277850e-01  -2.4444654e-01   8.0190109e-04   3.0160869e-02  -9.7064825e-03   6.5135397e-02   1.2784631e-01   2.5260916e-01  -1.3628248e-02   4.1424042e-02  -5.0921102e-02  -1.0701616e-01  -1.7142837e-01  -1.9524783e-01   2.8662914e-01   2.0775309e-01   8.6280252e-02   2.0965852e-02   6.7655860e-03   9.6663480e-02   6.5581627e-02   7.2061934e-02  -1.3561470e-01  -3.9201889e-02
  -3.3956144e-01  -3.6471110e-01   1.0000000e+00   2.2664646e-01   4.4072379e-01  -2.8538637e-02   5.5945702e-01  -9.0262813e-02   4.0571493e-01  -2.3350510e-01  -3.6796880e-01  -5.7253279e-01  -9.3317626e-02  -6.5834049e-01  -4.8559343e-02  -6.5681743e-01  -3.1965956e-01  -4.1370617e-01  -4.3047895e-02  -3.3006988e-01   1.3973653e-01   1.7593854e-01   5.3631207e-01   1.2498573e-01   5.5009364e-01   4.6842233e-01   2.7871109e-01   3.4142883e-01  -3.8648634e-01  -6.1750789e-01   4.6541534e-01   3.1378508e-01   8.4613456e-02   2.4693105e-03   4.6816096e-01   3.3308470e-01   5.8909142e-02  -7.5891773e-02   1.3404825e-01   1.1726843e-01  -1.7869271e-01  -1.4440673e-01   1.1956593e-01   1.3285120e-01   2.8092214e-01  -1.4722090e-02  -1.5532873e-01  -1.5696126e-01   8.7735644e-02  -1.0307502e-01   3.9034877e-01   4.7013241e-02  -2.9796576e-02  -7.2611230e-02  -1.5999437e-02  -6.5171035e-02  -3.3720259e-01  -3.9459102e-01  -1.0955689e-01  -3.6794665e-01  -1.1911961e-01  -3.8854069e-01  -3.9102532e-01  -4.7662245e-01   6.1087554e-01   1.0955859e-01   5.6720772e-01   2.6828555e-01  -2.1714135e-01  -3.5080418e-01   3.6399295e-01   3.9530099e-01  -6.8123165e-02  -4.0429581e-01  -9.7556128e-02  -6.4776601e-02   9.1118165e-02  -5.7657775e-02  -9.3111195e-02  -1.8373735e-01  -4.4300596e-01  -2.6274129e-01  -1.5241731e-01  -4.0528170e-01   4.1604590e-01   6.2088092e-02   2.8806999e-01   1.1998528e-01  -4.2583595e-02  -1.9440868e-01   6.7958745e-02   2.5331566e-01   2.1933517e-01   3.6400366e-01   2.3646753e-02   5.3521331e-02  -2.1395799e-03  -1.6440725e-04  -1.9155156e-01   5.2929038e-02   2.2036068e-02   8.0510559e-02   3.3274912e-02   2.3590514e-01   3.4524985e-01   4.3655888e-01  -5.1269553e-02  -1.9877447e-02   3.4958291e-02  -6.8845084e-02   6.2321380e-03  -5.5769057e-02   1.0570326e-01   2.3942177e-01   2.1810084e-01   1.8025925e-01
  -2.9669139e-01  -2.3760038e-01   2.2664646e-01   1.0000000e+00   2.3369981e-02   2.7907732e-02   4.0122339e-02   3.6048848e-01  -2.5539828e-02   1.6231880e-01  -5.5374036e-01  -3.9864469e-01  -4.6046716e-01  -3.4422410e-01  -3.0611412e-01  -1.1576221e-01  -3.5621244e-01  -2.5441038e-01  -1.2884478e-01  -1.4385496e-01   1.0558905e-01   2.0929730e-01   5.9032935e-01   7.0546076e-01   5.1993529e-01   5.6122189e-01   2.7924770e-01   2.4672003e-01  -5.5598237e-01  -4.0819332e-01   5.6235887e-01   6.5773421e-01   1.0752566e-01   3.2356521e-01   5.3792926e-01   5.9115161e-01  -9.7505321e-04   1.4383500e-01  -1.9197494e-02   1.9847102e-01  -1.0783004e-01  -1.5592332e-03   3.7196789e-02  -2.5566131e-02   2.3888948e-01   1.0377786e-01  -1.4701861e-02  -1.5913395e-01  -2.5600289e-01  -8.6819823e-02   1.8818899e-01   6.6112716e-02  -7.0568720e-03  -8.3742534e-02  -5.6647084e-02  -4.1372492e-02  -4.8576284e-01  -4.1834688e-01  -5.9732217e-01  -5.8358675e-02  -5.4712535e-01  -2.3058188e-02  -5.4183177e-01  -5.0714665e-01   3.2276606e-01   6.8181178e-01   3.6595002e-01   5.5169936e-01  -3.0060245e-01  -1.8792827e-01   2.4495200e-01   2.0863149e-01  -2.8530127e-01  -3.2511880e-01   3.6337792e-03   4.4020729e-02  -2.0688728e-01  -9.6148790e-02  -4.1468370e-02  -2.0112265e-02  -3.1299061e-01  -2.7220399e-01   2.0411972e-01  -1.7750082e-01   3.8936959e-01   4.3954252e-01   4.3311102e-01   4.8838652e-01  -3.1793965e-01   2.6786606e-01   2.9402023e-01  -1.8424906e-01   5.1730794e-01  -4.5371922e-02   3.1118447e-02   3.9797295e-02   4.1826854e-02  -2.3359405e-02   5.5293598e-03  -2.6300432e-01   8.6088242e-02  -2.0177551e-01   5.1575361e-02   4.5075378e-02   2.4531269e-01   1.5931122e-01  -2.9308528e-02  -1.5917528e-02   8.5371094e-02   1.6487450e-02   5.8832370e-02  -8.2058039e-03  -1.6668023e-02  -2.9762239e-02   6.9003442e-02  -2.7871527e-02
  -3.6963374e-01  -3.1444967e-01   4.4072379e-01   2.3369981e-02   1.0000000e+00   4.9795051e-01   3.4224006e-01   6.4156577e-02   4.7798634e-01  -2.7773607e-02  -9.1320326e-02  -2.9205201e-01   8.6709251e-02  -2.2095493e-01   2.0477240e-01  -2.0165513e-01  -5.3989467e-02  -7.7011529e-02   2.6590401e-04  -1.1337254e-01   6.5775468e-01   5.7506004e-01   1.6195860e-01  -5.2026321e-02   3.2035194e-01   3.1475461e-01   5.3167245e-01   5.2201831e-01   4.4782499e-02  -6.4076797e-02   1.9950421e-01   1.1364845e-01   1.6790503e-01   1.2041906e-01   1.2247237e-01   3.4636388e-02  -5.8613837e-02  -9.9528874e-02   1.4998122e-01  -4.8134811e-02  -6.6788331e-02   5.0871315e-03  -1.2264213e-01  -7.0757460e-02  -1.0816567e-01  -2.5907697e-01  -2.7156713e-01  -2.2240294e-01  -1.3215863e-01  -1.9422374e-01  -1.3177468e-01  -6.9712426e-02  -2.8861805e-01  -2.2845121e-01  -1.4092689e-01  -2.1871626e-01  -1.0325850e-01  -1.1170583e-01   4.3994609e-02  -2.0503870e-01   5.1156932e-02  -7.6027707e-02  -1.4120818e-02  -2.8221610e-02   2.0778337e-01   3.6270806e-02   3.3665292e-01   1.0344342e-01   6.8209802e-03   3.4584477e-02   3.7364923e-01   2.1854524e-01   2.0273593e-01   4.4322086e-02   6.6276032e-02   1.7287503e-02   8.7767341e-02  -5.9044057e-02   1.0235153e-01  -2.4713156e-02  -2.2034619e-01  -1.6084443e-01  -5.6004391e-02  -2.3648719e-01   1.7784425e-02  -2.3794353e-01   9.8047012e-02  -4.4461170e-02   2.5220625e-02  -2.4964921e-01  -1.0297392e-01   9.5760733e-02  -2.7016957e-02   5.5687187e-02   9.1278586e-03   4.8685882e-02   4.0203661e-02  -2.3788871e-02  -1.5981582e-01  -5.0102823e-02  -9.9062011e-02  -4.3635450e-02  -3.6950589e-02   9.8762348e-02   1.6315968e-01   2.9150066e-01  -1.4381982e-01  -1.9116775e-01   3.6016097e-02  -9.0614830e-03   3.4908817e-02   7.4976690e-04  -6.9033828e-02   1.3861358e-01   1.7139849e-01   7.9371332e-02
  -1.1604275e-01  -1.6679668e-01  -2.8538637e-02   2.7907732e-02   4.9795051e-01   1.0000000e+00   1.5507792e-01   4.7028076e-01   3.0206136e-01   5.3090200e-01   1.2352724e-01   1.3575598e-01   1.4336934e-01   1.2302613e-01   1.8346701e-01   1.6334756e-01  -5.9080003e-02  -6.3372130e-02  -1.7623644e-01  -1.1338882e-01   3.9368235e-01   2.8756566e-01  -1.9701544e-01  -1.6403641e-01  -4.4444263e-02   6.6514620e-02   1.6327025e-01   1.7167965e-01   1.2755080e-01   1.5844121e-01  -1.4317094e-01  -6.2199708e-02  -2.8950349e-02   3.5060365e-02  -2.0752274e-01  -1.7189794e-01   1.2412955e-02   1.3851640e-01   1.1619563e-01  -3.8295962e-03   7.7539294e-02   1.2979750e-01  -7.7549582e-02  -6.2292072e-02  -6.6716067e-02  -3.6764972e-02  -9.4474106e-02  -5.3761060e-02   5.3559857e-02  -3.4020169e-02  -8.9582914e-02   1.5679554e-01  -1.1770327e-01  -1.6675211e-01   9.6038907e-03  -1.3030856e-01   2.6551725e-02  -1.0740352e-01   2.0144779e-01   5.2788257e-02   2.6345656e-01   2.9859190e-01   6.4658186e-02   7.7019359e-02  -1.1297638e-01   1.0481882e-01   2.5899056e-04   1.2138483e-02   1.5025116e-01   1.0175167e-01   5.0504355e-02  -5.6680167e-02   1.7126100e-01   2.1240723e-01   4.6639582e-02  -1.4035883e-02  -2.8107881e-02  -1.3801926e-02   6.5085625e-02  -3.9204961e-02  -5.0818769e-02  -1.1908579e-01  -1.6686518e-01  -7.6785448e-03  -2.2833821e-01  -1.7779950e-01  -5.3177934e-02  -6.6011687e-02   1.7824953e-01  -3.2102887e-02  -1.9049552e-01   1.5041411e-02  -9.5822111e-02  -1.4418671e-02  -9.0790039e-02  -1.0828382e-01  -4.8958310e-02  -6.6531914e-02  -5.5605598e-02  -7.7607975e-02  -2.0726587e-02   1.9271231e-01  -3.4884662e-02   1.6155525e-02  -5.1021049e-02  -4.1581728e-02  -1.3026580e-02  -1.5560540e-01  -7.0613209e-02  -1.0362376e-01  -4.2899010e-02  -9.6137371e-02  -1.5971186e-01  -3.8350853e-02  -1.2728974e-01  -1.2041410e-01
  -1.1535134e-01  -1.2136764e-01   5.5945702e-01   4.0122339e-02   3.4224006e-01   1.5507792e-01   1.0000000e+00   3.8284764e-01   6.6345872e-01   1.3423629e-01   1.4267923e-01   1.3734039e-02   4.3075440e-01  -8.6096487e-02   2.7413981e-01  -2.4755823e-01  -1.5869581e-01  -2.9439065e-01  -6.3122267e-02  -2.3542933e-01  -1.6136914e-01  -2.6047321e-01   1.4100635e-03  -2.8521987e-01  -1.2826285e-01  -1.6971057e-01  -2.4535389e-01  -2.0186264e-01   3.4362546e-02  -3.0916583e-01   1.6639945e-02  -1.0265148e-01  -6.3710272e-02  -1.2616569e-01  -8.3473984e-02  -1.9347254e-01  -1.5691441e-01  -1.6691731e-01  -4.6511854e-02  -1.6668282e-01  -1.9704001e-01  -2.6457982e-01   4.9563881e-02   9.7012524e-02  -1.6672397e-02  -1.0850819e-01   2.2797357e-02   1.0965579e-01   8.5306791e-02  -4.7753011e-02   1.1263014e-01   1.2235266e-01   1.4492592e-02  -4.5617090e-02   1.2068124e-02   3.3950399e-02   5.3328900e-02  -1.6888627e-01   2.9686577e-01   5.0212637e-02   4.3395668e-01   1.3648752e-01  -4.7267050e-02  -3.7238676e-04   4.0569935e-01   2.3972921e-01   2.2283194e-01  -3.5064651e-02  -1.6502836e-01  -2.2071134e-01   1.0185095e-03   7.9919573e-02   2.6421544e-01  -3.7473168e-02   2.1960788e-01   2.1078010e-01   2.0655357e-02  -2.9038613e-02  -1.4028836e-01  -1.5611882e-01  -3.4762912e-01  -3.3380278e-01  -2.6938853e-01  -4.2355203e-01   2.0755916e-02  -2.5186021e-01  -4.3460561e-02  -2.3335717e-01   1.8676727e-01   3.8849404e-02  -3.8373901e-02   2.7238543e-01   6.6173343e-03   2.3938118e-01   1.5949577e-01   1.2568925e-01   1.4745252e-01   1.5744673e-01   3.0883803e-02   3.0347005e-01   1.8178097e-01   1.3300813e-01   1.8459760e-01   3.7911844e-02  -1.2713415e-02   4.4559387e-02  -6.5808885e-03   1.0873965e-01   4.9870661e-02   1.3142144e-01   1.3253335e-01   3.9727676e-02  -5.8059539e-02   1.6916242e-02  -7.2959458e-03  -4.3365391e-02
   8.5804085e-02   4.0615671e-02  -9.0262813e-02   3.6048848e-01   6.4156577e-02   4.7028076e-01   3.8284764e-01   1.0000000e+00   3.6153405e-01   6.0781608e-01  -3.9748547e-02   3.1145304e-01   7.1635322e-02   2.9251803e-01   1.3808539e-01   2.1968177e-01  -1.3486466e-01  -2.6324707e-01  -1.3831791e-01  -8.8289534e-03  -1.6304054e-01  -2.8898639e-01  -2.1033845e-01  -1.4487803e-01  -2.9865065e-01  -2.5275369e-01  -3.7246417e-01  -4.4893442e-01   5.6407810e-03   6.3408896e-02  -1.2024327e-01   3.7834927e-03  -1.4186885e-01   6.3216949e-02  -3.6236122e-01  -3.2949763e-01  -1.5699753e-01   3.5947526e-02  -6.1589464e-02  -2.5623791e-02  -3.5007995e-02  -1.2627160e-01  -5.9558102e-02  -8.7010036e-02  -8.5692398e-02   4.0512884e-02   1.4746127e-01   4.8728173e-02  -6.4909435e-02   3.3672108e-02  -8.6747223e-02   3.1689869e-01   1.4664162e-01   1.2305297e-02   1.3614506e-01   1.3923697e-01  -1.0313717e-02  -7.9857705e-02  -2.9073007e-02   4.8420353e-01   1.5624408e-01   6.8321341e-01  -1.6160279e-01   1.2114510e-01  -1.3895416e-01   5.4127337e-01  -2.1534708e-01  -4.3382859e-02   8.7812042e-02   8.7234370e-02  -1.6189831e-01  -1.9813897e-01   1.0347896e-01   1.5023727e-01   1.5111910e-01   5.7106421e-02  -2.4654577e-01  -5.0450086e-02   1.3196245e-02  -1.3427703e-01  -1.1137451e-01  -2.7036984e-01  -2.5493276e-01  -2.2436916e-01  -3.1024787e-01  -3.7878999e-02  -1.5544777e-01  -2.2834309e-01   1.7285685e-01   5.1529498e-01   1.9690236e-02  -1.3453710e-01   1.1521663e-01  -1.7882896e-01  -1.2596300e-02   5.5873782e-03   1.7234925e-02   6.9116388e-02   1.7089615e-01   7.4689004e-02   3.7992982e-01   1.6789537e-01   2.5854645e-01   3.1003554e-02  -1.0488606e-01  -2.2067657e-01   1.5415203e-01   1.6722099e-01  -2.1285620e-02  -5.4258099e-02  -1.5192390e-02  -9.9783197e-02  -8.5986728e-02  -1.2505705e-01  -2.4222673e-01  -1.5508923e-01
  -1.8121567e-01  -1.4004662e-01   4.0571493e-01  -2.5539828e-02   4.7798634e-01   3.0206136e-01   6.6345872e-01   3.6153405e-01   1.0000000e+00   4.5970005e-01  -1.8650463e-02  -5.6870019e-02   4.2681571e-01  -2.5635852e-02   5.2334071e-01   2.1171088e-02  -1.7016611e-01  -1.9996987e-01  -4.9361225e-02  -1.9411691e-01  -4.4436963e-02  -1.3439513e-01   4.0573178e-02  -1.8292972e-01  -1.4655386e-01  -2.1431874e-01  -1.6763233e-01  -1.4953827e-01  -5.1883235e-02  -1.6674148e-01  -1.4540386e-01  -2.1275026e-01  -2.8824243e-01  -3.0895064e-01  -9.9687088e-02  -2.0350617e-01  -2.7647003e-02  -1.2537546e-01   9.3304393e-03  -1.6957269e-01  -8.9076285e-02  -1.6077966e-01  -1.6318732e-01  -8.6254860e-02  -1.7637070e-01  -2.1474942e-01  -1.0419155e-01  -1.1037808e-01  -8.3880605e-02  -4.5598202e-02  -5.7587723e-02   7.1627320e-02   6.9028180e-02   1.3236965e-01  -9.7702365e-02  -1.2285040e-01  -8.2227854e-02  -1.2423643e-01   1.1195761e-01   5.9790061e-02   2.7389031e-01   2.6129694e-01  -1.9357612e-01  -8.3878261e-02   3.7899517e-01   1.6639269e-01  -5.1261583e-02  -2.3566502e-01  -8.0072896e-03  -1.6464053e-01   1.3534524e-01   1.3946232e-01   8.3710464e-03  -1.0457944e-01  -6.9232368e-02  -1.2958710e-01   5.8620681e-02  -4.1395441e-02  -1.2509149e-01  -1.2077172e-01  -4.1272787e-01  -2.4488069e-01  -2.3324859e-01  -2.3616411e-01   9.8521453e-02  -1.2481967e-01  -4.6700203e-02  -2.7005176e-01   1.6547461e-01   6.2138531e-02  -5.7899250e-02   3.9447722e-01   1.7229644e-01   3.3962856e-01  -8.1116281e-02  -1.0259377e-01  -1.2081528e-01  -1.0586655e-01  -1.5774629e-01   1.2211238e-01   8.2866703e-02   2.0739037e-01   1.3773089e-01   2.0621488e-01   1.2306852e-01   2.1079378e-01   1.2130213e-01   1.8371499e-02  -4.3985679e-02  -1.2027156e-01  -1.0757966e-01  -4.7224348e-02   6.7328302e-02   1.1229752e-01   6.0157144e-03   1.4733606e-02
   6.7468576e-02  -1.3555501e-02  -2.3350510e-01   1.6231880e-01  -2.7773607e-02   5.3090200e-01   1.3423629e-01   6.0781608e-01   4.5970005e-01   1.0000000e+00   2.0682119e-02   1.8992258e-01   2.3423405e-01   2.8986732e-01   4.2648182e-01   5.5435581e-01  -1.4361557e-01  -7.8405577e-02  -1.2202993e-01  -5.6549303e-02  -1.0484002e-01  -2.0760547e-01  -1.3513574e-01   2.4915964e-02  -3.6510831e-01  -3.0859019e-01  -2.9160553e-01  -3.2627588e-01  -2.1799198e-03   1.1826301e-01  -2.3742021e-01  -7.1077742e-02  -1.9821642e-01  -9.0856137e-02  -2.4581705e-01  -2.0134537e-01   4.5870357e-02   1.2997590e-01  -9.1954231e-03  -6.8913181e-02   8.6788911e-02   9.5164061e-04  -1.5119114e-01  -1.3577636e-01  -1.8123733e-01  -5.5317244e-02   4.2725005e-02  -4.2815865e-02  -3.4400713e-02  -1.8373570e-02  -3.6350638e-02   1.6322375e-01   1.9072082e-01   2.0252609e-01   4.6960630e-02  -4.5038147e-03  -8.5804167e-02  -1.0063624e-01  -2.2387884e-02   1.8969759e-01   1.2285106e-01   4.7646263e-01  -1.0309182e-01  -1.0774465e-02  -5.4771977e-02   2.5033573e-01  -3.2993828e-01  -1.5144132e-01   1.1967901e-01   8.2163325e-02  -8.4764156e-02  -1.4533848e-01  -4.5343708e-02   6.5248709e-02   2.3382503e-02  -1.5056321e-02  -5.9468274e-02   2.4762469e-02  -1.8026415e-02   2.4522975e-02  -1.2290305e-01  -1.0735398e-01  -5.3824351e-02   3.8830472e-02  -6.5012744e-02   3.8551789e-02  -5.6908435e-02  -1.2450055e-01   1.4672518e-01   1.9301777e-01  -1.4873505e-02   1.3494955e-01   1.8304207e-01   4.2030386e-02  -9.7514142e-02  -1.4774340e-01  -1.3763339e-01  -1.2669364e-01  -1.2731474e-02  -7.3544682e-02   1.2325695e-01   1.8155431e-01   1.5478682e-01   9.0325616e-02  -1.2207117e-02  -7.8381059e-02   1.2728911e-01   4.5172116e-03  -8.0066812e-02  -1.5250186e-01  -1.4261965e-01  -1.2965860e-01  -5.5041065e-02  -9.8568525e-02  -2.0074458e-01  -1.5837604e-01
   4.3193429e-01   2.6766241e-01  -3.6796880e-01  -5.5374036e-01  -9.1320326e-02   1.2352724e-01   1.4267923e-01  -3.9748547e-02  -1.8650463e-02   2.0682119e-02   1.0000000e+00   6.9371102e-01   7.7240238e-01   6.9551898e-01   4.3281383e-01   3.8385200e-01   5.0450826e-01   3.8430664e-01   1.2614805e-01   2.1077854e-01  -1.5651589e-01  -2.9087058e-01  -6.3515769e-01  -5.3065060e-01  -6.8583276e-01  -6.4290392e-01  -3.5053093e-01  -3.2202371e-01   7.8081811e-01   4.4194355e-01  -5.3201357e-01  -5.7031579e-01   2.7700905e-02  -1.4739678e-01  -5.9372534e-01  -5.4844504e-01  -1.4794736e-01  -1.1704689e-01  -1.6950571e-01  -3.7573103e-01   4.3570265e-02  -6.7820683e-02  -1.4861620e-01  -5.3467870e-02  -3.3393416e-01  -1.8195118e-01   1.2998207e-02   2.8728713e-01   1.3905159e-01  -2.1691333e-03  -3.6269537e-01  -1.7888072e-01  -7.3287671e-02  -4.7400393e-02   8.2037797e-02   5.6211315e-02   7.7993285e-01   4.7157177e-01   6.9632633e-01   1.7083918e-01   8.0805715e-01   2.5524024e-01   7.9553921e-01   7.4998627e-01  -3.6253821e-01  -3.2464730e-01  -3.0687515e-01  -3.9100801e-01   2.2092855e-01   3.0223876e-01  -3.2120340e-01  -3.2879363e-01   5.9468556e-01   5.5870272e-01   3.5596761e-01   3.7349560e-01   2.3253085e-01   2.3813375e-01   5.1860301e-03   4.3515240e-02   4.8643667e-01   1.9190265e-01   1.6259284e-02   1.7720172e-01  -4.2261395e-01  -4.4613309e-01  -2.9610216e-01  -3.1884884e-01   3.7028972e-01  -8.1902903e-02  -2.4023065e-01   1.0918263e-01  -4.3353837e-01  -8.7959485e-02   2.0909933e-01   9.4725626e-02   1.9069296e-01   2.1672270e-01   1.6968907e-01   3.6762755e-01  -6.1270135e-02   1.0010944e-01  -4.5981468e-02  -3.4174897e-01  -5.0499285e-01  -4.6189110e-01  -2.1553675e-01   1.1178831e-02   2.7538457e-02   2.7161862e-01   2.1132624e-01   8.0872474e-02  -2.9436892e-01  -3.2091475e-01  -2.8769961e-01  -2.7689631e-01
   4.8283095e-01   4.1646289e-01  -5.7253279e-01  -3.9864469e-01  -2.9205201e-01   1.3575598e-01   1.3734039e-02   3.1145304e-01  -5.6870019e-02   1.8992258e-01   6.9371102e-01   1.0000000e+00   5.0777532e-01   8.3084300e-01   2.7963248e-01   4.8947362e-01   3.2790020e-01   2.1353934e-01   3.0678249e-02   2.2630293e-01  -4.0668044e-01  -4.9750278e-01  -7.0600237e-01  -5.4545245e-01  -7.7425237e-01  -7.5842541e-01  -5.4162127e-01  -5.9062435e-01   5.9415352e-01   4.8310347e-01  -6.6693506e-01  -6.1930878e-01  -2.6002902e-01  -2.3320094e-01  -7.2664260e-01  -6.8019203e-01  -1.5158885e-01  -1.6440376e-02  -1.6589787e-01  -2.4741551e-01   1.0498545e-01   2.1134982e-02  -9.0039526e-02  -4.1994806e-02  -2.5080654e-01   1.3289383e-02   1.5804209e-01   2.4009586e-01   1.5815530e-01   1.4356035e-01  -3.6606639e-01   6.7087472e-02   6.5479683e-03  -5.2093791e-02   1.0625308e-01   9.5296311e-02   5.7813204e-01   4.5660530e-01   5.5907417e-01   5.6694702e-01   6.3592134e-01   6.3022914e-01   4.9892657e-01   6.9346870e-01  -5.2085776e-01  -1.7445431e-01  -5.1569299e-01  -4.1903160e-01   2.2225068e-01   2.4364767e-01  -3.7029915e-01  -4.1798347e-01   3.2181957e-01   4.7871197e-01   2.0344806e-01   2.3136849e-01   4.1069923e-02   1.3631860e-01   1.3304997e-02  -4.2344817e-02   4.1089949e-01   1.1256399e-01  -1.2629128e-01   2.4426428e-01  -5.2518081e-01  -2.8753418e-01  -4.2146969e-01  -4.3368229e-01   4.1691211e-01   3.4395673e-01  -2.2525569e-01  -1.0614115e-01  -3.8416257e-01  -1.8045335e-01   1.1743804e-02  -4.6131177e-02   2.0966599e-02   9.1323518e-02   2.2550574e-01   2.1259970e-01   2.1595533e-01   2.3217120e-01   1.0722573e-01  -2.2433013e-01  -4.1635080e-01  -4.8434227e-01   6.0296867e-02   1.3267306e-01  -2.9908005e-02   4.3406086e-02  -2.7814560e-03  -8.2199479e-03  -1.1561297e-01  -2.1960354e-01  -3.4153225e-01  -2.0190553e-01
   1.4024567e-01   5.7387729e-03  -9.3317626e-02  -4.6046716e-01   8.6709251e-02   1.4336934e-01   4.3075440e-01   7.1635322e-02   4.2681571e-01   2.3423405e-01   7.7240238e-01   5.0777532e-01   1.0000000e+00   6.0427468e-01   7.6748585e-01   4.3520181e-01   2.5571541e-01   1.4571778e-01   1.3262859e-02   2.7881826e-03  -1.3802624e-01  -2.9094133e-01  -4.3666442e-01  -4.4865114e-01  -6.1083919e-01  -6.2735083e-01  -3.4520767e-01  -3.1308323e-01   6.0335703e-01   2.3569407e-01  -4.3978927e-01  -4.8330682e-01  -7.8272598e-02  -2.2504864e-01  -4.7760177e-01  -4.9469770e-01  -8.7877874e-02  -1.2230039e-01  -9.2093766e-02  -3.2468557e-01   8.1331018e-02  -4.1693727e-02  -2.9545403e-01  -1.7203100e-01  -4.1847840e-01  -3.3797743e-01  -1.5412713e-01   6.9794583e-02   7.0252863e-02  -9.8702618e-02  -3.1351221e-01  -1.6555961e-01  -1.8347073e-01  -1.2912716e-01   2.1304443e-02  -2.3983243e-02   4.6006424e-01   1.5556819e-01   6.0295943e-01   7.4061805e-02   7.8377250e-01   2.6657030e-01   5.4808712e-01   5.0039242e-01  -5.4205616e-02  -2.0152418e-01  -2.8675593e-01  -4.5795128e-01  -1.5681928e-02   4.0271334e-02  -1.1877456e-01  -1.5850411e-01   5.2532538e-01   3.7105385e-01   3.1406058e-01   2.4519086e-01   2.3899754e-01   2.1988648e-01  -3.8397485e-02  -5.9810771e-03   1.9774710e-01   3.0632578e-02   1.4612292e-02   6.6808608e-02  -1.7636528e-01  -3.3947136e-01  -2.2280158e-01  -3.0981849e-01   4.2832749e-01  -8.7978798e-02  -1.9926352e-01   2.7963102e-01  -2.0594629e-01   1.3340167e-01   1.6397354e-01   5.8258603e-02   7.3968964e-02   8.3820792e-02   5.2354036e-02   2.7386089e-01  -2.3388173e-02   1.2194744e-01   6.9800635e-02  -1.2672649e-01  -3.5720898e-01  -2.6304105e-01  -2.0620699e-01   3.0215953e-02   4.0231852e-02   1.6505270e-01   5.6450482e-02   5.7970706e-02  -1.8063965e-01  -2.4903655e-01  -2.0302193e-01  -1.8752986e-01
   3.3919339e-01   2.3322660e-01  -6.5834049e-01  -3.4422410e-01  -2.2095493e-01   1.2302613e-01  -8.6096487e-02   2.9251803e-01  -2.5635852e-02   2.8986732e-01   6.9551898e-01   8.3084300e-01   6.0427468e-01   1.0000000e+00   4.7392305e-01   7.5139614e-01   3.4910976e-01   2.6587017e-01   7.8184695e-02   2.6696075e-01  -2.2649227e-01  -3.7118610e-01  -5.8880261e-01  -3.4863648e-01  -7.4862099e-01  -7.3174560e-01  -4.4326245e-01  -5.1756628e-01   6.6466049e-01   5.9554559e-01  -5.3101923e-01  -4.7440996e-01  -4.1102675e-02  -4.6829567e-02  -6.4890466e-01  -5.7102352e-01  -1.1428320e-01  -2.6067780e-02  -1.6243051e-01  -3.1303487e-01   1.8156635e-01   4.1381063e-02  -2.3871714e-01  -2.2907977e-01  -4.6118360e-01  -2.1542436e-01   9.6327173e-02   1.6798606e-01  -5.0839354e-02  -4.1880597e-02  -5.0943480e-01  -1.2875126e-01  -3.1533500e-02  -7.0127603e-02   1.2127421e-01   1.0244212e-01   4.8920590e-01   3.8964419e-01   4.1584260e-01   4.1517156e-01   5.3026137e-01   5.4400816e-01   6.1092010e-01   7.5642378e-01  -5.8081805e-01  -1.7656053e-01  -5.5198856e-01  -4.3336815e-01   1.3846406e-01   3.2222450e-01  -2.3783555e-01  -3.2460326e-01   4.5547868e-01   5.8831283e-01   3.3850404e-01   2.9763031e-01   1.1946885e-01   2.5329838e-01   1.8197661e-02  -4.3670760e-02   4.6033592e-01   1.2758141e-01   1.0506149e-01   2.7338241e-01  -4.9363722e-01  -3.2000535e-01  -3.0760250e-01  -2.5890469e-01   3.4781296e-01   2.3178342e-01  -8.5255539e-03  -2.4077153e-02  -1.3469704e-01  -1.4720275e-01   1.1873075e-01   6.2288083e-03   1.2565389e-01   1.4476289e-01   3.1541914e-01   1.6712662e-01   1.6112189e-01   1.2875555e-01   1.1244250e-01  -2.3955204e-01  -4.8858235e-01  -5.2651891e-01  -8.3889743e-02   9.5876764e-02  -2.9641695e-02   1.4602136e-01   1.0316492e-01   4.3113942e-02  -1.8135782e-01  -3.4769753e-01  -3.7646073e-01  -3.4134304e-01
   3.3404661e-02  -1.9830564e-02  -4.8559343e-02  -3.0611412e-01   2.0477240e-01   1.8346701e-01   2.7413981e-01   1.3808539e-01   5.2334071e-01   4.2648182e-01   4.3281383e-01   2.7963248e-01   7.6748585e-01   4.7392305e-01   1.0000000e+00   6.1752750e-01   1.1881114e-01   8.6463011e-02   5.4989298e-02   5.5148617e-02   1.0004719e-01  -8.2939899e-02  -2.8037934e-01  -2.9435916e-01  -4.6348416e-01  -4.8215591e-01  -1.4685042e-01  -1.9193701e-01   4.5945390e-01   2.5032607e-01  -3.7238003e-01  -3.6749861e-01  -5.5495085e-02  -1.6065003e-01  -3.9970011e-01  -4.4601640e-01  -2.5366751e-02  -5.3044070e-02   1.3519680e-02  -2.2132911e-01   1.4937300e-01   3.4026983e-02  -4.2635034e-01  -2.7776723e-01  -4.9936568e-01  -3.2919483e-01  -2.9002508e-01  -2.2512761e-01  -1.4161726e-01  -9.6082593e-02  -3.1896852e-01  -8.0314260e-02  -1.9303605e-01  -8.5878330e-02   4.8257193e-02  -5.4586017e-02   2.1680339e-01   3.9073354e-02   2.9449109e-01   5.4755934e-02   4.7881674e-01   2.1417069e-01   3.8890751e-01   3.5245871e-01  -7.4758316e-02  -1.8416151e-01  -3.2396390e-01  -4.1973183e-01   8.9371432e-02   1.6563841e-01   1.8364817e-02  -8.9948442e-02   2.9035044e-01   1.8994686e-01   9.4655302e-02   4.5737010e-02   2.3330955e-01   1.4969818e-01   5.6832021e-02   3.9644701e-02   1.3406045e-01   1.4040032e-01   1.5810828e-01   2.2693558e-01  -5.4286112e-02  -1.3417118e-01  -1.2475311e-01  -2.6188506e-01   4.1606479e-01  -9.6515457e-02  -1.5747676e-01   3.0217238e-01  -4.7845266e-02   1.4268005e-01   9.7824671e-04  -1.0171306e-03  -8.4949280e-02  -6.5639287e-02  -1.9524356e-02   1.4783678e-01   2.4677716e-02   1.5131148e-01   3.2289003e-02   4.2762931e-04  -1.7692850e-01  -1.2200190e-01  -1.1265755e-01  -3.4666748e-02   1.6175102e-02  -3.8868364e-02  -1.4820079e-01  -1.7266652e-02  -6.5431528e-02  -1.1647370e-01  -1.2675847e-01  -1.0377644e-01
   2.1802018e-01   1.8552579e-01  -6.5681743e-01  -1.1576221e-01  -2.0165513e-01   1.6334756e-01  -2.4755823e-01   2.1968177e-01   2.1171088e-02   5.5435581e-01   3.8385200e-01   4.8947362e-01   4.3520181e-01   7.5139614e-01   6.1752750e-01   1.0000000e+00   2.1917741e-01   2.9530215e-01   1.1006831e-01   3.2140606e-01  -9.5773047e-03  -1.1608402e-01  -3.5031780e-01  -1.9601577e-02  -5.3579769e-01  -4.9837303e-01  -1.9354508e-01  -2.8868892e-01   4.4593539e-01   5.9754222e-01  -3.8188090e-01  -2.5745649e-01  -2.0989474e-02   1.9597792e-02  -4.0629574e-01  -3.3255248e-01  -6.8883669e-02   2.2668774e-03  -1.2383143e-01  -1.9869392e-01   2.0416941e-01   1.1659349e-01  -3.3384578e-01  -2.8489773e-01  -4.8724375e-01  -1.9661879e-01  -1.1951399e-01  -1.3710829e-01  -2.1953540e-01  -4.1508423e-02  -4.1403793e-01  -1.3504313e-01  -1.0426429e-01  -8.3030080e-03  -4.0363475e-03  -6.2828913e-02   2.0600429e-01   2.0203901e-01   8.6704968e-02   2.4429479e-01   1.8266391e-01   3.4350249e-01   4.3730338e-01   4.5717592e-01  -4.4073129e-01  -1.2203017e-01  -5.2015180e-01  -3.2993476e-01   1.2238922e-01   3.2034372e-01  -1.5978036e-01  -2.4414307e-01   1.4701845e-01   3.4751566e-01   1.1643507e-01   1.1073562e-01   7.2787262e-02   1.4037358e-01   1.4537138e-01   1.4984511e-01   3.9831372e-01   3.0127375e-01   2.9087129e-01   4.4681828e-01  -1.7119519e-01   3.2906281e-02  -1.7872758e-01  -1.0081560e-01   2.0459330e-01   6.8949891e-02  -4.8334610e-02  -4.8173808e-02  -6.1405346e-03  -1.4229281e-01  -1.1126289e-02  -6.6897206e-02  -6.5708596e-02  -9.0020174e-02   1.0004370e-01  -8.6007963e-02   1.1211372e-02   1.1597519e-02  -6.4813373e-03  -1.3032165e-01  -2.3669811e-01  -2.9580589e-01  -1.2052909e-01   3.0302974e-03   1.6844102e-02  -2.1816710e-02  -1.2038293e-01   1.1505955e-03  -1.0146773e-01  -2.2646872e-01  -2.3448199e-01  -1.9236597e-01
   3.7813732e-01   4.4755289e-01  -3.1965956e-01  -3.5621244e-01  -5.3989467e-02  -5.9080003e-02  -1.5869581e-01  -1.3486466e-01  -1.7016611e-01  -1.4361557e-01   5.0450826e-01   3.2790020e-01   2.5571541e-01   3.4910976e-01   1.1881114e-01   2.1917741e-01   1.0000000e+00   7.8918598e-01   2.0308589e-01   4.8494389e-01  -8.8353137e-02  -1.1613304e-01  -4.6555764e-01  -3.0861785e-01  -2.8688668e-01  -2.2644735e-01  -1.6695249e-01  -8.3623319e-02   6.8549980e-01   7.2530769e-01  -1.6343187e-01  -1.7748484e-01  -2.8225427e-03  -5.0807519e-02  -3.3869150e-01  -3.4828718e-01  -5.9502893e-01  -5.7837896e-01  -6.4876635e-01  -6.2443082e-01  -4.8287560e-01  -3.8173965e-01   5.6402365e-03  -6.0495818e-02  -6.8502242e-02   1.6338602e-01  -2.5491116e-02   2.0148935e-01   1.0913096e-01   2.8384484e-01  -1.9286433e-01   8.2195682e-04   8.5576935e-02   7.6389671e-02  -1.6203828e-01  -1.8322050e-01   6.0532800e-01   5.5139937e-01   9.9610833e-02  -6.8994561e-03   1.9604101e-01  -8.1211118e-02   5.7088839e-01   5.6901460e-01  -2.4859113e-01  -1.4339165e-01  -3.4245606e-01  -4.2916009e-01   4.2344113e-01   3.4162077e-01  -3.6419298e-01  -2.8199609e-01   3.0655250e-01   4.2174764e-01   3.3554854e-02   3.0176282e-02  -2.8090004e-01  -3.4705936e-01   6.4318100e-01   6.8577613e-01   6.5651496e-01   6.9064993e-01  -2.3358947e-01  -9.6786039e-02  -4.3445960e-01  -2.6195054e-01  -5.2822182e-01  -3.9161447e-01  -1.8483613e-01  -1.5398957e-01   9.6081202e-02   1.4660190e-01  -2.5001571e-01  -4.8094916e-02   4.1269771e-01   3.9131614e-01   2.8256733e-01   2.0771958e-01   2.6497022e-01   4.8290271e-01  -2.9389154e-02   3.2989023e-02   1.6573424e-03   8.2727845e-02  -4.6196657e-02  -3.4090466e-02   1.8017129e-01   3.9271790e-01   5.0652094e-01   4.0063555e-01   2.1971356e-01   4.9143548e-01   7.6629754e-02   1.2167953e-01   1.8511718e-01   1.3077761e-01
   3.3670510e-01   4.6032566e-01  -4.1370617e-01  -2.5441038e-01  -7.7011529e-02  -6.3372130e-02  -2.9439065e-01  -2.6324707e-01  -1.9996987e-01  -7.8405577e-02   3.8430664e-01   2.1353934e-01   1.4571778e-01   2.6587017e-01   8.6463011e-02   2.9530215e-01   7.8918598e-01   1.0000000e+00   2.1417250e-01   5.2123319e-01   6.6242101e-02   1.1667867e-01  -2.4042615e-01  -5.4443569e-02  -1.7397671e-01  -1.0207225e-01   4.0769484e-02   9.1745701e-02   4.6444366e-01   6.2411380e-01  -9.7756113e-02  -8.7462208e-02   2.2203162e-01   1.6455770e-01  -1.0530245e-01  -1.1169888e-01  -3.5953066e-01  -3.6015469e-01  -4.3738207e-01  -5.0825620e-01  -2.6245467e-01  -2.3520854e-01  -1.6244247e-01  -1.9856530e-01  -1.7412386e-01   3.0005350e-02  -3.8542320e-02   1.4647417e-01  -1.9284580e-01   1.5826008e-01  -2.9327469e-01  -1.4952603e-01   4.7016437e-02   1.1419186e-01  -6.0630379e-02  -6.9514863e-02   5.0676113e-01   5.8095435e-01  -7.5646511e-02  -3.1050965e-02   1.8641142e-02  -1.1900304e-01   4.9664575e-01   4.8272716e-01  -1.8883984e-01  -1.4701675e-01  -2.7277644e-01  -2.9768501e-01   3.7660546e-01   3.7802926e-01  -2.9683734e-01  -2.7556505e-01   2.0843394e-01   4.1568132e-01   1.0080379e-01   3.5955765e-02  -1.4370746e-01  -1.6527575e-01   3.5664106e-01   6.0226177e-01   6.0362209e-01   7.2647229e-01   9.8539460e-02   1.5818817e-01  -1.8635620e-01  -8.0859272e-02  -2.2287188e-01  -1.0390361e-01  -1.8313566e-01  -1.9329955e-01   5.8326131e-02   7.7010063e-02  -1.9428213e-01  -1.0599178e-01   3.3176141e-01   2.5833093e-01   2.8314335e-01   2.1993801e-01   1.8923973e-01   2.3821841e-01  -2.1228384e-01  -4.2273414e-02  -2.0180633e-01  -3.9922425e-02  -1.3072109e-01  -9.9098156e-02  -3.8814875e-02   1.6963727e-01   2.6957598e-01   3.7006595e-01   3.0065278e-01   3.2304039e-01  -9.1564676e-02  -5.1448164e-02   2.8555629e-02  -1.3315636e-01
   3.9127552e-01   3.1570024e-01  -4.3047895e-02  -1.2884478e-01   2.6590401e-04  -1.7623644e-01  -6.3122267e-02  -1.3831791e-01  -4.9361225e-02  -1.2202993e-01   1.2614805e-01   3.0678249e-02   1.3262859e-02   7.8184695e-02   5.4989298e-02   1.1006831e-01   2.0308589e-01   2.1417250e-01   1.0000000e+00   7.9727156e-01  -2.3245483e-02   3.8251245e-02  -1.5279967e-02  -3.2281710e-02  -4.1485995e-02  -7.3969422e-02  -3.3349893e-02  -3.3618182e-02   2.3694236e-01   3.0193099e-01  -2.0439842e-02  -1.8615364e-02   1.0502795e-01   5.4538958e-02  -1.5058999e-01  -7.3221350e-02  -8.9277348e-02  -2.9371376e-01  -1.4922256e-01  -3.0093269e-01   7.4258983e-02   7.1998976e-02  -1.8754012e-01  -2.4298451e-01  -2.3441866e-01  -2.0799093e-01  -2.5708851e-01  -3.2414848e-01  -2.1857495e-01  -5.5098205e-02  -2.1784202e-01  -3.6437815e-01   1.1159355e-01   1.5944339e-01  -3.1157341e-01  -2.4008911e-01   1.0244147e-01   1.9445401e-01  -9.0048135e-02   3.6594223e-02  -1.7022445e-01  -4.6447361e-02   1.1325675e-01   1.7141903e-01  -2.9717562e-01  -3.2462379e-01  -1.6667365e-01  -1.9238213e-01   3.0697487e-01   2.2660940e-01   3.2780934e-01   3.5873353e-01   1.3578420e-01   2.5048564e-01   1.0249831e-01   2.1575782e-01   1.0502930e-01   5.6692810e-02   1.1783913e-01  -4.3771990e-02   3.5391689e-01   2.9297269e-01   2.2312018e-01   3.3024591e-01   3.6250054e-02   1.2621608e-01  -1.4454671e-01  -1.1239844e-01  -1.4564359e-01  -8.8442167e-02   7.5060770e-02  -6.3379241e-02  -8.0794931e-02  -2.5483932e-02  -2.1197119e-01  -2.3224631e-01  -2.8464148e-01  -2.7062259e-01  -1.6800368e-01  -9.0023408e-02  -1.6826775e-01  -1.3398487e-01  -1.3657491e-01  -4.0762217e-02   3.3087792e-02  -8.0962067e-03  -1.2176914e-01  -1.5562830e-01  -7.2476419e-02  -2.1567148e-01  -1.7439212e-01  -8.5304403e-02  -2.5154299e-03   8.7145452e-02  -4.7686968e-02   2.5904380e-02
   4.6005327e-01   4.6881592e-01  -3.3006988e-01  -1.4385496e-01  -1.1337254e-01  -1.1338882e-01  -2.3542933e-01  -8.8289534e-03  -1.9411691e-01  -5.6549303e-02   2.1077854e-01   2.2630293e-01   2.7881826e-03   2.6696075e-01   5.5148617e-02   3.2140606e-01   4.8494389e-01   5.2123319e-01   7.9727156e-01   1.0000000e+00  -4.3134002e-02  -1.1281412e-02  -2.5126814e-01  -1.2396157e-01  -1.7902725e-01  -1.7153402e-01  -8.5911876e-02  -1.0936974e-01   4.2835152e-01   6.2162071e-01  -1.2258759e-01  -7.0168684e-02   1.7818243e-01   2.0495549e-01  -3.2490757e-01  -2.4087603e-01  -2.9560319e-01  -3.8248142e-01  -3.1192597e-01  -3.9427266e-01  -2.1737715e-02  -1.8041546e-02  -2.4518042e-01  -3.1168684e-01  -2.4296814e-01  -2.0771277e-02  -1.7238193e-01  -2.4809928e-01  -1.9519384e-01   1.1147785e-01  -2.6699905e-01  -2.2574985e-01   1.6299926e-01   1.8173222e-01  -1.6672770e-01  -1.4629451e-01   2.7039546e-01   4.0057359e-01  -1.1423489e-01   1.7880304e-01  -1.4040639e-01   4.2193041e-02   3.4354181e-01   3.9614409e-01  -4.9695635e-01  -2.2991408e-01  -3.5978115e-01  -3.0509069e-01   5.2226583e-01   4.7343272e-01   3.3874800e-02   3.6273833e-02   2.2945269e-01   5.0333411e-01   1.3223409e-01   1.7733884e-01  -2.9295002e-02  -4.4661618e-02   3.3088695e-01   2.2030774e-01   6.4152175e-01   5.8545010e-01   1.7507879e-01   3.4189561e-01  -1.8771044e-01   9.2503424e-02  -2.7721347e-01  -1.8592890e-01  -8.9149579e-02   1.6033836e-02  -1.1579980e-02  -1.7554536e-01  -2.4952346e-01  -2.2181304e-01  -7.8681589e-02  -6.4577650e-02  -1.4578480e-01  -1.2093977e-01  -4.3108942e-03   1.9965594e-02  -6.4641120e-02  -5.4860881e-02  -1.3777495e-01  -5.1094939e-02  -7.5800341e-02  -1.3631132e-01  -6.3067031e-02   1.8692336e-02   8.5002949e-02  -8.8066977e-02  -1.0844099e-01   2.1964255e-02  -5.3625499e-02  -1.8849465e-03  -1.0675113e-01   8.6325654e-03
  -3.8259331e-01  -3.7395651e-01   1.3973653e-01   1.0558905e-01   6.5775468e-01   3.9368235e-01  -1.6136914e-01  -1.6304054e-01  -4.4436963e-02  -1.0484002e-01  -1.5651589e-01  -4.0668044e-01  -1.3802624e-01  -2.2649227e-01   1.0004719e-01  -9.5773047e-03  -8.8353137e-02   6.6242101e-02  -2.3245483e-02  -4.3134002e-02   1.0000000e+00   9.0320554e-01   2.4922840e-01   2.3321049e-01   4.5183725e-01   5.1007578e-01   8.0081663e-01   7.3070502e-01  -8.4357808e-03   3.6041804e-02   3.3192754e-01   3.2835780e-01   4.7105991e-01   3.9787558e-01   3.1060011e-01   3.0078417e-01   1.4136021e-01   1.1094594e-01   3.4248260e-01   1.9385488e-01   1.9135306e-01   2.1322509e-01  -1.1398172e-01  -4.5703235e-02  -7.1457452e-02  -1.9768787e-01  -2.7906338e-01  -2.5847353e-01  -2.0604156e-01  -2.2253053e-01  -1.2630157e-01  -1.1812635e-01  -4.0927795e-01  -3.5458714e-01   4.0700444e-03  -1.2399947e-01  -2.0634122e-01  -1.9094716e-01  -1.5212471e-01  -3.5629380e-01  -2.1264433e-01  -3.1684278e-01   6.7957024e-02  -9.2614500e-02  -2.0661614e-02  -1.0859935e-01   4.2990826e-01   3.6517851e-01  -3.5935365e-02   1.4113400e-01   3.7257952e-01   2.1368007e-01   1.1292754e-01   4.5045564e-02   6.0404795e-02  -4.8168675e-02   1.3257414e-01   9.9214360e-02   1.1277879e-01   2.3324236e-02  -4.3290558e-02   1.3747767e-02   3.2189104e-01   9.5541610e-02   1.2576285e-01  -7.9955933e-03   3.5085442e-01   3.0252654e-01  -6.9119032e-02  -4.3581734e-01  -1.4005680e-01  -1.2583649e-01  -3.9487146e-02  -1.2396044e-01   1.4215564e-03   5.5322424e-02   6.6032993e-02  -2.2429415e-02  -2.1908879e-01  -3.1975283e-01  -2.9231364e-01  -2.0570207e-01  -2.6936076e-01  -3.6337582e-02   8.0009847e-02   1.7487155e-01  -3.3828689e-01  -3.6989160e-01  -5.1969831e-02   1.1400302e-02   5.9630536e-02  -6.0369314e-02  -1.8170445e-01  -2.9014689e-03   1.5055495e-01  -4.9553195e-02
  -3.7276534e-01  -3.0946946e-01   1.7593854e-01   2.0929730e-01   5.7506004e-01   2.8756566e-01  -2.6047321e-01  -2.8898639e-01  -1.3439513e-01  -2.0760547e-01  -2.9087058e-01  -4.9750278e-01  -2.9094133e-01  -3.7118610e-01  -8.2939899e-02  -1.1608402e-01  -1.1613304e-01   1.1667867e-01   3.8251245e-02  -1.1281412e-02   9.0320554e-01   1.0000000e+00   4.1024883e-01   3.8789827e-01   6.4159397e-01   6.7372833e-01   8.7172899e-01   8.4313506e-01  -1.7901217e-01  -5.3820947e-02   4.3683534e-01   4.3378330e-01   4.6481653e-01   4.3762749e-01   4.8465634e-01   4.7005427e-01   1.8758982e-01   1.1534109e-01   3.1628661e-01   2.3605662e-01   1.7184490e-01   2.3130747e-01  -1.2553227e-01  -9.7241446e-02   3.0259291e-02  -1.3286915e-01  -2.8541581e-01  -2.8454908e-01  -2.5514778e-01  -1.8337854e-01  -5.5869000e-02  -1.5337940e-01  -3.4619977e-01  -2.5694958e-01  -4.4157719e-02  -1.1263085e-01  -2.9249739e-01  -1.9472605e-01  -2.7286970e-01  -3.6060367e-01  -3.9481768e-01  -3.6412863e-01  -7.8184968e-02  -2.2801825e-01   8.8869759e-02  -7.3314007e-02   4.3467870e-01   3.9797016e-01  -1.3244785e-01   9.2238142e-03   4.5336265e-01   3.1756718e-01  -9.2468734e-03  -1.9709634e-02   4.6420923e-03  -6.1335711e-02   7.3273510e-02   5.4301541e-02   7.6137109e-02   5.4177453e-02  -3.7279446e-03   6.9134265e-02   3.7689960e-01   1.5302903e-01   3.1629549e-01   1.7574159e-01   4.1681922e-01   4.4167787e-01  -1.8605828e-01  -3.4280368e-01  -7.0360946e-02  -1.5176531e-01   4.2179478e-02  -8.2679302e-02  -3.9913572e-02   1.2466332e-02   2.6602952e-02  -4.9257095e-02  -1.8681559e-01  -3.3452685e-01  -3.5936932e-01  -2.2238022e-01  -2.8620936e-01   2.8101763e-03   1.5279831e-01   2.3239124e-01  -3.3317473e-01  -3.6294926e-01  -6.5189727e-02  -2.0673480e-02   6.2281784e-02  -4.5840580e-02  -1.2398108e-01   3.8324923e-02   1.6841132e-01  -3.3066177e-02
  -3.8973052e-01  -3.8764305e-01   5.3631207e-01   5.9032935e-01   1.6195860e-01  -1.9701544e-01   1.4100635e-03  -2.1033845e-01   4.0573178e-02  -1.3513574e-01  -6.3515769e-01  -7.0600237e-01  -4.3666442e-01  -5.8880261e-01  -2.8037934e-01  -3.5031780e-01  -4.6555764e-01  -2.4042615e-01  -1.5279967e-02  -2.5126814e-01   2.4922840e-01   4.1024883e-01   1.0000000e+00   8.3690891e-01   7.9388011e-01   7.2937988e-01   5.5067338e-01   5.2068110e-01  -6.1437203e-01  -5.5590841e-01   8.1024333e-01   7.3945587e-01   3.4460363e-01   4.0995152e-01   9.0629007e-01   8.6494305e-01   2.7381282e-01   8.1450753e-02   2.0372898e-01   2.2434862e-01   6.0576624e-02   1.0594345e-02   2.0846454e-02  -3.8604725e-02   2.2495497e-01  -1.4440127e-01  -9.7891579e-02  -2.0595737e-01  -3.2708004e-01  -3.4168043e-01   2.4806876e-01  -2.5863695e-01  -6.8230346e-03  -5.9091201e-02  -1.0445896e-01  -6.5256747e-02  -6.3684952e-01  -4.3575747e-01  -6.0375611e-01  -4.5697500e-01  -6.4055437e-01  -4.1975489e-01  -5.5669322e-01  -6.4050480e-01   6.0637711e-01   2.2934120e-01   6.0574395e-01   5.5352935e-01  -4.5556946e-01  -3.9256253e-01   4.5113609e-01   4.7544076e-01  -2.4522916e-01  -3.8865537e-01   3.7968218e-02   3.0556156e-02   1.7226221e-01   1.4553193e-01  -2.0849664e-01  -1.7207120e-01  -3.7250906e-01  -2.5966339e-01   3.8670745e-01  -1.1760642e-01   7.4298025e-01   3.8453174e-01   6.4002585e-01   6.6608944e-01  -3.9502344e-01  -1.4228999e-01   3.0077346e-01  -1.9234614e-02   5.4703665e-01   2.0649252e-01   3.2851832e-02  -4.1181856e-02   6.4268433e-02  -5.6925721e-03  -1.8211051e-01  -3.1944481e-01  -2.3533986e-01  -1.8566974e-01  -1.0355253e-01   1.4429746e-01   2.9295024e-01   3.4720350e-01  -2.7618190e-01  -1.5722220e-01  -9.4774464e-02   8.8502416e-03   1.5472744e-01  -5.6650230e-02   6.3758390e-02   6.0032529e-02   1.1212242e-01  -1.0671326e-01
  -2.8225580e-01  -2.9434109e-01   1.2498573e-01   7.0546076e-01  -5.2026321e-02  -1.6403641e-01  -2.8521987e-01  -1.4487803e-01  -1.8292972e-01   2.4915964e-02  -5.3065060e-01  -5.4545245e-01  -4.4865114e-01  -3.4863648e-01  -2.9435916e-01  -1.9601577e-02  -3.0861785e-01  -5.4443569e-02  -3.2281710e-02  -1.2396157e-01   2.3321049e-01   3.8789827e-01   8.3690891e-01   1.0000000e+00   6.5460157e-01   6.6279846e-01   5.0968499e-01   4.7468443e-01  -4.9918327e-01  -2.9955751e-01   6.9668595e-01   7.3950923e-01   2.9467724e-01   4.0679287e-01   8.2485793e-01   8.7859194e-01   1.3724675e-01   6.3622902e-02   4.0148627e-02   1.7052067e-01   8.4762070e-03   3.5985104e-02  -9.8319140e-03  -7.4437788e-02   2.2760217e-01  -5.3004444e-03  -1.0421944e-01  -1.6711599e-01  -3.2393939e-01  -2.2666265e-01   1.9358368e-01  -2.4409836e-01  -3.0118256e-02  -6.2947107e-02  -1.1092216e-01  -1.2069146e-01  -5.6497078e-01  -4.1524749e-01  -6.7532441e-01  -4.1048325e-01  -7.0851456e-01  -3.5156426e-01  -4.3629502e-01  -5.6636762e-01   4.1680884e-01   2.9598679e-01   4.5904350e-01   6.0481152e-01  -4.0485904e-01  -2.6435006e-01   2.8121784e-01   2.9608523e-01  -2.5755311e-01  -2.8217509e-01   5.3313966e-02   7.9081535e-02   1.3907525e-02   7.4891180e-02  -7.8802961e-02   2.3958261e-02  -2.0891668e-01  -1.4383964e-01   4.6766261e-01  -1.1317469e-02   6.3796497e-01   4.7305121e-01   5.6992631e-01   7.3912441e-01  -4.8743972e-01  -1.2332385e-01   3.5170785e-01  -1.4560000e-01   5.6389211e-01   6.0816200e-02   1.1507242e-01   1.5749388e-02   1.1519503e-01  -7.8571474e-03  -8.7471447e-02  -3.6291869e-01  -2.2762391e-01  -2.9690521e-01  -7.4382193e-02   9.7322905e-02   2.5235553e-01   2.5466742e-01  -2.3305739e-01  -1.0115053e-01   4.4146700e-02   1.1245007e-01   1.7064387e-01   6.4376610e-02   3.6301528e-02  -1.9476799e-02   1.2944827e-01  -1.1942242e-01
  -4.3233651e-01  -3.3152708e-01   5.5009364e-01   5.1993529e-01   3.2035194e-01  -4.4444263e-02  -1.2826285e-01  -2.9865065e-01  -1.4655386e-01  -3.6510831e-01  -6.8583276e-01  -7.7425237e-01  -6.1083919e-01  -7.4862099e-01  -4.6348416e-01  -5.3579769e-01  -2.8688668e-01  -1.7397671e-01  -4.1485995e-02  -1.7902725e-01   4.5183725e-01   6.4159397e-01   7.9388011e-01   6.5460157e-01   1.0000000e+00   9.5651685e-01   7.2859856e-01   7.6798471e-01  -5.6796816e-01  -4.4459266e-01   7.7443006e-01   7.2566627e-01   2.6903298e-01   3.3693032e-01   8.4083101e-01   7.7919577e-01   1.2219747e-01   1.7823036e-02   1.2901591e-01   2.7397674e-01  -1.0533852e-01   3.6750659e-02   1.0301264e-01   3.5767961e-02   4.1556162e-01   1.0710708e-01  -1.7606473e-01  -2.5906164e-01  -1.3387122e-01  -1.1270528e-01   3.4755498e-01  -4.1774212e-02  -1.0074064e-01  -1.2502383e-01  -1.3720804e-01  -1.3612642e-01  -5.7731544e-01  -4.4018448e-01  -5.3631928e-01  -4.4382191e-01  -6.7228931e-01  -5.4357350e-01  -5.0717733e-01  -6.4743707e-01   5.0947841e-01   1.9601816e-01   6.2343206e-01   5.6632440e-01  -3.4429986e-01  -3.3892206e-01   4.5036674e-01   4.5058050e-01  -2.8994563e-01  -3.8098882e-01  -1.3721117e-01  -1.2611655e-01  -5.5538847e-02  -1.3158291e-01   5.0930497e-02   2.0076043e-02  -2.2421802e-01  -6.3269355e-02   1.6561370e-01  -1.5931541e-01   5.9959722e-01   4.1628632e-01   4.4797068e-01   5.7246984e-01  -4.3765494e-01  -1.7245839e-01   2.2796427e-01  -1.3209968e-01   3.6273293e-01   8.7792020e-02  -2.1064326e-02   1.8857349e-02   2.2845280e-02  -6.1396815e-02  -1.4851040e-01  -2.4311527e-01  -2.1256695e-01  -2.3603713e-01  -9.4126119e-02   2.1062200e-01   4.3350297e-01   4.7130589e-01  -1.0796065e-01  -1.3138406e-01   6.8752321e-02  -3.3949533e-02   6.2554471e-02   6.1531553e-02   1.6723088e-01   2.4105013e-01   3.2174695e-01   1.6635597e-01
  -4.0885783e-01  -3.2075395e-01   4.6842233e-01   5.6122189e-01   3.1475461e-01   6.6514620e-02  -1.6971057e-01  -2.5275369e-01  -2.1431874e-01  -3.0859019e-01  -6.4290392e-01  -7.5842541e-01  -6.2735083e-01  -7.3174560e-01  -4.8215591e-01  -4.9837303e-01  -2.2644735e-01  -1.0207225e-01  -7.3969422e-02  -1.7153402e-01   5.1007578e-01   6.7372833e-01   7.2937988e-01   6.6279846e-01   9.5651685e-01   1.0000000e+00   7.3433758e-01   7.9920818e-01  -5.2681565e-01  -3.7484777e-01   7.6584283e-01   7.5442551e-01   3.0334748e-01   3.7695502e-01   7.9545725e-01   7.6920190e-01   7.1418978e-02   2.7347780e-02   8.2114786e-02   2.4210770e-01  -1.4594299e-01   5.0827989e-02   9.3865523e-02   1.7576207e-02   4.1322041e-01   1.4433284e-01  -1.9560798e-01  -2.4192452e-01  -1.3482698e-01  -1.0322848e-01   3.4921178e-01  -1.8451273e-02  -1.1769062e-01  -1.6595554e-01  -1.2375154e-01  -1.6672091e-01  -5.3879591e-01  -4.3560604e-01  -5.5907669e-01  -4.6989668e-01  -6.6667566e-01  -5.5936616e-01  -4.5821957e-01  -6.3016968e-01   4.5588098e-01   2.3471246e-01   6.1429280e-01   5.8983396e-01  -2.7828970e-01  -2.4902386e-01   3.9000961e-01   4.0126045e-01  -2.5732803e-01  -3.4080541e-01  -1.3393531e-01  -1.2039920e-01  -1.2670369e-01  -1.7300177e-01   1.0197289e-01   1.0680883e-01  -1.9809560e-01  -1.9163541e-02   1.5463724e-01  -1.5103332e-01   5.2102541e-01   3.8302465e-01   4.3804504e-01   5.9412623e-01  -4.5611751e-01  -2.4573780e-01   2.4252484e-01  -1.2764960e-01   3.4095047e-01   6.0722972e-02   4.8057899e-02   8.8212180e-02   6.9767872e-02  -4.3966888e-02  -1.0824843e-01  -2.3364666e-01  -1.9379052e-01  -2.1651668e-01  -1.1654011e-01   1.9407548e-01   4.1662660e-01   4.2919409e-01  -8.1679842e-02  -1.1440852e-01   1.2552638e-01   3.0006289e-02   9.2033867e-02   1.0502144e-01   1.2934304e-01   2.3234288e-01   3.3255516e-01   1.5613324e-01
  -3.7419951e-01  -3.3304132e-01   2.7871109e-01   2.7924770e-01   5.3167245e-01   1.6327025e-01  -2.4535389e-01  -3.7246417e-01  -1.6763233e-01  -2.9160553e-01  -3.5053093e-01  -5.4162127e-01  -3.4520767e-01  -4.4326245e-01  -1.4685042e-01  -1.9354508e-01  -1.6695249e-01   4.0769484e-02  -3.3349893e-02  -8.5911876e-02   8.0081663e-01   8.7172899e-01   5.5067338e-01   5.0968499e-01   7.2859856e-01   7.3433758e-01   1.0000000e+00   9.3616168e-01  -2.8903802e-01  -1.8926875e-01   4.6135756e-01   4.1641395e-01   3.9895313e-01   3.6808077e-01   6.4689842e-01   6.0607865e-01   2.3420999e-01   1.4026033e-01   3.3210019e-01   2.9242456e-01   1.4094220e-01   2.2482070e-01  -9.5089488e-02  -4.2397764e-02   1.5584945e-01  -7.4627543e-02  -2.8988061e-01  -3.1097709e-01  -2.0585371e-01  -1.6410350e-01   2.6749535e-02  -1.7168514e-01  -3.8316845e-01  -2.9746897e-01  -5.4455194e-02  -1.1826007e-01  -3.8738771e-01  -2.8080869e-01  -3.0645549e-01  -4.0062324e-01  -4.5538218e-01  -4.7958435e-01  -1.2784083e-01  -3.3802543e-01   2.2629049e-01  -4.9744165e-02   5.8590710e-01   5.3087023e-01  -1.9639565e-01  -3.3009251e-02   4.2821962e-01   2.5323809e-01  -1.1819945e-01  -1.5028678e-01  -3.6586022e-02  -3.5300040e-02   1.4210087e-01   4.5500476e-02   6.0191140e-02   6.1785315e-03  -8.1385705e-02   1.5203964e-02   4.1555254e-01   1.0409391e-01   4.3226722e-01   2.3565589e-01   5.2654421e-01   5.4185740e-01  -2.1182665e-01  -3.3383507e-01  -4.7578663e-02  -2.3585635e-01   5.4371749e-02  -1.1399822e-01  -3.9887860e-02  -1.6123572e-02   3.3096251e-02  -4.2271359e-02  -2.4837917e-01  -3.6199059e-01  -3.9564275e-01  -2.7330735e-01  -2.7491110e-01  -5.3796469e-03   2.0749228e-01   2.8746426e-01  -3.3434688e-01  -3.4953502e-01  -8.5069873e-02  -2.2375281e-02   6.2835495e-02  -1.1457465e-01  -1.0811976e-01   3.7272387e-02   1.6526906e-01  -3.9059058e-03
  -3.7902521e-01  -3.0946403e-01   3.4142883e-01   2.4672003e-01   5.2201831e-01   1.7167965e-01  -2.0186264e-01  -4.4893442e-01  -1.4953827e-01  -3.2627588e-01  -3.2202371e-01  -5.9062435e-01  -3.1308323e-01  -5.1756628e-01  -1.9193701e-01  -2.8868892e-01  -8.3623319e-02   9.1745701e-02  -3.3618182e-02  -1.0936974e-01   7.3070502e-01   8.4313506e-01   5.2068110e-01   4.7468443e-01   7.6798471e-01   7.9920818e-01   9.3616168e-01   1.0000000e+00  -2.7602801e-01  -1.9321606e-01   4.5772525e-01   4.2726765e-01   3.1224202e-01   2.6720592e-01   6.4803246e-01   5.9708384e-01   1.1508999e-01   3.2258434e-02   1.9635743e-01   2.1451535e-01  -1.9946945e-02   1.5825722e-01  -7.3008388e-02  -4.3326178e-02   2.1061616e-01  -3.6568025e-02  -3.3838727e-01  -2.8584299e-01  -1.0078163e-01  -1.1448985e-01   1.5629674e-01  -1.3066325e-01  -3.6450875e-01  -2.8033994e-01  -9.7740592e-02  -1.7469969e-01  -3.5526373e-01  -2.9001199e-01  -2.6418028e-01  -4.5732691e-01  -4.0703731e-01  -5.5339693e-01  -1.1932870e-01  -3.8387819e-01   3.3989767e-01  -2.4572335e-02   5.6974190e-01   4.8081219e-01  -1.9467215e-01  -9.6357253e-02   3.9479177e-01   2.9298802e-01  -1.0725940e-01  -1.6787669e-01  -9.2420178e-02  -7.0035237e-02   6.0971673e-02  -6.2694570e-02   9.9433881e-02   1.2347448e-01  -7.0580989e-02   8.3087539e-02   3.0334662e-01   2.9775052e-02   4.6876651e-01   2.3081710e-01   4.4076598e-01   5.0371727e-01  -2.6243426e-01  -3.9447687e-01   9.0840673e-03  -1.2920831e-01   8.2960396e-02  -2.2607737e-02   3.5244572e-02   6.7609010e-02   6.7601733e-02  -2.7317128e-02  -1.7711026e-01  -2.2000439e-01  -3.7364861e-01  -2.1887557e-01  -2.0392241e-01   7.8664341e-02   2.8836559e-01   3.6938595e-01  -2.5343202e-01  -2.6165732e-01   5.9414244e-02   5.4538611e-02   9.2303787e-02   3.1075740e-02  -1.5020312e-02   1.3439753e-01   2.7402886e-01   1.1009571e-01
   3.0212892e-01   2.2841177e-01  -3.8648634e-01  -5.5598237e-01   4.4782499e-02   1.2755080e-01   3.4362546e-02   5.6407810e-03  -5.1883235e-02  -2.1799198e-03   7.8081811e-01   5.9415352e-01   6.0335703e-01   6.6466049e-01   4.5945390e-01   4.4593539e-01   6.8549980e-01   4.6444366e-01   2.3694236e-01   4.2835152e-01  -8.4357808e-03  -1.7901217e-01  -6.1437203e-01  -4.9918327e-01  -5.6796816e-01  -5.2681565e-01  -2.8903802e-01  -2.7602801e-01   1.0000000e+00   7.5667949e-01  -3.4729917e-01  -3.5703541e-01   8.7297182e-02  -1.4749511e-02  -6.1697750e-01  -5.9803905e-01  -4.4225352e-01  -4.3424285e-01  -3.9835174e-01  -5.9411196e-01  -1.5844125e-01  -2.2094756e-01  -1.7184805e-01  -1.8687882e-01  -3.6476615e-01  -1.3912876e-01  -1.0483902e-01   9.9089996e-02   7.9621244e-02   2.3010767e-02  -3.8570775e-01  -1.8921805e-01  -8.4247460e-02  -1.0684272e-01  -1.0715281e-01  -1.8585086e-01   6.4017970e-01   4.1112033e-01   4.5906131e-01   4.6245774e-02   5.8144634e-01   1.4462894e-01   7.9974557e-01   7.8476322e-01  -4.4436665e-01  -3.3230172e-01  -3.7155666e-01  -4.6933287e-01   3.3920131e-01   3.8754707e-01  -2.5789021e-01  -2.2394335e-01   6.6710863e-01   6.7154935e-01   3.4485493e-01   3.0611373e-01   3.6982748e-02   1.2580213e-02   3.5445265e-01   2.9116015e-01   5.8385872e-01   3.6872862e-01  -1.0546253e-01   3.0323570e-02  -5.7167987e-01  -5.2515090e-01  -5.1506048e-01  -4.4626650e-01   1.3793629e-01  -2.4147672e-01  -7.6726790e-02   1.1180559e-01  -4.3488317e-01  -1.3826521e-01   3.3330782e-01   2.8967269e-01   2.2468220e-01   1.7861213e-01   1.8056528e-01   3.8430026e-01   2.8326722e-02   3.9907465e-02   1.2327398e-03  -1.7111248e-01  -3.1784623e-01  -3.3099382e-01  -8.3282035e-02   2.1583954e-01   3.1504421e-01   3.2344577e-01   1.5056724e-01   3.1457746e-01  -1.2666129e-01  -1.1429749e-01  -6.2777145e-02  -6.2078930e-02
   3.0664559e-01   3.8759149e-01  -6.1750789e-01  -4.0819332e-01  -6.4076797e-02   1.5844121e-01  -3.0916583e-01   6.3408896e-02  -1.6674148e-01   1.1826301e-01   4.4194355e-01   4.8310347e-01   2.3569407e-01   5.9554559e-01   2.5032607e-01   5.9754222e-01   7.2530769e-01   6.2411380e-01   3.0193099e-01   6.2162071e-01   3.6041804e-02  -5.3820947e-02  -5.5590841e-01  -2.9955751e-01  -4.4459266e-01  -3.7484777e-01  -1.8926875e-01  -1.9321606e-01   7.5667949e-01   1.0000000e+00  -3.0644271e-01  -2.3111736e-01  -1.2395494e-02   6.9636241e-03  -5.3836956e-01  -4.8765147e-01  -5.1145899e-01  -4.7964980e-01  -4.9397703e-01  -5.2632204e-01  -2.0732477e-01  -1.6938221e-01  -1.2981729e-01  -1.7729163e-01  -3.0414046e-01   3.1538403e-02  -1.2719274e-01  -2.9933885e-02  -3.8419389e-03   2.0269672e-01  -3.6998982e-01  -8.4334836e-02  -2.2476397e-02   2.7723410e-04  -2.3029458e-01  -2.9874302e-01   4.4312887e-01   4.6909568e-01   1.0289742e-01   1.1382899e-01   1.5861176e-01   1.0632322e-01   5.9687558e-01   6.2982618e-01  -5.6786655e-01  -3.0069170e-01  -5.2408453e-01  -4.8416391e-01   4.3974108e-01   4.3953770e-01  -2.9253511e-01  -2.2911215e-01   2.9394906e-01   5.8673195e-01   5.6026567e-02   4.9890193e-02  -2.2186936e-01  -2.4590878e-01   5.6378959e-01   4.9319999e-01   6.3117020e-01   6.2296745e-01  -1.2546067e-01   1.8167226e-01  -5.2780397e-01  -2.5641993e-01  -5.9180054e-01  -4.2584867e-01  -7.5511649e-02  -1.6192072e-01  -5.0229060e-03  -3.5797145e-02  -3.1832472e-01  -1.9307033e-01   1.9825756e-01   2.0616876e-01   6.1785301e-02  -2.7767916e-02   1.3290550e-01   1.6629117e-01   2.5848940e-02   1.5215367e-02  -1.0469808e-02   3.3970808e-02  -7.3334925e-02  -1.2965622e-01   1.3383443e-01   3.0370812e-01   3.5888978e-01   1.4980972e-01  -3.1610108e-02   2.9643366e-01   3.0733394e-02   7.4973315e-02   8.0182477e-02   1.2120686e-01
  -3.6861287e-01  -3.7919788e-01   4.6541534e-01   5.6235887e-01   1.9950421e-01  -1.4317094e-01   1.6639945e-02  -1.2024327e-01  -1.4540386e-01  -2.3742021e-01  -5.3201357e-01  -6.6693506e-01  -4.3978927e-01  -5.3101923e-01  -3.7238003e-01  -3.8188090e-01  -1.6343187e-01  -9.7756113e-02  -2.0439842e-02  -1.2258759e-01   3.3192754e-01   4.3683534e-01   8.1024333e-01   6.9668595e-01   7.7443006e-01   7.6584283e-01   4.6135756e-01   4.5772525e-01  -3.4729917e-01  -3.0644271e-01   1.0000000e+00   9.3507576e-01   5.1004625e-01   5.6815348e-01   7.5685015e-01   7.3349022e-01  -2.9376930e-02  -1.4797049e-01  -5.2223952e-02   5.2488890e-03  -2.1210270e-01  -2.4254960e-01   1.5777512e-01   1.5728673e-02   2.9690996e-01  -3.0535967e-02  -1.6474400e-02  -4.8900392e-02  -2.1210420e-01  -2.7929112e-01   2.3921125e-01  -2.0605195e-01   2.9703789e-02  -1.4158716e-01  -1.0239384e-01  -1.1597328e-01  -4.6870794e-01  -3.8580095e-01  -5.6491037e-01  -5.0671774e-01  -6.0632933e-01  -4.8089708e-01  -4.0631031e-01  -4.6508404e-01   4.6154958e-01   3.0795602e-01   5.5799878e-01   4.5958757e-01  -3.5875213e-01  -3.1159047e-01   3.7957895e-01   4.7375826e-01  -2.5476071e-03  -1.8604875e-01   1.8690377e-01   1.3160285e-01  -9.6754560e-02  -5.1448759e-02   9.2149447e-02   1.0203209e-01  -1.8427303e-01  -1.1844053e-01   1.7173669e-01  -3.7761576e-01   4.1496050e-01   1.5621450e-01   3.8750362e-01   5.0492102e-01  -5.0301131e-01  -2.5222352e-01   4.2002610e-01  -1.4769943e-02   4.2961201e-01   9.5672754e-02   3.3941736e-01   2.8681997e-01   3.2883945e-01   1.8282525e-01   6.1170677e-03  -1.6944681e-01  -1.1269345e-01  -2.5186790e-01  -2.2571446e-02   1.7304936e-01   2.4044394e-01   2.8539692e-01  -2.0148618e-01   7.3499737e-02   2.2026058e-01   2.7772584e-01   3.3795835e-01   2.3911069e-01   3.5134972e-02   9.0433355e-02   2.4611979e-01  -3.1790781e-02
  -3.4052749e-01  -3.8148520e-01   3.1378508e-01   6.5773421e-01   1.1364845e-01  -6.2199708e-02  -1.0265148e-01   3.7834927e-03  -2.1275026e-01  -7.1077742e-02  -5.7031579e-01  -6.1930878e-01  -4.8330682e-01  -4.7440996e-01  -3.6749861e-01  -2.5745649e-01  -1.7748484e-01  -8.7462208e-02  -1.8615364e-02  -7.0168684e-02   3.2835780e-01   4.3378330e-01   7.3945587e-01   7.3950923e-01   7.2566627e-01   7.5442551e-01   4.1641395e-01   4.2726765e-01  -3.5703541e-01  -2.3111736e-01   9.3507576e-01   1.0000000e+00   4.8438792e-01   6.0991808e-01   6.9231698e-01   7.1526246e-01  -3.0264885e-02  -6.9640598e-02  -4.4612944e-02   7.6462604e-02  -1.6442395e-01  -1.6522177e-01   1.0127462e-01  -4.3562219e-02   2.5904154e-01   6.9938573e-03  -4.8126598e-02  -1.0604684e-01  -1.9866216e-01  -2.7733979e-01   2.7467412e-01  -1.4525878e-01   4.8719351e-02  -1.4633582e-01  -4.7662433e-02  -8.9765130e-02  -4.8566189e-01  -4.3547361e-01  -6.1442333e-01  -4.6474112e-01  -6.4951529e-01  -3.9780962e-01  -4.3254503e-01  -4.8803638e-01   3.5473849e-01   3.7572954e-01   4.5161512e-01   4.7312532e-01  -3.1138941e-01  -2.8033154e-01   3.5777183e-01   3.9938410e-01  -3.5932856e-02  -1.5245372e-01   1.7069996e-01   1.0872206e-01  -1.7474001e-01  -6.9958290e-02   1.2803023e-01   1.5264544e-01  -1.3763677e-01  -6.8460858e-02   2.1969849e-01  -2.8318599e-01   4.0958097e-01   2.8510748e-01   3.7673921e-01   5.2589474e-01  -4.5021843e-01  -1.6425381e-01   4.2302961e-01  -7.4362686e-02   4.5522946e-01   2.9859907e-03   2.8226430e-01   2.5788598e-01   2.5811683e-01   1.2688600e-01   4.0008385e-02  -1.9517069e-01  -4.6101633e-02  -2.3859482e-01   4.7673313e-02   2.0888754e-01   2.9801127e-01   2.7561438e-01  -1.4748045e-01   8.4599967e-02   2.1670644e-01   2.2475044e-01   2.6312287e-01   1.9556888e-01   5.0273071e-02   8.0368639e-02   2.4216867e-01  -3.4735454e-03
  -1.0988392e-01  -2.5115205e-01   8.4613456e-02   1.0752566e-01   1.6790503e-01  -2.8950349e-02  -6.3710272e-02  -1.4186885e-01  -2.8824243e-01  -1.9821642e-01   2.7700905e-02  -2.6002902e-01  -7.8272598e-02  -4.1102675e-02  -5.5495085e-02  -2.0989474e-02  -2.8225427e-03   2.2203162e-01   1.0502795e-01   1.7818243e-01   4.7105991e-01   4.6481653e-01   3.4460363e-01   2.9467724e-01   2.6903298e-01   3.0334748e-01   3.9895313e-01   3.1224202e-01   8.7297182e-02  -1.2395494e-02   5.1004625e-01   4.8438792e-01   1.0000000e+00   8.9239894e-01   3.0754382e-01   3.4142644e-01   2.3949711e-01   1.0740276e-01   3.0036645e-01   5.5796121e-02   2.9276802e-01   4.9855221e-02  -1.8825183e-01  -2.5316925e-01  -2.0796914e-01  -3.4084004e-01   1.3599318e-02   3.4287685e-02  -3.7388496e-01  -4.8669615e-01  -1.4925837e-01  -4.1479107e-01  -4.5151487e-02  -1.7164537e-01   3.2483195e-01   2.7806628e-01  -9.9073457e-03  -3.0891833e-03  -1.9011756e-01  -3.0805380e-01  -1.6918438e-01  -2.5734010e-01   2.3951008e-01   1.2102573e-01  -9.7647842e-02  -7.8950827e-02   3.5528681e-01   3.0038539e-01  -2.5351050e-02   2.2267892e-01   1.8328366e-01   1.2988102e-01   4.6827641e-01   3.6938568e-01   5.2058240e-01   4.1210498e-01   2.8594496e-01   4.3806000e-01  -1.3546669e-01  -8.4291486e-02   2.4735491e-01   6.5682022e-02   5.0820445e-01   7.8491321e-02   1.0420496e-01  -5.1439943e-02   4.5116199e-01   4.7662382e-01  -1.7086434e-02  -2.8176558e-01   9.5702963e-02  -7.2782446e-02  -1.0147683e-03  -1.9870295e-01   2.4911421e-01   1.7004004e-01   3.7185799e-01   3.6674592e-01   9.6396273e-02  -1.2644716e-01  -2.0659282e-01  -1.6745872e-01  -2.6792323e-01  -3.0977199e-01  -3.3122410e-01  -2.8115637e-01  -5.6857028e-01  -2.4254763e-01  -2.1164116e-01   2.8216185e-01   4.4535086e-01  -1.0768893e-01  -4.1038162e-01  -4.4395928e-01  -2.9993112e-01  -4.9342862e-01
  -1.7093274e-01  -2.5557133e-01   2.4693105e-03   3.2356521e-01   1.2041906e-01   3.5060365e-02  -1.2616569e-01   6.3216949e-02  -3.0895064e-01  -9.0856137e-02  -1.4739678e-01  -2.3320094e-01  -2.2504864e-01  -4.6829567e-02  -1.6065003e-01   1.9597792e-02  -5.0807519e-02   1.6455770e-01   5.4538958e-02   2.0495549e-01   3.9787558e-01   4.3762749e-01   4.0995152e-01   4.0679287e-01   3.3693032e-01   3.7695502e-01   3.6808077e-01   2.6720592e-01  -1.4749511e-02   6.9636241e-03   5.6815348e-01   6.0991808e-01   8.9239894e-01   1.0000000e+00   3.4036095e-01   3.9262457e-01   1.7102801e-01   1.3578683e-01   2.3498603e-01   1.1447165e-01   2.9892296e-01   1.3999088e-01  -1.9519989e-01  -2.8242099e-01  -1.7450382e-01  -2.5896594e-01   1.3137552e-02  -5.6249772e-02  -4.0092866e-01  -4.8393845e-01  -9.5285852e-02  -3.0159906e-01   3.8957068e-03  -1.7256706e-01   2.4437302e-01   2.3245985e-01  -1.4733884e-01  -4.4194469e-02  -3.3593860e-01  -2.1726591e-01  -2.9694455e-01  -1.2522277e-01   1.1236440e-01   6.2393321e-02  -1.0553217e-01   9.7155764e-02   3.1577663e-01   3.6001836e-01  -6.2649291e-02   1.7130375e-01   1.5915506e-01   6.7544227e-02   3.7273420e-01   3.7332391e-01   4.7639863e-01   3.4679362e-01   2.1670379e-01   3.9755204e-01  -6.9318901e-02  -5.7709703e-02   2.5993957e-01   8.7833658e-02   4.9526189e-01   1.1811283e-01   1.6471773e-01   1.0925688e-01   4.0583691e-01   4.7780338e-01  -6.0912753e-02  -7.2832479e-02   1.0912852e-01  -1.5749508e-01   1.1794606e-01  -2.0167071e-01   1.2827354e-01   7.5214162e-02   2.3625425e-01   2.2480644e-01   1.3349208e-01  -1.7021186e-01  -7.7387880e-02  -9.0783962e-02  -1.6509048e-01  -1.7670890e-01  -1.8971609e-01  -2.0747992e-01  -4.8004151e-01  -2.0747437e-01  -1.8693317e-01   1.5255096e-01   2.8994071e-01  -1.4701145e-01  -2.8101860e-01  -3.5172231e-01  -2.6302624e-01  -4.0819449e-01
  -4.2766113e-01  -3.7212469e-01   4.6816096e-01   5.3792926e-01   1.2247237e-01  -2.0752274e-01  -8.3473984e-02  -3.6236122e-01  -9.9687088e-02  -2.4581705e-01  -5.9372534e-01  -7.2664260e-01  -4.7760177e-01  -6.4890466e-01  -3.9970011e-01  -4.0629574e-01  -3.3869150e-01  -1.0530245e-01  -1.5058999e-01  -3.2490757e-01   3.1060011e-01   4.8465634e-01   9.0629007e-01   8.2485793e-01   8.4083101e-01   7.9545725e-01   6.4689842e-01   6.4803246e-01  -6.1697750e-01  -5.3836956e-01   7.5685015e-01   6.9231698e-01   3.0754382e-01   3.4036095e-01   1.0000000e+00   9.4718346e-01   2.2422004e-01   9.9327131e-02   1.4876068e-01   2.5149525e-01  -3.0182248e-02   6.4385533e-03   9.9217346e-02   5.9762163e-02   3.5849200e-01   1.1108060e-02  -9.9912153e-02  -1.3737732e-01  -2.0663396e-01  -2.3735634e-01   3.1371286e-01  -1.6983998e-01  -1.1353148e-01  -1.1795671e-01  -1.0071532e-01  -9.7174832e-02  -5.9191973e-01  -4.2667970e-01  -5.5939215e-01  -5.3093253e-01  -6.3344112e-01  -5.5824274e-01  -4.7736819e-01  -6.5228647e-01   6.4984998e-01   2.0713573e-01   7.1916960e-01   6.7208353e-01  -4.7831992e-01  -4.1001412e-01   3.4558308e-01   3.5318015e-01  -3.1380781e-01  -4.5283942e-01  -3.2629150e-02  -5.7060025e-02   7.6132362e-02   4.4226766e-02  -1.2075277e-01  -7.5524477e-03  -3.3558673e-01  -1.4424175e-01   3.2762048e-01  -1.4593441e-01   7.5261740e-01   4.3178066e-01   5.9543789e-01   6.9862322e-01  -4.4756602e-01  -2.3202697e-01   2.7494250e-01  -3.1858233e-02   4.7539188e-01   2.0136526e-01   7.9325894e-02   1.7530737e-02   1.1876275e-01   1.2576806e-02  -1.7567779e-01  -2.7761001e-01  -2.6555096e-01  -2.3765778e-01  -1.0019228e-01   1.4928965e-01   3.6809219e-01   4.1687606e-01  -2.2192724e-01  -1.3820574e-01  -1.6055251e-02   8.6029352e-02   1.8428871e-01   3.1245161e-02   9.3789740e-02   1.2287347e-01   2.6574433e-01  -1.6035869e-02
  -3.6537978e-01  -3.8282506e-01   3.3308470e-01   5.9115161e-01   3.4636388e-02  -1.7189794e-01  -1.9347254e-01  -3.2949763e-01  -2.0350617e-01  -2.0134537e-01  -5.4844504e-01  -6.8019203e-01  -4.9469770e-01  -5.7102352e-01  -4.4601640e-01  -3.3255248e-01  -3.4828718e-01  -1.1169888e-01  -7.3221350e-02  -2.4087603e-01   3.0078417e-01   4.7005427e-01   8.6494305e-01   8.7859194e-01   7.7919577e-01   7.6920190e-01   6.0607865e-01   5.9708384e-01  -5.9803905e-01  -4.8765147e-01   7.3349022e-01   7.1526246e-01   3.4142644e-01   3.9262457e-01   9.4718346e-01   1.0000000e+00   2.6137234e-01   1.7665632e-01   1.5897405e-01   2.6807450e-01   5.3478835e-02   1.0296308e-01   1.1886540e-01   6.5977627e-02   3.5765593e-01   2.2057848e-02  -5.2534688e-02  -9.9274081e-02  -2.1854445e-01  -2.6978774e-01   3.0278854e-01  -2.2896239e-01  -6.9410500e-02  -1.0137345e-01  -9.3646694e-02  -8.8198158e-02  -5.7689853e-01  -4.3286732e-01  -5.7809507e-01  -5.3785879e-01  -6.6441470e-01  -5.3945637e-01  -4.7323412e-01  -6.6108675e-01   5.0235197e-01   1.7539193e-01   6.8692042e-01   7.3217012e-01  -4.1646090e-01  -3.4652000e-01   3.4973513e-01   3.5767916e-01  -2.8044268e-01  -3.9602487e-01   2.6652279e-03  -1.1736980e-02   9.2115825e-02   1.2349607e-01  -1.4706823e-01  -5.2989704e-02  -2.9261127e-01  -1.6940666e-01   4.0988534e-01  -5.3546769e-02   6.9436098e-01   4.5189510e-01   6.2613706e-01   7.6267025e-01  -4.7828524e-01  -2.4068280e-01   2.7226555e-01  -6.3732354e-02   4.5917771e-01   1.6332641e-01   3.6925843e-02  -5.0180244e-02   9.2450866e-02  -2.2799891e-02  -1.8185906e-01  -3.6507067e-01  -3.0122118e-01  -2.7732173e-01  -1.6574698e-01   4.9631197e-02   2.6929384e-01   3.1876573e-01  -2.4255185e-01  -2.1008914e-01  -7.1819402e-02   6.3982498e-02   1.7358813e-01  -1.6583217e-02   2.8619471e-03   2.6025524e-02   1.8647221e-01  -8.5451169e-02
  -2.1068434e-02  -1.8289726e-01   5.8909142e-02  -9.7505321e-04  -5.8613837e-02   1.2412955e-02  -1.5691441e-01  -1.5699753e-01  -2.7647003e-02   4.5870357e-02  -1.4794736e-01  -1.5158885e-01  -8.7877874e-02  -1.1428320e-01  -2.5366751e-02  -6.8883669e-02  -5.9502893e-01  -3.5953066e-01  -8.9277348e-02  -2.9560319e-01   1.4136021e-01   1.8758982e-01   2.7381282e-01   1.3724675e-01   1.2219747e-01   7.1418978e-02   2.3420999e-01   1.1508999e-01  -4.4225352e-01  -5.1145899e-01  -2.9376930e-02  -3.0264885e-02   2.3949711e-01   1.7102801e-01   2.2422004e-01   2.6137234e-01   1.0000000e+00   8.1032196e-01   8.9157875e-01   7.1122654e-01   8.1575953e-01   5.7968918e-01  -1.0042433e-01  -4.7922063e-03  -1.7107151e-01  -3.0970999e-01   1.6119752e-01  -2.0502851e-02  -2.5228561e-01  -3.4367460e-01  -8.6801353e-02  -1.7120581e-01   1.4406815e-02   1.0923939e-01   3.4861196e-01   4.5406093e-01  -1.6415676e-01  -1.1126571e-01   7.9249383e-02   7.3078151e-02  -3.4715109e-02   1.2896372e-01  -2.3301337e-01  -2.3708691e-01  -4.2611716e-02  -1.5654756e-01   1.0286367e-01   1.7581558e-01  -1.6789648e-01  -6.9741282e-02   2.4803370e-01   8.6221306e-02  -1.5909086e-01  -1.5954151e-01   4.0526554e-02  -1.6882346e-02   5.5317499e-01   6.0788724e-01  -6.4625219e-01  -6.3222132e-01  -1.8947052e-01  -4.0071116e-01   5.1216240e-01   4.3168117e-01   3.3746825e-01   2.6215705e-01   6.2096766e-01   4.6163884e-01   3.5244718e-01   1.9222305e-01  -2.4177326e-01  -1.5064169e-01   6.2621289e-02  -6.0810646e-02  -4.5835056e-01  -5.1984517e-01  -2.3971474e-01  -7.8253212e-02  -2.4956884e-01  -4.2875685e-01  -3.0430672e-01  -1.8514308e-02  -3.3666752e-01  -3.1397402e-01  -2.7159435e-01  -2.2473208e-01  -3.3069317e-01  -6.3586131e-01  -8.2863952e-01  -3.6691606e-01  -6.8685192e-02  -6.7985025e-01  -2.6565665e-01  -3.9253766e-01  -5.0034633e-01  -4.3898940e-01
  -4.9165947e-02  -1.8050260e-01  -7.5891773e-02   1.4383500e-01  -9.9528874e-02   1.3851640e-01  -1.6691731e-01   3.5947526e-02  -1.2537546e-01   1.2997590e-01  -1.1704689e-01  -1.6440376e-02  -1.2230039e-01  -2.6067780e-02  -5.3044070e-02   2.2668774e-03  -5.7837896e-01  -3.6015469e-01  -2.9371376e-01  -3.8248142e-01   1.1094594e-01   1.1534109e-01   8.1450753e-02   6.3622902e-02   1.7823036e-02   2.7347780e-02   1.4026033e-01   3.2258434e-02  -4.3424285e-01  -4.7964980e-01  -1.4797049e-01  -6.9640598e-02   1.0740276e-01   1.3578683e-01   9.9327131e-02   1.7665632e-01   8.1032196e-01   1.0000000e+00   7.7761972e-01   7.6935215e-01   6.8992592e-01   5.9733677e-01   1.6498525e-02   1.2637157e-01  -8.3372203e-02  -1.0591860e-01   2.5818580e-01   8.2966684e-02  -1.2472293e-01  -2.4210992e-01  -2.0903209e-02   3.9632696e-02  -6.9120575e-02  -8.1922102e-03   4.4719953e-01   5.0626272e-01  -1.1625045e-01  -1.4609592e-01   1.4167117e-01   2.0369929e-01   2.7596768e-02   2.2488601e-01  -2.1252939e-01  -1.8721032e-01  -1.3455303e-01   2.8074555e-02   8.5601341e-02   3.0236257e-01  -1.6764771e-01  -2.1464895e-02   1.3844347e-01  -7.0288340e-02  -1.7221073e-01  -1.7457195e-01   1.3624608e-02  -1.2922823e-02   3.5951897e-01   4.8504601e-01  -5.5039343e-01  -5.1825307e-01  -1.7502669e-01  -3.2599180e-01   4.2337021e-01   4.2396845e-01   2.1670729e-01   2.9374723e-01   5.6716599e-01   4.2639622e-01   4.6869636e-01   3.2357523e-01  -2.4453367e-01  -2.0211597e-01   3.1132706e-02  -1.5733319e-01  -4.4210380e-01  -4.4826415e-01  -1.9472116e-01  -3.7288939e-02  -6.0829728e-02  -3.2575158e-01  -4.8922834e-03   8.1381485e-02  -1.4037412e-01  -3.1688951e-01  -2.4450671e-01  -2.6612820e-01  -1.9077725e-01  -4.9514089e-01  -7.0436235e-01  -3.2851859e-01  -1.0496785e-01  -6.1737091e-01  -2.4927487e-01  -3.4852653e-01  -4.2993625e-01  -3.5967987e-01
  -1.2610162e-01  -2.8326831e-01   1.3404825e-01  -1.9197494e-02   1.4998122e-01   1.1619563e-01  -4.6511854e-02  -6.1589464e-02   9.3304393e-03  -9.1954231e-03  -1.6950571e-01  -1.6589787e-01  -9.2093766e-02  -1.6243051e-01   1.3519680e-02  -1.2383143e-01  -6.4876635e-01  -4.3738207e-01  -1.4922256e-01  -3.1192597e-01   3.4248260e-01   3.1628661e-01   2.0372898e-01   4.0148627e-02   1.2901591e-01   8.2114786e-02   3.3210019e-01   1.9635743e-01  -3.9835174e-01  -4.9397703e-01  -5.2223952e-02  -4.4612944e-02   3.0036645e-01   2.3498603e-01   1.4876068e-01   1.5897405e-01   8.9157875e-01   7.7761972e-01   1.0000000e+00   8.2193545e-01   8.1602536e-01   5.8904759e-01  -5.7300550e-02   8.6979950e-02  -1.7125228e-01  -2.9677910e-01   1.3243414e-01  -3.3441248e-02  -1.6328340e-01  -3.1140034e-01  -3.6208624e-02  -8.1437042e-02  -1.1173748e-01  -5.9294786e-02   4.4723734e-01   4.9557037e-01  -1.8663353e-01  -1.8046146e-01   1.6303727e-01   8.9395177e-02   3.0382064e-02   1.3240609e-01  -1.8106400e-01  -2.1663865e-01  -6.9499658e-02  -1.5172456e-01   2.1325897e-01   2.5531850e-01  -1.5933294e-01  -4.4097390e-02   2.2485423e-01   4.0052919e-02  -5.5068424e-02  -1.1422083e-01   6.2334277e-02   3.0122886e-02   5.4046799e-01   5.7848110e-01  -6.0289177e-01  -6.4767071e-01  -2.3097155e-01  -4.3824241e-01   4.7810508e-01   3.7570125e-01   2.7707551e-01   1.9212689e-01   6.3729623e-01   3.8131028e-01   4.8886932e-01   1.5237433e-01  -4.0562743e-01  -2.3618287e-01  -7.4959923e-02  -1.5641045e-01  -4.5567481e-01  -4.3745998e-01  -2.0716408e-01  -2.5609182e-02  -2.3508044e-01  -4.1366527e-01  -2.1657490e-01   1.8503358e-02  -2.6864972e-01  -2.6324779e-01  -2.3042888e-01  -1.6462194e-01  -3.9823448e-01  -6.6043917e-01  -7.8743892e-01  -3.5368980e-01  -8.7450587e-02  -7.0803095e-01  -2.9202186e-01  -3.7279881e-01  -4.4502619e-01  -3.6121288e-01
  -1.0847536e-01  -1.8734082e-01   1.1726843e-01   1.9847102e-01  -4.8134811e-02  -3.8295962e-03  -1.6668282e-01  -2.5623791e-02  -1.6957269e-01  -6.8913181e-02  -3.7573103e-01  -2.4741551e-01  -3.2468557e-01  -3.1303487e-01  -2.2132911e-01  -1.9869392e-01  -6.2443082e-01  -5.0825620e-01  -3.0093269e-01  -3.9427266e-01   1.9385488e-01   2.3605662e-01   2.2434862e-01   1.7052067e-01   2.7397674e-01   2.4210770e-01   2.9242456e-01   2.1451535e-01  -5.9411196e-01  -5.2632204e-01   5.2488890e-03   7.6462604e-02   5.5796121e-02   1.1447165e-01   2.5149525e-01   2.6807450e-01   7.1122654e-01   7.6935215e-01   8.2193545e-01   1.0000000e+00   5.8940641e-01   5.5687911e-01   1.4388279e-01   2.9972978e-01   1.1833134e-01   5.8221791e-02   1.5329097e-01  -6.3363004e-03   2.5784604e-02  -7.8533063e-02   2.4590368e-01   1.8416005e-01  -1.3462092e-01  -6.9669245e-02   3.9589859e-01   4.5208512e-01  -2.9486641e-01  -2.7585433e-01   2.4837863e-02   1.3342892e-01  -1.5688914e-01   6.1895540e-02  -3.7324881e-01  -4.4493231e-01   4.8388267e-02   4.8268493e-02   2.3269772e-01   4.0654985e-01  -2.5591257e-01  -1.8808020e-01   5.4561984e-02  -6.6478282e-02  -3.3778557e-01  -3.6006305e-01  -1.5882565e-01  -1.1470382e-01   2.4531113e-01   2.8206664e-01  -3.6693960e-01  -4.1508791e-01  -2.2010388e-01  -3.2160872e-01   3.2419248e-01   3.1019541e-01   3.9252558e-01   4.5598635e-01   5.5692990e-01   4.2536811e-01   3.7087881e-01   2.7742463e-01  -3.7963087e-01  -3.6618656e-01   6.4659937e-03  -1.7709400e-01  -4.4671110e-01  -3.3147026e-01  -2.3879470e-01  -7.7555938e-02  -1.5685077e-01  -3.3686113e-01  -9.6269033e-02   2.4776743e-02  -9.7801474e-02  -8.1101816e-02   3.5100018e-02   4.0166937e-02  -1.7169804e-01  -4.2739452e-01  -5.4578515e-01  -3.5526442e-01  -1.9700364e-01  -5.6647742e-01  -6.2523241e-02  -1.4690933e-01  -1.9707406e-01  -5.2142864e-02
   2.1858069e-02  -1.6139786e-01  -1.7869271e-01  -1.0783004e-01  -6.6788331e-02   7.7539294e-02  -1.9704001e-01  -3.5007995e-02  -8.9076285e-02   8.6788911e-02   4.3570265e-02   1.0498545e-01   8.1331018e-02   1.8156635e-01   1.4937300e-01   2.0416941e-01  -4.8287560e-01  -2.6245467e-01   7.4258983e-02  -2.1737715e-02   1.9135306e-01   1.7184490e-01   6.0576624e-02   8.4762070e-03  -1.0533852e-01  -1.4594299e-01   1.4094220e-01  -1.9946945e-02  -1.5844125e-01  -2.0732477e-01  -2.1210270e-01  -1.6442395e-01   2.9276802e-01   2.9892296e-01  -3.0182248e-02   5.3478835e-02   8.1575953e-01   6.8992592e-01   8.1602536e-01   5.8940641e-01   1.0000000e+00   8.0561077e-01  -3.1505903e-01  -1.6761098e-01  -4.3329830e-01  -4.2461296e-01  -2.1178598e-02  -2.0940514e-01  -3.2238796e-01  -4.1699057e-01  -2.5664579e-01  -2.5271844e-01  -1.0171660e-01  -4.3480788e-03   2.4555632e-01   3.3102174e-01  -8.3259111e-02   1.4916597e-02   1.5425919e-01   1.4476845e-01   9.4387524e-02   2.4003040e-01   5.9154945e-02   3.6395548e-02  -3.8112151e-01  -3.2962370e-01  -1.5485857e-03   1.0362490e-01  -5.3539131e-02   1.1368759e-01   1.7420985e-01  -4.9614027e-02   1.0031301e-01   1.5905937e-01   1.9947371e-01   8.6803704e-02   6.6778007e-01   7.4350111e-01  -5.3894316e-01  -6.4321389e-01   6.5060792e-02  -2.4492941e-01   6.4205567e-01   6.7813369e-01   1.9777399e-01   2.2381313e-01   4.3835329e-01   2.8984180e-01   4.6581427e-01   2.1449468e-01  -4.3205519e-01  -2.8157729e-01  -1.0209514e-01  -1.4183679e-01  -6.1960314e-01  -6.5140842e-01  -4.3481978e-01  -2.6912305e-01  -2.7605402e-01  -4.8083036e-01  -2.5400949e-01  -1.1028268e-02  -3.4657357e-01  -3.3791169e-01  -3.3958234e-01  -3.1682398e-01  -4.8428074e-01  -7.1988196e-01  -8.4875873e-01  -5.2007922e-01  -2.8612965e-01  -7.5281969e-01  -3.1321037e-01  -4.4623505e-01  -5.5769925e-01  -4.2978247e-01
  -9.2317338e-02  -1.5962616e-01  -1.4440673e-01  -1.5592332e-03   5.0871315e-03   1.2979750e-01  -2.6457982e-01  -1.2627160e-01  -1.6077966e-01   9.5164061e-04  -6.7820683e-02   2.1134982e-02  -4.1693727e-02   4.1381063e-02   3.4026983e-02   1.1659349e-01  -3.8173965e-01  -2.3520854e-01   7.1998976e-02  -1.8041546e-02   2.1322509e-01   2.3130747e-01   1.0594345e-02   3.5985104e-02   3.6750659e-02   5.0827989e-02   2.2482070e-01   1.5825722e-01  -2.2094756e-01  -1.6938221e-01  -2.4254960e-01  -1.6522177e-01   4.9855221e-02   1.3999088e-01   6.4385533e-03   1.0296308e-01   5.7968918e-01   5.9733677e-01   5.8904759e-01   5.5687911e-01   8.0561077e-01   1.0000000e+00  -2.9309243e-01  -1.0113372e-01  -3.0535350e-01  -2.2325450e-01  -2.2685236e-01  -3.8754232e-01  -1.8792911e-01  -3.0944878e-01  -9.5216766e-02  -1.0847118e-01  -2.4000882e-01  -8.8255291e-02  -1.2817377e-02   3.2000860e-02  -1.8334317e-01  -4.4495357e-02   8.7560986e-02   3.0883665e-02  -1.4968194e-02   6.7812866e-02   2.8742606e-02  -1.1003981e-01  -3.5323337e-01  -3.2958673e-01   5.8383137e-02   1.7779936e-01   5.1170371e-03   9.2166693e-02   2.0128881e-01  -2.3002923e-02  -2.6990582e-02   5.7045284e-02   1.7289478e-03  -4.0727801e-02   5.2236330e-01   4.9395056e-01  -3.0805027e-01  -4.1239617e-01   4.7147045e-02  -9.5987309e-02   4.8686360e-01   7.0283535e-01   2.3346922e-01   3.1141034e-01   2.4961622e-01   2.0247219e-01   3.1980580e-01   1.5175448e-01  -4.3308487e-01  -2.2804156e-01  -6.1434855e-02   4.0398033e-03  -7.2067109e-01  -6.7742527e-01  -6.2965023e-01  -5.4868562e-01  -2.9277337e-01  -4.3843716e-01  -1.7732065e-01   1.2316396e-02  -2.6369880e-01  -1.4475308e-01  -1.3355773e-02  -3.1724043e-02  -2.7257950e-01  -6.7129405e-01  -6.0366231e-01  -6.4880213e-01  -5.5930027e-01  -6.1084092e-01  -3.8082585e-02  -1.2878560e-01  -2.2472481e-01  -4.3806063e-02
  -1.0530212e-02  -1.4150192e-02   1.1956593e-01   3.7196789e-02  -1.2264213e-01  -7.7549582e-02   4.9563881e-02  -5.9558102e-02  -1.6318732e-01  -1.5119114e-01  -1.4861620e-01  -9.0039526e-02  -2.9545403e-01  -2.3871714e-01  -4.2635034e-01  -3.3384578e-01   5.6402365e-03  -1.6244247e-01  -1.8754012e-01  -2.4518042e-01  -1.1398172e-01  -1.2553227e-01   2.0846454e-02  -9.8319140e-03   1.0301264e-01   9.3865523e-02  -9.5089488e-02  -7.3008388e-02  -1.7184805e-01  -1.2981729e-01   1.5777512e-01   1.0127462e-01  -1.8825183e-01  -1.9519989e-01   9.9217346e-02   1.1886540e-01  -1.0042433e-01   1.6498525e-02  -5.7300550e-02   1.4388279e-01  -3.1505903e-01  -2.9309243e-01   1.0000000e+00   8.8878045e-01   6.2780950e-01   4.6370799e-01   7.0308243e-01   6.5408013e-01   5.4750376e-01   2.9613491e-01   5.3595422e-01   3.8408596e-01   3.0941361e-01   9.0267063e-02   1.5799491e-01   1.6376386e-01  -3.9490160e-02  -1.0277160e-01   7.8962557e-02  -1.0696164e-01  -1.3758827e-01  -2.2923532e-01  -3.2128076e-01  -2.5168984e-01   1.4497519e-01   2.2922454e-03   2.1043744e-01   2.0052037e-01  -1.5342953e-01  -3.0950621e-01  -1.1281948e-01   1.0782784e-01  -2.4893679e-01  -2.6873675e-01  -1.4766762e-01  -1.8051670e-02  -1.3803494e-01  -1.6891282e-01   1.5572428e-01   1.0902202e-01  -2.0637676e-01  -1.0752281e-01  -3.0044940e-01  -3.3949218e-01  -7.7837443e-02  -1.0817092e-01  -1.5513674e-02  -4.1420500e-02  -2.1311892e-01  -7.1288825e-02   1.1565685e-01   5.5926812e-02   3.4191057e-02   1.1743610e-01   2.4876843e-01   2.3632297e-01   3.3120363e-01   2.9528587e-01   1.3419425e-01   1.2224720e-01   6.5549131e-02   4.1467728e-02   8.2184462e-02   1.4481444e-01   1.5121872e-01   2.3102011e-01   2.5850930e-01   1.8621396e-01   1.5516220e-01   2.2271690e-01   2.5487310e-01   2.1368199e-01   1.4387170e-01   1.9803121e-01   2.2556798e-01   1.3241634e-01
   4.2620521e-02   1.8976694e-02   1.3285120e-01  -2.5566131e-02  -7.0757460e-02  -6.2292072e-02   9.7012524e-02  -8.7010036e-02  -8.6254860e-02  -1.3577636e-01  -5.3467870e-02  -4.1994806e-02  -1.7203100e-01  -2.2907977e-01  -2.7776723e-01  -2.8489773e-01  -6.0495818e-02  -1.9856530e-01  -2.4298451e-01  -3.1168684e-01  -4.5703235e-02  -9.7241446e-02  -3.8604725e-02  -7.4437788e-02   3.5767961e-02   1.7576207e-02  -4.2397764e-02  -4.3326178e-02  -1.8687882e-01  -1.7729163e-01   1.5728673e-02  -4.3562219e-02  -2.5316925e-01  -2.8242099e-01   5.9762163e-02   6.5977627e-02  -4.7922063e-03   1.2637157e-01   8.6979950e-02   2.9972978e-01  -1.6761098e-01  -1.0113372e-01   8.8878045e-01   1.0000000e+00   5.4620738e-01   4.4784027e-01   5.5569297e-01   5.6308212e-01   5.4758464e-01   2.8239413e-01   5.1434398e-01   4.2414828e-01   1.4362505e-01   2.8441944e-02   1.5994589e-01   1.4873646e-01   5.1217641e-02  -5.6547856e-02   2.4847950e-01  -7.5320191e-02   8.8448172e-03  -2.0802711e-01  -2.3242225e-01  -2.4171173e-01   1.4295696e-01  -6.9894457e-02   2.2917764e-01   2.1960470e-01  -1.2138311e-01  -3.1366856e-01  -1.8909134e-01   1.0621476e-02  -2.5249216e-01  -2.7572374e-01  -1.7582678e-01  -3.9686327e-04   7.3441516e-04  -9.1654467e-02   1.0767034e-01   7.8246706e-02  -2.1120756e-01  -9.7763884e-02  -2.2348448e-01  -1.9838895e-01   1.9379101e-02  -4.5076228e-02   2.5402095e-02  -9.2343059e-02  -1.4778614e-02  -4.4832968e-02  -1.9891816e-01  -1.9363605e-02  -1.0457397e-01   1.0830205e-01   1.0624036e-01   1.1849624e-01   1.9001023e-01   1.8287359e-01   5.0689300e-04   1.1706857e-01   4.8182307e-03   6.5856701e-02   4.6105786e-02   1.4385216e-01   1.7083300e-01   2.9993629e-01   1.8677469e-01   8.6876772e-02   7.1225646e-02   7.2653780e-02   8.9121362e-02   5.7067578e-02   1.4547005e-01   2.3080235e-01   2.5117870e-01   2.0066922e-01
  -2.6874142e-02   7.2109082e-04   2.8092214e-01   2.3888948e-01  -1.0816567e-01  -6.6716067e-02  -1.6672397e-02  -8.5692398e-02  -1.7637070e-01  -1.8123733e-01  -3.3393416e-01  -2.5080654e-01  -4.1847840e-01  -4.6118360e-01  -4.9936568e-01  -4.8724375e-01  -6.8502242e-02  -1.7412386e-01  -2.3441866e-01  -2.4296814e-01  -7.1457452e-02   3.0259291e-02   2.2495497e-01   2.2760217e-01   4.1556162e-01   4.1322041e-01   1.5584945e-01   2.1061616e-01  -3.6476615e-01  -3.0414046e-01   2.9690996e-01   2.5904154e-01  -2.0796914e-01  -1.7450382e-01   3.5849200e-01   3.5765593e-01  -1.7107151e-01  -8.3372203e-02  -1.7125228e-01   1.1833134e-01  -4.3329830e-01  -3.0535350e-01   6.2780950e-01   5.4620738e-01   1.0000000e+00   7.8461782e-01   3.7347510e-01   3.7518592e-01   6.0913783e-01   4.9310769e-01   6.7882469e-01   4.8339478e-01   2.6564938e-01   9.2894463e-02   1.6194702e-01   9.8409434e-02  -2.5170745e-01  -3.1343335e-01  -1.1652718e-01  -1.6943889e-01  -3.2442987e-01  -3.3211447e-01  -4.4891538e-01  -5.2401339e-01   3.4848051e-01   1.7136073e-01   4.1205094e-01   4.6887147e-01  -1.5377847e-01  -2.9914624e-01  -4.2755429e-02   9.7442164e-02  -3.1740208e-01  -3.7140901e-01  -1.8939722e-01  -1.0323587e-01  -3.0806306e-01  -3.3248276e-01   2.0985183e-01   1.4287033e-01  -1.8408507e-01  -3.7515265e-02  -3.1137757e-01  -3.7222564e-01   1.2710152e-01   1.2241554e-01   8.6562332e-02   1.7660253e-01  -3.2306036e-01  -6.2178749e-02   1.4351985e-01  -7.9535847e-02   2.6360452e-02   6.9586361e-02   1.9034626e-01   2.0447732e-01   2.5390966e-01   1.9785643e-01   1.6732204e-01   1.5593230e-01  -1.1241578e-02  -4.8132868e-02   1.2242455e-01   2.2120614e-01   2.3315325e-01   3.0010567e-01   3.0151894e-01   2.3748961e-01   2.5332989e-01   1.6427614e-01   1.7896606e-01   2.6427109e-01   2.2108802e-01   2.7386159e-01   3.0723278e-01   1.7799293e-01
   2.2909557e-01   3.3760270e-01  -1.4722090e-02   1.0377786e-01  -2.5907697e-01  -3.6764972e-02  -1.0850819e-01   4.0512884e-02  -2.1474942e-01  -5.5317244e-02  -1.8195118e-01   1.3289383e-02  -3.3797743e-01  -2.1542436e-01  -3.2919483e-01  -1.9661879e-01   1.6338602e-01   3.0005350e-02  -2.0799093e-01  -2.0771277e-02  -1.9768787e-01  -1.3286915e-01  -1.4440127e-01  -5.3004444e-03   1.0710708e-01   1.4433284e-01  -7.4627543e-02  -3.6568025e-02  -1.3912876e-01   3.1538403e-02  -3.0535967e-02   6.9938573e-03  -3.4084004e-01  -2.5896594e-01   1.1108060e-02   2.2057848e-02  -3.0970999e-01  -1.0591860e-01  -2.9677910e-01   5.8221791e-02  -4.2461296e-01  -2.2325450e-01   4.6370799e-01   4.4784027e-01   7.8461782e-01   1.0000000e+00   3.2476856e-01   3.4822837e-01   5.7635389e-01   7.8153435e-01   5.3089409e-01   7.0379802e-01   3.4839663e-01   2.6004927e-01   2.0973957e-01   1.4451904e-01   4.5205945e-02  -1.5380621e-02  -3.2569769e-02   1.2166981e-01  -1.7522350e-01  -1.0503466e-01  -2.0634733e-01  -2.2455601e-01   6.5656954e-02   1.8672349e-01   3.5712046e-02   2.1235637e-01   1.0553307e-01  -6.5884609e-02  -3.3893433e-01  -2.1200023e-01  -2.6496470e-01  -1.8923530e-01  -2.4542728e-01  -1.5742080e-01  -4.2916917e-01  -4.5799234e-01   3.4149218e-01   3.0305604e-01   6.7777038e-02   2.2848279e-01  -3.5387127e-01  -1.6669208e-01  -1.0354832e-01   1.5823025e-01  -1.5212508e-01  -5.7404855e-02  -1.7287487e-01   1.1320246e-01  -6.0866726e-03  -1.2679414e-01  -1.2293787e-01  -5.1447607e-02   1.0408192e-01   1.7286367e-01   1.2943056e-01   1.2470756e-01   2.5901275e-01   2.9309541e-01   1.4745115e-01   8.0339653e-02   1.7129107e-01   2.2217072e-01   1.8123293e-01   1.7436170e-01   4.8670610e-01   3.5007246e-01   3.1375224e-01   8.1808697e-02   2.9793620e-04   2.7108309e-01   2.4972388e-01   2.9246949e-01   2.6603821e-01   2.2384861e-01
   1.8613161e-01   1.0984396e-01  -1.5532873e-01  -1.4701861e-02  -2.7156713e-01  -9.4474106e-02   2.2797357e-02   1.4746127e-01  -1.0419155e-01   4.2725005e-02   1.2998207e-02   1.5804209e-01  -1.5412713e-01   9.6327173e-02  -2.9002508e-01  -1.1951399e-01  -2.5491116e-02  -3.8542320e-02  -2.5708851e-01  -1.7238193e-01  -2.7906338e-01  -2.8541581e-01  -9.7891579e-02  -1.0421944e-01  -1.7606473e-01  -1.9560798e-01  -2.8988061e-01  -3.3838727e-01  -1.0483902e-01  -1.2719274e-01  -1.6474400e-02  -4.8126598e-02   1.3599318e-02   1.3137552e-02  -9.9912153e-02  -5.2534688e-02   1.6119752e-01   2.5818580e-01   1.3243414e-01   1.5329097e-01  -2.1178598e-02  -2.2685236e-01   7.0308243e-01   5.5569297e-01   3.7347510e-01   3.2476856e-01   1.0000000e+00   8.6127217e-01   2.7907457e-01   1.9523139e-01   2.3142917e-01   2.9560179e-01   5.8011420e-01   3.4987694e-01   5.2052580e-01   6.3654598e-01   1.1983237e-01   1.1192133e-01   1.1366083e-01   2.6430284e-01   1.0786124e-03   1.8768289e-01  -2.1084377e-01   2.7783369e-02  -7.8187713e-02   1.2102922e-01  -1.1218597e-01   1.0476789e-02  -9.8708368e-02  -1.1476329e-01  -2.1057702e-01  -1.3658503e-01  -1.5543424e-02   1.6908951e-02   1.1937918e-01   1.1710522e-01  -4.0439151e-03   1.3554955e-01  -1.8204117e-01  -1.3288315e-01  -4.4780923e-02  -1.7902104e-01  -7.0356190e-02  -1.6146242e-01  -2.5227481e-01  -1.7206183e-01   1.4117422e-01   5.7367650e-02   1.9777127e-02   2.7462994e-01   1.2075617e-01   6.0352498e-03   9.0004020e-03  -1.1924840e-01   2.0928666e-01   1.3269854e-01   4.5187483e-01   5.2305215e-01   3.7859913e-01   1.5492271e-01   6.1138462e-02   1.0751000e-01   1.0881775e-02  -1.7541394e-01  -3.2409786e-01  -2.6773083e-01   1.2494380e-01   3.2626999e-02  -1.8800456e-01   2.9998467e-01   4.6988808e-01   2.3239435e-02  -1.9207761e-01  -2.7503851e-01  -3.0328830e-01  -4.0574677e-01
   2.9906559e-01   1.8416127e-01  -1.5696126e-01  -1.5913395e-01  -2.2240294e-01  -5.3761060e-02   1.0965579e-01   4.8728173e-02  -1.1037808e-01  -4.2815865e-02   2.8728713e-01   2.4009586e-01   6.9794583e-02   1.6798606e-01  -2.2512761e-01  -1.3710829e-01   2.0148935e-01   1.4647417e-01  -3.2414848e-01  -2.4809928e-01  -2.5847353e-01  -2.8454908e-01  -2.0595737e-01  -1.6711599e-01  -2.5906164e-01  -2.4192452e-01  -3.1097709e-01  -2.8584299e-01   9.9089996e-02  -2.9933885e-02  -4.8900392e-02  -1.0604684e-01   3.4287685e-02  -5.6249772e-02  -1.3737732e-01  -9.9274081e-02  -2.0502851e-02   8.2966684e-02  -3.3441248e-02  -6.3363004e-03  -2.0940514e-01  -3.8754232e-01   6.5408013e-01   5.6308212e-01   3.7518592e-01   3.4822837e-01   8.6127217e-01   1.0000000e+00   3.6742124e-01   2.6393595e-01   2.0192325e-01   2.7704834e-01   4.5339343e-01   2.4740360e-01   4.9037170e-01   5.5909716e-01   4.0565047e-01   2.3653538e-01   3.0049041e-01   1.8486257e-01   2.4364320e-01   1.3832002e-01   1.6942723e-02   1.6475438e-01   2.3197605e-02   1.2848958e-01  -6.7844265e-02  -9.8657131e-03  -7.3455377e-02  -1.1172384e-01  -4.1453762e-01  -2.4801924e-01   1.5830671e-01   9.1478958e-02   2.0653514e-01   2.0127452e-01  -9.7521773e-02   4.0820348e-02  -1.0047732e-01   4.4464457e-02   2.5502768e-02  -1.2836607e-01  -1.6578965e-01  -2.9354490e-01  -3.2848879e-01  -3.5310636e-01   5.1595045e-02  -4.1226605e-03   1.2624271e-03   9.3496164e-02   6.1390466e-02   6.8257813e-02  -1.2386199e-01  -1.0743270e-01   4.6381820e-01   3.3697419e-01   6.5425043e-01   6.8911657e-01   4.5077656e-01   3.7195547e-01  -4.1227106e-02   8.3954545e-02   2.1969256e-02  -1.8583926e-01  -4.1653108e-01  -2.9336302e-01   9.6967935e-02   1.9899270e-01   2.1991383e-02   5.6310304e-01   6.5202378e-01   2.3713277e-01  -2.1909552e-01  -2.7799534e-01  -2.1534854e-01  -4.0206297e-01
   1.7169024e-02  -4.3301043e-02   8.7735644e-02  -2.5600289e-01  -1.3215863e-01   5.3559857e-02   8.5306791e-02  -6.4909435e-02  -8.3880605e-02  -3.4400713e-02   1.3905159e-01   1.5815530e-01   7.0252863e-02  -5.0839354e-02  -1.4161726e-01  -2.1953540e-01   1.0913096e-01  -1.9284580e-01  -2.1857495e-01  -1.9519384e-01  -2.0604156e-01  -2.5514778e-01  -3.2708004e-01  -3.2393939e-01  -1.3387122e-01  -1.3482698e-01  -2.0585371e-01  -1.0078163e-01   7.9621244e-02  -3.8419389e-03  -2.1210420e-01  -1.9866216e-01  -3.7388496e-01  -4.0092866e-01  -2.0663396e-01  -2.1854445e-01  -2.5228561e-01  -1.2472293e-01  -1.6328340e-01   2.5784604e-02  -3.2238796e-01  -1.8792911e-01   5.4750376e-01   5.4758464e-01   6.0913783e-01   5.7635389e-01   2.7907457e-01   3.6742124e-01   1.0000000e+00   5.0692458e-01   6.2629071e-01   5.5638011e-01   2.2614405e-01   1.2083672e-02   2.4032529e-01   8.4212214e-02   9.0052109e-02  -1.0883900e-01   4.9110947e-01  -6.0285910e-02   2.6888341e-01  -1.3776660e-01   3.3638911e-02  -8.7308219e-02   3.0011291e-02  -1.5065771e-01   3.9385677e-02  -2.7988002e-03  -5.1977906e-02  -2.5222189e-01  -1.4281875e-01  -5.0609356e-02   1.7441294e-02  -3.8399082e-03  -6.6269614e-02   6.3128274e-02  -1.2613922e-01  -1.9093927e-01   2.3284766e-01   1.5747854e-01  -4.0374097e-02   3.5488126e-02  -4.8766459e-01  -2.7756884e-01  -1.7253612e-01  -1.9708398e-01  -2.7088187e-01  -3.2415569e-01   1.4814419e-01  -6.1563479e-02  -9.9347037e-02   1.4886737e-01  -1.8961460e-01   1.7776548e-01   7.9336523e-02   1.0306909e-01   7.6532590e-02   6.1924196e-02   2.7464583e-01   3.7257775e-01   2.1569822e-01   1.9079510e-01   3.5285201e-01   3.0233471e-01   2.2005290e-01   2.6877019e-01   3.3349159e-01   2.7633143e-01   2.4201879e-01   3.7519675e-02  -5.4753530e-02   2.1278042e-01   3.1777472e-01   3.1298448e-01   3.3853258e-01   3.5724905e-01
   2.9520541e-01   4.8625023e-01  -1.0307502e-01  -8.6819823e-02  -1.9422374e-01  -3.4020169e-02  -4.7753011e-02   3.3672108e-02  -4.5598202e-02  -1.8373570e-02  -2.1691333e-03   1.4356035e-01  -9.8702618e-02  -4.1880597e-02  -9.6082593e-02  -4.1508423e-02   2.8384484e-01   1.5826008e-01  -5.5098205e-02   1.1147785e-01  -2.2253053e-01  -1.8337854e-01  -3.4168043e-01  -2.2666265e-01  -1.1270528e-01  -1.0322848e-01  -1.6410350e-01  -1.1448985e-01   2.3010767e-02   2.0269672e-01  -2.7929112e-01  -2.7733979e-01  -4.8669615e-01  -4.8393845e-01  -2.3735634e-01  -2.6978774e-01  -3.4367460e-01  -2.4210992e-01  -3.1140034e-01  -7.8533063e-02  -4.1699057e-01  -3.0944878e-01   2.9613491e-01   2.8239413e-01   4.9310769e-01   7.8153435e-01   1.9523139e-01   2.6393595e-01   5.0692458e-01   1.0000000e+00   2.8591206e-01   6.4736430e-01   2.9907571e-01   3.2215579e-01   1.1961131e-01   1.0499174e-01   2.3248448e-01   2.1992829e-01   1.4557921e-01   3.4425577e-01   3.5116589e-02   6.6503232e-02  -3.6351429e-02   2.1093716e-02  -2.7018847e-02   1.2302472e-01  -2.3836514e-01  -1.5728280e-01   1.5235814e-01   2.2435363e-02  -3.6497253e-01  -2.3411115e-01  -2.3415456e-01  -1.0655495e-01  -2.7465136e-01  -1.5083100e-01  -4.7289154e-01  -5.6900324e-01   3.1870583e-01   3.2094963e-01   9.9819343e-02   2.3286677e-01  -3.8933936e-01  -1.6097024e-01  -2.4538071e-01   8.7004097e-03  -2.7084648e-01  -2.8796828e-01  -7.0769254e-02   1.6315667e-01  -7.0008458e-02  -1.0089443e-01  -2.0322328e-01  -7.2885357e-02   7.4958361e-02   1.2870500e-01   6.3007126e-02   8.8645309e-02   2.2592910e-01   2.6114390e-01   8.7014819e-02   5.0115971e-03   1.1897544e-01   1.8974536e-01   6.8311091e-02   1.1604493e-01   4.5773452e-01   3.4964045e-01   2.9746148e-01   6.8569143e-02  -3.3262525e-02   2.3843261e-01   1.7557255e-01   2.3354903e-01   2.0427880e-01   2.2251915e-01
  -1.4205033e-01  -2.0729572e-01   3.9034877e-01   1.8818899e-01  -1.3177468e-01  -8.9582914e-02   1.1263014e-01  -8.6747223e-02  -5.7587723e-02  -3.6350638e-02  -3.6269537e-01  -3.6606639e-01  -3.1351221e-01  -5.0943480e-01  -3.1896852e-01  -4.1403793e-01  -1.9286433e-01  -2.9327469e-01  -2.1784202e-01  -2.6699905e-01  -1.2630157e-01  -5.5869000e-02   2.4806876e-01   1.9358368e-01   3.4755498e-01   3.4921178e-01   2.6749535e-02   1.5629674e-01  -3.8570775e-01  -3.6998982e-01   2.3921125e-01   2.7467412e-01  -1.4925837e-01  -9.5285852e-02   3.1371286e-01   3.0278854e-01  -8.6801353e-02  -2.0903209e-02  -3.6208624e-02   2.4590368e-01  -2.5664579e-01  -9.5216766e-02   5.3595422e-01   5.1434398e-01   6.7882469e-01   5.3089409e-01   2.3142917e-01   2.0192325e-01   6.2629071e-01   2.8591206e-01   1.0000000e+00   5.2981213e-01   4.0161284e-01   1.4896379e-01   2.7852810e-01   1.5186122e-01  -2.8730795e-01  -3.6721820e-01  -3.3865834e-03  -3.1202244e-01  -2.2714754e-01  -3.9625746e-01  -3.5869904e-01  -5.3875622e-01   3.6967273e-01   5.1173699e-02   3.4198764e-01   3.5450256e-01  -2.1078424e-01  -4.1538260e-01  -3.3142054e-02   1.0646377e-01  -1.8505709e-01  -2.9027550e-01  -1.1221944e-01  -4.8296672e-02  -4.9477695e-02  -1.1984111e-01   5.7499006e-02   9.5133113e-02  -2.5301695e-01  -3.9515580e-02  -1.8281133e-01  -2.4966653e-01   3.4502899e-01   2.2153925e-01   1.3184984e-01   1.1431735e-01  -1.1676585e-01  -8.0866960e-02   5.6770750e-02   1.0638109e-01   2.1020842e-01   2.4339486e-01   2.8840371e-02   5.4377995e-02   6.7256622e-02   6.5354936e-02   2.0404466e-01   2.4728573e-01   8.7484239e-02   1.0521788e-01   2.2392751e-01   4.1197889e-01   4.3485756e-01   4.7680070e-01   1.7490269e-01   1.3938322e-01   1.3521671e-01  -3.2423166e-02  -1.3045379e-02   1.2113857e-01   3.5023712e-01   3.5988014e-01   3.7491293e-01   2.8562228e-01
   6.2990154e-02   1.9498686e-01   4.7013241e-02   6.6112716e-02  -6.9712426e-02   1.5679554e-01   1.2235266e-01   3.1689869e-01   7.1627320e-02   1.6322375e-01  -1.7888072e-01   6.7087472e-02  -1.6555961e-01  -1.2875126e-01  -8.0314260e-02  -1.3504313e-01   8.2195682e-04  -1.4952603e-01  -3.6437815e-01  -2.2574985e-01  -1.1812635e-01  -1.5337940e-01  -2.5863695e-01  -2.4409836e-01  -4.1774212e-02  -1.8451273e-02  -1.7168514e-01  -1.3066325e-01  -1.8921805e-01  -8.4334836e-02  -2.0605195e-01  -1.4525878e-01  -4.1479107e-01  -3.0159906e-01  -1.6983998e-01  -2.2896239e-01  -1.7120581e-01   3.9632696e-02  -8.1437042e-02   1.8416005e-01  -2.5271844e-01  -1.0847118e-01   3.8408596e-01   4.2414828e-01   4.8339478e-01   7.0379802e-01   2.9560179e-01   2.7704834e-01   5.5638011e-01   6.4736430e-01   5.2981213e-01   1.0000000e+00   3.1283080e-01   2.0091398e-01   3.3751119e-01   2.6591890e-01   4.7844050e-02   6.8583632e-03   1.3295522e-01   2.9010738e-01   6.4054034e-02   1.6315313e-01  -1.7247401e-01  -9.7482834e-02   8.0250499e-02   2.8136429e-01  -6.5220456e-02   5.3341874e-02   1.0595919e-02  -9.9063782e-02  -2.8720676e-01  -2.9476550e-01  -2.1561321e-01  -1.4324418e-01  -1.9321089e-01  -2.4245326e-01  -2.5954678e-01  -2.6977869e-01   1.2327862e-01   1.1080290e-01  -1.1628625e-01   1.6877035e-02  -4.0782804e-01  -1.8201005e-01  -1.0689335e-01   1.1102994e-01  -1.7875504e-01  -2.6806355e-01   7.0567091e-02   3.0492639e-01  -8.3941876e-02  -2.2353458e-02   2.6205157e-02   1.9437901e-02  -4.9100706e-02   3.4865453e-02   1.7748983e-02   7.5419425e-02   2.8796347e-01   3.3722040e-01   2.7848115e-01   2.3248885e-01   2.4229462e-01   3.0357654e-01   1.8053841e-01   1.6849664e-01   4.5136500e-01   2.3043684e-01   1.1468389e-01  -8.8938758e-02  -8.7414007e-02   1.1341918e-01   2.6480088e-01   2.6451527e-01   1.9804141e-01   1.9954030e-01
   3.4562527e-01   2.0945791e-01  -2.9796576e-02  -7.0568720e-03  -2.8861805e-01  -1.1770327e-01   1.4492592e-02   1.4664162e-01   6.9028180e-02   1.9072082e-01  -7.3287671e-02   6.5479683e-03  -1.8347073e-01  -3.1533500e-02  -1.9303605e-01  -1.0426429e-01   8.5576935e-02   4.7016437e-02   1.1159355e-01   1.6299926e-01  -4.0927795e-01  -3.4619977e-01  -6.8230346e-03  -3.0118256e-02  -1.0074064e-01  -1.1769062e-01  -3.8316845e-01  -3.6450875e-01  -8.4247460e-02  -2.2476397e-02   2.9703789e-02   4.8719351e-02  -4.5151487e-02   3.8957068e-03  -1.1353148e-01  -6.9410500e-02   1.4406815e-02  -6.9120575e-02  -1.1173748e-01  -1.3462092e-01  -1.0171660e-01  -2.4000882e-01   3.0941361e-01   1.4362505e-01   2.6564938e-01   3.4839663e-01   5.8011420e-01   4.5339343e-01   2.2614405e-01   2.9907571e-01   4.0161284e-01   3.1283080e-01   1.0000000e+00   7.5246497e-01   3.6967278e-01   4.2329383e-01   1.5483375e-01   2.0884449e-01  -4.1933073e-02   1.6809902e-01  -1.2301694e-01   1.3247601e-01  -2.0006639e-01   8.8282841e-03  -7.7890340e-02   7.8167509e-02  -2.7457326e-01  -1.8973599e-01   1.3580220e-01  -3.0297115e-02  -1.4924689e-01  -8.6773912e-02   2.5280615e-02   1.2297003e-01   7.5625074e-02  -8.4558612e-03   7.2636162e-03   5.3971292e-02  -1.1498221e-01  -8.3612342e-02   4.1915809e-02   1.9645533e-02  -6.4676802e-02  -7.3146875e-02  -1.1873622e-01  -1.7444444e-02  -2.2346294e-03  -8.7935640e-02  -9.6956803e-02   2.8448178e-01   1.8927631e-01   1.2578267e-01   1.7874615e-01   2.0754002e-02  -1.9543411e-03  -1.1551177e-01   1.0052854e-01   1.7879491e-01   3.6067096e-01   2.7593387e-01   7.1909831e-02   1.4767982e-01   6.5491695e-02   1.3770319e-01  -6.3137121e-02  -4.2743831e-02   2.1322393e-01   7.1892271e-02  -1.4695014e-01  -1.2221725e-03   1.6446333e-01   4.1849114e-03   3.1268766e-02  -3.4432911e-02  -1.7268308e-01  -2.5952632e-01
   4.2787234e-01   3.6756401e-01  -7.2611230e-02  -8.3742534e-02  -2.2845121e-01  -1.6675211e-01  -4.5617090e-02   1.2305297e-02   1.3236965e-01   2.0252609e-01  -4.7400393e-02  -5.2093791e-02  -1.2912716e-01  -7.0127603e-02  -8.5878330e-02  -8.3030080e-03   7.6389671e-02   1.1419186e-01   1.5944339e-01   1.8173222e-01  -3.5458714e-01  -2.5694958e-01  -5.9091201e-02  -6.2947107e-02  -1.2502383e-01  -1.6595554e-01  -2.9746897e-01  -2.8033994e-01  -1.0684272e-01   2.7723410e-04  -1.4158716e-01  -1.4633582e-01  -1.7164537e-01  -1.7256706e-01  -1.1795671e-01  -1.0137345e-01   1.0923939e-01  -8.1922102e-03  -5.9294786e-02  -6.9669245e-02  -4.3480788e-03  -8.8255291e-02   9.0267063e-02   2.8441944e-02   9.2894463e-02   2.6004927e-01   3.4987694e-01   2.4740360e-01   1.2083672e-02   3.2215579e-01   1.4896379e-01   2.0091398e-01   7.5246497e-01   1.0000000e+00   1.3312513e-01   3.1979297e-01   1.9129405e-01   3.1304470e-01  -6.7169359e-02   2.6524486e-01  -1.3453784e-01   1.5799130e-01  -1.6257993e-01  -1.8822070e-02  -1.1854740e-01   8.4437961e-03  -3.5614722e-01  -2.2956484e-01   2.1649687e-01   1.3805549e-01  -2.5753158e-01  -2.1422087e-01  -1.5526869e-01  -1.4774408e-02  -1.0362344e-01  -2.0527704e-01   5.0225839e-03  -4.1440763e-02  -1.0107156e-01  -8.5528787e-02   1.0845588e-01   1.0011184e-01   5.0507569e-02   1.2044712e-01  -4.3699818e-02   1.3345413e-01  -8.1394904e-03  -1.3740164e-01  -9.6352722e-02   2.8289370e-01  -9.2152223e-02  -5.2817334e-02  -2.6911878e-02  -1.1113969e-01  -2.2569077e-01  -3.1849469e-01  -1.6961055e-01  -6.2473911e-02   1.3126399e-02   8.3484341e-02  -1.7508145e-01  -1.0430102e-01  -2.2429060e-01  -7.8627571e-02  -1.0240469e-01  -5.1958344e-02   1.5588698e-01  -1.1755898e-01  -2.6332058e-01  -2.0977014e-01  -6.8155504e-02  -1.7909837e-01  -1.2381832e-01  -1.2964236e-01  -2.4379583e-01  -1.8472866e-01
   1.3491529e-01  -5.2912717e-02  -1.5999437e-02  -5.6647084e-02  -1.4092689e-01   9.6038907e-03   1.2068124e-02   1.3614506e-01  -9.7702365e-02   4.6960630e-02   8.2037797e-02   1.0625308e-01   2.1304443e-02   1.2127421e-01   4.8257193e-02  -4.0363475e-03  -1.6203828e-01  -6.0630379e-02  -3.1157341e-01  -1.6672770e-01   4.0700444e-03  -4.4157719e-02  -1.0445896e-01  -1.1092216e-01  -1.3720804e-01  -1.2375154e-01  -5.4455194e-02  -9.7740592e-02  -1.0715281e-01  -2.3029458e-01  -1.0239384e-01  -4.7662433e-02   3.2483195e-01   2.4437302e-01  -1.0071532e-01  -9.3646694e-02   3.4861196e-01   4.4719953e-01   4.4723734e-01   3.9589859e-01   2.4555632e-01  -1.2817377e-02   1.5799491e-01   1.5994589e-01   1.6194702e-01   2.0973957e-01   5.2052580e-01   4.9037170e-01   2.4032529e-01   1.1961131e-01   2.7852810e-01   3.3751119e-01   3.6967278e-01   1.3312513e-01   1.0000000e+00   8.6523336e-01   1.7952919e-01  -1.6511994e-02   2.7088807e-01   2.2738442e-01   1.6414415e-01   1.6714575e-01   6.3138360e-02   9.7129936e-02  -1.0265528e-01   8.0643097e-02  -2.6972519e-02   9.1987411e-02  -6.9804025e-02   7.4870669e-03  -1.5647195e-01  -2.6538872e-01   1.9980124e-01   1.5371017e-01   2.7612652e-01   2.2320453e-01   1.7902182e-01   3.4659971e-01  -3.2547910e-01  -2.2138469e-01   7.5885555e-02  -6.8439601e-02   2.1793431e-01   7.1974094e-02  -4.5447096e-02   9.3584124e-03   4.1770414e-01   2.5286848e-01   5.4315750e-01   2.7912765e-01  -5.9433706e-02  -4.5854081e-02  -1.0857537e-02  -1.8924704e-01   1.2304233e-01   8.8233605e-02   4.1014300e-01   5.8573884e-01   5.2899845e-01   2.6924654e-01   1.4034012e-01   2.1738122e-01   1.0047651e-01  -1.0190817e-01  -3.6180552e-01  -3.0318242e-01  -9.2302075e-02  -5.4240844e-02  -3.5063179e-01   2.2570072e-01   4.1809180e-01  -1.7232078e-01  -1.9994744e-01  -3.3951532e-01  -3.6981989e-01  -5.1072412e-01
   2.5115336e-01   1.1229209e-01  -6.5171035e-02  -4.1372492e-02  -2.1871626e-01  -1.3030856e-01   3.3950399e-02   1.3923697e-01  -1.2285040e-01  -4.5038147e-03   5.6211315e-02   9.5296311e-02  -2.3983243e-02   1.0244212e-01  -5.4586017e-02  -6.2828913e-02  -1.8322050e-01  -6.9514863e-02  -2.4008911e-01  -1.4629451e-01  -1.2399947e-01  -1.1263085e-01  -6.5256747e-02  -1.2069146e-01  -1.3612642e-01  -1.6672091e-01  -1.1826007e-01  -1.7469969e-01  -1.8585086e-01  -2.9874302e-01  -1.1597328e-01  -8.9765130e-02   2.7806628e-01   2.3245985e-01  -9.7174832e-02  -8.8198158e-02   4.5406093e-01   5.0626272e-01   4.9557037e-01   4.5208512e-01   3.3102174e-01   3.2000860e-02   1.6376386e-01   1.4873646e-01   9.8409434e-02   1.4451904e-01   6.3654598e-01   5.5909716e-01   8.4212214e-02   1.0499174e-01   1.5186122e-01   2.6591890e-01   4.2329383e-01   3.1979297e-01   8.6523336e-01   1.0000000e+00   2.1126354e-01   1.2146272e-01   2.0201441e-01   4.0871670e-01   1.2487138e-01   2.8570015e-01  -3.0229927e-02   1.0430426e-01  -1.2254410e-01   1.4012078e-01  -1.3151959e-01   3.2715229e-02  -9.1615078e-02   2.7009205e-02  -2.1249684e-01  -2.8931914e-01   1.2578849e-01   9.8271316e-02   2.2781486e-01   1.8838933e-01   1.8429425e-01   3.5752348e-01  -4.1234232e-01  -3.3672009e-01   9.6758471e-02  -1.3777704e-01   2.8268599e-01   1.0767545e-01  -3.6449386e-02   6.8999696e-02   4.4523187e-01   2.4639181e-01   4.4650323e-01   4.6108097e-01  -1.0800352e-01  -1.5244344e-01  -4.4774241e-02  -2.8579516e-01   1.4082553e-02  -4.3597502e-02   3.3269196e-01   5.6595235e-01   4.5356702e-01   2.1540213e-01   3.1905295e-02   1.1115502e-01  -2.0694161e-02  -2.6765139e-01  -4.9133581e-01  -4.2938028e-01  -1.4248304e-01  -1.8148078e-01  -4.8496831e-01   1.5703901e-01   4.1615907e-01  -2.8277122e-01  -2.8893047e-01  -4.8614457e-01  -5.4776059e-01  -5.9384642e-01
   6.3948110e-01   5.5681715e-01  -3.3720259e-01  -4.8576284e-01  -1.0325850e-01   2.6551725e-02   5.3328900e-02  -1.0313717e-02  -8.2227854e-02  -8.5804167e-02   7.7993285e-01   5.7813204e-01   4.6006424e-01   4.8920590e-01   2.1680339e-01   2.0600429e-01   6.0532800e-01   5.0676113e-01   1.0244147e-01   2.7039546e-01  -2.0634122e-01  -2.9249739e-01  -6.3684952e-01  -5.6497078e-01  -5.7731544e-01  -5.3879591e-01  -3.8738771e-01  -3.5526373e-01   6.4017970e-01   4.4312887e-01  -4.6870794e-01  -4.8566189e-01  -9.9073457e-03  -1.4733884e-01  -5.9191973e-01  -5.7689853e-01  -1.6415676e-01  -1.1625045e-01  -1.8663353e-01  -2.9486641e-01  -8.3259111e-02  -1.8334317e-01  -3.9490160e-02   5.1217641e-02  -2.5170745e-01   4.5205945e-02   1.1983237e-01   4.0565047e-01   9.0052109e-02   2.3248448e-01  -2.8730795e-01   4.7844050e-02   1.5483375e-01   1.9129405e-01   1.7952919e-01   2.1126354e-01   1.0000000e+00   7.3929449e-01   5.8574564e-01   3.2317913e-01   6.6237787e-01   2.9222748e-01   6.5664880e-01   7.4069269e-01  -3.6991369e-01  -1.4874306e-01  -4.1871689e-01  -4.6599454e-01   4.2127966e-01   3.6295516e-01  -4.9412670e-01  -4.5195073e-01   4.3282782e-01   4.7285483e-01   2.2309118e-01   2.1529492e-01   5.3685641e-02   3.6403563e-02   6.5552997e-02   1.7721538e-01   5.0229319e-01   2.9087944e-01  -9.9694202e-02   8.8634710e-02  -4.9706901e-01  -3.8878285e-01  -3.3183417e-01  -3.9602468e-01   3.1932050e-01   1.1944514e-01  -2.7050882e-01   6.8529264e-03  -4.6302101e-01  -2.1853105e-01   2.1328519e-01   1.4160580e-01   2.4350155e-01   3.3379068e-01   2.6679272e-01   4.9937726e-01  -4.1615810e-02   1.1818292e-01  -6.4066724e-02  -2.3146522e-01  -4.4994059e-01  -4.0153891e-01   5.6212624e-03   1.7098348e-01   6.0696672e-02   2.7558370e-01   2.6166477e-01   1.2558395e-01  -1.7202706e-01  -1.9298560e-01  -2.2909614e-01  -2.2785826e-01
   5.8060590e-01   6.8477202e-01  -3.9459102e-01  -4.1834688e-01  -1.1170583e-01  -1.0740352e-01  -1.6888627e-01  -7.9857705e-02  -1.2423643e-01  -1.0063624e-01   4.7157177e-01   4.5660530e-01   1.5556819e-01   3.8964419e-01   3.9073354e-02   2.0203901e-01   5.5139937e-01   5.8095435e-01   1.9445401e-01   4.0057359e-01  -1.9094716e-01  -1.9472605e-01  -4.3575747e-01  -4.1524749e-01  -4.4018448e-01  -4.3560604e-01  -2.8080869e-01  -2.9001199e-01   4.1112033e-01   4.6909568e-01  -3.8580095e-01  -4.3547361e-01  -3.0891833e-03  -4.4194469e-02  -4.2667970e-01  -4.3286732e-01  -1.1126571e-01  -1.4609592e-01  -1.8046146e-01  -2.7585433e-01   1.4916597e-02  -4.4495357e-02  -1.0277160e-01  -5.6547856e-02  -3.1343335e-01  -1.5380621e-02   1.1192133e-01   2.3653538e-01  -1.0883900e-01   2.1992829e-01  -3.6721820e-01   6.8583632e-03   2.0884449e-01   3.1304470e-01  -1.6511994e-02   1.2146272e-01   7.3929449e-01   1.0000000e+00   2.4509394e-01   3.9440856e-01   3.2187988e-01   3.0495773e-01   5.2504650e-01   6.8408501e-01  -3.9338166e-01  -1.7229807e-01  -4.0348242e-01  -4.5420570e-01   5.0885814e-01   5.1557513e-01  -3.9798571e-01  -4.2253158e-01   1.7271133e-01   3.6635683e-01   5.9166078e-02   1.5129758e-02   8.8902035e-02   1.4483803e-02   9.4329296e-02   1.8713128e-01   4.7906928e-01   3.6888105e-01  -3.1930337e-02   2.1147831e-01  -3.7008593e-01  -2.6045025e-01  -3.1823065e-01  -3.8836331e-01   9.8054190e-02   1.8345470e-01  -2.1192184e-01  -4.2123515e-02  -3.2690844e-01  -1.4336883e-01   2.3678327e-02  -1.4119013e-02   3.8796336e-02   1.1670158e-01   1.3642568e-01   2.7253555e-01  -4.5195531e-02   1.8098721e-01  -1.5422012e-01  -1.4367885e-01  -3.1340628e-01  -2.5667040e-01   4.0135116e-03   1.0366984e-01  -2.0633469e-02   6.2692215e-02   7.9019316e-02   3.8934345e-03  -4.5601275e-02  -8.1365973e-02  -2.1579253e-01  -1.6235935e-01
   2.3165874e-01   5.9478230e-02  -1.0955689e-01  -5.9732217e-01   4.3994609e-02   2.0144779e-01   2.9686577e-01  -2.9073007e-02   1.1195761e-01  -2.2387884e-02   6.9632633e-01   5.5907417e-01   6.0295943e-01   4.1584260e-01   2.9449109e-01   8.6704968e-02   9.9610833e-02  -7.5646511e-02  -9.0048135e-02  -1.1423489e-01  -1.5212471e-01  -2.7286970e-01  -6.0375611e-01  -6.7532441e-01  -5.3631928e-01  -5.5907669e-01  -3.0645549e-01  -2.6418028e-01   4.5906131e-01   1.0289742e-01  -5.6491037e-01  -6.1442333e-01  -1.9011756e-01  -3.3593860e-01  -5.5939215e-01  -5.7809507e-01   7.9249383e-02   1.4167117e-01   1.6303727e-01   2.4837863e-02   1.5425919e-01   8.7560986e-02   7.8962557e-02   2.4847950e-01  -1.1652718e-01  -3.2569769e-02   1.1366083e-01   3.0049041e-01   4.9110947e-01   1.4557921e-01  -3.3865834e-03   1.3295522e-01  -4.1933073e-02  -6.7169359e-02   2.7088807e-01   2.0201441e-01   5.8574564e-01   2.4509394e-01   1.0000000e+00   2.4357256e-01   8.5400660e-01   2.5743280e-01   5.2885120e-01   4.7577995e-01  -2.4024999e-01  -3.4437999e-01  -1.8545572e-01  -3.1635798e-01   5.3430405e-02  -3.3345616e-02  -1.7452774e-01  -1.7868066e-01   4.5377687e-01   3.7022446e-01   2.6353373e-01   3.4600971e-01   2.7638594e-01   2.2576371e-01  -1.7167901e-01  -1.5811769e-01   1.4923666e-01  -8.5657344e-02  -1.6481976e-01   6.7262154e-02  -3.1914343e-01  -4.4961425e-01  -2.2065979e-01  -3.8934960e-01   6.5099297e-01   7.4735789e-02  -4.2832499e-01   7.5084884e-02  -4.7499279e-01   9.7189746e-03  -4.3401068e-02  -9.6715150e-02   5.0776311e-02   1.5001185e-01   1.9496911e-01   3.5998939e-01   7.4673600e-02   2.1945324e-01   1.4620752e-01  -1.3526469e-01  -3.2420529e-01  -2.3450845e-01  -7.7448183e-02  -2.3436102e-02  -1.4586936e-01   2.4640279e-02   2.2750492e-02  -7.3667281e-02  -7.5936202e-02  -1.0400662e-01  -1.5140609e-01  -7.4354309e-02
   5.1175885e-01   5.7578126e-01  -3.6794665e-01  -5.8358675e-02  -2.0503870e-01   5.2788257e-02   5.0212637e-02   4.8420353e-01   5.9790061e-02   1.8969759e-01   1.7083918e-01   5.6694702e-01   7.4061805e-02   4.1517156e-01   5.4755934e-02   2.4429479e-01  -6.8994561e-03  -3.1050965e-02   3.6594223e-02   1.7880304e-01  -3.5629380e-01  -3.6060367e-01  -4.5697500e-01  -4.1048325e-01  -4.4382191e-01  -4.6989668e-01  -4.0062324e-01  -4.5732691e-01   4.6245774e-02   1.1382899e-01  -5.0671774e-01  -4.6474112e-01  -3.0805380e-01  -2.1726591e-01  -5.3093253e-01  -5.3785879e-01   7.3078151e-02   2.0369929e-01   8.9395177e-02   1.3342892e-01   1.4476845e-01   3.0883665e-02  -1.0696164e-01  -7.5320191e-02  -1.6943889e-01   1.2166981e-01   2.6430284e-01   1.8486257e-01  -6.0285910e-02   3.4425577e-01  -3.1202244e-01   2.9010738e-01   1.6809902e-01   2.6524486e-01   2.2738442e-01   4.0871670e-01   3.2317913e-01   3.9440856e-01   2.4357256e-01   1.0000000e+00   2.7776950e-01   8.0263522e-01   1.5089979e-02   3.7144028e-01  -3.2654136e-01   2.9266816e-01  -5.3075023e-01  -3.0249409e-01   1.4703327e-01   2.1397723e-01  -3.1354023e-01  -3.5489815e-01  -5.6207042e-02   1.2083405e-01  -1.6129583e-02   5.7817250e-03  -1.6155744e-01  -4.0265458e-02  -1.4293754e-01  -1.9344869e-01   1.7541108e-01  -5.1067947e-02  -7.2061277e-02   1.8458787e-01  -3.2866904e-01   7.0877162e-02  -1.2865102e-01  -2.5406406e-01   3.6817489e-01   7.3275019e-01  -2.2530607e-01  -3.4837704e-01  -2.3582933e-01  -3.9052884e-01  -2.1567962e-01  -1.7810760e-01  -8.9219397e-02   8.8537969e-02   2.2381471e-01   6.7620653e-02   2.1705906e-01   9.4186531e-02   1.1063008e-01  -2.3026125e-01  -3.6530799e-01  -4.3153752e-01   1.9393998e-01   2.4694091e-02  -2.3137359e-01  -1.2891049e-01  -5.7663725e-02  -2.1524915e-01  -1.3907528e-01  -2.3077269e-01  -4.3076667e-01  -2.0326057e-01
   2.1937356e-01   1.1740143e-01  -1.1911961e-01  -5.4712535e-01   5.1156932e-02   2.6345656e-01   4.3395668e-01   1.5624408e-01   2.7389031e-01   1.2285106e-01   8.0805715e-01   6.3592134e-01   7.8377250e-01   5.3026137e-01   4.7881674e-01   1.8266391e-01   1.9604101e-01   1.8641142e-02  -1.7022445e-01  -1.4040639e-01  -2.1264433e-01  -3.9481768e-01  -6.4055437e-01  -7.0851456e-01  -6.7228931e-01  -6.6667566e-01  -4.5538218e-01  -4.0703731e-01   5.8144634e-01   1.5861176e-01  -6.0632933e-01  -6.4951529e-01  -1.6918438e-01  -2.9694455e-01  -6.3344112e-01  -6.6441470e-01  -3.4715109e-02   2.7596768e-02   3.0382064e-02  -1.5688914e-01   9.4387524e-02  -1.4968194e-02  -1.3758827e-01   8.8448172e-03  -3.2442987e-01  -1.7522350e-01   1.0786124e-03   2.4364320e-01   2.6888341e-01   3.5116589e-02  -2.2714754e-01   6.4054034e-02  -1.2301694e-01  -1.3453784e-01   1.6414415e-01   1.2487138e-01   6.6237787e-01   3.2187988e-01   8.5400660e-01   2.7776950e-01   1.0000000e+00   4.1844569e-01   6.1361372e-01   6.0757335e-01  -1.5422420e-01  -1.6349026e-01  -2.5641034e-01  -4.0460540e-01   1.2081344e-01   1.0039600e-01  -3.3462625e-01  -3.4676858e-01   5.1269923e-01   3.8719106e-01   2.6708051e-01   2.5935097e-01   2.3793574e-01   2.1731919e-01  -1.7137158e-01  -1.1448788e-01   1.4465645e-01  -9.8144502e-02  -2.3608058e-01  -6.7718636e-03  -4.0040767e-01  -5.0688471e-01  -3.0843599e-01  -4.5738330e-01   6.0139696e-01   7.2641647e-02  -3.5699960e-01   2.0208171e-01  -4.0123018e-01   3.7217239e-02   6.6004640e-02   2.7002595e-02   8.6664579e-02   1.6681446e-01   1.5391634e-01   4.0483529e-01   1.2599814e-01   2.7487816e-01   1.3584408e-01  -1.9928715e-01  -4.0986206e-01  -3.6560998e-01  -5.2139541e-02   4.0027352e-02  -5.0592328e-02   1.3130576e-01   7.1238390e-02  -1.6405515e-02  -1.4786456e-01  -2.0582069e-01  -2.3741055e-01  -1.5156575e-01
   3.7710141e-01   3.6025503e-01  -3.8854069e-01  -2.3058188e-02  -7.6027707e-02   2.9859190e-01   1.3648752e-01   6.8321341e-01   2.6129694e-01   4.7646263e-01   2.5524024e-01   6.3022914e-01   2.6657030e-01   5.4400816e-01   2.1417069e-01   3.4350249e-01  -8.1211118e-02  -1.1900304e-01  -4.6447361e-02   4.2193041e-02  -3.1684278e-01  -3.6412863e-01  -4.1975489e-01  -3.5156426e-01  -5.4357350e-01  -5.5936616e-01  -4.7958435e-01  -5.5339693e-01   1.4462894e-01   1.0632322e-01  -4.8089708e-01  -3.9780962e-01  -2.5734010e-01  -1.2522277e-01  -5.5824274e-01  -5.3945637e-01   1.2896372e-01   2.2488601e-01   1.3240609e-01   6.1895540e-02   2.4003040e-01   6.7812866e-02  -2.2923532e-01  -2.0802711e-01  -3.3211447e-01  -1.0503466e-01   1.8768289e-01   1.3832002e-01  -1.3776660e-01   6.6503232e-02  -3.9625746e-01   1.6315313e-01   1.3247601e-01   1.5799130e-01   1.6714575e-01   2.8570015e-01   2.9222748e-01   3.0495773e-01   2.5743280e-01   8.0263522e-01   4.1844569e-01   1.0000000e+00   3.5546639e-02   3.9337697e-01  -2.6802803e-01   3.6502752e-01  -5.1589573e-01  -3.1712846e-01   1.4626021e-01   1.9338803e-01  -2.4173866e-01  -3.2597854e-01   1.2163039e-01   2.5558862e-01   1.7689532e-01   8.0913996e-02  -3.7445874e-03   1.5653769e-01  -2.2642857e-01  -2.7346191e-01   8.4346880e-02  -2.6857166e-01  -9.9274736e-02   1.0454124e-01  -3.3758444e-01  -6.5928125e-02  -1.5347416e-01  -2.8306084e-01   3.8341781e-01   6.9277292e-01  -1.9447458e-01  -2.0473503e-01  -1.0663905e-01  -2.7407481e-01  -1.8472523e-01  -1.8620458e-01  -1.0140879e-01   5.1013633e-02   1.5171417e-01   4.3429720e-02   2.1436850e-01   2.0749269e-01   1.6157166e-01  -1.8399952e-01  -3.7980294e-01  -4.6168817e-01   9.0029431e-02  -1.9088491e-02  -2.5620172e-01  -1.2217618e-01  -4.9551448e-02  -2.3054173e-01  -1.5295685e-01  -2.8938287e-01  -4.9671739e-01  -3.2532193e-01
   2.1797360e-01   1.8645944e-01  -3.9102532e-01  -5.4183177e-01  -1.4120818e-02   6.4658186e-02  -4.7267050e-02  -1.6160279e-01  -1.9357612e-01  -1.0309182e-01   7.9553921e-01   4.9892657e-01   5.4808712e-01   6.1092010e-01   3.8890751e-01   4.3730338e-01   5.7088839e-01   4.9664575e-01   1.1325675e-01   3.4354181e-01   6.7957024e-02  -7.8184968e-02  -5.5669322e-01  -4.3629502e-01  -5.0717733e-01  -4.5821957e-01  -1.2784083e-01  -1.1932870e-01   7.9974557e-01   5.9687558e-01  -4.0631031e-01  -4.3254503e-01   2.3951008e-01   1.1236440e-01  -4.7736819e-01  -4.7323412e-01  -2.3301337e-01  -2.1252939e-01  -1.8106400e-01  -3.7324881e-01   5.9154945e-02   2.8742606e-02  -3.2128076e-01  -2.3242225e-01  -4.4891538e-01  -2.0634733e-01  -2.1084377e-01   1.6942723e-02   3.3638911e-02  -3.6351429e-02  -3.5869904e-01  -1.7247401e-01  -2.0006639e-01  -1.6257993e-01   6.3138360e-02  -3.0229927e-02   6.5664880e-01   5.2504650e-01   5.2885120e-01   1.5089979e-02   6.1361372e-01   3.5546639e-02   1.0000000e+00   8.2056543e-01  -4.4462213e-01  -3.9794187e-01  -2.1532722e-01  -3.3156302e-01   2.9946606e-01   4.6357141e-01  -2.8507148e-01  -3.6137420e-01   6.2704485e-01   6.5915209e-01   3.3768894e-01   3.4624121e-01   2.3276396e-01   1.8227714e-01   1.2258174e-01   1.8599446e-01   6.0004874e-01   4.0845101e-01   8.9984842e-02   2.3629247e-01  -3.7392204e-01  -4.1213441e-01  -3.0304986e-01  -2.7842928e-01   3.3273740e-01  -1.9759163e-01  -1.8158437e-01   7.0100265e-02  -3.8757958e-01  -1.0336454e-01   1.9070826e-01   1.4076800e-01   1.6381051e-01   1.5972403e-01   2.3072899e-01   3.5555847e-01   1.2673581e-02   1.1543269e-01  -3.5626383e-02  -2.2502593e-01  -3.6357137e-01  -3.5812909e-01  -2.4149842e-01   4.8346489e-02   1.0624303e-01   2.3918941e-01   1.2431585e-01   1.1060780e-01  -1.4225381e-01  -1.9390152e-01  -1.3859799e-01  -1.4805707e-01
   3.7877902e-01   3.5125276e-01  -4.7662245e-01  -5.0714665e-01  -2.8221610e-02   7.7019359e-02  -3.7238676e-04   1.2114510e-01  -8.3878261e-02  -1.0774465e-02   7.4998627e-01   6.9346870e-01   5.0039242e-01   7.5642378e-01   3.5245871e-01   4.5717592e-01   5.6901460e-01   4.8272716e-01   1.7141903e-01   3.9614409e-01  -9.2614500e-02  -2.2801825e-01  -6.4050480e-01  -5.6636762e-01  -6.4743707e-01  -6.3016968e-01  -3.3802543e-01  -3.8387819e-01   7.8476322e-01   6.2982618e-01  -4.6508404e-01  -4.8803638e-01   1.2102573e-01   6.2393321e-02  -6.5228647e-01  -6.6108675e-01  -2.3708691e-01  -1.8721032e-01  -2.1663865e-01  -4.4493231e-01   3.6395548e-02  -1.1003981e-01  -2.5168984e-01  -2.4171173e-01  -5.2401339e-01  -2.2455601e-01   2.7783369e-02   1.6475438e-01  -8.7308219e-02   2.1093716e-02  -5.3875622e-01  -9.7482834e-02   8.8282841e-03  -1.8822070e-02   9.7129936e-02   1.0430426e-01   7.4069269e-01   6.8408501e-01   4.7577995e-01   3.7144028e-01   6.0757335e-01   3.9337697e-01   8.2056543e-01   1.0000000e+00  -5.4986020e-01  -2.1959585e-01  -4.6776273e-01  -5.2247077e-01   3.1711744e-01   4.4207788e-01  -2.9710119e-01  -4.0000700e-01   5.6947612e-01   6.9078488e-01   3.4045830e-01   3.0511530e-01   8.4258519e-02   1.5930945e-01   5.2706130e-02   7.1246562e-02   5.5246984e-01   2.9739143e-01  -2.6511112e-02   1.4713300e-01  -5.8937289e-01  -4.8486967e-01  -4.0944750e-01  -4.4122047e-01   3.1016263e-01   1.2249877e-01  -8.6657731e-02  -1.4234931e-03  -3.2732699e-01  -2.3753866e-01   1.9405791e-01   1.2239314e-01   2.0307788e-01   2.5133413e-01   2.9892438e-01   3.2676818e-01   1.5836773e-01   1.3948534e-01   2.8125094e-02  -2.5967404e-01  -4.8885109e-01  -5.2439793e-01  -1.2925750e-01   1.1598628e-01   3.3028447e-02   2.2725020e-01   1.9219729e-01   6.3413932e-02  -2.1513339e-01  -2.5405235e-01  -3.0763230e-01  -3.0047226e-01
  -3.3289140e-01  -1.9959027e-01   6.1087554e-01   3.2276606e-01   2.0778337e-01  -1.1297638e-01   4.0569935e-01  -1.3895416e-01   3.7899517e-01  -5.4771977e-02  -3.6253821e-01  -5.2085776e-01  -5.4205616e-02  -5.8081805e-01  -7.4758316e-02  -4.4073129e-01  -2.4859113e-01  -1.8883984e-01  -2.9717562e-01  -4.9695635e-01  -2.0661614e-02   8.8869759e-02   6.0637711e-01   4.1680884e-01   5.0947841e-01   4.5588098e-01   2.2629049e-01   3.3989767e-01  -4.4436665e-01  -5.6786655e-01   4.6154958e-01   3.5473849e-01  -9.7647842e-02  -1.0553217e-01   6.4984998e-01   5.0235197e-01  -4.2611716e-02  -1.3455303e-01  -6.9499658e-02   4.8388267e-02  -3.8112151e-01  -3.5323337e-01   1.4497519e-01   1.4295696e-01   3.4848051e-01   6.5656954e-02  -7.8187713e-02   2.3197605e-02   3.0011291e-02  -2.7018847e-02   3.6967273e-01   8.0250499e-02  -7.7890340e-02  -1.1854740e-01  -1.0265528e-01  -1.2254410e-01  -3.6991369e-01  -3.9338166e-01  -2.4024999e-01  -3.2654136e-01  -1.5422420e-01  -2.6802803e-01  -4.4462213e-01  -5.4986020e-01   1.0000000e+00   4.4253032e-01   4.8464819e-01   3.0733456e-01  -4.5010876e-01  -5.2635662e-01   1.0467691e-01   2.2964519e-01  -2.6686802e-01  -5.0844248e-01  -8.7960261e-02  -9.6756273e-02  -7.4761036e-02  -1.7872060e-01  -8.4844397e-02   1.3033788e-01  -4.8619150e-01  -2.4297390e-01  -1.4736714e-01  -4.7082436e-01   6.2212323e-01   2.0733164e-01   2.6971294e-01   2.7596459e-01  -2.5556608e-01  -1.5639820e-01   2.5323063e-01   2.6662583e-01   4.1444265e-01   3.7297344e-01   2.9040680e-01   2.8116179e-01   2.4337300e-01   1.5962372e-01  -3.4322966e-02   1.4553759e-01  -5.3645424e-02   2.7770931e-02   2.0086666e-01   3.0678264e-01   3.6995462e-01   4.2436916e-01   5.6446319e-02   1.9401476e-01   2.7056016e-01   2.7042569e-01   2.3666264e-01   3.0509569e-01   2.6336784e-01   2.6857077e-01   3.4873187e-01   1.4560241e-01
  -6.5748606e-02   5.1190142e-02   1.0955859e-01   6.8181178e-01   3.6270806e-02   1.0481882e-01   2.3972921e-01   5.4127337e-01   1.6639269e-01   2.5033573e-01  -3.2464730e-01  -1.7445431e-01  -2.0152418e-01  -1.7656053e-01  -1.8416151e-01  -1.2203017e-01  -1.4339165e-01  -1.4701675e-01  -3.2462379e-01  -2.2991408e-01  -1.0859935e-01  -7.3314007e-02   2.2934120e-01   2.9598679e-01   1.9601816e-01   2.3471246e-01  -4.9744165e-02  -2.4572335e-02  -3.3230172e-01  -3.0069170e-01   3.0795602e-01   3.7572954e-01  -7.8950827e-02   9.7155764e-02   2.0713573e-01   1.7539193e-01  -1.5654756e-01   2.8074555e-02  -1.5172456e-01   4.8268493e-02  -3.2962370e-01  -3.2958673e-01   2.2922454e-03  -6.9894457e-02   1.7136073e-01   1.8672349e-01   1.2102922e-01   1.2848958e-01  -1.5065771e-01   1.2302472e-01   5.1173699e-02   2.8136429e-01   7.8167509e-02   8.4437961e-03   8.0643097e-02   1.4012078e-01  -1.4874306e-01  -1.7229807e-01  -3.4437999e-01   2.9266816e-01  -1.6349026e-01   3.6502752e-01  -3.9794187e-01  -2.1959585e-01   4.4253032e-01   1.0000000e+00   5.4049128e-02   1.9838146e-01  -1.8298538e-01  -1.1676921e-01  -1.1741122e-01  -7.5209474e-02  -1.4980429e-01  -2.1645798e-01   8.6156177e-02  -1.8777863e-02  -4.0582069e-01  -2.5590949e-01   9.9855236e-03   1.1381236e-01  -2.5131203e-01  -2.8406462e-01  -1.3327308e-01  -4.5471639e-01   9.5021867e-02   1.9175886e-01   1.7794825e-01   1.6978337e-01  -1.7297583e-01   4.4659815e-01   2.6246373e-01  -1.3322784e-01   3.2116615e-01  -1.7242183e-01   2.8776082e-01   3.1359821e-01   2.9283826e-01   2.9461374e-01   2.3609743e-01   1.1916047e-01   2.1035540e-01  -3.7850015e-02   2.5403979e-01   5.9247506e-02   3.4990852e-02  -3.9702712e-02   1.8137075e-01   3.0367587e-01   2.4060905e-01   2.9227981e-01   2.6867082e-01   2.0735826e-01  -6.1543162e-03  -4.5173609e-02  -8.5571216e-03  -9.4984021e-02
  -4.3796081e-01  -4.4034151e-01   5.6720772e-01   3.6595002e-01   3.3665292e-01   2.5899056e-04   2.2283194e-01  -2.1534708e-01  -5.1261583e-02  -3.2993828e-01  -3.0687515e-01  -5.1569299e-01  -2.8675593e-01  -5.5198856e-01  -3.2396390e-01  -5.2015180e-01  -3.4245606e-01  -2.7277644e-01  -1.6667365e-01  -3.5978115e-01   4.2990826e-01   4.3467870e-01   6.0574395e-01   4.5904350e-01   6.2343206e-01   6.1429280e-01   5.8590710e-01   5.6974190e-01  -3.7155666e-01  -5.2408453e-01   5.5799878e-01   4.5161512e-01   3.5528681e-01   3.1577663e-01   7.1916960e-01   6.8692042e-01   1.0286367e-01   8.5601341e-02   2.1325897e-01   2.3269772e-01  -1.5485857e-03   5.8383137e-02   2.1043744e-01   2.2917764e-01   4.1205094e-01   3.5712046e-02  -1.1218597e-01  -6.7844265e-02   3.9385677e-02  -2.3836514e-01   3.4198764e-01  -6.5220456e-02  -2.7457326e-01  -3.5614722e-01  -2.6972519e-02  -1.3151959e-01  -4.1871689e-01  -4.0348242e-01  -1.8545572e-01  -5.3075023e-01  -2.5641034e-01  -5.1589573e-01  -2.1532722e-01  -4.6776273e-01   4.8464819e-01   5.4049128e-02   1.0000000e+00   8.4379071e-01  -2.7427565e-01  -1.6029649e-01   2.6562668e-01   2.5290642e-01  -4.5006669e-02  -3.1553674e-01   1.1205478e-01   7.6768682e-02   2.1842265e-01   1.4693521e-01  -1.1017213e-01  -1.5111899e-01  -3.7121063e-01  -2.8608271e-01   1.5047549e-01  -2.3645745e-01   4.5828671e-01   9.6954301e-02   4.4915232e-01   4.4658849e-01  -2.4439972e-01  -3.8087474e-01   5.9734401e-02  -4.1130570e-02   1.4597885e-01   1.5608882e-01   7.5652130e-02   6.1121371e-02   1.4178919e-01   4.6380865e-02  -2.0408908e-01  -1.7380669e-01  -1.1373888e-01  -1.5787178e-01  -6.9186961e-02   4.7827124e-03   2.1435184e-01   2.9048440e-01  -2.9375982e-01  -2.0829110e-01  -2.8341303e-02   8.0698562e-02   1.5112572e-01  -3.3520802e-02  -6.8759394e-03   7.3974336e-02   2.1885203e-01   9.7892407e-03
  -2.7903227e-01  -3.2801510e-01   2.6828555e-01   5.5169936e-01   1.0344342e-01   1.2138483e-02  -3.5064651e-02  -4.3382859e-02  -2.3566502e-01  -1.5144132e-01  -3.9100801e-01  -4.1903160e-01  -4.5795128e-01  -4.3336815e-01  -4.1973183e-01  -3.2993476e-01  -4.2916009e-01  -2.9768501e-01  -1.9238213e-01  -3.0509069e-01   3.6517851e-01   3.9797016e-01   5.5352935e-01   6.0481152e-01   5.6632440e-01   5.8983396e-01   5.3087023e-01   4.8081219e-01  -4.6933287e-01  -4.8416391e-01   4.5958757e-01   4.7312532e-01   3.0038539e-01   3.6001836e-01   6.7208353e-01   7.3217012e-01   1.7581558e-01   3.0236257e-01   2.5531850e-01   4.0654985e-01   1.0362490e-01   1.7779936e-01   2.0052037e-01   2.1960470e-01   4.6887147e-01   2.1235637e-01   1.0476789e-02  -9.8657131e-03  -2.7988002e-03  -1.5728280e-01   3.5450256e-01   5.3341874e-02  -1.8973599e-01  -2.2956484e-01   9.1987411e-02   3.2715229e-02  -4.6599454e-01  -4.5420570e-01  -3.1635798e-01  -3.0249409e-01  -4.0460540e-01  -3.1712846e-01  -3.3156302e-01  -5.2247077e-01   3.0733456e-01   1.9838146e-01   8.4379071e-01   1.0000000e+00  -2.7205890e-01  -9.7184146e-02   1.4044186e-01   1.0823815e-01  -1.6717523e-01  -3.1626937e-01   7.5646892e-02   5.8705498e-02   1.0048232e-01   1.6936811e-01  -1.5657829e-01  -2.0484934e-01  -2.8860079e-01  -2.7789665e-01   2.7963989e-01  -5.0519344e-02   4.3916831e-01   3.3235912e-01   5.5095977e-01   6.0564631e-01  -2.6064779e-01  -1.6256421e-01   3.4482890e-02  -2.8932738e-01   1.6784894e-01  -9.7482893e-02  -4.8654097e-02  -5.3213531e-02   8.1669738e-02   2.7836240e-02  -1.3907614e-01  -2.7876717e-01  -1.1340304e-01  -2.4634079e-01  -7.3894162e-02  -1.3980224e-01   1.2114578e-01   1.1736429e-01  -2.2709028e-01  -2.6104875e-01  -1.3507263e-01   9.4293473e-04   1.0211462e-01  -1.3726745e-01  -1.0786988e-01  -7.1377837e-02   7.6188496e-02  -8.7179079e-02
   4.3460251e-01   4.4935518e-01  -2.1714135e-01  -3.0060245e-01   6.8209802e-03   1.5025116e-01  -1.6502836e-01   8.7812042e-02  -8.0072896e-03   1.1967901e-01   2.2092855e-01   2.2225068e-01  -1.5681928e-02   1.3846406e-01   8.9371432e-02   1.2238922e-01   4.2344113e-01   3.7660546e-01   3.0697487e-01   5.2226583e-01  -3.5935365e-02  -1.3244785e-01  -4.5556946e-01  -4.0485904e-01  -3.4429986e-01  -2.7828970e-01  -1.9639565e-01  -1.9467215e-01   3.3920131e-01   4.3974108e-01  -3.5875213e-01  -3.1138941e-01  -2.5351050e-02  -6.2649291e-02  -4.7831992e-01  -4.1646090e-01  -1.6789648e-01  -1.6764771e-01  -1.5933294e-01  -2.5591257e-01  -5.3539131e-02   5.1170371e-03  -1.5342953e-01  -1.2138311e-01  -1.5377847e-01   1.0553307e-01  -9.8708368e-02  -7.3455377e-02  -5.1977906e-02   1.5235814e-01  -2.1078424e-01   1.0595919e-02   1.3580220e-01   2.1649687e-01  -6.9804025e-02  -9.1615078e-02   4.2127966e-01   5.0885814e-01   5.3430405e-02   1.4703327e-01   1.2081344e-01   1.4626021e-01   2.9946606e-01   3.1711744e-01  -4.5010876e-01  -1.8298538e-01  -2.7427565e-01  -2.7205890e-01   1.0000000e+00   7.7682731e-01  -2.3100544e-01  -2.1823634e-01   4.7245582e-02   2.2022651e-01  -1.9484473e-01  -2.2454375e-01   1.9129800e-02  -1.1524774e-01   2.6082615e-01   1.8116811e-01   2.8942415e-01   3.4106847e-01  -1.7754771e-01   1.4615875e-01  -4.8895078e-01  -2.3951649e-01  -3.6831443e-01  -4.3804337e-01   6.1615830e-02  -5.0437724e-02  -1.8131754e-01   1.0227846e-01  -3.8784078e-01  -7.9045631e-02  -7.9941251e-02  -7.0572034e-03  -1.5746972e-01  -7.4832976e-02  -1.1972408e-01   1.6825555e-01   7.9825374e-02   2.4121313e-01  -1.4280659e-01  -3.5754205e-02  -1.3713457e-01  -1.2127708e-01   2.0361547e-01   3.9699051e-02   8.4174130e-02  -1.2927069e-01  -1.7571264e-01  -2.6878210e-02   1.9686906e-02   6.3274009e-02  -1.2100975e-01   1.1496926e-01
   3.4884158e-01   4.2390423e-01  -3.5080418e-01  -1.8792827e-01   3.4584477e-02   1.0175167e-01  -2.2071134e-01   8.7234370e-02  -1.6464053e-01   8.2163325e-02   3.0223876e-01   2.4364767e-01   4.0271334e-02   3.2222450e-01   1.6563841e-01   3.2034372e-01   3.4162077e-01   3.7802926e-01   2.2660940e-01   4.7343272e-01   1.4113400e-01   9.2238142e-03  -3.9256253e-01  -2.6435006e-01  -3.3892206e-01  -2.4902386e-01  -3.3009251e-02  -9.6357253e-02   3.8754707e-01   4.3953770e-01  -3.1159047e-01  -2.8033154e-01   2.2267892e-01   1.7130375e-01  -4.1001412e-01  -3.4652000e-01  -6.9741282e-02  -2.1464895e-02  -4.4097390e-02  -1.8808020e-01   1.1368759e-01   9.2166693e-02  -3.0950621e-01  -3.1366856e-01  -2.9914624e-01  -6.5884609e-02  -1.1476329e-01  -1.1172384e-01  -2.5222189e-01   2.2435363e-02  -4.1538260e-01  -9.9063782e-02  -3.0297115e-02   1.3805549e-01   7.4870669e-03   2.7009205e-02   3.6295516e-01   5.1557513e-01  -3.3345616e-02   2.1397723e-01   1.0039600e-01   1.9338803e-01   4.6357141e-01   4.4207788e-01  -5.2635662e-01  -1.1676921e-01  -1.6029649e-01  -9.7184146e-02   7.7682731e-01   1.0000000e+00  -2.4115964e-01  -3.4195970e-01   1.5634114e-01   3.0929023e-01   2.3854122e-02  -1.0335871e-01   1.2795949e-01   4.6568117e-02   1.6759682e-01   5.4012729e-02   3.8847237e-01   2.8011586e-01   1.0976962e-01   2.6329247e-01  -4.5476102e-01  -1.9330775e-01  -1.5898573e-01  -2.0094617e-01   5.9309714e-02  -6.5985689e-02  -1.2724275e-01  -9.5513990e-02  -3.5131677e-01  -2.9697180e-01  -3.9033066e-02   3.5921279e-03  -6.6403673e-02  -1.7626804e-02  -4.5398651e-02   1.6761203e-02   5.6376500e-02   3.0028860e-02  -2.4847040e-01  -3.1507134e-01  -3.3140197e-01  -3.3890983e-01  -4.4052523e-02  -1.2222228e-01  -4.6379690e-02  -5.9005586e-02  -7.0060794e-02  -1.2347417e-01  -2.1221790e-01  -2.1827325e-01  -3.0813783e-01  -1.2889495e-01
  -4.2020349e-01  -4.9603955e-01   3.6399295e-01   2.4495200e-01   3.7364923e-01   5.0504355e-02   1.0185095e-03  -1.6189831e-01   1.3534524e-01  -8.4764156e-02  -3.2120340e-01  -3.7029915e-01  -1.1877456e-01  -2.3783555e-01   1.8364817e-02  -1.5978036e-01  -3.6419298e-01  -2.9683734e-01   3.2780934e-01   3.3874800e-02   3.7257952e-01   4.5336265e-01   4.5113609e-01   2.8121784e-01   4.5036674e-01   3.9000961e-01   4.2821962e-01   3.9479177e-01  -2.5789021e-01  -2.9253511e-01   3.7957895e-01   3.5777183e-01   1.8328366e-01   1.5915506e-01   3.4558308e-01   3.4973513e-01   2.4803370e-01   1.3844347e-01   2.2485423e-01   5.4561984e-02   1.7420985e-01   2.0128881e-01  -1.1281948e-01  -1.8909134e-01  -4.2755429e-02  -3.3893433e-01  -2.1057702e-01  -4.1453762e-01  -1.4281875e-01  -3.6497253e-01  -3.3142054e-02  -2.8720676e-01  -1.4924689e-01  -2.5753158e-01  -1.5647195e-01  -2.1249684e-01  -4.9412670e-01  -3.9798571e-01  -1.7452774e-01  -3.1354023e-01  -3.3462625e-01  -2.4173866e-01  -2.8507148e-01  -2.9710119e-01   1.0467691e-01  -1.1741122e-01   2.6562668e-01   1.4044186e-01  -2.3100544e-01  -2.4115964e-01   1.0000000e+00   7.9209374e-01   3.1092619e-02  -7.7442405e-02   6.2533591e-02   9.7691572e-02   1.9192173e-01   1.9822398e-01  -1.8181242e-01  -2.8349108e-01  -2.8057008e-01  -2.3305481e-01   2.4299946e-01   4.4548679e-02   3.4913773e-01   9.9635208e-02   3.0906372e-01   3.0361113e-01  -4.9935215e-02  -1.1710769e-01   3.5257748e-01   1.8573622e-01   3.9070650e-01   2.8997836e-01  -1.7009759e-01  -1.5953923e-01  -1.6995547e-01  -2.1735088e-01  -1.2297783e-01  -2.6649853e-01   5.6625979e-02   3.3357018e-02   1.3908188e-01   1.7440473e-01   2.6067694e-01   2.3595893e-01  -1.6217879e-01  -2.1175461e-01  -1.2036765e-01  -2.0013071e-01  -9.3690959e-02  -5.6104340e-02   1.1758916e-01   1.5656876e-01   1.5182224e-01   5.8825677e-02
  -3.5200155e-01  -3.5230060e-01   3.9530099e-01   2.0863149e-01   2.1854524e-01  -5.6680167e-02   7.9919573e-02  -1.9813897e-01   1.3946232e-01  -1.4533848e-01  -3.2879363e-01  -4.1798347e-01  -1.5850411e-01  -3.2460326e-01  -8.9948442e-02  -2.4414307e-01  -2.8199609e-01  -2.7556505e-01   3.5873353e-01   3.6273833e-02   2.1368007e-01   3.1756718e-01   4.7544076e-01   2.9608523e-01   4.5058050e-01   4.0126045e-01   2.5323809e-01   2.9298802e-01  -2.2394335e-01  -2.2911215e-01   4.7375826e-01   3.9938410e-01   1.2988102e-01   6.7544227e-02   3.5318015e-01   3.5767916e-01   8.6221306e-02  -7.0288340e-02   4.0052919e-02  -6.6478282e-02  -4.9614027e-02  -2.3002923e-02   1.0782784e-01   1.0621476e-02   9.7442164e-02  -2.1200023e-01  -1.3658503e-01  -2.4801924e-01  -5.0609356e-02  -2.3411115e-01   1.0646377e-01  -2.9476550e-01  -8.6773912e-02  -2.1422087e-01  -2.6538872e-01  -2.8931914e-01  -4.5195073e-01  -4.2253158e-01  -1.7868066e-01  -3.5489815e-01  -3.4676858e-01  -3.2597854e-01  -3.6137420e-01  -4.0000700e-01   2.2964519e-01  -7.5209474e-02   2.5290642e-01   1.0823815e-01  -2.1823634e-01  -3.4195970e-01   7.9209374e-01   1.0000000e+00  -5.1012976e-03  -1.1720179e-01   2.2505961e-02   1.4003827e-01   5.0216388e-02   3.8878633e-02  -7.1497208e-02  -1.4222740e-01  -3.0228097e-01  -1.9009705e-01   6.3399183e-02  -1.4605737e-01   3.2591084e-01   3.1712024e-02   1.9584246e-01   2.2186400e-01  -2.6925514e-01  -2.4001578e-01   3.7443537e-01   2.6299340e-01   3.5785981e-01   3.7601248e-01   2.7634822e-02   4.4395916e-03  -2.5891855e-02  -1.1047689e-01  -1.0144532e-01  -1.4420586e-01   3.0360643e-02  -4.2981578e-02   1.1368449e-01   1.8413803e-01   2.7364551e-01   2.9392021e-01  -6.1064863e-02  -8.9213987e-03   7.1850964e-02  -5.3364609e-02   3.2173579e-03   1.5771873e-01   2.4873801e-01   2.7346639e-01   2.6160145e-01   1.5986228e-01
   1.3619518e-01  -1.0837701e-01  -6.8123165e-02  -2.8530127e-01   2.0273593e-01   1.7126100e-01   2.6421544e-01   1.0347896e-01   8.3710464e-03  -4.5343708e-02   5.9468556e-01   3.2181957e-01   5.2532538e-01   4.5547868e-01   2.9035044e-01   1.4701845e-01   3.0655250e-01   2.0843394e-01   1.3578420e-01   2.2945269e-01   1.1292754e-01  -9.2468734e-03  -2.4522916e-01  -2.5755311e-01  -2.8994563e-01  -2.5732803e-01  -1.1819945e-01  -1.0725940e-01   6.6710863e-01   2.9394906e-01  -2.5476071e-03  -3.5932856e-02   4.6827641e-01   3.7273420e-01  -3.1380781e-01  -2.8044268e-01  -1.5909086e-01  -1.7221073e-01  -5.5068424e-02  -3.3778557e-01   1.0031301e-01  -2.6990582e-02  -2.4893679e-01  -2.5249216e-01  -3.1740208e-01  -2.6496470e-01  -1.5543424e-02   1.5830671e-01   1.7441294e-02  -2.3415456e-01  -1.8505709e-01  -2.1561321e-01   2.5280615e-02  -1.5526869e-01   1.9980124e-01   1.2578849e-01   4.3282782e-01   1.7271133e-01   4.5377687e-01  -5.6207042e-02   5.1269923e-01   1.2163039e-01   6.2704485e-01   5.6947612e-01  -2.6686802e-01  -1.4980429e-01  -4.5006669e-02  -1.6717523e-01   4.7245582e-02   1.5634114e-01   3.1092619e-02  -5.1012976e-03   1.0000000e+00   8.1052341e-01   7.8107323e-01   6.3176808e-01   2.8114660e-01   4.0287841e-01  -6.9217686e-02  -6.6661582e-02   3.9969758e-01   1.2116810e-02   1.3228829e-01  -7.7573315e-02  -3.0207346e-01  -4.7654593e-01  -7.3414932e-02  -9.2555240e-02   2.5879396e-01  -1.1976482e-01  -4.2531042e-02   5.9646644e-02  -2.2607739e-01  -9.3052719e-02   2.8398544e-01   1.6558065e-01   3.4278606e-01   3.3803953e-01   3.4953151e-01   3.3491213e-01   4.0182799e-02   7.0913854e-02   9.7573725e-02  -1.6033603e-01  -4.2563771e-01  -3.8411215e-01  -3.9270746e-01  -3.3096131e-03   1.0334401e-02   3.2450039e-01   3.5490343e-01   1.3997138e-01  -2.8778393e-01  -3.2308014e-01  -2.3367125e-01  -3.8863898e-01
   2.3719483e-01   1.2476402e-01  -4.0429581e-01  -3.2511880e-01   4.4322086e-02   2.1240723e-01  -3.7473168e-02   1.5023727e-01  -1.0457944e-01   6.5248709e-02   5.5870272e-01   4.7871197e-01   3.7105385e-01   5.8831283e-01   1.8994686e-01   3.4751566e-01   4.2174764e-01   4.1568132e-01   2.5048564e-01   5.0333411e-01   4.5045564e-02  -1.9709634e-02  -3.8865537e-01  -2.8217509e-01  -3.8098882e-01  -3.4080541e-01  -1.5028678e-01  -1.6787669e-01   6.7154935e-01   5.8673195e-01  -1.8604875e-01  -1.5245372e-01   3.6938568e-01   3.7332391e-01  -4.5283942e-01  -3.9602487e-01  -1.5954151e-01  -1.7457195e-01  -1.1422083e-01  -3.6006305e-01   1.5905937e-01   5.7045284e-02  -2.6873675e-01  -2.7572374e-01  -3.7140901e-01  -1.8923530e-01   1.6908951e-02   9.1478958e-02  -3.8399082e-03  -1.0655495e-01  -2.9027550e-01  -1.4324418e-01   1.2297003e-01  -1.4774408e-02   1.5371017e-01   9.8271316e-02   4.7285483e-01   3.6635683e-01   3.7022446e-01   1.2083405e-01   3.8719106e-01   2.5558862e-01   6.5915209e-01   6.9078488e-01  -5.0844248e-01  -2.1645798e-01  -3.1553674e-01  -3.1626937e-01   2.2022651e-01   3.0929023e-01  -7.7442405e-02  -1.1720179e-01   8.1052341e-01   1.0000000e+00   6.7877920e-01   5.5962877e-01   2.3526099e-01   3.5984795e-01   2.6431072e-02   3.0314108e-02   5.9690015e-01   2.5406794e-01   1.2188425e-01   1.4702292e-01  -3.8785478e-01  -3.5971618e-01  -2.2745689e-01  -1.9230163e-01   2.1824918e-01   4.9752617e-02  -1.0177847e-01  -9.0887149e-02  -2.9571185e-01  -2.2596811e-01   1.2410776e-01   1.2628912e-02   1.7870654e-01   1.8597807e-01   3.1340731e-01   2.3350597e-01   2.4212934e-02   6.2868266e-02   2.7058352e-02  -1.3863406e-01  -3.8442560e-01  -4.0366767e-01  -2.4556813e-01  -7.2998328e-03  -6.3366837e-02   1.4344901e-01   2.0064058e-01   4.0629012e-02  -2.0942459e-01  -2.6860769e-01  -2.8269078e-01  -3.4522042e-01
   1.1642036e-01  -7.9370008e-02  -9.7556128e-02   3.6337792e-03   6.6276032e-02   4.6639582e-02   2.1960788e-01   1.5111910e-01  -6.9232368e-02   2.3382503e-02   3.5596761e-01   2.0344806e-01   3.1406058e-01   3.3850404e-01   9.4655302e-02   1.1643507e-01   3.3554854e-02   1.0080379e-01   1.0249831e-01   1.3223409e-01   6.0404795e-02   4.6420923e-03   3.7968218e-02   5.3313966e-02  -1.3721117e-01  -1.3393531e-01  -3.6586022e-02  -9.2420178e-02   3.4485493e-01   5.6026567e-02   1.8690377e-01   1.7069996e-01   5.2058240e-01   4.7639863e-01  -3.2629150e-02   2.6652279e-03   4.0526554e-02   1.3624608e-02   6.2334277e-02  -1.5882565e-01   1.9947371e-01   1.7289478e-03  -1.4766762e-01  -1.7582678e-01  -1.8939722e-01  -2.4542728e-01   1.1937918e-01   2.0653514e-01  -6.6269614e-02  -2.7465136e-01  -1.1221944e-01  -1.9321089e-01   7.5625074e-02  -1.0362344e-01   2.7612652e-01   2.2781486e-01   2.2309118e-01   5.9166078e-02   2.6353373e-01  -1.6129583e-02   2.6708051e-01   1.7689532e-01   3.3768894e-01   3.4045830e-01  -8.7960261e-02   8.6156177e-02   1.1205478e-01   7.5646892e-02  -1.9484473e-01   2.3854122e-02   6.2533591e-02   2.2505961e-02   7.8107323e-01   6.7877920e-01   1.0000000e+00   7.5061599e-01   3.1832007e-01   4.9632844e-01  -1.8757124e-01  -1.2954330e-01   2.4967262e-01  -1.6906782e-01   2.9230399e-01  -7.8180466e-02  -6.0629909e-02  -2.5837063e-01   1.4811867e-01   1.5623307e-01   1.4153218e-01   4.3427057e-02   3.5501185e-02  -1.4307918e-01  -7.3479652e-02  -1.9992815e-01   2.6370380e-01   1.0247018e-01   3.9734963e-01   3.7917521e-01   3.1430337e-01   1.2653618e-01  -7.7903192e-02  -1.8836964e-01   5.9686756e-02  -2.2639473e-01  -3.8579701e-01  -3.6986641e-01  -4.4261390e-01  -5.4232668e-02  -1.5966528e-01   3.2179245e-01   4.5363220e-01   6.4851696e-02  -2.9907355e-01  -3.5652714e-01  -2.6423915e-01  -5.5359104e-01
   1.2375353e-01  -3.4467794e-02  -6.4776601e-02   4.4020729e-02   1.7287503e-02  -1.4035883e-02   2.1078010e-01   5.7106421e-02  -1.2958710e-01  -1.5056321e-02   3.7349560e-01   2.3136849e-01   2.4519086e-01   2.9763031e-01   4.5737010e-02   1.1073562e-01   3.0176282e-02   3.5955765e-02   2.1575782e-01   1.7733884e-01  -4.8168675e-02  -6.1335711e-02   3.0556156e-02   7.9081535e-02  -1.2611655e-01  -1.2039920e-01  -3.5300040e-02  -7.0035237e-02   3.0611373e-01   4.9890193e-02   1.3160285e-01   1.0872206e-01   4.1210498e-01   3.4679362e-01  -5.7060025e-02  -1.1736980e-02  -1.6882346e-02  -1.2922823e-02   3.0122886e-02  -1.1470382e-01   8.6803704e-02  -4.0727801e-02  -1.8051670e-02  -3.9686327e-04  -1.0323587e-01  -1.5742080e-01   1.1710522e-01   2.0127452e-01   6.3128274e-02  -1.5083100e-01  -4.8296672e-02  -2.4245326e-01  -8.4558612e-03  -2.0527704e-01   2.2320453e-01   1.8838933e-01   2.1529492e-01   1.5129758e-02   3.4600971e-01   5.7817250e-03   2.5935097e-01   8.0913996e-02   3.4624121e-01   3.0511530e-01  -9.6756273e-02  -1.8777863e-02   7.6768682e-02   5.8705498e-02  -2.2454375e-01  -1.0335871e-01   9.7691572e-02   1.4003827e-01   6.3176808e-01   5.5962877e-01   7.5061599e-01   1.0000000e+00   1.9265392e-01   3.0901592e-01  -1.1385976e-01  -3.9167698e-02   2.5299340e-01  -1.0084155e-01   2.3245706e-01  -5.4376424e-02  -1.8230100e-02  -2.2976374e-01   1.7732704e-01   1.8888724e-01   2.0929971e-01   6.4945584e-02   2.3811644e-02  -1.0275596e-01  -9.9151809e-02  -1.2694828e-01   2.7049996e-01   1.4148752e-01   3.8890934e-01   3.8921761e-01   3.3037129e-01   1.4907621e-01   1.3397554e-02  -1.2436926e-01   1.5053257e-01  -2.2075142e-01  -3.1440174e-01  -2.8706314e-01  -3.2609869e-01   1.1964909e-02  -5.3061194e-02   3.5403091e-01   4.2419449e-01   4.6895413e-02  -2.3060556e-01  -2.5766756e-01  -2.1270711e-01  -3.9202410e-01
  -2.4823768e-02  -1.7907671e-01   9.1118165e-02  -2.0688728e-01   8.7767341e-02  -2.8107881e-02   2.0655357e-02  -2.4654577e-01   5.8620681e-02  -5.9468274e-02   2.3253085e-01   4.1069923e-02   2.3899754e-01   1.1946885e-01   2.3330955e-01   7.2787262e-02  -2.8090004e-01  -1.4370746e-01   1.0502930e-01  -2.9295002e-02   1.3257414e-01   7.3273510e-02   1.7226221e-01   1.3907525e-02  -5.5538847e-02  -1.2670369e-01   1.4210087e-01   6.0971673e-02   3.6982748e-02  -2.2186936e-01  -9.6754560e-02  -1.7474001e-01   2.8594496e-01   2.1670379e-01   7.6132362e-02   9.2115825e-02   5.5317499e-01   3.5951897e-01   5.4046799e-01   2.4531113e-01   6.6778007e-01   5.2236330e-01  -1.3803494e-01   7.3441516e-04  -3.0806306e-01  -4.2916917e-01  -4.0439151e-03  -9.7521773e-02  -1.2613922e-01  -4.7289154e-01  -4.9477695e-02  -2.5954678e-01   7.2636162e-03   5.0225839e-03   1.7902182e-01   1.8429425e-01   5.3685641e-02   8.8902035e-02   2.7638594e-01  -1.6155744e-01   2.3793574e-01  -3.7445874e-03   2.3276396e-01   8.4258519e-02  -7.4761036e-02  -4.0582069e-01   2.1842265e-01   1.0048232e-01   1.9129800e-02   1.2795949e-01   1.9192173e-01   5.0216388e-02   2.8114660e-01   2.3526099e-01   3.1832007e-01   1.9265392e-01   1.0000000e+00   8.4636582e-01  -4.6317739e-01  -5.2122260e-01   4.6237774e-02  -1.7088201e-01   5.2396582e-01   4.5404489e-01   2.9280761e-01   1.6022827e-03   3.4450614e-01   1.5723393e-01   3.7009843e-01  -4.2108768e-02  -3.0403169e-01   7.3809741e-02  -1.1220981e-02   2.0033627e-01  -3.7769033e-01  -4.7548455e-01  -2.4080706e-01  -1.4763195e-01  -1.6644144e-01  -1.2092282e-01  -2.2352648e-01   1.7865741e-01  -2.4381769e-01  -1.5030982e-01  -1.8831876e-01  -7.3183760e-02  -4.9530325e-01  -5.9524827e-01  -5.8139447e-01  -3.2428930e-01  -1.1500897e-01  -4.3956512e-01  -9.3934207e-02  -2.4408493e-01  -3.4073722e-01  -3.3496132e-01
   2.1671420e-02  -2.7121101e-01  -5.7657775e-02  -9.6148790e-02  -5.9044057e-02  -1.3801926e-02  -2.9038613e-02  -5.0450086e-02  -4.1395441e-02   2.4762469e-02   2.3813375e-01   1.3631860e-01   2.1988648e-01   2.5329838e-01   1.4969818e-01   1.4037358e-01  -3.4705936e-01  -1.6527575e-01   5.6692810e-02  -4.4661618e-02   9.9214360e-02   5.4301541e-02   1.4553193e-01   7.4891180e-02  -1.3158291e-01  -1.7300177e-01   4.5500476e-02  -6.2694570e-02   1.2580213e-02  -2.4590878e-01  -5.1448759e-02  -6.9958290e-02   4.3806000e-01   3.9755204e-01   4.4226766e-02   1.2349607e-01   6.0788724e-01   4.8504601e-01   5.7848110e-01   2.8206664e-01   7.4350111e-01   4.9395056e-01  -1.6891282e-01  -9.1654467e-02  -3.3248276e-01  -4.5799234e-01   1.3554955e-01   4.0820348e-02  -1.9093927e-01  -5.6900324e-01  -1.1984111e-01  -2.6977869e-01   5.3971292e-02  -4.1440763e-02   3.4659971e-01   3.5752348e-01   3.6403563e-02   1.4483803e-02   2.2576371e-01  -4.0265458e-02   2.1731919e-01   1.5653769e-01   1.8227714e-01   1.5930945e-01  -1.7872060e-01  -2.5590949e-01   1.4693521e-01   1.6936811e-01  -1.1524774e-01   4.6568117e-02   1.9822398e-01   3.8878633e-02   4.0287841e-01   3.5984795e-01   4.9632844e-01   3.0901592e-01   8.4636582e-01   1.0000000e+00  -6.1371749e-01  -6.2354857e-01   7.6632728e-02  -2.8213197e-01   5.6033346e-01   3.9904908e-01   2.0213237e-01   7.1482971e-03   4.0633053e-01   2.6269840e-01   3.4688146e-01   6.2666349e-02  -1.8901520e-01  -3.5506697e-02   4.9610253e-02   2.8598981e-02  -2.8620928e-01  -4.3090125e-01  -8.6040783e-02   2.1526352e-02  -3.6550123e-02  -1.8098983e-01  -1.6498305e-01   1.1886948e-01  -2.1868118e-01  -3.1800607e-01  -4.1426527e-01  -3.6934819e-01  -5.9417054e-01  -5.7410223e-01  -6.6720734e-01  -2.0267796e-01   6.0623251e-02  -4.5868288e-01  -2.8499675e-01  -4.9169590e-01  -5.3510661e-01  -5.7332267e-01
   8.8981600e-02   2.3257050e-01  -9.3111195e-02  -4.1468370e-02   1.0235153e-01   6.5085625e-02  -1.4028836e-01   1.3196245e-02  -1.2509149e-01  -1.8026415e-02   5.1860301e-03   1.3304997e-02  -3.8397485e-02   1.8197661e-02   5.6832021e-02   1.4537138e-01   6.4318100e-01   3.5664106e-01   1.1783913e-01   3.3088695e-01   1.1277879e-01   7.6137109e-02  -2.0849664e-01  -7.8802961e-02   5.0930497e-02   1.0197289e-01   6.0191140e-02   9.9433881e-02   3.5445265e-01   5.6378959e-01   9.2149447e-02   1.2803023e-01  -1.3546669e-01  -6.9318901e-02  -1.2075277e-01  -1.4706823e-01  -6.4625219e-01  -5.5039343e-01  -6.0289177e-01  -3.6693960e-01  -5.3894316e-01  -3.0805027e-01   1.5572428e-01   1.0767034e-01   2.0985183e-01   3.4149218e-01  -1.8204117e-01  -1.0047732e-01   2.3284766e-01   3.1870583e-01   5.7499006e-02   1.2327862e-01  -1.1498221e-01  -1.0107156e-01  -3.2547910e-01  -4.1234232e-01   6.5552997e-02   9.4329296e-02  -1.7167901e-01  -1.4293754e-01  -1.7137158e-01  -2.2642857e-01   1.2258174e-01   5.2706130e-02  -8.4844397e-02   9.9855236e-03  -1.1017213e-01  -1.5657829e-01   2.6082615e-01   1.6759682e-01  -1.8181242e-01  -7.1497208e-02  -6.9217686e-02   2.6431072e-02  -1.8757124e-01  -1.1385976e-01  -4.6317739e-01  -6.1371749e-01   1.0000000e+00   7.9612930e-01   4.0535594e-01   6.1000571e-01  -3.1067850e-01  -1.7864119e-01  -2.2032636e-01  -8.5918101e-03  -4.6893128e-01  -2.7964068e-01  -2.7829042e-01  -1.9907246e-01   5.0545060e-02   2.6120987e-03  -1.8252684e-01   7.3830877e-03   2.7108048e-01   3.9955075e-01   6.5052743e-02  -6.1746475e-02   3.7788232e-02   2.2825710e-01   5.2851896e-02  -4.6381948e-02   1.1254270e-01   3.5391426e-01   3.8029311e-01   3.9784656e-01   3.5507219e-01   4.8856001e-01   6.4727213e-01   1.6457451e-01  -1.1308401e-01   4.7011018e-01   3.1466071e-01   4.6812405e-01   5.0439461e-01   5.1991514e-01
   4.6586012e-02   2.6864275e-01  -1.8373735e-01  -2.0112265e-02  -2.4713156e-02  -3.9204961e-02  -1.5611882e-01  -1.3427703e-01  -1.2077172e-01   2.4522975e-02   4.3515240e-02  -4.2344817e-02  -5.9810771e-03  -4.3670760e-02   3.9644701e-02   1.4984511e-01   6.8577613e-01   6.0226177e-01  -4.3771990e-02   2.2030774e-01   2.3324236e-02   5.4177453e-02  -1.7207120e-01   2.3958261e-02   2.0076043e-02   1.0680883e-01   6.1785315e-03   1.2347448e-01   2.9116015e-01   4.9319999e-01   1.0203209e-01   1.5264544e-01  -8.4291486e-02  -5.7709703e-02  -7.5524477e-03  -5.2989704e-02  -6.3222132e-01  -5.1825307e-01  -6.4767071e-01  -4.1508791e-01  -6.4321389e-01  -4.1239617e-01   1.0902202e-01   7.8246706e-02   1.4287033e-01   3.0305604e-01  -1.3288315e-01   4.4464457e-02   1.5747854e-01   3.2094963e-01   9.5133113e-02   1.1080290e-01  -8.3612342e-02  -8.5528787e-02  -2.2138469e-01  -3.3672009e-01   1.7721538e-01   1.8713128e-01  -1.5811769e-01  -1.9344869e-01  -1.1448788e-01  -2.7346191e-01   1.8599446e-01   7.1246562e-02   1.3033788e-01   1.1381236e-01  -1.5111899e-01  -2.0484934e-01   1.8116811e-01   5.4012729e-02  -2.8349108e-01  -1.4222740e-01  -6.6661582e-02   3.0314108e-02  -1.2954330e-01  -3.9167698e-02  -5.2122260e-01  -6.2354857e-01   7.9612930e-01   1.0000000e+00   3.0992874e-01   6.3148013e-01  -3.0408843e-01  -2.4838310e-01  -1.1125451e-01  -3.5854172e-02  -4.1651984e-01  -1.9036255e-01  -2.8974025e-01  -2.4976626e-01   1.6926605e-01   2.0779165e-01  -6.0216897e-02   9.6504437e-02   4.7846472e-01   5.7198306e-01   2.8699186e-01   1.2596257e-01   2.1254029e-01   3.5691272e-01   6.2857363e-02  -4.0519903e-03   2.0013917e-01   3.8818967e-01   3.5693795e-01   3.6284135e-01   3.9415082e-01   5.8887756e-01   7.4015543e-01   4.2977430e-01   1.1526535e-01   6.4124600e-01   3.4984591e-01   4.5075853e-01   5.7951414e-01   4.4494057e-01
   5.3364277e-01   4.8372154e-01  -4.4300596e-01  -3.1299061e-01  -2.2034619e-01  -5.0818769e-02  -3.4762912e-01  -1.1137451e-01  -4.1272787e-01  -1.2290305e-01   4.8643667e-01   4.1089949e-01   1.9774710e-01   4.6033592e-01   1.3406045e-01   3.9831372e-01   6.5651496e-01   6.0362209e-01   3.5391689e-01   6.4152175e-01  -4.3290558e-02  -3.7279446e-03  -3.7250906e-01  -2.0891668e-01  -2.2421802e-01  -1.9809560e-01  -8.1385705e-02  -7.0580989e-02   5.8385872e-01   6.3117020e-01  -1.8427303e-01  -1.3763677e-01   2.4735491e-01   2.5993957e-01  -3.3558673e-01  -2.9261127e-01  -1.8947052e-01  -1.7502669e-01  -2.3097155e-01  -2.2010388e-01   6.5060792e-02   4.7147045e-02  -2.0637676e-01  -2.1120756e-01  -1.8408507e-01   6.7777038e-02  -4.4780923e-02   2.5502768e-02  -4.0374097e-02   9.9819343e-02  -2.5301695e-01  -1.1628625e-01   4.1915809e-02   1.0845588e-01   7.5885555e-02   9.6758471e-02   5.0229319e-01   4.7906928e-01   1.4923666e-01   1.7541108e-01   1.4465645e-01   8.4346880e-02   6.0004874e-01   5.5246984e-01  -4.8619150e-01  -2.5131203e-01  -3.7121063e-01  -2.8860079e-01   2.8942415e-01   3.8847237e-01  -2.8057008e-01  -3.0228097e-01   3.9969758e-01   5.9690015e-01   2.4967262e-01   2.5299340e-01   4.6237774e-02   7.6632728e-02   4.0535594e-01   3.0992874e-01   1.0000000e+00   7.3389374e-01   2.2331659e-01   4.2196082e-01  -1.7147420e-01   1.2249972e-01  -2.2954033e-01  -8.3987571e-02   1.3214549e-01   9.2291405e-02  -1.7175631e-01  -2.8552535e-01  -3.7184058e-01  -3.0750107e-01   2.0277016e-02   1.6832878e-02   4.3414883e-02   9.3473377e-02   2.2607788e-01   2.1803350e-01  -1.5910590e-01   8.6749740e-03  -1.8240900e-01  -1.9627880e-01  -2.8205060e-01  -3.1709332e-01  -1.9020613e-01   2.7869859e-02   4.1412953e-02   7.8179109e-02   6.1749997e-02   5.5814359e-02  -1.4918993e-01  -2.0543318e-01  -2.5501976e-01  -1.7566247e-01
   2.9065409e-01   4.3296543e-01  -2.6274129e-01  -2.7220399e-01  -1.6084443e-01  -1.1908579e-01  -3.3380278e-01  -2.7036984e-01  -2.4488069e-01  -1.0735398e-01   1.9190265e-01   1.1256399e-01   3.0632578e-02   1.2758141e-01   1.4040032e-01   3.0127375e-01   6.9064993e-01   7.2647229e-01   2.9297269e-01   5.8545010e-01   1.3747767e-02   6.9134265e-02  -2.5966339e-01  -1.4383964e-01  -6.3269355e-02  -1.9163541e-02   1.5203964e-02   8.3087539e-02   3.6872862e-01   6.2296745e-01  -1.1844053e-01  -6.8460858e-02   6.5682022e-02   8.7833658e-02  -1.4424175e-01  -1.6940666e-01  -4.0071116e-01  -3.2599180e-01  -4.3824241e-01  -3.2160872e-01  -2.4492941e-01  -9.5987309e-02  -1.0752281e-01  -9.7763884e-02  -3.7515265e-02   2.2848279e-01  -1.7902104e-01  -1.2836607e-01   3.5488126e-02   2.3286677e-01  -3.9515580e-02   1.6877035e-02   1.9645533e-02   1.0011184e-01  -6.8439601e-02  -1.3777704e-01   2.9087944e-01   3.6888105e-01  -8.5657344e-02  -5.1067947e-02  -9.8144502e-02  -2.6857166e-01   4.0845101e-01   2.9739143e-01  -2.4297390e-01  -2.8406462e-01  -2.8608271e-01  -2.7789665e-01   3.4106847e-01   2.8011586e-01  -2.3305481e-01  -1.9009705e-01   1.2116810e-02   2.5406794e-01  -1.6906782e-01  -1.0084155e-01  -1.7088201e-01  -2.8213197e-01   6.1000571e-01   6.3148013e-01   7.3389374e-01   1.0000000e+00   2.8342220e-02   3.4239824e-01  -1.5695780e-02   2.3863781e-01  -3.1517482e-01  -1.7134082e-01  -2.4114543e-02  -1.4516091e-01  -5.2421495e-02   5.2122273e-03  -2.2142495e-01  -4.5721147e-02   3.2143737e-02   1.0153271e-01  -5.4671574e-02  -8.5936191e-02   1.4136269e-01   2.5054682e-01  -3.2184992e-02   8.7648839e-02  -6.7768859e-02   1.5482558e-01   1.7690375e-01   1.4104623e-01   1.2907121e-01   2.2488028e-01   2.8264767e-01   1.7490865e-02  -1.2323194e-01   1.9682479e-01   1.7385732e-01   2.2658585e-01   1.9778597e-01   2.2332982e-01
   4.1466076e-02  -1.2196208e-01  -1.5241731e-01   2.0411972e-01  -5.6004391e-02  -1.6686518e-01  -2.6938853e-01  -2.5493276e-01  -2.3324859e-01  -5.3824351e-02   1.6259284e-02  -1.2629128e-01   1.4612292e-02   1.0506149e-01   1.5810828e-01   2.9087129e-01  -2.3358947e-01   9.8539460e-02   2.2312018e-01   1.7507879e-01   3.2189104e-01   3.7689960e-01   3.8670745e-01   4.6766261e-01   1.6561370e-01   1.5463724e-01   4.1555254e-01   3.0334662e-01  -1.0546253e-01  -1.2546067e-01   1.7173669e-01   2.1969849e-01   5.0820445e-01   4.9526189e-01   3.2762048e-01   4.0988534e-01   5.1216240e-01   4.2337021e-01   4.7810508e-01   3.2419248e-01   6.4205567e-01   4.8686360e-01  -3.0044940e-01  -2.2348448e-01  -3.1137757e-01  -3.5387127e-01  -7.0356190e-02  -1.6578965e-01  -4.8766459e-01  -3.8933936e-01  -1.8281133e-01  -4.0782804e-01  -6.4676802e-02   5.0507569e-02   2.1793431e-01   2.8268599e-01  -9.9694202e-02  -3.1930337e-02  -1.6481976e-01  -7.2061277e-02  -2.3608058e-01  -9.9274736e-02   8.9984842e-02  -2.6511112e-02  -1.4736714e-01  -1.3327308e-01   1.5047549e-01   2.7963989e-01  -1.7754771e-01   1.0976962e-01   2.4299946e-01   6.3399183e-02   1.3228829e-01   1.2188425e-01   2.9230399e-01   2.3245706e-01   5.2396582e-01   5.6033346e-01  -3.1067850e-01  -3.0408843e-01   2.2331659e-01   2.8342220e-02   1.0000000e+00   6.2759840e-01   4.7188765e-01   3.8444065e-01   6.8641675e-01   6.3302451e-01   1.5470343e-01   5.2937978e-02  -1.2965304e-01  -2.8378840e-01   1.0111553e-01  -1.6613574e-01  -1.9927343e-01  -3.0235344e-01  -6.7618928e-02   9.5349516e-03  -8.0486517e-02  -3.2084461e-01  -3.7379714e-01  -1.9825704e-01  -3.6311262e-01  -2.8098130e-01  -2.5471961e-01  -1.8729398e-01  -5.8735938e-01  -5.3173031e-01  -4.9168276e-01  -9.3218616e-02   7.2428875e-02  -3.8534195e-01  -3.4940576e-01  -4.2827928e-01  -3.8084819e-01  -5.0151302e-01
   2.7441788e-01   2.1999241e-01  -4.0528170e-01  -1.7750082e-01  -2.3648719e-01  -7.6785448e-03  -4.2355203e-01  -2.2436916e-01  -2.3616411e-01   3.8830472e-02   1.7720172e-01   2.4426428e-01   6.6808608e-02   2.7338241e-01   2.2693558e-01   4.4681828e-01  -9.6786039e-02   1.5818817e-01   3.3024591e-01   3.4189561e-01   9.5541610e-02   1.5302903e-01  -1.1760642e-01  -1.1317469e-02  -1.5931541e-01  -1.5103332e-01   1.0409391e-01   2.9775052e-02   3.0323570e-02   1.8167226e-01  -3.7761576e-01  -2.8318599e-01   7.8491321e-02   1.1811283e-01  -1.4593441e-01  -5.3546769e-02   4.3168117e-01   4.2396845e-01   3.7570125e-01   3.1019541e-01   6.7813369e-01   7.0283535e-01  -3.3949218e-01  -1.9838895e-01  -3.7222564e-01  -1.6669208e-01  -1.6146242e-01  -2.9354490e-01  -2.7756884e-01  -1.6097024e-01  -2.4966653e-01  -1.8201005e-01  -7.3146875e-02   1.2044712e-01   7.1974094e-02   1.0767545e-01   8.8634710e-02   2.1147831e-01   6.7262154e-02   1.8458787e-01  -6.7718636e-03   1.0454124e-01   2.3629247e-01   1.4713300e-01  -4.7082436e-01  -4.5471639e-01  -2.3645745e-01  -5.0519344e-02   1.4615875e-01   2.6329247e-01   4.4548679e-02  -1.4605737e-01  -7.7573315e-02   1.4702292e-01  -7.8180466e-02  -5.4376424e-02   4.5404489e-01   3.9904908e-01  -1.7864119e-01  -2.4838310e-01   4.2196082e-01   3.4239824e-01   6.2759840e-01   1.0000000e+00   2.2304736e-01   4.4039061e-01   1.9334801e-01   1.8935356e-01   3.5523809e-01   1.4870218e-01  -3.8965912e-01  -2.5782572e-01  -1.7965568e-01  -1.3970545e-01  -6.1379974e-01  -5.8235630e-01  -5.2784147e-01  -4.1417042e-01  -1.9080501e-01  -3.1250489e-01  -2.7361363e-01   4.9262028e-02  -3.5624748e-01  -2.4836474e-01  -1.4808933e-01  -1.9036393e-01  -2.4837982e-01  -5.2581599e-01  -5.3622409e-01  -5.0546925e-01  -4.2148302e-01  -5.0499179e-01  -1.5145469e-01  -2.0749178e-01  -3.5151095e-01  -1.9578065e-01
  -2.4457101e-01  -2.1153381e-01   4.1604590e-01   3.8936959e-01   1.7784425e-02  -2.2833821e-01   2.0755916e-02  -3.1024787e-01   9.8521453e-02  -6.5012744e-02  -4.2261395e-01  -5.2518081e-01  -1.7636528e-01  -4.9363722e-01  -5.4286112e-02  -1.7119519e-01  -4.3445960e-01  -1.8635620e-01   3.6250054e-02  -1.8771044e-01   1.2576285e-01   3.1629549e-01   7.4298025e-01   6.3796497e-01   5.9959722e-01   5.2102541e-01   4.3226722e-01   4.6876651e-01  -5.7167987e-01  -5.2780397e-01   4.1496050e-01   4.0958097e-01   1.0420496e-01   1.6471773e-01   7.5261740e-01   6.9436098e-01   3.3746825e-01   2.1670729e-01   2.7707551e-01   3.9252558e-01   1.9777399e-01   2.3346922e-01  -7.7837443e-02   1.9379101e-02   1.2710152e-01  -1.0354832e-01  -2.5227481e-01  -3.2848879e-01  -1.7253612e-01  -2.4538071e-01   3.4502899e-01  -1.0689335e-01  -1.1873622e-01  -4.3699818e-02  -4.5447096e-02  -3.6449386e-02  -4.9706901e-01  -3.7008593e-01  -3.1914343e-01  -3.2866904e-01  -4.0040767e-01  -3.3758444e-01  -3.7392204e-01  -5.8937289e-01   6.2212323e-01   9.5021867e-02   4.5828671e-01   4.3916831e-01  -4.8895078e-01  -4.5476102e-01   3.4913773e-01   3.2591084e-01  -3.0207346e-01  -3.8785478e-01  -6.0629909e-02  -1.8230100e-02   2.9280761e-01   2.0213237e-01  -2.2032636e-01  -1.1125451e-01  -1.7147420e-01  -1.5695780e-02   4.7188765e-01   2.2304736e-01   1.0000000e+00   7.0931811e-01   5.7215731e-01   5.7681694e-01  -6.2316696e-02  -1.6771284e-02   2.3142262e-02  -2.7258309e-02   4.3951041e-01   2.8643325e-01  -2.2222656e-01  -2.3911312e-01  -2.0075983e-01  -2.0348335e-01  -1.9407589e-01  -1.8684127e-01  -2.0764959e-01  -1.8735544e-02  -1.6331567e-02   2.1445712e-01   4.0943880e-01   4.2746866e-01  -2.7443796e-01  -2.3174678e-01  -1.8443266e-01  -2.0678640e-01  -1.1424663e-01  -1.6877189e-01   2.0237555e-01   1.4899312e-01   1.5581214e-01   3.7001412e-02
   5.6981193e-02   1.2532039e-01   6.2088092e-02   4.3954252e-01  -2.3794353e-01  -1.7779950e-01  -2.5186021e-01  -3.7878999e-02  -1.2481967e-01   3.8551789e-02  -4.4613309e-01  -2.8753418e-01  -3.3947136e-01  -3.2000535e-01  -1.3417118e-01   3.2906281e-02  -2.6195054e-01  -8.0859272e-02   1.2621608e-01   9.2503424e-02  -7.9955933e-03   1.7574159e-01   3.8453174e-01   4.7305121e-01   4.1628632e-01   3.8302465e-01   2.3565589e-01   2.3081710e-01  -5.2515090e-01  -2.5641993e-01   1.5621450e-01   2.8510748e-01  -5.1439943e-02   1.0925688e-01   4.3178066e-01   4.5189510e-01   2.6215705e-01   2.9374723e-01   1.9212689e-01   4.5598635e-01   2.2381313e-01   3.1141034e-01  -1.0817092e-01  -4.5076228e-02   1.2241554e-01   1.5823025e-01  -1.7206183e-01  -3.5310636e-01  -1.9708398e-01   8.7004097e-03   2.2153925e-01   1.1102994e-01  -1.7444444e-02   1.3345413e-01   9.3584124e-03   6.8999696e-02  -3.8878285e-01  -2.6045025e-01  -4.4961425e-01   7.0877162e-02  -5.0688471e-01  -6.5928125e-02  -4.1213441e-01  -4.8486967e-01   2.0733164e-01   1.9175886e-01   9.6954301e-02   3.3235912e-01  -2.3951649e-01  -1.9330775e-01   9.9635208e-02   3.1712024e-02  -4.7654593e-01  -3.5971618e-01  -2.5837063e-01  -2.2976374e-01   1.6022827e-03   7.1482971e-03  -8.5918101e-03  -3.5854172e-02   1.2249972e-01   2.3863781e-01   3.8444065e-01   4.4039061e-01   7.0931811e-01   1.0000000e+00   3.6439882e-01   4.2853119e-01  -4.1154307e-02   3.0275661e-01  -7.1902574e-02  -3.3536359e-01   2.6925294e-01  -8.0854950e-02  -4.4766987e-01  -3.8672336e-01  -4.1660273e-01  -3.5356522e-01  -2.0103299e-01  -3.1099234e-01  -1.0672605e-01  -1.4103025e-01  -9.5499893e-02   5.6379382e-02   3.3830885e-01   2.3839567e-01  -6.0431521e-02  -2.5117310e-01  -2.5171708e-01  -4.2240256e-01  -3.3853998e-01  -3.1128410e-01   9.8445219e-02   4.0090843e-02   2.2211941e-03   8.4685028e-02
  -1.7006703e-01  -3.2716818e-01   2.8806999e-01   4.3311102e-01   9.8047012e-02  -5.3177934e-02  -4.3460561e-02  -1.5544777e-01  -4.6700203e-02  -5.6908435e-02  -2.9610216e-01  -4.2146969e-01  -2.2280158e-01  -3.0760250e-01  -1.2475311e-01  -1.7872758e-01  -5.2822182e-01  -2.2287188e-01  -1.4454671e-01  -2.7721347e-01   3.5085442e-01   4.1681922e-01   6.4002585e-01   5.6992631e-01   4.4797068e-01   4.3804504e-01   5.2654421e-01   4.4076598e-01  -5.1506048e-01  -5.9180054e-01   3.8750362e-01   3.7673921e-01   4.5116199e-01   4.0583691e-01   5.9543789e-01   6.2613706e-01   6.2096766e-01   5.6716599e-01   6.3729623e-01   5.5692990e-01   4.3835329e-01   2.4961622e-01  -1.5513674e-02   2.5402095e-02   8.6562332e-02  -1.5212508e-01   1.4117422e-01   5.1595045e-02  -2.7088187e-01  -2.7084648e-01   1.3184984e-01  -1.7875504e-01  -2.2346294e-03  -8.1394904e-03   4.1770414e-01   4.4523187e-01  -3.3183417e-01  -3.1823065e-01  -2.2065979e-01  -1.2865102e-01  -3.0843599e-01  -1.5347416e-01  -3.0304986e-01  -4.0944750e-01   2.6971294e-01   1.7794825e-01   4.4915232e-01   5.5095977e-01  -3.6831443e-01  -1.5898573e-01   3.0906372e-01   1.9584246e-01  -7.3414932e-02  -2.2745689e-01   1.4811867e-01   1.7732704e-01   3.4450614e-01   4.0633053e-01  -4.6893128e-01  -4.1651984e-01  -2.2954033e-01  -3.1517482e-01   6.8641675e-01   1.9334801e-01   5.7215731e-01   3.6439882e-01   1.0000000e+00   8.2150748e-01   1.3138379e-01   6.4035407e-02  -5.0446673e-02  -2.1544027e-01   2.3667235e-01  -1.0003664e-01  -6.8614499e-02  -1.5372104e-01   1.4538259e-01   2.4502581e-01  -5.4481598e-02  -3.0696414e-01  -2.8627785e-01  -1.1870397e-01  -2.4666568e-01  -2.2979558e-01  -1.4971632e-01  -4.4245143e-02  -4.2412954e-01  -4.3030916e-01  -4.9734733e-01   3.9760989e-02   2.8658187e-01  -3.9707916e-01  -3.4797215e-01  -3.5966671e-01  -3.1673701e-01  -4.9553934e-01
  -1.9141714e-01  -2.8850124e-01   1.1998528e-01   4.8838652e-01  -4.4461170e-02  -6.6011687e-02  -2.3335717e-01  -2.2834309e-01  -2.7005176e-01  -1.2450055e-01  -3.1884884e-01  -4.3368229e-01  -3.0981849e-01  -2.5890469e-01  -2.6188506e-01  -1.0081560e-01  -3.9161447e-01  -1.0390361e-01  -1.1239844e-01  -1.8592890e-01   3.0252654e-01   4.4167787e-01   6.6608944e-01   7.3912441e-01   5.7246984e-01   5.9412623e-01   5.4185740e-01   5.0371727e-01  -4.4626650e-01  -4.2584867e-01   5.0492102e-01   5.2589474e-01   4.7662382e-01   4.7780338e-01   6.9862322e-01   7.6267025e-01   4.6163884e-01   4.2639622e-01   3.8131028e-01   4.2536811e-01   2.8984180e-01   2.0247219e-01  -4.1420500e-02  -9.2343059e-02   1.7660253e-01  -5.7404855e-02   5.7367650e-02  -4.1226605e-03  -3.2415569e-01  -2.8796828e-01   1.1431735e-01  -2.6806355e-01  -8.7935640e-02  -1.3740164e-01   2.5286848e-01   2.4639181e-01  -3.9602468e-01  -3.8836331e-01  -3.8934960e-01  -2.5406406e-01  -4.5738330e-01  -2.8306084e-01  -2.7842928e-01  -4.4122047e-01   2.7596459e-01   1.6978337e-01   4.4658849e-01   6.0564631e-01  -4.3804337e-01  -2.0094617e-01   3.0361113e-01   2.2186400e-01  -9.2555240e-02  -1.9230163e-01   1.5623307e-01   1.8888724e-01   1.5723393e-01   2.6269840e-01  -2.7964068e-01  -1.9036255e-01  -8.3987571e-02  -1.7134082e-01   6.3302451e-01   1.8935356e-01   5.7681694e-01   4.2853119e-01   8.2150748e-01   1.0000000e+00  -1.0781622e-01  -4.7210535e-02   1.9535907e-01  -2.2050438e-01   3.3739168e-01  -6.5035605e-02   7.4871090e-02   1.9156902e-04   2.3221011e-01   2.3342906e-01   2.7168608e-02  -2.7912161e-01  -2.8338916e-01  -1.7089847e-01  -1.5516772e-01  -1.6005984e-01  -7.2916114e-02  -3.8369666e-02  -3.2388550e-01  -2.3728926e-01  -2.6009780e-01   1.8377917e-01   3.4817457e-01  -1.1468692e-01  -2.2000427e-01  -2.5023485e-01  -1.6262143e-01  -4.0086843e-01
   1.3311531e-01  -2.4306584e-02  -4.2583595e-02  -3.1793965e-01   2.5220625e-02   1.7824953e-01   1.8676727e-01   1.7285685e-01   1.6547461e-01   1.4672518e-01   3.7028972e-01   4.1691211e-01   4.2832749e-01   3.4781296e-01   4.1606479e-01   2.0459330e-01  -1.8483613e-01  -1.8313566e-01  -1.4564359e-01  -8.9149579e-02  -6.9119032e-02  -1.8605828e-01  -3.9502344e-01  -4.8743972e-01  -4.3765494e-01  -4.5611751e-01  -2.1182665e-01  -2.6243426e-01   1.3793629e-01  -7.5511649e-02  -5.0301131e-01  -4.5021843e-01  -1.7086434e-02  -6.0912753e-02  -4.4756602e-01  -4.7828524e-01   3.5244718e-01   4.6869636e-01   4.8886932e-01   3.7087881e-01   4.6581427e-01   3.1980580e-01  -2.1311892e-01  -1.4778614e-02  -3.2306036e-01  -1.7287487e-01   1.9777127e-02   1.2624271e-03   1.4814419e-01  -7.0769254e-02  -1.1676585e-01   7.0567091e-02  -9.6956803e-02  -9.6352722e-02   5.4315750e-01   4.4650323e-01   3.1932050e-01   9.8054190e-02   6.5099297e-01   3.6817489e-01   6.0139696e-01   3.8341781e-01   3.3273740e-01   3.1016263e-01  -2.5556608e-01  -1.7297583e-01  -2.4439972e-01  -2.6064779e-01   6.1615830e-02   5.9309714e-02  -4.9935215e-02  -2.6925514e-01   2.5879396e-01   2.1824918e-01   1.4153218e-01   2.0929971e-01   3.7009843e-01   3.4688146e-01  -2.7829042e-01  -2.8974025e-01   1.3214549e-01  -2.4114543e-02   1.5470343e-01   3.5523809e-01  -6.2316696e-02  -4.1154307e-02   1.3138379e-01  -1.0781622e-01   1.0000000e+00   3.6152549e-01  -4.2976448e-01   1.0687541e-03  -2.5854746e-01  -1.1351389e-02  -2.8453529e-01  -2.2847146e-01  -1.3280585e-01   6.9536594e-02   1.9982720e-01   1.8459423e-01   2.4759330e-01   4.0428631e-01   1.9918289e-01  -2.2276072e-02  -2.1431752e-01  -2.0065709e-01  -8.4820533e-02  -1.5158308e-01  -4.0014239e-01  -1.8892935e-01  -1.2919202e-01  -3.8708467e-01  -7.1937204e-02  -1.6772396e-01  -3.0782206e-01  -1.6851436e-01
   2.8099070e-01   3.1715829e-01  -1.9440868e-01   2.6786606e-01  -2.4964921e-01  -3.2102887e-02   3.8849404e-02   5.1529498e-01   6.2138531e-02   1.9301777e-01  -8.1902903e-02   3.4395673e-01  -8.7978798e-02   2.3178342e-01  -9.6515457e-02   6.8949891e-02  -1.5398957e-01  -1.9329955e-01  -8.8442167e-02   1.6033836e-02  -4.3581734e-01  -3.4280368e-01  -1.4228999e-01  -1.2332385e-01  -1.7245839e-01  -2.4573780e-01  -3.3383507e-01  -3.9447687e-01  -2.4147672e-01  -1.6192072e-01  -2.5222352e-01  -1.6425381e-01  -2.8176558e-01  -7.2832479e-02  -2.3202697e-01  -2.4068280e-01   1.9222305e-01   3.2357523e-01   1.5237433e-01   2.7742463e-01   2.1449468e-01   1.5175448e-01  -7.1288825e-02  -4.4832968e-02  -6.2178749e-02   1.1320246e-01   2.7462994e-01   9.3496164e-02  -6.1563479e-02   1.6315667e-01  -8.0866960e-02   3.0492639e-01   2.8448178e-01   2.8289370e-01   2.7912765e-01   4.6108097e-01   1.1944514e-01   1.8345470e-01   7.4735789e-02   7.3275019e-01   7.2641647e-02   6.9277292e-01  -1.9759163e-01   1.2249877e-01  -1.5639820e-01   4.4659815e-01  -3.8087474e-01  -1.6256421e-01  -5.0437724e-02  -6.5985689e-02  -1.1710769e-01  -2.4001578e-01  -1.1976482e-01   4.9752617e-02   4.3427057e-02   6.4945584e-02  -4.2108768e-02   6.2666349e-02  -1.9907246e-01  -2.4976626e-01   9.2291405e-02  -1.4516091e-01   5.2937978e-02   1.4870218e-01  -1.6771284e-02   3.0275661e-01   6.4035407e-02  -4.7210535e-02   3.6152549e-01   1.0000000e+00  -9.1198224e-02  -3.0997255e-01   1.1281568e-01  -2.1378669e-01  -3.0597579e-01  -2.7905084e-01  -1.5690065e-01   4.5566913e-02   2.8374986e-01   1.0234139e-01   2.9184746e-01   1.3973096e-01   2.4747737e-01  -1.1511854e-02  -1.3883874e-01  -2.2750121e-01   1.9073012e-01   6.3559120e-03  -3.1408496e-01  -2.2774979e-01  -8.4575934e-02  -2.7154615e-01   2.9728511e-02  -1.3828283e-01  -3.4795548e-01  -2.0766629e-01
  -2.5091307e-01  -1.6303103e-01   6.7958745e-02   2.9402023e-01  -1.0297392e-01  -1.9049552e-01  -3.8373901e-02   1.9690236e-02  -5.7899250e-02  -1.4873505e-02  -2.4023065e-01  -2.2525569e-01  -1.9926352e-01  -8.5255539e-03  -1.5747676e-01  -4.8334610e-02   9.6081202e-02   5.8326131e-02   7.5060770e-02  -1.1579980e-02  -1.4005680e-01  -7.0360946e-02   3.0077346e-01   3.5170785e-01   2.2796427e-01   2.4252484e-01  -4.7578663e-02   9.0840673e-03  -7.6726790e-02  -5.0229060e-03   4.2002610e-01   4.2302961e-01   9.5702963e-02   1.0912852e-01   2.7494250e-01   2.7226555e-01  -2.4177326e-01  -2.4453367e-01  -4.0562743e-01  -3.7963087e-01  -4.3205519e-01  -4.3308487e-01   1.1565685e-01  -1.9891816e-01   1.4351985e-01  -6.0866726e-03   1.2075617e-01   6.1390466e-02  -9.9347037e-02  -7.0008458e-02   5.6770750e-02  -8.3941876e-02   1.8927631e-01  -9.2152223e-02  -5.9433706e-02  -1.0800352e-01  -2.7050882e-01  -2.1192184e-01  -4.2832499e-01  -2.2530607e-01  -3.5699960e-01  -1.9447458e-01  -1.8158437e-01  -8.6657731e-02   2.5323063e-01   2.6246373e-01   5.9734401e-02   3.4482890e-02  -1.8131754e-01  -1.2724275e-01   3.5257748e-01   3.7443537e-01  -4.2531042e-02  -1.0177847e-01   3.5501185e-02   2.3811644e-02  -3.0403169e-01  -1.8901520e-01   5.0545060e-02   1.6926605e-01  -1.7175631e-01  -5.2421495e-02  -1.2965304e-01  -3.8965912e-01   2.3142262e-02  -7.1902574e-02  -5.0446673e-02   1.9535907e-01  -4.2976448e-01  -9.1198224e-02   1.0000000e+00   4.1718003e-01   7.0470840e-01   2.9984380e-01   4.8404062e-01   4.2727528e-01   4.1055395e-01   2.5665203e-01   4.4870418e-01   2.2075067e-01   3.5253705e-01   4.4685957e-02   4.1769251e-01   2.4771581e-01   1.8460856e-01   4.8016572e-02   2.6725586e-01   4.2773582e-01   3.8834953e-01   4.3353059e-01   3.9377801e-01   5.3835212e-01   3.0091871e-01   1.7102918e-01   2.5775569e-01   1.4417500e-02
  -3.2267693e-01  -2.1601360e-01   2.5331566e-01  -1.8424906e-01   9.5760733e-02   1.5041411e-02   2.7238543e-01  -1.3453710e-01   3.9447722e-01   1.3494955e-01   1.0918263e-01  -1.0614115e-01   2.7963102e-01  -2.4077153e-02   3.0217238e-01  -4.8173808e-02   1.4660190e-01   7.7010063e-02  -6.3379241e-02  -1.7554536e-01  -1.2583649e-01  -1.5176531e-01  -1.9234614e-02  -1.4560000e-01  -1.3209968e-01  -1.2764960e-01  -2.3585635e-01  -1.2920831e-01   1.1180559e-01  -3.5797145e-02  -1.4769943e-02  -7.4362686e-02  -7.2782446e-02  -1.5749508e-01  -3.1858233e-02  -6.3732354e-02  -1.5064169e-01  -2.0211597e-01  -2.3618287e-01  -3.6618656e-01  -2.8157729e-01  -2.2804156e-01   5.5926812e-02  -1.9363605e-02  -7.9535847e-02  -1.2679414e-01   6.0352498e-03   6.8257813e-02   1.4886737e-01  -1.0089443e-01   1.0638109e-01  -2.2353458e-02   1.2578267e-01  -5.2817334e-02  -4.5854081e-02  -1.5244344e-01   6.8529264e-03  -4.2123515e-02   7.5084884e-02  -3.4837704e-01   2.0208171e-01  -2.0473503e-01   7.0100265e-02  -1.4234931e-03   2.6662583e-01  -1.3322784e-01  -4.1130570e-02  -2.8932738e-01   1.0227846e-01  -9.5513990e-02   1.8573622e-01   2.6299340e-01   5.9646644e-02  -9.0887149e-02  -1.4307918e-01  -1.0275596e-01   7.3809741e-02  -3.5506697e-02   2.6120987e-03   2.0779165e-01  -2.8552535e-01   5.2122273e-03  -2.8378840e-01  -2.5782572e-01  -2.7258309e-02  -3.3536359e-01  -2.1544027e-01  -2.2050438e-01   1.0687541e-03  -3.0997255e-01   4.1718003e-01   1.0000000e+00   3.9994702e-01   8.0296268e-01   2.5105534e-01   2.2282078e-01   1.2533614e-01   1.5948141e-02   2.4322763e-01   4.0252820e-01   3.3157856e-01   4.4497601e-01   2.9982338e-01   3.6119277e-01   2.3519402e-01   2.7938202e-01   3.0850573e-01   2.2367418e-01   3.0016705e-01   1.8735955e-01   7.2525586e-02   3.9258467e-01   3.8684905e-01   3.1958985e-01   3.3374077e-01   2.0217691e-01
  -3.9430205e-01  -3.2277850e-01   2.1933517e-01   5.1730794e-01  -2.7016957e-02  -9.5822111e-02   6.6173343e-03   1.1521663e-01   1.7229644e-01   1.8304207e-01  -4.3353837e-01  -3.8416257e-01  -2.0594629e-01  -1.3469704e-01  -4.7845266e-02  -6.1405346e-03  -2.5001571e-01  -1.9428213e-01  -8.0794931e-02  -2.4952346e-01  -3.9487146e-02   4.2179478e-02   5.4703665e-01   5.6389211e-01   3.6273293e-01   3.4095047e-01   5.4371749e-02   8.2960396e-02  -4.3488317e-01  -3.1832472e-01   4.2961201e-01   4.5522946e-01  -1.0147683e-03   1.1794606e-01   4.7539188e-01   4.5917771e-01   6.2621289e-02   3.1132706e-02  -7.4959923e-02   6.4659937e-03  -1.0209514e-01  -6.1434855e-02   3.4191057e-02  -1.0457397e-01   2.6360452e-02  -1.2293787e-01   9.0004020e-03  -1.2386199e-01  -1.8961460e-01  -2.0322328e-01   2.1020842e-01   2.6205157e-02   1.7874615e-01  -2.6911878e-02  -1.0857537e-02  -4.4774241e-02  -4.6302101e-01  -3.2690844e-01  -4.7499279e-01  -2.3582933e-01  -4.0123018e-01  -1.0663905e-01  -3.8757958e-01  -3.2732699e-01   4.1444265e-01   3.2116615e-01   1.4597885e-01   1.6784894e-01  -3.8784078e-01  -3.5131677e-01   3.9070650e-01   3.5785981e-01  -2.2607739e-01  -2.9571185e-01  -7.3479652e-02  -9.9151809e-02  -1.1220981e-02   4.9610253e-02  -1.8252684e-01  -6.0216897e-02  -3.7184058e-01  -2.2142495e-01   1.0111553e-01  -1.7965568e-01   4.3951041e-01   2.6925294e-01   2.3667235e-01   3.3739168e-01  -2.5854746e-01   1.1281568e-01   7.0470840e-01   3.9994702e-01   1.0000000e+00   5.0085210e-01   1.1051712e-01   3.7698992e-02   7.9277836e-02  -2.4657291e-02   2.6917620e-01   2.5944256e-02   2.9307096e-01   1.2360518e-01   3.5940268e-01   3.8544221e-01   3.7669723e-01   2.9991176e-01   9.1157943e-02   8.6985192e-02   1.0073847e-01   5.6524559e-02   1.0606470e-01   2.1726517e-01   3.8975162e-01   2.0877244e-01   2.4363069e-01   1.0271698e-02
  -3.6091575e-01  -2.4444654e-01   3.6400366e-01  -4.5371922e-02   5.5687187e-02  -1.4418671e-02   2.3938118e-01  -1.7882896e-01   3.3962856e-01   4.2030386e-02  -8.7959485e-02  -1.8045335e-01   1.3340167e-01  -1.4720275e-01   1.4268005e-01  -1.4229281e-01  -4.8094916e-02  -1.0599178e-01  -2.5483932e-02  -2.2181304e-01  -1.2396044e-01  -8.2679302e-02   2.0649252e-01   6.0816200e-02   8.7792020e-02   6.0722972e-02  -1.1399822e-01  -2.2607737e-02  -1.3826521e-01  -1.9307033e-01   9.5672754e-02   2.9859907e-03  -1.9870295e-01  -2.0167071e-01   2.0136526e-01   1.6332641e-01  -6.0810646e-02  -1.5733319e-01  -1.5641045e-01  -1.7709400e-01  -1.4183679e-01   4.0398033e-03   1.1743610e-01   1.0830205e-01   6.9586361e-02  -5.1447607e-02  -1.1924840e-01  -1.0743270e-01   1.7776548e-01  -7.2885357e-02   2.4339486e-01   1.9437901e-02   2.0754002e-02  -1.1113969e-01  -1.8924704e-01  -2.8579516e-01  -2.1853105e-01  -1.4336883e-01   9.7189746e-03  -3.9052884e-01   3.7217239e-02  -2.7407481e-01  -1.0336454e-01  -2.3753866e-01   3.7297344e-01  -1.7242183e-01   1.5608882e-01  -9.7482893e-02  -7.9045631e-02  -2.9697180e-01   2.8997836e-01   3.7601248e-01  -9.3052719e-02  -2.2596811e-01  -1.9992815e-01  -1.2694828e-01   2.0033627e-01   2.8598981e-02   7.3830877e-03   9.6504437e-02  -3.0750107e-01  -4.5721147e-02  -1.6613574e-01  -1.3970545e-01   2.8643325e-01  -8.0854950e-02  -1.0003664e-01  -6.5035605e-02  -1.1351389e-02  -2.1378669e-01   2.9984380e-01   8.0296268e-01   5.0085210e-01   1.0000000e+00   2.0869021e-02  -1.5709855e-02  -9.8731160e-02  -2.0825671e-01   9.5359000e-02   2.3943548e-01   2.5403790e-01   4.8878101e-01   2.7507451e-01   5.6125917e-01   4.2337236e-01   5.1988707e-01   2.4646565e-01   1.3021557e-01   2.1151492e-01  -5.7167509e-02  -1.3185607e-01   2.9035345e-01   5.5512901e-01   4.8418777e-01   4.3355509e-01   3.0366773e-01
  -1.3010650e-02   8.0190109e-04   2.3646753e-02   3.1118447e-02   9.1278586e-03  -9.0790039e-02   1.5949577e-01  -1.2596300e-02  -8.1116281e-02  -9.7514142e-02   2.0909933e-01   1.1743804e-02   1.6397354e-01   1.1873075e-01   9.7824671e-04  -1.1126289e-02   4.1269771e-01   3.3176141e-01  -2.1197119e-01  -7.8681589e-02   1.4215564e-03  -3.9913572e-02   3.2851832e-02   1.1507242e-01  -2.1064326e-02   4.8057899e-02  -3.9887860e-02   3.5244572e-02   3.3330782e-01   1.9825756e-01   3.3941736e-01   2.8226430e-01   2.4911421e-01   1.2827354e-01   7.9325894e-02   3.6925843e-02  -4.5835056e-01  -4.4210380e-01  -4.5567481e-01  -4.4671110e-01  -6.1960314e-01  -7.2067109e-01   2.4876843e-01   1.0624036e-01   1.9034626e-01   1.0408192e-01   2.0928666e-01   4.6381820e-01   7.9336523e-02   7.4958361e-02   2.8840371e-02  -4.9100706e-02  -1.9543411e-03  -2.2569077e-01   1.2304233e-01   1.4082553e-02   2.1328519e-01   2.3678327e-02  -4.3401068e-02  -2.1567962e-01   6.6004640e-02  -1.8472523e-01   1.9070826e-01   1.9405791e-01   2.9040680e-01   2.8776082e-01   7.5652130e-02  -4.8654097e-02  -7.9941251e-02  -3.9033066e-02  -1.7009759e-01   2.7634822e-02   2.8398544e-01   1.2410776e-01   2.6370380e-01   2.7049996e-01  -3.7769033e-01  -2.8620928e-01   2.7108048e-01   4.7846472e-01   2.0277016e-02   3.2143737e-02  -1.9927343e-01  -6.1379974e-01  -2.2222656e-01  -4.4766987e-01  -6.8614499e-02   7.4871090e-02  -2.8453529e-01  -3.0597579e-01   4.8404062e-01   2.5105534e-01   1.1051712e-01   2.0869021e-02   1.0000000e+00   9.1323451e-01   8.9433488e-01   7.5822829e-01   4.3050967e-01   4.5643700e-01   1.2482220e-01   2.0262247e-03   2.3346087e-01   7.3478889e-02  -1.4446028e-01  -9.5916820e-02   7.2261044e-02   6.3318307e-01   6.5628389e-01   9.2440729e-01   7.7198901e-01   7.0226582e-01  -8.5337349e-03   1.1463481e-02   1.9162387e-01  -1.1890052e-01
  -6.3255568e-02   3.0160869e-02   5.3521331e-02   3.9797295e-02   4.8685882e-02  -1.0828382e-01   1.2568925e-01   5.5873782e-03  -1.0259377e-01  -1.4774340e-01   9.4725626e-02  -4.6131177e-02   5.8258603e-02   6.2288083e-03  -1.0171306e-03  -6.6897206e-02   3.9131614e-01   2.5833093e-01  -2.3224631e-01  -6.4577650e-02   5.5322424e-02   1.2466332e-02  -4.1181856e-02   1.5749388e-02   1.8857349e-02   8.8212180e-02  -1.6123572e-02   6.7609010e-02   2.8967269e-01   2.0616876e-01   2.8681997e-01   2.5788598e-01   1.7004004e-01   7.5214162e-02   1.7530737e-02  -5.0180244e-02  -5.1984517e-01  -4.4826415e-01  -4.3745998e-01  -3.3147026e-01  -6.5140842e-01  -6.7742527e-01   2.3632297e-01   1.1849624e-01   2.0447732e-01   1.7286367e-01   1.3269854e-01   3.3697419e-01   1.0306909e-01   1.2870500e-01   5.4377995e-02   3.4865453e-02  -1.1551177e-01  -3.1849469e-01   8.8233605e-02  -4.3597502e-02   1.4160580e-01  -1.4119013e-02  -9.6715150e-02  -1.7810760e-01   2.7002595e-02  -1.8620458e-01   1.4076800e-01   1.2239314e-01   2.8116179e-01   3.1359821e-01   6.1121371e-02  -5.3213531e-02  -7.0572034e-03   3.5921279e-03  -1.5953923e-01   4.4395916e-03   1.6558065e-01   1.2628912e-02   1.0247018e-01   1.4148752e-01  -4.7548455e-01  -4.3090125e-01   3.9955075e-01   5.7198306e-01   1.6832878e-02   1.0153271e-01  -3.0235344e-01  -5.8235630e-01  -2.3911312e-01  -3.8672336e-01  -1.5372104e-01   1.9156902e-04  -2.2847146e-01  -2.7905084e-01   4.2727528e-01   2.2282078e-01   3.7698992e-02  -1.5709855e-02   9.1323451e-01   1.0000000e+00   7.8719524e-01   6.6731517e-01   3.9343628e-01   4.6689144e-01   2.1492069e-01   8.2723950e-02   3.3394840e-01   1.6892794e-01   1.1319877e-02   8.0335476e-04   2.2554348e-01   6.9782819e-01   7.4770828e-01   8.4971721e-01   6.1573697e-01   7.1165934e-01   9.1017444e-02   1.6690362e-01   3.2947546e-01   1.0511012e-01
   2.4721590e-02  -9.7064825e-03  -2.1395799e-03   4.1826854e-02   4.0203661e-02  -4.8958310e-02   1.4745252e-01   1.7234925e-02  -1.2081528e-01  -1.3763339e-01   1.9069296e-01   2.0966599e-02   7.3968964e-02   1.2565389e-01  -8.4949280e-02  -6.5708596e-02   2.8256733e-01   2.8314335e-01  -2.8464148e-01  -1.4578480e-01   6.6032993e-02   2.6602952e-02   6.4268433e-02   1.1519503e-01   2.2845280e-02   6.9767872e-02   3.3096251e-02   6.7601733e-02   2.2468220e-01   6.1785301e-02   3.2883945e-01   2.5811683e-01   3.7185799e-01   2.3625425e-01   1.1876275e-01   9.2450866e-02  -2.3971474e-01  -1.9472116e-01  -2.0716408e-01  -2.3879470e-01  -4.3481978e-01  -6.2965023e-01   3.3120363e-01   1.9001023e-01   2.5390966e-01   1.2943056e-01   4.5187483e-01   6.5425043e-01   7.6532590e-02   6.3007126e-02   6.7256622e-02   1.7748983e-02   1.0052854e-01  -1.6961055e-01   4.1014300e-01   3.3269196e-01   2.4350155e-01   3.8796336e-02   5.0776311e-02  -8.9219397e-02   8.6664579e-02  -1.0140879e-01   1.6381051e-01   2.0307788e-01   2.4337300e-01   2.9283826e-01   1.4178919e-01   8.1669738e-02  -1.5746972e-01  -6.6403673e-02  -1.6995547e-01  -2.5891855e-02   3.4278606e-01   1.7870654e-01   3.9734963e-01   3.8890934e-01  -2.4080706e-01  -8.6040783e-02   6.5052743e-02   2.8699186e-01   4.3414883e-02  -5.4671574e-02  -6.7618928e-02  -5.2784147e-01  -2.0075983e-01  -4.1660273e-01   1.4538259e-01   2.3221011e-01  -1.3280585e-01  -1.5690065e-01   4.1055395e-01   1.2533614e-01   7.9277836e-02  -9.8731160e-02   8.9433488e-01   7.8719524e-01   1.0000000e+00   9.2972678e-01   5.6878072e-01   4.4221818e-01   4.6531774e-02  -1.8806535e-02   1.6155399e-01  -8.2065203e-02  -3.2850024e-01  -2.4741523e-01  -3.3614358e-02   4.4385545e-01   3.7921965e-01   9.3605327e-01   9.3965558e-01   5.7282510e-01  -1.4499290e-01  -1.6919334e-01  -8.8766053e-03  -3.8456074e-01
   1.6423960e-01   6.5135397e-02  -1.6440725e-04  -2.3359405e-02  -2.3788871e-02  -6.6531914e-02   1.5744673e-01   6.9116388e-02  -1.0586655e-01  -1.2669364e-01   2.1672270e-01   9.1323518e-02   8.3820792e-02   1.4476289e-01  -6.5639287e-02  -9.0020174e-02   2.0771958e-01   2.1993801e-01  -2.7062259e-01  -1.2093977e-01  -2.2429415e-02  -4.9257095e-02  -5.6925721e-03  -7.8571474e-03  -6.1396815e-02  -4.3966888e-02  -4.2271359e-02  -2.7317128e-02   1.7861213e-01  -2.7767916e-02   1.8282525e-01   1.2688600e-01   3.6674592e-01   2.2480644e-01   1.2576806e-02  -2.2799891e-02  -7.8253212e-02  -3.7288939e-02  -2.5609182e-02  -7.7555938e-02  -2.6912305e-01  -5.4868562e-01   2.9528587e-01   1.8287359e-01   1.9785643e-01   1.2470756e-01   5.2305215e-01   6.8911657e-01   6.1924196e-02   8.8645309e-02   6.5354936e-02   7.5419425e-02   1.7879491e-01  -6.2473911e-02   5.8573884e-01   5.6595235e-01   3.3379068e-01   1.1670158e-01   1.5001185e-01   8.8537969e-02   1.6681446e-01   5.1013633e-02   1.5972403e-01   2.5133413e-01   1.5962372e-01   2.9461374e-01   4.6380865e-02   2.7836240e-02  -7.4832976e-02  -1.7626804e-02  -2.1735088e-01  -1.1047689e-01   3.3803953e-01   1.8597807e-01   3.7917521e-01   3.8921761e-01  -1.4763195e-01   2.1526352e-02  -6.1746475e-02   1.2596257e-01   9.3473377e-02  -8.5936191e-02   9.5349516e-03  -4.1417042e-01  -2.0348335e-01  -3.5356522e-01   2.4502581e-01   2.3342906e-01   6.9536594e-02   4.5566913e-02   2.5665203e-01   1.5948141e-02  -2.4657291e-02  -2.0825671e-01   7.5822829e-01   6.6731517e-01   9.2972678e-01   1.0000000e+00   5.5496736e-01   4.8031080e-01   3.8700967e-02   6.9779013e-02   1.2024954e-01  -1.6527801e-01  -4.6931650e-01  -3.8200263e-01  -9.3830144e-02   3.5933637e-01   1.7638718e-01   8.3526737e-01   9.1876727e-01   3.8004391e-01  -2.3272489e-01  -3.0160395e-01  -2.3227330e-01  -5.0121082e-01
   9.5715086e-02   1.2784631e-01  -1.9155156e-01   5.5293598e-03  -1.5981582e-01  -5.5605598e-02   3.0883803e-02   1.7089615e-01  -1.5774629e-01  -1.2731474e-02   1.6968907e-01   2.2550574e-01   5.2354036e-02   3.1541914e-01  -1.9524356e-02   1.0004370e-01   2.6497022e-01   1.8923973e-01  -1.6800368e-01  -4.3108942e-03  -2.1908879e-01  -1.8681559e-01  -1.8211051e-01  -8.7471447e-02  -1.4851040e-01  -1.0824843e-01  -2.4837917e-01  -1.7711026e-01   1.8056528e-01   1.3290550e-01   6.1170677e-03   4.0008385e-02   9.6396273e-02   1.3349208e-01  -1.7567779e-01  -1.8185906e-01  -2.4956884e-01  -6.0829728e-02  -2.3508044e-01  -1.5685077e-01  -2.7605402e-01  -2.9277337e-01   1.3419425e-01   5.0689300e-04   1.6732204e-01   2.5901275e-01   3.7859913e-01   4.5077656e-01   2.7464583e-01   2.2592910e-01   2.0404466e-01   2.8796347e-01   3.6067096e-01   1.3126399e-02   5.2899845e-01   4.5356702e-01   2.6679272e-01   1.3642568e-01   1.9496911e-01   2.2381471e-01   1.5391634e-01   1.5171417e-01   2.3072899e-01   2.9892438e-01  -3.4322966e-02   2.3609743e-01  -2.0408908e-01  -1.3907614e-01  -1.1972408e-01  -4.5398651e-02  -1.2297783e-01  -1.0144532e-01   3.4953151e-01   3.1340731e-01   3.1430337e-01   3.3037129e-01  -1.6644144e-01  -3.6550123e-02   3.7788232e-02   2.1254029e-01   2.2607788e-01   1.4136269e-01  -8.0486517e-02  -1.9080501e-01  -1.9407589e-01  -2.0103299e-01  -5.4481598e-02   2.7168608e-02   1.9982720e-01   2.8374986e-01   4.4870418e-01   2.4322763e-01   2.6917620e-01   9.5359000e-02   4.3050967e-01   3.9343628e-01   5.6878072e-01   5.5496736e-01   1.0000000e+00   6.7353036e-01   4.2704991e-01   2.9400144e-01   5.2204504e-01   2.1422436e-01  -1.1996310e-01  -1.5682706e-01   2.2287189e-01   4.3021061e-01   2.4754944e-01   5.0445728e-01   4.9322289e-01   4.7412318e-01   2.6465545e-01   5.2765460e-02   5.5287453e-02  -1.9633424e-01
   2.2316253e-01   2.5260916e-01   5.2929038e-02  -2.6300432e-01  -5.0102823e-02  -7.7607975e-02   3.0347005e-01   7.4689004e-02   1.2211238e-01  -7.3544682e-02   3.6762755e-01   2.1259970e-01   2.7386089e-01   1.6712662e-01   1.4783678e-01  -8.6007963e-02   4.8290271e-01   2.3821841e-01  -9.0023408e-02   1.9965594e-02  -3.1975283e-01  -3.3452685e-01  -3.1944481e-01  -3.6291869e-01  -2.4311527e-01  -2.3364666e-01  -3.6199059e-01  -2.2000439e-01   3.8430026e-01   1.6629117e-01  -1.6944681e-01  -1.9517069e-01  -1.2644716e-01  -1.7021186e-01  -2.7761001e-01  -3.6507067e-01  -4.2875685e-01  -3.2575158e-01  -4.1366527e-01  -3.3686113e-01  -4.8083036e-01  -4.3843716e-01   1.2224720e-01   1.1706857e-01   1.5593230e-01   2.9309541e-01   1.5492271e-01   3.7195547e-01   3.7257775e-01   2.6114390e-01   2.4728573e-01   3.3722040e-01   2.7593387e-01   8.3484341e-02   2.6924654e-01   2.1540213e-01   4.9937726e-01   2.7253555e-01   3.5998939e-01   6.7620653e-02   4.0483529e-01   4.3429720e-02   3.5555847e-01   3.2676818e-01   1.4553759e-01   1.1916047e-01  -1.7380669e-01  -2.7876717e-01   1.6825555e-01   1.6761203e-02  -2.6649853e-01  -1.4420586e-01   3.3491213e-01   2.3350597e-01   1.2653618e-01   1.4907621e-01  -1.2092282e-01  -1.8098983e-01   2.2825710e-01   3.5691272e-01   2.1803350e-01   2.5054682e-01  -3.2084461e-01  -3.1250489e-01  -1.8684127e-01  -3.1099234e-01  -3.0696414e-01  -2.7912161e-01   1.8459423e-01   1.0234139e-01   2.2075067e-01   4.0252820e-01   2.5944256e-02   2.3943548e-01   4.5643700e-01   4.6689144e-01   4.4221818e-01   4.8031080e-01   6.7353036e-01   1.0000000e+00   3.4605113e-01   4.5181498e-01   4.7383446e-01   3.2578414e-01   3.6302561e-02   2.9080591e-02   3.1361995e-01   5.8519180e-01   4.3623845e-01   4.6520654e-01   3.5050659e-01   5.5661564e-01   4.0899149e-01   2.8509146e-01   2.2739883e-01   1.0160398e-01
  -1.3911587e-01  -1.3628248e-02   2.2036068e-02   8.6088242e-02  -9.9062011e-02  -2.0726587e-02   1.8178097e-01   3.7992982e-01   8.2866703e-02   1.2325695e-01  -6.1270135e-02   2.1595533e-01  -2.3388173e-02   1.6112189e-01   2.4677716e-02   1.1211372e-02  -2.9389154e-02  -2.1228384e-01  -1.6826775e-01  -6.4641120e-02  -2.9231364e-01  -3.5936932e-01  -2.3533986e-01  -2.2762391e-01  -2.1256695e-01  -1.9379052e-01  -3.9564275e-01  -3.7364861e-01   2.8326722e-02   2.5848940e-02  -1.1269345e-01  -4.6101633e-02  -2.0659282e-01  -7.7387880e-02  -2.6555096e-01  -3.0122118e-01  -3.0430672e-01  -4.8922834e-03  -2.1657490e-01  -9.6269033e-02  -2.5400949e-01  -1.7732065e-01   6.5549131e-02   4.8182307e-03  -1.1241578e-02   1.4745115e-01   6.1138462e-02  -4.1227106e-02   2.1569822e-01   8.7014819e-02   8.7484239e-02   2.7848115e-01   7.1909831e-02  -1.7508145e-01   1.4034012e-01   3.1905295e-02  -4.1615810e-02  -4.5195531e-02   7.4673600e-02   2.1705906e-01   1.2599814e-01   2.1436850e-01   1.2673581e-02   1.5836773e-01  -5.3645424e-02   2.1035540e-01  -1.1373888e-01  -1.1340304e-01   7.9825374e-02   5.6376500e-02   5.6625979e-02   3.0360643e-02   4.0182799e-02   2.4212934e-02  -7.7903192e-02   1.3397554e-02  -2.2352648e-01  -1.6498305e-01   5.2851896e-02   6.2857363e-02  -1.5910590e-01  -3.2184992e-02  -3.7379714e-01  -2.7361363e-01  -2.0764959e-01  -1.0672605e-01  -2.8627785e-01  -2.8338916e-01   2.4759330e-01   2.9184746e-01   3.5253705e-01   3.3157856e-01   2.9307096e-01   2.5403790e-01   1.2482220e-01   2.1492069e-01   4.6531774e-02   3.8700967e-02   4.2704991e-01   3.4605113e-01   1.0000000e+00   4.9080568e-01   7.5663566e-01   3.8305678e-01   2.4718958e-01   8.7806223e-02   4.4556916e-01   4.4516725e-01   2.8824958e-01   1.9821055e-02  -1.0339148e-01   1.9486160e-01   4.2244746e-01   3.3649001e-01   2.3215636e-01   2.7889431e-01
   5.3866628e-02   4.1424042e-02   8.0510559e-02  -2.0177551e-01  -4.3635450e-02   1.9271231e-01   1.3300813e-01   1.6789537e-01   2.0739037e-01   1.8155431e-01   1.0010944e-01   2.3217120e-01   1.2194744e-01   1.2875555e-01   1.5131148e-01   1.1597519e-02   3.2989023e-02  -4.2273414e-02  -1.3398487e-01  -5.4860881e-02  -2.0570207e-01  -2.2238022e-01  -1.8566974e-01  -2.9690521e-01  -2.3603713e-01  -2.1651668e-01  -2.7330735e-01  -2.1887557e-01   3.9907465e-02   1.5215367e-02  -2.5186790e-01  -2.3859482e-01  -1.6745872e-01  -9.0783962e-02  -2.3765778e-01  -2.7732173e-01  -1.8514308e-02   8.1381485e-02   1.8503358e-02   2.4776743e-02  -1.1028268e-02   1.2316396e-02   4.1467728e-02   6.5856701e-02  -4.8132868e-02   8.0339653e-02   1.0751000e-01   8.3954545e-02   1.9079510e-01   5.0115971e-03   1.0521788e-01   2.3248885e-01   1.4767982e-01  -1.0430102e-01   2.1738122e-01   1.1115502e-01   1.1818292e-01   1.8098721e-01   2.1945324e-01   9.4186531e-02   2.7487816e-01   2.0749269e-01   1.1543269e-01   1.3948534e-01   2.7770931e-02  -3.7850015e-02  -1.5787178e-01  -2.4634079e-01   2.4121313e-01   3.0028860e-02   3.3357018e-02  -4.2981578e-02   7.0913854e-02   6.2868266e-02  -1.8836964e-01  -1.2436926e-01   1.7865741e-01   1.1886948e-01  -4.6381948e-02  -4.0519903e-03   8.6749740e-03   8.7648839e-02  -1.9825704e-01   4.9262028e-02  -1.8735544e-02  -1.4103025e-01  -1.1870397e-01  -1.7089847e-01   4.0428631e-01   1.3973096e-01   4.4685957e-02   4.4497601e-01   1.2360518e-01   4.8878101e-01   2.0262247e-03   8.2723950e-02  -1.8806535e-02   6.9779013e-02   2.9400144e-01   4.5181498e-01   4.9080568e-01   1.0000000e+00   4.2600784e-01   4.6642698e-01   1.2258758e-01   9.2498597e-02   2.6492024e-01   2.7865114e-01   9.7046743e-02  -2.5544557e-02  -6.9133455e-02   6.6408479e-02   3.5430793e-01   2.7496847e-01   9.5060814e-03   8.2676781e-02
  -8.9738519e-02  -5.0921102e-02   3.3274912e-02   5.1575361e-02  -3.6950589e-02  -3.4884662e-02   1.8459760e-01   2.5854645e-01   1.3773089e-01   1.5478682e-01  -4.5981468e-02   1.0722573e-01   6.9800635e-02   1.1244250e-01   3.2289003e-02  -6.4813373e-03   1.6573424e-03  -2.0180633e-01  -1.3657491e-01  -1.3777495e-01  -2.6936076e-01  -2.8620936e-01  -1.0355253e-01  -7.4382193e-02  -9.4126119e-02  -1.1654011e-01  -2.7491110e-01  -2.0392241e-01   1.2327398e-03  -1.0469808e-02  -2.2571446e-02   4.7673313e-02  -2.6792323e-01  -1.6509048e-01  -1.0019228e-01  -1.6574698e-01  -3.3666752e-01  -1.4037412e-01  -2.6864972e-01  -9.7801474e-02  -3.4657357e-01  -2.6369880e-01   8.2184462e-02   4.6105786e-02   1.2242455e-01   1.7129107e-01   1.0881775e-02   2.1969256e-02   3.5285201e-01   1.1897544e-01   2.2392751e-01   2.4229462e-01   6.5491695e-02  -2.2429060e-01   1.0047651e-01  -2.0694161e-02  -6.4066724e-02  -1.5422012e-01   1.4620752e-01   1.1063008e-01   1.3584408e-01   1.6157166e-01  -3.5626383e-02   2.8125094e-02   2.0086666e-01   2.5403979e-01  -6.9186961e-02  -7.3894162e-02  -1.4280659e-01  -2.4847040e-01   1.3908188e-01   1.1368449e-01   9.7573725e-02   2.7058352e-02   5.9686756e-02   1.5053257e-01  -2.4381769e-01  -2.1868118e-01   1.1254270e-01   2.0013917e-01  -1.8240900e-01  -6.7768859e-02  -3.6311262e-01  -3.5624748e-01  -1.6331567e-02  -9.5499893e-02  -2.4666568e-01  -1.5516772e-01   1.9918289e-01   2.4747737e-01   4.1769251e-01   2.9982338e-01   3.5940268e-01   2.7507451e-01   2.3346087e-01   3.3394840e-01   1.6155399e-01   1.2024954e-01   5.2204504e-01   4.7383446e-01   7.5663566e-01   4.2600784e-01   1.0000000e+00   6.0504322e-01   3.8823714e-01   2.4993401e-01   4.8559201e-01   5.7489959e-01   4.0734574e-01   1.8525196e-01   2.8593740e-02   3.8616533e-01   5.4478434e-01   4.7475119e-01   4.4387545e-01   3.3746204e-01
  -2.1185962e-01  -1.0701616e-01   2.3590514e-01   4.5075378e-02   9.8762348e-02   1.6155525e-02   3.7911844e-02   3.1003554e-02   2.0621488e-01   9.0325616e-02  -3.4174897e-01  -2.2433013e-01  -1.2672649e-01  -2.3955204e-01   4.2762931e-04  -1.3032165e-01   8.2727845e-02  -3.9922425e-02  -4.0762217e-02  -5.1094939e-02  -3.6337582e-02   2.8101763e-03   1.4429746e-01   9.7322905e-02   2.1062200e-01   1.9407548e-01  -5.3796469e-03   7.8664341e-02  -1.7111248e-01   3.3970808e-02   1.7304936e-01   2.0888754e-01  -3.0977199e-01  -1.7670890e-01   1.4928965e-01   4.9631197e-02  -3.1397402e-01  -3.1688951e-01  -2.6324779e-01  -8.1101816e-02  -3.3791169e-01  -1.4475308e-01   1.4481444e-01   1.4385216e-01   2.2120614e-01   2.2217072e-01  -1.7541394e-01  -1.8583926e-01   3.0233471e-01   1.8974536e-01   4.1197889e-01   3.0357654e-01   1.3770319e-01  -7.8627571e-02  -1.0190817e-01  -2.6765139e-01  -2.3146522e-01  -1.4367885e-01  -1.3526469e-01  -2.3026125e-01  -1.9928715e-01  -1.8399952e-01  -2.2502593e-01  -2.5967404e-01   3.0678264e-01   5.9247506e-02   4.7827124e-03  -1.3980224e-01  -3.5754205e-02  -3.1507134e-01   1.7440473e-01   1.8413803e-01  -1.6033603e-01  -1.3863406e-01  -2.2639473e-01  -2.2075142e-01  -1.5030982e-01  -3.1800607e-01   3.5391426e-01   3.8818967e-01  -1.9627880e-01   1.5482558e-01  -2.8098130e-01  -2.4836474e-01   2.1445712e-01   5.6379382e-02  -2.2979558e-01  -1.6005984e-01  -2.2276072e-02  -1.1511854e-02   2.4771581e-01   3.6119277e-01   3.8544221e-01   5.6125917e-01   7.3478889e-02   1.6892794e-01  -8.2065203e-02  -1.6527801e-01   2.1422436e-01   3.2578414e-01   3.8305678e-01   4.6642698e-01   6.0504322e-01   1.0000000e+00   7.2721561e-01   7.5195631e-01   4.8623763e-01   4.6244075e-01   4.3020240e-01  -5.2596225e-02  -2.1008199e-01   3.4457608e-01   7.3526345e-01   7.7589490e-01   6.9200137e-01   5.5490433e-01
  -3.6523158e-01  -1.7142837e-01   3.4524985e-01   2.4531269e-01   1.6315968e-01  -5.1021049e-02  -1.2713415e-02  -1.0488606e-01   1.2306852e-01  -1.2207117e-02  -5.0499285e-01  -4.1635080e-01  -3.5720898e-01  -4.8858235e-01  -1.7692850e-01  -2.3669811e-01  -4.6196657e-02  -1.3072109e-01   3.3087792e-02  -7.5800341e-02   8.0009847e-02   1.5279831e-01   2.9295024e-01   2.5235553e-01   4.3350297e-01   4.1662660e-01   2.0749228e-01   2.8836559e-01  -3.1784623e-01  -7.3334925e-02   2.4044394e-01   2.9801127e-01  -3.3122410e-01  -1.8971609e-01   3.6809219e-01   2.6929384e-01  -2.7159435e-01  -2.4450671e-01  -2.3042888e-01   3.5100018e-02  -3.3958234e-01  -1.3355773e-02   1.5121872e-01   1.7083300e-01   2.3315325e-01   1.8123293e-01  -3.2409786e-01  -4.1653108e-01   2.2005290e-01   6.8311091e-02   4.3485756e-01   1.8053841e-01  -6.3137121e-02  -1.0240469e-01  -3.6180552e-01  -4.9133581e-01  -4.4994059e-01  -3.1340628e-01  -3.2420529e-01  -3.6530799e-01  -4.0986206e-01  -3.7980294e-01  -3.6357137e-01  -4.8885109e-01   3.6995462e-01   3.4990852e-02   2.1435184e-01   1.2114578e-01  -1.3713457e-01  -3.3140197e-01   2.6067694e-01   2.7364551e-01  -4.2563771e-01  -3.8442560e-01  -3.8579701e-01  -3.1440174e-01  -1.8831876e-01  -4.1426527e-01   3.8029311e-01   3.5693795e-01  -2.8205060e-01   1.7690375e-01  -2.5471961e-01  -1.4808933e-01   4.0943880e-01   3.3830885e-01  -1.4971632e-01  -7.2916114e-02  -2.1431752e-01  -1.3883874e-01   1.8460856e-01   2.3519402e-01   3.7669723e-01   4.2337236e-01  -1.4446028e-01   1.1319877e-02  -3.2850024e-01  -4.6931650e-01  -1.1996310e-01   3.6302561e-02   2.4718958e-01   1.2258758e-01   3.8823714e-01   7.2721561e-01   1.0000000e+00   8.8973638e-01   4.0060519e-01   2.2826131e-01   3.5815739e-01  -2.6912519e-01  -4.3329138e-01   1.8229883e-01   6.7627865e-01   8.0757406e-01   8.1117133e-01   7.5917042e-01
  -3.7414536e-01  -1.9524783e-01   4.3655888e-01   1.5931122e-01   2.9150066e-01  -4.1581728e-02   4.4559387e-02  -2.2067657e-01   2.1079378e-01  -7.8381059e-02  -4.6189110e-01  -4.8434227e-01  -2.6304105e-01  -5.2651891e-01  -1.2200190e-01  -2.9580589e-01  -3.4090466e-02  -9.9098156e-02  -8.0962067e-03  -1.3631132e-01   1.7487155e-01   2.3239124e-01   3.4720350e-01   2.5466742e-01   4.7130589e-01   4.2919409e-01   2.8746426e-01   3.6938595e-01  -3.3099382e-01  -1.2965622e-01   2.8539692e-01   2.7561438e-01  -2.8115637e-01  -2.0747992e-01   4.1687606e-01   3.1876573e-01  -2.2473208e-01  -2.6612820e-01  -1.6462194e-01   4.0166937e-02  -3.1682398e-01  -3.1724043e-02   2.3102011e-01   2.9993629e-01   3.0010567e-01   1.7436170e-01  -2.6773083e-01  -2.9336302e-01   2.6877019e-01   1.1604493e-01   4.7680070e-01   1.6849664e-01  -4.2743831e-02  -5.1958344e-02  -3.0318242e-01  -4.2938028e-01  -4.0153891e-01  -2.5667040e-01  -2.3450845e-01  -4.3153752e-01  -3.6560998e-01  -4.6168817e-01  -3.5812909e-01  -5.2439793e-01   4.2436916e-01  -3.9702712e-02   2.9048440e-01   1.1736429e-01  -1.2127708e-01  -3.3890983e-01   2.3595893e-01   2.9392021e-01  -3.8411215e-01  -4.0366767e-01  -3.6986641e-01  -2.8706314e-01  -7.3183760e-02  -3.6934819e-01   3.9784656e-01   3.6284135e-01  -3.1709332e-01   1.4104623e-01  -1.8729398e-01  -1.9036393e-01   4.2746866e-01   2.3839567e-01  -4.4245143e-02  -3.8369666e-02  -2.0065709e-01  -2.2750121e-01   4.8016572e-02   2.7938202e-01   2.9991176e-01   5.1988707e-01  -9.5916820e-02   8.0335476e-04  -2.4741523e-01  -3.8200263e-01  -1.5682706e-01   2.9080591e-02   8.7806223e-02   9.2498597e-02   2.4993401e-01   7.5195631e-01   8.8973638e-01   1.0000000e+00   3.3312230e-01   1.7764534e-01   3.2460930e-01  -2.1113497e-01  -3.4697932e-01   1.7194085e-01   6.0840828e-01   7.8587129e-01   7.9703935e-01   6.9078331e-01
   4.1189658e-02   2.8662914e-01  -5.1269553e-02  -2.9308528e-02  -1.4381982e-01  -1.3026580e-02  -6.5808885e-03   1.5415203e-01   1.2130213e-01   1.2728911e-01  -2.1553675e-01   6.0296867e-02  -2.0620699e-01  -8.3889743e-02  -1.1265755e-01  -1.2052909e-01   1.8017129e-01  -3.8814875e-02  -1.2176914e-01  -6.3067031e-02  -3.3828689e-01  -3.3317473e-01  -2.7618190e-01  -2.3305739e-01  -1.0796065e-01  -8.1679842e-02  -3.3434688e-01  -2.5343202e-01  -8.3282035e-02   1.3383443e-01  -2.0148618e-01  -1.4748045e-01  -5.6857028e-01  -4.8004151e-01  -2.2192724e-01  -2.4255185e-01  -3.3069317e-01  -1.9077725e-01  -3.9823448e-01  -1.7169804e-01  -4.8428074e-01  -2.7257950e-01   2.5850930e-01   1.8677469e-01   3.0151894e-01   4.8670610e-01   1.2494380e-01   9.6967935e-02   3.3349159e-01   4.5773452e-01   1.7490269e-01   4.5136500e-01   2.1322393e-01   1.5588698e-01  -9.2302075e-02  -1.4248304e-01   5.6212624e-03   4.0135116e-03  -7.7448183e-02   1.9393998e-01  -5.2139541e-02   9.0029431e-02  -2.4149842e-01  -1.2925750e-01   5.6446319e-02   1.8137075e-01  -2.9375982e-01  -2.2709028e-01   2.0361547e-01  -4.4052523e-02  -1.6217879e-01  -6.1064863e-02  -3.9270746e-01  -2.4556813e-01  -4.4261390e-01  -3.2609869e-01  -4.9530325e-01  -5.9417054e-01   3.5507219e-01   3.9415082e-01  -1.9020613e-01   1.2907121e-01  -5.8735938e-01  -2.4837982e-01  -2.7443796e-01  -6.0431521e-02  -4.2412954e-01  -3.2388550e-01  -8.4820533e-02   1.9073012e-01   2.6725586e-01   3.0850573e-01   9.1157943e-02   2.4646565e-01   7.2261044e-02   2.2554348e-01  -3.3614358e-02  -9.3830144e-02   2.2287189e-01   3.1361995e-01   4.4556916e-01   2.6492024e-01   4.8559201e-01   4.8623763e-01   4.0060519e-01   3.3312230e-01   1.0000000e+00   5.5544512e-01   3.8631068e-01   2.0575944e-02  -1.6898332e-01   3.3489637e-01   5.0038442e-01   5.9087499e-01   4.8836030e-01   5.0028261e-01
   9.3815681e-02   2.0775309e-01  -1.9877447e-02  -1.5917528e-02  -1.9116775e-01  -1.5560540e-01   1.0873965e-01   1.6722099e-01   1.8371499e-02   4.5172116e-03   1.1178831e-02   1.3267306e-01   3.0215953e-02   9.5876764e-02  -3.4666748e-02   3.0302974e-03   3.9271790e-01   1.6963727e-01  -1.5562830e-01   1.8692336e-02  -3.6989160e-01  -3.6294926e-01  -1.5722220e-01  -1.0115053e-01  -1.3138406e-01  -1.1440852e-01  -3.4953502e-01  -2.6165732e-01   2.1583954e-01   3.0370812e-01   7.3499737e-02   8.4599967e-02  -2.4254763e-01  -2.0747437e-01  -1.3820574e-01  -2.1008914e-01  -6.3586131e-01  -4.9514089e-01  -6.6043917e-01  -4.2739452e-01  -7.1988196e-01  -6.7129405e-01   1.8621396e-01   8.6876772e-02   2.3748961e-01   3.5007246e-01   3.2626999e-02   1.9899270e-01   2.7633143e-01   3.4964045e-01   1.3938322e-01   2.3043684e-01   7.1892271e-02  -1.1755898e-01  -5.4240844e-02  -1.8148078e-01   1.7098348e-01   1.0366984e-01  -2.3436102e-02   2.4694091e-02   4.0027352e-02  -1.9088491e-02   4.8346489e-02   1.1598628e-01   1.9401476e-01   3.0367587e-01  -2.0829110e-01  -2.6104875e-01   3.9699051e-02  -1.2222228e-01  -2.1175461e-01  -8.9213987e-03  -3.3096131e-03  -7.2998328e-03  -5.4232668e-02   1.1964909e-02  -5.9524827e-01  -5.7410223e-01   4.8856001e-01   5.8887756e-01   2.7869859e-02   2.2488028e-01  -5.3173031e-01  -5.2581599e-01  -2.3174678e-01  -2.5117310e-01  -4.3030916e-01  -2.3728926e-01  -1.5158308e-01   6.3559120e-03   4.2773582e-01   2.2367418e-01   8.6985192e-02   1.3021557e-01   6.3318307e-01   6.9782819e-01   4.4385545e-01   3.5933637e-01   4.3021061e-01   5.8519180e-01   4.4516725e-01   2.7865114e-01   5.7489959e-01   4.6244075e-01   2.2826131e-01   1.7764534e-01   5.5544512e-01   1.0000000e+00   7.3731135e-01   5.1541178e-01   2.5299061e-01   6.6333104e-01   4.2666994e-01   4.5990090e-01   4.5671278e-01   3.5277768e-01
  -1.0234214e-01   8.6280252e-02   3.4958291e-02   8.5371094e-02   3.6016097e-02  -7.0613209e-02   4.9870661e-02  -2.1285620e-02  -4.3985679e-02  -8.0066812e-02   2.7538457e-02  -2.9908005e-02   4.0231852e-02  -2.9641695e-02   1.6175102e-02   1.6844102e-02   5.0652094e-01   2.6957598e-01  -7.2476419e-02   8.5002949e-02  -5.1969831e-02  -6.5189727e-02  -9.4774464e-02   4.4146700e-02   6.8752321e-02   1.2552638e-01  -8.5069873e-02   5.9414244e-02   3.1504421e-01   3.5888978e-01   2.2026058e-01   2.1670644e-01  -2.1164116e-01  -1.8693317e-01  -1.6055251e-02  -7.1819402e-02  -8.2863952e-01  -7.0436235e-01  -7.8743892e-01  -5.4578515e-01  -8.4875873e-01  -6.0366231e-01   1.5516220e-01   7.1225646e-02   2.5332989e-01   3.1375224e-01  -1.8800456e-01   2.1991383e-02   2.4201879e-01   2.9746148e-01   1.3521671e-01   1.1468389e-01  -1.4695014e-01  -2.6332058e-01  -3.5063179e-01  -4.8496831e-01   6.0696672e-02  -2.0633469e-02  -1.4586936e-01  -2.3137359e-01  -5.0592328e-02  -2.5620172e-01   1.0624303e-01   3.3028447e-02   2.7056016e-01   2.4060905e-01  -2.8341303e-02  -1.3507263e-01   8.4174130e-02  -4.6379690e-02  -1.2036765e-01   7.1850964e-02   1.0334401e-02  -6.3366837e-02  -1.5966528e-01  -5.3061194e-02  -5.8139447e-01  -6.6720734e-01   6.4727213e-01   7.4015543e-01   4.1412953e-02   2.8264767e-01  -4.9168276e-01  -5.3622409e-01  -1.8443266e-01  -2.5171708e-01  -4.9734733e-01  -2.6009780e-01  -4.0014239e-01  -3.1408496e-01   3.8834953e-01   3.0016705e-01   1.0073847e-01   2.1151492e-01   6.5628389e-01   7.4770828e-01   3.7921965e-01   1.7638718e-01   2.4754944e-01   4.3623845e-01   2.8824958e-01   9.7046743e-02   4.0734574e-01   4.3020240e-01   3.5815739e-01   3.2460930e-01   3.8631068e-01   7.3731135e-01   1.0000000e+00   5.2918277e-01   1.6355237e-01   8.3549442e-01   4.1848258e-01   4.9322317e-01   6.3710589e-01   5.3821335e-01
   2.4918320e-02   2.0965852e-02  -6.8845084e-02   1.6487450e-02  -9.0614830e-03  -1.0362376e-01   1.3142144e-01  -5.4258099e-02  -1.2027156e-01  -1.5250186e-01   2.7161862e-01   4.3406086e-02   1.6505270e-01   1.4602136e-01  -3.8868364e-02  -2.1816710e-02   4.0063555e-01   3.7006595e-01  -2.1567148e-01  -8.8066977e-02   1.1400302e-02  -2.0673480e-02   8.8502416e-03   1.1245007e-01  -3.3949533e-02   3.0006289e-02  -2.2375281e-02   5.4538611e-02   3.2344577e-01   1.4980972e-01   2.7772584e-01   2.2475044e-01   2.8216185e-01   1.5255096e-01   8.6029352e-02   6.3982498e-02  -3.6691606e-01  -3.2851859e-01  -3.5368980e-01  -3.5526442e-01  -5.2007922e-01  -6.4880213e-01   2.2271690e-01   7.2653780e-02   1.6427614e-01   8.1808697e-02   2.9998467e-01   5.6310304e-01   3.7519675e-02   6.8569143e-02  -3.2423166e-02  -8.8938758e-02  -1.2221725e-03  -2.0977014e-01   2.2570072e-01   1.5703901e-01   2.7558370e-01   6.2692215e-02   2.4640279e-02  -1.2891049e-01   1.3130576e-01  -1.2217618e-01   2.3918941e-01   2.2725020e-01   2.7042569e-01   2.9227981e-01   8.0698562e-02   9.4293473e-04  -1.2927069e-01  -5.9005586e-02  -2.0013071e-01  -5.3364609e-02   3.2450039e-01   1.4344901e-01   3.2179245e-01   3.5403091e-01  -3.2428930e-01  -2.0267796e-01   1.6457451e-01   4.2977430e-01   7.8179109e-02   1.7490865e-02  -9.3218616e-02  -5.0546925e-01  -2.0678640e-01  -4.2240256e-01   3.9760989e-02   1.8377917e-01  -1.8892935e-01  -2.2774979e-01   4.3353059e-01   1.8735955e-01   5.6524559e-02  -5.7167509e-02   9.2440729e-01   8.4971721e-01   9.3605327e-01   8.3526737e-01   5.0445728e-01   4.6520654e-01   1.9821055e-02  -2.5544557e-02   1.8525196e-01  -5.2596225e-02  -2.6912519e-01  -2.1113497e-01   2.0575944e-02   5.1541178e-01   5.2918277e-01   1.0000000e+00   8.7636776e-01   6.7442065e-01  -9.8589164e-02  -1.0631607e-01   8.5180675e-02  -2.6078802e-01
   9.0540800e-02   6.7655860e-03   6.2321380e-03   5.8832370e-02   3.4908817e-02  -4.2899010e-02   1.3253335e-01  -1.5192390e-02  -1.0757966e-01  -1.4261965e-01   2.1132624e-01  -2.7814560e-03   5.6450482e-02   1.0316492e-01  -1.4820079e-01  -1.2038293e-01   2.1971356e-01   3.0065278e-01  -1.7439212e-01  -1.0844099e-01   5.9630536e-02   6.2281784e-02   1.5472744e-01   1.7064387e-01   6.2554471e-02   9.2033867e-02   6.2835495e-02   9.2303787e-02   1.5056724e-01  -3.1610108e-02   3.3795835e-01   2.6312287e-01   4.4535086e-01   2.8994071e-01   1.8428871e-01   1.7358813e-01  -6.8685192e-02  -1.0496785e-01  -8.7450587e-02  -1.9700364e-01  -2.8612965e-01  -5.5930027e-01   2.5487310e-01   8.9121362e-02   1.7896606e-01   2.9793620e-04   4.6988808e-01   6.5202378e-01  -5.4753530e-02  -3.3262525e-02  -1.3045379e-02  -8.7414007e-02   1.6446333e-01  -6.8155504e-02   4.1809180e-01   4.1615907e-01   2.6166477e-01   7.9019316e-02   2.2750492e-02  -5.7663725e-02   7.1238390e-02  -4.9551448e-02   1.2431585e-01   1.9219729e-01   2.3666264e-01   2.6867082e-01   1.5112572e-01   1.0211462e-01  -1.7571264e-01  -7.0060794e-02  -9.3690959e-02   3.2173579e-03   3.5490343e-01   2.0064058e-01   4.5363220e-01   4.2419449e-01  -1.1500897e-01   6.0623251e-02  -1.1308401e-01   1.1526535e-01   6.1749997e-02  -1.2323194e-01   7.2428875e-02  -4.2148302e-01  -1.1424663e-01  -3.3853998e-01   2.8658187e-01   3.4817457e-01  -1.2919202e-01  -8.4575934e-02   3.9377801e-01   7.2525586e-02   1.0606470e-01  -1.3185607e-01   7.7198901e-01   6.1573697e-01   9.3965558e-01   9.1876727e-01   4.9322289e-01   3.5050659e-01  -1.0339148e-01  -6.9133455e-02   2.8593740e-02  -2.1008199e-01  -4.3329138e-01  -3.4697932e-01  -1.6898332e-01   2.5299061e-01   1.6355237e-01   8.7636776e-01   1.0000000e+00   4.4037866e-01  -2.8308224e-01  -3.2017066e-01  -1.8930606e-01  -5.6676943e-01
  -6.5761471e-02   9.6663480e-02  -5.5769057e-02  -8.2058039e-03   7.4976690e-04  -9.6137371e-02   3.9727676e-02  -9.9783197e-02  -4.7224348e-02  -1.2965860e-01   8.0872474e-02  -8.2199479e-03   5.7970706e-02   4.3113942e-02  -1.7266652e-02   1.1505955e-03   4.9143548e-01   3.2304039e-01  -8.5304403e-02   2.1964255e-02  -6.0369314e-02  -4.5840580e-02  -5.6650230e-02   6.4376610e-02   6.1531553e-02   1.0502144e-01  -1.1457465e-01   3.1075740e-02   3.1457746e-01   2.9643366e-01   2.3911069e-01   1.9556888e-01  -1.0768893e-01  -1.4701145e-01   3.1245161e-02  -1.6583217e-02  -6.7985025e-01  -6.1737091e-01  -7.0803095e-01  -5.6647742e-01  -7.5281969e-01  -6.1084092e-01   2.1368199e-01   5.7067578e-02   2.6427109e-01   2.7108309e-01   2.3239435e-02   2.3713277e-01   2.1278042e-01   2.3843261e-01   1.2113857e-01   1.1341918e-01   4.1849114e-03  -1.7909837e-01  -1.7232078e-01  -2.8277122e-01   1.2558395e-01   3.8934345e-03  -7.3667281e-02  -2.1524915e-01  -1.6405515e-02  -2.3054173e-01   1.1060780e-01   6.3413932e-02   3.0509569e-01   2.0735826e-01  -3.3520802e-02  -1.3726745e-01  -2.6878210e-02  -1.2347417e-01  -5.6104340e-02   1.5771873e-01   1.3997138e-01   4.0629012e-02   6.4851696e-02   4.6895413e-02  -4.3956512e-01  -4.5868288e-01   4.7011018e-01   6.4124600e-01   5.5814359e-02   1.9682479e-01  -3.8534195e-01  -5.0499179e-01  -1.6877189e-01  -3.1128410e-01  -3.9707916e-01  -1.1468692e-01  -3.8708467e-01  -2.7154615e-01   5.3835212e-01   3.9258467e-01   2.1726517e-01   2.9035345e-01   7.0226582e-01   7.1165934e-01   5.7282510e-01   3.8004391e-01   4.7412318e-01   5.5661564e-01   1.9486160e-01   6.6408479e-02   3.8616533e-01   3.4457608e-01   1.8229883e-01   1.7194085e-01   3.3489637e-01   6.6333104e-01   8.3549442e-01   6.7442065e-01   4.4037866e-01   1.0000000e+00   4.3160619e-01   3.9752293e-01   5.4523301e-01   2.6992104e-01
  -1.8899009e-01   6.5581627e-02   1.0570326e-01  -1.6668023e-02  -6.9033828e-02  -1.5971186e-01  -5.8059539e-02  -8.5986728e-02   6.7328302e-02  -5.5041065e-02  -2.9436892e-01  -1.1561297e-01  -1.8063965e-01  -1.8135782e-01  -6.5431528e-02  -1.0146773e-01   7.6629754e-02  -9.1564676e-02  -2.5154299e-03  -5.3625499e-02  -1.8170445e-01  -1.2398108e-01   6.3758390e-02   3.6301528e-02   1.6723088e-01   1.2934304e-01  -1.0811976e-01  -1.5020312e-02  -1.2666129e-01   3.0733394e-02   3.5134972e-02   5.0273071e-02  -4.1038162e-01  -2.8101860e-01   9.3789740e-02   2.8619471e-03  -2.6565665e-01  -2.4927487e-01  -2.9202186e-01  -6.2523241e-02  -3.1321037e-01  -3.8082585e-02   1.4387170e-01   1.4547005e-01   2.2108802e-01   2.4972388e-01  -1.9207761e-01  -2.1909552e-01   3.1777472e-01   1.7557255e-01   3.5023712e-01   2.6480088e-01   3.1268766e-02  -1.2381832e-01  -1.9994744e-01  -2.8893047e-01  -1.7202706e-01  -4.5601275e-02  -7.5936202e-02  -1.3907528e-01  -1.4786456e-01  -1.5295685e-01  -1.4225381e-01  -2.1513339e-01   2.6336784e-01  -6.1543162e-03  -6.8759394e-03  -1.0786988e-01   1.9686906e-02  -2.1221790e-01   1.1758916e-01   2.4873801e-01  -2.8778393e-01  -2.0942459e-01  -2.9907355e-01  -2.3060556e-01  -9.3934207e-02  -2.8499675e-01   3.1466071e-01   3.4984591e-01  -1.4918993e-01   1.7385732e-01  -3.4940576e-01  -1.5145469e-01   2.0237555e-01   9.8445219e-02  -3.4797215e-01  -2.2000427e-01  -7.1937204e-02   2.9728511e-02   3.0091871e-01   3.8684905e-01   3.8975162e-01   5.5512901e-01  -8.5337349e-03   9.1017444e-02  -1.4499290e-01  -2.3272489e-01   2.6465545e-01   4.0899149e-01   4.2244746e-01   3.5430793e-01   5.4478434e-01   7.3526345e-01   6.7627865e-01   6.0840828e-01   5.0038442e-01   4.2666994e-01   4.1848258e-01  -9.8589164e-02  -2.8308224e-01   4.3160619e-01   1.0000000e+00   8.1105748e-01   6.7176515e-01   6.3509581e-01
  -1.6837069e-01   7.2061934e-02   2.3942177e-01  -2.9762239e-02   1.3861358e-01  -3.8350853e-02   1.6916242e-02  -1.2505705e-01   1.1229752e-01  -9.8568525e-02  -3.2091475e-01  -2.1960354e-01  -2.4903655e-01  -3.4769753e-01  -1.1647370e-01  -2.2646872e-01   1.2167953e-01  -5.1448164e-02   8.7145452e-02  -1.8849465e-03  -2.9014689e-03   3.8324923e-02   6.0032529e-02  -1.9476799e-02   2.4105013e-01   2.3234288e-01   3.7272387e-02   1.3439753e-01  -1.1429749e-01   7.4973315e-02   9.0433355e-02   8.0368639e-02  -4.4395928e-01  -3.5172231e-01   1.2287347e-01   2.6025524e-02  -3.9253766e-01  -3.4852653e-01  -3.7279881e-01  -1.4690933e-01  -4.4623505e-01  -1.2878560e-01   1.9803121e-01   2.3080235e-01   2.7386159e-01   2.9246949e-01  -2.7503851e-01  -2.7799534e-01   3.1298448e-01   2.3354903e-01   3.5988014e-01   2.6451527e-01  -3.4432911e-02  -1.2964236e-01  -3.3951532e-01  -4.8614457e-01  -1.9298560e-01  -8.1365973e-02  -1.0400662e-01  -2.3077269e-01  -2.0582069e-01  -2.8938287e-01  -1.9390152e-01  -2.5405235e-01   2.6857077e-01  -4.5173609e-02   7.3974336e-02  -7.1377837e-02   6.3274009e-02  -2.1827325e-01   1.5656876e-01   2.7346639e-01  -3.2308014e-01  -2.6860769e-01  -3.5652714e-01  -2.5766756e-01  -2.4408493e-01  -4.9169590e-01   4.6812405e-01   4.5075853e-01  -2.0543318e-01   2.2658585e-01  -4.2827928e-01  -2.0749178e-01   1.4899312e-01   4.0090843e-02  -3.5966671e-01  -2.5023485e-01  -1.6772396e-01  -1.3828283e-01   1.7102918e-01   3.1958985e-01   2.0877244e-01   4.8418777e-01   1.1463481e-02   1.6690362e-01  -1.6919334e-01  -3.0160395e-01   5.2765460e-02   2.8509146e-01   3.3649001e-01   2.7496847e-01   4.7475119e-01   7.7589490e-01   8.0757406e-01   7.8587129e-01   5.9087499e-01   4.5990090e-01   4.9322317e-01  -1.0631607e-01  -3.2017066e-01   3.9752293e-01   8.1105748e-01   1.0000000e+00   8.5285576e-01   7.4175582e-01
  -3.5538564e-01  -1.3561470e-01   2.1810084e-01   6.9003442e-02   1.7139849e-01  -1.2728974e-01  -7.2959458e-03  -2.4222673e-01   6.0157144e-03  -2.0074458e-01  -2.8769961e-01  -3.4153225e-01  -2.0302193e-01  -3.7646073e-01  -1.2675847e-01  -2.3448199e-01   1.8511718e-01   2.8555629e-02  -4.7686968e-02  -1.0675113e-01   1.5055495e-01   1.6841132e-01   1.1212242e-01   1.2944827e-01   3.2174695e-01   3.3255516e-01   1.6526906e-01   2.7402886e-01  -6.2777145e-02   8.0182477e-02   2.4611979e-01   2.4216867e-01  -2.9993112e-01  -2.6302624e-01   2.6574433e-01   1.8647221e-01  -5.0034633e-01  -4.2993625e-01  -4.4502619e-01  -1.9707406e-01  -5.5769925e-01  -2.2472481e-01   2.2556798e-01   2.5117870e-01   3.0723278e-01   2.6603821e-01  -3.0328830e-01  -2.1534854e-01   3.3853258e-01   2.0427880e-01   3.7491293e-01   1.9804141e-01  -1.7268308e-01  -2.4379583e-01  -3.6981989e-01  -5.4776059e-01  -2.2909614e-01  -2.1579253e-01  -1.5140609e-01  -4.3076667e-01  -2.3741055e-01  -4.9671739e-01  -1.3859799e-01  -3.0763230e-01   3.4873187e-01  -8.5571216e-03   2.1885203e-01   7.6188496e-02  -1.2100975e-01  -3.0813783e-01   1.5182224e-01   2.6160145e-01  -2.3367125e-01  -2.8269078e-01  -2.6423915e-01  -2.1270711e-01  -3.4073722e-01  -5.3510661e-01   5.0439461e-01   5.7951414e-01  -2.5501976e-01   1.9778597e-01  -3.8084819e-01  -3.5151095e-01   1.5581214e-01   2.2211941e-03  -3.1673701e-01  -1.6262143e-01  -3.0782206e-01  -3.4795548e-01   2.5775569e-01   3.3374077e-01   2.4363069e-01   4.3355509e-01   1.9162387e-01   3.2947546e-01  -8.8766053e-03  -2.3227330e-01   5.5287453e-02   2.2739883e-01   2.3215636e-01   9.5060814e-03   4.4387545e-01   6.9200137e-01   8.1117133e-01   7.9703935e-01   4.8836030e-01   4.5671278e-01   6.3710589e-01   8.5180675e-02  -1.8930606e-01   5.4523301e-01   6.7176515e-01   8.5285576e-01   1.0000000e+00   7.8576901e-01
  -2.5539990e-01  -3.9201889e-02   1.8025925e-01  -2.7871527e-02   7.9371332e-02  -1.2041410e-01  -4.3365391e-02  -1.5508923e-01   1.4733606e-02  -1.5837604e-01  -2.7689631e-01  -2.0190553e-01  -1.8752986e-01  -3.4134304e-01  -1.0377644e-01  -1.9236597e-01   1.3077761e-01  -1.3315636e-01   2.5904380e-02   8.6325654e-03  -4.9553195e-02  -3.3066177e-02  -1.0671326e-01  -1.1942242e-01   1.6635597e-01   1.5613324e-01  -3.9059058e-03   1.1009571e-01  -6.2078930e-02   1.2120686e-01  -3.1790781e-02  -3.4735454e-03  -4.9342862e-01  -4.0819449e-01  -1.6035869e-02  -8.5451169e-02  -4.3898940e-01  -3.5967987e-01  -3.6121288e-01  -5.2142864e-02  -4.2978247e-01  -4.3806063e-02   1.3241634e-01   2.0066922e-01   1.7799293e-01   2.2384861e-01  -4.0574677e-01  -4.0206297e-01   3.5724905e-01   2.2251915e-01   2.8562228e-01   1.9954030e-01  -2.5952632e-01  -1.8472866e-01  -5.1072412e-01  -5.9384642e-01  -2.2785826e-01  -1.6235935e-01  -7.4354309e-02  -2.0326057e-01  -1.5156575e-01  -3.2532193e-01  -1.4805707e-01  -3.0047226e-01   1.4560241e-01  -9.4984021e-02   9.7892407e-03  -8.7179079e-02   1.1496926e-01  -1.2889495e-01   5.8825677e-02   1.5986228e-01  -3.8863898e-01  -3.4522042e-01  -5.5359104e-01  -3.9202410e-01  -3.3496132e-01  -5.7332267e-01   5.1991514e-01   4.4494057e-01  -1.7566247e-01   2.2332982e-01  -5.0151302e-01  -1.9578065e-01   3.7001412e-02   8.4685028e-02  -4.9553934e-01  -4.0086843e-01  -1.6851436e-01  -2.0766629e-01   1.4417500e-02   2.0217691e-01   1.0271698e-02   3.0366773e-01  -1.1890052e-01   1.0511012e-01  -3.8456074e-01  -5.0121082e-01  -1.9633424e-01   1.0160398e-01   2.7889431e-01   8.2676781e-02   3.3746204e-01   5.5490433e-01   7.5917042e-01   6.9078331e-01   5.0028261e-01   3.5277768e-01   5.3821335e-01  -2.6078802e-01  -5.6676943e-01   2.6992104e-01   6.3509581e-01   7.4175582e-01   7.8576901e-01   1.0000000e+00
