# Supplementary material for: “I Know that You Know that I Know”: Neural Substrates Associated with Social Cognition Deficits in DM1 Patients
Source: PLoS One. 2016 Jun 3;11(6):e0156901. doi: 10.1371/journal.pone.0156901 (PMC4892543; doi:10.1371/journal.pone.0156901)
Supplement: S2 File — Adjacency matrices obtained by graph theory bases analysis illustrating the intra-nodal correlations in individual subjects (DM1 patients and controls) (ZIP) [file pone.0156901.s002.zip › Adjacency_matrices/Sub_29.txt]

   1.0000000e+00   8.3038953e-01  -3.8905130e-01  -4.6550637e-01   3.4580790e-01  -1.4637134e-01  -2.2058153e-01  -1.5828357e-01   2.6942623e-01  -2.2469974e-01   4.9842738e-01   1.6609837e-01   5.1929729e-01   3.2492403e-01   2.9731129e-01   1.1160920e-01   4.5150620e-01   5.2729517e-01   8.0340492e-01   7.7365210e-01   3.9808249e-01   2.5839363e-01  -6.9542585e-01  -7.5426916e-01  -3.5057793e-01  -6.6596115e-01   2.1449360e-01   1.3455732e-01   3.6902364e-01   4.4896440e-01  -6.4858993e-01  -6.9733592e-01   1.9166908e-01   1.4018125e-01  -6.1861472e-01  -6.3819629e-01  -1.5317184e-01  -2.8742045e-01   1.0882574e-01  -7.0284259e-02   3.1690707e-02   2.0479431e-01  -8.3192957e-02   6.6113115e-02  -3.2083568e-01  -1.4603926e-01   2.7409978e-01   3.0951686e-01   2.1323180e-01   3.5483626e-01   3.2411159e-03   3.8392417e-01   3.8640949e-01   3.8785362e-01   2.1589634e-01   2.9516389e-01   6.7558060e-01   5.6544489e-01   6.0583657e-01   3.0653945e-01   3.8565999e-01   9.3672804e-02   2.5395997e-01   3.8582624e-01  -6.1047355e-01  -6.3168107e-01  -4.2403744e-01  -4.5292684e-01   4.6011761e-01   2.9432918e-01  -1.4271614e-01  -7.4204695e-02   4.2005951e-01   6.9922182e-01   2.4754843e-01   5.0437349e-01   7.8527751e-02   4.1527807e-02   3.5718429e-01   3.6943216e-01   5.6834625e-01   5.8621318e-01   1.1817126e-01   4.5298842e-01  -5.0430143e-01  -5.7705568e-01  -6.5551348e-02  -3.4019326e-02  -2.6687243e-01  -5.3989684e-01   3.4465412e-03   7.2339070e-02  -2.8536384e-01  -8.9260054e-02  -3.4388808e-03  -1.0866398e-01   6.1238660e-02   4.3076266e-02   4.0701083e-01   3.9074717e-01  -1.9039003e-01  -1.9706688e-01  -1.1286772e-01   3.1724296e-02  -3.0096107e-01  -3.0280172e-01  -1.4743525e-01  -2.2049236e-01  -1.3897103e-01   1.7600656e-03  -1.4906787e-02   1.7898958e-01   2.6967394e-01   3.2525347e-03  -2.9765688e-01   1.2790856e-02
   8.3038953e-01   1.0000000e+00  -4.3600817e-01  -4.2675786e-01   3.6538269e-01  -1.2438330e-01  -3.5786335e-01  -1.5678442e-01   1.9534586e-01  -2.6391398e-01   2.1492365e-01   6.3535484e-02   2.6835496e-01   2.3229158e-01   2.0634152e-01   1.7922174e-02   4.6868703e-01   5.4624747e-01   6.8293861e-01   7.5369148e-01   4.2395080e-01   3.0418631e-01  -6.5310580e-01  -7.0592427e-01  -2.4713769e-01  -6.0473415e-01   2.4805154e-01   1.8930936e-01   2.8396870e-01   4.3328224e-01  -5.5700308e-01  -6.2585002e-01   1.2519441e-01   1.3714242e-01  -6.5618228e-01  -6.5741224e-01  -2.4094308e-01  -2.4566865e-01   5.8696711e-02  -1.0234625e-01   1.9300093e-02   2.3063713e-01  -1.0196580e-01   1.0297259e-01  -1.2551676e-01   1.4965044e-02   3.1189309e-01   4.1846805e-01   3.3130936e-01   4.7786462e-01   6.8229737e-03   4.7622558e-01   5.3213606e-01   5.0370734e-01   3.2414003e-01   4.0650036e-01   6.8673501e-01   6.7078678e-01   4.3106301e-01   3.5612560e-01   1.8305435e-01   6.5297160e-02   2.4438214e-01   4.1642393e-01  -6.0533089e-01  -6.3408786e-01  -5.5405686e-01  -4.7135336e-01   4.8456590e-01   3.2154729e-01  -2.1319422e-01  -1.4622568e-01   2.4822455e-01   6.4622823e-01   5.2927125e-02   3.5258145e-01  -5.6758040e-02  -1.0230765e-01   3.3877121e-01   3.4072429e-01   6.3804994e-01   6.4976056e-01   1.2712353e-01   5.2179748e-01  -4.8010627e-01  -5.4981209e-01   5.3368669e-04   7.0859622e-02  -3.1563023e-01  -5.3768146e-01   7.6365675e-02  -1.4650017e-02  -3.2300660e-01  -1.9713550e-01  -1.6618237e-03  -7.7874233e-02   5.2689009e-02   6.2436733e-02   5.1493758e-01   5.3570262e-01  -1.9471519e-01  -2.1930981e-01  -1.2168366e-01  -1.6615621e-02  -2.1638515e-01  -2.7568514e-01  -1.4783160e-01  -3.2982872e-01  -7.4934403e-02  -1.5388345e-02  -9.7117704e-02   1.9950993e-01   3.0242109e-01  -1.4380419e-02  -2.2640882e-01   8.7751581e-02
  -3.8905130e-01  -4.3600817e-01   1.0000000e+00   4.9405356e-01   1.2579375e-01   4.0426548e-02   7.3889774e-01  -6.9312657e-02   1.4610005e-01  -9.0745075e-02  -2.1637649e-01  -4.8297238e-01  -1.3365211e-01  -4.9197128e-01  -3.0506481e-02  -2.7094655e-01  -3.8783015e-01  -4.6781887e-01  -2.2620274e-01  -3.4755576e-01   4.1719607e-02   1.3970921e-02   6.9622597e-01   5.2656084e-01   7.1613188e-01   6.6576566e-01   3.1154549e-01   2.2122327e-01  -3.7107194e-01  -5.2385096e-01   6.9771698e-01   4.6268580e-01   5.4125382e-02  -4.7945924e-03   7.3668971e-01   5.9160317e-01   1.7646350e-01   1.5009615e-01   1.6169701e-01   2.2831929e-01   3.3031252e-02  -1.6880884e-01   2.6834209e-01   5.3540585e-02   2.9906684e-01   1.2874274e-01   2.4377874e-02  -1.2939737e-02  -2.6778219e-01  -9.6804339e-02   2.2208715e-02  -2.8190082e-01  -2.3230606e-01  -1.5756513e-01  -1.2161376e-02   1.1024621e-02  -3.6179620e-01  -3.0289055e-01  -3.4002235e-01  -6.0175351e-01  -2.0071711e-01  -5.2573382e-01  -4.4856909e-01  -5.2347121e-01   6.8798748e-01   2.6689832e-01   4.2406006e-01   9.4044277e-02  -2.5734469e-01  -4.5060746e-01   1.3216300e-01   3.5982820e-02  -1.7927471e-01  -4.4827818e-01   3.5968354e-02  -6.7688295e-02   1.2690679e-01   4.3045853e-02  -1.8770159e-01  -2.7329242e-01  -5.1904631e-01  -4.4569314e-01   1.3985299e-01  -3.8097562e-01   5.4602076e-01   2.7979658e-01   2.9316775e-01   2.6083917e-01   1.1494663e-01   1.7808658e-02  -2.6828273e-01   4.4290942e-02   7.7188310e-02   1.9393597e-01   6.9203249e-03   5.0464751e-02   4.2407475e-02   1.9669926e-02  -3.6910753e-01  -2.2639551e-01  -7.3862761e-03   1.5128132e-01  -6.9488173e-02  -1.2268071e-02   7.1606717e-02   3.1298079e-01  -4.2377622e-02  -4.9389460e-02   2.5942674e-02   2.7322006e-02   2.2181522e-01  -2.0122567e-01  -2.0632759e-01  -3.1683421e-02   9.6879976e-02  -9.3896531e-02
  -4.6550637e-01  -4.2675786e-01   4.9405356e-01   1.0000000e+00  -2.4965223e-01   2.0135688e-01   4.0851094e-01   6.4536680e-01  -2.2019634e-01   9.3194219e-02  -3.7686581e-01  -1.4976240e-01  -4.1607124e-01  -2.4474724e-01  -3.8923818e-01  -1.4947471e-01  -3.8238049e-01  -4.7179619e-01  -2.7880898e-01  -2.9448435e-01  -4.8406389e-02   5.3398481e-02   5.0955215e-01   6.7316996e-01   3.4881672e-01   6.4801348e-01   6.1043172e-03   9.9024083e-02  -4.8270033e-01  -5.7033676e-01   5.5126672e-01   6.7372510e-01   2.7755740e-01   2.9610505e-01   6.3494783e-01   7.3368296e-01   2.1687141e-01   3.0200645e-01   7.8892652e-02   3.5716573e-01   1.4094516e-01   7.4597946e-02   2.6777133e-01   2.2641949e-01   1.8999880e-01   1.4673141e-01  -6.6058468e-02  -8.7628810e-02  -4.0047103e-01  -4.7296575e-01   2.9575160e-02  -3.8186415e-01  -3.9206252e-01  -3.0874064e-01  -3.7650325e-02  -1.0687983e-02  -2.3732607e-01  -3.3775889e-01  -3.5141288e-01  -1.7907231e-01  -2.3256200e-01   8.6323638e-02  -3.2346562e-01  -3.4511707e-01   5.5045220e-01   6.9620303e-01   5.3595324e-01   6.1305615e-01  -1.6756767e-01  -1.3857790e-01   2.4194696e-01   2.7480324e-02  -1.4496346e-01  -3.1609106e-01   6.6780697e-02  -7.4098374e-02   3.4082191e-01   3.0703445e-01  -1.2844472e-01  -3.3695692e-01  -4.2760881e-01  -3.7382262e-01  -1.2772398e-01  -2.3266572e-01   3.5170242e-01   6.4913635e-01   2.4361237e-01   2.9268062e-01   1.8017309e-02   3.6834772e-01  -2.5390533e-01  -2.7415199e-01   2.4235557e-01  -4.6931866e-02  -1.8659165e-01  -5.1459381e-02  -1.5589034e-01  -1.6745978e-01  -4.1133060e-01  -3.7832071e-01   2.7893317e-01   2.2840778e-01   6.2772775e-02  -1.7108113e-01   1.4524707e-01   7.9521361e-02   1.5585979e-01   3.8906577e-02  -5.4236501e-02  -1.7456803e-01   7.1610168e-02  -4.2022768e-01  -3.1364245e-01  -1.9432563e-01   5.1450995e-02  -3.3162546e-02
   3.4580790e-01   3.6538269e-01   1.2579375e-01  -2.4965223e-01   1.0000000e+00   4.0530542e-01   2.6181715e-02  -3.4571723e-01   4.1578976e-01  -1.4840298e-01   6.4005153e-02  -1.8309731e-01   2.9619430e-01  -8.9389590e-02   1.7640642e-01   8.6437867e-03   1.4111140e-01   7.7209238e-02   2.6613234e-01   1.5692935e-01   7.2931598e-01   6.4902948e-01  -3.6091317e-01  -4.1856979e-01   4.0919144e-01   3.4329842e-02   7.9090145e-01   7.1559916e-01   1.8417461e-01   1.6486243e-01  -1.6507130e-01  -3.0140794e-01  -9.6631643e-02  -1.8912251e-01  -2.3864048e-01  -2.8395948e-01   9.3812688e-02  -8.5175549e-02   5.3158075e-01   3.3806794e-01   9.6951595e-02   7.7338891e-02   1.5351736e-01   2.1007014e-01   1.5671287e-01   5.4633025e-02   3.0165784e-01   3.6358997e-01   3.6347758e-01   3.0451902e-01   2.5767786e-01   2.3792407e-01   1.3154528e-01   5.1530186e-02   2.9423597e-01   2.8587661e-01   2.4673316e-01   2.2173219e-01   2.9010897e-01  -1.7061601e-02   1.5683322e-01  -2.5210374e-01  -2.5335088e-02  -1.0707955e-01  -7.0009741e-02  -3.4985929e-01  -2.2793968e-01  -4.5862703e-01   6.4051201e-02  -1.5705213e-01  -7.6075590e-02  -1.5624326e-01   5.9905776e-02   1.6526493e-01  -1.1649455e-03   8.8812392e-02  -1.1642337e-01  -1.9415578e-01   3.1235436e-01   2.3443901e-01   3.4444665e-01   2.7713377e-01   2.3376706e-02   1.8334706e-01  -1.1957538e-01  -3.4671575e-01   2.0011778e-01   2.7493475e-01  -3.9365226e-01  -5.0514543e-01  -2.9192534e-01  -6.7068746e-02  -4.7562504e-01  -1.7914773e-01   1.6475452e-01   1.4432931e-01   2.2370811e-01   1.6242930e-01  -1.0205490e-02   1.1466700e-01  -3.4652902e-01  -3.6185613e-01  -3.2227098e-01  -7.0000710e-02  -1.0705089e-01  -4.4226343e-02  -1.7405757e-01  -2.2663371e-01   1.3347862e-01   2.2279340e-01   1.9318154e-01   5.5715247e-02  -4.2446083e-02  -5.3436672e-02  -4.5546471e-02   9.8414919e-02
  -1.4637134e-01  -1.2438330e-01   4.0426548e-02   2.0135688e-01   4.0530542e-01   1.0000000e+00   2.2021974e-02   2.6233830e-01   4.3361702e-02   4.2278312e-01  -1.8130398e-01   1.9609285e-01  -1.6446551e-01   2.0079109e-02  -1.7490186e-01   2.7580463e-01  -2.0804978e-01  -3.3886074e-01  -2.1238939e-01  -2.8540261e-01   3.4341369e-01   5.0835136e-01   3.2977942e-02   2.2498017e-01   2.1795261e-01   3.9369249e-01   3.8441563e-01   5.4901412e-01   4.0114003e-03  -4.0619844e-03   1.3663246e-01   2.5986324e-01  -1.3144292e-01  -1.3652179e-01   4.0810463e-02   1.4219225e-01   7.9218054e-02   1.6610563e-01   3.8830587e-01   4.0984521e-01   5.9007384e-02   1.0108002e-01   6.1802849e-02   3.2058192e-01   2.5376162e-01   2.5356770e-01  -7.2888150e-02   1.0957590e-01   9.9412320e-02  -4.3446377e-02   2.6772279e-01  -1.1981218e-01  -2.6565907e-01  -2.8902811e-01   1.7266804e-01   1.4540819e-01  -1.1727191e-01  -2.2490622e-01  -3.5678939e-02  -3.1046138e-02  -6.9648893e-03   1.8251153e-01  -1.9723752e-01  -3.0718098e-01   2.1037259e-01   3.4339483e-01  -1.7775919e-03   5.7636239e-02  -1.3475495e-01  -2.0504365e-01  -1.1651276e-01  -3.5958038e-01  -9.3083353e-02  -4.0001358e-02  -1.3724885e-02  -7.1006773e-02  -1.5599151e-01  -2.3251080e-01   1.2827195e-01  -8.8000486e-02  -5.2570661e-02  -1.8396502e-01  -1.6791195e-01   8.3808359e-03   1.3188461e-01   3.5035806e-01   2.8653393e-01   3.4552930e-01  -1.6968818e-01   2.0200117e-01  -1.0656385e-01  -8.7434847e-02  -5.2674667e-02  -1.0005293e-01   2.3072049e-01   2.9971843e-01   2.6286384e-01   2.3807407e-01  -2.1067097e-01  -1.6423072e-01   1.9458100e-02  -1.2488884e-01  -1.0656973e-01  -7.9764123e-02  -1.9572906e-02  -9.7112325e-02  -1.2072657e-01   7.1895817e-02   1.8706570e-01   3.1972118e-01   2.1600781e-01  -9.6866567e-02  -2.2155275e-01  -1.9944700e-01   3.4953814e-02  -5.8391929e-02
  -2.2058153e-01  -3.5786335e-01   7.3889774e-01   4.0851094e-01   2.6181715e-02   2.2021974e-02   1.0000000e+00   2.3762814e-01   4.3211145e-01   8.5108798e-02   1.5043953e-01  -1.0115907e-01   2.8037154e-01  -1.5975177e-01   2.7379101e-01   4.4974460e-02  -3.7981682e-01  -4.7039535e-01  -1.1673253e-01  -2.8842577e-01  -1.6012555e-01  -1.7693162e-01   4.4944252e-01   2.8892691e-01   4.0951691e-01   3.6786717e-01   5.2992340e-02  -2.3067014e-02  -1.9172975e-01  -3.7999843e-01   4.3310070e-01   2.4523220e-01   5.0796603e-02   2.8203464e-02   4.9577290e-01   3.9159294e-01   1.1197792e-01   7.4974757e-03  -2.0649221e-02   2.9475267e-02  -1.1867332e-01  -3.4238328e-01   2.5483739e-01  -2.3840539e-02   3.8482034e-02  -1.9645355e-01   1.0439197e-02  -1.9404235e-01  -3.5357653e-01  -2.9062904e-01  -2.7087506e-02  -4.7049476e-01  -2.4146472e-01  -2.8278496e-01  -2.0011496e-01  -2.5246234e-01  -4.2265048e-01  -4.4539130e-01  -4.7230086e-02  -4.3214426e-01   1.3360485e-01  -2.5970985e-01  -4.4358260e-01  -5.0444921e-01   6.5985856e-01   2.5788879e-01   3.2951452e-01  -9.4230182e-03  -3.8762476e-01  -5.3209268e-01   1.3941270e-02  -1.3254563e-02  -6.0386841e-02  -3.7841487e-01  -1.4611116e-02  -1.5850670e-01   2.0716445e-01   1.0488322e-01  -1.4581836e-01  -1.7349995e-01  -5.6276142e-01  -4.7741366e-01   2.4834538e-01  -2.2757765e-01   3.7325984e-01   1.5857519e-01   2.8796136e-02   7.0231151e-02   5.2429952e-02  -6.4801554e-02  -6.7622914e-02   2.2029156e-01   2.5131034e-01   4.7716660e-01   1.4678380e-03  -2.0357019e-02  -9.3656530e-02  -8.7712703e-02  -3.5712094e-01  -2.7740362e-01   8.3415953e-02   2.8586306e-01   9.4684833e-03  -1.4228773e-02  -5.3763682e-02   1.4653565e-01  -5.3673178e-02   7.9793504e-02   7.7646696e-02  -2.7162880e-02   1.4318881e-01  -1.7565584e-01  -7.7020086e-02   7.1019305e-02   6.8110388e-02  -8.5754623e-02
  -1.5828357e-01  -1.5678442e-01  -6.9312657e-02   6.4536680e-01  -3.4571723e-01   2.6233830e-01   2.3762814e-01   1.0000000e+00  -3.4082525e-02   4.2552907e-01   8.3329656e-03   4.3835732e-01  -4.0603018e-02   3.2265593e-01  -1.8933192e-01   2.6402077e-01  -1.7637966e-01  -2.3715257e-01  -1.5603752e-01  -1.3482782e-01  -2.1397512e-01  -5.6846471e-02   5.8195558e-02   2.6436331e-01  -2.2042640e-01   8.4826269e-02  -3.1266854e-01  -1.7563922e-01  -2.2528141e-01  -2.1978356e-01   1.1589300e-01   3.7153438e-01   3.2446055e-01   4.1112942e-01   1.0063474e-01   3.0408503e-01  -1.0804001e-02   1.6879558e-01  -9.1529324e-02   1.1624108e-01   2.2423925e-02   3.8770430e-02   8.0235201e-02   1.5237483e-01  -1.1187515e-01  -2.0775291e-02  -5.1323450e-02  -1.2950269e-01  -2.4392026e-01  -3.7306136e-01   9.4054631e-02  -3.2135139e-01  -2.6496940e-01  -3.0431591e-01  -5.5947529e-02  -9.1438193e-02  -7.4172199e-02  -2.3236967e-01  -8.1817558e-03   2.4803648e-01   1.2157370e-01   6.2315398e-01  -1.4383847e-01  -6.1780721e-02   1.7155864e-01   5.6093943e-01   2.0236300e-01   4.6873069e-01  -1.6355426e-01  -2.3775057e-02   6.2033993e-02  -1.3932388e-01   3.2204568e-02  -4.5344999e-02   6.9834095e-02  -3.4531888e-02   2.9471040e-01   2.3637753e-01  -4.1046617e-02  -2.1109387e-01  -2.5061789e-01  -2.2716904e-01  -1.5881300e-01   1.4293313e-02  -3.5480215e-02   4.2298804e-01  -3.0038530e-02   1.2181069e-01  -2.1518497e-02   4.0378639e-01   5.2756630e-02  -1.5335176e-01   3.9877382e-01   1.1152432e-01  -1.8911260e-01  -1.6493119e-01  -2.1913307e-01  -1.6668582e-01  -1.6433760e-01  -2.3799798e-01   3.7380338e-01   2.4611072e-01   2.0578067e-01  -1.5107925e-01  -3.7014334e-02  -2.0027105e-01   1.1282859e-01   8.6954793e-02  -6.7263402e-02  -1.5214650e-01  -2.0095272e-02  -2.7979667e-01  -1.6663417e-01  -1.7728787e-01  -6.7256015e-02  -7.2010948e-02
   2.6942623e-01   1.9534586e-01   1.4610005e-01  -2.2019634e-01   4.1578976e-01   4.3361702e-02   4.3211145e-01  -3.4082525e-02   1.0000000e+00   2.3158161e-01   4.8216376e-01   7.9730028e-02   7.1287058e-01   9.4195319e-02   6.7969515e-01   2.8192038e-01  -3.5264557e-02  -1.0958633e-01   3.0393109e-01   1.1247757e-01  -9.5475232e-02  -1.6470795e-01  -1.7207127e-01  -3.6325371e-01   1.2528354e-01  -1.9470480e-01   1.8845186e-02  -1.1060787e-01   1.9818178e-01   9.1068160e-02  -1.5375654e-01  -3.7882704e-01  -5.6148110e-02  -1.3465926e-01  -1.6628414e-01  -2.2948119e-01  -1.5197395e-01  -2.9963240e-01  -1.3060414e-01  -2.0154081e-01  -2.9754574e-01  -3.3229886e-01   3.1583648e-01   2.2751105e-01  -1.1653392e-01  -2.0117173e-01   3.5115223e-01   1.9903457e-01   1.6355038e-01   1.7308954e-01   2.8621784e-01   1.2551233e-02   1.0540301e-01  -3.5065768e-02  -9.5466832e-02  -6.7524218e-02  -1.3404201e-01  -1.8469736e-01   3.8509302e-01  -1.1178270e-01   3.6007414e-01  -1.2631688e-01  -3.0680088e-01  -2.9417833e-01   5.4740973e-02  -2.1545528e-01  -1.3354330e-01  -4.3389047e-01  -1.8375382e-01  -3.2862234e-01  -2.0956400e-01  -4.6539073e-02   1.8386003e-01   7.4510399e-03   1.0168252e-01   4.3479389e-02   1.5854360e-02  -1.3872204e-01   3.7440737e-02   2.2129407e-01  -1.2331687e-01  -3.1417593e-02   2.0136670e-01   3.3882783e-02  -7.6153996e-02  -3.3975159e-01  -2.8169133e-01  -1.5047896e-01  -2.7459414e-01  -3.5550347e-01   1.9448559e-01   3.5717371e-01   1.6696327e-01   4.9299841e-01   8.0522188e-02  -2.2493598e-02   4.8027869e-02   2.5257145e-02   7.8136187e-02   9.3588271e-02   4.6384536e-03   2.4715912e-01   6.9176026e-02   1.9898890e-01   3.3609449e-03   1.1965702e-01   1.4863428e-02  -1.5390613e-03   1.6808842e-01   1.2054657e-01   2.4087530e-01   1.4203877e-01   2.1296294e-01   2.8354650e-01   7.6028550e-02   6.6295644e-02
  -2.2469974e-01  -2.6391398e-01  -9.0745075e-02   9.3194219e-02  -1.4840298e-01   4.2278312e-01   8.5108798e-02   4.2552907e-01   2.3158161e-01   1.0000000e+00   3.8827466e-02   3.8975652e-01   1.1981285e-03   1.6517210e-01   1.6472762e-01   6.4521832e-01  -1.2652811e-01  -2.1745773e-01  -2.2987707e-01  -2.3211634e-01  -4.1145480e-01  -2.1116893e-01   1.5166970e-01   2.2618114e-01  -2.0658648e-01  -3.0017292e-03  -3.0036377e-01  -2.3514114e-01   3.2490237e-02   1.3930441e-01   1.0231708e-01   2.1931070e-01  -1.1958493e-01  -1.3234162e-02  -4.8984222e-02   3.3358627e-02  -5.8260331e-02   3.1724155e-02  -2.1598165e-01  -7.2094857e-02  -1.5731098e-01  -8.3354710e-02   1.7182101e-02   1.2365057e-01  -6.3790573e-02   2.1081878e-02  -8.1164998e-02  -1.5194357e-01  -8.9737626e-02  -1.6816732e-01   1.3933329e-01  -2.2817733e-01  -2.4892125e-01  -2.4490540e-01  -1.7876274e-01  -1.5457181e-01  -2.7157186e-01  -3.3965722e-01  -9.9528496e-02   4.0104704e-03   3.6144773e-02   3.3933923e-01  -2.2438981e-01  -2.0640706e-01   1.7401330e-01   2.9561508e-01  -1.3994195e-01  -1.4032205e-02  -3.6004768e-01  -2.5799993e-01  -2.9082265e-02  -6.6428883e-02  -2.8793824e-02  -7.3710611e-02  -4.8763777e-02  -1.0198062e-01  -1.2756021e-01  -1.3555824e-01  -1.2604575e-01   5.7566834e-02  -2.4773550e-01  -1.3655903e-01  -5.5457224e-02   8.2249982e-02   1.0873352e-01   3.1049501e-01  -2.9178190e-01  -2.7671742e-01   1.4610316e-01   3.7459641e-01   2.8906373e-01   1.6887960e-01   4.9452965e-01   3.1139902e-01   7.1579960e-02   7.1009539e-02   1.7393078e-02   3.1829656e-02   1.7516803e-02  -3.8926828e-02   3.8047647e-01   2.4126230e-01   3.0477525e-01   2.6950128e-01   1.1492579e-01   1.0938898e-01   1.7070781e-01   1.6201751e-01   2.2701862e-01   6.7367195e-02   6.8044500e-02   4.3434772e-02   5.4433015e-02   1.8893879e-01   2.3418021e-01   9.2205390e-02
   4.9842738e-01   2.1492365e-01  -2.1637649e-01  -3.7686581e-01   6.4005153e-02  -1.8130398e-01   1.5043953e-01   8.3329656e-03   4.8216376e-01   3.8827466e-02   1.0000000e+00   4.0464137e-01   8.2196753e-01   4.9321229e-01   5.3827682e-01   3.1847965e-01   3.3794687e-01   2.6652708e-01   4.0453033e-01   2.5099885e-01  -6.1111080e-02  -2.4453404e-01  -3.7067493e-01  -4.5953718e-01  -2.6670403e-01  -5.0223496e-01  -1.0792174e-01  -2.0142848e-01   4.3018099e-01   2.7725861e-01  -3.5327189e-01  -4.3166938e-01   1.6369284e-01   8.4057453e-02  -3.0259453e-01  -3.8915804e-01  -1.6414452e-01  -2.2846688e-01  -1.4076978e-01  -3.5224952e-01  -1.9247753e-01  -1.4920301e-01  -7.1683379e-02  -1.8923845e-01  -5.2386586e-01  -4.8462127e-01   2.6448122e-02  -1.3327613e-01   5.8079455e-02   6.5082627e-04   1.0836569e-01   3.0348339e-02  -1.0949619e-02  -1.6357481e-01  -1.0263401e-01  -2.3303171e-01   1.6654298e-01   1.0082620e-01   5.9030455e-01   1.1714281e-01   6.4559645e-01   2.4160536e-01   1.8323251e-01   1.9934683e-01  -2.4175049e-01  -2.6171612e-01  -1.6918599e-01  -3.1796378e-01  -4.0390214e-02   1.2246246e-02  -1.1652010e-01   2.2539824e-02   4.6116882e-01   2.8412483e-01   3.0387206e-01   2.8403669e-01   1.7891632e-01   4.6554406e-02   2.0855093e-01   1.9221251e-01   1.7955901e-01   9.9466426e-02   1.1146415e-01   8.8962344e-03  -2.6595010e-01  -4.6906545e-01  -3.3100284e-01  -2.4418964e-01  -1.9744679e-03  -2.2905982e-01   1.0882820e-01   2.9021309e-01   2.0170164e-01   4.4438172e-01   1.4505976e-01  -6.3658012e-02   1.5673128e-01   1.2490189e-01   1.3960109e-01   6.0881466e-02   5.7325215e-02   1.9895146e-01   1.0724208e-01   3.0710003e-01  -2.9041540e-01  -2.4726690e-01  -1.3077753e-01   1.7080057e-01  -2.0172757e-02   1.6666192e-01   1.6850000e-01   2.4240842e-01   2.4676071e-01   2.4058660e-01  -2.2411947e-01  -2.7763863e-01
   1.6609837e-01   6.3535484e-02  -4.8297238e-01  -1.4976240e-01  -1.8309731e-01   1.9609285e-01  -1.0115907e-01   4.3835732e-01   7.9730028e-02   3.8975652e-01   4.0464137e-01   1.0000000e+00   2.9774638e-01   8.0581328e-01   1.8236877e-01   7.1662352e-01   1.8637354e-01   1.3130186e-01  -7.8946448e-02  -8.6005674e-02  -1.6825786e-01  -1.2926409e-01  -2.6744288e-01  -1.2159970e-01  -4.2247433e-01  -2.8476089e-01  -2.6825863e-01  -2.0402965e-01   3.0445530e-01   3.2663568e-01  -1.9898523e-01  -1.8367070e-02   1.4979131e-01   2.0681598e-01  -2.5783492e-01  -1.2635160e-01  -1.2065699e-01  -1.5823872e-02  -2.3928373e-02  -9.2386607e-02   2.5496130e-02   1.1188315e-01  -1.4373241e-01  -7.7334789e-02  -2.2014536e-01  -9.3525624e-02  -1.8045270e-01  -1.8712723e-01  -1.9432952e-02  -1.2392015e-01   2.3378203e-02  -1.5214733e-01  -8.5666572e-02  -2.2993291e-01  -9.9713168e-02  -2.1660809e-01   1.4584292e-01   4.6501828e-02   4.2781715e-01   4.2767118e-01   5.4059899e-01   7.2261857e-01   2.0351310e-01   2.1472952e-01  -9.7733523e-02   1.6280897e-01  -1.2585333e-01  -3.1799225e-04  -1.0779789e-01   9.9125735e-02  -1.8710616e-01  -3.0308890e-01   1.7235146e-01   1.8112832e-01   5.8024233e-02   3.1974382e-02   1.0070201e-01  -1.8413370e-02   1.9744276e-01   1.2470900e-02   1.2008041e-01   3.6420343e-02  -9.3191058e-02   2.9328946e-01  -1.3449238e-01   8.6806252e-02  -2.4160149e-01  -1.3474140e-02   1.4281756e-01   2.2556665e-01   1.2267816e-01  -4.3487149e-02   2.0938065e-01   9.5406591e-02   3.6367367e-02   3.6060797e-03  -3.0665671e-02   2.0402978e-03  -7.4971622e-02  -1.5576096e-01   4.6588956e-02  -1.8084295e-02   8.4799710e-02  -5.3189712e-02  -1.3457529e-01  -3.1193096e-01  -1.4366070e-01   1.3482074e-01   3.1043703e-02   7.3682857e-02  -8.2551574e-02  -1.2878405e-01  -1.4639510e-01  -3.3185743e-03  -3.9624723e-02  -6.2197188e-02
   5.1929729e-01   2.6835496e-01  -1.3365211e-01  -4.1607124e-01   2.9619430e-01  -1.6446551e-01   2.8037154e-01  -4.0603018e-02   7.1287058e-01   1.1981285e-03   8.2196753e-01   2.9774638e-01   1.0000000e+00   4.1940534e-01   6.4433658e-01   2.9874689e-01   2.0514572e-01   1.5493662e-01   4.3666094e-01   2.3043536e-01  -2.6479886e-02  -1.6452170e-01  -5.0263345e-01  -6.4765555e-01  -1.4271296e-01  -5.2360340e-01  -2.0684780e-02  -1.6541299e-01   4.5677424e-01   2.8891259e-01  -4.4521235e-01  -5.7943537e-01   6.4415731e-02  -2.3150142e-02  -4.1961220e-01  -4.7849584e-01  -1.6340563e-01  -2.8161581e-01  -6.0733926e-02  -2.3832176e-01  -2.3719560e-01  -2.3244231e-01   1.1997753e-01  -2.0194892e-02  -3.9265264e-01  -4.8767604e-01   2.0783612e-01   4.2989855e-02   1.7066196e-01   1.1569576e-01   2.4173199e-01   1.0003517e-01   1.0861881e-01  -1.2895031e-02  -1.4811218e-01  -1.5386735e-01   8.5600571e-02   4.0853366e-02   6.3532702e-01   1.2705333e-01   6.6513514e-01   1.1616382e-01   4.7603506e-02   5.5170162e-02  -2.4487774e-01  -4.0461871e-01  -2.2137180e-01  -4.8398815e-01  -4.0754837e-02  -1.0383346e-01  -2.1691443e-01  -4.4251902e-02   3.4823493e-01   2.2423074e-01   1.9350796e-01   1.4355236e-01   1.0026058e-01  -3.3458657e-02   1.7307157e-01   2.7457312e-01   1.3190641e-01   1.0410895e-01   1.2486830e-01   7.0915276e-02  -3.5569682e-01  -5.8538064e-01  -3.5458326e-01  -2.5303697e-01  -2.0521032e-01  -4.2472994e-01   7.4019050e-02   2.5684798e-01  -1.4580144e-03   3.6251013e-01   8.5465910e-02  -5.0952818e-02   1.8655231e-03   5.9175358e-03   5.7638153e-02   6.0925983e-02  -6.2361287e-02   4.6047764e-02   4.8528408e-02   1.7555641e-01  -2.1836520e-01  -1.5222273e-01  -1.3088654e-01   1.9496417e-02   7.1914920e-02   8.7678807e-02   1.1044456e-01   1.3498940e-01   2.1027789e-01   2.3496204e-01  -1.2350135e-01  -5.4979398e-02
   3.2492403e-01   2.3229158e-01  -4.9197128e-01  -2.4474724e-01  -8.9389590e-02   2.0079109e-02  -1.5975177e-01   3.2265593e-01   9.4195319e-02   1.6517210e-01   4.9321229e-01   8.0581328e-01   4.1940534e-01   1.0000000e+00   2.3293435e-01   5.6101718e-01   3.2858533e-01   3.3337347e-01   6.0040825e-02   7.7148481e-02  -3.7901787e-02  -4.6131300e-02  -3.7810256e-01  -2.9651216e-01  -4.0062943e-01  -3.9869952e-01  -1.6017336e-01  -1.5417503e-01   2.8588997e-01   2.8910594e-01  -3.4728223e-01  -2.0879951e-01   3.2369509e-01   3.1864913e-01  -3.9032949e-01  -2.7129936e-01  -1.7992458e-01  -3.3625873e-02   1.8680176e-02  -7.2299214e-02   6.1454167e-02   1.4996490e-01  -1.9411814e-01  -1.1109311e-01  -3.1202345e-01  -1.3439115e-01  -9.4629402e-02  -6.4083851e-02   4.2616037e-02  -1.3147221e-02   1.0091764e-01   6.9798965e-02   8.9559361e-02  -1.1232602e-01   2.8098537e-02  -8.7539465e-02   3.2797597e-01   2.6350370e-01   5.1672103e-01   4.9492847e-01   6.3915262e-01   6.8912936e-01   3.5531723e-01   4.2493867e-01  -2.6066956e-01  -3.1252621e-02  -1.6653028e-01  -2.6356234e-02  -1.4170797e-02   1.4824383e-01  -1.7856446e-01  -2.4444029e-01   2.6272639e-01   3.1141757e-01   1.1152342e-01   1.8852383e-01   1.9017735e-01   8.0549186e-02   3.4901722e-01   8.6734128e-02   2.7810358e-01   1.9780831e-01  -6.8193347e-02   3.0110142e-01  -2.8676621e-01  -1.2186230e-01  -1.8370994e-01   9.4002692e-03   1.3538341e-01   1.0488069e-01  -2.7778613e-02  -1.4212564e-01   5.7524648e-02   8.0059742e-04  -1.0549491e-01  -1.2447768e-01  -8.8452182e-02  -6.7799668e-02   3.0395643e-04  -1.1945097e-01  -4.7014424e-02  -9.6597260e-02  -6.8318859e-02  -8.2569102e-02  -2.9937548e-01  -4.8350436e-01  -2.8856384e-01   7.6872202e-02  -6.2844156e-02  -5.9139442e-02  -1.8471923e-01  -1.1621770e-01  -1.6381308e-01  -1.4264552e-01  -3.2256430e-01  -1.6338544e-01
   2.9731129e-01   2.0634152e-01  -3.0506481e-02  -3.8923818e-01   1.7640642e-01  -1.7490186e-01   2.7379101e-01  -1.8933192e-01   6.7969515e-01   1.6472762e-01   5.3827682e-01   1.8236877e-01   6.4433658e-01   2.3293435e-01   1.0000000e+00   4.8375925e-01  -3.1837716e-02  -4.2626702e-02   3.3476866e-01   1.5967016e-01  -1.2791583e-01  -2.1581886e-01  -1.0904854e-01  -3.5697122e-01  -2.5849205e-02  -2.9805203e-01  -6.0459344e-02  -1.8735186e-01   3.7381720e-01   2.2830874e-01  -1.8967821e-01  -4.0997063e-01  -1.6664910e-01  -1.4725444e-01  -2.8676152e-01  -4.0574203e-01   7.7665981e-02  -7.7219046e-02  -1.3612372e-01  -2.3787769e-01  -2.4466035e-02  -1.6862441e-01   1.0968130e-01  -6.1657343e-02  -2.8407428e-01  -3.0931095e-01   2.5052895e-01  -8.3012756e-02   2.0197217e-02   5.1277152e-02  -6.5023360e-02  -3.3526276e-02   1.5027735e-01  -6.2640550e-02  -1.0702435e-01  -1.9023598e-01  -1.5472381e-01  -1.7815025e-01   2.5694125e-01  -1.6790677e-01   3.2542080e-01  -8.9794299e-02  -4.7028514e-02  -6.6807671e-02  -4.8806536e-02  -4.2149548e-01  -3.6892671e-01  -5.9225773e-01  -2.0049734e-01  -3.5188094e-01  -1.8828856e-01   1.0125669e-01   1.8678823e-01   5.9954989e-02   9.0153317e-02  -1.3753844e-02   6.1038889e-02  -7.1763054e-02  -4.8088624e-02   1.6251757e-01   1.5404953e-02   6.4622907e-02   5.2789116e-01   3.5934850e-01   4.0439922e-03  -4.1307149e-01  -3.3084192e-01  -2.5280037e-01  -5.0193284e-02  -3.7895950e-01   1.8325380e-01   3.4144637e-01   1.4052942e-01   4.3453017e-01  -2.6434812e-02  -7.2485432e-02  -1.2405094e-01  -1.4955160e-01   1.2873469e-01   3.4218652e-02   3.3306179e-02   1.1739907e-01   2.3757186e-02   1.9998290e-01  -6.0820904e-02   5.5340794e-02  -1.4193956e-02  -7.0036959e-02   2.0953106e-01  -6.7335514e-02  -4.0745575e-02   1.2159805e-01   2.5972024e-01   3.5741967e-01   2.9420648e-02   2.0868750e-01
   1.1160920e-01   1.7922174e-02  -2.7094655e-01  -1.4947471e-01   8.6437867e-03   2.7580463e-01   4.4974460e-02   2.6402077e-01   2.8192038e-01   6.4521832e-01   3.1847965e-01   7.1662352e-01   2.9874689e-01   5.6101718e-01   4.8375925e-01   1.0000000e+00   1.8530406e-02  -9.4241295e-02   2.2839506e-02  -8.8045176e-02  -1.8193196e-01  -1.0032943e-01  -1.3998545e-01  -7.1629265e-02  -2.5993207e-01  -1.9186045e-01  -1.5011908e-01  -1.3119691e-01   3.4310108e-01   3.7071425e-01  -7.7799332e-02   2.1433635e-02  -7.9017729e-02   4.2475418e-02  -2.6737540e-01  -2.0807748e-01   9.7288385e-02   7.6719237e-02   3.7005289e-02  -2.7427779e-03   1.3756779e-01   1.4720622e-01  -8.9575725e-02  -8.7039561e-02  -3.0397580e-01  -1.6499411e-01  -7.4204389e-02  -2.6182200e-01  -1.7438612e-01  -1.7932405e-01  -9.4790329e-02  -2.7368950e-01  -1.5735845e-01  -2.2282635e-01  -8.6621513e-02  -1.8746571e-01  -7.0338488e-02  -1.6990378e-01   2.4337533e-01   1.0395569e-01   3.9737350e-01   4.5727373e-01  -3.1814506e-02  -4.4777741e-02  -1.2702228e-02   6.0340094e-03  -3.5235908e-01  -3.0225166e-01  -2.9063232e-01  -2.6735890e-01  -1.2144075e-01  -1.1499625e-01   1.9956069e-01   1.3045549e-01   7.0069076e-02   2.4422685e-02   2.1355557e-02  -6.9749227e-02   1.0366397e-01   1.4700427e-01   5.1486928e-02   4.1760428e-02   2.2737084e-01   5.1700675e-01   3.9398366e-02   6.5925991e-02  -2.9219431e-01  -1.0502635e-01   1.6818098e-01   1.0346662e-01   9.8694842e-02   7.4661357e-02   2.0991000e-01   1.6968445e-01  -6.2050631e-02   2.1070326e-02  -1.4871402e-01  -1.3415908e-01  -3.5751164e-02  -1.3985415e-01   8.5266053e-02  -1.0575190e-01  -1.9424830e-02   2.2427109e-02  -3.4599922e-02  -1.1091547e-01  -4.3886805e-02   8.1065814e-02   2.1180177e-01  -7.5238338e-02  -1.6268126e-01  -9.2271004e-02  -7.1210289e-02   9.6013549e-02   8.5303250e-02   2.3578323e-01
   4.5150620e-01   4.6868703e-01  -3.8783015e-01  -3.8238049e-01   1.4111140e-01  -2.0804978e-01  -3.7981682e-01  -1.7637966e-01  -3.5264557e-02  -1.2652811e-01   3.3794687e-01   1.8637354e-01   2.0514572e-01   3.2858533e-01  -3.1837716e-02   1.8530406e-02   1.0000000e+00   8.2207682e-01   2.8773825e-01   4.7346820e-01   2.0877241e-01   5.6154794e-02  -4.4540916e-01  -4.5690800e-01  -3.4116145e-01  -4.7230511e-01   1.4336066e-01   1.0429010e-01   5.1126373e-01   6.1857112e-01  -3.1875357e-01  -3.2555126e-01   3.1704513e-01   2.7648531e-01  -3.5802004e-01  -4.0720047e-01  -4.0323791e-01  -3.0793091e-01  -1.3032341e-01  -3.0979796e-01  -1.4163673e-01   1.4293323e-01  -3.3447773e-01  -1.7897451e-01  -2.0430838e-01  -7.8034747e-02  -1.4255749e-01   2.5585506e-02   3.0799890e-01   2.5885823e-01   1.2728324e-01   4.5251170e-01   2.3574897e-01   3.6160037e-01   1.1625860e-01   8.8989735e-02   6.9803178e-01   6.4050808e-01   3.9111637e-01   2.8706569e-01   3.7319219e-01   1.6146663e-01   6.3385210e-01   6.6280431e-01  -3.8024251e-01  -3.2068304e-01  -1.6379948e-01  -1.7035425e-01   3.3265289e-01   4.6455274e-01  -2.0379057e-01  -1.6591657e-01   3.9996427e-01   6.4486809e-01   1.5473347e-01   3.7699538e-01  -1.6868007e-01  -1.4360468e-01   5.9992445e-01   5.9238612e-01   7.8247026e-01   6.8069167e-01  -3.2242911e-01   1.4857508e-01  -3.6207666e-01  -3.3713661e-01  -1.4705233e-01  -1.3233821e-01   3.2611556e-02  -1.4564756e-01   3.1079826e-03  -1.1783741e-01  -1.8512739e-01  -2.1802090e-01   2.0861320e-01   8.5057025e-02   2.3407481e-01   2.2608775e-01   3.4083613e-01   4.0046613e-01  -1.9239658e-01  -2.1167815e-01  -8.9605651e-02   1.7986558e-03  -3.6738110e-01  -4.1820785e-01  -3.3469670e-01  -2.1468005e-03  -6.5012212e-02   1.9849553e-01  -7.5767332e-02   3.1255984e-01   1.7303885e-01  -6.2285360e-03  -2.9635393e-01  -2.9422152e-01
   5.2729517e-01   5.4624747e-01  -4.6781887e-01  -4.7179619e-01   7.7209238e-02  -3.3886074e-01  -4.7039535e-01  -2.3715257e-01  -1.0958633e-01  -2.1745773e-01   2.6652708e-01   1.3130186e-01   1.5493662e-01   3.3337347e-01  -4.2626702e-02  -9.4241295e-02   8.2207682e-01   1.0000000e+00   3.4193724e-01   5.9385117e-01   2.0316825e-01   5.0278845e-02  -4.7634806e-01  -4.7929481e-01  -4.6095392e-01  -5.8026582e-01   6.9615050e-02   5.4358136e-02   3.5953127e-01   5.4609493e-01  -4.9722343e-01  -4.6420094e-01   3.7294026e-01   3.3255775e-01  -4.2829100e-01  -4.3354945e-01  -3.4654769e-01  -2.4488858e-01  -1.5230904e-01  -3.1321228e-01  -4.5943841e-02   1.7408479e-01  -4.1632722e-01  -2.3786696e-01  -2.2262615e-01  -7.5068432e-02  -8.1515782e-02   1.1601217e-01   2.0997155e-01   2.4008664e-01  -3.0292429e-02   4.3335158e-01   3.3410818e-01   3.5408687e-01   9.3627020e-02   1.2851669e-01   7.6564727e-01   7.4743643e-01   3.2335837e-01   3.4378399e-01   2.8975491e-01   1.5418645e-01   6.6967885e-01   7.9504521e-01  -5.3150917e-01  -4.2737414e-01  -2.0521296e-01  -1.2687477e-01   3.8490382e-01   5.4850401e-01  -1.1467625e-01  -1.0425388e-01   3.0047193e-01   6.4302224e-01   9.2822300e-02   3.5852511e-01  -1.1693074e-01  -1.7941548e-02   3.6341554e-01   4.2371883e-01   6.8345868e-01   6.3946934e-01  -2.5264368e-01   1.0877992e-01  -5.2226060e-01  -4.5037829e-01  -1.0158812e-01  -1.9302940e-01   6.5940208e-02  -1.5684226e-01   3.6978551e-02  -5.0025149e-02  -1.6841286e-01  -1.9294209e-01   5.5710462e-02  -1.4121491e-01   1.8419360e-01   1.3548490e-01   4.4008363e-01   4.3892769e-01  -1.5549501e-01  -1.5846753e-01  -7.9629037e-02   1.3149786e-01  -3.7925432e-01  -3.8996764e-01  -2.1388180e-01  -5.1036958e-02  -2.8565298e-01   9.3020187e-02  -5.2337098e-02   3.3060291e-01   1.9068997e-01  -8.4894658e-02  -3.9524118e-01  -2.6618865e-01
   8.0340492e-01   6.8293861e-01  -2.2620274e-01  -2.7880898e-01   2.6613234e-01  -2.1238939e-01  -1.1673253e-01  -1.5603752e-01   3.0393109e-01  -2.2987707e-01   4.0453033e-01  -7.8946448e-02   4.3666094e-01   6.0040825e-02   3.3476866e-01   2.2839506e-02   2.8773825e-01   3.4193724e-01   1.0000000e+00   8.7800589e-01   3.0517147e-01   1.2098121e-01  -4.9448301e-01  -5.8763243e-01  -2.5706826e-01  -5.7755492e-01   1.3293336e-01   8.0857675e-02   3.5757180e-01   3.4603443e-01  -4.7827686e-01  -5.8362873e-01   1.0292527e-01   8.7233959e-02  -5.0226394e-01  -5.6204174e-01  -1.4671897e-01  -2.8665801e-01  -3.0830592e-02  -1.8909219e-01  -1.0577154e-01   2.7200639e-02   4.0441897e-02   4.1085062e-02  -3.3085359e-01  -2.7078914e-01   3.0357052e-01   2.4420015e-01   1.0480031e-01   2.1342589e-01  -1.0580109e-01   2.0085884e-01   2.6695228e-01   3.2263734e-01   4.2825390e-02   1.8682899e-01   3.6293384e-01   3.2045725e-01   3.9253785e-01   8.4229894e-02   1.6403009e-01  -1.0923925e-01   2.7592924e-02   2.0500212e-01  -5.2052270e-01  -6.2992745e-01  -3.8205876e-01  -4.6590789e-01   4.4756436e-01   2.1557497e-01   2.1981743e-02   1.7474210e-01   3.7779498e-01   5.2095858e-01   1.9821474e-01   4.5409881e-01   2.9581469e-02   2.6457423e-02   1.1732013e-01   2.3560930e-01   3.7162047e-01   3.9808763e-01   2.4177555e-01   3.8835834e-01  -5.1460534e-01  -6.1837646e-01  -2.1059769e-01  -2.1017214e-01  -3.7767359e-01  -6.0463249e-01   1.0985180e-01   2.4896927e-01  -1.2737860e-01   8.7318133e-02   2.8574482e-02  -5.6846770e-02   3.4571399e-02  -1.5044031e-02   3.9868445e-01   3.8734085e-01  -1.1689260e-01  -6.2269661e-02  -7.0388658e-03   2.9498096e-02  -9.9976461e-02  -3.4271532e-02   1.4201127e-01  -1.2368359e-01   2.2793146e-02  -3.2997043e-03   6.4706937e-02   2.4407244e-01   4.0043916e-01   1.3217890e-01  -1.6013975e-01   1.8757758e-01
   7.7365210e-01   7.5369148e-01  -3.4755576e-01  -2.9448435e-01   1.5692935e-01  -2.8540261e-01  -2.8842577e-01  -1.3482782e-01   1.1247757e-01  -2.3211634e-01   2.5099885e-01  -8.6005674e-02   2.3043536e-01   7.7148481e-02   1.5967016e-01  -8.8045176e-02   4.7346820e-01   5.9385117e-01   8.7800589e-01   1.0000000e+00   2.6784872e-01   1.1277769e-01  -4.8680317e-01  -5.5777323e-01  -4.0242529e-01  -6.3604414e-01   7.1629296e-02   5.0402370e-02   3.4164560e-01   4.4463721e-01  -4.9539197e-01  -5.5182506e-01   2.2522568e-01   2.3025068e-01  -5.0825926e-01  -5.5304546e-01  -2.7014804e-01  -3.4236278e-01  -1.6112297e-01  -3.2280482e-01  -1.4732263e-01   4.6280800e-02  -2.0405114e-01  -1.0806748e-01  -2.6736980e-01  -1.7515378e-01   1.3551347e-01   1.8728138e-01   1.4547573e-01   2.4041787e-01  -1.6055734e-01   2.8754903e-01   2.8916547e-01   4.0247751e-01   1.4804939e-02   1.5245195e-01   5.3085293e-01   4.9386127e-01   3.2069784e-01   1.8279310e-01   8.5739574e-02  -3.4283098e-02   2.7224489e-01   4.7429863e-01  -5.8629698e-01  -6.0794695e-01  -3.2449202e-01  -3.0237897e-01   6.0574606e-01   4.8447231e-01   3.2396554e-02   1.3851407e-01   3.4168203e-01   6.4708412e-01   1.7180217e-01   4.7921722e-01  -1.2009941e-02   2.0276759e-02   1.4692850e-01   2.8409160e-01   5.1080249e-01   5.4200339e-01   7.0473434e-02   3.6881754e-01  -5.9298939e-01  -5.6073506e-01  -1.7684536e-01  -1.9964329e-01  -2.6799732e-01  -5.0421352e-01   1.5433216e-01   1.4728589e-01  -1.3180930e-01  -2.1510010e-02   4.5091577e-02  -9.7925288e-02   1.0252307e-01   3.5766801e-02   5.3334613e-01   5.0222308e-01  -9.8111525e-02  -6.4203083e-02   3.7423880e-02   2.3755155e-02  -2.3092880e-01  -1.9187351e-01   6.2430774e-02  -1.1412203e-01  -1.0164135e-01   2.6260045e-02   2.8445951e-02   3.1387311e-01   4.2008815e-01   3.3792491e-02  -2.9439669e-01   2.2065508e-02
   3.9808249e-01   4.2395080e-01   4.1719607e-02  -4.8406389e-02   7.2931598e-01   3.4341369e-01  -1.6012555e-01  -2.1397512e-01  -9.5475232e-02  -4.1145480e-01  -6.1111080e-02  -1.6825786e-01  -2.6479886e-02  -3.7901787e-02  -1.2791583e-01  -1.8193196e-01   2.0877241e-01   2.0316825e-01   3.0517147e-01   2.6784872e-01   1.0000000e+00   8.7427469e-01  -3.0238316e-01  -2.5660505e-01   3.3146580e-01   1.2356718e-01   8.8432827e-01   8.7778615e-01   6.3376106e-02   7.2043314e-02  -9.4951547e-02  -1.1320738e-01   1.6257477e-01   5.4945875e-02  -1.0588286e-01  -1.0267803e-01   2.0636394e-01   9.1267814e-02   6.7697490e-01   4.9526123e-01   3.8374339e-01   4.2012385e-01  -6.2748975e-02   7.4877947e-02   1.4345401e-01   1.6938553e-01   1.1039636e-01   2.4897547e-01   1.9958045e-01   1.8523364e-01   2.4165232e-02   2.0003249e-01   7.4349056e-02   2.0576991e-02   4.2435633e-01   3.5400427e-01   4.6479303e-01   3.8782348e-01   2.3725762e-01   1.0350567e-01   8.4280373e-02  -9.9144260e-02   1.9424517e-01   1.2935212e-01  -8.9493085e-02  -2.3518368e-01  -1.0777755e-01  -1.8146514e-01   2.2979778e-01   9.2404069e-02   9.8740865e-02  -1.9142443e-01   1.7786803e-01   3.2803859e-01   1.7059225e-01   2.8379494e-01   8.5542114e-02   5.6535150e-02   3.8250472e-01   7.0005487e-02   4.6521346e-01   3.2061557e-01   1.0261846e-02   2.4110654e-01  -1.1655246e-01  -1.7778440e-01   4.7306140e-01   4.9051010e-01  -3.5662438e-01  -3.8477212e-01  -4.9871634e-01  -3.2456678e-01  -6.0378243e-01  -4.9717747e-01   5.2221313e-02   5.0823606e-02   1.3652304e-01   8.3722469e-02  -1.0371277e-01   5.7673403e-03  -4.1412531e-01  -4.6185955e-01  -4.8566509e-01  -2.5783907e-01  -1.9547835e-01  -2.3614513e-01  -2.8849787e-01  -2.8614431e-01  -8.6206045e-02   1.0782446e-01   2.8262781e-02  -1.4188922e-01  -2.3423798e-01  -3.5494337e-01  -2.6678135e-01  -4.6973237e-02
   2.5839363e-01   3.0418631e-01   1.3970921e-02   5.3398481e-02   6.4902948e-01   5.0835136e-01  -1.7693162e-01  -5.6846471e-02  -1.6470795e-01  -2.1116893e-01  -2.4453404e-01  -1.2926409e-01  -1.6452170e-01  -4.6131300e-02  -2.1581886e-01  -1.0032943e-01   5.6154794e-02   5.0278845e-02   1.2098121e-01   1.1277769e-01   8.7427469e-01   1.0000000e+00  -2.4451397e-01  -1.3977975e-01   3.0280757e-01   2.2418935e-01   7.7043190e-01   8.2901302e-01  -2.2847854e-02   2.6135091e-02  -1.7141361e-02   3.3377238e-02   1.5478454e-01   7.6149528e-02  -1.2198358e-01  -5.7643859e-02   2.9679187e-01   3.0124462e-01   6.8596061e-01   6.4876280e-01   4.2776633e-01   4.5085714e-01  -3.9382290e-02   1.4384298e-01   2.2742228e-01   2.9182889e-01   1.1821359e-01   2.4681882e-01   1.9559532e-01   1.4806539e-01   4.8648634e-02   1.6315359e-01   2.6304412e-02  -9.7748373e-03   4.0298130e-01   3.6810609e-01   3.6584651e-01   2.7852232e-01   1.2023384e-01   1.5319345e-01  -6.4927496e-03   2.7095569e-02   1.5392989e-01   7.3890392e-02  -6.6791496e-02  -9.4272501e-02  -1.0077417e-01  -6.8780294e-02   2.0579725e-01   5.6131319e-02   7.0363256e-02  -1.7125017e-01   2.8617227e-02   2.6171948e-01   9.6682380e-02   2.2893035e-01   7.5827359e-02   7.3257153e-02   2.8946568e-01   3.4107139e-02   3.6339268e-01   2.3179521e-01  -4.0763893e-02   2.7329725e-01  -9.4550805e-02  -6.2907546e-03   4.8583564e-01   5.7049836e-01  -3.5517491e-01  -2.3148131e-01  -4.3885214e-01  -3.3426683e-01  -5.7179117e-01  -5.3813944e-01  -2.0860680e-02   2.7183398e-02   6.2287387e-02   4.8969101e-02  -1.3450080e-01  -6.2800230e-02  -3.1099697e-01  -4.4653568e-01  -4.4582090e-01  -3.7820467e-01  -2.0933694e-01  -2.8646994e-01  -2.4820434e-01  -2.7609493e-01  -8.7605257e-02   3.1443947e-02  -9.1447372e-03  -2.3689315e-01  -3.2902162e-01  -4.6825870e-01  -2.7986246e-01  -4.2078828e-02
  -6.9542585e-01  -6.5310580e-01   6.9622597e-01   5.0955215e-01  -3.6091317e-01   3.2977942e-02   4.4944252e-01   5.8195558e-02  -1.7207127e-01   1.5166970e-01  -3.7067493e-01  -2.6744288e-01  -5.0263345e-01  -3.7810256e-01  -1.0904854e-01  -1.3998545e-01  -4.4540916e-01  -4.7634806e-01  -4.9448301e-01  -4.8680317e-01  -3.0238316e-01  -2.4451397e-01   1.0000000e+00   8.7516037e-01   4.4208324e-01   7.1015938e-01  -1.1132915e-01  -9.7995866e-02  -3.6848709e-01  -4.8179140e-01   8.2211215e-01   7.0000630e-01  -4.0531883e-02   2.0034740e-02   7.8052260e-01   6.7116306e-01   1.5140257e-01   2.7506001e-01  -1.4253735e-01   4.2337275e-02   3.7740556e-02  -1.2796837e-01   4.4771478e-02  -1.0203197e-01   2.8762557e-01   1.8634164e-01  -2.5202144e-01  -3.1354018e-01  -3.5043105e-01  -2.9599102e-01  -1.5708138e-01  -3.6818798e-01  -3.0581229e-01  -3.1153847e-01  -1.6183544e-01  -1.6704438e-01  -5.4054320e-01  -4.4691569e-01  -6.1753108e-01  -5.1271600e-01  -4.2136691e-01  -2.9239483e-01  -3.1573456e-01  -3.7989035e-01   7.0823860e-01   5.3065996e-01   4.6512173e-01   3.7510785e-01  -3.4622850e-01  -3.0832054e-01   2.6012729e-01   1.9375736e-01  -1.8181153e-01  -4.8749087e-01   5.4171173e-02  -1.4187602e-01   1.0003338e-01   6.8085816e-02  -3.8514269e-01  -4.4884228e-01  -6.0734349e-01  -5.3877029e-01   1.1322009e-01  -3.4595031e-01   6.4605569e-01   5.7113624e-01   1.8832077e-01   1.0130198e-01   3.7585798e-01   4.4560047e-01  -3.5117654e-02   6.5452745e-02   3.9033033e-01   2.7737542e-01  -6.3455032e-03   6.8698487e-02   1.5938979e-02   1.5232868e-02  -2.6893247e-01  -2.7554218e-01   2.0991813e-01   3.8132756e-01   1.1107767e-01   1.1826098e-01   2.2612637e-01   3.5147649e-01   1.0911700e-01   1.4305689e-01   3.9917247e-02  -7.7445257e-03   6.0354725e-02  -1.1848155e-01  -1.8129763e-01  -3.4400017e-03   1.9438685e-01  -9.1657480e-02
  -7.5426916e-01  -7.0592427e-01   5.2656084e-01   6.7316996e-01  -4.1856979e-01   2.2498017e-01   2.8892691e-01   2.6436331e-01  -3.6325371e-01   2.2618114e-01  -4.5953718e-01  -1.2159970e-01  -6.4765555e-01  -2.9651216e-01  -3.5697122e-01  -7.1629265e-02  -4.5690800e-01  -4.7929481e-01  -5.8763243e-01  -5.5777323e-01  -2.5660505e-01  -1.3977975e-01   8.7516037e-01   1.0000000e+00   3.2714190e-01   7.6390847e-01  -1.2917035e-01  -1.7542452e-02  -4.2997301e-01  -5.0333110e-01   7.5662086e-01   8.0991436e-01   3.1610885e-02   8.6843152e-02   8.0100441e-01   8.1148409e-01   1.6735910e-01   3.4832834e-01  -6.7828540e-02   1.6912787e-01   1.0948458e-01   2.0243843e-02   3.0884801e-02  -2.2447837e-02   3.0315272e-01   2.9485078e-01  -3.3912014e-01  -3.0564532e-01  -4.4193107e-01  -3.9736336e-01  -1.6310360e-01  -4.4368172e-01  -4.1799037e-01  -3.8297343e-01  -1.4764518e-01  -1.6342475e-01  -4.7111829e-01  -4.5271352e-01  -6.1411796e-01  -3.6015978e-01  -4.1104138e-01  -6.4083424e-02  -3.1320330e-01  -3.8021508e-01   6.5798261e-01   7.2865687e-01   5.3067982e-01   5.9244481e-01  -3.3236030e-01  -2.1116783e-01   2.5374191e-01   6.4722574e-02  -2.3015794e-01  -4.8373472e-01   1.1657247e-02  -1.7729053e-01   1.2276748e-01   1.1359511e-01  -3.3085079e-01  -4.5154396e-01  -5.5859855e-01  -5.3759215e-01  -9.3441205e-02  -3.5760719e-01   6.0708442e-01   7.7724693e-01   2.3576937e-01   1.6739376e-01   3.4640993e-01   6.3570953e-01  -8.9222523e-02  -8.6349106e-02   3.8837233e-01   8.7050186e-02  -4.8969852e-02   6.0976087e-02  -1.4858148e-02  -4.5433118e-02  -3.5066891e-01  -3.8370388e-01   2.0388365e-01   2.7188677e-01   8.9030751e-02   1.4186083e-02   2.5363986e-01   2.7186969e-01   1.6702401e-01   1.9097168e-01   1.0376284e-02   2.1379631e-03   6.7714076e-02  -2.3088656e-01  -2.9809743e-01  -1.0081713e-01   2.0041063e-01  -8.6572343e-02
  -3.5057793e-01  -2.4713769e-01   7.1613188e-01   3.4881672e-01   4.0919144e-01   2.1795261e-01   4.0951691e-01  -2.2042640e-01   1.2528354e-01  -2.0658648e-01  -2.6670403e-01  -4.2247433e-01  -1.4271296e-01  -4.0062943e-01  -2.5849205e-02  -2.5993207e-01  -3.4116145e-01  -4.6095392e-01  -2.5706826e-01  -4.0242529e-01   3.3146580e-01   3.0280757e-01   4.4208324e-01   3.2714190e-01   1.0000000e+00   7.5718086e-01   5.4476610e-01   4.3126815e-01  -2.6343194e-01  -4.3586245e-01   5.8989935e-01   3.5035852e-01  -1.0159793e-01  -1.7897178e-01   5.5302649e-01   4.4283321e-01   2.1415347e-01   1.8112687e-01   3.4592806e-01   4.1371011e-01   1.1705722e-01   8.0507758e-03   3.8112901e-01   2.0427640e-01   4.5673005e-01   2.1663564e-01   1.4921554e-01   1.5270859e-01   3.6682511e-02  -1.4997514e-03   1.6995443e-01  -1.1410846e-01  -1.8951717e-01  -1.9391800e-01   3.6898652e-02   7.5073633e-02  -2.9656778e-01  -2.0244394e-01  -2.1821800e-01  -3.8065433e-01  -1.7820977e-01  -4.3776390e-01  -3.4659989e-01  -4.8872627e-01   5.8945692e-01   2.0732934e-01   2.7331979e-01  -2.1004763e-02  -2.5172573e-01  -4.1948040e-01  -9.8971507e-03  -1.1891366e-01  -2.8144100e-01  -4.5236279e-01  -4.4602623e-02  -1.8369442e-01   4.4090838e-02  -4.7756375e-02  -1.5130253e-02  -2.1820473e-01  -2.9262977e-01  -2.3694437e-01   1.4470552e-01  -1.7907253e-01   4.7322733e-01   2.1255728e-01   3.1782687e-01   3.8011983e-01  -2.1679907e-01  -2.0657166e-01  -4.4883931e-01  -1.9148797e-01  -2.5391281e-01  -1.2729830e-01   1.3021737e-02   1.2423553e-01   2.3693589e-02  -1.8890457e-02  -5.1873294e-01  -3.3290907e-01  -1.6844078e-01  -5.3698757e-02  -2.5772121e-01  -1.1423069e-01   2.0458327e-01   2.6691456e-01  -1.4621201e-01  -2.6604546e-01   1.3893504e-01   9.5638445e-03   1.5509112e-01  -3.4948342e-01  -3.4555153e-01  -2.2593580e-02   1.7816861e-01   7.9755856e-02
  -6.6596115e-01  -6.0473415e-01   6.6576566e-01   6.4801348e-01   3.4329842e-02   3.9369249e-01   3.6786717e-01   8.4826269e-02  -1.9470480e-01  -3.0017292e-03  -5.0223496e-01  -2.8476089e-01  -5.2360340e-01  -3.9869952e-01  -2.9805203e-01  -1.9186045e-01  -4.7230511e-01  -5.8026582e-01  -5.7755492e-01  -6.3604414e-01   1.2356718e-01   2.2418935e-01   7.1015938e-01   7.6390847e-01   7.5718086e-01   1.0000000e+00   2.9567917e-01   3.4390728e-01  -4.5307558e-01  -5.6723866e-01   7.6200766e-01   7.3101335e-01  -4.6046701e-02  -8.3713371e-02   7.9531058e-01   7.7900786e-01   3.0494189e-01   3.8354099e-01   2.5781469e-01   4.7360168e-01   2.4051190e-01   8.6016684e-02   2.2348123e-01   1.5740486e-01   4.5386154e-01   3.2510942e-01  -1.1991368e-01  -8.4423387e-02  -2.4058725e-01  -3.2115717e-01   7.9906257e-03  -3.6839960e-01  -3.8176229e-01  -3.7265648e-01  -5.0977388e-04  -3.3716296e-02  -4.2109378e-01  -4.1858830e-01  -4.5713424e-01  -3.8831707e-01  -3.0828387e-01  -2.3787174e-01  -3.2956087e-01  -5.0391962e-01   7.4774236e-01   6.2402759e-01   5.0923295e-01   4.0403495e-01  -3.2436286e-01  -3.6195784e-01   1.0199521e-01  -9.3300101e-02  -3.1276446e-01  -5.2954344e-01  -1.2384949e-02  -2.5887215e-01   8.7929597e-02   7.0991204e-02  -1.4113192e-01  -3.3569602e-01  -4.4868040e-01  -4.3398862e-01  -2.0452593e-02  -3.0315466e-01   6.7339894e-01   6.5597976e-01   4.0938639e-01   4.2381155e-01   6.6500691e-02   3.0801072e-01  -3.7083808e-01  -2.3520523e-01  -1.8826261e-02  -1.3272439e-01  -7.7920016e-02   8.9412388e-02  -4.2399358e-02  -6.5028922e-02  -6.0538765e-01  -5.2246525e-01   1.4678598e-02   4.0943032e-02  -1.8972388e-01  -1.8464259e-01   2.4602209e-01   2.3921448e-01  -1.8636205e-02  -5.1702947e-02   2.8650583e-02  -4.0536344e-02   8.9889078e-02  -4.3046283e-01  -5.0324685e-01  -1.8866351e-01   1.7133442e-01  -1.6050965e-02
   2.1449360e-01   2.4805154e-01   3.1154549e-01   6.1043172e-03   7.9090145e-01   3.8441563e-01   5.2992340e-02  -3.1266854e-01   1.8845186e-02  -3.0036377e-01  -1.0792174e-01  -2.6825863e-01  -2.0684780e-02  -1.6017336e-01  -6.0459344e-02  -1.5011908e-01   1.4336066e-01   6.9615050e-02   1.3293336e-01   7.1629296e-02   8.8432827e-01   7.7043190e-01  -1.1132915e-01  -1.2917035e-01   5.4476610e-01   2.9567917e-01   1.0000000e+00   9.2106889e-01   2.7326491e-02  -1.9510751e-02   8.1592805e-02  -3.0878627e-02   8.0029052e-02  -5.5487639e-02   6.6233906e-02   1.4674405e-02   2.1033856e-01   7.4482068e-02   6.8520328e-01   5.2125225e-01   2.9763855e-01   3.1587055e-01   3.4423242e-02   1.0340048e-01   2.1216418e-01   1.6466153e-01   7.2873327e-02   2.0992805e-01   1.4694966e-01   1.6031746e-01   1.2438498e-01   1.7795989e-01  -1.3569360e-02  -3.3415652e-02   3.8254378e-01   3.0914181e-01   3.1394582e-01   2.7718798e-01   1.4816870e-01  -9.6294061e-02   7.2710842e-02  -2.7540595e-01   9.0707827e-02  -2.5254559e-02   1.5901712e-01  -1.5376164e-01  -2.6434010e-02  -2.3045317e-01   7.3161988e-02  -6.9380972e-02  -2.8398104e-02  -2.7003318e-01   6.4576883e-02   1.3084558e-01   6.8022650e-02   1.6215454e-01  -4.8210308e-02  -1.2148648e-01   3.3515025e-01   8.0906572e-02   3.2113513e-01   1.8933670e-01   1.3058999e-03   1.0193428e-01   1.0428177e-01  -1.0155990e-01   4.9453445e-01   4.6197811e-01  -2.5776043e-01  -3.5555018e-01  -5.4196890e-01  -2.9864307e-01  -5.5219208e-01  -4.2257247e-01   1.6620820e-01   1.9044504e-01   2.0234635e-01   1.4820321e-01  -2.1137845e-01  -6.3918597e-02  -4.3948509e-01  -4.4519299e-01  -4.7978943e-01  -1.8162819e-01  -2.0407412e-01  -1.6921470e-01  -3.6088988e-01  -2.5558002e-01   7.2735996e-02   1.8873476e-01   1.0239282e-01  -1.5407033e-01  -2.6223570e-01  -2.7599280e-01  -1.5613284e-01  -4.5834852e-02
   1.3455732e-01   1.8930936e-01   2.2122327e-01   9.9024083e-02   7.1559916e-01   5.4901412e-01  -2.3067014e-02  -1.7563922e-01  -1.1060787e-01  -2.3514114e-01  -2.0142848e-01  -2.0402965e-01  -1.6541299e-01  -1.5417503e-01  -1.8735186e-01  -1.3119691e-01   1.0429010e-01   5.4358136e-02   8.0857675e-02   5.0402370e-02   8.7778615e-01   8.2901302e-01  -9.7995866e-02  -1.7542452e-02   4.3126815e-01   3.4390728e-01   9.2106889e-01   1.0000000e+00   1.1248910e-02  -7.3459875e-03   9.9931897e-02   8.8232957e-02   5.4381978e-02  -6.8004732e-02   6.4733670e-02   6.3335541e-02   1.8890763e-01   1.3561233e-01   6.5689664e-01   5.1037711e-01   2.9134694e-01   2.9409879e-01  -3.0725937e-02   1.1482105e-01   2.2770766e-01   2.1257965e-01  -3.6023725e-02   1.8054577e-01   1.0761821e-01   7.5907753e-02   6.8918881e-02   9.8514883e-02  -8.6521799e-02  -6.4998365e-02   3.6097021e-01   2.9814741e-01   2.9208410e-01   2.3136685e-01   5.7146987e-02  -8.8600630e-02  -7.8128316e-03  -1.9097895e-01   8.1694397e-02  -2.3603164e-02   1.1995032e-01  -4.5451156e-02  -3.4368625e-02  -1.2092326e-01   9.7010471e-02  -4.7910537e-02   1.1703436e-02  -2.5981063e-01   3.0302983e-02   1.2306296e-01   3.0506966e-02   9.3151972e-02  -8.6575972e-02  -1.4711456e-01   3.1388362e-01   2.6001513e-02   3.0929970e-01   1.1900346e-01  -7.8066309e-02   5.9567072e-02   5.5481420e-02   1.0299849e-02   4.9390323e-01   4.7926539e-01  -2.4567112e-01  -1.9437864e-01  -4.6276186e-01  -2.4034432e-01  -4.9923943e-01  -4.2842578e-01   2.0286899e-01   2.2515449e-01   2.1291938e-01   1.7089719e-01  -1.8831957e-01  -4.5750190e-02  -3.8636493e-01  -4.3841329e-01  -4.5461328e-01  -2.1084606e-01  -1.7587457e-01  -1.9480991e-01  -3.0126242e-01  -1.9484747e-01   5.9925993e-02   2.4440275e-01   1.0444628e-01  -1.1550994e-01  -2.5823373e-01  -3.1716773e-01  -1.4068728e-01  -7.8734035e-02
   3.6902364e-01   2.8396870e-01  -3.7107194e-01  -4.8270033e-01   1.8417461e-01   4.0114003e-03  -1.9172975e-01  -2.2528141e-01   1.9818178e-01   3.2490237e-02   4.3018099e-01   3.0445530e-01   4.5677424e-01   2.8588997e-01   3.7381720e-01   3.4310108e-01   5.1126373e-01   3.5953127e-01   3.5757180e-01   3.4164560e-01   6.3376106e-02  -2.2847854e-02  -3.6848709e-01  -4.2997301e-01  -2.6343194e-01  -4.5307558e-01   2.7326491e-02   1.1248910e-02   1.0000000e+00   8.4038383e-01  -1.9098718e-01  -2.9935122e-01  -1.8939867e-01  -9.3856993e-02  -4.4559837e-01  -5.7862031e-01  -3.7671513e-01  -3.1383395e-01  -1.7393428e-01  -3.9991523e-01  -4.0344447e-01  -1.0703767e-01  -2.1233112e-01  -2.3236995e-01  -2.5272433e-01  -3.0286562e-01  -2.8071765e-01  -2.3121236e-01   2.4218956e-01   8.7658700e-02   3.7173568e-03   1.7960718e-01  -1.5422500e-02   1.2773486e-01  -2.6262010e-01  -2.2374537e-01   1.2812783e-01   1.1852243e-01   2.9239674e-01   7.2472571e-02   2.6502688e-01   2.5762699e-02   3.0813400e-01   2.0906145e-01  -3.0638094e-01  -3.7448881e-01  -3.7217800e-01  -4.7453582e-01   2.4553072e-01   2.4620234e-01  -2.8345756e-01  -1.4324299e-01   4.7776485e-01   4.3240274e-01   1.8280175e-01   1.5254741e-01  -3.7906130e-01  -4.3680410e-01   2.9653050e-01   4.3779946e-01   5.1227689e-01   3.0677215e-01  -1.6219726e-01   2.6400891e-01  -3.3967450e-01  -3.7819350e-01  -4.4387124e-01  -3.3908367e-01  -1.8582455e-01  -3.1282398e-01   1.5025448e-01   9.6911016e-02  -1.1992295e-01   1.1481152e-03   5.0834929e-01   4.8997812e-01   3.1876489e-01   3.4591912e-01   2.6518421e-01   2.9456221e-01  -1.6474636e-01  -8.9549757e-02   4.8273175e-02   1.1746987e-01  -1.9453488e-01  -1.9818478e-01  -2.0348886e-01   1.2456175e-01   4.0384633e-01   4.7841628e-01  -2.8375259e-03   4.0599797e-01   3.7838247e-01   3.2948162e-01   1.6672263e-02  -4.9148991e-02
   4.4896440e-01   4.3328224e-01  -5.2385096e-01  -5.7033676e-01   1.6486243e-01  -4.0619844e-03  -3.7999843e-01  -2.1978356e-01   9.1068160e-02   1.3930441e-01   2.7725861e-01   3.2663568e-01   2.8891259e-01   2.8910594e-01   2.2830874e-01   3.7071425e-01   6.1857112e-01   5.4609493e-01   3.4603443e-01   4.4463721e-01   7.2043314e-02   2.6135091e-02  -4.8179140e-01  -5.0333110e-01  -4.3586245e-01  -5.6723866e-01  -1.9510751e-02  -7.3459875e-03   8.4038383e-01   1.0000000e+00  -3.4159560e-01  -3.6918204e-01  -1.1746999e-01  -3.0510697e-02  -5.7375170e-01  -6.4329565e-01  -3.7132942e-01  -3.3925775e-01  -1.2858445e-01  -3.8136422e-01  -2.7054070e-01   3.0841862e-02  -3.4596318e-01  -2.0705847e-01  -2.3458853e-01  -1.7212542e-01  -2.3112744e-01  -1.0782287e-01   2.5599854e-01   1.8671204e-01  -4.4269273e-02   2.5138274e-01   1.1355274e-01   2.2490790e-01  -1.2574842e-01  -8.3134288e-02   3.3680766e-01   3.1419229e-01   2.6519883e-01   1.5255600e-01   2.2662761e-01   1.2574868e-01   4.0714791e-01   3.9729189e-01  -4.6655596e-01  -4.4852288e-01  -4.9558722e-01  -4.9254719e-01   3.0388532e-01   3.2252926e-01  -2.8197601e-01  -1.6028020e-01   3.9014380e-01   5.9084055e-01   1.1757065e-01   2.1042997e-01  -4.2746928e-01  -3.9466057e-01   3.8433596e-01   5.9247709e-01   6.8074263e-01   5.3764330e-01  -1.6522805e-01   3.9735745e-01  -4.0743084e-01  -3.9895742e-01  -3.6283386e-01  -2.9003829e-01  -9.0645876e-02  -2.4128643e-01   1.5859878e-01  -4.5894022e-03  -1.9349203e-01  -1.1550853e-01   3.9245567e-01   3.6807650e-01   2.8803336e-01   3.4381128e-01   4.0485651e-01   4.2521499e-01  -1.2791994e-01  -2.2446924e-01   4.3391147e-02   9.0428970e-02  -2.2892599e-01  -2.5354491e-01  -2.1627948e-01   7.0785947e-03   2.2902972e-01   3.7229907e-01  -7.1176802e-02   4.4517231e-01   3.7184955e-01   2.4966426e-01  -3.9746745e-02  -4.8705467e-02
  -6.4858993e-01  -5.5700308e-01   6.9771698e-01   5.5126672e-01  -1.6507130e-01   1.3663246e-01   4.3310070e-01   1.1589300e-01  -1.5375654e-01   1.0231708e-01  -3.5327189e-01  -1.9898523e-01  -4.4521235e-01  -3.4728223e-01  -1.8967821e-01  -7.7799332e-02  -3.1875357e-01  -4.9722343e-01  -4.7827686e-01  -4.9539197e-01  -9.4951547e-02  -1.7141361e-02   8.2211215e-01   7.5662086e-01   5.8989935e-01   7.6200766e-01   8.1592805e-02   9.9931897e-02  -1.9098718e-01  -3.4159560e-01   1.0000000e+00   8.6765612e-01  -2.6875708e-02   6.5732733e-02   7.5140968e-01   6.1717254e-01   7.9476469e-02   2.8559356e-01  -3.5851559e-02   1.1550485e-01  -1.0371906e-02  -1.1711462e-01   1.3701936e-02  -1.4566274e-01   3.2057726e-01   2.7683602e-01  -3.0496578e-01  -2.8822128e-01  -1.7240220e-01  -2.0317837e-01  -1.0039112e-01  -3.4435504e-01  -3.8020238e-01  -3.0713313e-01  -1.5192768e-01  -1.9489986e-01  -4.6733829e-01  -3.4541774e-01  -4.4409840e-01  -3.5881495e-01  -2.8823221e-01  -2.1410910e-01  -2.7496909e-01  -4.1019961e-01   7.4805755e-01   5.4325261e-01   3.7084315e-01   2.6992685e-01  -2.2019936e-01  -2.3957057e-01   1.6393678e-01   2.0693551e-02  -1.2468088e-01  -4.6272981e-01   4.7756529e-02  -1.5003300e-01   3.2846115e-02  -4.0289066e-02  -2.0533690e-01  -3.4193014e-01  -4.4508117e-01  -4.8283191e-01  -1.9713163e-02  -2.7004402e-01   6.0656575e-01   5.4048488e-01   1.3325308e-01   2.5278195e-01   1.6729989e-01   3.2620138e-01  -1.8861767e-01  -8.2349892e-02   1.3047110e-01   8.2204431e-02   9.1987016e-02   1.8595176e-01   7.0562573e-02   7.4674811e-02  -3.7023764e-01  -2.8937852e-01   6.2050787e-03   2.2157647e-01  -9.0969888e-02  -1.3185225e-01   1.2992265e-01   2.1265715e-01  -3.0590226e-02   4.3517145e-02   1.2528349e-01   9.0536999e-02   7.0659503e-02  -1.8725280e-01  -2.5564065e-01  -5.9735852e-02   1.4537471e-01  -1.2797953e-01
  -6.9733592e-01  -6.2585002e-01   4.6268580e-01   6.7372510e-01  -3.0140794e-01   2.5986324e-01   2.4523220e-01   3.7153438e-01  -3.7882704e-01   2.1931070e-01  -4.3166938e-01  -1.8367070e-02  -5.7943537e-01  -2.0879951e-01  -4.0997063e-01   2.1433635e-02  -3.2555126e-01  -4.6420094e-01  -5.8362873e-01  -5.5182506e-01  -1.1320738e-01   3.3377238e-02   7.0000630e-01   8.0991436e-01   3.5035852e-01   7.3101335e-01  -3.0878627e-02   8.8232957e-02  -2.9935122e-01  -3.6918204e-01   8.6765612e-01   1.0000000e+00   8.5392708e-02   2.0162986e-01   6.7701203e-01   6.9211335e-01   2.0454655e-01   4.2057011e-01   6.5589052e-02   2.5197611e-01   1.5175880e-01   5.3135734e-02  -7.3993898e-02  -1.1658754e-01   2.2615873e-01   2.9567004e-01  -3.4332566e-01  -3.0474469e-01  -2.4202538e-01  -3.5552795e-01  -1.0805838e-01  -4.1712607e-01  -4.3819893e-01  -4.0185784e-01  -6.2584897e-02  -1.5671669e-01  -3.8987994e-01  -3.5976757e-01  -4.2593520e-01  -1.9215821e-01  -2.2670376e-01   8.5376652e-02  -1.5749174e-01  -2.8504376e-01   6.3953710e-01   7.1502854e-01   4.2289470e-01   5.0266169e-01  -2.4987454e-01  -1.4820595e-01   2.5833992e-01   1.6278852e-02  -1.1278343e-01  -4.1740959e-01   5.7430213e-02  -1.5626005e-01   1.5601799e-01   1.2598886e-01  -1.5971841e-01  -3.5684804e-01  -3.8296903e-01  -4.5442355e-01  -1.3495024e-01  -2.5573439e-01   5.2696584e-01   7.1018409e-01   1.8366637e-01   3.0174043e-01   2.6820303e-01   5.7330754e-01  -1.9007530e-01  -1.8915464e-01   1.9103895e-01  -4.6022818e-02  -3.4397385e-02   7.8131269e-02   1.0653596e-02   1.6458863e-02  -3.8323619e-01  -3.6241366e-01   1.1507414e-01   1.3094985e-01  -5.5440317e-02  -1.6703572e-01   1.4352604e-01   1.1008600e-01   3.7627360e-02   1.1923343e-01  -1.9908466e-02   5.2711214e-03   5.3456423e-02  -2.5753188e-01  -3.8138055e-01  -1.9123974e-01   1.1235108e-01  -1.0681474e-01
   1.9166908e-01   1.2519441e-01   5.4125382e-02   2.7755740e-01  -9.6631643e-02  -1.3144292e-01   5.0796603e-02   3.2446055e-01  -5.6148110e-02  -1.1958493e-01   1.6369284e-01   1.4979131e-01   6.4415731e-02   3.2369509e-01  -1.6664910e-01  -7.9017729e-02   3.1704513e-01   3.7294026e-01   1.0292527e-01   2.2522568e-01   1.6257477e-01   1.5478454e-01  -4.0531883e-02   3.1610885e-02  -1.0159793e-01  -4.6046701e-02   8.0029052e-02   5.4381978e-02  -1.8939867e-01  -1.1746999e-01  -2.6875708e-02   8.5392708e-02   1.0000000e+00   8.8146755e-01   1.0830524e-01   2.2544304e-01  -2.1031978e-03   1.6953077e-01   1.0597599e-01   1.4291061e-01   2.7872066e-01   3.1550383e-01  -1.8068238e-01  -4.1519687e-02  -1.3905108e-01   7.2962739e-02  -5.2861356e-02   3.1442567e-03  -5.5965779e-02  -4.0035561e-02   7.2761825e-02   1.2842350e-01  -2.4603395e-02  -1.3632680e-01   5.5949049e-02   4.7602888e-02   4.7487731e-01   3.5259316e-01   2.6276566e-01   2.6478765e-01   4.2985631e-01   4.4429522e-01   4.5491959e-01   5.1068270e-01  -3.8347613e-03   2.0015306e-01   4.1449072e-01   4.1814191e-01   1.4396225e-01   3.5863323e-01   9.2605128e-02  -1.8569781e-01   2.1722433e-01   3.5473487e-01   3.4761313e-01   4.8783469e-01   5.3946739e-01   4.7814687e-01   2.7957655e-01   2.5966067e-02   2.1001763e-01   1.6130556e-01  -1.6256501e-01  -1.1413437e-02  -1.9036373e-01   7.4372074e-02   2.2109283e-01   2.8757574e-01   3.9640994e-02   1.1968603e-01  -3.6901845e-01  -3.6772093e-01   8.6659982e-03  -1.3866687e-01  -2.7549169e-01  -4.2837384e-01  -9.9114576e-02  -1.9094165e-01  -1.9465251e-01  -2.4569828e-01   2.3354069e-02  -1.6082699e-02  -1.1996558e-01  -2.0860338e-01  -3.9515099e-01  -4.3049950e-01  -1.5412082e-01  -8.6973735e-02  -4.8475690e-01  -2.2884004e-01  -3.0097234e-02  -3.4302599e-01  -3.7457717e-01  -4.3753519e-01  -5.8239264e-01  -3.9360470e-01
   1.4018125e-01   1.3714242e-01  -4.7945924e-03   2.9610505e-01  -1.8912251e-01  -1.3652179e-01   2.8203464e-02   4.1112942e-01  -1.3465926e-01  -1.3234162e-02   8.4057453e-02   2.0681598e-01  -2.3150142e-02   3.1864913e-01  -1.4725444e-01   4.2475418e-02   2.7648531e-01   3.3255775e-01   8.7233959e-02   2.3025068e-01   5.4945875e-02   7.6149528e-02   2.0034740e-02   8.6843152e-02  -1.7897178e-01  -8.3713371e-02  -5.5487639e-02  -6.8004732e-02  -9.3856993e-02  -3.0510697e-02   6.5732733e-02   2.0162986e-01   8.8146755e-01   1.0000000e+00   8.3749022e-02   1.8237933e-01  -5.4321800e-03   1.7709186e-01  -3.4260440e-02   7.7535052e-02   2.5993303e-01   2.9718123e-01  -2.3249921e-01  -1.1300415e-01  -1.0081896e-01   1.3053806e-01  -8.4780631e-02  -9.5156797e-02  -3.6347683e-02  -4.8795355e-02  -1.0795774e-02   6.5461006e-02   3.1306081e-03  -8.2619731e-02   2.0929528e-04   1.6628562e-02   4.0413867e-01   3.2703896e-01   1.7055802e-01   3.3789741e-01   3.3147232e-01   5.2872794e-01   4.1894369e-01   4.8883986e-01  -1.3636291e-02   2.1570013e-01   3.3272521e-01   4.1534673e-01   1.5414378e-01   3.2051597e-01   1.4313936e-01  -1.2562282e-01   2.1157108e-01   3.5996045e-01   2.8425486e-01   3.9889469e-01   5.2036672e-01   4.7385810e-01   1.8043790e-01   9.3851478e-03   2.0189059e-01   1.9807901e-01  -8.3225305e-02   9.8810969e-02  -1.6981849e-01   1.1457703e-01   6.9613938e-02   1.8596172e-01   1.2887355e-01   1.9407357e-01  -2.6614401e-01  -2.7217156e-01   7.7234923e-02  -7.2782565e-02  -3.5507533e-01  -4.3303522e-01  -1.9217223e-01  -2.5639987e-01  -8.1965068e-02  -1.2692230e-01   2.0443745e-02   2.0712274e-02  -8.8650955e-02  -1.9504555e-01  -3.3828970e-01  -3.5703312e-01  -2.5325642e-02  -8.1941299e-02  -4.4750535e-01  -3.3726587e-01  -1.7211400e-01  -2.6886143e-01  -2.4987991e-01  -3.5448063e-01  -5.0635278e-01  -2.3994718e-01
  -6.1861472e-01  -6.5618228e-01   7.3668971e-01   6.3494783e-01  -2.3864048e-01   4.0810463e-02   4.9577290e-01   1.0063474e-01  -1.6628414e-01  -4.8984222e-02  -3.0259453e-01  -2.5783492e-01  -4.1961220e-01  -3.9032949e-01  -2.8676152e-01  -2.6737540e-01  -3.5802004e-01  -4.2829100e-01  -5.0226394e-01  -5.0825926e-01  -1.0588286e-01  -1.2198358e-01   7.8052260e-01   8.0100441e-01   5.5302649e-01   7.9531058e-01   6.6233906e-02   6.4733670e-02  -4.4559837e-01  -5.7375170e-01   7.5140968e-01   6.7701203e-01   1.0830524e-01   8.3749022e-02   1.0000000e+00   9.1341324e-01   1.3582662e-01   1.3463452e-01  -1.5531678e-04   1.5187755e-01   8.0292777e-02  -4.0310780e-02   1.4122516e-01  -3.0911173e-02   3.4131067e-01   2.5610960e-01  -2.7028413e-01  -2.5478922e-01  -3.6618840e-01  -3.2947339e-01  -6.7978573e-02  -4.1610655e-01  -4.1280155e-01  -3.2834983e-01  -1.3845565e-01  -1.8110350e-01  -3.7409287e-01  -3.6601996e-01  -3.9115344e-01  -3.9225263e-01  -2.7343395e-01  -2.5634684e-01  -3.4239007e-01  -4.4169089e-01   7.6541493e-01   6.2403160e-01   7.1714151e-01   5.4693906e-01  -2.5748835e-01  -2.0727693e-01   2.0235499e-01   4.0849709e-03  -1.3530501e-01  -4.6623720e-01   1.2018010e-01  -9.9669047e-02   1.9859880e-01   1.7666932e-01  -2.1803702e-01  -3.3012321e-01  -5.6006968e-01  -4.8831807e-01  -8.2836261e-02  -5.0531413e-01   6.8534847e-01   6.4232955e-01   2.8321503e-01   2.2239928e-01   2.5710650e-01   3.9996222e-01  -2.5817749e-01  -9.9925299e-02   2.0603945e-01   8.8220039e-02  -3.6385244e-02   4.3976122e-02  -2.8045828e-02  -5.0974572e-02  -4.7033750e-01  -4.2377340e-01   5.5460777e-02   3.0179618e-01  -5.3585716e-02  -2.2462652e-02   1.6279265e-01   2.6667763e-01   1.7250540e-02   7.1222991e-02  -6.5117839e-02  -8.5108226e-03   1.0335039e-01  -3.1856220e-01  -3.4548744e-01  -9.1218839e-02   1.2814089e-01  -1.7158049e-01
  -6.3819629e-01  -6.5741224e-01   5.9160317e-01   7.3368296e-01  -2.8395948e-01   1.4219225e-01   3.9159294e-01   3.0408503e-01  -2.2948119e-01   3.3358627e-02  -3.8915804e-01  -1.2635160e-01  -4.7849584e-01  -2.7129936e-01  -4.0574203e-01  -2.0807748e-01  -4.0720047e-01  -4.3354945e-01  -5.6204174e-01  -5.5304546e-01  -1.0267803e-01  -5.7643859e-02   6.7116306e-01   8.1148409e-01   4.4283321e-01   7.7900786e-01   1.4674405e-02   6.3335541e-02  -5.7862031e-01  -6.4329565e-01   6.1717254e-01   6.9211335e-01   2.2544304e-01   1.8237933e-01   9.1341324e-01   1.0000000e+00   2.0841476e-01   2.4191663e-01   6.2394718e-02   3.1086324e-01   1.8212509e-01   8.2231235e-02   1.9414245e-01   1.0939918e-01   3.8147803e-01   3.4626155e-01  -1.8680922e-01  -1.5732380e-01  -4.0912421e-01  -3.6279902e-01  -7.8579801e-03  -4.1775059e-01  -4.0994729e-01  -3.6096751e-01  -5.8935012e-02  -7.5584560e-02  -3.1531817e-01  -3.8655517e-01  -3.6229879e-01  -2.3965699e-01  -2.2296473e-01  -3.4047742e-02  -3.1595820e-01  -3.9978834e-01   6.9583207e-01   7.5544290e-01   7.5584014e-01   7.1522331e-01  -2.9597007e-01  -1.6217604e-01   2.3388463e-01  -6.4316481e-02  -1.7421425e-01  -4.4985526e-01   1.2029240e-01  -9.2377040e-02   2.9958910e-01   3.0597474e-01  -1.6549222e-01  -3.2760218e-01  -5.4174516e-01  -4.6936890e-01  -1.7036992e-01  -4.7822018e-01   5.9392187e-01   7.5158355e-01   3.5137889e-01   2.8624696e-01   2.4690655e-01   5.3312423e-01  -2.5903190e-01  -2.2304973e-01   2.2892603e-01  -4.7200923e-02  -1.8843856e-01  -8.8632326e-02  -1.3486690e-01  -1.5695943e-01  -5.0446679e-01  -4.8602319e-01   1.3525891e-01   1.9347119e-01  -8.1684791e-03  -9.2773696e-02   2.1296256e-01   2.0813494e-01   6.8974712e-02   6.3753391e-02  -1.5744857e-01  -1.1601402e-01   8.2693230e-02  -4.4318534e-01  -4.6799519e-01  -1.8889773e-01   1.0553063e-01  -1.1889507e-01
  -1.5317184e-01  -2.4094308e-01   1.7646350e-01   2.1687141e-01   9.3812688e-02   7.9218054e-02   1.1197792e-01  -1.0804001e-02  -1.5197395e-01  -5.8260331e-02  -1.6414452e-01  -1.2065699e-01  -1.6340563e-01  -1.7992458e-01   7.7665981e-02   9.7288385e-02  -4.0323791e-01  -3.4654769e-01  -1.4671897e-01  -2.7014804e-01   2.0636394e-01   2.9679187e-01   1.5140257e-01   1.6735910e-01   2.1415347e-01   3.0494189e-01   2.1033856e-01   1.8890763e-01  -3.7671513e-01  -3.7132942e-01   7.9476469e-02   2.0454655e-01  -2.1031978e-03  -5.4321800e-03   1.3582662e-01   2.0841476e-01   1.0000000e+00   6.2027685e-01   6.0569463e-01   6.3640537e-01   6.9270084e-01   4.1505343e-01   9.6866776e-02  -3.1838062e-03  -8.5721927e-02  -2.6330090e-02   2.9006208e-01  -5.0489024e-02  -3.0014717e-01  -2.6782280e-01  -2.1921079e-01  -3.4191743e-01  -1.1755718e-01  -2.7529433e-01   2.8224988e-01   1.1017309e-01  -1.6399610e-01  -2.7428242e-01  -1.2970696e-01  -2.4666207e-01  -4.9920675e-02  -2.9570335e-02  -2.8801016e-02  -1.6856350e-01   1.7320964e-01   5.8085074e-02   1.4570635e-02   1.3005797e-02  -3.8654890e-01  -3.8334298e-01   4.2375244e-01   3.5658228e-01  -1.3411010e-01  -1.7083040e-01  -2.8097659e-02  -4.0303691e-02   5.0609131e-01   5.6042653e-01  -8.8717707e-02  -2.1434139e-01  -1.3894871e-01  -1.2274751e-01   4.9052589e-01   2.2950234e-01   2.1037247e-01   1.2481490e-01   4.0290499e-01   4.2203784e-01   1.7758301e-01   2.6878646e-02  -2.7216676e-01  -3.0921183e-02  -9.9255718e-02  -1.0126989e-01  -4.5560240e-01  -3.7023335e-01  -2.1717335e-01  -2.8740310e-01  -2.3509658e-01  -2.4522647e-01   5.2012847e-02  -1.9233503e-01  -2.2837676e-01  -1.1533293e-01   1.0029642e-01   9.2212867e-02   9.7255333e-02  -9.2286122e-02  -3.0935279e-01  -3.7522567e-01  -3.2496627e-02  -2.5636717e-01  -2.4747154e-01  -2.4168211e-01  -3.4521186e-02   2.3090698e-01
  -2.8742045e-01  -2.4566865e-01   1.5009615e-01   3.0200645e-01  -8.5175549e-02   1.6610563e-01   7.4974757e-03   1.6879558e-01  -2.9963240e-01   3.1724155e-02  -2.2846688e-01  -1.5823872e-02  -2.8161581e-01  -3.3625873e-02  -7.7219046e-02   7.6719237e-02  -3.0793091e-01  -2.4488858e-01  -2.8665801e-01  -3.4236278e-01   9.1267814e-02   3.0124462e-01   2.7506001e-01   3.4832834e-01   1.8112687e-01   3.8354099e-01   7.4482068e-02   1.3561233e-01  -3.1383395e-01  -3.3925775e-01   2.8559356e-01   4.2057011e-01   1.6953077e-01   1.7709186e-01   1.3463452e-01   2.4191663e-01   6.2027685e-01   1.0000000e+00   3.6704957e-01   5.9365924e-01   5.7075809e-01   4.3583637e-01   2.6692646e-03  -2.0352312e-02   5.9132398e-02   6.7634667e-02   1.2840543e-01  -2.2391791e-02  -2.2071627e-01  -2.5000121e-01  -1.6148555e-01  -2.2851057e-01  -5.1204361e-02  -2.4049384e-01   2.0917865e-01   1.5202074e-01  -1.0327394e-01  -1.2805587e-01  -2.2022972e-01  -6.4683115e-02  -2.1177069e-02   1.7634631e-01   1.1451501e-01   1.0969525e-02   2.0390690e-01   2.3583940e-01   6.4681123e-02   1.6463858e-01  -2.6034709e-01  -1.5794965e-01   1.2926270e-01   9.0614025e-02  -2.3013927e-01  -1.3553187e-01  -2.0823248e-02  -4.5433107e-02   3.0322831e-01   3.3814423e-01  -1.7546382e-01  -2.8053641e-01  -1.4492015e-01  -2.1706484e-01   2.2518145e-01   1.0194166e-01   1.7764660e-01   2.6142063e-01   3.6451504e-01   4.0478659e-01   1.3142981e-01   2.5602979e-01  -2.8036409e-01  -1.8498920e-01  -3.3043435e-02  -1.8906618e-01  -3.6229671e-01  -3.0081736e-01  -1.5055886e-01  -1.7478776e-01  -2.2691756e-01  -2.8262526e-01   1.6354334e-01  -1.4172561e-01  -1.9986149e-01  -2.4589722e-01  -4.1948036e-02  -9.5080931e-02   8.4577506e-02  -2.0469378e-01  -2.7620308e-01  -2.6694116e-01  -1.3303316e-02  -3.0175932e-01  -3.7028636e-01  -3.2058312e-01  -1.6539774e-01   3.7733696e-04
   1.0882574e-01   5.8696711e-02   1.6169701e-01   7.8892652e-02   5.3158075e-01   3.8830587e-01  -2.0649221e-02  -9.1529324e-02  -1.3060414e-01  -2.1598165e-01  -1.4076978e-01  -2.3928373e-02  -6.0733926e-02   1.8680176e-02  -1.3612372e-01   3.7005289e-02  -1.3032341e-01  -1.5230904e-01  -3.0830592e-02  -1.6112297e-01   6.7697490e-01   6.8596061e-01  -1.4253735e-01  -6.7828540e-02   3.4592806e-01   2.5781469e-01   6.8520328e-01   6.5689664e-01  -1.7393428e-01  -1.2858445e-01  -3.5851559e-02   6.5589052e-02   1.0597599e-01  -3.4260440e-02  -1.5531678e-04   6.2394718e-02   6.0569463e-01   3.6704957e-01   1.0000000e+00   7.7611637e-01   6.2098111e-01   5.4440022e-01   3.3736488e-02   1.0339286e-01  -1.4506854e-02   4.6603639e-02   1.3389926e-01   1.3910352e-01  -6.0393850e-02  -4.3692668e-02   3.5286096e-02  -5.1799225e-02  -9.7718305e-02  -2.2441810e-01   4.7385260e-01   3.2518360e-01   1.8468629e-01   8.6899484e-02   1.0839769e-01  -1.2275979e-01   1.3079896e-01   1.1436739e-02   7.4169351e-02  -3.3961492e-02   8.1380939e-02  -3.7060158e-02  -3.9070895e-02  -1.2300310e-01  -1.8999353e-01  -2.1307894e-01   8.5403392e-02  -1.2974313e-01   1.7093545e-02   5.1407556e-02   7.9950438e-02   1.5497487e-01   2.1173709e-01   1.4582677e-01   2.7726726e-01  -7.8601759e-02   1.7243771e-01   4.2721049e-02   1.4553770e-01   2.3240739e-01   1.0512159e-01   4.9213306e-02   5.9674467e-01   6.6167935e-01  -5.4970897e-02  -1.2434406e-01  -5.4759590e-01  -3.8176407e-01  -4.6530158e-01  -4.4119402e-01  -6.5090741e-02   3.3291575e-02   7.7981548e-02   7.7113553e-02  -3.0338678e-01  -2.2669488e-01  -2.4721352e-01  -4.9152465e-01  -3.8145238e-01  -2.3974405e-01  -8.6147938e-02  -1.6298533e-01  -3.0553801e-01  -2.4805848e-01  -9.5500086e-02   2.7021741e-02   7.2039052e-02  -2.5837687e-01  -3.6809975e-01  -3.4712992e-01  -1.1730735e-01   4.8918098e-02
  -7.0284259e-02  -1.0234625e-01   2.2831929e-01   3.5716573e-01   3.3806794e-01   4.0984521e-01   2.9475267e-02   1.1624108e-01  -2.0154081e-01  -7.2094857e-02  -3.5224952e-01  -9.2386607e-02  -2.3832176e-01  -7.2299214e-02  -2.3787769e-01  -2.7427779e-03  -3.0979796e-01  -3.1321228e-01  -1.8909219e-01  -3.2280482e-01   4.9526123e-01   6.4876280e-01   4.2337275e-02   1.6912787e-01   4.1371011e-01   4.7360168e-01   5.2125225e-01   5.1037711e-01  -3.9991523e-01  -3.8136422e-01   1.1550485e-01   2.5197611e-01   1.4291061e-01   7.7535052e-02   1.5187755e-01   3.1086324e-01   6.3640537e-01   5.9365924e-01   7.7611637e-01   1.0000000e+00   6.6431520e-01   6.2004739e-01   2.2357778e-01   3.0650041e-01   1.7823724e-01   2.5165623e-01   2.4984037e-01   1.9110095e-01  -1.6286466e-01  -1.1282583e-01   6.6593368e-02  -7.0490714e-02  -6.3000137e-02  -1.8011492e-01   4.5640870e-01   4.4635350e-01   5.8521859e-02  -3.6487628e-02  -7.5261195e-02  -1.7469154e-02  -1.3538457e-02   9.3646636e-02  -6.9188843e-02  -1.7966524e-01   2.1743452e-01   2.3292499e-01   1.1844181e-01   1.5485493e-01  -2.1231781e-01  -2.3956196e-01   1.3657375e-01  -1.0750712e-01  -1.3958545e-01  -8.0038112e-02   3.4852273e-02   5.2778669e-02   3.1997047e-01   3.2683309e-01   1.1666938e-01  -1.1448158e-01  -3.7081469e-02  -1.1934403e-02   9.8276069e-02   2.0149956e-01   2.0627632e-01   3.1971668e-01   5.9662779e-01   6.3072349e-01  -9.3473410e-02   5.9269765e-02  -5.3879128e-01  -4.6544178e-01  -3.8331627e-01  -5.2321691e-01  -3.3126575e-01  -1.2903498e-01  -1.8055791e-01  -1.5293926e-01  -3.9156436e-01  -3.5358856e-01  -1.1007781e-01  -4.1627036e-01  -3.6239304e-01  -3.0750519e-01   6.2217364e-02  -6.6353116e-02  -1.0372405e-01  -3.2246721e-01  -1.4506139e-01  -2.6564275e-01  -5.4024949e-02  -4.5838345e-01  -4.9138359e-01  -3.9308002e-01  -6.5512308e-02   2.0701785e-01
   3.1690707e-02   1.9300093e-02   3.3031252e-02   1.4094516e-01   9.6951595e-02   5.9007384e-02  -1.1867332e-01   2.2423925e-02  -2.9754574e-01  -1.5731098e-01  -1.9247753e-01   2.5496130e-02  -2.3719560e-01   6.1454167e-02  -2.4466035e-02   1.3756779e-01  -1.4163673e-01  -4.5943841e-02  -1.0577154e-01  -1.4732263e-01   3.8374339e-01   4.2776633e-01   3.7740556e-02   1.0948458e-01   1.1705722e-01   2.4051190e-01   2.9763855e-01   2.9134694e-01  -4.0344447e-01  -2.7054070e-01  -1.0371906e-02   1.5175880e-01   2.7872066e-01   2.5993303e-01   8.0292777e-02   1.8212509e-01   6.9270084e-01   5.7075809e-01   6.2098111e-01   6.6431520e-01   1.0000000e+00   7.2913143e-01  -1.5404583e-01  -1.1267779e-01  -1.2364543e-01   8.2721005e-02   1.9159985e-01  -2.3029709e-03  -2.8924804e-01  -1.9185969e-01  -3.3195958e-01  -1.7427802e-01   5.4440833e-02  -1.9232872e-01   3.9065705e-01   2.6345711e-01   2.5013662e-01   1.2653802e-01  -5.4589704e-02  -6.9293017e-04   8.3001597e-02   1.9749081e-01   2.0603021e-01   1.7872636e-01  -2.0025964e-02  -3.7003046e-02  -1.9765519e-02   6.2767970e-02  -2.2537070e-01  -1.9534630e-01   2.5656364e-01   9.5099813e-02  -2.5632639e-02   1.2118530e-01   1.4609542e-01   1.6031347e-01   4.5463723e-01   4.7823964e-01   5.8155204e-02  -1.6651012e-01   1.0048605e-01   1.0118944e-01   4.0194264e-01   3.6238720e-01   1.7703817e-01   9.8890595e-02   5.1938959e-01   5.4758558e-01   1.7061287e-01   9.3852667e-02  -4.6801679e-01  -3.5161810e-01  -2.6359212e-01  -3.7695494e-01  -5.9478028e-01  -4.8628360e-01  -4.1508367e-01  -4.3117161e-01  -2.7054987e-01  -3.5396309e-01  -8.8143858e-02  -4.0624420e-01  -4.3595291e-01  -3.2562525e-01  -1.2441611e-01  -2.0264548e-01  -1.2095455e-01  -3.7554452e-01  -4.5300919e-01  -5.3184738e-01  -3.0690418e-01  -4.3971358e-01  -4.9472862e-01  -4.9703812e-01  -2.8704192e-01   9.8853942e-02
   2.0479431e-01   2.3063713e-01  -1.6880884e-01   7.4597946e-02   7.7338891e-02   1.0108002e-01  -3.4238328e-01   3.8770430e-02  -3.3229886e-01  -8.3354710e-02  -1.4920301e-01   1.1188315e-01  -2.3244231e-01   1.4996490e-01  -1.6862441e-01   1.4720622e-01   1.4293323e-01   1.7408479e-01   2.7200639e-02   4.6280800e-02   4.2012385e-01   4.5085714e-01  -1.2796837e-01   2.0243843e-02   8.0507758e-03   8.6016684e-02   3.1587055e-01   2.9409879e-01  -1.0703767e-01   3.0841862e-02  -1.1711462e-01   5.3135734e-02   3.1550383e-01   2.9718123e-01  -4.0310780e-02   8.2231235e-02   4.1505343e-01   4.3583637e-01   5.4440022e-01   6.2004739e-01   7.2913143e-01   1.0000000e+00  -1.4411931e-01   8.9588722e-03  -1.0600018e-01   9.8578775e-02   5.3970660e-02   1.5916202e-02  -2.1141801e-01  -1.1452763e-01  -1.8438077e-01   2.5278373e-03   4.2465782e-02  -1.5703174e-02   3.2905414e-01   3.8096959e-01   4.0385946e-01   2.7642497e-01   3.2202664e-02   1.7583177e-01   8.7375296e-02   3.1403040e-01   2.6986026e-01   2.7472522e-01  -1.2410733e-01   4.9775381e-03  -8.2533682e-02   4.9408997e-02  -6.1533366e-02   8.0395212e-02   8.8340121e-02  -1.7580980e-01   1.9749626e-01   3.9901649e-01   2.6693824e-01   3.2888591e-01   2.5890772e-01   2.9925121e-01   3.2188935e-01   1.0215346e-01   3.5315505e-01   3.5529341e-01   8.2669940e-02   4.3065114e-01   3.5444023e-02   1.5198370e-01   4.1678408e-01   4.2102928e-01   1.5317638e-02   8.0065751e-02  -4.6123385e-01  -5.3257681e-01  -3.0423862e-01  -5.9639302e-01  -3.4249745e-01  -2.0894569e-01  -2.6675952e-01  -2.1729041e-01  -1.7305360e-01  -1.9727175e-01  -1.2480102e-01  -4.3750773e-01  -3.0761618e-01  -2.1259655e-01  -2.8960384e-02  -2.5066140e-01  -1.2924712e-01  -4.8365371e-01  -2.5490414e-01  -2.8503267e-01  -3.3746685e-01  -3.8434525e-01  -3.8679776e-01  -3.3685857e-01  -1.7063537e-01   1.1864420e-01
  -8.3192957e-02  -1.0196580e-01   2.6834209e-01   2.6777133e-01   1.5351736e-01   6.1802849e-02   2.5483739e-01   8.0235201e-02   3.1583648e-01   1.7182101e-02  -7.1683379e-02  -1.4373241e-01   1.1997753e-01  -1.9411814e-01   1.0968130e-01  -8.9575725e-02  -3.3447773e-01  -4.1632722e-01   4.0441897e-02  -2.0405114e-01  -6.2748975e-02  -3.9382290e-02   4.4771478e-02   3.0884801e-02   3.8112901e-01   2.2348123e-01   3.4423242e-02  -3.0725937e-02  -2.1233112e-01  -3.4596318e-01   1.3701936e-02  -7.3993898e-02  -1.8068238e-01  -2.3249921e-01   1.4122516e-01   1.9414245e-01   9.6866776e-02   2.6692646e-03   3.3736488e-02   2.2357778e-01  -1.5404583e-01  -1.4411931e-01   1.0000000e+00   7.7063324e-01   4.8862763e-01   2.0343808e-01   6.3615663e-01   5.1352261e-01   1.8802415e-01   1.6776400e-01   4.7926819e-01   1.3009072e-01   1.8874293e-01   1.6177697e-01   1.4794520e-01   2.8220780e-01  -2.7690533e-01  -2.9265769e-01  -3.5770844e-02  -9.3533144e-02  -1.7470029e-01  -2.4155469e-01  -6.3426788e-01  -5.6243425e-01   1.9705276e-01   1.5244820e-01   1.4194415e-01   1.2320575e-03  -1.0463230e-01  -3.2204488e-01  -1.7690573e-01  -5.5162858e-02  -2.7107545e-01  -3.7241224e-01  -1.5761627e-01  -2.2665575e-01   1.0824029e-01   4.9298996e-02  -1.5675083e-03  -1.0654653e-02  -3.0296545e-01  -9.0872389e-02   1.2406623e-01  -5.8179418e-02   1.9752662e-01   8.8231080e-02  -1.4406768e-02  -4.7519722e-02  -3.6175565e-01  -2.0508789e-01   9.2330723e-02   1.1395675e-01   1.3748771e-01   1.3365893e-01  -6.8756194e-02   7.6165170e-02  -7.5793299e-02  -4.7954494e-02  -1.3239722e-01  -1.6203145e-02   1.4383493e-01   1.3912538e-01   1.6216157e-01   5.4933841e-02   4.1919208e-01   4.0822628e-01   3.4998623e-01  -6.9772297e-02   2.4458544e-01  -9.3960924e-02   2.6028086e-01  -1.8764022e-01  -3.5275610e-02   2.3583868e-01   3.8513757e-01   3.7138977e-01
   6.6113115e-02   1.0297259e-01   5.3540585e-02   2.2641949e-01   2.1007014e-01   3.2058192e-01  -2.3840539e-02   1.5237483e-01   2.2751105e-01   1.2365057e-01  -1.8923845e-01  -7.7334789e-02  -2.0194892e-02  -1.1109311e-01  -6.1657343e-02  -8.7039561e-02  -1.7897451e-01  -2.3786696e-01   4.1085062e-02  -1.0806748e-01   7.4877947e-02   1.4384298e-01  -1.0203197e-01  -2.2447837e-02   2.0427640e-01   1.5740486e-01   1.0340048e-01   1.1482105e-01  -2.3236995e-01  -2.0705847e-01  -1.4566274e-01  -1.1658754e-01  -4.1519687e-02  -1.1300415e-01  -3.0911173e-02   1.0939918e-01  -3.1838062e-03  -2.0352312e-02   1.0339286e-01   3.0650041e-01  -1.1267779e-01   8.9588722e-03   7.7063324e-01   1.0000000e+00   4.4071918e-01   4.4103623e-01   5.1949526e-01   6.6341165e-01   3.1083592e-01   3.2222393e-01   6.5241453e-01   3.8873269e-01   2.6943463e-01   2.8863674e-01   3.2757860e-01   5.4433898e-01   7.2892021e-03  -6.7260014e-02   3.1453734e-02   5.9847773e-02  -1.5296412e-01  -6.4428394e-02  -4.3455274e-01  -3.5929205e-01   4.3392068e-02   2.1264558e-01   9.0208040e-02   1.0149595e-01   3.4885268e-02  -1.3538409e-01  -2.4107853e-01  -2.4112144e-01  -1.8632966e-01  -1.2056444e-01  -6.4119899e-02  -9.3730147e-02   1.5799431e-02  -4.2717876e-02   1.6819653e-01   1.2373540e-01  -4.9886255e-02   9.5226617e-02  -9.3751516e-02  -1.3728593e-02   1.3591185e-01   2.1172323e-01   1.6616080e-01   8.6642004e-02  -3.3702003e-01  -3.5775772e-02   3.4466305e-02  -6.7194099e-02   3.3834117e-02  -6.6166586e-02   3.8064460e-03   1.3759924e-01   2.7483849e-02   5.7569450e-02  -1.9884232e-02   8.1858108e-02   1.7809136e-01   5.7094305e-02   2.0175995e-01   1.2535183e-01   3.5800614e-01   2.6967082e-01   2.4353389e-01  -1.1538089e-01   1.6917332e-01  -1.1508696e-02   1.7859063e-01  -1.8734612e-01  -6.2123052e-02   1.2309542e-01   3.2320936e-01   2.9493872e-01
  -3.2083568e-01  -1.2551676e-01   2.9906684e-01   1.8999880e-01   1.5671287e-01   2.5376162e-01   3.8482034e-02  -1.1187515e-01  -1.1653392e-01  -6.3790573e-02  -5.2386586e-01  -2.2014536e-01  -3.9265264e-01  -3.1202345e-01  -2.8407428e-01  -3.0397580e-01  -2.0430838e-01  -2.2262615e-01  -3.3085359e-01  -2.6736980e-01   1.4345401e-01   2.2742228e-01   2.8762557e-01   3.0315272e-01   4.5673005e-01   4.5386154e-01   2.1216418e-01   2.2770766e-01  -2.5272433e-01  -2.3458853e-01   3.2057726e-01   2.2615873e-01  -1.3905108e-01  -1.0081896e-01   3.4131067e-01   3.8147803e-01  -8.5721927e-02   5.9132398e-02  -1.4506854e-02   1.7823724e-01  -1.2364543e-01  -1.0600018e-01   4.8862763e-01   4.4071918e-01   1.0000000e+00   6.8231464e-01   2.0866148e-01   4.1797159e-01   3.5919501e-01   3.7816167e-01   3.6523499e-01   2.0708540e-01   2.2501623e-01   2.5813728e-01   1.6352419e-01   2.9981608e-01  -1.3769149e-01  -8.5699778e-02  -2.2549550e-01   2.6821819e-02  -3.8728546e-01  -2.4084935e-01  -3.2544899e-01  -3.2780127e-01   2.9559887e-01   2.5791250e-01   3.0399817e-01   2.4074239e-01   1.2422204e-01  -2.7289861e-02  -6.5111540e-02  -1.9233226e-01  -3.9240373e-01  -2.8813623e-01  -1.6488009e-01  -2.1091162e-01  -7.0395813e-02  -8.7915702e-02  -2.2115106e-02  -1.5229775e-01  -1.7921334e-01  -9.7042986e-02  -1.2994701e-01  -1.9484864e-01   2.8682960e-01   3.0301015e-01   2.3231538e-01   1.5340924e-01  -1.5235795e-01   7.0789189e-02   1.2889691e-02  -7.0451600e-02  -9.0826392e-02  -1.4586116e-01   3.5930624e-02   1.4816780e-01   1.0139004e-01   1.0840670e-01  -8.9394347e-02   8.4073872e-02  -1.2405582e-01  -4.9752465e-02  -6.0205433e-02  -1.2911837e-01   1.6913553e-01   2.0695791e-01   3.0427293e-02  -1.0038730e-01   6.2476793e-02   1.9735225e-02   1.5015332e-01  -1.6290487e-01  -2.2761430e-01  -1.0034887e-01   1.2278821e-01   1.9657070e-02
  -1.4603926e-01   1.4965044e-02   1.2874274e-01   1.4673141e-01   5.4633025e-02   2.5356770e-01  -1.9645355e-01  -2.0775291e-02  -2.0117173e-01   2.1081878e-02  -4.8462127e-01  -9.3525624e-02  -4.8767604e-01  -1.3439115e-01  -3.0931095e-01  -1.6499411e-01  -7.8034747e-02  -7.5068432e-02  -2.7078914e-01  -1.7515378e-01   1.6938553e-01   2.9182889e-01   1.8634164e-01   2.9485078e-01   2.1663564e-01   3.2510942e-01   1.6466153e-01   2.1257965e-01  -3.0286562e-01  -1.7212542e-01   2.7683602e-01   2.9567004e-01   7.2962739e-02   1.3053806e-01   2.5610960e-01   3.4626155e-01  -2.6330090e-02   6.7634667e-02   4.6603639e-02   2.5165623e-01   8.2721005e-02   9.8578775e-02   2.0343808e-01   4.4103623e-01   6.8231464e-01   1.0000000e+00   1.3279660e-01   4.5237175e-01   3.4516417e-01   5.6640324e-01   3.2357951e-01   3.5283520e-01   2.3617523e-01   2.9066971e-01   3.9159055e-01   4.8354459e-01   1.0801741e-01   1.2961393e-01  -1.4421340e-01   1.6390315e-01  -3.1208808e-01  -1.6784835e-02  -1.4449340e-01  -1.4314621e-01   1.3580271e-01   3.0615462e-01   1.8574142e-01   3.3231992e-01   2.0570546e-01   5.8647758e-02  -3.8975122e-02  -2.5019414e-01  -1.5789917e-01  -1.1622172e-01   2.6920159e-02   3.0806368e-02  -6.8506885e-03   8.8861147e-03   1.3965559e-01  -3.3196682e-02   8.1822239e-03   4.2154352e-02  -1.7779218e-01  -6.6666869e-02   3.0736012e-01   3.9576278e-01   3.3326342e-01   2.9787426e-01   1.7036053e-02   2.7055557e-01  -7.6480095e-02  -1.9899218e-01  -1.4871338e-01  -2.9269781e-01  -8.7740181e-02  -2.8878083e-03   8.8523670e-02   5.6275980e-02   5.4456575e-02   1.2446518e-01  -1.5612572e-01  -1.0699534e-01  -1.6177776e-01  -1.6835968e-01   5.8731834e-02   5.2263371e-02  -6.1466943e-02  -1.5835474e-01  -1.1957655e-01  -4.0895264e-02   2.9419152e-02  -1.6177971e-01  -2.6818595e-01  -2.5159807e-01  -2.0768631e-02  -2.4427087e-02
   2.7409978e-01   3.1189309e-01   2.4377874e-02  -6.6058468e-02   3.0165784e-01  -7.2888150e-02   1.0439197e-02  -5.1323450e-02   3.5115223e-01  -8.1164998e-02   2.6448122e-02  -1.8045270e-01   2.0783612e-01  -9.4629402e-02   2.5052895e-01  -7.4204389e-02  -1.4255749e-01  -8.1515782e-02   3.0357052e-01   1.3551347e-01   1.1039636e-01   1.1821359e-01  -2.5202144e-01  -3.3912014e-01   1.4921554e-01  -1.1991368e-01   7.2873327e-02  -3.6023725e-02  -2.8071765e-01  -2.3112744e-01  -3.0496578e-01  -3.4332566e-01  -5.2861356e-02  -8.4780631e-02  -2.7028413e-01  -1.8680922e-01   2.9006208e-01   1.2840543e-01   1.3389926e-01   2.4984037e-01   1.9159985e-01   5.3970660e-02   6.3615663e-01   5.1949526e-01   2.0866148e-01   1.3279660e-01   1.0000000e+00   7.3173005e-01   2.7714489e-01   3.6890389e-01   2.3819143e-01   2.1267402e-01   5.8086760e-01   3.1259012e-01   4.4873799e-01   4.9133011e-01   6.9976997e-02   7.9647615e-03   1.2669224e-01   1.0158998e-02   1.5040768e-03  -1.4503375e-01  -3.2886117e-01  -1.9219526e-01  -2.5723235e-01  -3.1874807e-01  -2.6297499e-01  -3.0479115e-01  -2.6533468e-02  -2.8608520e-01  -8.4475584e-03   1.6010578e-01  -2.3797413e-01  -2.0661632e-02  -1.7920657e-01  -8.9511483e-03   2.5984794e-01   2.9563441e-01   3.5552179e-02  -2.7561019e-02  -8.4223412e-03   1.6705219e-01   4.3847712e-01   2.4266329e-01  -1.6997880e-01  -3.6342980e-01   1.0881999e-01   1.1876969e-01  -3.2368929e-01  -4.0584623e-01   1.7268314e-01   1.9608683e-01   2.1926879e-02   9.5745745e-02  -4.2031321e-01  -4.0748594e-01  -1.2646518e-01  -1.7793341e-01   2.0892586e-01   2.4518024e-01   9.4627026e-02  -6.4096486e-02  -1.4295527e-02  -2.9509874e-02   1.4564975e-01   1.8693774e-01   2.3489581e-01  -2.6902853e-01  -2.1146051e-01  -3.1495743e-01   2.4723308e-01  -2.3627564e-02   8.7357086e-02   4.6824972e-02   1.6920115e-02   3.3139848e-01
   3.0951686e-01   4.1846805e-01  -1.2939737e-02  -8.7628810e-02   3.6358997e-01   1.0957590e-01  -1.9404235e-01  -1.2950269e-01   1.9903457e-01  -1.5194357e-01  -1.3327613e-01  -1.8712723e-01   4.2989855e-02  -6.4083851e-02  -8.3012756e-02  -2.6182200e-01   2.5585506e-02   1.1601217e-01   2.4420015e-01   1.8728138e-01   2.4897547e-01   2.4681882e-01  -3.1354018e-01  -3.0564532e-01   1.5270859e-01  -8.4423387e-02   2.0992805e-01   1.8054577e-01  -2.3121236e-01  -1.0782287e-01  -2.8822128e-01  -3.0474469e-01   3.1442567e-03  -9.5156797e-02  -2.5478922e-01  -1.5732380e-01  -5.0489024e-02  -2.2391791e-02   1.3910352e-01   1.9110095e-01  -2.3029709e-03   1.5916202e-02   5.1352261e-01   6.6341165e-01   4.1797159e-01   4.5237175e-01   7.3173005e-01   1.0000000e+00   4.7705503e-01   6.0903721e-01   4.7642883e-01   4.7429402e-01   6.0502335e-01   4.9619182e-01   4.7731194e-01   6.9232956e-01   3.3284394e-01   3.1683615e-01   1.8544839e-01   1.3810465e-01  -4.6139582e-02  -1.7440245e-01  -2.2089370e-01  -8.1832108e-02  -2.9151263e-01  -2.6164408e-01  -1.8893374e-01  -1.8163277e-01   2.9517834e-01  -1.4109242e-02  -1.3985790e-01  -9.2171553e-02  -2.5411878e-01   2.5065773e-02  -1.8114411e-01   9.0352724e-03  -3.4230068e-02  -2.4076492e-02   2.3367108e-01   5.4970737e-02   1.5110661e-01   2.3925346e-01   2.9533149e-02  -1.5050216e-02  -1.6050324e-01  -2.6482274e-01   2.2065118e-01   1.7063346e-01  -3.2823893e-01  -2.6021515e-01   6.5823694e-02   4.6640929e-02  -1.6722308e-01  -1.0513140e-01  -9.9865128e-02  -1.2053308e-01   1.8480813e-01   1.3150363e-01   2.6024488e-01   3.8480164e-01  -3.5231547e-02  -1.1174349e-01  -3.7368877e-02  -2.0303321e-02   2.8233923e-02   5.6874055e-02   4.3292060e-02  -2.7721225e-01  -1.5985013e-01   1.2597757e-02   3.4623948e-01   4.0067456e-02  -2.9327407e-02  -7.3712589e-02  -2.7460908e-02   5.8980744e-02
   2.1323180e-01   3.3130936e-01  -2.6778219e-01  -4.0047103e-01   3.6347758e-01   9.9412320e-02  -3.5357653e-01  -2.4392026e-01   1.6355038e-01  -8.9737626e-02   5.8079455e-02  -1.9432952e-02   1.7066196e-01   4.2616037e-02   2.0197217e-02  -1.7438612e-01   3.0799890e-01   2.0997155e-01   1.0480031e-01   1.4547573e-01   1.9958045e-01   1.9559532e-01  -3.5043105e-01  -4.4193107e-01   3.6682511e-02  -2.4058725e-01   1.4694966e-01   1.0761821e-01   2.4218956e-01   2.5599854e-01  -1.7240220e-01  -2.4202538e-01  -5.5965779e-02  -3.6347683e-02  -3.6618840e-01  -4.0912421e-01  -3.0014717e-01  -2.2071627e-01  -6.0393850e-02  -1.6286466e-01  -2.8924804e-01  -2.1141801e-01   1.8802415e-01   3.1083592e-01   3.5919501e-01   3.4516417e-01   2.7714489e-01   4.7705503e-01   1.0000000e+00   6.8888201e-01   6.5693323e-01   7.0181837e-01   4.0387368e-01   3.1281563e-01   1.6409380e-01   2.3678028e-01   1.9398147e-01   3.1336412e-01   3.5918207e-01   4.1269669e-01   1.1075201e-01   5.1606221e-02   1.9336759e-01   2.0668471e-01  -2.6868306e-01  -1.8094716e-01  -1.0446261e-01  -1.6101743e-01   3.6718519e-01   2.5655731e-01  -2.3080803e-01  -1.5427269e-01  -4.6420295e-02   1.2397747e-01  -6.3078793e-02  -5.0676768e-02  -1.7372525e-01  -2.3058355e-01   2.5839546e-01   1.8989881e-01   3.3501334e-01   2.7474663e-01  -1.7262275e-01  -1.5086181e-03  -2.1253208e-01  -3.1216872e-01  -1.5924995e-01  -9.4137860e-02  -2.9034294e-01  -2.1264241e-01   3.9590065e-02   4.4102719e-02  -2.9473230e-01  -4.3704213e-02   2.6308403e-01   1.8506030e-01   3.0699534e-01   2.8025993e-01   1.9745452e-01   3.3955996e-01  -2.5669268e-01  -3.1384364e-02  -8.1217991e-02  -1.7423311e-02  -8.7184454e-02  -7.4120474e-02  -1.5316422e-02  -6.3371365e-02   1.1337257e-01   2.0385742e-01   1.5911044e-01   1.8403696e-01   4.3655072e-02   2.4648435e-02  -6.9679551e-02  -5.0825854e-02
   3.5483626e-01   4.7786462e-01  -9.6804339e-02  -4.7296575e-01   3.0451902e-01  -4.3446377e-02  -2.9062904e-01  -3.7306136e-01   1.7308954e-01  -1.6816732e-01   6.5082627e-04  -1.2392015e-01   1.1569576e-01  -1.3147221e-02   5.1277152e-02  -1.7932405e-01   2.5885823e-01   2.4008664e-01   2.1342589e-01   2.4041787e-01   1.8523364e-01   1.4806539e-01  -2.9599102e-01  -3.9736336e-01  -1.4997514e-03  -3.2115717e-01   1.6031746e-01   7.5907753e-02   8.7658700e-02   1.8671204e-01  -2.0317837e-01  -3.5552795e-01  -4.0035561e-02  -4.8795355e-02  -3.2947339e-01  -3.6279902e-01  -2.6782280e-01  -2.5000121e-01  -4.3692668e-02  -1.1282583e-01  -1.9185969e-01  -1.1452763e-01   1.6776400e-01   3.2222393e-01   3.7816167e-01   5.6640324e-01   3.6890389e-01   6.0903721e-01   6.8888201e-01   1.0000000e+00   4.4640994e-01   7.0712091e-01   5.4495274e-01   5.9511480e-01   3.7833251e-01   4.9118547e-01   2.8695590e-01   3.8717652e-01   2.1796417e-01   2.5224188e-01  -2.7079380e-02  -1.5092532e-01  -8.1852594e-03   7.2600945e-02  -3.5007656e-01  -3.5884795e-01  -2.6626975e-01  -2.6479763e-01   3.7369454e-01   1.3911522e-01  -2.2601614e-01  -1.7209525e-01  -2.0546154e-02   1.4444817e-01  -3.9910895e-02   1.2220359e-01  -1.7346237e-01  -2.1199408e-01   2.5195633e-01   2.0912238e-01   3.2493909e-01   3.3962716e-01  -3.2841353e-02   9.1293689e-02  -1.4473011e-01  -3.1556596e-01   8.9200626e-02   5.6160090e-02  -1.8980855e-01  -2.5309663e-01   1.5050631e-01   6.9454946e-02  -2.7426184e-01  -1.0607533e-01   9.8353471e-02   2.8677034e-02   2.3853126e-01   2.0924874e-01   4.1878173e-01   5.1201186e-01  -2.7306026e-01  -1.9847061e-01  -1.0307809e-01  -3.2018380e-02  -8.8052604e-02   3.4174283e-02  -1.3967379e-01  -1.9237279e-01  -1.6185150e-02   1.1367607e-01   1.1230371e-01   2.2457895e-01   1.0260589e-01  -4.3812762e-02  -9.3283188e-02   1.3727217e-02
   3.2411159e-03   6.8229737e-03   2.2208715e-02   2.9575160e-02   2.5767786e-01   2.6772279e-01  -2.7087506e-02   9.4054631e-02   2.8621784e-01   1.3933329e-01   1.0836569e-01   2.3378203e-02   2.4173199e-01   1.0091764e-01  -6.5023360e-02  -9.4790329e-02   1.2728324e-01  -3.0292429e-02  -1.0580109e-01  -1.6055734e-01   2.4165232e-02   4.8648634e-02  -1.5708138e-01  -1.6310360e-01   1.6995443e-01   7.9906257e-03   1.2438498e-01   6.8918881e-02   3.7173568e-03  -4.4269273e-02  -1.0039112e-01  -1.0805838e-01   7.2761825e-02  -1.0795774e-02  -6.7978573e-02  -7.8579801e-03  -2.1921079e-01  -1.6148555e-01   3.5286096e-02   6.6593368e-02  -3.3195958e-01  -1.8438077e-01   4.7926819e-01   6.5241453e-01   3.6523499e-01   3.2357951e-01   2.3819143e-01   4.7642883e-01   6.5693323e-01   4.4640994e-01   1.0000000e+00   5.7200442e-01   1.5199393e-01   1.4273533e-01   1.9877012e-01   3.0409408e-01   5.5317736e-02   6.3187587e-02   3.1083625e-01   2.5470583e-01   1.7487080e-01   1.2567812e-01  -9.5482506e-02  -6.9688019e-02   6.0149573e-02   2.4020807e-01   2.3638376e-01   1.4708977e-01   5.8763247e-02   3.5494611e-02  -2.8412294e-01  -2.6423442e-01  -1.6351850e-02  -3.9410806e-02   7.8200160e-02   9.1306218e-03  -5.8965018e-02  -1.7120000e-01   3.0166387e-01   1.9898053e-01   3.7097056e-02   6.6412505e-02  -3.6359394e-01  -3.0642340e-01   6.0011809e-02   7.2118040e-02  -1.1531199e-02  -7.2721535e-02  -1.3697624e-01   7.3364501e-02  -8.9869058e-02  -9.1866306e-02  -5.1349644e-02   3.5616895e-02   2.3245579e-01   2.6127197e-01   2.5821502e-01   2.7652124e-01  -2.9367200e-02   1.1663787e-01   1.0159135e-02   1.3609560e-01   9.9841550e-02   1.7964494e-01   1.1468832e-02  -2.1403903e-02  -4.3241301e-02   7.9610687e-02   2.0197870e-01   1.9729774e-01   2.3272521e-01  -2.1408787e-02  -1.1218747e-01   2.2699382e-02   3.8296577e-02  -9.6621903e-02
   3.8392417e-01   4.7622558e-01  -2.8190082e-01  -3.8186415e-01   2.3792407e-01  -1.1981218e-01  -4.7049476e-01  -3.2135139e-01   1.2551233e-02  -2.2817733e-01   3.0348339e-02  -1.5214733e-01   1.0003517e-01   6.9798965e-02  -3.3526276e-02  -2.7368950e-01   4.5251170e-01   4.3335158e-01   2.0085884e-01   2.8754903e-01   2.0003249e-01   1.6315359e-01  -3.6818798e-01  -4.4368172e-01  -1.1410846e-01  -3.6839960e-01   1.7795989e-01   9.8514883e-02   1.7960718e-01   2.5138274e-01  -3.4435504e-01  -4.1712607e-01   1.2842350e-01   6.5461006e-02  -4.1610655e-01  -4.1775059e-01  -3.4191743e-01  -2.2851057e-01  -5.1799225e-02  -7.0490714e-02  -1.7427802e-01   2.5278373e-03   1.3009072e-01   3.8873269e-01   2.0708540e-01   3.5283520e-01   2.1267402e-01   4.7429402e-01   7.0181837e-01   7.0712091e-01   5.7200442e-01   1.0000000e+00   5.3421062e-01   5.5173824e-01   3.7869586e-01   4.7999087e-01   4.7378000e-01   5.7979548e-01   2.4084600e-01   3.7081746e-01   2.1871744e-02  -1.9441605e-02   3.1607750e-01   4.1005187e-01  -4.0438081e-01  -2.4689961e-01  -1.1285161e-01  -5.3053217e-02   4.4481838e-01   4.3214629e-01  -2.8375547e-01  -1.5690313e-01   8.1668744e-02   3.2050384e-01   4.5449061e-02   2.0857499e-01  -1.8083730e-01  -2.0600594e-01   3.5903823e-01   3.6414232e-01   5.2012494e-01   5.0872601e-01  -2.5289458e-01   2.1703190e-02  -2.0631211e-01  -2.3050322e-01   4.2136230e-02  -6.6566568e-02  -1.4058480e-01  -1.4644006e-01  -1.7668752e-03  -1.7451602e-01  -3.3617506e-01  -2.4629559e-01   1.7543737e-01   1.5333682e-01   2.1467472e-01   2.3492744e-01   3.8588578e-01   4.1404876e-01  -1.3274202e-01  -1.0619710e-01  -8.8052301e-03   9.1051207e-02  -1.1459491e-01  -1.8436705e-01  -8.9572645e-02  -9.8891408e-02   5.2943745e-02   1.0498977e-01  -4.6987414e-02   2.0247896e-01   1.1981438e-01  -5.0013291e-02  -1.3407802e-01  -6.4258896e-02
   3.8640949e-01   5.3213606e-01  -2.3230606e-01  -3.9206252e-01   1.3154528e-01  -2.6565907e-01  -2.4146472e-01  -2.6496940e-01   1.0540301e-01  -2.4892125e-01  -1.0949619e-02  -8.5666572e-02   1.0861881e-01   8.9559361e-02   1.5027735e-01  -1.5735845e-01   2.3574897e-01   3.3410818e-01   2.6695228e-01   2.8916547e-01   7.4349056e-02   2.6304412e-02  -3.0581229e-01  -4.1799037e-01  -1.8951717e-01  -3.8176229e-01  -1.3569360e-02  -8.6521799e-02  -1.5422500e-02   1.1355274e-01  -3.8020238e-01  -4.3819893e-01  -2.4603395e-02   3.1306081e-03  -4.1280155e-01  -4.0994729e-01  -1.1755718e-01  -5.1204361e-02  -9.7718305e-02  -6.3000137e-02   5.4440833e-02   4.2465782e-02   1.8874293e-01   2.6943463e-01   2.2501623e-01   2.3617523e-01   5.8086760e-01   6.0502335e-01   4.0387368e-01   5.4495274e-01   1.5199393e-01   5.3421062e-01   1.0000000e+00   6.8298782e-01   5.1586479e-01   5.5823627e-01   3.6484487e-01   4.0302775e-01   1.9120089e-01   2.0112943e-01   1.8812184e-02  -1.3429649e-01   5.6106223e-02   2.0812603e-01  -4.6071870e-01  -4.8145108e-01  -3.1924839e-01  -2.9515928e-01   3.0339350e-01   1.2544027e-01  -9.2522603e-02   9.5600660e-02  -6.6837860e-02   2.3795148e-01  -1.9318039e-01   3.5428732e-02  -1.0908061e-03   3.2970311e-02   1.5416048e-01   1.0806391e-01   3.1923829e-01   3.5600704e-01   2.4063830e-01   2.3091786e-01  -2.2206649e-01  -4.1827988e-01   5.3652101e-02  -9.6606219e-04  -6.2755893e-02  -2.3429223e-01   2.9904818e-01   1.6827997e-01  -7.1864811e-02   3.2118310e-02  -1.6105010e-01  -1.7052522e-01  -1.6854887e-02   3.9275072e-02   4.9506521e-01   5.1024470e-01  -1.3074290e-01  -9.3849500e-02  -6.3180384e-02   1.7810969e-02  -8.3259978e-02  -6.2498777e-02   1.0790557e-02  -2.1431291e-01  -1.7262956e-01  -1.6950686e-01  -4.9253854e-02   2.1552481e-01   2.2197214e-01   4.8145239e-02  -8.0569014e-02   8.7335137e-02
   3.8785362e-01   5.0370734e-01  -1.5756513e-01  -3.0874064e-01   5.1530186e-02  -2.8902811e-01  -2.8278496e-01  -3.0431591e-01  -3.5065768e-02  -2.4490540e-01  -1.6357481e-01  -2.2993291e-01  -1.2895031e-02  -1.1232602e-01  -6.2640550e-02  -2.2282635e-01   3.6160037e-01   3.5408687e-01   3.2263734e-01   4.0247751e-01   2.0576991e-02  -9.7748373e-03  -3.1153847e-01  -3.8297343e-01  -1.9391800e-01  -3.7265648e-01  -3.3415652e-02  -6.4998365e-02   1.2773486e-01   2.2490790e-01  -3.0713313e-01  -4.0185784e-01  -1.3632680e-01  -8.2619731e-02  -3.2834983e-01  -3.6096751e-01  -2.7529433e-01  -2.4049384e-01  -2.2441810e-01  -1.8011492e-01  -1.9232872e-01  -1.5703174e-02   1.6177697e-01   2.8863674e-01   2.5813728e-01   2.9066971e-01   3.1259012e-01   4.9619182e-01   3.1281563e-01   5.9511480e-01   1.4273533e-01   5.5173824e-01   6.8298782e-01   1.0000000e+00   3.2334382e-01   5.8267593e-01   3.7560567e-01   4.1286178e-01   5.7208806e-02   1.0482333e-01  -2.3399989e-01  -3.1430398e-01  -2.1705618e-02   1.2886991e-01  -4.5930668e-01  -4.7391015e-01  -3.0447682e-01  -2.3973961e-01   4.3634003e-01   1.9356593e-01  -1.2574299e-01   4.0295238e-02   9.8210789e-03   2.5982507e-01  -1.6177947e-01   3.6365188e-02  -2.7397559e-01  -1.6661970e-01   1.8175249e-01   3.0500907e-01   3.6098482e-01   4.3618875e-01   1.1253945e-02   1.7613935e-01  -2.2299881e-01  -2.6681549e-01   3.3951097e-03  -1.0490463e-01  -4.4167723e-02  -2.1718686e-01   3.5405726e-01   1.7298012e-01  -1.6836873e-01  -1.6531352e-01  -1.3401476e-02   3.7606531e-02  -2.1084425e-02   5.8462083e-02   5.0690246e-01   6.5860407e-01  -1.2179307e-01  -2.0030366e-01   4.3409816e-02   6.0040710e-03   6.3047384e-02   7.8781966e-02   1.0047391e-02  -2.5219592e-01  -1.8825105e-02  -7.0625309e-02  -1.4961740e-01   2.1494370e-01   2.8024436e-01   6.5160448e-02   6.4075635e-02   1.7002942e-01
   2.1589634e-01   3.2414003e-01  -1.2161376e-02  -3.7650325e-02   2.9423597e-01   1.7266804e-01  -2.0011496e-01  -5.5947529e-02  -9.5466832e-02  -1.7876274e-01  -1.0263401e-01  -9.9713168e-02  -1.4811218e-01   2.8098537e-02  -1.0702435e-01  -8.6621513e-02   1.1625860e-01   9.3627020e-02   4.2825390e-02   1.4804939e-02   4.2435633e-01   4.0298130e-01  -1.6183544e-01  -1.4764518e-01   3.6898652e-02  -5.0977388e-04   3.8254378e-01   3.6097021e-01  -2.6262010e-01  -1.2574842e-01  -1.5192768e-01  -6.2584897e-02   5.5949049e-02   2.0929528e-04  -1.3845565e-01  -5.8935012e-02   2.8224988e-01   2.0917865e-01   4.7385260e-01   4.5640870e-01   3.9065705e-01   3.2905414e-01   1.4794520e-01   3.2757860e-01   1.6352419e-01   3.9159055e-01   4.4873799e-01   4.7731194e-01   1.6409380e-01   3.7833251e-01   1.9877012e-01   3.7869586e-01   5.1586479e-01   3.2334382e-01   1.0000000e+00   7.4870241e-01   3.6754729e-01   3.0909961e-01   7.1796422e-03  -1.4897649e-02  -8.0164469e-02  -5.3743129e-02   6.5712288e-03   6.7125460e-02  -1.7995097e-01  -1.1435483e-01  -2.1598718e-01  -5.6377192e-02   3.5865085e-02  -6.3135970e-02   4.9565924e-02  -1.2970964e-02   1.0008825e-01   1.2777493e-01   5.0117564e-02   2.0180624e-01   1.3293257e-01   1.2583241e-01   2.9658574e-01   4.2957257e-02   2.8880842e-01   2.4523564e-01   1.6094596e-01   1.7987436e-01   9.4099201e-02   1.3540295e-06   5.8329869e-01   5.2458242e-01   1.2337479e-01   3.5195675e-02   1.8557610e-03  -1.2083784e-01  -1.7150197e-01  -2.5260357e-01  -1.4164526e-01  -8.2954458e-02   1.8385925e-01   2.3399603e-01   3.5681906e-01   3.2673349e-01  -4.0711706e-03  -2.6282069e-01  -1.9827793e-01  -3.7312741e-03  -4.2774373e-02  -1.1565384e-01  -2.2627893e-01  -1.2271461e-01  -2.2105769e-01  -6.2303845e-02   1.0904207e-01   9.2644292e-02  -5.6457400e-02  -2.9809334e-01  -1.4215203e-01   6.4140226e-03
   2.9516389e-01   4.0650036e-01   1.1024621e-02  -1.0687983e-02   2.8587661e-01   1.4540819e-01  -2.5246234e-01  -9.1438193e-02  -6.7524218e-02  -1.5457181e-01  -2.3303171e-01  -2.1660809e-01  -1.5386735e-01  -8.7539465e-02  -1.9023598e-01  -1.8746571e-01   8.8989735e-02   1.2851669e-01   1.8682899e-01   1.5245195e-01   3.5400427e-01   3.6810609e-01  -1.6704438e-01  -1.6342475e-01   7.5073633e-02  -3.3716296e-02   3.0914181e-01   2.9814741e-01  -2.2374537e-01  -8.3134288e-02  -1.9489986e-01  -1.5671669e-01   4.7602888e-02   1.6628562e-02  -1.8110350e-01  -7.5584560e-02   1.1017309e-01   1.5202074e-01   3.2518360e-01   4.4635350e-01   2.6345711e-01   3.8096959e-01   2.8220780e-01   5.4433898e-01   2.9981608e-01   4.8354459e-01   4.9133011e-01   6.9232956e-01   2.3678028e-01   4.9118547e-01   3.0409408e-01   4.7999087e-01   5.5823627e-01   5.8267593e-01   7.4870241e-01   1.0000000e+00   3.9730632e-01   3.5865374e-01   2.2970909e-03   4.9870929e-02  -2.0823695e-01  -1.3291201e-01  -9.6850050e-02   2.2719060e-02  -2.6706880e-01  -1.6344192e-01  -1.9982744e-01  -6.2260501e-02   2.0713774e-01   1.9930544e-02   3.2231609e-02  -3.2836487e-02   9.6624458e-02   2.0815313e-01   1.0785283e-01   2.0893309e-01   9.2595460e-03   5.0001057e-02   2.9919781e-01   1.0122670e-01   2.6014578e-01   2.6811007e-01   8.0037812e-02   1.5818249e-01  -3.6476486e-02  -5.0733318e-02   5.4075905e-01   4.1538298e-01  -6.0321399e-02  -8.9170144e-03   6.2172184e-03  -1.3651034e-01  -1.9833996e-01  -3.1218469e-01  -1.0572431e-01  -2.2032503e-02   1.2033296e-01   2.0692713e-01   3.4674654e-01   4.2884760e-01   5.2811637e-02  -2.5973442e-01  -3.1062817e-02   7.5864091e-02   4.8162989e-02  -2.1170639e-02  -7.9455706e-02  -3.7483745e-01  -1.6869460e-01  -5.6453007e-02   5.5191043e-02   3.6449798e-02  -4.8671035e-02  -1.5863092e-01  -3.8531199e-02   1.0165236e-01
   6.7558060e-01   6.8673501e-01  -3.6179620e-01  -2.3732607e-01   2.4673316e-01  -1.1727191e-01  -4.2265048e-01  -7.4172199e-02  -1.3404201e-01  -2.7157186e-01   1.6654298e-01   1.4584292e-01   8.5600571e-02   3.2797597e-01  -1.5472381e-01  -7.0338488e-02   6.9803178e-01   7.6564727e-01   3.6293384e-01   5.3085293e-01   4.6479303e-01   3.6584651e-01  -5.4054320e-01  -4.7111829e-01  -2.9656778e-01  -4.2109378e-01   3.1394582e-01   2.9208410e-01   1.2812783e-01   3.3680766e-01  -4.6733829e-01  -3.8987994e-01   4.7487731e-01   4.0413867e-01  -3.7409287e-01  -3.1531817e-01  -1.6399610e-01  -1.0327394e-01   1.8468629e-01   5.8521859e-02   2.5013662e-01   4.0385946e-01  -2.7690533e-01   7.2892021e-03  -1.3769149e-01   1.0801741e-01   6.9976997e-02   3.3284394e-01   1.9398147e-01   2.8695590e-01   5.5317736e-02   4.7378000e-01   3.6484487e-01   3.7560567e-01   3.6754729e-01   3.9730632e-01   1.0000000e+00   8.6587861e-01   4.4305281e-01   4.2289189e-01   3.4078420e-01   2.4903072e-01   5.6516140e-01   6.6215343e-01  -4.7891417e-01  -3.5757995e-01  -1.6956868e-01  -6.5930175e-02   4.6377649e-01   4.7559429e-01  -7.9761972e-02  -1.7008082e-01   2.6094077e-01   6.9656700e-01   1.8289339e-01   4.7893166e-01   7.3407998e-02   7.7720744e-02   5.3019662e-01   3.7001327e-01   7.1478035e-01   6.6919825e-01  -2.2623704e-01   1.9956834e-01  -3.6519869e-01  -2.8044481e-01   1.7606941e-01   1.7315428e-01   3.9512783e-03  -1.2589990e-01  -2.1092027e-01  -2.6229898e-01  -3.5759418e-01  -3.7918763e-01  -6.8707096e-02  -1.7828016e-01   9.0936512e-02   5.9748362e-02   3.2509626e-01   3.2671841e-01  -1.8179975e-01  -2.7706854e-01  -2.3700383e-01  -7.9828829e-02  -4.1089121e-01  -5.0553151e-01  -3.5300987e-01  -2.4175253e-01  -3.5333893e-01  -3.7435111e-02  -1.1026662e-01   6.8497410e-02  -3.8366338e-02  -2.8495742e-01  -4.3142178e-01  -2.5363136e-01
   5.6544489e-01   6.7078678e-01  -3.0289055e-01  -3.3775889e-01   2.2173219e-01  -2.2490622e-01  -4.4539130e-01  -2.3236967e-01  -1.8469736e-01  -3.3965722e-01   1.0082620e-01   4.6501828e-02   4.0853366e-02   2.6350370e-01  -1.7815025e-01  -1.6990378e-01   6.4050808e-01   7.4743643e-01   3.2045725e-01   4.9386127e-01   3.8782348e-01   2.7852232e-01  -4.4691569e-01  -4.5271352e-01  -2.0244394e-01  -4.1858830e-01   2.7718798e-01   2.3136685e-01   1.1852243e-01   3.1419229e-01  -3.4541774e-01  -3.5976757e-01   3.5259316e-01   3.2703896e-01  -3.6601996e-01  -3.8655517e-01  -2.7428242e-01  -1.2805587e-01   8.6899484e-02  -3.6487628e-02   1.2653802e-01   2.7642497e-01  -2.9265769e-01  -6.7260014e-02  -8.5699778e-02   1.2961393e-01   7.9647615e-03   3.1683615e-01   3.1336412e-01   3.8717652e-01   6.3187587e-02   5.7979548e-01   4.0302775e-01   4.1286178e-01   3.0909961e-01   3.5865374e-01   8.6587861e-01   1.0000000e+00   3.8502987e-01   4.8031623e-01   2.6510192e-01   1.5855948e-01   5.2794830e-01   6.8369010e-01  -4.3414263e-01  -4.0708632e-01  -2.2274910e-01  -1.3493552e-01   5.3213339e-01   5.3536527e-01  -1.1203845e-01  -1.2786002e-01   1.0494940e-01   5.3215605e-01   4.2249542e-03   3.4024863e-01  -6.4247209e-02  -6.4541539e-02   3.7194169e-01   3.0648359e-01   6.1557174e-01   6.2670118e-01  -2.1160021e-01   1.2297316e-01  -3.2925575e-01  -3.7083187e-01   6.5090865e-02   8.7843672e-02   4.9210175e-02  -1.4729863e-01  -1.6964078e-01  -1.7477146e-01  -4.0225070e-01  -3.0150625e-01  -5.2675816e-03  -1.0710373e-01   1.0297931e-01   9.0952998e-02   3.3504635e-01   3.6517669e-01  -2.6003602e-01  -2.0749585e-01  -2.3143162e-01  -2.3205721e-02  -3.2360814e-01  -3.9334807e-01  -2.2037149e-01  -2.0243825e-01  -2.5885896e-01  -2.9863966e-02  -1.7671430e-01   1.1563370e-01   4.1268490e-02  -2.1899628e-01  -3.4118764e-01  -1.9984195e-01
   6.0583657e-01   4.3106301e-01  -3.4002235e-01  -3.5141288e-01   2.9010897e-01  -3.5678939e-02  -4.7230086e-02  -8.1817558e-03   3.8509302e-01  -9.9528496e-02   5.9030455e-01   4.2781715e-01   6.3532702e-01   5.1672103e-01   2.5694125e-01   2.4337533e-01   3.9111637e-01   3.2335837e-01   3.9253785e-01   3.2069784e-01   2.3725762e-01   1.2023384e-01  -6.1753108e-01  -6.1411796e-01  -2.1821800e-01  -4.5713424e-01   1.4816870e-01   5.7146987e-02   2.9239674e-01   2.6519883e-01  -4.4409840e-01  -4.2593520e-01   2.6276566e-01   1.7055802e-01  -3.9115344e-01  -3.6229879e-01  -1.2970696e-01  -2.2022972e-01   1.0839769e-01  -7.5261195e-02  -5.4589704e-02   3.2202664e-02  -3.5770844e-02   3.1453734e-02  -2.2549550e-01  -1.4421340e-01   1.2669224e-01   1.8544839e-01   3.5918207e-01   2.1796417e-01   3.1083625e-01   2.4084600e-01   1.9120089e-01   5.7208806e-02   7.1796422e-03   2.2970909e-03   4.4305281e-01   3.8502987e-01   1.0000000e+00   5.4931293e-01   8.0868233e-01   3.7617075e-01   2.8251109e-01   3.1161251e-01  -2.3456664e-01  -2.4283362e-01  -1.4240814e-02  -2.1574890e-01   2.4777797e-01   2.7217252e-01  -1.7417046e-01  -1.6788738e-01   2.7742165e-01   4.0815803e-01   1.8197325e-01   3.1085982e-01   1.8117375e-01   7.1205284e-02   4.0925331e-01   2.6151145e-01   3.1267959e-01   2.2853174e-01  -6.6946523e-02   1.1839281e-01  -3.3153653e-01  -4.2031746e-01  -2.0448840e-01  -3.8213525e-02  -1.9139147e-01  -2.7783956e-01  -1.1643936e-01   3.1480518e-02  -2.1087346e-01   4.7508207e-02   4.7552193e-02  -6.8631216e-02   4.4101618e-02  -1.6584449e-04   1.2854011e-03   1.3048932e-02  -3.2652287e-01  -9.7287930e-02  -2.6143507e-01  -7.3535717e-02  -3.8397325e-01  -4.4700037e-01  -2.3138054e-01   4.2554570e-02  -1.1678681e-01   3.7028258e-02  -1.3803557e-02  -8.2337106e-02  -4.8866533e-02  -3.0229135e-02  -3.2361671e-01  -1.8306036e-01
   3.0653945e-01   3.5612560e-01  -6.0175351e-01  -1.7907231e-01  -1.7061601e-02  -3.1046138e-02  -4.3214426e-01   2.4803648e-01  -1.1178270e-01   4.0104704e-03   1.1714281e-01   4.2767118e-01   1.2705333e-01   4.9492847e-01  -1.6790677e-01   1.0395569e-01   2.8706569e-01   3.4378399e-01   8.4229894e-02   1.8279310e-01   1.0350567e-01   1.5319345e-01  -5.1271600e-01  -3.6015978e-01  -3.8065433e-01  -3.8831707e-01  -9.6294061e-02  -8.8600630e-02   7.2472571e-02   1.5255600e-01  -3.5881495e-01  -1.9215821e-01   2.6478765e-01   3.3789741e-01  -3.9225263e-01  -2.3965699e-01  -2.4666207e-01  -6.4683115e-02  -1.2275979e-01  -1.7469154e-02  -6.9293017e-04   1.7583177e-01  -9.3533144e-02   5.9847773e-02   2.6821819e-02   1.6390315e-01   1.0158998e-02   1.3810465e-01   4.1269669e-01   2.5224188e-01   2.5470583e-01   3.7081746e-01   2.0112943e-01   1.0482333e-01  -1.4897649e-02   4.9870929e-02   4.2289189e-01   4.8031623e-01   5.4931293e-01   1.0000000e+00   3.6428836e-01   6.5607021e-01   3.2641752e-01   4.3786575e-01  -3.2182105e-01   2.9240704e-02  -1.6883966e-02   2.0296959e-01   3.6785966e-01   5.4189484e-01  -1.2236005e-01  -1.9933227e-01   4.1491145e-02   3.4528042e-01  -1.9904996e-02   1.4533210e-01   9.5316458e-02   1.1573995e-01   1.9809687e-01   1.4813793e-01   2.9357562e-01   3.1765577e-01  -3.2190273e-01   1.3177049e-01  -3.4665156e-01  -1.0742840e-01  -2.0766829e-01  -1.0547609e-01  -1.5306190e-01   9.0561092e-02  -5.8133636e-02  -2.3300069e-01  -1.7369828e-01  -2.0824759e-01  -1.5318488e-01  -1.6657675e-01  -2.0866072e-01  -1.8970647e-01   3.6322648e-02  -3.2499653e-02  -1.0959546e-01  -1.4265336e-02  -1.1492238e-01  -1.7986888e-01  -1.7550481e-01  -3.7212343e-01   6.6102236e-02  -3.3897055e-02  -1.1662349e-01  -2.1652228e-01  -3.4346716e-01  -2.3109006e-01  -1.6813527e-01  -2.1400596e-01  -2.5754815e-01  -9.5756374e-03
   3.8565999e-01   1.8305435e-01  -2.0071711e-01  -2.3256200e-01   1.5683322e-01  -6.9648893e-03   1.3360485e-01   1.2157370e-01   3.6007414e-01   3.6144773e-02   6.4559645e-01   5.4059899e-01   6.6513514e-01   6.3915262e-01   3.2542080e-01   3.9737350e-01   3.7319219e-01   2.8975491e-01   1.6403009e-01   8.5739574e-02   8.4280373e-02  -6.4927496e-03  -4.2136691e-01  -4.1104138e-01  -1.7820977e-01  -3.0828387e-01   7.2710842e-02  -7.8128316e-03   2.6502688e-01   2.2662761e-01  -2.8823221e-01  -2.2670376e-01   4.2985631e-01   3.3147232e-01  -2.7343395e-01  -2.2296473e-01  -4.9920675e-02  -2.1177069e-02   1.3079896e-01  -1.3538457e-02   8.3001597e-02   8.7375296e-02  -1.7470029e-01  -1.5296412e-01  -3.8728546e-01  -3.1208808e-01   1.5040768e-03  -4.6139582e-02   1.1075201e-01  -2.7079380e-02   1.7487080e-01   2.1871744e-02   1.8812184e-02  -2.3399989e-01  -8.0164469e-02  -2.0823695e-01   3.4078420e-01   2.6510192e-01   8.0868233e-01   3.6428836e-01   1.0000000e+00   5.2300613e-01   4.1622034e-01   3.6921328e-01  -7.2010725e-02  -9.0286400e-02   2.7351960e-02  -1.7875250e-01  -2.9538237e-02   1.0145027e-01  -2.0822921e-01  -2.3385013e-01   2.1281466e-01   3.0237631e-01   1.6148523e-01   2.1079593e-01   2.8288912e-01   1.3103714e-01   3.6677858e-01   2.0670920e-01   2.4650116e-01   1.3371486e-01  -3.2128721e-02   7.4885610e-02  -2.6439975e-01  -3.1705688e-01  -2.1074024e-01   1.3386079e-02   6.5938698e-03  -9.5202025e-02  -2.1601082e-01  -3.9061856e-02  -8.9536841e-02   1.1716395e-01  -7.6773031e-02  -2.0812721e-01  -3.4734199e-02  -1.0440279e-01  -1.9973748e-01  -2.2277458e-01  -2.5049523e-01  -1.5289675e-01  -2.5671148e-01  -1.0235016e-01  -4.1466090e-01  -4.8008755e-01  -3.2931943e-01   6.7805794e-02  -2.0473562e-01  -3.9812238e-02  -8.4769971e-03  -1.3398738e-01  -1.6611372e-01  -7.3312871e-02  -3.6913085e-01  -2.5826043e-01
   9.3672804e-02   6.5297160e-02  -5.2573382e-01   8.6323638e-02  -2.5210374e-01   1.8251153e-01  -2.5970985e-01   6.2315398e-01  -1.2631688e-01   3.3933923e-01   2.4160536e-01   7.2261857e-01   1.1616382e-01   6.8912936e-01  -8.9794299e-02   4.5727373e-01   1.6146663e-01   1.5418645e-01  -1.0923925e-01  -3.4283098e-02  -9.9144260e-02   2.7095569e-02  -2.9239483e-01  -6.4083424e-02  -4.3776390e-01  -2.3787174e-01  -2.7540595e-01  -1.9097895e-01   2.5762699e-02   1.2574868e-01  -2.1410910e-01   8.5376652e-02   4.4429522e-01   5.2872794e-01  -2.5634684e-01  -3.4047742e-02  -2.9570335e-02   1.7634631e-01   1.1436739e-02   9.3646636e-02   1.9749081e-01   3.1403040e-01  -2.4155469e-01  -6.4428394e-02  -2.4084935e-01  -1.6784835e-02  -1.4503375e-01  -1.7440245e-01   5.1606221e-02  -1.5092532e-01   1.2567812e-01  -1.9441605e-02  -1.3429649e-01  -3.1430398e-01  -5.3743129e-02  -1.3291201e-01   2.4903072e-01   1.5855948e-01   3.7617075e-01   6.5607021e-01   5.2300613e-01   1.0000000e+00   3.7340097e-01   4.2877463e-01  -1.7845406e-01   3.3021300e-01   4.9248014e-02   3.1703710e-01  -5.5660893e-02   2.5838368e-01  -4.8394175e-02  -2.3622358e-01   1.0672654e-01   2.8436822e-01   1.6597747e-01   1.7222133e-01   3.2942266e-01   2.4939660e-01   1.9134034e-01  -3.5014954e-02   1.6014064e-01   7.6676850e-02  -2.1083551e-01   1.9398733e-01  -2.8257355e-01   1.5787303e-01  -1.6989620e-01   5.4644992e-02   8.7626892e-02   3.9019250e-01  -1.1692371e-01  -2.8348186e-01   8.9053175e-02  -7.8355201e-02  -2.2993477e-01  -2.6965388e-01  -2.3270736e-01  -2.2354627e-01  -1.3766586e-01  -2.6803533e-01   7.8801146e-02  -3.1200889e-02   1.9448040e-02  -1.5950117e-01  -1.6088002e-01  -4.4405204e-01  -4.5053806e-02   5.0102931e-02  -2.0596444e-01  -2.3372509e-01  -2.6989365e-01  -2.8735764e-01  -2.4872855e-01  -2.3878777e-01  -2.7788547e-01  -1.1541458e-01
   2.5395997e-01   2.4438214e-01  -4.4856909e-01  -3.2346562e-01  -2.5335088e-02  -1.9723752e-01  -4.4358260e-01  -1.4383847e-01  -3.0680088e-01  -2.2438981e-01   1.8323251e-01   2.0351310e-01   4.7603506e-02   3.5531723e-01  -4.7028514e-02  -3.1814506e-02   6.3385210e-01   6.6967885e-01   2.7592924e-02   2.7224489e-01   1.9424517e-01   1.5392989e-01  -3.1573456e-01  -3.1320330e-01  -3.4659989e-01  -3.2956087e-01   9.0707827e-02   8.1694397e-02   3.0813400e-01   4.0714791e-01  -2.7496909e-01  -1.5749174e-01   4.5491959e-01   4.1894369e-01  -3.4239007e-01  -3.1595820e-01  -2.8801016e-02   1.1451501e-01   7.4169351e-02  -6.9188843e-02   2.0603021e-01   2.6986026e-01  -6.3426788e-01  -4.3455274e-01  -3.2544899e-01  -1.4449340e-01  -3.2886117e-01  -2.2089370e-01   1.9336759e-01  -8.1852594e-03  -9.5482506e-02   3.1607750e-01   5.6106223e-02  -2.1705618e-02   6.5712288e-03  -9.6850050e-02   5.6516140e-01   5.2794830e-01   2.8251109e-01   3.2641752e-01   4.1622034e-01   3.7340097e-01   1.0000000e+00   8.8699315e-01  -3.0522761e-01  -1.7564749e-01  -9.2522914e-03   6.7162186e-02   2.6614390e-01   5.5039769e-01  -5.5677731e-02  -9.2315882e-02   2.1163357e-01   4.8677858e-01   1.4112441e-01   2.4222371e-01   6.7720733e-02   9.2040861e-02   3.3946610e-01   2.6761164e-01   6.3589266e-01   4.3390709e-01  -1.8515329e-01   1.2760453e-01  -3.5796810e-01  -2.2757754e-01  -2.0439233e-03   4.7875515e-02   1.9443785e-01   3.8651509e-02  -2.6007500e-01  -3.2222731e-01  -3.2801584e-01  -3.2732097e-01   4.0023627e-03  -1.4411523e-01   9.5154976e-02   2.9908724e-02   7.0386463e-02   9.8501269e-03  -1.7631746e-01  -2.6835344e-01  -1.7755087e-01  -1.2467430e-01  -4.9403169e-01  -6.0951813e-01  -3.5989683e-01  -3.1469899e-02  -3.1225087e-01  -5.8561735e-03  -1.9621679e-01   8.7927401e-02  -1.0399959e-01  -2.4029101e-01  -5.1427122e-01  -3.8345678e-01
   3.8582624e-01   4.1642393e-01  -5.2347121e-01  -3.4511707e-01  -1.0707955e-01  -3.0718098e-01  -5.0444921e-01  -6.1780721e-02  -2.9417833e-01  -2.0640706e-01   1.9934683e-01   2.1472952e-01   5.5170162e-02   4.2493867e-01  -6.6807671e-02  -4.4777741e-02   6.6280431e-01   7.9504521e-01   2.0500212e-01   4.7429863e-01   1.2935212e-01   7.3890392e-02  -3.7989035e-01  -3.8021508e-01  -4.8872627e-01  -5.0391962e-01  -2.5254559e-02  -2.3603164e-02   2.0906145e-01   3.9729189e-01  -4.1019961e-01  -2.8504376e-01   5.1068270e-01   4.8883986e-01  -4.4169089e-01  -3.9978834e-01  -1.6856350e-01   1.0969525e-02  -3.3961492e-02  -1.7966524e-01   1.7872636e-01   2.7472522e-01  -5.6243425e-01  -3.5929205e-01  -3.2780127e-01  -1.4314621e-01  -1.9219526e-01  -8.1832108e-02   2.0668471e-01   7.2600945e-02  -6.9688019e-02   4.1005187e-01   2.0812603e-01   1.2886991e-01   6.7125460e-02   2.2719060e-02   6.6215343e-01   6.8369010e-01   3.1161251e-01   4.3786575e-01   3.6921328e-01   4.2877463e-01   8.8699315e-01   1.0000000e+00  -4.5530440e-01  -2.7408182e-01  -8.9904803e-02   5.3967487e-02   3.4113286e-01   6.1160142e-01  -9.3570670e-02  -6.2609898e-02   1.9091069e-01   5.7753446e-01   1.1012572e-01   3.3733763e-01   6.0180997e-02   8.8601398e-02   2.7430192e-01   2.4321059e-01   6.1136554e-01   5.1698885e-01  -1.4471445e-01   1.7787346e-01  -4.6146769e-01  -3.2620347e-01  -4.2592351e-02  -4.2462098e-02   1.8499665e-01   2.5877218e-02  -1.2004971e-01  -2.3578351e-01  -2.2926112e-01  -2.4607034e-01  -9.6561645e-02  -2.4204093e-01  -7.8009837e-03  -3.9677749e-02   2.3594313e-01   1.4813919e-01  -1.1772940e-01  -1.9914173e-01  -1.0577883e-01  -6.4495224e-02  -4.6752494e-01  -5.9833029e-01  -2.3506755e-01  -7.8900985e-02  -3.4861281e-01  -1.1400092e-01  -2.4260605e-01   1.0772728e-01  -1.2083199e-02  -2.6967090e-01  -5.4953709e-01  -3.1086393e-01
  -6.1047355e-01  -6.0533089e-01   6.8798748e-01   5.5045220e-01  -7.0009741e-02   2.1037259e-01   6.5985856e-01   1.7155864e-01   5.4740973e-02   1.7401330e-01  -2.4175049e-01  -9.7733523e-02  -2.4487774e-01  -2.6066956e-01  -4.8806536e-02  -1.2702228e-02  -3.8024251e-01  -5.3150917e-01  -5.2052270e-01  -5.8629698e-01  -8.9493085e-02  -6.6791496e-02   7.0823860e-01   6.5798261e-01   5.8945692e-01   7.4774236e-01   1.5901712e-01   1.1995032e-01  -3.0638094e-01  -4.6655596e-01   7.4805755e-01   6.3953710e-01  -3.8347613e-03  -1.3636291e-02   7.6541493e-01   6.9583207e-01   1.7320964e-01   2.0390690e-01   8.1380939e-02   2.1743452e-01  -2.0025964e-02  -1.2410733e-01   1.9705276e-01   4.3392068e-02   2.9559887e-01   1.3580271e-01  -2.5723235e-01  -2.9151263e-01  -2.6868306e-01  -3.5007656e-01   6.0149573e-02  -4.0438081e-01  -4.6071870e-01  -4.5930668e-01  -1.7995097e-01  -2.6706880e-01  -4.7891417e-01  -4.3414263e-01  -2.3456664e-01  -3.2182105e-01  -7.2010725e-02  -1.7845406e-01  -3.0522761e-01  -4.5530440e-01   1.0000000e+00   6.5455024e-01   5.3985071e-01   3.0286665e-01  -4.1900373e-01  -3.5102039e-01  -3.6418457e-02  -1.8050104e-01  -1.9677384e-01  -5.2681188e-01  -3.0504906e-02  -2.3943810e-01   8.9012878e-02   3.0627396e-03  -1.2363957e-01  -1.9258432e-01  -5.6629058e-01  -4.7426858e-01  -5.4844009e-03  -3.2808473e-01   7.3674083e-01   6.0780483e-01   1.8969049e-01   1.8527895e-01   1.4850919e-01   2.6021639e-01  -2.7554149e-01  -1.3279288e-01   1.3510933e-01   1.4265093e-01   6.8278872e-02   1.6258480e-01  -2.1978855e-02  -3.3438917e-02  -5.5214340e-01  -4.8317543e-01   3.1649685e-02   2.5931268e-01  -7.2531161e-02  -5.2300513e-02   1.4313383e-01   1.9139359e-01  -5.7024551e-02   7.4739653e-02   1.7657863e-01   4.7010903e-02   6.0121520e-02  -3.5350753e-01  -3.4142926e-01  -9.5392876e-03   2.0477670e-01  -6.2244624e-02
  -6.3168107e-01  -6.3408786e-01   2.6689832e-01   6.9620303e-01  -3.4985929e-01   3.4339483e-01   2.5788879e-01   5.6093943e-01  -2.1545528e-01   2.9561508e-01  -2.6171612e-01   1.6280897e-01  -4.0461871e-01  -3.1252621e-02  -4.2149548e-01   6.0340094e-03  -3.2068304e-01  -4.2737414e-01  -6.2992745e-01  -6.0794695e-01  -2.3518368e-01  -9.4272501e-02   5.3065996e-01   7.2865687e-01   2.0732934e-01   6.2402759e-01  -1.5376164e-01  -4.5451156e-02  -3.7448881e-01  -4.4852288e-01   5.4325261e-01   7.1502854e-01   2.0015306e-01   2.1570013e-01   6.2403160e-01   7.5544290e-01   5.8085074e-02   2.3583940e-01  -3.7060158e-02   2.3292499e-01  -3.7003046e-02   4.9775381e-03   1.5244820e-01   2.1264558e-01   2.5791250e-01   3.0615462e-01  -3.1874807e-01  -2.6164408e-01  -1.8094716e-01  -3.5884795e-01   2.4020807e-01  -2.4689961e-01  -4.8145108e-01  -4.7391015e-01  -1.1435483e-01  -1.6344192e-01  -3.5757995e-01  -4.0708632e-01  -2.4283362e-01   2.9240704e-02  -9.0286400e-02   3.3021300e-01  -1.7564749e-01  -2.7408182e-01   6.5455024e-01   1.0000000e+00   6.6624603e-01   7.6707902e-01  -3.2686595e-01  -5.1137610e-02   3.1624721e-02  -2.3572227e-01  -9.0353683e-02  -3.8969293e-01   1.3491557e-01  -1.4126331e-01   1.9369468e-01   1.5874726e-01  -4.7356842e-02  -2.6314758e-01  -4.5184453e-01  -4.5838499e-01  -3.6221625e-01  -3.8798740e-01   4.7286503e-01   8.4083297e-01   1.4026480e-01   1.5780327e-01   1.7899568e-01   6.5608397e-01  -1.8882925e-01  -2.9224012e-01   2.8883515e-01   6.1757465e-03   2.1590764e-02   1.0087039e-01  -6.1998089e-03   4.8761616e-03  -4.6869949e-01  -4.8162367e-01   2.2962774e-01   2.8785462e-01   1.1457489e-01  -3.5966235e-02   2.0398463e-01   4.4452258e-02   1.0779202e-01   2.5869890e-01   3.8779361e-02   2.2310428e-02   5.0432655e-02  -3.5458677e-01  -3.9404433e-01  -1.1678951e-01   1.5162839e-01  -1.3139661e-01
  -4.2403744e-01  -5.5405686e-01   4.2406006e-01   5.3595324e-01  -2.2793968e-01  -1.7775919e-03   3.2951452e-01   2.0236300e-01  -1.3354330e-01  -1.3994195e-01  -1.6918599e-01  -1.2585333e-01  -2.2137180e-01  -1.6653028e-01  -3.6892671e-01  -3.5235908e-01  -1.6379948e-01  -2.0521296e-01  -3.8205876e-01  -3.2449202e-01  -1.0777755e-01  -1.0077417e-01   4.6512173e-01   5.3067982e-01   2.7331979e-01   5.0923295e-01  -2.6434010e-02  -3.4368625e-02  -3.7217800e-01  -4.9558722e-01   3.7084315e-01   4.2289470e-01   4.1449072e-01   3.3272521e-01   7.1714151e-01   7.5584014e-01   1.4570635e-02   6.4681123e-02  -3.9070895e-02   1.1844181e-01  -1.9765519e-02  -8.2533682e-02   1.4194415e-01   9.0208040e-02   3.0399817e-01   1.8574142e-01  -2.6297499e-01  -1.8893374e-01  -1.0446261e-01  -2.6626975e-01   2.3638376e-01  -1.1285161e-01  -3.1924839e-01  -3.0447682e-01  -2.1598718e-01  -1.9982744e-01  -1.6956868e-01  -2.2274910e-01  -1.4240814e-02  -1.6883966e-02   2.7351960e-02   4.9248014e-02  -9.2522914e-03  -8.9904803e-02   5.3985071e-01   6.6624603e-01   1.0000000e+00   8.0053063e-01  -5.8742756e-02   1.5087260e-01   1.2770427e-01  -6.4246769e-02  -7.7696330e-02  -2.6254644e-01   2.2514627e-01   5.9113166e-02   3.3461098e-01   2.9019523e-01  -8.3079991e-02  -2.0532128e-01  -3.9061301e-01  -3.4929727e-01  -3.1538035e-01  -5.5806238e-01   3.5447061e-01   5.5242239e-01   1.5566748e-01   7.7133115e-02   1.1953628e-01   3.7067414e-01  -3.2546580e-01  -2.1836875e-01   1.2816321e-01   2.4962313e-02  -3.0925697e-02  -2.3962254e-02  -3.1381707e-02  -8.8028029e-02  -4.7308439e-01  -4.8465824e-01   5.3869156e-03   2.6689309e-01  -3.1771189e-02  -1.0161809e-01  -3.2920609e-02  -1.5959982e-02   4.6712028e-02   2.5428764e-01  -1.5859434e-01  -5.8746182e-02   7.9558142e-02  -3.6325500e-01  -4.2492017e-01  -1.8879298e-01  -9.4013240e-02  -2.7623306e-01
  -4.5292684e-01  -4.7135336e-01   9.4044277e-02   6.1305615e-01  -4.5862703e-01   5.7636239e-02  -9.4230182e-03   4.6873069e-01  -4.3389047e-01  -1.4032205e-02  -3.1796378e-01  -3.1799225e-04  -4.8398815e-01  -2.6356234e-02  -5.9225773e-01  -3.0225166e-01  -1.7035425e-01  -1.2687477e-01  -4.6590789e-01  -3.0237897e-01  -1.8146514e-01  -6.8780294e-02   3.7510785e-01   5.9244481e-01  -2.1004763e-02   4.0403495e-01  -2.3045317e-01  -1.2092326e-01  -4.7453582e-01  -4.9254719e-01   2.6992685e-01   5.0266169e-01   4.1814191e-01   4.1534673e-01   5.4693906e-01   7.1522331e-01   1.3005797e-02   1.6463858e-01  -1.2300310e-01   1.5485493e-01   6.2767970e-02   4.9408997e-02   1.2320575e-03   1.0149595e-01   2.4074239e-01   3.3231992e-01  -3.0479115e-01  -1.8163277e-01  -1.6101743e-01  -2.6479763e-01   1.4708977e-01  -5.3053217e-02  -2.9515928e-01  -2.3973961e-01  -5.6377192e-02  -6.2260501e-02  -6.5930175e-02  -1.3493552e-01  -2.1574890e-01   2.0296959e-01  -1.7875250e-01   3.1703710e-01   6.7162186e-02   5.3967487e-02   3.0286665e-01   7.6707902e-01   8.0053063e-01   1.0000000e+00   1.2099358e-02   3.0436994e-01   2.2610461e-01  -2.0305681e-02  -6.6501727e-02  -1.9186181e-01   1.6873630e-01   4.4251392e-02   3.2773282e-01   3.6102297e-01  -1.1367126e-01  -2.4603542e-01  -2.8985103e-01  -2.5047854e-01  -4.2620524e-01  -4.4736401e-01   2.3031140e-01   7.0031680e-01   2.0422452e-01   1.2861393e-01   2.2842995e-01   6.3979090e-01  -1.6887342e-01  -3.1622562e-01   2.0587480e-01  -1.3153337e-01  -1.7609162e-01  -1.3389530e-01  -1.0520705e-01  -1.2852214e-01  -2.6436019e-01  -3.6850991e-01   2.1496229e-01   2.6680743e-01   8.7795003e-02  -9.6047821e-02   3.6284522e-02  -9.0400843e-02   1.4445541e-01   2.6033819e-01  -2.4142691e-01  -1.6640521e-01  -4.8111398e-02  -3.1297784e-01  -3.9352080e-01  -3.2998626e-01  -1.3671001e-01  -2.3430198e-01
   4.6011761e-01   4.8456590e-01  -2.5734469e-01  -1.6756767e-01   6.4051201e-02  -1.3475495e-01  -3.8762476e-01  -1.6355426e-01  -1.8375382e-01  -3.6004768e-01  -4.0390214e-02  -1.0779789e-01  -4.0754837e-02  -1.4170797e-02  -2.0049734e-01  -2.9063232e-01   3.3265289e-01   3.8490382e-01   4.4756436e-01   6.0574606e-01   2.2979778e-01   2.0579725e-01  -3.4622850e-01  -3.3236030e-01  -2.5172573e-01  -3.2436286e-01   7.3161988e-02   9.7010471e-02   2.4553072e-01   3.0388532e-01  -2.2019936e-01  -2.4987454e-01   1.4396225e-01   1.5414378e-01  -2.5748835e-01  -2.9597007e-01  -3.8654890e-01  -2.6034709e-01  -1.8999353e-01  -2.1231781e-01  -2.2537070e-01  -6.1533366e-02  -1.0463230e-01   3.4885268e-02   1.2422204e-01   2.0570546e-01  -2.6533468e-02   2.9517834e-01   3.6718519e-01   3.7369454e-01   5.8763247e-02   4.4481838e-01   3.0339350e-01   4.3634003e-01   3.5865085e-02   2.0713774e-01   4.6377649e-01   5.3213339e-01   2.4777797e-01   3.6785966e-01  -2.9538237e-02  -5.5660893e-02   2.6614390e-01   3.4113286e-01  -4.1900373e-01  -3.2686595e-01  -5.8742756e-02   1.2099358e-02   1.0000000e+00   7.2123013e-01  -5.4320613e-02   2.4693782e-02   6.7366634e-02   3.9572729e-01   6.2331559e-02   2.2839659e-01  -1.2515479e-01  -8.2899160e-02   1.1752816e-01   2.2977098e-01   4.1155634e-01   3.8180598e-01  -2.2942973e-01   2.0291490e-02  -3.1219773e-01  -2.9468096e-01  -6.3507042e-02  -4.6072006e-02  -1.9869221e-01  -2.2653688e-01   5.2620827e-02  -2.7006241e-02  -3.0759901e-01  -1.6026520e-01   1.4739827e-01   1.3128129e-01   2.1102973e-01   2.0847716e-01   3.5474425e-01   3.5298385e-01  -1.5066374e-01  -1.7341434e-02  -1.2347534e-02  -1.3977297e-01  -2.5328350e-01  -2.5727326e-01   3.8349929e-02   2.2853742e-02  -6.8053846e-02   1.3189250e-01   7.3746421e-02   1.6828855e-01   1.1506442e-01  -7.1737353e-02  -2.4407463e-01  -1.5832001e-01
   2.9432918e-01   3.2154729e-01  -4.5060746e-01  -1.3857790e-01  -1.5705213e-01  -2.0504365e-01  -5.3209268e-01  -2.3775057e-02  -3.2862234e-01  -2.5799993e-01   1.2246246e-02   9.9125735e-02  -1.0383346e-01   1.4824383e-01  -3.5188094e-01  -2.6735890e-01   4.6455274e-01   5.4850401e-01   2.1557497e-01   4.8447231e-01   9.2404069e-02   5.6131319e-02  -3.0832054e-01  -2.1116783e-01  -4.1948040e-01  -3.6195784e-01  -6.9380972e-02  -4.7910537e-02   2.4620234e-01   3.2252926e-01  -2.3957057e-01  -1.4820595e-01   3.5863323e-01   3.2051597e-01  -2.0727693e-01  -1.6217604e-01  -3.8334298e-01  -1.5794965e-01  -2.1307894e-01  -2.3956196e-01  -1.9534630e-01   8.0395212e-02  -3.2204488e-01  -1.3538409e-01  -2.7289861e-02   5.8647758e-02  -2.8608520e-01  -1.4109242e-02   2.5655731e-01   1.3911522e-01   3.5494611e-02   4.3214629e-01   1.2544027e-01   1.9356593e-01  -6.3135970e-02   1.9930544e-02   4.7559429e-01   5.3536527e-01   2.7217252e-01   5.4189484e-01   1.0145027e-01   2.5838368e-01   5.5039769e-01   6.1160142e-01  -3.5102039e-01  -5.1137610e-02   1.5087260e-01   3.0436994e-01   7.2123013e-01   1.0000000e+00  -2.9372387e-02  -5.0485299e-02   1.9388133e-01   4.6012100e-01   1.5607192e-01   3.3499289e-01  -5.9698553e-02  -2.8431797e-02   1.2037825e-01   1.8132611e-01   4.3106433e-01   3.3412895e-01  -4.9429735e-01  -6.3927673e-02  -3.7991878e-01  -1.1412934e-01  -7.0489611e-02  -6.6355012e-02  -7.2349146e-02   5.0340400e-02   3.8979740e-02  -2.4363529e-01  -1.3443838e-01  -2.4328939e-01   2.1479681e-01   1.2270351e-01   2.5087691e-01   2.3225990e-01   2.7031245e-01   1.7438491e-01   1.7572991e-03   6.6037754e-02   1.2381577e-01  -2.0536655e-02  -2.6346731e-01  -3.8978878e-01   1.5738829e-02   1.4489496e-01  -1.1959373e-01   2.0408135e-01  -1.7484912e-02   1.1867718e-01   8.9267042e-02  -1.0375860e-01  -2.9560254e-01  -3.0482734e-01
  -1.4271614e-01  -2.1319422e-01   1.3216300e-01   2.4194696e-01  -7.6075590e-02  -1.1651276e-01   1.3941270e-02   6.2033993e-02  -2.0956400e-01  -2.9082265e-02  -1.1652010e-01  -1.8710616e-01  -2.1691443e-01  -1.7856446e-01  -1.8828856e-01  -1.2144075e-01  -2.0379057e-01  -1.1467625e-01   2.1981743e-02   3.2396554e-02   9.8740865e-02   7.0363256e-02   2.6012729e-01   2.5374191e-01  -9.8971507e-03   1.0199521e-01  -2.8398104e-02   1.1703436e-02  -2.8345756e-01  -2.8197601e-01   1.6393678e-01   2.5833992e-01   9.2605128e-02   1.4313936e-01   2.0235499e-01   2.3388463e-01   4.2375244e-01   1.2926270e-01   8.5403392e-02   1.3657375e-01   2.5656364e-01   8.8340121e-02  -1.7690573e-01  -2.4107853e-01  -6.5111540e-02  -3.8975122e-02  -8.4475584e-03  -1.3985790e-01  -2.3080803e-01  -2.2601614e-01  -2.8412294e-01  -2.8375547e-01  -9.2522603e-02  -1.2574299e-01   4.9565924e-02   3.2231609e-02  -7.9761972e-02  -1.1203845e-01  -1.7417046e-01  -1.2236005e-01  -2.0822921e-01  -4.8394175e-02  -5.5677731e-02  -9.3570670e-02  -3.6418457e-02   3.1624721e-02   1.2770427e-01   2.2610461e-01  -5.4320613e-02  -2.9372387e-02   1.0000000e+00   7.0081747e-01   1.3809548e-01  -8.6555162e-02   1.4411089e-01   1.0570998e-01   4.7175738e-01   5.4093585e-01  -1.9661560e-01  -3.6861153e-01  -1.6003452e-01  -1.6782220e-01   1.0476300e-01  -5.5947074e-02  -7.0212032e-02   6.6468031e-02   7.3484963e-02   9.6149008e-02   2.2812681e-01   1.9317736e-01   1.1424610e-02   1.3782130e-01   1.6235477e-01   1.0188352e-01  -1.9866069e-01  -2.7077952e-01  -3.7834073e-02  -9.9654090e-02   3.4746916e-02   6.6836887e-03   8.6356167e-02   9.5635899e-02   1.8754579e-02   1.1257406e-01   1.6895332e-01   2.3115243e-01   2.3808125e-01   1.7825581e-01  -2.8228620e-01  -1.8653100e-01  -2.1178347e-03   3.3625160e-02  -6.5092506e-02  -1.4932256e-01  -3.5003261e-02   1.5374477e-02
  -7.4204695e-02  -1.4622568e-01   3.5982820e-02   2.7480324e-02  -1.5624326e-01  -3.5958038e-01  -1.3254563e-02  -1.3932388e-01  -4.6539073e-02  -6.6428883e-02   2.2539824e-02  -3.0308890e-01  -4.4251902e-02  -2.4444029e-01   1.0125669e-01  -1.1499625e-01  -1.6591657e-01  -1.0425388e-01   1.7474210e-01   1.3851407e-01  -1.9142443e-01  -1.7125017e-01   1.9375736e-01   6.4722574e-02  -1.1891366e-01  -9.3300101e-02  -2.7003318e-01  -2.5981063e-01  -1.4324299e-01  -1.6028020e-01   2.0693551e-02   1.6278852e-02  -1.8569781e-01  -1.2562282e-01   4.0849709e-03  -6.4316481e-02   3.5658228e-01   9.0614025e-02  -1.2974313e-01  -1.0750712e-01   9.5099813e-02  -1.7580980e-01  -5.5162858e-02  -2.4112144e-01  -1.9233226e-01  -2.5019414e-01   1.6010578e-01  -9.2171553e-02  -1.5427269e-01  -1.7209525e-01  -2.6423442e-01  -1.5690313e-01   9.5600660e-02   4.0295238e-02  -1.2970964e-02  -3.2836487e-02  -1.7008082e-01  -1.2786002e-01  -1.6788738e-01  -1.9933227e-01  -2.3385013e-01  -2.3622358e-01  -9.2315882e-02  -6.2609898e-02  -1.8050104e-01  -2.3572227e-01  -6.4246769e-02  -2.0305681e-02   2.4693782e-02  -5.0485299e-02   7.0081747e-01   1.0000000e+00   2.7690037e-02  -8.0850785e-02  -1.8751074e-02   4.1087649e-02   2.7155386e-01   3.7129351e-01  -3.7081049e-01  -2.1935504e-01  -1.5924540e-01  -8.9865629e-02   3.1900664e-01  -4.1750597e-02  -8.0332255e-02  -1.8534031e-01  -1.3249425e-01  -1.3820840e-01   2.7813718e-01   7.1807993e-02   3.1253251e-01   4.4643067e-01   2.8749305e-01   3.8299464e-01  -1.9354801e-01  -1.9242089e-01  -4.2145303e-02  -5.5899430e-02   3.1706856e-01   2.3614110e-01   2.5218850e-01   2.9816849e-01   2.0025329e-01   2.4158566e-01   1.9268963e-01   2.9100000e-01   3.5111446e-01   2.5542807e-01  -1.4993414e-01  -2.0108605e-01   5.0372311e-02   3.1568411e-01   2.9661057e-01   9.9837988e-02   7.1638393e-02   9.9962808e-02
   4.2005951e-01   2.4822455e-01  -1.7927471e-01  -1.4496346e-01   5.9905776e-02  -9.3083353e-02  -6.0386841e-02   3.2204568e-02   1.8386003e-01  -2.8793824e-02   4.6116882e-01   1.7235146e-01   3.4823493e-01   2.6272639e-01   1.8678823e-01   1.9956069e-01   3.9996427e-01   3.0047193e-01   3.7779498e-01   3.4168203e-01   1.7786803e-01   2.8617227e-02  -1.8181153e-01  -2.3015794e-01  -2.8144100e-01  -3.1276446e-01   6.4576883e-02   3.0302983e-02   4.7776485e-01   3.9014380e-01  -1.2468088e-01  -1.1278343e-01   2.1722433e-01   2.1157108e-01  -1.3530501e-01  -1.7421425e-01  -1.3411010e-01  -2.3013927e-01   1.7093545e-02  -1.3958545e-01  -2.5632639e-02   1.9749626e-01  -2.7107545e-01  -1.8632966e-01  -3.9240373e-01  -1.5789917e-01  -2.3797413e-01  -2.5411878e-01  -4.6420295e-02  -2.0546154e-02  -1.6351850e-02   8.1668744e-02  -6.6837860e-02   9.8210789e-03   1.0008825e-01   9.6624458e-02   2.6094077e-01   1.0494940e-01   2.7742165e-01   4.1491145e-02   2.1281466e-01   1.0672654e-01   2.1163357e-01   1.9091069e-01  -1.9677384e-01  -9.0353683e-02  -7.7696330e-02  -6.6501727e-02   6.7366634e-02   1.9388133e-01   1.3809548e-01   2.7690037e-02   1.0000000e+00   5.7362258e-01   7.9199164e-01   6.5360028e-01   1.2125190e-01   8.0410407e-02   3.8718405e-01   3.1042204e-01   3.6556248e-01   2.0055804e-01  -1.2606604e-01   1.5710703e-01  -1.3750291e-01  -1.0937008e-01   5.0238950e-03  -3.3377944e-02   6.5207097e-02   3.2878460e-04   6.2140122e-03  -5.6520307e-02   3.8208644e-02  -2.5361730e-02   1.9244081e-01   1.4988737e-01   1.6403497e-01   2.3737143e-01   2.6894724e-01   1.9590784e-01   3.5802909e-02   3.9400516e-02   2.2559416e-02   2.4289998e-01  -2.0066143e-01  -2.2379518e-01  -2.3509970e-01   8.6183159e-02   2.3704736e-02   1.8390364e-01  -5.3904434e-02   2.4925711e-01   1.6100996e-01   1.4112948e-02  -2.1044477e-01  -1.9597849e-01
   6.9922182e-01   6.4622823e-01  -4.4827818e-01  -3.1609106e-01   1.6526493e-01  -4.0001358e-02  -3.7841487e-01  -4.5344999e-02   7.4510399e-03  -7.3710611e-02   2.8412483e-01   1.8112832e-01   2.2423074e-01   3.1141757e-01   5.9954989e-02   1.3045549e-01   6.4486809e-01   6.4302224e-01   5.2095858e-01   6.4708412e-01   3.2803859e-01   2.6171948e-01  -4.8749087e-01  -4.8373472e-01  -4.5236279e-01  -5.2954344e-01   1.3084558e-01   1.2306296e-01   4.3240274e-01   5.9084055e-01  -4.6272981e-01  -4.1740959e-01   3.5473487e-01   3.5996045e-01  -4.6623720e-01  -4.4985526e-01  -1.7083040e-01  -1.3553187e-01   5.1407556e-02  -8.0038112e-02   1.2118530e-01   3.9901649e-01  -3.7241224e-01  -1.2056444e-01  -2.8813623e-01  -1.1622172e-01  -2.0661632e-02   2.5065773e-02   1.2397747e-01   1.4444817e-01  -3.9410806e-02   3.2050384e-01   2.3795148e-01   2.5982507e-01   1.2777493e-01   2.0815313e-01   6.9656700e-01   5.3215605e-01   4.0815803e-01   3.4528042e-01   3.0237631e-01   2.8436822e-01   4.8677858e-01   5.7753446e-01  -5.2681188e-01  -3.8969293e-01  -2.6254644e-01  -1.9186181e-01   3.9572729e-01   4.6012100e-01  -8.6555162e-02  -8.0850785e-02   5.7362258e-01   1.0000000e+00   4.4880375e-01   7.3280769e-01   8.7671092e-02   1.3329783e-01   4.7304715e-01   4.6241796e-01   6.8805221e-01   5.9228686e-01  -1.1280420e-01   3.7813315e-01  -4.9067535e-01  -3.3420550e-01   3.2772037e-02   1.3482318e-03  -6.2706185e-02  -1.8592635e-01  -7.1385845e-02  -1.6785009e-01  -2.2302794e-01  -2.2347169e-01  -3.1843917e-02  -7.3908767e-02   5.5125425e-02   7.7087360e-02   3.9567067e-01   3.6526990e-01  -1.5329724e-02  -1.2040792e-01  -7.8988138e-02   4.0136800e-02  -4.1051681e-01  -5.0540721e-01  -2.4405483e-01  -1.4672815e-01  -2.3439828e-01   1.2086591e-02  -1.9008892e-01   2.0439328e-01   2.3230556e-01  -1.3195113e-01  -4.4834920e-01  -2.0644126e-01
   2.4754843e-01   5.2927125e-02   3.5968354e-02   6.6780697e-02  -1.1649455e-03  -1.3724885e-02  -1.4611116e-02   6.9834095e-02   1.0168252e-01  -4.8763777e-02   3.0387206e-01   5.8024233e-02   1.9350796e-01   1.1152342e-01   9.0153317e-02   7.0069076e-02   1.5473347e-01   9.2822300e-02   1.9821474e-01   1.7180217e-01   1.7059225e-01   9.6682380e-02   5.4171173e-02   1.1657247e-02  -4.4602623e-02  -1.2384949e-02   6.8022650e-02   3.0506966e-02   1.8280175e-01   1.1757065e-01   4.7756529e-02   5.7430213e-02   3.4761313e-01   2.8425486e-01   1.2018010e-01   1.2029240e-01  -2.8097659e-02  -2.0823248e-02   7.9950438e-02   3.4852273e-02   1.4609542e-01   2.6693824e-01  -1.5761627e-01  -6.4119899e-02  -1.6488009e-01   2.6920159e-02  -1.7920657e-01  -1.8114411e-01  -6.3078793e-02  -3.9910895e-02   7.8200160e-02   4.5449061e-02  -1.9318039e-01  -1.6177947e-01   5.0117564e-02   1.0785283e-01   1.8289339e-01   4.2249542e-03   1.8197325e-01  -1.9904996e-02   1.6148523e-01   1.6597747e-01   1.4112441e-01   1.1012572e-01  -3.0504906e-02   1.3491557e-01   2.2514627e-01   1.6873630e-01   6.2331559e-02   1.5607192e-01   1.4411089e-01  -1.8751074e-02   7.9199164e-01   4.4880375e-01   1.0000000e+00   7.1016915e-01   3.0103778e-01   2.2040449e-01   2.6955759e-01   1.0391233e-01   1.5364203e-01   1.9482694e-02  -1.1950781e-01  -1.7043700e-02   4.0139283e-02   9.6402005e-02   1.8006818e-01   9.4719642e-02   3.2985252e-02   1.0375011e-01  -2.0691228e-01  -2.1649361e-01  -5.1348584e-03  -6.1921650e-02   3.9902093e-02  -2.8194663e-04   7.3521009e-02   1.1638459e-01   4.3292738e-02  -6.3536827e-02   1.0094888e-01   5.2762290e-02   1.9038509e-02   1.7143586e-01  -1.4269641e-01  -1.8532801e-01  -2.3273130e-01   2.2138558e-02  -1.4481589e-01   4.4934235e-02   3.1419436e-03  -2.5160538e-02  -1.0951353e-01  -9.0892403e-02  -2.3569767e-01  -2.5297602e-01
   5.0437349e-01   3.5258145e-01  -6.7688295e-02  -7.4098374e-02   8.8812392e-02  -7.1006773e-02  -1.5850670e-01  -3.4531888e-02   4.3479389e-02  -1.0198062e-01   2.8403669e-01   3.1974382e-02   1.4355236e-01   1.8852383e-01  -1.3753844e-02   2.4422685e-02   3.7699538e-01   3.5852511e-01   4.5409881e-01   4.7921722e-01   2.8379494e-01   2.2893035e-01  -1.4187602e-01  -1.7729053e-01  -1.8369442e-01  -2.5887215e-01   1.6215454e-01   9.3151972e-02   1.5254741e-01   2.1042997e-01  -1.5003300e-01  -1.5626005e-01   4.8783469e-01   3.9889469e-01  -9.9669047e-02  -9.2377040e-02  -4.0303691e-02  -4.5433107e-02   1.5497487e-01   5.2778669e-02   1.6031347e-01   3.2888591e-01  -2.2665575e-01  -9.3730147e-02  -2.1091162e-01   3.0806368e-02  -8.9511483e-03   9.0352724e-03  -5.0676768e-02   1.2220359e-01   9.1306218e-03   2.0857499e-01   3.5428732e-02   3.6365188e-02   2.0180624e-01   2.0893309e-01   4.7893166e-01   3.4024863e-01   3.1085982e-01   1.4533210e-01   2.1079593e-01   1.7222133e-01   2.4222371e-01   3.3733763e-01  -2.3943810e-01  -1.4126331e-01   5.9113166e-02   4.4251392e-02   2.2839659e-01   3.3499289e-01   1.0570998e-01   4.1087649e-02   6.5360028e-01   7.3280769e-01   7.1016915e-01   1.0000000e+00   3.1141367e-01   2.8125090e-01   3.6658115e-01   1.8942875e-01   3.3764099e-01   2.5690545e-01  -1.1235309e-01   1.3206810e-01  -2.3657806e-01  -1.1533581e-01   1.8793489e-01   1.2924239e-01  -3.8202697e-04  -8.0324729e-02  -1.6429069e-01  -1.8651612e-01  -7.1403094e-02  -1.2176201e-01  -6.4298209e-02  -1.3393571e-01   1.2052246e-01   8.8392172e-02   2.6881115e-01   1.4258467e-01   5.5165301e-02   3.3270372e-02  -6.2270269e-02   5.4827907e-02  -3.5804016e-01  -3.7720011e-01  -2.7116210e-01   8.0163755e-03  -2.7876657e-01  -1.8348954e-02  -2.1041768e-02   7.1663296e-02   6.3943912e-02  -2.6044498e-01  -4.9371372e-01  -3.1358666e-01
   7.8527751e-02  -5.6758040e-02   1.2690679e-01   3.4082191e-01  -1.1642337e-01  -1.5599151e-01   2.0716445e-01   2.9471040e-01   1.5854360e-02  -1.2756021e-01   1.7891632e-01   1.0070201e-01   1.0026058e-01   1.9017735e-01   6.1038889e-02   2.1355557e-02  -1.6868007e-01  -1.1693074e-01   2.9581469e-02  -1.2009941e-02   8.5542114e-02   7.5827359e-02   1.0003338e-01   1.2276748e-01   4.4090838e-02   8.7929597e-02  -4.8210308e-02  -8.6575972e-02  -3.7906130e-01  -4.2746928e-01   3.2846115e-02   1.5601799e-01   5.3946739e-01   5.2036672e-01   1.9859880e-01   2.9958910e-01   5.0609131e-01   3.0322831e-01   2.1173709e-01   3.1997047e-01   4.5463723e-01   2.5890772e-01   1.0824029e-01   1.5799431e-02  -7.0395813e-02  -6.8506885e-03   2.5984794e-01  -3.4230068e-02  -1.7372525e-01  -1.7346237e-01  -5.8965018e-02  -1.8083730e-01  -1.0908061e-03  -2.7397559e-01   1.3293257e-01   9.2595460e-03   7.3407998e-02  -6.4247209e-02   1.8117375e-01   9.5316458e-02   2.8288912e-01   3.2942266e-01   6.7720733e-02   6.0180997e-02   8.9012878e-02   1.9369468e-01   3.3461098e-01   3.2773282e-01  -1.2515479e-01  -5.9698553e-02   4.7175738e-01   2.7155386e-01   1.2125190e-01   8.7671092e-02   3.0103778e-01   3.1141367e-01   1.0000000e+00   8.7546205e-01   5.5624860e-02  -2.5096327e-01  -1.2686464e-01  -7.0410008e-02   2.9276570e-01   1.1224659e-01  -5.2929805e-02   1.1108744e-01   1.9777599e-01   3.3458077e-01   8.5284942e-02   6.1622802e-02  -2.3485880e-01  -8.2860932e-02   1.1337744e-01   9.2663467e-02  -5.5174481e-01  -5.9790517e-01  -2.9934437e-01  -3.9559433e-01  -1.9103301e-01  -2.6451365e-01   8.0595712e-02   9.8292938e-02  -8.5738950e-02  -5.4497130e-02  -5.5183011e-02  -1.1698015e-01   6.1336032e-02   4.9546417e-02  -5.2828568e-01  -5.1274616e-01  -2.3541756e-02  -3.1684398e-01  -2.3995959e-01  -2.7827257e-01  -3.3586346e-01  -6.6068873e-02
   4.1527807e-02  -1.0230765e-01   4.3045853e-02   3.0703445e-01  -1.9415578e-01  -2.3251080e-01   1.0488322e-01   2.3637753e-01  -1.3872204e-01  -1.3555824e-01   4.6554406e-02  -1.8413370e-02  -3.3458657e-02   8.0549186e-02  -7.1763054e-02  -6.9749227e-02  -1.4360468e-01  -1.7941548e-02   2.6457423e-02   2.0276759e-02   5.6535150e-02   7.3257153e-02   6.8085816e-02   1.1359511e-01  -4.7756375e-02   7.0991204e-02  -1.2148648e-01  -1.4711456e-01  -4.3680410e-01  -3.9466057e-01  -4.0289066e-02   1.2598886e-01   4.7814687e-01   4.7385810e-01   1.7666932e-01   3.0597474e-01   5.6042653e-01   3.3814423e-01   1.4582677e-01   3.2683309e-01   4.7823964e-01   2.9925121e-01   4.9298996e-02  -4.2717876e-02  -8.7915702e-02   8.8861147e-03   2.9563441e-01  -2.4076492e-02  -2.3058355e-01  -2.1199408e-01  -1.7120000e-01  -2.0600594e-01   3.2970311e-02  -1.6661970e-01   1.2583241e-01   5.0001057e-02   7.7720744e-02  -6.4541539e-02   7.1205284e-02   1.1573995e-01   1.3103714e-01   2.4939660e-01   9.2040861e-02   8.8601398e-02   3.0627396e-03   1.5874726e-01   2.9019523e-01   3.6102297e-01  -8.2899160e-02  -2.8431797e-02   5.4093585e-01   3.7129351e-01   8.0410407e-02   1.3329783e-01   2.2040449e-01   2.8125090e-01   8.7546205e-01   1.0000000e+00   2.4497329e-02  -1.5676113e-01  -9.6604291e-02   2.1536194e-03   2.8891247e-01   1.0441786e-01  -1.1049499e-01   1.0391017e-01   2.2574726e-01   2.3171358e-01   1.5271481e-01   9.1084577e-02  -1.8030304e-01  -7.2476617e-02   7.3279655e-02   3.6701059e-03  -6.6149897e-01  -6.8957305e-01  -3.3986131e-01  -4.2667458e-01  -1.3395529e-01  -1.8339335e-01   1.7157224e-01   7.0515345e-02  -1.0205276e-01  -9.2528170e-02  -4.4517853e-03  -5.5311617e-02   1.7747073e-01   2.0305380e-02  -6.3358553e-01  -5.8636686e-01  -4.9681007e-02  -2.6179676e-01  -2.2011079e-01  -3.0443875e-01  -3.3505340e-01  -5.8810908e-03
   3.5718429e-01   3.3877121e-01  -1.8770159e-01  -1.2844472e-01   3.1235436e-01   1.2827195e-01  -1.4581836e-01  -4.1046617e-02   3.7440737e-02  -1.2604575e-01   2.0855093e-01   1.9744276e-01   1.7307157e-01   3.4901722e-01  -4.8088624e-02   1.0366397e-01   5.9992445e-01   3.6341554e-01   1.1732013e-01   1.4692850e-01   3.8250472e-01   2.8946568e-01  -3.8514269e-01  -3.3085079e-01  -1.5130253e-02  -1.4113192e-01   3.3515025e-01   3.1388362e-01   2.9653050e-01   3.8433596e-01  -2.0533690e-01  -1.5971841e-01   2.7957655e-01   1.8043790e-01  -2.1803702e-01  -1.6549222e-01  -8.8717707e-02  -1.7546382e-01   2.7726726e-01   1.1666938e-01   5.8155204e-02   3.2188935e-01  -1.5675083e-03   1.6819653e-01  -2.2115106e-02   1.3965559e-01   3.5552179e-02   2.3367108e-01   2.5839546e-01   2.5195633e-01   3.0166387e-01   3.5903823e-01   1.5416048e-01   1.8175249e-01   2.9658574e-01   2.9919781e-01   5.3019662e-01   3.7194169e-01   4.0925331e-01   1.9809687e-01   3.6677858e-01   1.9134034e-01   3.3946610e-01   2.7430192e-01  -1.2363957e-01  -4.7356842e-02  -8.3079991e-02  -1.1367126e-01   1.1752816e-01   1.2037825e-01  -1.9661560e-01  -3.7081049e-01   3.8718405e-01   4.7304715e-01   2.6955759e-01   3.6658115e-01   5.5624860e-02   2.4497329e-02   1.0000000e+00   5.6629071e-01   6.7227183e-01   5.3001185e-01  -2.4928860e-01   2.1129328e-01  -1.0354618e-01  -6.5272207e-02   1.3941772e-01   2.1236657e-01  -8.0460265e-02  -1.2733126e-01  -2.8710916e-01  -4.0054567e-01  -3.7761954e-01  -3.7238790e-01   1.6564912e-01   1.4972325e-01   1.7452336e-01   1.8946017e-01   3.2562015e-02   1.1425061e-01  -1.5299582e-01  -3.4545962e-01  -1.8247554e-01  -1.5484009e-01  -2.6145368e-01  -4.3666159e-01  -4.4720419e-01  -1.5528620e-01   2.7050110e-02   1.5660934e-01  -1.0639445e-01   1.3091757e-02  -1.4474118e-01  -7.4739911e-02  -2.2810801e-01  -2.1893601e-01
   3.6943216e-01   3.4072429e-01  -2.7329242e-01  -3.3695692e-01   2.3443901e-01  -8.8000486e-02  -1.7349995e-01  -2.1109387e-01   2.2129407e-01   5.7566834e-02   1.9221251e-01   1.2470900e-02   2.7457312e-01   8.6734128e-02   1.6251757e-01   1.4700427e-01   5.9238612e-01   4.2371883e-01   2.3560930e-01   2.8409160e-01   7.0005487e-02   3.4107139e-02  -4.4884228e-01  -4.5154396e-01  -2.1820473e-01  -3.3569602e-01   8.0906572e-02   2.6001513e-02   4.3779946e-01   5.9247709e-01  -3.4193014e-01  -3.5684804e-01   2.5966067e-02   9.3851478e-03  -3.3012321e-01  -3.2760218e-01  -2.1434139e-01  -2.8053641e-01  -7.8601759e-02  -1.1448158e-01  -1.6651012e-01   1.0215346e-01  -1.0654653e-02   1.2373540e-01  -1.5229775e-01  -3.3196682e-02  -2.7561019e-02   5.4970737e-02   1.8989881e-01   2.0912238e-01   1.9898053e-01   3.6414232e-01   1.0806391e-01   3.0500907e-01   4.2957257e-02   1.0122670e-01   3.7001327e-01   3.0648359e-01   2.6151145e-01   1.4813793e-01   2.0670920e-01  -3.5014954e-02   2.6761164e-01   2.4321059e-01  -1.9258432e-01  -2.6314758e-01  -2.0532128e-01  -2.4603542e-01   2.2977098e-01   1.8132611e-01  -3.6861153e-01  -2.1935504e-01   3.1042204e-01   4.6241796e-01   1.0391233e-01   1.8942875e-01  -2.5096327e-01  -1.5676113e-01   5.6629071e-01   1.0000000e+00   6.2270917e-01   7.2133316e-01  -2.3703365e-01   1.9581372e-01  -6.9127206e-02  -1.6891022e-01  -1.8732828e-01  -2.2949075e-01  -2.4508707e-02  -1.9881076e-01  -2.6182030e-02  -1.3252635e-01  -3.2308070e-01  -2.3408770e-01   1.1041234e-01   1.6863019e-01   6.3760654e-03   8.6824818e-02   2.4850879e-01   2.8678874e-01  -3.3552843e-02  -2.0449943e-01  -8.9957565e-03   3.8360351e-02  -6.9193431e-02  -1.2573981e-01  -6.8928567e-02  -9.6300401e-02   1.8682213e-01   7.7723488e-02  -1.7542674e-01   2.2692202e-01   1.6412521e-01   1.9587195e-01   4.8833366e-03   8.8574311e-02
   5.6834625e-01   6.3804994e-01  -5.1904631e-01  -4.2760881e-01   3.4444665e-01  -5.2570661e-02  -5.6276142e-01  -2.5061789e-01  -1.2331687e-01  -2.4773550e-01   1.7955901e-01   1.2008041e-01   1.3190641e-01   2.7810358e-01   1.5404953e-02   5.1486928e-02   7.8247026e-01   6.8345868e-01   3.7162047e-01   5.1080249e-01   4.6521346e-01   3.6339268e-01  -6.0734349e-01  -5.5859855e-01  -2.9262977e-01  -4.4868040e-01   3.2113513e-01   3.0929970e-01   5.1227689e-01   6.8074263e-01  -4.4508117e-01  -3.8296903e-01   2.1001763e-01   2.0189059e-01  -5.6006968e-01  -5.4174516e-01  -1.3894871e-01  -1.4492015e-01   1.7243771e-01  -3.7081469e-02   1.0048605e-01   3.5315505e-01  -3.0296545e-01  -4.9886255e-02  -1.7921334e-01   8.1822239e-03  -8.4223412e-03   1.5110661e-01   3.3501334e-01   3.2493909e-01   3.7097056e-02   5.2012494e-01   3.1923829e-01   3.6098482e-01   2.8880842e-01   2.6014578e-01   7.1478035e-01   6.1557174e-01   3.1267959e-01   2.9357562e-01   2.4650116e-01   1.6014064e-01   6.3589266e-01   6.1136554e-01  -5.6629058e-01  -4.5184453e-01  -3.9061301e-01  -2.8985103e-01   4.1155634e-01   4.3106433e-01  -1.6003452e-01  -1.5924540e-01   3.6556248e-01   6.8805221e-01   1.5364203e-01   3.3764099e-01  -1.2686464e-01  -9.6604291e-02   6.7227183e-01   6.2270917e-01   1.0000000e+00   8.2399321e-01  -1.8482118e-01   4.2834460e-01  -3.8719639e-01  -3.5829390e-01   3.3718556e-02   8.0245780e-02  -8.5124577e-02  -2.5459671e-01  -1.1209039e-01  -2.8715736e-01  -4.4953641e-01  -4.5080065e-01   1.3446085e-01   9.4486894e-02   1.7310371e-01   1.8019489e-01   3.6709194e-01   3.7758566e-01  -1.9673795e-01  -4.6370558e-01  -1.2758350e-01  -9.3663219e-02  -2.5613583e-01  -3.8072026e-01  -2.6847352e-01  -1.8907662e-01  -2.5996535e-02   1.3540699e-01  -1.5141069e-01   2.6088075e-01   1.2644030e-01  -3.6719626e-02  -2.3848702e-01  -5.6196180e-02
   5.8621318e-01   6.4976056e-01  -4.4569314e-01  -3.7382262e-01   2.7713377e-01  -1.8396502e-01  -4.7741366e-01  -2.2716904e-01  -3.1417593e-02  -1.3655903e-01   9.9466426e-02   3.6420343e-02   1.0410895e-01   1.9780831e-01   6.4622907e-02   4.1760428e-02   6.8069167e-01   6.3946934e-01   3.9808763e-01   5.4200339e-01   3.2061557e-01   2.3179521e-01  -5.3877029e-01  -5.3759215e-01  -2.3694437e-01  -4.3398862e-01   1.8933670e-01   1.1900346e-01   3.0677215e-01   5.3764330e-01  -4.8283191e-01  -4.5442355e-01   1.6130556e-01   1.9807901e-01  -4.8831807e-01  -4.6936890e-01  -1.2274751e-01  -2.1706484e-01   4.2721049e-02  -1.1934403e-02   1.0118944e-01   3.5529341e-01  -9.0872389e-02   9.5226617e-02  -9.7042986e-02   4.2154352e-02   1.6705219e-01   2.3925346e-01   2.7474663e-01   3.3962716e-01   6.6412505e-02   5.0872601e-01   3.5600704e-01   4.3618875e-01   2.4523564e-01   2.6811007e-01   6.6919825e-01   6.2670118e-01   2.2853174e-01   3.1765577e-01   1.3371486e-01   7.6676850e-02   4.3390709e-01   5.1698885e-01  -4.7426858e-01  -4.5838499e-01  -3.4929727e-01  -2.5047854e-01   3.8180598e-01   3.3412895e-01  -1.6782220e-01  -8.9865629e-02   2.0055804e-01   5.9228686e-01   1.9482694e-02   2.5690545e-01  -7.0410008e-02   2.1536194e-03   5.3001185e-01   7.2133316e-01   8.2399321e-01   1.0000000e+00  -7.7831024e-02   4.7572321e-01  -2.4675495e-01  -2.8039209e-01  -6.5958156e-02  -7.4086618e-02  -6.5464139e-02  -3.1405543e-01  -6.4152720e-02  -2.2358332e-01  -3.8189282e-01  -3.8364763e-01  -1.0381703e-01  -5.6300841e-02  -5.1554873e-02  -3.3692969e-02   3.7014857e-01   3.8024259e-01  -1.1088316e-01  -3.4176852e-01  -8.5053890e-02  -2.3149686e-02  -6.7863771e-02  -1.5773523e-01  -3.7483402e-02  -2.6509253e-01  -1.9242253e-02  -1.1774694e-01  -2.2213553e-01   1.7701710e-01   1.3255190e-01   2.9381837e-02  -1.0497964e-01   1.9939224e-01
   1.1817126e-01   1.2712353e-01   1.3985299e-01  -1.2772398e-01   2.3376706e-02  -1.6791195e-01   2.4834538e-01  -1.5881300e-01   2.0136670e-01  -5.5457224e-02   1.1146415e-01  -9.3191058e-02   1.2486830e-01  -6.8193347e-02   5.2789116e-01   2.2737084e-01  -3.2242911e-01  -2.5264368e-01   2.4177555e-01   7.0473434e-02   1.0261846e-02  -4.0763893e-02   1.1322009e-01  -9.3441205e-02   1.4470552e-01  -2.0452593e-02   1.3058999e-03  -7.8066309e-02  -1.6219726e-01  -1.6522805e-01  -1.9713163e-02  -1.3495024e-01  -1.6256501e-01  -8.3225305e-02  -8.2836261e-02  -1.7036992e-01   4.9052589e-01   2.2518145e-01   1.4553770e-01   9.8276069e-02   4.0194264e-01   8.2669940e-02   1.2406623e-01  -9.3751516e-02  -1.2994701e-01  -1.7779218e-01   4.3847712e-01   2.9533149e-02  -1.7262275e-01  -3.2841353e-02  -3.6359394e-01  -2.5289458e-01   2.4063830e-01   1.1253945e-02   1.6094596e-01   8.0037812e-02  -2.2623704e-01  -2.1160021e-01  -6.6946523e-02  -3.2190273e-01  -3.2128721e-02  -2.1083551e-01  -1.8515329e-01  -1.4471445e-01  -5.4844009e-03  -3.6221625e-01  -3.1538035e-01  -4.2620524e-01  -2.2942973e-01  -4.9429735e-01   1.0476300e-01   3.1900664e-01  -1.2606604e-01  -1.1280420e-01  -1.1950781e-01  -1.1235309e-01   2.9276570e-01   2.8891247e-01  -2.4928860e-01  -2.3703365e-01  -1.8482118e-01  -7.7831024e-02   1.0000000e+00   4.4232625e-01   8.3399896e-02  -2.8792939e-01   1.4584954e-01   1.5315030e-01   1.1394035e-02  -3.4286966e-01   9.6327591e-02   3.5226345e-01   8.4173004e-02   3.0321729e-01  -4.3670683e-01  -3.7928130e-01  -3.0695454e-01  -3.1949650e-01   4.0392871e-02   2.3632203e-02  -8.6405804e-03  -4.1100916e-02  -1.5290871e-01  -3.7368559e-03   5.4183761e-02   1.4207535e-01   8.3708905e-02  -2.0080234e-01  -1.9954468e-01  -4.2524462e-01  -5.4930330e-02  -4.9365209e-02   8.9650898e-02   4.7869259e-02   1.4418506e-02   3.0790034e-01
   4.5298842e-01   5.2179748e-01  -3.8097562e-01  -2.3266572e-01   1.8334706e-01   8.3808359e-03  -2.2757765e-01   1.4293313e-02   3.3882783e-02   8.2249982e-02   8.8962344e-03   2.9328946e-01   7.0915276e-02   3.0110142e-01   3.5934850e-01   5.1700675e-01   1.4857508e-01   1.0877992e-01   3.8835834e-01   3.6881754e-01   2.4110654e-01   2.7329725e-01  -3.4595031e-01  -3.5760719e-01  -1.7907253e-01  -3.0315466e-01   1.0193428e-01   5.9567072e-02   2.6400891e-01   3.9735745e-01  -2.7004402e-01  -2.5573439e-01  -1.1413437e-02   9.8810969e-02  -5.0531413e-01  -4.7822018e-01   2.2950234e-01   1.0194166e-01   2.3240739e-01   2.0149956e-01   3.6238720e-01   4.3065114e-01  -5.8179418e-02  -1.3728593e-02  -1.9484864e-01  -6.6666869e-02   2.4266329e-01  -1.5050216e-02  -1.5086181e-03   9.1293689e-02  -3.0642340e-01   2.1703190e-02   2.3091786e-01   1.7613935e-01   1.7987436e-01   1.5818249e-01   1.9956834e-01   1.2297316e-01   1.1839281e-01   1.3177049e-01   7.4885610e-02   1.9398733e-01   1.2760453e-01   1.7787346e-01  -3.2808473e-01  -3.8798740e-01  -5.5806238e-01  -4.4736401e-01   2.0291490e-02  -6.3927673e-02  -5.5947074e-02  -4.1750597e-02   1.5710703e-01   3.7813315e-01  -1.7043700e-02   1.3206810e-01   1.1224659e-01   1.0441786e-01   2.1129328e-01   1.9581372e-01   4.2834460e-01   4.7572321e-01   4.4232625e-01   1.0000000e+00  -2.0455349e-01  -1.9248920e-01  -9.9485899e-03   1.6676282e-01  -1.9464345e-01  -3.9617293e-01  -1.9501406e-02  -1.7506650e-01  -2.1327532e-01  -2.8402304e-01  -2.1953298e-01  -1.0124014e-01  -2.6525378e-01  -2.4842841e-01   1.2132252e-01   7.5034472e-02  -1.0020444e-01  -4.1326066e-01  -1.8122472e-01  -2.5808206e-01  -9.5056254e-03  -9.2526539e-02  -9.3314767e-03  -3.2357069e-01   1.1857954e-01  -2.9189911e-01  -3.2690621e-01  -1.0996860e-01   4.2217986e-02  -1.5124357e-02  -4.1878622e-02   4.7687257e-01
  -5.0430143e-01  -4.8010627e-01   5.4602076e-01   3.5170242e-01  -1.1957538e-01   1.3188461e-01   3.7325984e-01  -3.5480215e-02  -7.6153996e-02   1.0873352e-01  -2.6595010e-01  -1.3449238e-01  -3.5569682e-01  -2.8676621e-01   4.0439922e-03   3.9398366e-02  -3.6207666e-01  -5.2226060e-01  -5.1460534e-01  -5.9298939e-01  -1.1655246e-01  -9.4550805e-02   6.4605569e-01   6.0708442e-01   4.7322733e-01   6.7339894e-01   1.0428177e-01   5.5481420e-02  -3.3967450e-01  -4.0743084e-01   6.0656575e-01   5.2696584e-01  -1.9036373e-01  -1.6981849e-01   6.8534847e-01   5.9392187e-01   2.1037247e-01   1.7764660e-01   1.0512159e-01   2.0627632e-01   1.7703817e-01   3.5444023e-02   1.9752662e-01   1.3591185e-01   2.8682960e-01   3.0736012e-01  -1.6997880e-01  -1.6050324e-01  -2.1253208e-01  -1.4473011e-01   6.0011809e-02  -2.0631211e-01  -2.2206649e-01  -2.2299881e-01   9.4099201e-02  -3.6476486e-02  -3.6519869e-01  -3.2925575e-01  -3.3153653e-01  -3.4665156e-01  -2.6439975e-01  -2.8257355e-01  -3.5796810e-01  -4.6146769e-01   7.3674083e-01   4.7286503e-01   3.5447061e-01   2.3031140e-01  -3.1219773e-01  -3.7991878e-01  -7.0212032e-02  -8.0332255e-02  -1.3750291e-01  -4.9067535e-01   4.0139283e-02  -2.3657806e-01  -5.2929805e-02  -1.1049499e-01  -1.0354618e-01  -6.9127206e-02  -3.8719639e-01  -2.4675495e-01   8.3399896e-02  -2.0455349e-01   1.0000000e+00   6.2872518e-01   2.7787476e-01   1.7888680e-01   3.7635332e-01   3.5015661e-01  -1.8986368e-01  -1.2031059e-01   1.1629744e-01   5.9462962e-02   2.8021956e-02   2.3488713e-01  -6.9942805e-02   1.0162295e-03  -3.3805810e-01  -3.5018424e-01   8.7052490e-02   1.6765937e-01  -4.3409827e-02   3.7589347e-02   2.4294072e-01   3.2934559e-01   2.9439139e-02  -1.7088584e-03   2.5474142e-01  -1.8188576e-02  -6.5125030e-02  -2.9118994e-01  -3.4429220e-01   4.7684389e-02   3.3626388e-01   9.0853276e-02
  -5.7705568e-01  -5.4981209e-01   2.7979658e-01   6.4913635e-01  -3.4671575e-01   3.5035806e-01   1.5857519e-01   4.2298804e-01  -3.3975159e-01   3.1049501e-01  -4.6906545e-01   8.6806252e-02  -5.8538064e-01  -1.2186230e-01  -4.1307149e-01   6.5925991e-02  -3.3713661e-01  -4.5037829e-01  -6.1837646e-01  -5.6073506e-01  -1.7778440e-01  -6.2907546e-03   5.7113624e-01   7.7724693e-01   2.1255728e-01   6.5597976e-01  -1.0155990e-01   1.0299849e-02  -3.7819350e-01  -3.9895742e-01   5.4048488e-01   7.1018409e-01   7.4372074e-02   1.1457703e-01   6.4232955e-01   7.5158355e-01   1.2481490e-01   2.6142063e-01   4.9213306e-02   3.1971668e-01   9.8890595e-02   1.5198370e-01   8.8231080e-02   2.1172323e-01   3.0301015e-01   3.9576278e-01  -3.6342980e-01  -2.6482274e-01  -3.1216872e-01  -3.1556596e-01   7.2118040e-02  -2.3050322e-01  -4.1827988e-01  -2.6681549e-01   1.3540295e-06  -5.0733318e-02  -2.8044481e-01  -3.7083187e-01  -4.2031746e-01  -1.0742840e-01  -3.1705688e-01   1.5787303e-01  -2.2757754e-01  -3.2620347e-01   6.0780483e-01   8.4083297e-01   5.5242239e-01   7.0031680e-01  -2.9468096e-01  -1.1412934e-01   6.6468031e-02  -1.8534031e-01  -1.0937008e-01  -3.3420550e-01   9.6402005e-02  -1.1533581e-01   1.1108744e-01   1.0391017e-01  -6.5272207e-02  -1.6891022e-01  -3.5829390e-01  -2.8039209e-01  -2.8792939e-01  -1.9248920e-01   6.2872518e-01   1.0000000e+00   2.6930328e-01   2.1518285e-01   2.8978045e-01   6.5276309e-01  -1.6624242e-01  -3.4805383e-01   1.8773321e-01  -1.8218592e-01  -1.7389409e-02   1.5732746e-01  -8.3122914e-02  -4.7792776e-02  -3.5810481e-01  -4.0084176e-01   2.4357969e-01   1.6589797e-01   7.6387937e-02  -6.2649208e-02   3.0881962e-01   1.7219191e-01   6.7926479e-02   1.2576689e-01   1.1760523e-01  -3.1892918e-02  -7.8775194e-02  -3.5921364e-01  -4.0414537e-01  -1.4894411e-01   2.6581021e-01   5.9380706e-02
  -6.5551348e-02   5.3368669e-04   2.9316775e-01   2.4361237e-01   2.0011778e-01   2.8653393e-01   2.8796136e-02  -3.0038530e-02  -2.8169133e-01  -2.9178190e-01  -3.3100284e-01  -2.4160149e-01  -3.5458326e-01  -1.8370994e-01  -3.3084192e-01  -2.9219431e-01  -1.4705233e-01  -1.0158812e-01  -2.1059769e-01  -1.7684536e-01   4.7306140e-01   4.8583564e-01   1.8832077e-01   2.3576937e-01   3.1782687e-01   4.0938639e-01   4.9453445e-01   4.9390323e-01  -4.4387124e-01  -3.6283386e-01   1.3325308e-01   1.8366637e-01   2.2109283e-01   6.9613938e-02   2.8321503e-01   3.5137889e-01   4.0290499e-01   3.6451504e-01   5.9674467e-01   5.9662779e-01   5.1938959e-01   4.1678408e-01  -1.4406768e-02   1.6616080e-01   2.3231538e-01   3.3326342e-01   1.0881999e-01   2.2065118e-01  -1.5924995e-01   8.9200626e-02  -1.1531199e-02   4.2136230e-02   5.3652101e-02   3.3951097e-03   5.8329869e-01   5.4075905e-01   1.7606941e-01   6.5090865e-02  -2.0448840e-01  -2.0766829e-01  -2.1074024e-01  -1.6989620e-01  -2.0439233e-03  -4.2592351e-02   1.8969049e-01   1.4026480e-01   1.5566748e-01   2.0422452e-01  -6.3507042e-02  -7.0489611e-02   7.3484963e-02  -1.3249425e-01   5.0238950e-03   3.2772037e-02   1.8006818e-01   1.8793489e-01   1.9777599e-01   2.2574726e-01   1.3941772e-01  -1.8732828e-01   3.3718556e-02  -6.5958156e-02   1.4584954e-01  -9.9485899e-03   2.7787476e-01   2.6930328e-01   1.0000000e+00   7.9290694e-01   6.4939475e-02   1.1216174e-01  -2.9375789e-01  -3.6551374e-01  -2.1926742e-01  -3.8337172e-01  -1.6248157e-01  -1.0239197e-01   1.1789173e-01   1.3271134e-01  -7.1238216e-02  -6.4478576e-02   3.9889584e-02  -2.6382394e-01  -2.1930901e-01  -1.1875947e-01  -1.3285057e-01  -1.5374005e-01  -3.5807014e-01  -2.6109660e-01  -3.4803169e-01  -1.4404058e-03   1.4415275e-01  -2.0466283e-01  -3.4402687e-01  -4.7433280e-01  -2.1371561e-01  -1.8265855e-01
  -3.4019326e-02   7.0859622e-02   2.6083917e-01   2.9268062e-01   2.7493475e-01   3.4552930e-01   7.0231151e-02   1.2181069e-01  -1.5047896e-01  -2.7671742e-01  -2.4418964e-01  -1.3474140e-02  -2.5303697e-01   9.4002692e-03  -2.5280037e-01  -1.0502635e-01  -1.3233821e-01  -1.9302940e-01  -2.1017214e-01  -1.9964329e-01   4.9051010e-01   5.7049836e-01   1.0130198e-01   1.6739376e-01   3.8011983e-01   4.2381155e-01   4.6197811e-01   4.7926539e-01  -3.3908367e-01  -2.9003829e-01   2.5278195e-01   3.0174043e-01   2.8757574e-01   1.8596172e-01   2.2239928e-01   2.8624696e-01   4.2203784e-01   4.0478659e-01   6.6167935e-01   6.3072349e-01   5.4758558e-01   4.2102928e-01  -4.7519722e-02   8.6642004e-02   1.5340924e-01   2.9787426e-01   1.1876969e-01   1.7063346e-01  -9.4137860e-02   5.6160090e-02  -7.2721535e-02  -6.6566568e-02  -9.6606219e-04  -1.0490463e-01   5.2458242e-01   4.1538298e-01   1.7315428e-01   8.7843672e-02  -3.8213525e-02  -1.0547609e-01   1.3386079e-02   5.4644992e-02   4.7875515e-02  -4.2462098e-02   1.8527895e-01   1.5780327e-01   7.7133115e-02   1.2861393e-01  -4.6072006e-02  -6.6355012e-02   9.6149008e-02  -1.3820840e-01  -3.3377944e-02   1.3482318e-03   9.4719642e-02   1.2924239e-01   3.3458077e-01   2.3171358e-01   2.1236657e-01  -2.2949075e-01   8.0245780e-02  -7.4086618e-02   1.5315030e-01   1.6676282e-01   1.7888680e-01   2.1518285e-01   7.9290694e-01   1.0000000e+00  -4.4846066e-02   5.1721873e-02  -3.2860232e-01  -3.8577538e-01  -2.7010414e-01  -3.5674242e-01  -1.9223801e-01  -1.3415126e-01   8.1297483e-02   8.6949828e-02  -1.9008980e-01  -1.7541283e-01  -6.1494225e-02  -2.9545052e-01  -2.7858725e-01  -3.5101599e-01  -1.5547715e-01  -2.6184866e-01  -3.8907537e-01  -2.7812422e-01  -3.5141461e-01  -2.2594668e-02   8.7644290e-02  -3.0656200e-01  -3.9431483e-01  -4.9076900e-01  -2.7304688e-01  -2.1237787e-01
  -2.6687243e-01  -3.1563023e-01   1.1494663e-01   1.8017309e-02  -3.9365226e-01  -1.6968818e-01   5.2429952e-02  -2.1518497e-02  -2.7459414e-01   1.4610316e-01  -1.9744679e-03   1.4281756e-01  -2.0521032e-01   1.3538341e-01  -5.0193284e-02   1.6818098e-01   3.2611556e-02   6.5940208e-02  -3.7767359e-01  -2.6799732e-01  -3.5662438e-01  -3.5517491e-01   3.7585798e-01   3.4640993e-01  -2.1679907e-01   6.6500691e-02  -2.5776043e-01  -2.4567112e-01  -1.8582455e-01  -9.0645876e-02   1.6729989e-01   2.6820303e-01   3.9640994e-02   1.2887355e-01   2.5710650e-01   2.4690655e-01   1.7758301e-01   1.3142981e-01  -5.4970897e-02  -9.3473410e-02   1.7061287e-01   1.5317638e-02  -3.6175565e-01  -3.3702003e-01  -1.5235795e-01   1.7036053e-02  -3.2368929e-01  -3.2823893e-01  -2.9034294e-01  -1.8980855e-01  -1.3697624e-01  -1.4058480e-01  -6.2755893e-02  -4.4167723e-02   1.2337479e-01  -6.0321399e-02   3.9512783e-03   4.9210175e-02  -1.9139147e-01  -1.5306190e-01   6.5938698e-03   8.7626892e-02   1.9443785e-01   1.8499665e-01   1.4850919e-01   1.7899568e-01   1.1953628e-01   2.2842995e-01  -1.9869221e-01  -7.2349146e-02   2.2812681e-01   2.7813718e-01   6.5207097e-02  -6.2706185e-02   3.2985252e-02  -3.8202697e-04   8.5284942e-02   1.5271481e-01  -8.0460265e-02  -2.4508707e-02  -8.5124577e-02  -6.5464139e-02   1.1394035e-02  -1.9464345e-01   3.7635332e-01   2.8978045e-01   6.4939475e-02  -4.4846066e-02   1.0000000e+00   6.5178317e-01   1.2106996e-01   1.5066775e-01   2.9005730e-01   2.2323466e-01  -1.2396681e-01  -7.8904921e-02  -1.1994764e-02   3.8450052e-02   1.0897157e-01   7.8955085e-02   1.8833086e-01   1.4633540e-01   1.4417479e-01   3.0167569e-01   1.8401473e-02   6.5691237e-02  -9.4253311e-03   2.5394623e-01  -1.4888763e-01  -1.0788880e-01  -1.3318060e-01   1.6298477e-01  -1.0212681e-02  -3.0726998e-02  -1.0256187e-02  -1.4592360e-01
  -5.3989684e-01  -5.3768146e-01   1.7808658e-02   3.6834772e-01  -5.0514543e-01   2.0200117e-01  -6.4801554e-02   4.0378639e-01  -3.5550347e-01   3.7459641e-01  -2.2905982e-01   2.2556665e-01  -4.2472994e-01   1.0488069e-01  -3.7895950e-01   1.0346662e-01  -1.4564756e-01  -1.5684226e-01  -6.0463249e-01  -5.0421352e-01  -3.8477212e-01  -2.3148131e-01   4.4560047e-01   6.3570953e-01  -2.0657166e-01   3.0801072e-01  -3.5555018e-01  -1.9437864e-01  -3.1282398e-01  -2.4128643e-01   3.2620138e-01   5.7330754e-01   1.1968603e-01   1.9407357e-01   3.9996222e-01   5.3312423e-01   2.6878646e-02   2.5602979e-01  -1.2434406e-01   5.9269765e-02   9.3852667e-02   8.0065751e-02  -2.0508789e-01  -3.5775772e-02   7.0789189e-02   2.7055557e-01  -4.0584623e-01  -2.6021515e-01  -2.1264241e-01  -2.5309663e-01   7.3364501e-02  -1.4644006e-01  -2.3429223e-01  -2.1718686e-01   3.5195675e-02  -8.9170144e-03  -1.2589990e-01  -1.4729863e-01  -2.7783956e-01   9.0561092e-02  -9.5202025e-02   3.9019250e-01   3.8651509e-02   2.5877218e-02   2.6021639e-01   6.5608397e-01   3.7067414e-01   6.3979090e-01  -2.2653688e-01   5.0340400e-02   1.9317736e-01   7.1807993e-02   3.2878460e-04  -1.8592635e-01   1.0375011e-01  -8.0324729e-02   6.1622802e-02   9.1084577e-02  -1.2733126e-01  -1.9881076e-01  -2.5459671e-01  -3.1405543e-01  -3.4286966e-01  -3.9617293e-01   3.5015661e-01   6.5276309e-01   1.1216174e-01   5.1721873e-02   6.5178317e-01   1.0000000e+00   9.8082057e-02  -6.2865893e-02   3.9256001e-01   8.5970951e-02  -6.1913757e-02   1.3353601e-02  -3.2710421e-02   3.9466269e-02  -7.1009594e-02  -1.5968104e-01   2.8371020e-01   2.4270214e-01   1.8756790e-01   1.5155762e-01   1.3240679e-01   1.0374273e-02   7.7300528e-02   2.3758130e-01  -1.1120599e-01  -2.0675557e-02  -1.0056835e-01  -3.9691440e-02  -2.1115831e-01  -1.5552247e-01   6.0741892e-02  -2.1343117e-01
   3.4465412e-03   7.6365675e-02  -2.6828273e-01  -2.5390533e-01  -2.9192534e-01  -1.0656385e-01  -6.7622914e-02   5.2756630e-02   1.9448559e-01   2.8906373e-01   1.0882820e-01   1.2267816e-01   7.4019050e-02  -2.7778613e-02   1.8325380e-01   9.8694842e-02   3.1079826e-03   3.6978551e-02   1.0985180e-01   1.5433216e-01  -4.9871634e-01  -4.3885214e-01  -3.5117654e-02  -8.9222523e-02  -4.4883931e-01  -3.7083808e-01  -5.4196890e-01  -4.6276186e-01   1.5025448e-01   1.5859878e-01  -1.8861767e-01  -1.9007530e-01  -3.6901845e-01  -2.6614401e-01  -2.5817749e-01  -2.5903190e-01  -2.7216676e-01  -2.8036409e-01  -5.4759590e-01  -5.3879128e-01  -4.6801679e-01  -4.6123385e-01   9.2330723e-02   3.4466305e-02   1.2889691e-02  -7.6480095e-02   1.7268314e-01   6.5823694e-02   3.9590065e-02   1.5050631e-01  -8.9869058e-02  -1.7668752e-03   2.9904818e-01   3.5405726e-01   1.8557610e-03   6.2172184e-03  -2.1092027e-01  -1.6964078e-01  -1.1643936e-01  -5.8133636e-02  -2.1601082e-01  -1.1692371e-01  -2.6007500e-01  -1.2004971e-01  -2.7554149e-01  -1.8882925e-01  -3.2546580e-01  -1.6887342e-01   5.2620827e-02   3.8979740e-02   1.1424610e-02   3.1253251e-01   6.2140122e-03  -7.1385845e-02  -2.0691228e-01  -1.6429069e-01  -2.3485880e-01  -1.8030304e-01  -2.8710916e-01  -2.6182030e-02  -1.1209039e-01  -6.4152720e-02   9.6327591e-02  -1.9501406e-02  -1.8986368e-01  -1.6624242e-01  -2.9375789e-01  -3.2860232e-01   1.2106996e-01   9.8082057e-02   1.0000000e+00   6.9118558e-01   6.1976875e-01   5.3342292e-01   1.4949843e-01   5.5958756e-02   1.6928541e-01   2.3114820e-01   6.2354367e-01   5.5149660e-01   3.6130275e-01   3.3743791e-01   5.6126591e-01   3.8414709e-01   2.3837429e-01   2.9133615e-01   2.9120633e-01   3.3366695e-01   1.1015920e-01   1.8088001e-01   2.3363312e-01   5.4289338e-01   6.1289906e-01   3.8669431e-01   2.9533213e-01   8.8949582e-02
   7.2339070e-02  -1.4650017e-02   4.4290942e-02  -2.7415199e-01  -6.7068746e-02  -8.7434847e-02   2.2029156e-01  -1.5335176e-01   3.5717371e-01   1.6887960e-01   2.9021309e-01  -4.3487149e-02   2.5684798e-01  -1.4212564e-01   3.4144637e-01   7.4661357e-02  -1.1783741e-01  -5.0025149e-02   2.4896927e-01   1.4728589e-01  -3.2456678e-01  -3.3426683e-01   6.5452745e-02  -8.6349106e-02  -1.9148797e-01  -2.3520523e-01  -2.9864307e-01  -2.4034432e-01   9.6911016e-02  -4.5894022e-03  -8.2349892e-02  -1.8915464e-01  -3.6772093e-01  -2.7217156e-01  -9.9925299e-02  -2.2304973e-01  -3.0921183e-02  -1.8498920e-01  -3.8176407e-01  -4.6544178e-01  -3.5161810e-01  -5.3257681e-01   1.1395675e-01  -6.7194099e-02  -7.0451600e-02  -1.9899218e-01   1.9608683e-01   4.6640929e-02   4.4102719e-02   6.9454946e-02  -9.1866306e-02  -1.7451602e-01   1.6827997e-01   1.7298012e-01  -1.2083784e-01  -1.3651034e-01  -2.6229898e-01  -1.7477146e-01   3.1480518e-02  -2.3300069e-01  -3.9061856e-02  -2.8348186e-01  -3.2222731e-01  -2.3578351e-01  -1.3279288e-01  -2.9224012e-01  -2.1836875e-01  -3.1622562e-01  -2.7006241e-02  -2.4363529e-01   1.3782130e-01   4.4643067e-01  -5.6520307e-02  -1.6785009e-01  -2.1649361e-01  -1.8651612e-01  -8.2860932e-02  -7.2476617e-02  -4.0054567e-01  -1.3252635e-01  -2.8715736e-01  -2.2358332e-01   3.5226345e-01  -1.7506650e-01  -1.2031059e-01  -3.4805383e-01  -3.6551374e-01  -3.8577538e-01   1.5066775e-01  -6.2865893e-02   6.9118558e-01   1.0000000e+00   4.8318101e-01   7.5968795e-01   7.8094275e-02  -6.7485675e-02   1.2719404e-01   1.0296289e-01   3.9629843e-01   4.4291211e-01   6.1315320e-02   3.7184411e-01   2.4751497e-01   3.7944233e-01   1.5630372e-01   3.6815893e-01   3.4676650e-01   3.6995327e-01  -2.4679701e-03   9.0337639e-02   2.9361028e-01   4.9299806e-01   5.3228709e-01   3.2438439e-01   2.2194686e-01   6.2478968e-02
  -2.8536384e-01  -3.2300660e-01   7.7188310e-02   2.4235557e-01  -4.7562504e-01  -5.2674667e-02   2.5131034e-01   3.9877382e-01   1.6696327e-01   4.9452965e-01   2.0170164e-01   2.0938065e-01  -1.4580144e-03   5.7524648e-02   1.4052942e-01   2.0991000e-01  -1.8512739e-01  -1.6841286e-01  -1.2737860e-01  -1.3180930e-01  -6.0378243e-01  -5.7179117e-01   3.9033033e-01   3.8837233e-01  -2.5391281e-01  -1.8826261e-02  -5.5219208e-01  -4.9923943e-01  -1.1992295e-01  -1.9349203e-01   1.3047110e-01   1.9103895e-01   8.6659982e-03   7.7234923e-02   2.0603945e-01   2.2892603e-01  -9.9255718e-02  -3.3043435e-02  -4.6530158e-01  -3.8331627e-01  -2.6359212e-01  -3.0423862e-01   1.3748771e-01   3.3834117e-02  -9.0826392e-02  -1.4871338e-01   2.1926879e-02  -1.6722308e-01  -2.9473230e-01  -2.7426184e-01  -5.1349644e-02  -3.3617506e-01  -7.1864811e-02  -1.6836873e-01  -1.7150197e-01  -1.9833996e-01  -3.5759418e-01  -4.0225070e-01  -2.1087346e-01  -1.7369828e-01  -8.9536841e-02   8.9053175e-02  -3.2801584e-01  -2.2926112e-01   1.3510933e-01   2.8883515e-01   1.2816321e-01   2.0587480e-01  -3.0759901e-01  -1.3443838e-01   1.6235477e-01   2.8749305e-01   3.8208644e-02  -2.2302794e-01  -5.1348584e-03  -7.1403094e-02   1.1337744e-01   7.3279655e-02  -3.7761954e-01  -3.2308070e-01  -4.4953641e-01  -3.8189282e-01   8.4173004e-02  -2.1327532e-01   1.1629744e-01   1.8773321e-01  -2.1926742e-01  -2.7010414e-01   2.9005730e-01   3.9256001e-01   6.1976875e-01   4.8318101e-01   1.0000000e+00   6.9274555e-01   4.0908418e-02  -4.5276746e-02   1.0064842e-01   9.6938192e-02   1.8246054e-01   6.8573138e-02   5.7729102e-01   6.1130053e-01   6.1032686e-01   4.9498107e-01   1.7834047e-01   2.8612993e-01   3.5980732e-01   3.8663287e-01   3.2450828e-02   9.4438381e-02   2.8244064e-01   1.8529852e-01   3.0278999e-01   3.3549754e-01   2.3476473e-01  -9.7213053e-02
  -8.9260054e-02  -1.9713550e-01   1.9393597e-01  -4.6931866e-02  -1.7914773e-01  -1.0005293e-01   4.7716660e-01   1.1152432e-01   4.9299841e-01   3.1139902e-01   4.4438172e-01   9.5406591e-02   3.6251013e-01   8.0059742e-04   4.3453017e-01   1.6968445e-01  -2.1802090e-01  -1.9294209e-01   8.7318133e-02  -2.1510010e-02  -4.9717747e-01  -5.3813944e-01   2.7737542e-01   8.7050186e-02  -1.2729830e-01  -1.3272439e-01  -4.2257247e-01  -4.2842578e-01   1.1481152e-03  -1.1550853e-01   8.2204431e-02  -4.6022818e-02  -1.3866687e-01  -7.2782565e-02   8.8220039e-02  -4.7200923e-02  -1.0126989e-01  -1.8906618e-01  -4.4119402e-01  -5.2321691e-01  -3.7695494e-01  -5.9639302e-01   1.3365893e-01  -6.6166586e-02  -1.4586116e-01  -2.9269781e-01   9.5745745e-02  -1.0513140e-01  -4.3704213e-02  -1.0607533e-01   3.5616895e-02  -2.4629559e-01   3.2118310e-02  -1.6531352e-01  -2.5260357e-01  -3.1218469e-01  -3.7918763e-01  -3.0150625e-01   4.7508207e-02  -2.0824759e-01   1.1716395e-01  -7.8355201e-02  -3.2732097e-01  -2.4607034e-01   1.4265093e-01   6.1757465e-03   2.4962313e-02  -1.3153337e-01  -1.6026520e-01  -2.4328939e-01   1.0188352e-01   3.8299464e-01  -2.5361730e-02  -2.2347169e-01  -6.1921650e-02  -1.2176201e-01   9.2663467e-02   3.6701059e-03  -3.7238790e-01  -2.3408770e-01  -4.5080065e-01  -3.8364763e-01   3.0321729e-01  -2.8402304e-01   5.9462962e-02  -1.8218592e-01  -3.8337172e-01  -3.5674242e-01   2.2323466e-01   8.5970951e-02   5.3342292e-01   7.5968795e-01   6.9274555e-01   1.0000000e+00   1.0002968e-01  -6.8133209e-02   1.2927717e-01   1.0292565e-01   1.9936292e-01   1.4791542e-01   3.3499586e-01   6.8641072e-01   4.2549051e-01   4.7492798e-01   7.6772990e-02   2.6808387e-01   3.2112657e-01   4.0822924e-01   2.5617208e-02   1.0230279e-01   2.8822060e-01   3.3782279e-01   4.0530091e-01   3.6233809e-01   1.5949916e-01  -1.1860321e-01
  -3.4388808e-03  -1.6618237e-03   6.9203249e-03  -1.8659165e-01   1.6475452e-01   2.3072049e-01   1.4678380e-03  -1.8911260e-01   8.0522188e-02   7.1579960e-02   1.4505976e-01   3.6367367e-02   8.5465910e-02  -1.0549491e-01  -2.6434812e-02  -6.2050631e-02   2.0861320e-01   5.5710462e-02   2.8574482e-02   4.5091577e-02   5.2221313e-02  -2.0860680e-02  -6.3455032e-03  -4.8969852e-02   1.3021737e-02  -7.7920016e-02   1.6620820e-01   2.0286899e-01   5.0834929e-01   3.9245567e-01   9.1987016e-02  -3.4397385e-02  -2.7549169e-01  -3.5507533e-01  -3.6385244e-02  -1.8843856e-01  -4.5560240e-01  -3.6229671e-01  -6.5090741e-02  -3.3126575e-01  -5.9478028e-01  -3.4249745e-01  -6.8756194e-02   3.8064460e-03   3.5930624e-02  -8.7740181e-02  -4.2031321e-01  -9.9865128e-02   2.6308403e-01   9.8353471e-02   2.3245579e-01   1.7543737e-01  -1.6105010e-01  -1.3401476e-02  -1.4164526e-01  -1.0572431e-01  -6.8707096e-02  -5.2675816e-03   4.7552193e-02  -1.5318488e-01  -7.6773031e-02  -2.2993477e-01   4.0023627e-03  -9.6561645e-02   6.8278872e-02   2.1590764e-02  -3.0925697e-02  -1.7609162e-01   1.4739827e-01   2.1479681e-01  -1.9866069e-01  -1.9354801e-01   1.9244081e-01  -3.1843917e-02   3.9902093e-02  -6.4298209e-02  -5.5174481e-01  -6.6149897e-01   1.6564912e-01   1.1041234e-01   1.3446085e-01  -1.0381703e-01  -4.3670683e-01  -2.1953298e-01   2.8021956e-02  -1.7389409e-02  -1.6248157e-01  -1.9223801e-01  -1.2396681e-01  -6.1913757e-02   1.4949843e-01   7.8094275e-02   4.0908418e-02   1.0002968e-01   1.0000000e+00   8.6448892e-01   7.1966024e-01   7.7594724e-01   1.3373901e-01   2.2155497e-01   8.9048163e-03   1.6569541e-01   2.8497375e-01   2.9565953e-01  -3.0063655e-02   4.2410580e-02  -1.4456774e-01   2.9645973e-01   6.3982305e-01   8.7047230e-01   3.2836025e-01   4.1583045e-01   2.7821897e-01   4.0450386e-01   2.9897188e-01  -2.2593173e-01
  -1.0866398e-01  -7.7874233e-02   5.0464751e-02  -5.1459381e-02   1.4432931e-01   2.9971843e-01  -2.0357019e-02  -1.6493119e-01  -2.2493598e-02   7.1009539e-02  -6.3658012e-02   3.6060797e-03  -5.0952818e-02  -1.2447768e-01  -7.2485432e-02   2.1070326e-02   8.5057025e-02  -1.4121491e-01  -5.6846770e-02  -9.7925288e-02   5.0823606e-02   2.7183398e-02   6.8698487e-02   6.0976087e-02   1.2423553e-01   8.9412388e-02   1.9044504e-01   2.2515449e-01   4.8997812e-01   3.6807650e-01   1.8595176e-01   7.8131269e-02  -4.2837384e-01  -4.3303522e-01   4.3976122e-02  -8.8632326e-02  -3.7023335e-01  -3.0081736e-01   3.3291575e-02  -1.2903498e-01  -4.8628360e-01  -2.0894569e-01   7.6165170e-02   1.3759924e-01   1.4816780e-01  -2.8878083e-03  -4.0748594e-01  -1.2053308e-01   1.8506030e-01   2.8677034e-02   2.6127197e-01   1.5333682e-01  -1.7052522e-01   3.7606531e-02  -8.2954458e-02  -2.2032503e-02  -1.7828016e-01  -1.0710373e-01  -6.8631216e-02  -1.6657675e-01  -2.0812721e-01  -2.6965388e-01  -1.4411523e-01  -2.4204093e-01   1.6258480e-01   1.0087039e-01  -2.3962254e-02  -1.3389530e-01   1.3128129e-01   1.2270351e-01  -2.7077952e-01  -1.9242089e-01   1.4988737e-01  -7.3908767e-02  -2.8194663e-04  -1.3393571e-01  -5.9790517e-01  -6.8957305e-01   1.4972325e-01   1.6863019e-01   9.4486894e-02  -5.6300841e-02  -3.7928130e-01  -1.0124014e-01   2.3488713e-01   1.5732746e-01  -1.0239197e-01  -1.3415126e-01  -7.8904921e-02   1.3353601e-02   5.5958756e-02  -6.7485675e-02  -4.5276746e-02  -6.8133209e-02   8.6448892e-01   1.0000000e+00   5.2859495e-01   6.7661981e-01   3.2118788e-02   1.4236256e-01  -2.8031675e-02   6.7161026e-02   2.0616309e-01   2.0647323e-01   1.0075160e-01   1.0585453e-01  -1.1436158e-01   2.2524710e-01   7.8765375e-01   7.2966417e-01   1.4871003e-01   2.7188824e-01   2.0461769e-01   4.0508482e-01   4.2329918e-01  -7.2569947e-03
   6.1238660e-02   5.2689009e-02   4.2407475e-02  -1.5589034e-01   2.2370811e-01   2.6286384e-01  -9.3656530e-02  -2.1913307e-01   4.8027869e-02   1.7393078e-02   1.5673128e-01  -3.0665671e-02   1.8655231e-03  -8.8452182e-02  -1.2405094e-01  -1.4871402e-01   2.3407481e-01   1.8419360e-01   3.4571399e-02   1.0252307e-01   1.3652304e-01   6.2287387e-02   1.5938979e-02  -1.4858148e-02   2.3693589e-02  -4.2399358e-02   2.0234635e-01   2.1291938e-01   3.1876489e-01   2.8803336e-01   7.0562573e-02   1.0653596e-02  -9.9114576e-02  -1.9217223e-01  -2.8045828e-02  -1.3486690e-01  -2.1717335e-01  -1.5055886e-01   7.7981548e-02  -1.8055791e-01  -4.1508367e-01  -2.6675952e-01  -7.5793299e-02   2.7483849e-02   1.0139004e-01   8.8523670e-02  -1.2646518e-01   1.8480813e-01   3.0699534e-01   2.3853126e-01   2.5821502e-01   2.1467472e-01  -1.6854887e-02  -2.1084425e-02   1.8385925e-01   1.2033296e-01   9.0936512e-02   1.0297931e-01   4.4101618e-02  -2.0866072e-01  -3.4734199e-02  -2.3270736e-01   9.5154976e-02  -7.8009837e-03  -2.1978855e-02  -6.1998089e-03  -3.1381707e-02  -1.0520705e-01   2.1102973e-01   2.5087691e-01  -3.7834073e-02  -4.2145303e-02   1.6403497e-01   5.5125425e-02   7.3521009e-02   1.2052246e-01  -2.9934437e-01  -3.3986131e-01   1.7452336e-01   6.3760654e-03   1.7310371e-01  -5.1554873e-02  -3.0695454e-01  -2.6525378e-01  -6.9942805e-02  -8.3122914e-02   1.1789173e-01   8.1297483e-02  -1.1994764e-02  -3.2710421e-02   1.6928541e-01   1.2719404e-01   1.0064842e-01   1.2927717e-01   7.1966024e-01   5.2859495e-01   1.0000000e+00   9.1574961e-01   3.6663133e-01   4.1454442e-01   1.0511616e-01   1.7228264e-01   1.8910506e-01   3.3081478e-01  -1.9723255e-01  -6.6216139e-02  -2.1595006e-01   3.5758792e-01   1.4073135e-01   8.3195021e-01   7.2974053e-01   5.9337716e-01   2.7503831e-01   1.7480151e-01  -3.9060405e-03  -4.3877513e-01
   4.3076266e-02   6.2436733e-02   1.9669926e-02  -1.6745978e-01   1.6242930e-01   2.3807407e-01  -8.7712703e-02  -1.6668582e-01   2.5257145e-02   3.1829656e-02   1.2490189e-01   2.0402978e-03   5.9175358e-03  -6.7799668e-02  -1.4955160e-01  -1.3415908e-01   2.2608775e-01   1.3548490e-01  -1.5044031e-02   3.5766801e-02   8.3722469e-02   4.8969101e-02   1.5232868e-02  -4.5433118e-02  -1.8890457e-02  -6.5028922e-02   1.4820321e-01   1.7089719e-01   3.4591912e-01   3.4381128e-01   7.4674811e-02   1.6458863e-02  -1.9094165e-01  -2.5639987e-01  -5.0974572e-02  -1.5695943e-01  -2.8740310e-01  -1.7478776e-01   7.7113553e-02  -1.5293926e-01  -4.3117161e-01  -2.1729041e-01  -4.7954494e-02   5.7569450e-02   1.0840670e-01   5.6275980e-02  -1.7793341e-01   1.3150363e-01   2.8025993e-01   2.0924874e-01   2.7652124e-01   2.3492744e-01   3.9275072e-02   5.8462083e-02   2.3399603e-01   2.0692713e-01   5.9748362e-02   9.0952998e-02  -1.6584449e-04  -1.8970647e-01  -1.0440279e-01  -2.2354627e-01   2.9908724e-02  -3.9677749e-02  -3.3438917e-02   4.8761616e-03  -8.8028029e-02  -1.2852214e-01   2.0847716e-01   2.3225990e-01  -9.9654090e-02  -5.5899430e-02   2.3737143e-01   7.7087360e-02   1.1638459e-01   8.8392172e-02  -3.9559433e-01  -4.2667458e-01   1.8946017e-01   8.6824818e-02   1.8019489e-01  -3.3692969e-02  -3.1949650e-01  -2.4842841e-01   1.0162295e-03  -4.7792776e-02   1.3271134e-01   8.6949828e-02   3.8450052e-02   3.9466269e-02   2.3114820e-01   1.0296289e-01   9.6938192e-02   1.0292565e-01   7.7594724e-01   6.7661981e-01   9.1574961e-01   1.0000000e+00   3.9490317e-01   4.6783919e-01   1.5089883e-01   1.6843243e-01   2.7537305e-01   3.6824835e-01  -1.1704036e-01  -4.5002307e-02  -2.2171437e-01   3.0567560e-01   2.6396634e-01   8.3830183e-01   5.9391982e-01   5.9776820e-01   3.0389132e-01   2.5800568e-01   1.1888135e-01  -3.8524775e-01
   4.0701083e-01   5.1493758e-01  -3.6910753e-01  -4.1133060e-01  -1.0205490e-02  -2.1067097e-01  -3.5712094e-01  -1.6433760e-01   7.8136187e-02   1.7516803e-02   1.3960109e-01  -7.4971622e-02   5.7638153e-02   3.0395643e-04   1.2873469e-01  -3.5751164e-02   3.4083613e-01   4.4008363e-01   3.9868445e-01   5.3334613e-01  -1.0371277e-01  -1.3450080e-01  -2.6893247e-01  -3.5066891e-01  -5.1873294e-01  -6.0538765e-01  -2.1137845e-01  -1.8831957e-01   2.6518421e-01   4.0485651e-01  -3.7023764e-01  -3.8323619e-01  -1.9465251e-01  -8.1965068e-02  -4.7033750e-01  -5.0446679e-01  -2.3509658e-01  -2.2691756e-01  -3.0338678e-01  -3.9156436e-01  -2.7054987e-01  -1.7305360e-01  -1.3239722e-01  -1.9884232e-02  -8.9394347e-02   5.4456575e-02   2.0892586e-01   2.6024488e-01   1.9745452e-01   4.1878173e-01  -2.9367200e-02   3.8588578e-01   4.9506521e-01   5.0690246e-01   3.5681906e-01   3.4674654e-01   3.2509626e-01   3.3504635e-01   1.2854011e-03   3.6322648e-02  -1.9973748e-01  -1.3766586e-01   7.0386463e-02   2.3594313e-01  -5.5214340e-01  -4.6869949e-01  -4.7308439e-01  -2.6436019e-01   3.5474425e-01   2.7031245e-01   3.4746916e-02   3.1706856e-01   2.6894724e-01   3.9567067e-01   4.3292738e-02   2.6881115e-01  -1.9103301e-01  -1.3395529e-01   3.2562015e-02   2.4850879e-01   3.6709194e-01   3.7014857e-01   4.0392871e-02   1.2132252e-01  -3.3805810e-01  -3.5810481e-01  -7.1238216e-02  -1.9008980e-01   1.0897157e-01  -7.1009594e-02   6.2354367e-01   3.9629843e-01   1.8246054e-01   1.9936292e-01   1.3373901e-01   3.2118788e-02   3.6663133e-01   3.9490317e-01   1.0000000e+00   8.6484404e-01   1.9404415e-01   1.3521363e-01   2.7879793e-01   3.6277016e-01  -8.7542521e-02  -2.2898282e-02   4.0938157e-02   1.4184468e-01  -7.3399812e-02   2.0865530e-01   2.0750276e-01   7.6467365e-01   6.8127725e-01   1.9410733e-01  -3.0097407e-02  -2.7374765e-02
   3.9074717e-01   5.3570262e-01  -2.2639551e-01  -3.7832071e-01   1.1466700e-01  -1.6423072e-01  -2.7740362e-01  -2.3799798e-01   9.3588271e-02  -3.8926828e-02   6.0881466e-02  -1.5576096e-01   6.0925983e-02  -1.1945097e-01   3.4218652e-02  -1.3985415e-01   4.0046613e-01   4.3892769e-01   3.8734085e-01   5.0222308e-01   5.7673403e-03  -6.2800230e-02  -2.7554218e-01  -3.8370388e-01  -3.3290907e-01  -5.2246525e-01  -6.3918597e-02  -4.5750190e-02   2.9456221e-01   4.2521499e-01  -2.8937852e-01  -3.6241366e-01  -2.4569828e-01  -1.2692230e-01  -4.2377340e-01  -4.8602319e-01  -2.4522647e-01  -2.8262526e-01  -2.2669488e-01  -3.5358856e-01  -3.5396309e-01  -1.9727175e-01  -1.6203145e-02   8.1858108e-02   8.4073872e-02   1.2446518e-01   2.4518024e-01   3.8480164e-01   3.3955996e-01   5.1201186e-01   1.1663787e-01   4.1404876e-01   5.1024470e-01   6.5860407e-01   3.2673349e-01   4.2884760e-01   3.2671841e-01   3.6517669e-01   1.3048932e-02  -3.2499653e-02  -2.2277458e-01  -2.6803533e-01   9.8501269e-03   1.4813919e-01  -4.8317543e-01  -4.8162367e-01  -4.8465824e-01  -3.6850991e-01   3.5298385e-01   1.7438491e-01   6.6836887e-03   2.3614110e-01   1.9590784e-01   3.6526990e-01  -6.3536827e-02   1.4258467e-01  -2.6451365e-01  -1.8339335e-01   1.1425061e-01   2.8678874e-01   3.7758566e-01   3.8024259e-01   2.3632203e-02   7.5034472e-02  -3.5018424e-01  -4.0084176e-01  -6.4478576e-02  -1.7541283e-01   7.8955085e-02  -1.5968104e-01   5.5149660e-01   4.4291211e-01   6.8573138e-02   1.4791542e-01   2.2155497e-01   1.4236256e-01   4.1454442e-01   4.6783919e-01   8.6484404e-01   1.0000000e+00   4.4725808e-02   6.2594653e-02   2.3752645e-01   3.6261895e-01  -9.8430737e-03   7.7615563e-02   3.2874243e-02   4.8665517e-02  -1.3597113e-02   2.9114051e-01   2.6554152e-01   7.6011539e-01   6.8858025e-01   2.4919042e-01   6.6572237e-02  -1.8473696e-02
  -1.9039003e-01  -1.9471519e-01  -7.3862761e-03   2.7893317e-01  -3.4652902e-01   1.9458100e-02   8.3415953e-02   3.7380338e-01   4.6384536e-03   3.8047647e-01   5.7325215e-02   4.6588956e-02  -6.2361287e-02  -4.7014424e-02   3.3306179e-02   8.5266053e-02  -1.9239658e-01  -1.5549501e-01  -1.1689260e-01  -9.8111525e-02  -4.1412531e-01  -3.1099697e-01   2.0991813e-01   2.0388365e-01  -1.6844078e-01   1.4678598e-02  -4.3948509e-01  -3.8636493e-01  -1.6474636e-01  -1.2791994e-01   6.2050787e-03   1.1507414e-01   2.3354069e-02   2.0443745e-02   5.5460777e-02   1.3525891e-01   5.2012847e-02   1.6354334e-01  -2.4721352e-01  -1.1007781e-01  -8.8143858e-02  -1.2480102e-01   1.4383493e-01   1.7809136e-01  -1.2405582e-01  -1.5612572e-01   9.4627026e-02  -3.5231547e-02  -2.5669268e-01  -2.7306026e-01   1.0159135e-02  -1.3274202e-01  -1.3074290e-01  -1.2179307e-01  -4.0711706e-03   5.2811637e-02  -1.8179975e-01  -2.6003602e-01  -3.2652287e-01  -1.0959546e-01  -2.5049523e-01   7.8801146e-02  -1.7631746e-01  -1.1772940e-01   3.1649685e-02   2.2962774e-01   5.3869156e-03   2.1496229e-01  -1.5066374e-01   1.7572991e-03   8.6356167e-02   2.5218850e-01   3.5802909e-02  -1.5329724e-02   1.0094888e-01   5.5165301e-02   8.0595712e-02   1.7157224e-01  -1.5299582e-01  -3.3552843e-02  -1.9673795e-01  -1.1088316e-01  -8.6405804e-03  -1.0020444e-01   8.7052490e-02   2.4357969e-01   3.9889584e-02  -6.1494225e-02   1.8833086e-01   2.8371020e-01   3.6130275e-01   6.1315320e-02   5.7729102e-01   3.3499586e-01   8.9048163e-03  -2.8031675e-02   1.0511616e-01   1.5089883e-01   1.9404415e-01   4.4725808e-02   1.0000000e+00   5.4523568e-01   6.8737164e-01   4.4883965e-01   2.0130923e-01   1.7772532e-01   3.1769990e-01   1.6210940e-01   7.4608754e-03   3.5899123e-02   1.6516239e-01   9.3786822e-02   1.6490110e-01   2.0869545e-01   1.5384393e-01  -2.8924985e-02
  -1.9706688e-01  -2.1930981e-01   1.5128132e-01   2.2840778e-01  -3.6185613e-01  -1.2488884e-01   2.8586306e-01   2.4611072e-01   2.4715912e-01   2.4126230e-01   1.9895146e-01  -1.8084295e-02   4.6047764e-02  -9.6597260e-02   1.1739907e-01  -1.0575190e-01  -2.1167815e-01  -1.5846753e-01  -6.2269661e-02  -6.4203083e-02  -4.6185955e-01  -4.4653568e-01   3.8132756e-01   2.7188677e-01  -5.3698757e-02   4.0943032e-02  -4.4519299e-01  -4.3841329e-01  -8.9549757e-02  -2.2446924e-01   2.2157647e-01   1.3094985e-01  -1.6082699e-02   2.0712274e-02   3.0179618e-01   1.9347119e-01  -1.9233503e-01  -1.4172561e-01  -4.9152465e-01  -4.1627036e-01  -4.0624420e-01  -4.3750773e-01   1.3912538e-01   5.7094305e-02  -4.9752465e-02  -1.0699534e-01  -6.4096486e-02  -1.1174349e-01  -3.1384364e-02  -1.9847061e-01   1.3609560e-01  -1.0619710e-01  -9.3849500e-02  -2.0030366e-01  -2.6282069e-01  -2.5973442e-01  -2.7706854e-01  -2.0749585e-01  -9.7287930e-02  -1.4265336e-02  -1.5289675e-01  -3.1200889e-02  -2.6835344e-01  -1.9914173e-01   2.5931268e-01   2.8785462e-01   2.6689309e-01   2.6680743e-01  -1.7341434e-02   6.6037754e-02   9.5635899e-02   2.9816849e-01   3.9400516e-02  -1.2040792e-01   5.2762290e-02   3.3270372e-02   9.8292938e-02   7.0515345e-02  -3.4545962e-01  -2.0449943e-01  -4.6370558e-01  -3.4176852e-01  -4.1100916e-02  -4.1326066e-01   1.6765937e-01   1.6589797e-01  -2.6382394e-01  -2.9545052e-01   1.4633540e-01   2.4270214e-01   3.3743791e-01   3.7184411e-01   6.1130053e-01   6.8641072e-01   1.6569541e-01   6.7161026e-02   1.7228264e-01   1.6843243e-01   1.3521363e-01   6.2594653e-02   5.4523568e-01   1.0000000e+00   4.6511169e-01   5.0679140e-01   1.2191245e-01   2.0355674e-01   3.3718140e-01   3.7421305e-01   7.3036790e-02   1.5477432e-01   1.9803738e-01   1.9555091e-01   2.9783387e-01   2.5987244e-01   1.2923208e-01  -2.1502599e-01
  -1.1286772e-01  -1.2168366e-01  -6.9488173e-02   6.2772775e-02  -3.2227098e-01  -1.0656973e-01   9.4684833e-03   2.0578067e-01   6.9176026e-02   3.0477525e-01   1.0724208e-01   8.4799710e-02   4.8528408e-02  -6.8318859e-02   2.3757186e-02  -1.9424830e-02  -8.9605651e-02  -7.9629037e-02  -7.0388658e-03   3.7423880e-02  -4.8566509e-01  -4.4582090e-01   1.1107767e-01   8.9030751e-02  -2.5772121e-01  -1.8972388e-01  -4.7978943e-01  -4.5461328e-01   4.8273175e-02   4.3391147e-02  -9.0969888e-02  -5.5440317e-02  -1.1996558e-01  -8.8650955e-02  -5.3585716e-02  -8.1684791e-03  -2.2837676e-01  -1.9986149e-01  -3.8145238e-01  -3.6239304e-01  -4.3595291e-01  -3.0761618e-01   1.6216157e-01   2.0175995e-01  -6.0205433e-02  -1.6177776e-01  -1.4295527e-02  -3.7368877e-02  -8.1217991e-02  -1.0307809e-01   9.9841550e-02  -8.8052301e-03  -6.3180384e-02   4.3409816e-02  -1.9827793e-01  -3.1062817e-02  -2.3700383e-01  -2.3143162e-01  -2.6143507e-01  -1.1492238e-01  -2.5671148e-01   1.9448040e-02  -1.7755087e-01  -1.0577883e-01  -7.2531161e-02   1.1457489e-01  -3.1771189e-02   8.7795003e-02  -1.2347534e-02   1.2381577e-01   1.8754579e-02   2.0025329e-01   2.2559416e-02  -7.8988138e-02   1.9038509e-02  -6.2270269e-02  -8.5738950e-02  -1.0205276e-01  -1.8247554e-01  -8.9957565e-03  -1.2758350e-01  -8.5053890e-02  -1.5290871e-01  -1.8122472e-01  -4.3409827e-02   7.6387937e-02  -2.1930901e-01  -2.7858725e-01   1.4417479e-01   1.8756790e-01   5.6126591e-01   2.4751497e-01   6.1032686e-01   4.2549051e-01   2.8497375e-01   2.0616309e-01   1.8910506e-01   2.7537305e-01   2.7879793e-01   2.3752645e-01   6.8737164e-01   4.6511169e-01   1.0000000e+00   5.5364586e-01   3.8764749e-01   3.6037613e-01   4.0991842e-01   2.2989871e-01   2.3752893e-01   2.6546445e-01   2.1988090e-01   2.5965919e-01   4.4119381e-01   5.3639462e-01   4.4483125e-01   2.8372300e-02
   3.1724296e-02  -1.6615621e-02  -1.2268071e-02  -1.7108113e-01  -7.0000710e-02  -7.9764123e-02  -1.4228773e-02  -1.5107925e-01   1.9898890e-01   2.6950128e-01   3.0710003e-01  -5.3189712e-02   1.7555641e-01  -8.2569102e-02   1.9998290e-01   2.2427109e-02   1.7986558e-03   1.3149786e-01   2.9498096e-02   2.3755155e-02  -2.5783907e-01  -3.7820467e-01   1.1826098e-01   1.4186083e-02  -1.1423069e-01  -1.8464259e-01  -1.8162819e-01  -2.1084606e-01   1.1746987e-01   9.0428970e-02  -1.3185225e-01  -1.6703572e-01  -2.0860338e-01  -1.9504555e-01  -2.2462652e-02  -9.2773696e-02  -1.1533293e-01  -2.4589722e-01  -2.3974405e-01  -3.0750519e-01  -3.2562525e-01  -2.1259655e-01   5.4933841e-02   1.2535183e-01  -1.2911837e-01  -1.6835968e-01  -2.9509874e-02  -2.0303321e-02  -1.7423311e-02  -3.2018380e-02   1.7964494e-01   9.1051207e-02   1.7810969e-02   6.0040710e-03  -3.7312741e-03   7.5864091e-02  -7.9828829e-02  -2.3205721e-02  -7.3535717e-02  -1.7986888e-01  -1.0235016e-01  -1.5950117e-01  -1.2467430e-01  -6.4495224e-02  -5.2300513e-02  -3.5966235e-02  -1.0161809e-01  -9.6047821e-02  -1.3977297e-01  -2.0536655e-02   1.1257406e-01   2.4158566e-01   2.4289998e-01   4.0136800e-02   1.7143586e-01   5.4827907e-02  -5.4497130e-02  -9.2528170e-02  -1.5484009e-01   3.8360351e-02  -9.3663219e-02  -2.3149686e-02  -3.7368559e-03  -2.5808206e-01   3.7589347e-02  -6.2649208e-02  -1.1875947e-01  -3.5101599e-01   3.0167569e-01   1.5155762e-01   3.8414709e-01   3.7944233e-01   4.9498107e-01   4.7492798e-01   2.9565953e-01   2.0647323e-01   3.3081478e-01   3.6824835e-01   3.6277016e-01   3.6261895e-01   4.4883965e-01   5.0679140e-01   5.5364586e-01   1.0000000e+00   2.7834900e-01   3.4079798e-01   2.0377022e-01   2.8174262e-01   1.3534185e-01   2.9053218e-01   2.4831582e-01   4.4598015e-01   4.8226866e-01   5.3387280e-01   3.4485263e-01   6.3600999e-03
  -3.0096107e-01  -2.1638515e-01   7.1606717e-02   1.4524707e-01  -1.0705089e-01  -1.9572906e-02  -5.3763682e-02  -3.7014334e-02   3.3609449e-03   1.1492579e-01  -2.9041540e-01  -1.3457529e-01  -2.1836520e-01  -2.9937548e-01  -6.0820904e-02  -3.4599922e-02  -3.6738110e-01  -3.7925432e-01  -9.9976461e-02  -2.3092880e-01  -1.9547835e-01  -2.0933694e-01   2.2612637e-01   2.5363986e-01   2.0458327e-01   2.4602209e-01  -2.0407412e-01  -1.7587457e-01  -1.9453488e-01  -2.2892599e-01   1.2992265e-01   1.4352604e-01  -3.9515099e-01  -3.3828970e-01   1.6279265e-01   2.1296256e-01   1.0029642e-01  -4.1948036e-02  -8.6147938e-02   6.2217364e-02  -1.2441611e-01  -2.8960384e-02   4.1919208e-01   3.5800614e-01   1.6913553e-01   5.8731834e-02   1.4564975e-01   2.8233923e-02  -8.7184454e-02  -8.8052604e-02   1.1468832e-02  -1.1459491e-01  -8.3259978e-02   6.3047384e-02  -4.2774373e-02   4.8162989e-02  -4.1089121e-01  -3.2360814e-01  -3.8397325e-01  -1.7550481e-01  -4.1466090e-01  -1.6088002e-01  -4.9403169e-01  -4.6752494e-01   1.4313383e-01   2.0398463e-01  -3.2920609e-02   3.6284522e-02  -2.5328350e-01  -2.6346731e-01   1.6895332e-01   1.9268963e-01  -2.0066143e-01  -4.1051681e-01  -1.4269641e-01  -3.5804016e-01  -5.5183011e-02  -4.4517853e-03  -2.6145368e-01  -6.9193431e-02  -2.5613583e-01  -6.7863771e-02   5.4183761e-02  -9.5056254e-03   2.4294072e-01   3.0881962e-01  -1.3285057e-01  -1.5547715e-01   1.8401473e-02   1.3240679e-01   2.3837429e-01   1.5630372e-01   1.7834047e-01   7.6772990e-02  -3.0063655e-02   1.0075160e-01  -1.9723255e-01  -1.1704036e-01  -8.7542521e-02  -9.8430737e-03   2.0130923e-01   1.2191245e-01   3.8764749e-01   2.7834900e-01   1.0000000e+00   8.3335826e-01   5.5570481e-01  -6.6781999e-04   2.9734717e-01  -8.4076351e-02  -5.4818196e-02  -7.7894291e-02   1.0065300e-01   4.0709230e-01   8.1324270e-01   6.6703143e-01
  -3.0280172e-01  -2.7568514e-01   3.1298079e-01   7.9521361e-02  -4.4226343e-02  -9.7112325e-02   1.4653565e-01  -2.0027105e-01   1.1965702e-01   1.0938898e-01  -2.4726690e-01  -3.1193096e-01  -1.5222273e-01  -4.8350436e-01   5.5340794e-02  -1.1091547e-01  -4.1820785e-01  -3.8996764e-01  -3.4271532e-02  -1.9187351e-01  -2.3614513e-01  -2.8646994e-01   3.5147649e-01   2.7186969e-01   2.6691456e-01   2.3921448e-01  -1.6921470e-01  -1.9480991e-01  -1.9818478e-01  -2.5354491e-01   2.1265715e-01   1.1008600e-01  -4.3049950e-01  -3.5703312e-01   2.6667763e-01   2.0813494e-01   9.2212867e-02  -9.5080931e-02  -1.6298533e-01  -6.6353116e-02  -2.0264548e-01  -2.5066140e-01   4.0822628e-01   2.6967082e-01   2.0695791e-01   5.2263371e-02   1.8693774e-01   5.6874055e-02  -7.4120474e-02   3.4174283e-02  -2.1403903e-02  -1.8436705e-01  -6.2498777e-02   7.8781966e-02  -1.1565384e-01  -2.1170639e-02  -5.0553151e-01  -3.9334807e-01  -4.4700037e-01  -3.7212343e-01  -4.8008755e-01  -4.4405204e-01  -6.0951813e-01  -5.9833029e-01   1.9139359e-01   4.4452258e-02  -1.5959982e-02  -9.0400843e-02  -2.5727326e-01  -3.8978878e-01   2.3115243e-01   2.9100000e-01  -2.2379518e-01  -5.0540721e-01  -1.8532801e-01  -3.7720011e-01  -1.1698015e-01  -5.5311617e-02  -4.3666159e-01  -1.2573981e-01  -3.8072026e-01  -1.5773523e-01   1.4207535e-01  -9.2526539e-02   3.2934559e-01   1.7219191e-01  -1.5374005e-01  -2.6184866e-01   6.5691237e-02   1.0374273e-02   2.9133615e-01   3.6815893e-01   2.8612993e-01   2.6808387e-01   4.2410580e-02   1.0585453e-01  -6.6216139e-02  -4.5002307e-02  -2.2898282e-02   7.7615563e-02   1.7772532e-01   2.0355674e-01   3.6037613e-01   3.4079798e-01   8.3335826e-01   1.0000000e+00   5.9385200e-01   5.3214619e-02   3.1362323e-01  -1.2721519e-02   1.2160063e-01   5.3720505e-02   1.8165693e-01   4.5540364e-01   7.4283102e-01   6.0816879e-01
  -1.4743525e-01  -1.4783160e-01  -4.2377622e-02   1.5585979e-01  -1.7405757e-01  -1.2072657e-01  -5.3673178e-02   1.1282859e-01   1.4863428e-02   1.7070781e-01  -1.3077753e-01  -1.4366070e-01  -1.3088654e-01  -2.8856384e-01  -1.4193956e-02  -4.3886805e-02  -3.3469670e-01  -2.1388180e-01   1.4201127e-01   6.2430774e-02  -2.8849787e-01  -2.4820434e-01   1.0911700e-01   1.6702401e-01  -1.4621201e-01  -1.8636205e-02  -3.6088988e-01  -3.0126242e-01  -2.0348886e-01  -2.1627948e-01  -3.0590226e-02   3.7627360e-02  -1.5412082e-01  -2.5325642e-02   1.7250540e-02   6.8974712e-02   9.7255333e-02   8.4577506e-02  -3.0553801e-01  -1.0372405e-01  -1.2095455e-01  -1.2924712e-01   3.4998623e-01   2.4353389e-01   3.0427293e-02  -6.1466943e-02   2.3489581e-01   4.3292060e-02  -1.5316422e-02  -1.3967379e-01  -4.3241301e-02  -8.9572645e-02   1.0790557e-02   1.0047391e-02  -2.2627893e-01  -7.9455706e-02  -3.5300987e-01  -2.2037149e-01  -2.3138054e-01   6.6102236e-02  -3.2931943e-01  -4.5053806e-02  -3.5989683e-01  -2.3506755e-01  -5.7024551e-02   1.0779202e-01   4.6712028e-02   1.4445541e-01   3.8349929e-02   1.5738829e-02   2.3808125e-01   3.5111446e-01  -2.3509970e-01  -2.4405483e-01  -2.3273130e-01  -2.7116210e-01   6.1336032e-02   1.7747073e-01  -4.4720419e-01  -6.8928567e-02  -2.6847352e-01  -3.7483402e-02   8.3708905e-02  -9.3314767e-03   2.9439139e-02   6.7926479e-02  -3.5807014e-01  -3.8907537e-01  -9.4253311e-03   7.7300528e-02   2.9120633e-01   3.4676650e-01   3.5980732e-01   3.2112657e-01  -1.4456774e-01  -1.1436158e-01  -2.1595006e-01  -2.2171437e-01   4.0938157e-02   3.2874243e-02   3.1769990e-01   3.3718140e-01   4.0991842e-01   2.0377022e-01   5.5570481e-01   5.9385200e-01   1.0000000e+00   1.8544328e-01   1.5564994e-01  -1.7901964e-01   2.0930942e-02   1.9673142e-02   2.0164051e-01   3.2908771e-01   4.2964649e-01   4.8870346e-01
  -2.2049236e-01  -3.2982872e-01  -4.9389460e-02   3.8906577e-02  -2.2663371e-01   7.1895817e-02   7.9793504e-02   8.6954793e-02  -1.5390613e-03   1.6201751e-01   1.7080057e-01   1.3482074e-01   1.9496417e-02   7.6872202e-02  -7.0036959e-02   8.1065814e-02  -2.1468005e-03  -5.1036958e-02  -1.2368359e-01  -1.1412203e-01  -2.8614431e-01  -2.7609493e-01   1.4305689e-01   1.9097168e-01  -2.6604546e-01  -5.1702947e-02  -2.5558002e-01  -1.9484747e-01   1.2456175e-01   7.0785947e-03   4.3517145e-02   1.1923343e-01  -8.6973735e-02  -8.1941299e-02   7.1222991e-02   6.3753391e-02  -9.2286122e-02  -2.0469378e-01  -2.4805848e-01  -3.2246721e-01  -3.7554452e-01  -4.8365371e-01  -6.9772297e-02  -1.1538089e-01  -1.0038730e-01  -1.5835474e-01  -2.6902853e-01  -2.7721225e-01  -6.3371365e-02  -1.9237279e-01   7.9610687e-02  -9.8891408e-02  -2.1431291e-01  -2.5219592e-01  -1.2271461e-01  -3.7483745e-01  -2.4175253e-01  -2.0243825e-01   4.2554570e-02  -3.3897055e-02   6.7805794e-02   5.0102931e-02  -3.1469899e-02  -7.8900985e-02   7.4739653e-02   2.5869890e-01   2.5428764e-01   2.6033819e-01   2.2853742e-02   1.4489496e-01   1.7825581e-01   2.5542807e-01   8.6183159e-02  -1.4672815e-01   2.2138558e-02   8.0163755e-03   4.9546417e-02   2.0305380e-02  -1.5528620e-01  -9.6300401e-02  -1.8907662e-01  -2.6509253e-01  -2.0080234e-01  -3.2357069e-01  -1.7088584e-03   1.2576689e-01  -2.6109660e-01  -2.7812422e-01   2.5394623e-01   2.3758130e-01   3.3366695e-01   3.6995327e-01   3.8663287e-01   4.0822924e-01   2.9645973e-01   2.2524710e-01   3.5758792e-01   3.0567560e-01   1.4184468e-01   4.8665517e-02   1.6210940e-01   3.7421305e-01   2.2989871e-01   2.8174262e-01  -6.6781999e-04   5.3214619e-02   1.8544328e-01   1.0000000e+00   1.5036156e-01   2.6162094e-01   2.7587646e-01   3.4317168e-01   2.0623566e-01   1.1611613e-01   6.6569768e-02  -1.8374324e-01
  -1.3897103e-01  -7.4934403e-02   2.5942674e-02  -5.4236501e-02   1.3347862e-01   1.8706570e-01   7.7646696e-02  -6.7263402e-02   1.6808842e-01   2.2701862e-01  -2.0172757e-02   3.1043703e-02   7.1914920e-02  -6.2844156e-02   2.0953106e-01   2.1180177e-01  -6.5012212e-02  -2.8565298e-01   2.2793146e-02  -1.0164135e-01  -8.6206045e-02  -8.7605257e-02   3.9917247e-02   1.0376284e-02   1.3893504e-01   2.8650583e-02   7.2735996e-02   5.9925993e-02   4.0384633e-01   2.2902972e-01   1.2528349e-01  -1.9908466e-02  -4.8475690e-01  -4.4750535e-01  -6.5117839e-02  -1.5744857e-01  -3.0935279e-01  -2.7620308e-01  -9.5500086e-02  -1.4506139e-01  -4.5300919e-01  -2.5490414e-01   2.4458544e-01   1.6917332e-01   6.2476793e-02  -1.1957655e-01  -2.1146051e-01  -1.5985013e-01   1.1337257e-01  -1.6185150e-02   2.0197870e-01   5.2943745e-02  -1.7262956e-01  -1.8825105e-02  -2.2105769e-01  -1.6869460e-01  -3.5333893e-01  -2.5885896e-01  -1.1678681e-01  -1.1662349e-01  -2.0473562e-01  -2.0596444e-01  -3.1225087e-01  -3.4861281e-01   1.7657863e-01   3.8779361e-02  -1.5859434e-01  -2.4142691e-01  -6.8053846e-02  -1.1959373e-01  -2.8228620e-01  -1.4993414e-01   2.3704736e-02  -2.3439828e-01  -1.4481589e-01  -2.7876657e-01  -5.2828568e-01  -6.3358553e-01   2.7050110e-02   1.8682213e-01  -2.5996535e-02  -1.9242253e-02  -1.9954468e-01   1.1857954e-01   2.5474142e-01   1.1760523e-01  -3.4803169e-01  -3.5141461e-01  -1.4888763e-01  -1.1120599e-01   1.1015920e-01  -2.4679701e-03   3.2450828e-02   2.5617208e-02   6.3982305e-01   7.8765375e-01   1.4073135e-01   2.6396634e-01  -7.3399812e-02  -1.3597113e-02   7.4608754e-03   7.3036790e-02   2.3752893e-01   1.3534185e-01   2.9734717e-01   3.1362323e-01   1.5564994e-01   1.5036156e-01   1.0000000e+00   4.2229850e-01  -5.2704272e-02   1.1744919e-01   1.8916210e-01   5.1666384e-01   5.4791529e-01   3.7259009e-01
   1.7600656e-03  -1.5388345e-02   2.7322006e-02  -1.7456803e-01   2.2279340e-01   3.1972118e-01  -2.7162880e-02  -1.5214650e-01   1.2054657e-01   6.7367195e-02   1.6666192e-01   7.3682857e-02   8.7678807e-02  -5.9139442e-02  -6.7335514e-02  -7.5238338e-02   1.9849553e-01   9.3020187e-02  -3.2997043e-03   2.6260045e-02   1.0782446e-01   3.1443947e-02  -7.7445257e-03   2.1379631e-03   9.5638445e-03  -4.0536344e-02   1.8873476e-01   2.4440275e-01   4.7841628e-01   3.7229907e-01   9.0536999e-02   5.2711214e-03  -2.2884004e-01  -3.3726587e-01  -8.5108226e-03  -1.1601402e-01  -3.7522567e-01  -2.6694116e-01   2.7021741e-02  -2.6564275e-01  -5.3184738e-01  -2.8503267e-01  -9.3960924e-02  -1.1508696e-02   1.9735225e-02  -4.0895264e-02  -3.1495743e-01   1.2597757e-02   2.0385742e-01   1.1367607e-01   1.9729774e-01   1.0498977e-01  -1.6950686e-01  -7.0625309e-02  -6.2303845e-02  -5.6453007e-02  -3.7435111e-02  -2.9863966e-02   3.7028258e-02  -2.1652228e-01  -3.9812238e-02  -2.3372509e-01  -5.8561735e-03  -1.1400092e-01   4.7010903e-02   2.2310428e-02  -5.8746182e-02  -1.6640521e-01   1.3189250e-01   2.0408135e-01  -1.8653100e-01  -2.0108605e-01   1.8390364e-01   1.2086591e-02   4.4934235e-02  -1.8348954e-02  -5.1274616e-01  -5.8636686e-01   1.5660934e-01   7.7723488e-02   1.3540699e-01  -1.1774694e-01  -4.2524462e-01  -2.9189911e-01  -1.8188576e-02  -3.1892918e-02  -1.4404058e-03  -2.2594668e-02  -1.0788880e-01  -2.0675557e-02   1.8088001e-01   9.0337639e-02   9.4438381e-02   1.0230279e-01   8.7047230e-01   7.2966417e-01   8.3195021e-01   8.3830183e-01   2.0865530e-01   2.9114051e-01   3.5899123e-02   1.5477432e-01   2.6546445e-01   2.9053218e-01  -8.4076351e-02  -1.2721519e-02  -1.7901964e-01   2.6162094e-01   4.2229850e-01   1.0000000e+00   5.6716874e-01   5.0118418e-01   3.0109842e-01   3.3375147e-01   2.1223540e-01  -3.5195771e-01
  -1.4906787e-02  -9.7117704e-02   2.2181522e-01   7.1610168e-02   1.9318154e-01   2.1600781e-01   1.4318881e-01  -2.0095272e-02   2.4087530e-01   6.8044500e-02   1.6850000e-01  -8.2551574e-02   1.1044456e-01  -1.8471923e-01  -4.0745575e-02  -1.6268126e-01  -7.5767332e-02  -5.2337098e-02   6.4706937e-02   2.8445951e-02   2.8262781e-02  -9.1447372e-03   6.0354725e-02   6.7714076e-02   1.5509112e-01   8.9889078e-02   1.0239282e-01   1.0444628e-01  -2.8375259e-03  -7.1176802e-02   7.0659503e-02   5.3456423e-02  -3.0097234e-02  -1.7211400e-01   1.0335039e-01   8.2693230e-02  -3.2496627e-02  -1.3303316e-02   7.2039052e-02  -5.4024949e-02  -3.0690418e-01  -3.3746685e-01   2.6028086e-01   1.7859063e-01   1.5015332e-01   2.9419152e-02   2.4723308e-01   3.4623948e-01   1.5911044e-01   1.1230371e-01   2.3272521e-01  -4.6987414e-02  -4.9253854e-02  -1.4961740e-01   1.0904207e-01   5.5191043e-02  -1.1026662e-01  -1.7671430e-01  -1.3803557e-02  -3.4346716e-01  -8.4769971e-03  -2.6989365e-01  -1.9621679e-01  -2.4260605e-01   6.0121520e-02   5.0432655e-02   7.9558142e-02  -4.8111398e-02   7.3746421e-02  -1.7484912e-02  -2.1178347e-03   5.0372311e-02  -5.3904434e-02  -1.9008892e-01   3.1419436e-03  -2.1041768e-02  -2.3541756e-02  -4.9681007e-02  -1.0639445e-01  -1.7542674e-01  -1.5141069e-01  -2.2213553e-01  -5.4930330e-02  -3.2690621e-01  -6.5125030e-02  -7.8775194e-02   1.4415275e-01   8.7644290e-02  -1.3318060e-01  -1.0056835e-01   2.3363312e-01   2.9361028e-01   2.8244064e-01   2.8822060e-01   3.2836025e-01   1.4871003e-01   7.2974053e-01   5.9391982e-01   2.0750276e-01   2.6554152e-01   1.6516239e-01   1.9803738e-01   2.1988090e-01   2.4831582e-01  -5.4818196e-02   1.2160063e-01   2.0930942e-02   2.7587646e-01  -5.2704272e-02   5.6716874e-01   1.0000000e+00   4.3776513e-01   1.9053875e-01   1.6739369e-01   5.7696350e-02  -2.6498439e-01
   1.7898958e-01   1.9950993e-01  -2.0122567e-01  -4.2022768e-01   5.5715247e-02  -9.6866567e-02  -1.7565584e-01  -2.7979667e-01   1.4203877e-01   4.3434772e-02   2.4240842e-01  -1.2878405e-01   1.3498940e-01  -1.1621770e-01   1.2159805e-01  -9.2271004e-02   3.1255984e-01   3.3060291e-01   2.4407244e-01   3.1387311e-01  -1.4188922e-01  -2.3689315e-01  -1.1848155e-01  -2.3088656e-01  -3.4948342e-01  -4.3046283e-01  -1.5407033e-01  -1.1550994e-01   4.0599797e-01   4.4517231e-01  -1.8725280e-01  -2.5753188e-01  -3.4302599e-01  -2.6886143e-01  -3.1856220e-01  -4.4318534e-01  -2.5636717e-01  -3.0175932e-01  -2.5837687e-01  -4.5838345e-01  -4.3971358e-01  -3.8434525e-01  -1.8764022e-01  -1.8734612e-01  -1.6290487e-01  -1.6177971e-01  -2.3627564e-02   4.0067456e-02   1.8403696e-01   2.2457895e-01  -2.1408787e-02   2.0247896e-01   2.1552481e-01   2.1494370e-01   9.2644292e-02   3.6449798e-02   6.8497410e-02   1.1563370e-01  -8.2337106e-02  -2.3109006e-01  -1.3398738e-01  -2.8735764e-01   8.7927401e-02   1.0772728e-01  -3.5350753e-01  -3.5458677e-01  -3.6325500e-01  -3.1297784e-01   1.6828855e-01   1.1867718e-01   3.3625160e-02   3.1568411e-01   2.4925711e-01   2.0439328e-01  -2.5160538e-02   7.1663296e-02  -3.1684398e-01  -2.6179676e-01   1.3091757e-02   2.2692202e-01   2.6088075e-01   1.7701710e-01  -4.9365209e-02  -1.0996860e-01  -2.9118994e-01  -3.5921364e-01  -2.0466283e-01  -3.0656200e-01   1.6298477e-01  -3.9691440e-02   5.4289338e-01   4.9299806e-01   1.8529852e-01   3.3782279e-01   4.1583045e-01   2.7188824e-01   5.9337716e-01   5.9776820e-01   7.6467365e-01   7.6011539e-01   9.3786822e-02   1.9555091e-01   2.5965919e-01   4.4598015e-01  -7.7894291e-02   5.3720505e-02   1.9673142e-02   3.4317168e-01   1.1744919e-01   5.0118418e-01   4.3776513e-01   1.0000000e+00   7.5110803e-01   3.7981126e-01   7.5279626e-02  -1.5286901e-01
   2.6967394e-01   3.0242109e-01  -2.0632759e-01  -3.1364245e-01  -4.2446083e-02  -2.2155275e-01  -7.7020086e-02  -1.6663417e-01   2.1296294e-01   5.4433015e-02   2.4676071e-01  -1.4639510e-01   2.1027789e-01  -1.6381308e-01   2.5972024e-01  -7.1210289e-02   1.7303885e-01   1.9068997e-01   4.0043916e-01   4.2008815e-01  -2.3423798e-01  -3.2902162e-01  -1.8129763e-01  -2.9809743e-01  -3.4555153e-01  -5.0324685e-01  -2.6223570e-01  -2.5823373e-01   3.7838247e-01   3.7184955e-01  -2.5564065e-01  -3.8138055e-01  -3.7457717e-01  -2.4987991e-01  -3.4548744e-01  -4.6799519e-01  -2.4747154e-01  -3.7028636e-01  -3.6809975e-01  -4.9138359e-01  -4.9472862e-01  -3.8679776e-01  -3.5275610e-02  -6.2123052e-02  -2.2761430e-01  -2.6818595e-01   8.7357086e-02  -2.9327407e-02   4.3655072e-02   1.0260589e-01  -1.1218747e-01   1.1981438e-01   2.2197214e-01   2.8024436e-01  -5.6457400e-02  -4.8671035e-02  -3.8366338e-02   4.1268490e-02  -4.8866533e-02  -1.6813527e-01  -1.6611372e-01  -2.4872855e-01  -1.0399959e-01  -1.2083199e-02  -3.4142926e-01  -3.9404433e-01  -4.2492017e-01  -3.9352080e-01   1.1506442e-01   8.9267042e-02  -6.5092506e-02   2.9661057e-01   1.6100996e-01   2.3230556e-01  -1.0951353e-01   6.3943912e-02  -2.3995959e-01  -2.2011079e-01  -1.4474118e-01   1.6412521e-01   1.2644030e-01   1.3255190e-01   8.9650898e-02   4.2217986e-02  -3.4429220e-01  -4.0414537e-01  -3.4402687e-01  -3.9431483e-01  -1.0212681e-02  -2.1115831e-01   6.1289906e-01   5.3228709e-01   3.0278999e-01   4.0530091e-01   2.7821897e-01   2.0461769e-01   2.7503831e-01   3.0389132e-01   6.8127725e-01   6.8858025e-01   1.6490110e-01   2.9783387e-01   4.4119381e-01   4.8226866e-01   1.0065300e-01   1.8165693e-01   2.0164051e-01   2.0623566e-01   1.8916210e-01   3.0109842e-01   1.9053875e-01   7.5110803e-01   1.0000000e+00   5.9371068e-01   2.4050004e-01   7.1192078e-02
   3.2525347e-03  -1.4380419e-02  -3.1683421e-02  -1.9432563e-01  -5.3436672e-02  -1.9944700e-01   7.1019305e-02  -1.7728787e-01   2.8354650e-01   1.8893879e-01   2.4058660e-01  -3.3185743e-03   2.3496204e-01  -1.4264552e-01   3.5741967e-01   9.6013549e-02  -6.2285360e-03  -8.4894658e-02   1.3217890e-01   3.3792491e-02  -3.5494337e-01  -4.6825870e-01  -3.4400017e-03  -1.0081713e-01  -2.2593580e-02  -1.8866351e-01  -2.7599280e-01  -3.1716773e-01   3.2948162e-01   2.4966426e-01  -5.9735852e-02  -1.9123974e-01  -4.3753519e-01  -3.5448063e-01  -9.1218839e-02  -1.8889773e-01  -2.4168211e-01  -3.2058312e-01  -3.4712992e-01  -3.9308002e-01  -4.9703812e-01  -3.3685857e-01   2.3583868e-01   1.2309542e-01  -1.0034887e-01  -2.5159807e-01   4.6824972e-02  -7.3712589e-02   2.4648435e-02  -4.3812762e-02   2.2699382e-02  -5.0013291e-02   4.8145239e-02   6.5160448e-02  -2.9809334e-01  -1.5863092e-01  -2.8495742e-01  -2.1899628e-01  -3.0229135e-02  -2.1400596e-01  -7.3312871e-02  -2.3878777e-01  -2.4029101e-01  -2.6967090e-01  -9.5392876e-03  -1.1678951e-01  -1.8879298e-01  -3.2998626e-01  -7.1737353e-02  -1.0375860e-01  -1.4932256e-01   9.9837988e-02   1.4112948e-02  -1.3195113e-01  -9.0892403e-02  -2.6044498e-01  -2.7827257e-01  -3.0443875e-01  -7.4739911e-02   1.9587195e-01  -3.6719626e-02   2.9381837e-02   4.7869259e-02  -1.5124357e-02   4.7684389e-02  -1.4894411e-01  -4.7433280e-01  -4.9076900e-01  -3.0726998e-02  -1.5552247e-01   3.8669431e-01   3.2438439e-01   3.3549754e-01   3.6233809e-01   4.0450386e-01   4.0508482e-01   1.7480151e-01   2.5800568e-01   1.9410733e-01   2.4919042e-01   2.0869545e-01   2.5987244e-01   5.3639462e-01   5.3387280e-01   4.0709230e-01   4.5540364e-01   3.2908771e-01   1.1611613e-01   5.1666384e-01   3.3375147e-01   1.6739369e-01   3.7981126e-01   5.9371068e-01   1.0000000e+00   6.6717078e-01   3.2721537e-01
  -2.9765688e-01  -2.2640882e-01   9.6879976e-02   5.1450995e-02  -4.5546471e-02   3.4953814e-02   6.8110388e-02  -6.7256015e-02   7.6028550e-02   2.3418021e-01  -2.2411947e-01  -3.9624723e-02  -1.2350135e-01  -3.2256430e-01   2.9420648e-02   8.5303250e-02  -2.9635393e-01  -3.9524118e-01  -1.6013975e-01  -2.9439669e-01  -2.6678135e-01  -2.7986246e-01   1.9438685e-01   2.0041063e-01   1.7816861e-01   1.7133442e-01  -1.5613284e-01  -1.4068728e-01   1.6672263e-02  -3.9746745e-02   1.4537471e-01   1.1235108e-01  -5.8239264e-01  -5.0635278e-01   1.2814089e-01   1.0553063e-01  -3.4521186e-02  -1.6539774e-01  -1.1730735e-01  -6.5512308e-02  -2.8704192e-01  -1.7063537e-01   3.8513757e-01   3.2320936e-01   1.2278821e-01  -2.0768631e-02   1.6920115e-02  -2.7460908e-02  -6.9679551e-02  -9.3283188e-02   3.8296577e-02  -1.3407802e-01  -8.0569014e-02   6.4075635e-02  -1.4215203e-01  -3.8531199e-02  -4.3142178e-01  -3.4118764e-01  -3.2361671e-01  -2.5754815e-01  -3.6913085e-01  -2.7788547e-01  -5.1427122e-01  -5.4953709e-01   2.0477670e-01   1.5162839e-01  -9.4013240e-02  -1.3671001e-01  -2.4407463e-01  -2.9560254e-01  -3.5003261e-02   7.1638393e-02  -2.1044477e-01  -4.4834920e-01  -2.3569767e-01  -4.9371372e-01  -3.3586346e-01  -3.3505340e-01  -2.2810801e-01   4.8833366e-03  -2.3848702e-01  -1.0497964e-01   1.4418506e-02  -4.1878622e-02   3.3626388e-01   2.6581021e-01  -2.1371561e-01  -2.7304688e-01  -1.0256187e-02   6.0741892e-02   2.9533213e-01   2.2194686e-01   2.3476473e-01   1.5949916e-01   2.9897188e-01   4.2329918e-01  -3.9060405e-03   1.1888135e-01  -3.0097407e-02   6.6572237e-02   1.5384393e-01   1.2923208e-01   4.4483125e-01   3.4485263e-01   8.1324270e-01   7.4283102e-01   4.2964649e-01   6.6569768e-02   5.4791529e-01   2.1223540e-01   5.7696350e-02   7.5279626e-02   2.4050004e-01   6.6717078e-01   1.0000000e+00   6.1022387e-01
   1.2790856e-02   8.7751581e-02  -9.3896531e-02  -3.3162546e-02   9.8414919e-02  -5.8391929e-02  -8.5754623e-02  -7.2010948e-02   6.6295644e-02   9.2205390e-02  -2.7763863e-01  -6.2197188e-02  -5.4979398e-02  -1.6338544e-01   2.0868750e-01   2.3578323e-01  -2.9422152e-01  -2.6618865e-01   1.8757758e-01   2.2065508e-02  -4.6973237e-02  -4.2078828e-02  -9.1657480e-02  -8.6572343e-02   7.9755856e-02  -1.6050965e-02  -4.5834852e-02  -7.8734035e-02  -4.9148991e-02  -4.8705467e-02  -1.2797953e-01  -1.0681474e-01  -3.9360470e-01  -2.3994718e-01  -1.7158049e-01  -1.1889507e-01   2.3090698e-01   3.7733696e-04   4.8918098e-02   2.0701785e-01   9.8853942e-02   1.1864420e-01   3.7138977e-01   2.9493872e-01   1.9657070e-02  -2.4427087e-02   3.3139848e-01   5.8980744e-02  -5.0825854e-02   1.3727217e-02  -9.6621903e-02  -6.4258896e-02   8.7335137e-02   1.7002942e-01   6.4140226e-03   1.0165236e-01  -2.5363136e-01  -1.9984195e-01  -1.8306036e-01  -9.5756374e-03  -2.5826043e-01  -1.1541458e-01  -3.8345678e-01  -3.1086393e-01  -6.2244624e-02  -1.3139661e-01  -2.7623306e-01  -2.3430198e-01  -1.5832001e-01  -3.0482734e-01   1.5374477e-02   9.9962808e-02  -1.9597849e-01  -2.0644126e-01  -2.5297602e-01  -3.1358666e-01  -6.6068873e-02  -5.8810908e-03  -2.1893601e-01   8.8574311e-02  -5.6196180e-02   1.9939224e-01   3.0790034e-01   4.7687257e-01   9.0853276e-02   5.9380706e-02  -1.8265855e-01  -2.1237787e-01  -1.4592360e-01  -2.1343117e-01   8.8949582e-02   6.2478968e-02  -9.7213053e-02  -1.1860321e-01  -2.2593173e-01  -7.2569947e-03  -4.3877513e-01  -3.8524775e-01  -2.7374765e-02  -1.8473696e-02  -2.8924985e-02  -2.1502599e-01   2.8372300e-02   6.3600999e-03   6.6703143e-01   6.0816879e-01   4.8870346e-01  -1.8374324e-01   3.7259009e-01  -3.5195771e-01  -2.6498439e-01  -1.5286901e-01   7.1192078e-02   3.2721537e-01   6.1022387e-01   1.0000000e+00
