# Supplementary material for: “I Know that You Know that I Know”: Neural Substrates Associated with Social Cognition Deficits in DM1 Patients
Source: PLoS One. 2016 Jun 3;11(6):e0156901. doi: 10.1371/journal.pone.0156901 (PMC4892543; doi:10.1371/journal.pone.0156901)
Supplement: S2 File — Adjacency matrices obtained by graph theory bases analysis illustrating the intra-nodal correlations in individual subjects (DM1 patients and controls) (ZIP) [file pone.0156901.s002.zip › Adjacency_matrices/Sub_30.txt]

   1.0000000e+00   4.4701674e-01   3.0368067e-02  -1.5463381e-01   1.1680967e-01  -1.4033840e-02   1.3320285e-01   9.6416432e-02  -6.4884732e-02   8.4316923e-02   5.1820555e-01   3.0044399e-01   2.3013029e-01   1.4308265e-01   2.9851939e-01   1.3364239e-01   4.7627586e-01   5.2604871e-01   4.4505327e-01   5.1460888e-01  -8.7993719e-02  -9.0325564e-03  -1.9858296e-01  -3.5375399e-01  -3.3167641e-01  -3.4738823e-01  -4.7743217e-02  -2.0912211e-02   4.3579584e-01   3.3119733e-01  -2.6733215e-01  -2.0158801e-01   1.7050699e-01   8.2875255e-03  -3.6369395e-01  -2.7488317e-01  -1.4856414e-01  -4.0089786e-02  -8.4109893e-02  -1.9876716e-02   3.9625678e-01   2.0682259e-01  -1.9058831e-01  -1.0604357e-01  -2.1476679e-01  -1.4499589e-02  -1.1788228e-01  -1.3176167e-01  -1.1948150e-01  -2.9567660e-03  -1.2521944e-01  -1.5821928e-02  -1.4197959e-02  -1.1875512e-01   8.1951274e-02   2.1310459e-02   7.4700702e-01   3.9284329e-01   2.0485409e-01   3.5562800e-02   2.4980432e-01   2.3731736e-01   2.8581456e-01   3.8932154e-01  -2.7628662e-01  -2.7168216e-01  -1.5588125e-01  -2.7215165e-01   1.2220490e-01  -7.0589898e-02  -9.0246486e-03   6.4693490e-02   5.3719745e-01   3.6515974e-01   4.6936211e-01   4.2425317e-01   2.6601464e-01   1.9040780e-01   2.6287435e-01   2.7886303e-01   4.3557557e-01   4.3708507e-01   3.5750317e-01   3.4833999e-01   2.5669434e-01   6.4502979e-02  -1.3278023e-01  -6.3298515e-02   9.0627895e-02   5.6676467e-02  -1.8265642e-01  -2.2994992e-01  -2.3547098e-01  -1.3253034e-01  -1.5331194e-02  -7.8718948e-02  -3.4643619e-02   1.2339566e-01   5.9054378e-02   1.7161175e-01   5.8720213e-02   3.9320421e-02  -3.9749567e-02   1.0529907e-01   5.0510450e-02  -7.9876809e-02   3.6268884e-02   1.8045238e-01  -2.0435657e-02  -8.5249468e-02  -1.3489930e-01   2.5676211e-02  -1.6261562e-01  -2.9621342e-02   3.6351076e-02  -1.6144883e-01
   4.4701674e-01   1.0000000e+00  -2.5308304e-01  -9.7835813e-03   4.0702472e-02  -7.3155261e-02  -2.7760341e-01   2.8166579e-01  -2.6621723e-01  -2.1490953e-01   2.3960297e-01   5.5348655e-01   3.5252177e-02   3.6570638e-01   1.9325211e-01   3.3095871e-02   4.2521678e-01   4.3662405e-01   1.8559092e-01   5.6300084e-01   8.8842528e-02   1.6017767e-01  -2.5872463e-01  -3.3613950e-01  -2.5344330e-01  -2.3406733e-01   1.4703250e-01   1.0713879e-01   5.1400377e-01   4.7241245e-01   7.7914876e-02   7.1855141e-02   4.4938590e-01   4.7960023e-01  -2.8844480e-01  -1.5424597e-01  -2.2374159e-01   5.9655486e-02  -2.1417137e-01  -5.0715719e-02   3.3562900e-01   2.9352447e-01  -9.5514307e-02  -1.1574548e-01  -2.1826901e-01  -3.7445179e-02   7.7462893e-02  -6.4033882e-02  -1.2523723e-01   1.1184420e-02  -8.9505916e-02   2.6276421e-04   2.0812464e-02  -2.9519755e-02  -3.0391329e-02  -1.3042030e-01   4.7309219e-01   7.7174133e-01   1.0698099e-02   5.7389215e-02   1.0166249e-01   4.2602807e-01   3.4507519e-01   5.6049433e-01  -3.1470068e-01  -2.5604669e-01  -3.0783059e-01  -3.3544321e-01   3.3653847e-02  -1.1338389e-02   1.9805584e-01   3.7717510e-01   6.0059618e-01   5.4422482e-01   5.2284602e-01   5.8003527e-01   2.0583934e-01   3.9827571e-01   3.8835862e-01   4.5704702e-01   5.2723046e-01   6.3519647e-01   2.1387466e-01   3.4882475e-01   2.7532089e-02   9.8842032e-02  -4.2317563e-01  -2.4866547e-01  -1.4799372e-01  -1.3210856e-01   2.8901636e-02  -1.8127802e-01  -1.0435215e-01  -1.2708526e-01  -4.7122844e-02  -1.8496232e-01   1.5410613e-01   1.0194047e-01   3.0242059e-01   1.5547731e-01  -6.4461528e-03  -2.2336932e-01   6.0127945e-02  -2.0015842e-01  -8.5039977e-02  -3.2641959e-01   1.7297080e-01  -5.8948859e-02  -8.5808183e-02   4.5989645e-02   6.0036611e-02   1.2403679e-01  -9.2116318e-02   8.8163345e-02   2.4069379e-02  -4.5223588e-01
   3.0368067e-02  -2.5308304e-01   1.0000000e+00   2.8757326e-01   3.2863742e-01   2.1419742e-01   7.3039245e-01  -1.4474808e-01   4.1315607e-01   6.2582627e-02  -6.6949966e-02  -4.1967836e-01   2.1999271e-01  -3.7402634e-01   1.1187485e-01  -8.6389451e-03  -1.8843691e-01  -1.5742112e-01   3.6948085e-01   4.6502570e-02   9.6786885e-02   5.1104970e-02   6.3885551e-01   4.9450291e-01   4.3699050e-01   2.9875788e-01   1.1168194e-01   1.9494460e-01  -1.7563069e-01  -1.4828569e-01  -1.3876269e-02  -1.5851475e-01  -1.5398223e-01  -2.5412813e-01   3.8586933e-01   1.5276363e-01   3.4784579e-01   1.1369452e-01   4.6443915e-01   1.9766468e-01   1.5368145e-01   1.4985796e-01  -2.1048293e-01  -9.9666249e-02  -2.7820188e-01  -3.7083299e-01  -3.0100150e-01  -2.3057841e-01  -3.1605968e-01  -3.5616651e-01  -1.5032331e-01  -1.9622124e-01  -1.4138723e-01   7.1130490e-02   1.1667574e-01   4.0566994e-02  -1.1863676e-01  -2.1759059e-01  -1.1865049e-01  -4.8673507e-01   1.6377608e-01  -2.2946935e-01   4.3497577e-02  -1.9363418e-01   5.6655953e-01   2.1120306e-01   6.7991617e-02  -1.4992262e-01   2.9986979e-01   1.1221146e-01  -2.1666017e-02  -9.6006929e-02  -2.1858325e-02  -3.7553277e-02   3.6967923e-02  -1.4058926e-01   7.8024119e-02  -3.6965216e-02  -1.9622502e-01  -2.3538950e-01  -2.4388222e-01  -1.1286903e-01   1.0870048e-01  -1.1276730e-01   3.2199519e-01   2.0207478e-01   4.6532817e-01   2.1942358e-01   4.1012350e-01   2.9810478e-01   8.3352757e-02   2.9882546e-01   2.4393226e-01   3.1600778e-01   1.4424798e-01   1.8170854e-01   1.4618003e-01   2.0041427e-01  -8.9050885e-02   4.8351692e-02  -9.9490383e-02   2.2514860e-02   7.3635237e-02   2.3834469e-01   2.4962232e-01   3.5709219e-01  -1.8089534e-01  -2.6752920e-01   1.6404231e-01   1.6871667e-01   2.0254252e-01   8.6525837e-02   6.9275156e-02   3.9967421e-02   1.2435120e-01   1.4288744e-01
  -1.5463381e-01  -9.7835813e-03   2.8757326e-01   1.0000000e+00   9.1302745e-02   5.8620356e-03   3.0009844e-01   5.7776277e-01   9.4269703e-02   1.4448740e-01  -2.2164130e-01   5.4800235e-02   5.7874651e-03   2.3315213e-01  -2.4831288e-02  -1.8891052e-02  -2.9864765e-01  -2.6841752e-01   1.3470969e-01   7.8231274e-02   4.5522443e-02   7.1389649e-02   2.8749317e-01   5.0983731e-01   5.8702089e-02   4.5198396e-02   8.7754470e-02   1.1795986e-01  -1.9608882e-01  -2.0221781e-01   1.5522894e-01   2.4250679e-01   1.2467878e-01   2.4570059e-01   3.1709371e-01   2.4133084e-01   5.7160380e-02   2.2270006e-01   9.5840820e-02   1.9724681e-01  -9.7501853e-03   8.5236919e-02   2.0527627e-02   1.8972189e-02   8.1088248e-02  -2.3721792e-02   5.5143315e-02   6.0517681e-02   4.6350255e-03   3.2254789e-02   6.4252088e-02   8.7314343e-02   3.0092877e-02   7.0331830e-02   1.0774291e-01   4.6720579e-02  -2.0345704e-01  -1.2565086e-01  -2.8513621e-02   4.0913531e-02   3.4405193e-03   9.3286431e-02  -2.3696736e-01  -1.3094420e-01   2.1578737e-01   5.3189544e-01   1.2638472e-01   1.8993556e-01  -5.7979074e-03   1.3262353e-02   1.3608382e-01   2.3522492e-01  -1.4862319e-01  -8.5771856e-03   1.5607968e-02   6.4046262e-02  -4.2693695e-02   8.5963193e-03  -1.1683092e-01  -1.5771408e-01  -3.5705212e-02  -1.1526796e-01  -1.1560525e-01  -1.4723173e-01   3.0847240e-01   3.2371302e-01   1.4702916e-01   1.7987835e-01   3.7962419e-01   3.9392363e-01   4.3922151e-01   2.7479476e-01   4.1147753e-01   1.2488851e-01   8.6613365e-02  -1.0148876e-01   1.0236551e-01  -5.9436741e-02   5.4969809e-02  -2.1542615e-02   3.1419145e-01   3.0974101e-02   1.2387150e-01  -1.7102489e-01  -1.0923765e-01  -2.4045821e-02  -1.1514671e-01  -1.7600690e-01  -6.4555326e-02   2.8012195e-01   1.8364367e-01  -7.3257280e-02   7.2734614e-02  -1.1975183e-02  -6.9877524e-02  -1.7429482e-01
   1.1680967e-01   4.0702472e-02   3.2863742e-01   9.1302745e-02   1.0000000e+00   6.2486932e-01   2.4104259e-01  -4.0764683e-02   4.2688728e-01   3.0789450e-01   1.8297687e-01   2.2116468e-02   1.7882455e-01  -7.0259502e-02   5.2297717e-01   2.2273314e-01  -1.4397016e-01  -1.2699489e-02   2.7262035e-02  -9.0536428e-02   5.6138108e-01   4.7925640e-01   1.3741837e-01   1.4626019e-01   3.7859235e-01   3.3340021e-01   5.4898495e-01   5.4198221e-01   8.4023069e-03   4.4406255e-02  -8.7373968e-02  -2.0090539e-01  -2.5878669e-02  -1.4804076e-01  -3.8669883e-02  -1.5921364e-01  -2.7320470e-02  -3.8893706e-03   1.3360616e-01  -1.1899392e-01   1.2036177e-01  -9.3222417e-02  -2.1231052e-02   5.8679400e-02  -1.5248161e-01  -1.5792436e-01  -6.3999356e-02  -1.2911249e-01  -1.0512466e-01  -8.3325365e-02   1.2261898e-02   2.9240827e-03  -7.1368882e-02  -5.7908213e-02  -5.3871129e-02  -5.5075103e-02   2.6870629e-02   1.1082314e-01   2.6893595e-01   2.3987289e-02   4.8700022e-01   2.7935508e-01   9.9335450e-02   2.0331436e-01   8.9044014e-02   4.2442440e-02  -6.1014468e-02  -1.4460662e-01   8.0715809e-02  -1.4334736e-01   3.6658121e-01  -6.4053023e-03  -7.1907395e-02  -8.9158554e-02  -9.1217879e-02  -1.1048499e-01  -1.4467402e-01  -8.2538044e-02  -1.8604311e-01  -1.1751103e-01  -1.1218567e-01   1.2773756e-01  -4.4260819e-02  -1.2608425e-01   1.5718419e-01   2.8368323e-01  -1.4865862e-01  -1.2775082e-01   8.3002422e-03   3.4548558e-02   1.1999539e-01   1.3271314e-01   1.6157274e-01   1.9131025e-01   2.7187618e-01   1.4036595e-01   1.7908825e-01   1.9698116e-01   9.9659193e-02   1.1936470e-01   5.7155940e-02   1.5110548e-01   2.5560969e-01   9.8792559e-02   6.4866570e-02  -1.3453615e-02  -8.5862313e-02  -1.9561232e-01   3.1319361e-01   1.4799301e-01   1.4522918e-01   1.3407545e-01  -1.1323672e-02   1.4471202e-01   1.6560763e-01  -1.0143626e-01
  -1.4033840e-02  -7.3155261e-02   2.1419742e-01   5.8620356e-03   6.2486932e-01   1.0000000e+00   1.5862473e-01  -5.6319423e-03   1.2408414e-01   2.5552836e-01  -2.1114833e-02   1.2420249e-01   7.5549315e-02   1.0678573e-01   4.4230488e-01   2.6527623e-01  -2.7739593e-01  -1.0505728e-01  -1.4712125e-01  -1.7208110e-01   6.1942384e-01   6.0142033e-01   1.6079141e-01   2.1244538e-01   4.0907019e-01   4.8933752e-01   6.0200623e-01   6.9834975e-01  -1.3622323e-01  -8.4803427e-02  -3.7671729e-02  -1.4591275e-01  -2.7715495e-01  -2.7237776e-01  -1.6660185e-01  -1.5744603e-01   6.5575485e-02   1.6452881e-01   3.4478845e-01   1.8628623e-01   1.1835546e-01   4.3066598e-02   5.4893283e-03   3.5186327e-02  -1.5546287e-01  -1.3315856e-01   1.1058256e-02  -2.1487649e-02  -6.0158180e-02  -2.3773293e-02   7.1906322e-02   2.7281726e-02   2.8574179e-02   3.4300030e-02   1.0195219e-01   4.7619078e-02  -1.0997682e-01  -1.2816703e-02   1.4203721e-01   2.3035224e-02   1.5692074e-01   1.4995698e-01  -6.1536298e-02   3.6520730e-02  -1.4618740e-02  -3.9517564e-02  -1.8500732e-01  -1.5379588e-01  -4.0861968e-02  -1.7185248e-01   3.2076372e-01  -4.4352172e-02  -1.1706332e-01  -1.6227918e-01  -7.8217855e-02  -1.6396534e-01  -5.2499846e-02  -3.0074073e-03  -2.6113858e-01  -2.6921835e-01  -2.9337097e-01  -7.1367686e-02  -1.1646097e-01   3.5062635e-02  -3.8579680e-02   2.0284629e-01  -3.4236054e-02   2.1061008e-03  -2.7673283e-03   1.0899931e-01   3.3148549e-03  -3.6610721e-02   1.4617112e-01   4.0998719e-02   1.6972403e-01   1.2592059e-01   1.8514382e-01   2.2504195e-01   8.3636845e-02   1.1257479e-01  -8.9046019e-02  -3.0322818e-02   1.4134529e-01   1.9736182e-01   2.0219601e-01   1.9711265e-01  -7.6811689e-02  -2.6109043e-01   2.1810231e-01   8.0289030e-02   2.1815287e-01   1.8205415e-01   8.3785467e-02   1.4490310e-01   2.3788543e-01   3.8953308e-02
   1.3320285e-01  -2.7760341e-01   7.3039245e-01   3.0009844e-01   2.4104259e-01   1.5862473e-01   1.0000000e+00   1.7374100e-01   2.2573354e-01   6.9367722e-02   2.3102194e-01  -1.6589178e-01   5.2629277e-01  -1.2106965e-01   2.2501852e-01   3.2019394e-02  -1.4478549e-01  -1.7163794e-01   3.5899784e-01   1.1548539e-01   1.1962425e-01   5.1289097e-02   4.3056571e-01   3.2553696e-01   1.2273978e-01   1.1837552e-02   1.1882404e-01   1.8407378e-01  -1.1110719e-01  -2.5070880e-01  -1.6168662e-01  -1.7219603e-01  -1.1119837e-01  -1.5560263e-01   2.1071713e-01   3.1474643e-02   9.3858161e-02  -3.0752525e-02   2.7325287e-01   9.5323535e-02   1.7340830e-01   5.8999055e-02  -1.0757334e-01  -2.4618323e-02  -1.2403910e-01  -1.9776942e-01  -2.7317764e-01  -2.3255868e-01  -1.4621890e-01  -1.6540110e-01  -2.3139868e-02  -5.4590353e-02  -1.7777146e-01  -3.6540463e-02   7.8976792e-02  -3.0658103e-02  -1.1338214e-01  -3.2223552e-01  -6.2940419e-02  -4.1610590e-01   2.8641071e-01  -2.9906945e-02   2.3820045e-02  -8.1465762e-02   4.6333593e-01   3.5579539e-01   4.3505541e-02  -1.4994059e-01   1.7124592e-01  -3.4077831e-02  -1.8447960e-02  -1.2504175e-01  -9.1355466e-02  -1.2183624e-01  -4.0851288e-02  -1.7203817e-01  -6.1917062e-02  -1.6330783e-01  -2.4253787e-01  -3.0047486e-01  -1.7775003e-01  -8.0886544e-02   3.6665500e-02  -5.9339515e-02   4.2060427e-01   4.1299456e-01   2.8463358e-01   1.5116874e-01   3.6866788e-01   3.3135960e-01   1.4130718e-01   2.7333877e-01   2.7467465e-01   2.6985871e-01   1.7683824e-01   2.0400267e-01  -7.8680293e-03   1.7159881e-01  -4.7448531e-02   3.8511285e-02   3.6068615e-02  -1.8169177e-02   1.7412821e-01   2.6273792e-01   2.1301319e-01   2.6790522e-01  -2.0873354e-01  -1.8889444e-01   2.2788574e-01   9.8557310e-02   1.7778283e-02   2.0036110e-02  -1.2374577e-02   1.0798013e-01   1.9060082e-01   7.9029556e-02
   9.6416432e-02   2.8166579e-01  -1.4474808e-01   5.7776277e-01  -4.0764683e-02  -5.6319423e-03   1.7374100e-01   1.0000000e+00  -2.3269730e-01  -2.2684484e-02   4.2560245e-03   5.1451319e-01   1.2204850e-01   5.1236785e-01  -4.6863162e-04  -3.6876960e-02  -4.8547524e-02  -1.6007900e-02   1.9667625e-01   3.1304207e-01   7.3042727e-02   1.6634214e-01  -1.9564314e-01   4.5297587e-02  -4.0226919e-01  -3.5481079e-01   9.1245672e-02   7.3799394e-02  -3.8177017e-02  -1.0402559e-01  -7.8695062e-02   2.7875317e-02   2.8462972e-01   3.4747098e-01  -2.2930639e-01  -5.5728785e-02  -1.9466392e-01   1.2919055e-01  -1.8050376e-01   8.4508222e-02  -7.6234257e-03   7.2867843e-02   2.2485620e-01   1.7706257e-01   2.0126503e-01   2.5594692e-01   2.7611591e-01   2.0872825e-01   2.5380683e-01   3.4291932e-01   3.1664976e-01   3.7562143e-01   3.0623652e-01   2.3076552e-01   6.2301618e-02   1.7046332e-03   1.5971174e-02  -3.1876397e-02  -1.0843238e-01   1.5300487e-01  -1.4229475e-02   4.5141700e-01  -1.0586057e-01   2.5555335e-01  -2.3799792e-01   3.8644089e-01  -2.1776744e-01  -9.1871283e-02  -1.2335659e-01  -1.0397048e-01   2.2515474e-01   3.2565160e-01   3.4902706e-02   9.7551673e-02   1.3074009e-01   2.1826943e-01   5.6000895e-02   1.6894564e-01  -9.1223661e-02  -3.0978108e-02   5.3038176e-02   1.3752110e-01  -7.4610523e-02   1.1852297e-01   1.1924998e-01   3.1198080e-01  -2.9897247e-01  -1.1099752e-01   1.1048118e-01   2.1860296e-01   4.6413621e-01   2.0116388e-01   4.0642018e-01   1.0705643e-01  -6.1039338e-02  -1.1105298e-01  -7.3920994e-02  -2.0450246e-02   3.7044326e-01   2.4473107e-01   3.3365503e-01  -1.6610534e-01   3.2000742e-01  -4.9787607e-02   1.3960524e-02  -1.0597500e-01   1.4057700e-01  -3.4444820e-02  -5.2549129e-02   9.6958140e-02   8.7895488e-02   1.8484803e-01   1.9961376e-01   2.5896791e-01   1.7119457e-01  -2.5853160e-01
  -6.4884732e-02  -2.6621723e-01   4.1315607e-01   9.4269703e-02   4.2688728e-01   1.2408414e-01   2.2573354e-01  -2.3269730e-01   1.0000000e+00   6.2323368e-01   7.0420883e-03  -2.7141490e-01  -1.4957337e-02  -3.7683164e-01   2.1432190e-02  -8.9421544e-02  -6.4236406e-02  -2.0649940e-02   1.3126765e-01  -6.6119381e-02  -2.1697811e-01  -3.2697405e-01   1.9031230e-01   1.9061300e-01   3.3355836e-01   3.1391876e-01  -2.9604325e-01  -2.5556379e-01   4.3139544e-02   1.2436994e-01  -1.3542593e-01  -1.9977684e-01   3.8751655e-02   8.6969817e-03   2.2624606e-01   9.2641315e-02   2.0571858e-01  -1.5766889e-01   5.3495255e-02  -3.3123271e-01  -1.1988353e-01  -1.0651486e-01  -2.5852377e-01  -2.1139524e-01  -2.2126089e-01  -3.3480773e-01  -4.0036399e-01  -3.4551932e-01  -2.6028233e-01  -3.8197818e-01  -2.5321027e-01  -2.9300886e-01  -1.6362191e-01  -1.8166772e-01  -1.3461042e-01  -2.9204679e-01  -4.6641009e-02   4.2941546e-03   1.2768139e-01   7.3256097e-02   4.1154149e-01   2.1249382e-01   2.6209780e-01   1.2447111e-01   3.9531675e-01   2.6256968e-01   2.7606241e-01   1.2793441e-01   2.2110964e-01   1.0212929e-01  -7.7666725e-02  -1.4362412e-01  -2.0667263e-01  -7.5504846e-02  -9.5489238e-02  -2.0701139e-01   5.5921321e-03  -5.7420692e-02  -7.0427872e-02   6.4333609e-02   2.3300033e-02  -3.9888744e-02  -6.7646810e-02  -4.1614133e-01   2.9391791e-01  -2.6285866e-02   2.5456734e-01   7.2184938e-02   7.4262720e-02   5.3437695e-02   1.1468345e-01   1.7740174e-01   1.3741767e-01   1.1155040e-01  -1.1322641e-02  -1.5372970e-03   7.3777166e-02  -1.6333609e-01  -1.6981415e-01  -1.8717917e-01   2.5187926e-01   1.6083073e-01   1.3729263e-01   1.1344430e-01   4.7800070e-03   9.1633050e-02  -7.6260898e-02  -8.2159087e-02   7.4143915e-03   1.0069024e-01   1.6095311e-02  -2.2989509e-01  -2.1332370e-01  -1.5734485e-02  -1.6691981e-02   1.1935962e-01
   8.4316923e-02  -2.1490953e-01   6.2582627e-02   1.4448740e-01   3.0789450e-01   2.5552836e-01   6.9367722e-02  -2.2684484e-02   6.2323368e-01   1.0000000e+00   5.3984885e-02   8.1042973e-02   9.2611671e-03  -8.7784283e-02   4.4222218e-02   3.2876051e-01  -2.4644625e-02   1.8455845e-02  -1.0862281e-01  -1.8412046e-02  -1.9504759e-01  -1.9552197e-01   2.2163721e-02   1.6082359e-01   6.1232643e-02   1.4306370e-01  -2.0385889e-01  -1.0954992e-01  -5.3299104e-04   1.0863395e-01  -3.0017083e-01  -2.0919029e-01  -1.7348437e-01  -1.2224752e-01  -8.9672912e-03   2.0891646e-02   2.0282606e-01   1.2742477e-01   5.3159008e-02   2.1926378e-02   4.0163526e-02   1.1876587e-01  -1.5792836e-01  -7.5020006e-02  -1.2058527e-01  -9.2122662e-02  -2.0595261e-01  -1.5797515e-01  -1.0134728e-01  -1.7030679e-01  -1.0543923e-01  -1.7755172e-01  -1.1295664e-01  -1.3158551e-01   1.4434776e-01  -2.4204903e-03   3.7375165e-02  -7.4557605e-02   2.5192693e-01   2.2863064e-01   2.3020076e-01   2.6276082e-01   4.2260466e-02   5.2603497e-02   9.3489926e-02   1.3861822e-01   1.0790482e-01   1.5989740e-01   6.7377566e-02   2.3120767e-02  -3.5832214e-02  -5.2106508e-02  -2.1757428e-01  -8.1842565e-02  -1.4581110e-01  -1.0193573e-01   2.8026744e-03   1.9976268e-02  -7.7091665e-02   1.1999885e-01   8.0977150e-02   5.7966948e-02  -1.9510787e-02  -4.0270690e-02   2.7802723e-01   1.7730166e-01   2.2309473e-01   8.9114831e-02   1.5096427e-01   2.9576959e-01   9.9856119e-02  -6.0027006e-02   9.4487813e-02  -1.3896874e-01   6.1745626e-02   9.5682243e-02   7.0358355e-02  -2.5706219e-02  -4.5076848e-02  -2.0992434e-01   1.3178134e-01   6.3484274e-02  -6.8217022e-02   5.5355331e-02  -5.0930466e-02  -6.3261034e-02  -1.1757602e-01  -5.4819351e-02   7.5579901e-02   1.2906996e-01   6.3950525e-03  -1.4630071e-01  -1.6950838e-01   9.2178273e-03  -2.2237759e-02   7.1409435e-02
   5.1820555e-01   2.3960297e-01  -6.6949966e-02  -2.2164130e-01   1.8297687e-01  -2.1114833e-02   2.3102194e-01   4.2560245e-03   7.0420883e-03   5.3984885e-02   1.0000000e+00   3.2781997e-01   6.7250995e-01   2.3331998e-01   2.7979243e-01   7.4007862e-02   3.3851872e-01   2.9835602e-01   1.3259560e-01   2.2252200e-01   2.3594039e-02  -4.6705445e-02  -2.5012947e-01  -3.5116147e-01  -1.7523896e-01  -1.7701846e-01   8.5842236e-02   1.6670737e-02   4.4361051e-01   2.6745848e-01  -2.4408450e-01  -2.2038298e-01   1.4445287e-02  -8.7612659e-02  -2.6977600e-01  -2.8237422e-01  -1.7724439e-01  -7.5507311e-02  -9.9899131e-02  -2.7128080e-02   1.6864142e-01   8.1334986e-02  -1.6101240e-01  -1.0290432e-01  -2.2066549e-01  -9.9699821e-02  -1.9808327e-01  -2.5034227e-01  -1.3341357e-01  -4.3022082e-02  -7.3969150e-02  -4.0282231e-02  -1.8559450e-01  -2.3497715e-01  -7.5597562e-02  -2.0507061e-01   3.7419971e-01   2.1020724e-01   2.5857287e-01  -5.7421181e-02   4.4243035e-01   2.6238730e-01   3.9470438e-01   3.5064313e-01  -1.9053550e-01  -2.1768623e-01  -1.6317243e-01  -3.5254776e-01  -7.4344803e-02  -2.3384948e-01  -1.1134242e-01  -1.7602767e-01   2.5758166e-01   1.7636191e-01   2.1956919e-01   2.6020289e-01   1.1804685e-01   5.6901212e-02   1.4797988e-01   2.4308491e-01   2.6132026e-01   2.6388367e-01   2.6349463e-01   1.4458880e-01   2.8157221e-01   9.6646663e-02  -6.9762174e-02  -3.3337687e-02   1.2197630e-01   5.8010025e-04  -4.2735155e-01  -3.7024397e-01  -3.4670371e-01  -2.3726025e-01   2.5063276e-02  -7.3917226e-02  -1.2534279e-01  -1.2828764e-01  -1.6113809e-01  -1.3436853e-01  -3.3490479e-02   4.3871701e-02  -4.8354255e-02   1.1693054e-01  -6.1403075e-02  -1.2690896e-01  -1.5094631e-01   6.8719018e-02   7.5310706e-02  -1.3721640e-01  -1.4749404e-01  -6.0303583e-02  -2.8124030e-01  -7.9317169e-02  -4.6909984e-02  -1.6673304e-01
   3.0044399e-01   5.5348655e-01  -4.1967836e-01   5.4800235e-02   2.2116468e-02   1.2420249e-01  -1.6589178e-01   5.1451319e-01  -2.7141490e-01   8.1042973e-02   3.2781997e-01   1.0000000e+00   2.7781742e-01   7.9235153e-01   3.5528924e-01   3.2959959e-01   1.8074634e-01   2.4986273e-01  -4.5767980e-02   3.7229232e-01   8.3302690e-02   1.5029442e-01  -2.7059485e-01  -1.5826396e-01  -3.2417844e-01  -2.1291062e-01   1.5719287e-01   1.2818247e-01   3.7987911e-01   3.9956305e-01  -1.0940793e-02   8.9287906e-02   1.3121055e-01   2.9868535e-01  -4.7742574e-01  -3.8378238e-01  -2.4528746e-01   3.2549659e-02  -1.2507275e-01   1.8741606e-02   1.7514842e-01   1.6848036e-01  -1.6534359e-02  -6.1291328e-03  -7.7626480e-02   8.3480916e-02   9.4697734e-02   1.5688812e-02   2.5166136e-02   1.3755504e-01   4.2412364e-02   1.4777832e-01  -8.7299329e-03  -2.3412892e-02  -2.9390259e-02  -4.4256103e-02   2.1482504e-01   2.1148790e-01  -6.2929675e-03   1.7593895e-01  -7.0559598e-02   4.8986672e-01   1.0352978e-01   4.3032546e-01  -4.6521222e-01  -7.6345966e-02  -4.0636770e-01  -2.9975334e-01  -2.3288374e-01  -2.5787515e-01   1.0931515e-01   2.2536615e-01   2.5486231e-01   2.7322432e-01   2.9838167e-01   3.8742105e-01  -7.0004275e-03   1.1243575e-01   2.1656075e-01   3.6180625e-01   4.2161483e-01   4.3289999e-01   3.2720970e-02   3.0348221e-01   3.3139951e-02   2.7190843e-01  -3.5033298e-01  -3.7165867e-02  -1.7389371e-01   1.3963943e-01   8.3248938e-02  -2.0626342e-01   4.8839094e-02  -2.2520812e-01  -2.6916898e-03  -1.2801580e-01   2.8921212e-02   6.5812208e-02   1.4680798e-01   3.3035406e-02   8.1086724e-02  -2.1610102e-01   6.4107880e-02  -1.1255145e-01  -2.0325915e-01  -2.9340095e-01  -7.4953067e-02  -1.1461621e-01  -1.8423240e-02   2.2010717e-01   1.7788301e-01  -6.5422536e-02  -5.9963008e-02   1.7904303e-01   5.9471611e-02  -4.1184727e-01
   2.3013029e-01   3.5252177e-02   2.1999271e-01   5.7874651e-03   1.7882455e-01   7.5549315e-02   5.2629277e-01   1.2204850e-01  -1.4957337e-02   9.2611671e-03   6.7250995e-01   2.7781742e-01   1.0000000e+00   3.3512719e-01   4.4594749e-01   2.7583130e-01  -5.3313778e-02  -9.5499065e-02   6.1502168e-02   5.7357411e-03   2.3362877e-01   1.4303445e-01   2.6093432e-01   1.5835153e-01   1.9939891e-01   1.0820693e-01   3.0794821e-01   2.7497449e-01   9.3277851e-02  -5.2560862e-02   8.8749867e-02   6.2661268e-02  -1.8115209e-01  -1.4205622e-01   2.9146965e-02  -1.0355266e-01  -7.5323999e-02   1.6981685e-01  -5.3801401e-03   2.1282206e-01   2.0698778e-01   2.4319922e-01  -1.2412980e-02   4.6168017e-02  -1.3414438e-01  -8.4795216e-02  -1.5896629e-01  -1.6284896e-01  -1.2373310e-01  -1.4673206e-02  -9.3381215e-03   3.6404638e-02  -1.1823528e-01  -5.7369477e-02  -3.0120285e-02  -3.8950822e-02   2.1911450e-02  -1.4027894e-01   9.2780770e-02  -2.9971396e-01   2.6052106e-01   3.1180315e-02  -3.5479416e-02   2.7317105e-02   1.2794346e-01   8.0171597e-02  -2.1634887e-01  -3.2225028e-01  -1.9147444e-01  -3.5554629e-01   1.0199818e-01   3.1095394e-02   1.6471203e-01   2.2711807e-02   1.1088708e-01   6.2112829e-02   7.1800060e-02   5.3989816e-02  -5.8361420e-03   2.7084876e-02  -5.3540335e-02   7.0584269e-02   1.5442137e-01   7.7330522e-02   3.0755816e-01   4.1741737e-01  -5.0426099e-03   8.8288421e-03   1.2828579e-01   2.6524466e-01  -1.5293375e-01  -6.3089015e-02   4.1653239e-02  -5.0877498e-02   1.9415122e-01   1.5434126e-01  -1.7082081e-01   9.7878743e-02  -1.9000377e-01  -8.3775020e-02   1.2196169e-02   3.7485071e-02   1.7523319e-01   2.5849559e-01   5.8252590e-02   9.5082611e-02  -2.6488071e-01  -4.4017384e-02   3.4168972e-01   2.0106167e-02  -8.8410383e-02  -5.4766052e-02  -1.5440416e-01   1.2536393e-01   1.6188855e-01  -1.1613374e-01
   1.4308265e-01   3.6570638e-01  -3.7402634e-01   2.3315213e-01  -7.0259502e-02   1.0678573e-01  -1.2106965e-01   5.1236785e-01  -3.7683164e-01  -8.7784283e-02   2.3331998e-01   7.9235153e-01   3.3512719e-01   1.0000000e+00   2.8912462e-01   3.3753224e-01  -6.4816611e-02  -4.0467596e-02  -1.5423584e-01   9.5010585e-02   1.7546288e-01   1.9669832e-01  -1.2227369e-01   2.6619254e-02  -1.0780362e-01  -2.0396392e-02   2.5546042e-01   2.2927729e-01   1.4487674e-01   1.5402657e-01   2.1259170e-01   3.4758856e-01   1.3632069e-03   2.1332437e-01  -2.5968947e-01  -1.9659209e-01  -2.8966047e-01   1.3251211e-01  -1.6964095e-01   1.4577458e-01   8.5252004e-02   1.2227003e-01   7.4054958e-02   2.5919045e-02   2.1488083e-02   1.1306223e-01   1.5717679e-01   9.8003695e-02   9.6750181e-02   1.9600097e-01   1.0104232e-01   1.8069089e-01   2.1746587e-02  -1.3170265e-02  -5.1049021e-02  -4.1512346e-03   1.0641015e-01   8.6560600e-02   6.9746860e-02   1.9418276e-01  -8.3614777e-02   2.4458328e-01  -1.6062503e-01   1.3413899e-01  -3.8156738e-01  -1.0522912e-02  -2.8350186e-01  -1.4791809e-01  -4.5555104e-01  -3.7122721e-01   1.7309028e-01   2.7099836e-01   1.3696498e-01   1.0027276e-01   2.0274524e-01   2.6056753e-01  -3.3431664e-02   8.9449289e-02   1.4109771e-01   1.6136962e-01   1.9113191e-01   1.3082683e-01  -7.0745315e-02   2.0575976e-01  -4.3756158e-02   2.3497942e-01  -3.2570902e-01   1.0513115e-01  -6.8607419e-02   1.4287568e-01   2.9121202e-02  -1.9687419e-01   3.9634781e-02  -2.0080845e-01   3.7954224e-02  -1.1472995e-01  -1.3698756e-01   6.5906988e-03  -3.7269748e-02  -9.1447274e-02   2.6893129e-02  -6.9436883e-03  -1.8255956e-02   1.4967586e-02  -1.9465876e-01  -1.5457045e-01  -1.7844567e-01  -1.9302624e-02   5.6916785e-02   1.9249281e-01   1.0685645e-01  -1.5271359e-01  -8.8962721e-02   6.9061316e-02  -6.6781925e-03  -3.5281152e-01
   2.9851939e-01   1.9325211e-01   1.1187485e-01  -2.4831288e-02   5.2297717e-01   4.4230488e-01   2.2501852e-01  -4.6863162e-04   2.1432190e-02   4.4222218e-02   2.7979243e-01   3.5528924e-01   4.4594749e-01   2.8912462e-01   1.0000000e+00   5.6316248e-01  -7.8092492e-02   2.6684725e-02   7.0683833e-02   2.2701443e-02   4.9557222e-01   4.5883303e-01   2.6609587e-01   4.7240096e-02   2.3753765e-01   1.7012819e-01   5.1307369e-01   5.0425486e-01   2.7640658e-01   2.0814998e-01   3.0248809e-01   2.3546430e-01  -3.6105506e-02   5.9078678e-03  -1.2968080e-01  -2.3928679e-01  -1.3992892e-01   6.3992288e-03   2.8837758e-02   8.0462935e-03   3.3437082e-01   1.8380922e-01  -1.5377877e-02   7.3923835e-02  -1.1857045e-01  -4.7599396e-02  -4.0412563e-02  -9.6529719e-02  -6.1224278e-02   4.8576695e-02  -2.7000658e-02   4.5839519e-02  -2.1077085e-01  -1.6360323e-01  -6.1910713e-02   7.2649159e-03   1.4589980e-01   1.2637311e-01   1.7781609e-01  -1.6490235e-02   2.1857493e-01   8.8599646e-02   5.4473077e-03   1.0372529e-01   6.3908030e-02  -4.4967935e-02  -1.4789452e-01  -1.6758024e-01  -1.1431977e-01  -3.2013203e-01   3.3250995e-01   1.7529537e-01   2.6011260e-01   1.3880110e-01   2.3681107e-01   1.7910573e-01  -3.5330876e-02   1.2887216e-03   1.0739474e-01   1.2300434e-02   1.2380622e-01   2.2790292e-01   2.4766853e-01   2.1424248e-01   2.5520933e-01   4.2522815e-01  -2.3590396e-01  -1.0580957e-01  -3.8920947e-02   1.1850653e-01  -5.7754824e-02  -1.1538664e-01  -1.7332872e-02  -1.0144599e-01   1.9560485e-01  -6.1781320e-03   5.2746974e-02   1.8445849e-01  -8.2169233e-02   8.6004574e-04   9.7097920e-02   4.0487037e-02   1.5014070e-01  -5.5061085e-02  -9.8818420e-02  -8.2821663e-02  -1.5006492e-01  -4.7228970e-02   2.0493168e-01   1.0221134e-01   2.5975442e-02  -1.2386562e-01  -2.5502449e-01   9.8275343e-02   1.1324610e-01  -2.9330300e-01
   1.3364239e-01   3.3095871e-02  -8.6389451e-03  -1.8891052e-02   2.2273314e-01   2.6527623e-01   3.2019394e-02  -3.6876960e-02  -8.9421544e-02   3.2876051e-01   7.4007862e-02   3.2959959e-01   2.7583130e-01   3.3753224e-01   5.6316248e-01   1.0000000e+00  -7.4025880e-02  -1.2073537e-01  -1.7233999e-01  -1.0802753e-01   1.8977101e-01   1.9340513e-01   2.5161031e-01   2.1369372e-01   1.2562801e-01   1.3011976e-01   2.5456263e-01   2.9812654e-01   1.0872271e-01   2.6159521e-01   2.2524957e-01   2.7312894e-01  -2.4964053e-01  -1.5738993e-01  -1.4694106e-01  -2.0060787e-01   1.3856666e-01   4.2243588e-01   1.0493034e-01   3.9990670e-01   2.9620235e-01   3.9406654e-01  -4.1725343e-02   4.8822606e-02  -1.9511976e-01  -7.8723291e-02  -1.4265208e-03  -1.2538787e-02  -1.3815077e-01  -1.1717629e-01  -1.0073456e-01  -1.6660335e-01  -1.9256468e-01  -9.2750703e-02   1.0281836e-01   2.5808370e-01   1.0272943e-01  -6.8208671e-02   1.2144306e-01  -5.7052245e-02  -3.4262911e-02  -1.7418587e-01  -2.1436625e-01  -2.5070260e-01  -9.1969923e-02  -2.5440220e-01  -1.9034310e-01  -1.0218537e-01  -9.6553275e-02  -1.0063911e-01   2.0610583e-01   2.5676781e-01   6.9253066e-02  -1.1795590e-02  -3.7820586e-02   4.1450316e-02   6.6640119e-02   1.2187208e-01   6.9187104e-02   1.1657276e-01  -2.9564388e-03   1.5270311e-01   2.2313321e-01   5.3951204e-01   5.8861857e-02   3.8571334e-01   1.2282779e-02   2.0431275e-01   5.5622874e-02   3.0018010e-01  -1.1980939e-01  -2.9312099e-01  -9.0975650e-02  -2.8980777e-01   2.9182167e-01   2.3402814e-01   7.6181821e-02   2.9572326e-01  -1.7372524e-01  -1.6175847e-01  -1.5095285e-01   8.5798689e-02  -1.7834851e-01   5.5246629e-03  -1.4933979e-01  -1.0703506e-01  -2.4976200e-01   7.7531776e-03   3.5332623e-01   2.4255608e-01   1.3718437e-01  -4.0968072e-02  -2.1177945e-01   2.8178261e-02  -9.4112703e-03  -1.5660733e-01
   4.7627586e-01   4.2521678e-01  -1.8843691e-01  -2.9864765e-01  -1.4397016e-01  -2.7739593e-01  -1.4478549e-01  -4.8547524e-02  -6.4236406e-02  -2.4644625e-02   3.3851872e-01   1.8074634e-01  -5.3313778e-02  -6.4816611e-02  -7.8092492e-02  -7.4025880e-02   1.0000000e+00   7.1613220e-01   1.4226110e-01   4.4997344e-01  -2.6393462e-01  -2.1692932e-01  -3.8402885e-01  -4.4760672e-01  -4.4931919e-01  -3.9024879e-01  -2.2923638e-01  -2.5362403e-01   6.8574545e-01   5.4581629e-01  -2.1845475e-01  -1.8617044e-01   3.8158257e-01   2.2484114e-01  -3.4467935e-01  -2.9107227e-01  -4.1610993e-03  -1.3524349e-01  -6.6720635e-02  -1.2442577e-01   3.0636937e-01   1.8536267e-01  -2.2193987e-01  -2.5329043e-01  -2.1315448e-01  -6.6040311e-02  -1.1969359e-01  -1.4978700e-01  -2.0332392e-01  -1.6674994e-01  -2.6875435e-01  -2.1174408e-01  -1.6134830e-01  -1.1958417e-01  -2.1693707e-02  -4.0527827e-02   6.2038596e-01   4.2334008e-01  -1.7476288e-01  -1.3105621e-01  -1.7268574e-02   1.5584647e-01   4.0221110e-01   4.0093363e-01  -3.2463560e-01  -4.2258525e-01  -2.4389802e-01  -3.0516493e-01   6.0151520e-02   1.8840496e-02  -2.5591706e-01  -2.6718843e-02   4.3923680e-01   4.2026634e-01   3.8618722e-01   4.2035254e-01   1.0954879e-01   1.2029355e-01   6.3887671e-01   5.8423327e-01   6.5309111e-01   5.6803257e-01   2.4476756e-01   3.4538734e-01  -1.4253348e-01  -1.6558493e-01  -1.4669689e-02  -1.0601714e-02  -1.4663853e-01  -1.4492916e-01  -9.0456457e-02  -1.2330250e-01  -1.5828827e-01  -3.4274690e-02  -8.6704312e-02  -1.5370445e-01   1.1858637e-01   4.9355774e-02   2.2089327e-01   1.9681925e-01   2.3308422e-02  -9.9276870e-02  -3.1999213e-02  -4.1994990e-02  -9.7820384e-02  -2.7576906e-01   3.1764696e-02  -5.2432261e-02  -1.5312972e-01  -2.3981520e-02   4.7386269e-02   9.4335821e-02  -2.6322119e-02   1.2149590e-01  -6.4532456e-02  -1.8925149e-01
   5.2604871e-01   4.3662405e-01  -1.5742112e-01  -2.6841752e-01  -1.2699489e-02  -1.0505728e-01  -1.7163794e-01  -1.6007900e-02  -2.0649940e-02   1.8455845e-02   2.9835602e-01   2.4986273e-01  -9.5499065e-02  -4.0467596e-02   2.6684725e-02  -1.2073537e-01   7.1613220e-01   1.0000000e+00   1.9446079e-01   4.3112975e-01  -2.2827592e-01  -1.4032468e-01  -3.7706475e-01  -4.6279909e-01  -3.5664082e-01  -3.0025208e-01  -1.7408491e-01  -2.1392987e-01   5.5423631e-01   6.1617242e-01  -3.3501155e-01  -3.0913280e-01   2.7173037e-01   1.7954020e-01  -3.6410017e-01  -2.5648281e-01  -3.2385930e-02  -1.6763468e-01  -7.2708823e-02  -1.8635144e-01   2.3491528e-01   1.4815754e-01  -1.6769848e-01  -1.6995507e-01  -1.8591976e-01  -2.9251436e-03  -6.0713088e-02  -8.6194620e-02  -1.6957012e-01  -4.0982449e-02  -1.9236571e-01  -5.3973274e-02  -3.1357629e-02   8.7290810e-04   3.8048462e-02  -8.5279585e-02   6.1781127e-01   5.0943205e-01   8.4709000e-03   5.8113432e-02   6.6047701e-02   2.6118183e-01   3.2050633e-01   4.8976757e-01  -3.3864764e-01  -3.1891554e-01  -2.4047696e-01  -2.6596366e-01   1.0597113e-01   1.6543536e-01  -2.0084195e-01   2.5209452e-02   4.4338240e-01   5.1242200e-01   4.1690885e-01   4.9305708e-01   9.5114326e-02   1.9365622e-01   3.6119721e-01   6.7571174e-01   5.1650790e-01   6.8967750e-01   2.9641291e-01   3.4677357e-01  -1.2604656e-01  -9.8001005e-02  -5.1847949e-02  -9.1243084e-02  -7.2622107e-02  -1.5126372e-01  -1.4428544e-01  -2.1329022e-01  -1.8486354e-01  -6.6912665e-02  -1.7989508e-01  -2.4486015e-01   1.2581290e-01  -1.5428615e-02   2.5898072e-01   2.3009690e-01   3.4738865e-02  -1.6860764e-01  -3.6745631e-02  -4.8931111e-02  -1.5634259e-01  -2.4675073e-01   1.2414261e-01  -1.1179016e-01  -2.6068219e-01  -2.4837422e-02   8.1697385e-02   4.2929546e-02  -5.0897247e-02   2.6353196e-02  -7.9825211e-02  -2.3331221e-01
   4.4505327e-01   1.8559092e-01   3.6948085e-01   1.3470969e-01   2.7262035e-02  -1.4712125e-01   3.5899784e-01   1.9667625e-01   1.3126765e-01  -1.0862281e-01   1.3259560e-01  -4.5767980e-02   6.1502168e-02  -1.5423584e-01   7.0683833e-02  -1.7233999e-01   1.4226110e-01   1.9446079e-01   1.0000000e+00   6.9648386e-01  -2.2238534e-01  -1.8257227e-01   1.3282007e-01  -6.9238495e-02  -1.7360521e-01  -2.3119082e-01  -2.2703177e-01  -2.2086582e-01   1.4780045e-01   4.8731327e-02  -2.4373580e-02  -7.5884989e-02   3.6123408e-01   1.6734953e-01   9.2080332e-02   1.1781500e-01  -4.0922256e-02  -1.7157180e-01  -1.5469848e-01  -2.1077905e-01   4.0399753e-02   1.7191216e-02  -2.7902483e-01  -2.3857943e-01  -2.4456874e-01  -2.7539406e-01  -3.4944660e-01  -3.3234055e-01  -2.7070788e-01  -2.2236712e-01  -2.3143287e-01  -1.8893264e-01  -1.3878462e-01  -1.5018264e-01  -1.7493364e-01  -2.8573463e-01   2.9952028e-01   1.9743846e-01  -4.3892167e-02  -1.5392965e-01   1.6994105e-01   1.0150039e-01   2.5637456e-01   2.2415886e-01   1.9777777e-01   1.6764737e-01   8.5655944e-02  -1.2306074e-01   4.8601005e-01   3.1493572e-01   1.2548381e-01   1.2570463e-01   2.6919391e-01   1.5731289e-01   2.8517184e-01   1.9117521e-01   3.4798221e-01   2.2463384e-01   4.9378915e-02  -7.8244277e-02   1.6564336e-01   1.3946811e-01   3.3205689e-01   2.2921136e-02   3.8683325e-01  -3.1337360e-02   4.0158090e-02  -9.7925721e-02   1.2800950e-01  -3.9315492e-03   4.7314246e-03  -2.1344081e-02   1.0581512e-02   4.3893662e-02  -5.5989778e-02  -3.1607376e-02  -1.5974961e-01  -9.5480041e-02  -4.1017522e-03   2.0455386e-02   2.1813351e-01   1.6588431e-01  -7.8735311e-03   7.4916594e-02   1.0624932e-01   1.3491166e-01   9.5652841e-02   1.6191154e-01  -5.7317697e-02  -1.1097124e-01  -1.9796983e-01  -5.5473547e-02  -1.5886436e-01  -2.0562713e-01  -6.2784364e-02  -1.5730663e-02
   5.1460888e-01   5.6300084e-01   4.6502570e-02   7.8231274e-02  -9.0536428e-02  -1.7208110e-01   1.1548539e-01   3.1304207e-01  -6.6119381e-02  -1.8412046e-02   2.2252200e-01   3.7229232e-01   5.7357411e-03   9.5010585e-02   2.2701443e-02  -1.0802753e-01   4.4997344e-01   4.3112975e-01   6.9648386e-01   1.0000000e+00  -1.9141369e-01  -8.4895576e-02  -1.2632095e-01  -2.1044785e-01  -3.8918994e-01  -3.6709909e-01  -1.4194533e-01  -1.6812911e-01   4.2152811e-01   3.2624227e-01  -1.6863375e-01  -1.1443388e-01   5.1660296e-01   4.4597406e-01  -1.9361153e-01  -6.1599654e-02  -1.3246832e-01  -1.5514292e-01  -1.4909441e-01  -9.8055799e-02   1.7335814e-01   2.4828444e-01  -2.1172033e-01  -1.8723925e-01  -2.6678320e-01  -1.3280121e-01  -1.3158854e-01  -1.9244942e-01  -2.1408999e-01  -1.1533801e-01  -2.0150051e-01  -1.1722943e-01  -7.2623187e-02  -1.8173543e-02  -1.9482737e-02  -2.5265698e-01   4.4369440e-01   3.7331397e-01  -1.4437555e-01  -1.3544205e-01   1.8404386e-02   3.9392907e-01   4.2372010e-01   5.4001481e-01  -1.0270744e-01  -7.6898105e-03  -2.1918529e-01  -3.2625124e-01   3.7406979e-01   2.0678260e-01  -2.8868206e-03   1.7549726e-01   4.7878532e-01   4.8980674e-01   4.8463910e-01   4.8670465e-01   2.9343915e-01   3.2765532e-01   2.7689522e-01   2.3965079e-01   4.9163325e-01   4.9005119e-01   3.8309215e-01   2.9852448e-01   2.2100650e-01   9.2629411e-03  -1.0660532e-01  -1.9830715e-01  -1.2031526e-02  -5.4012505e-02   6.9013265e-02  -1.4814574e-01   4.5154482e-02   2.6297574e-02  -9.0365116e-02  -1.2311634e-01   6.0488918e-02   3.5994860e-02   2.5437129e-01   9.3548313e-02   4.0295682e-02  -1.4797215e-01  -3.3253923e-02  -7.9882372e-02   2.7430719e-03  -1.0007765e-01   5.7486036e-02  -1.3362234e-02  -1.4463629e-01   2.0850023e-02   3.7633428e-02   9.0057418e-02  -7.6432533e-02  -3.3141868e-02  -5.1211148e-03  -2.5123598e-01
  -8.7993719e-02   8.8842528e-02   9.6786885e-02   4.5522443e-02   5.6138108e-01   6.1942384e-01   1.1962425e-01   7.3042727e-02  -2.1697811e-01  -1.9504759e-01   2.3594039e-02   8.3302690e-02   2.3362877e-01   1.7546288e-01   4.9557222e-01   1.8977101e-01  -2.6393462e-01  -2.2827592e-01  -2.2238534e-01  -1.9141369e-01   1.0000000e+00   9.3015068e-01   1.7106472e-01   2.0957255e-01   3.7060169e-01   3.3532071e-01   9.0066284e-01   8.5653602e-01  -6.7470800e-02  -2.2307796e-01   2.9806974e-01   1.9003308e-01  -1.0519189e-01  -9.1529130e-02  -1.4978324e-01  -1.4898915e-01  -1.2808552e-01   1.2617761e-01   2.5977436e-01   2.2149167e-01   1.2898893e-01  -3.4071151e-02   1.4366194e-01   1.2068710e-01  -2.5948766e-02   1.3075303e-02   1.5637294e-01   2.9149043e-02   3.4627674e-02   1.5810689e-01   1.4849640e-01   1.9282803e-01  -3.2582377e-03   4.5499123e-02  -1.1206999e-01   3.6229985e-03  -1.2581339e-01  -1.7464065e-02  -9.7586208e-02  -2.0679355e-01   2.5363248e-02   4.2974002e-02  -1.3286505e-01   7.6371655e-02   1.4660203e-03   3.3187129e-02  -3.7648575e-01  -2.8955041e-01  -1.8666846e-01  -3.1161308e-01   5.2814314e-01   1.5123343e-01  -2.6850391e-02  -1.5449697e-01  -1.3193111e-01  -1.7291792e-01  -2.2580077e-01  -1.1890343e-01  -1.5600391e-01  -3.4545503e-01  -2.6559286e-01  -2.9390915e-02  -3.8233368e-02   8.5125526e-02  -1.3343302e-01   3.0995658e-01  -3.1659056e-01  -1.9085201e-01  -1.7439166e-01  -5.5833475e-02   7.4865614e-02   1.0995684e-01   1.8763304e-01   1.8448942e-01   1.6798289e-01   5.4715822e-02   7.8098074e-02   2.2294125e-01   1.0774689e-01   1.3347801e-01  -1.0153644e-01  -8.0962867e-02   2.8094974e-01   1.7434498e-02   2.1354032e-01   7.5327220e-02  -4.3315169e-02  -2.3114653e-01   2.4524428e-01   3.9154532e-02   1.3383454e-01   2.2676805e-01   1.0901895e-01   2.1756744e-01   2.5775422e-01  -3.0526046e-02
  -9.0325564e-03   1.6017767e-01   5.1104970e-02   7.1389649e-02   4.7925640e-01   6.0142033e-01   5.1289097e-02   1.6634214e-01  -3.2697405e-01  -1.9552197e-01  -4.6705445e-02   1.5029442e-01   1.4303445e-01   1.9669832e-01   4.5883303e-01   1.9340513e-01  -2.1692932e-01  -1.4032468e-01  -1.8257227e-01  -8.4895576e-02   9.3015068e-01   1.0000000e+00   1.2369255e-01   1.5598879e-01   2.9049795e-01   2.4463427e-01   8.7157190e-01   8.3969262e-01  -9.6312397e-02  -2.0284035e-01   2.3758239e-01   1.1718835e-01  -5.5357667e-02  -5.6369077e-02  -1.5735682e-01  -8.8698150e-02  -1.4057591e-01   1.9074213e-01   2.2975356e-01   3.2889902e-01   1.4374517e-01   1.0918855e-01   1.8914938e-01   1.6970956e-01   2.1680910e-02   1.1294454e-01   2.5385873e-01   1.2940832e-01   9.1675325e-02   2.5319095e-01   2.0907268e-01   2.7297658e-01   8.3077753e-02   1.6238877e-01   1.9225914e-02   1.1972999e-01  -5.8776310e-02   6.7659446e-03  -6.7841729e-02  -1.2483761e-01  -5.7117436e-02   8.7106121e-02  -1.9215850e-01   1.1556378e-01  -7.4919219e-02   1.8282034e-02  -3.8184115e-01  -2.2925555e-01  -1.8048912e-01  -2.8899626e-01   5.2664589e-01   2.5207032e-01   8.6150731e-02  -7.1535072e-03  -3.1668082e-02  -3.9443947e-02  -1.3507807e-01  -5.9723268e-03  -1.3352379e-01  -2.7910511e-01  -2.2115179e-01   3.7718138e-02   1.7928051e-02   1.7032264e-01  -1.6716396e-01   3.1686707e-01  -3.2551046e-01  -1.9599747e-01  -1.5149980e-01   1.5860690e-02   1.1292918e-01   6.7096247e-02   1.9651435e-01   2.1458187e-01   1.4524282e-01   4.9866800e-02   1.1557855e-01   2.9918138e-01   1.9135154e-01   2.2653897e-01  -7.8019814e-02  -5.1119607e-02   2.3682705e-01   6.3763482e-03   1.8730978e-01   4.0332259e-02   3.8200284e-03  -1.6474391e-01   1.8904752e-01   1.5671180e-02   1.5968071e-01   2.7645147e-01   1.6202582e-01   2.0785958e-01   2.3869869e-01  -7.8335112e-02
  -1.9858296e-01  -2.5872463e-01   6.3885551e-01   2.8749317e-01   1.3741837e-01   1.6079141e-01   4.3056571e-01  -1.9564314e-01   1.9031230e-01   2.2163721e-02  -2.5012947e-01  -2.7059485e-01   2.6093432e-01  -1.2227369e-01   2.6609587e-01   2.5161031e-01  -3.8402885e-01  -3.7706475e-01   1.3282007e-01  -1.2632095e-01   1.7106472e-01   1.2369255e-01   1.0000000e+00   8.0886645e-01   7.0462899e-01   5.8356515e-01   2.7005485e-01   3.5240886e-01  -3.2098476e-01  -2.6998360e-01   4.8315688e-01   4.1131444e-01  -2.4264322e-01  -1.2218526e-01   6.3557678e-01   3.7087713e-01   3.7998676e-01   2.7879951e-01   3.5019409e-01   3.2497752e-01   3.2367968e-01   3.0343056e-01  -8.3891830e-02  -4.1283573e-02  -1.4128989e-01  -2.4868416e-01  -1.3632979e-01  -1.0460909e-01  -2.5175377e-01  -2.3360182e-01  -1.4092709e-01  -1.6670149e-01  -8.6460732e-02   4.8439814e-02   1.7505434e-01   1.6800307e-01  -3.5784170e-01  -3.4616157e-01  -2.1430415e-01  -5.0228473e-01  -9.4120962e-02  -4.6415276e-01  -3.6631210e-01  -4.9432787e-01   7.4079113e-01   3.0124652e-01   5.7763645e-02   5.4032438e-02   5.1522589e-02   3.3894150e-02   1.5919408e-01   1.9827256e-01  -4.5208353e-03  -1.0322685e-01   7.6671093e-03  -1.2740111e-01   9.8273052e-02   4.8813910e-02  -1.6378678e-01  -2.5215549e-01  -3.6836298e-01  -2.9635832e-01  -3.5407956e-03  -1.7240200e-01   3.0024283e-01   2.8861505e-01   4.5565226e-01   1.9376138e-01   3.6410671e-01   3.2193371e-01   1.4112914e-01   1.6561984e-01   3.0567152e-01   1.0931970e-01   1.4505182e-01   2.0460800e-01   5.6289430e-02   1.5211973e-01  -2.2006182e-01  -1.2293225e-01  -1.0708047e-01   4.3039721e-02   5.9031944e-02   9.0891947e-02   1.7033341e-01   4.3012969e-01  -1.9290857e-01  -1.6151502e-01   2.0625824e-01   1.1455863e-01   6.3489735e-02  -1.0321391e-01  -1.5309349e-02   6.0668495e-02   1.3503060e-01   1.6559365e-01
  -3.5375399e-01  -3.3613950e-01   4.9450291e-01   5.0983731e-01   1.4626019e-01   2.1244538e-01   3.2553696e-01   4.5297587e-02   1.9061300e-01   1.6082359e-01  -3.5116147e-01  -1.5826396e-01   1.5835153e-01   2.6619254e-02   4.7240096e-02   2.1369372e-01  -4.4760672e-01  -4.6279909e-01  -6.9238495e-02  -2.1044785e-01   2.0957255e-01   1.5598879e-01   8.0886645e-01   1.0000000e+00   6.3467631e-01   6.1253533e-01   3.0781504e-01   3.6228565e-01  -4.0291092e-01  -3.0308092e-01   3.9710603e-01   3.8621674e-01  -2.7982132e-01  -9.4580389e-02   4.9782675e-01   2.5649804e-01   3.1284365e-01   3.5913673e-01   3.7006293e-01   3.7594646e-01   1.3405637e-01   1.8119815e-01  -2.0164501e-02  -1.1277868e-02  -4.4719643e-02  -1.9798375e-01  -2.9199276e-02   6.5372359e-03  -1.7727546e-01  -2.0394068e-01  -7.7920698e-02  -1.2679223e-01   4.1709990e-02   1.4033624e-01   1.6953403e-01   2.1306547e-01  -4.7127898e-01  -4.9461941e-01  -3.2218258e-01  -4.8768944e-01  -2.3605982e-01  -4.0927637e-01  -4.9816295e-01  -5.3935169e-01   5.0500490e-01   3.8042228e-01  -6.9040801e-02   4.2537980e-02  -6.8497775e-02  -1.9059820e-02   8.8428137e-02   1.2537526e-01  -2.5897922e-01  -2.2036816e-01  -1.6329790e-01  -2.0421933e-01  -9.0064198e-02  -8.7828349e-02  -2.2553538e-01  -2.5943618e-01  -3.7531103e-01  -3.2093856e-01  -1.8679522e-01  -1.9898615e-01   1.4068053e-01   3.1014418e-01   4.5643651e-01   3.0768422e-01   3.1213458e-01   4.1208969e-01   3.3077832e-01   2.4756901e-01   4.8308065e-01   1.3863879e-01   2.0838224e-01   2.1802934e-01   9.5143701e-02   1.2698399e-01  -1.1822316e-01  -6.4567298e-02  -7.9055541e-02  -5.0671125e-02   7.1808491e-02   8.1804422e-03   9.8353173e-02   3.3469388e-01  -2.3070199e-01  -2.7359200e-01   2.0995083e-01   2.9531946e-01   2.0331502e-01  -2.0439164e-02   2.2106061e-01   1.5342584e-01   1.3443772e-01   1.4552437e-01
  -3.3167641e-01  -2.5344330e-01   4.3699050e-01   5.8702089e-02   3.7859235e-01   4.0907019e-01   1.2273978e-01  -4.0226919e-01   3.3355836e-01   6.1232643e-02  -1.7523896e-01  -3.2417844e-01   1.9939891e-01  -1.0780362e-01   2.3753765e-01   1.2562801e-01  -4.4931919e-01  -3.5664082e-01  -1.7360521e-01  -3.8918994e-01   3.7060169e-01   2.9049795e-01   7.0462899e-01   6.3467631e-01   1.0000000e+00   9.1723729e-01   4.4336617e-01   4.5596689e-01  -3.3473510e-01  -2.4147073e-01   4.1638034e-01   2.5662653e-01  -3.0325714e-01  -2.2709131e-01   5.6831976e-01   3.0108640e-01   1.6393235e-01   1.8011667e-01   2.2300315e-01   1.8354420e-01   6.4723984e-02   1.1395597e-01   4.9513321e-02   4.3614211e-02  -5.0462651e-02  -1.6704872e-01  -7.1958581e-03  -5.2038161e-03  -1.3210011e-01  -1.5084729e-01  -4.2379197e-02  -1.0850099e-01   1.8724437e-02   1.0490309e-01   8.0821028e-02   1.2278860e-01  -3.8940067e-01  -1.9314522e-01   7.9705316e-02  -2.4224617e-01   5.4553385e-02  -3.5280731e-01  -2.8781520e-01  -3.7615356e-01   5.5982875e-01   1.6081528e-01   1.4126837e-01   1.4297968e-01  -1.2136386e-01  -1.4505832e-01   2.6333219e-01   5.9008119e-02  -8.4405106e-02  -1.4382776e-01  -2.9694556e-02  -1.9126473e-01  -2.0607541e-02   1.0444401e-02  -1.6594582e-01  -2.4054025e-01  -3.9671705e-01  -2.8963605e-01  -1.2824930e-01  -3.4313727e-01   3.5789221e-02   1.1221426e-01   2.4739480e-01   7.5864712e-02   1.1627796e-01   1.0774390e-01   1.6019931e-02   5.9768157e-02   1.9021557e-01   1.6765999e-01   1.5165701e-01   1.5635930e-01   8.4832450e-02   1.6608671e-01  -1.9631692e-01  -6.0374672e-02  -9.7752155e-02   1.9340146e-01   9.5762888e-02   1.3123100e-01   1.4089993e-01   3.5417459e-01  -1.4477412e-01  -1.0669312e-01   2.1712712e-01   6.5818422e-02   9.9715795e-02  -2.8189060e-02   6.7020619e-02   5.3928482e-02   9.3480406e-02   1.2770369e-01
  -3.4738823e-01  -2.3406733e-01   2.9875788e-01   4.5198396e-02   3.3340021e-01   4.8933752e-01   1.1837552e-02  -3.5481079e-01   3.1391876e-01   1.4306370e-01  -1.7701846e-01  -2.1291062e-01   1.0820693e-01  -2.0396392e-02   1.7012819e-01   1.3011976e-01  -3.9024879e-01  -3.0025208e-01  -2.3119082e-01  -3.6709909e-01   3.3532071e-01   2.4463427e-01   5.8356515e-01   6.1253533e-01   9.1723729e-01   1.0000000e+00   3.9822629e-01   4.3185603e-01  -2.4426813e-01  -1.0871023e-01   4.2479359e-01   3.2167734e-01  -3.0276434e-01  -1.9159242e-01   4.0884457e-01   1.7674361e-01   1.4121449e-01   1.3894464e-01   2.6737276e-01   1.4938339e-01   7.5480618e-02   3.6313086e-02  -6.3499738e-02  -9.3139232e-02  -1.4427894e-01  -2.6488352e-01  -6.5413939e-02  -7.5516577e-02  -2.1765932e-01  -2.4452935e-01  -1.6066439e-01  -2.1856275e-01  -5.4258169e-02   8.0033781e-03   3.0137760e-02   3.2764878e-02  -3.4486201e-01  -1.2073392e-01   3.8570382e-02  -1.8192221e-01   3.7534478e-02  -2.7536397e-01  -2.1656720e-01  -3.2022790e-01   4.6170984e-01   1.4611196e-01   8.1654275e-02   1.1501682e-01  -1.0343819e-01  -8.9453884e-02   2.3614428e-01   4.0959235e-02  -1.1173933e-01  -1.2277368e-01   1.6256871e-03  -1.7472230e-01  -8.0500761e-02  -1.3730914e-02  -1.0547728e-01  -1.5927853e-01  -2.9799628e-01  -2.3954232e-01  -1.8508216e-01  -3.2924430e-01  -6.7679205e-02   6.5632536e-02   2.6660908e-01   1.8575610e-01   2.8286819e-02   5.3486355e-02  -3.5997471e-02  -5.8956475e-02   1.5077207e-01   5.1683463e-02   1.5967870e-01   1.8404965e-01   6.9125583e-02   1.0212770e-01  -2.3248628e-01  -1.3720635e-01  -1.4755307e-01   1.0803866e-01   3.7658116e-02   4.5638242e-02   1.2398981e-01   3.2027617e-01  -1.9047268e-01  -1.7976154e-01   1.9681041e-01   1.0861106e-01   1.1233842e-01  -6.3854114e-02   1.5124627e-02   6.0751576e-03   6.6993838e-02   1.2094103e-01
  -4.7743217e-02   1.4703250e-01   1.1168194e-01   8.7754470e-02   5.4898495e-01   6.0200623e-01   1.1882404e-01   9.1245672e-02  -2.9604325e-01  -2.0385889e-01   8.5842236e-02   1.5719287e-01   3.0794821e-01   2.5546042e-01   5.1307369e-01   2.5456263e-01  -2.2923638e-01  -1.7408491e-01  -2.2703177e-01  -1.4194533e-01   9.0066284e-01   8.7157190e-01   2.7005485e-01   3.0781504e-01   4.4336617e-01   3.9822629e-01   1.0000000e+00   9.5202373e-01  -1.2235767e-01  -1.9214336e-01   2.3379649e-01   1.6048421e-01  -2.0619821e-01  -1.5668037e-01  -3.6919465e-02  -1.1454838e-01  -1.0061098e-01   2.1821571e-01   2.3373689e-01   2.9987429e-01   2.0878733e-01   8.3241456e-02   1.7677851e-01   1.6732680e-01   4.2569836e-03   4.7184444e-02   2.3544804e-01   1.2630429e-01   5.9061457e-02   1.7897008e-01   1.8809318e-01   2.2125809e-01   6.7846768e-02   1.2769748e-01   3.1242254e-02   1.3909957e-01  -1.3613318e-01  -5.2595984e-02  -4.2692217e-02  -2.6727201e-01   2.6701621e-02  -3.3045707e-02  -2.4398501e-01  -1.4945233e-02   2.7121120e-02   4.3470836e-04  -4.0841710e-01  -3.1592270e-01  -2.5600581e-01  -3.3356670e-01   4.1169908e-01   1.3484010e-01   2.9019189e-02  -9.6973841e-02   8.4271559e-03  -1.1257716e-02  -1.9196773e-01  -5.7779804e-02  -1.6463599e-01  -2.6077747e-01  -2.7067526e-01   1.5061684e-02  -7.7634207e-02   8.4125224e-02  -7.1876763e-02   3.1182385e-01  -2.1508137e-01  -1.2105990e-01   1.4059243e-02   6.4708714e-02   5.8582204e-02   7.5617300e-02   2.4083995e-01   1.8390404e-01   1.9674999e-01   5.0360635e-02   8.5455622e-02   2.5237937e-01   1.3521911e-01   1.7222531e-01  -1.9090619e-01  -4.4783371e-02   2.3296214e-01   6.6311717e-02   1.4198342e-01   9.1300292e-02  -1.1128096e-01  -2.8359385e-01   2.5769784e-01   8.8628952e-02   1.9281401e-01   2.4692000e-01   1.9110513e-01   2.5374051e-01   2.4577304e-01  -1.2359683e-01
  -2.0912211e-02   1.0713879e-01   1.9494460e-01   1.1795986e-01   5.4198221e-01   6.9834975e-01   1.8407378e-01   7.3799394e-02  -2.5556379e-01  -1.0954992e-01   1.6670737e-02   1.2818247e-01   2.7497449e-01   2.2927729e-01   5.0425486e-01   2.9812654e-01  -2.5362403e-01  -2.1392987e-01  -2.2086582e-01  -1.6812911e-01   8.5653602e-01   8.3969262e-01   3.5240886e-01   3.6228565e-01   4.5596689e-01   4.3185603e-01   9.5202373e-01   1.0000000e+00  -1.8024310e-01  -2.2060238e-01   2.1536883e-01   1.5556047e-01  -2.7068352e-01  -2.2534572e-01   8.4348652e-03  -6.9541172e-02   2.8897364e-03   2.7512157e-01   3.2777340e-01   3.3499574e-01   2.8793722e-01   1.4579776e-01   1.0052596e-01   1.1276470e-01  -4.5486717e-02  -1.6879145e-02   1.7032477e-01   7.4129858e-02   8.8930687e-03   1.1877795e-01   1.3746076e-01   1.5633830e-01   2.0599334e-02   6.3773965e-02   9.2748589e-02   1.5148989e-01  -1.3805636e-01  -4.9592773e-02  -3.9188735e-02  -2.5396854e-01   3.6689156e-02  -4.5394301e-02  -2.9016377e-01  -8.7212313e-02   1.0473840e-01   1.9271928e-02  -3.7211986e-01  -2.8347209e-01  -2.3405264e-01  -3.0818023e-01   3.9852117e-01   1.4075442e-01  -1.1369163e-02  -1.3791356e-01  -1.9388217e-02  -5.5010585e-02  -1.4519214e-01  -3.6421028e-02  -1.9755993e-01  -3.0495757e-01  -3.0938195e-01  -4.2246298e-02  -1.2413045e-01   7.3257395e-02  -2.2778508e-02   3.4342977e-01  -9.1803910e-02  -5.8663489e-02   6.7495368e-02   1.3802878e-01   6.5860218e-02   8.1676659e-02   2.6227611e-01   1.7376408e-01   2.2324741e-01   1.0186162e-01   1.0196521e-01   2.8294672e-01   8.1717318e-02   1.1960477e-01  -1.9585395e-01  -3.6240497e-02   1.8929122e-01   1.0231679e-01   1.7144061e-01   1.3114310e-01  -1.2635575e-01  -3.0827434e-01   2.8459129e-01   1.1063824e-01   1.7838475e-01   1.9222504e-01   1.4234896e-01   2.2411404e-01   2.5941159e-01  -8.4964660e-02
   4.3579584e-01   5.1400377e-01  -1.7563069e-01  -1.9608882e-01   8.4023069e-03  -1.3622323e-01  -1.1110719e-01  -3.8177017e-02   4.3139544e-02  -5.3299104e-04   4.4361051e-01   3.7987911e-01   9.3277851e-02   1.4487674e-01   2.7640658e-01   1.0872271e-01   6.8574545e-01   5.5423631e-01   1.4780045e-01   4.2152811e-01  -6.7470800e-02  -9.6312397e-02  -3.2098476e-01  -4.0291092e-01  -3.3473510e-01  -2.4426813e-01  -1.2235767e-01  -1.8024310e-01   1.0000000e+00   7.6485605e-01  -4.5010865e-03   1.5986223e-02   4.2821497e-01   3.9637833e-01  -5.2526618e-01  -5.3080527e-01  -1.7477734e-01  -1.5713187e-01   1.1889492e-02  -1.6282394e-01   2.9279502e-01   8.4525669e-02  -3.5372363e-01  -3.6352601e-01  -4.1807532e-01  -2.7238660e-01  -2.6081134e-01  -3.3427455e-01  -3.5549040e-01  -2.7500838e-01  -3.8791038e-01  -2.5875895e-01  -3.4926260e-01  -2.5836280e-01  -1.9520384e-01  -2.2025058e-01   6.3825906e-01   5.4727801e-01  -1.0036630e-01  -9.9143456e-02   1.3067015e-01   2.5008029e-01   5.5826937e-01   4.8586555e-01  -3.2065564e-01  -4.1846852e-01  -3.1440610e-01  -4.1912802e-01   1.3513656e-01   1.1539834e-02  -1.1453803e-01  -6.4104996e-03   4.6204444e-01   4.8086562e-01   3.9625722e-01   4.5949123e-01  -1.0073048e-02   4.9037823e-02   6.8005408e-01   5.7434158e-01   7.8611911e-01   6.6241586e-01   3.2001188e-01   3.6496850e-01   1.5943847e-03   9.6254848e-02  -6.3124345e-02   1.2912639e-01  -1.9948980e-01  -5.8827876e-02  -2.4615002e-01  -2.8587064e-01  -2.9781560e-01  -1.9975177e-01   9.9519017e-02  -1.7333576e-01   2.1636853e-01   5.5757962e-02  -4.7656909e-02  -5.0983501e-02  -6.2075445e-03  -6.3297126e-02  -1.0518675e-01  -1.5843933e-01  -2.6324799e-01  -4.2337875e-01  -2.0693266e-01  -8.1049739e-02  -6.5698901e-02   2.3056570e-01   2.1089239e-01  -1.5782528e-01  -3.0333239e-01  -5.6484065e-02  -1.9337919e-01  -4.0858746e-01
   3.3119733e-01   4.7241245e-01  -1.4828569e-01  -2.0221781e-01   4.4406255e-02  -8.4803427e-02  -2.5070880e-01  -1.0402559e-01   1.2436994e-01   1.0863395e-01   2.6745848e-01   3.9956305e-01  -5.2560862e-02   1.5402657e-01   2.0814998e-01   2.6159521e-01   5.4581629e-01   6.1617242e-01   4.8731327e-02   3.2624227e-01  -2.2307796e-01  -2.0284035e-01  -2.6998360e-01  -3.0308092e-01  -2.4147073e-01  -1.0871023e-01  -1.9214336e-01  -2.2060238e-01   7.6485605e-01   1.0000000e+00  -2.9806487e-02  -1.8685713e-02   3.1892677e-01   3.1390698e-01  -4.1766024e-01  -4.2968947e-01  -1.7345012e-02  -7.9051169e-02   9.4995791e-02  -1.4014548e-01   2.2266386e-01   1.5063183e-01  -3.3863178e-01  -3.0259092e-01  -4.3255574e-01  -2.9431863e-01  -1.6223759e-01  -2.2433434e-01  -3.9447128e-01  -3.3272772e-01  -4.2352215e-01  -3.0518910e-01  -2.9880909e-01  -2.0652247e-01  -4.2288499e-02  -1.6289252e-01   5.0632065e-01   5.0074476e-01  -2.3119538e-02   4.7775550e-02   1.1105987e-01   2.0805508e-01   3.8042742e-01   3.4561774e-01  -3.3475086e-01  -4.1691548e-01  -2.8725032e-01  -3.1660536e-01   1.3520305e-01   1.1899613e-01  -2.0624287e-01   5.6724751e-02   3.9757610e-01   5.5111234e-01   4.3726245e-01   5.2041209e-01  -3.0548449e-03   1.1303769e-01   5.1088495e-01   7.1069016e-01   6.4440120e-01   6.9518351e-01   2.3544615e-01   4.0014468e-01  -1.4521750e-01   1.1256564e-03   4.9612877e-02   2.2184550e-01  -1.4523593e-01  -1.1122911e-01  -2.2281883e-01  -3.8156547e-01  -2.9539834e-01  -2.7209613e-01   9.4686468e-02  -1.5030461e-01   3.2752573e-01   7.7658175e-02  -2.7569362e-02  -1.1470333e-01  -9.5935731e-02  -1.2567776e-01  -1.6402781e-01  -1.9971125e-01  -4.0296919e-01  -4.0759554e-01  -2.1167119e-01  -2.3845266e-01  -7.8695244e-02   3.5792146e-01   3.6626026e-01  -1.6316345e-01  -2.7165507e-01  -7.3122381e-02  -2.2430357e-01  -4.8560083e-01
  -2.6733215e-01   7.7914876e-02  -1.3876269e-02   1.5522894e-01  -8.7373968e-02  -3.7671729e-02  -1.6168662e-01  -7.8695062e-02  -1.3542593e-01  -3.0017083e-01  -2.4408450e-01  -1.0940793e-02   8.8749867e-02   2.1259170e-01   3.0248809e-01   2.2524957e-01  -2.1845475e-01  -3.3501155e-01  -2.4373580e-02  -1.6863375e-01   2.9806974e-01   2.3758239e-01   4.8315688e-01   3.9710603e-01   4.1638034e-01   4.2479359e-01   2.3379649e-01   2.1536883e-01  -4.5010865e-03  -2.9806487e-02   1.0000000e+00   9.1271564e-01   8.2031884e-02   2.2873093e-01   3.0098472e-01   2.5254694e-01   2.5920602e-02   1.6901480e-01   4.0384058e-02   1.6025439e-01   1.6652574e-01   1.5316172e-01  -5.4899823e-02  -1.0944789e-01  -5.3679129e-02  -1.1478924e-01  -3.6072853e-03  -6.1572999e-02  -1.6660839e-01  -6.7867958e-02  -1.8509079e-01  -1.1279491e-01  -1.9732155e-01  -1.7771076e-01  -2.0039071e-01  -1.0718461e-01  -2.1713819e-01   9.5251354e-03  -2.1148390e-01  -1.3571329e-01  -1.9913598e-01  -3.3665194e-01  -2.5459530e-01  -2.9903434e-01   3.0659785e-01   1.6604054e-01   3.0485599e-02   1.7188288e-01  -1.8701084e-01  -1.3475647e-01   3.4642208e-01   3.9402077e-01   1.7286269e-01   5.3304553e-02   1.2407959e-01   2.2807440e-02   2.4760745e-02   8.2218342e-02   1.9567793e-01  -1.0498108e-01  -7.5429058e-02  -1.8865642e-01   2.3355529e-02  -3.2536758e-02  -1.2181181e-01   8.0955247e-02  -7.0154022e-02   3.4983834e-02  -1.9213221e-01  -1.2866960e-01   8.8676996e-03  -7.9718407e-02   3.2649838e-02  -1.4376345e-01   1.0555341e-02  -4.2806509e-02  -8.7459526e-02  -9.8144388e-02  -2.6851459e-01  -2.6295691e-01   5.3636193e-02   5.4678826e-02   9.2929435e-03  -2.5364608e-01  -5.4216631e-02   2.9693729e-03  -6.8692975e-02  -1.5608139e-02   1.7892316e-02   4.0393284e-02  -9.3859931e-02  -2.6922296e-01  -2.1216099e-01  -7.3419578e-02  -8.4311691e-02  -1.2363897e-01
  -2.0158801e-01   7.1855141e-02  -1.5851475e-01   2.4250679e-01  -2.0090539e-01  -1.4591275e-01  -1.7219603e-01   2.7875317e-02  -1.9977684e-01  -2.0919029e-01  -2.2038298e-01   8.9287906e-02   6.2661268e-02   3.4758856e-01   2.3546430e-01   2.7312894e-01  -1.8617044e-01  -3.0913280e-01  -7.5884989e-02  -1.1443388e-01   1.9003308e-01   1.1718835e-01   4.1131444e-01   3.8621674e-01   2.5662653e-01   3.2167734e-01   1.6048421e-01   1.5556047e-01   1.5986223e-02  -1.8685713e-02   9.1271564e-01   1.0000000e+00   5.5362854e-02   2.7432845e-01   2.4675683e-01   2.2457894e-01   1.6645935e-02   1.6026393e-01  -1.4103189e-02   1.4059078e-01   1.9671667e-01   1.3045351e-01  -8.4291485e-02  -1.5306536e-01  -4.4495357e-02  -9.6461222e-02  -5.6083483e-03  -7.7630025e-02  -1.4918359e-01  -6.8717703e-02  -2.1124972e-01  -1.3722456e-01  -2.2139409e-01  -2.5880448e-01  -1.9540045e-01  -1.3626348e-01  -1.5515228e-01  -5.0160572e-03  -2.3017560e-01  -9.6745470e-02  -1.8682524e-01  -2.8114218e-01  -2.8165487e-01  -2.8769180e-01   2.6791752e-01   2.2819101e-01   9.3741808e-03   1.7650779e-01  -2.2222271e-01  -1.1556739e-01   2.9641463e-01   4.4221058e-01   1.1819904e-01   2.9782186e-02   9.7294524e-02   2.7261180e-02  -9.2468285e-03   7.5408498e-02   1.9369685e-01  -6.6937112e-02  -2.0532997e-02  -1.5783301e-01   7.3683909e-03   9.1437293e-03  -5.3125844e-02   1.0388694e-01  -6.2896392e-02   1.0631599e-01  -1.3505633e-01  -9.2077956e-02   4.8605423e-02  -1.0654700e-01   7.0923911e-02  -1.8556967e-01   2.4304182e-02  -1.1321755e-02  -1.6705548e-01  -1.5089813e-01  -3.0843097e-01  -3.4075800e-01   4.7061968e-02   4.3520757e-02  -2.6722754e-02  -2.7941595e-01  -8.0842215e-02  -4.1004559e-04  -1.0332268e-01   2.3964336e-02   2.9797223e-02   7.2212464e-02  -1.6760056e-01  -3.3728863e-01  -2.6250286e-01  -7.2698611e-02  -8.3160311e-02  -1.1706795e-01
   1.7050699e-01   4.4938590e-01  -1.5398223e-01   1.2467878e-01  -2.5878669e-02  -2.7715495e-01  -1.1119837e-01   2.8462972e-01   3.8751655e-02  -1.7348437e-01   1.4445287e-02   1.3121055e-01  -1.8115209e-01   1.3632069e-03  -3.6105506e-02  -2.4964053e-01   3.8158257e-01   2.7173037e-01   3.6123408e-01   5.1660296e-01  -1.0519189e-01  -5.5357667e-02  -2.4264322e-01  -2.7982132e-01  -3.0325714e-01  -3.0276434e-01  -2.0619821e-01  -2.7068352e-01   4.2821497e-01   3.1892677e-01   8.2031884e-02   5.5362854e-02   1.0000000e+00   8.6270585e-01  -1.3863009e-01  -9.0142743e-03  -3.7560678e-01  -2.9469695e-01  -3.2769380e-01  -3.1489312e-01  -7.0604766e-02   3.7514552e-02  -3.1713833e-02  -7.2725988e-02  -7.0357248e-02  -1.0444151e-02   5.9122256e-02  -1.7494854e-02  -7.1358917e-02   6.8021243e-02  -5.4286151e-02   1.0530308e-01   3.9376778e-02   1.1249389e-01  -1.3232743e-01  -2.1284894e-01   3.3849054e-01   4.2330501e-01  -4.1107617e-02   1.7718875e-01   1.4738760e-01   4.7461501e-01   3.1884156e-01   4.9840783e-01  -1.6096888e-01   1.3818017e-02   8.5124927e-03  -5.1012566e-02   2.5575997e-01   1.2634397e-01   6.5338368e-02   2.3599184e-01   3.7094835e-01   4.6710360e-01   2.8698647e-01   3.6669150e-01   6.3874093e-02   2.2860577e-01   3.0047010e-01   2.5158904e-01   3.9563076e-01   3.4878110e-01   1.8774111e-02   4.6504808e-02  -8.4386896e-02  -5.0796577e-02  -3.3219428e-01  -3.1303667e-01  -2.5634076e-01  -3.1030571e-01   3.0120346e-01   1.3159811e-01   7.9658813e-02   2.2046422e-01   3.7008893e-02  -1.2912615e-01   2.0604103e-01   9.5659254e-02   2.8687850e-01   2.2396461e-01   2.4681698e-01   6.7862179e-02   1.9277957e-01  -1.3198847e-01  -1.8416700e-01  -3.0978599e-01   6.9816558e-02   4.8798327e-02  -9.9596680e-02   9.0094526e-02   7.5117467e-02   7.6863642e-02   6.5158169e-03   2.8207513e-02  -9.0934207e-02  -4.1430571e-01
   8.2875255e-03   4.7960023e-01  -2.5412813e-01   2.4570059e-01  -1.4804076e-01  -2.7237776e-01  -1.5560263e-01   3.4747098e-01   8.6969817e-03  -1.2224752e-01  -8.7612659e-02   2.9868535e-01  -1.4205622e-01   2.1332437e-01   5.9078678e-03  -1.5738993e-01   2.2484114e-01   1.7954020e-01   1.6734953e-01   4.4597406e-01  -9.1529130e-02  -5.6369077e-02  -1.2218526e-01  -9.4580389e-02  -2.2709131e-01  -1.9159242e-01  -1.5668037e-01  -2.2534572e-01   3.9637833e-01   3.1390698e-01   2.2873093e-01   2.7432845e-01   8.6270585e-01   1.0000000e+00  -9.2942366e-02   8.3886850e-03  -3.2438535e-01  -1.7143506e-01  -2.7477529e-01  -2.3159757e-01  -4.5742153e-02   8.4220507e-02  -3.3211069e-02  -1.0699997e-01  -7.0366743e-02  -4.2454366e-02   5.6136460e-02  -2.0839992e-02  -9.7003472e-02   2.4352926e-02  -1.0359215e-01   6.4805962e-02  -1.4481808e-02   5.5970822e-02  -1.4738979e-01  -2.2717673e-01   1.9535156e-01   3.7879384e-01  -1.4420817e-01   1.4354859e-01   3.7784745e-02   4.4932442e-01   1.8200155e-01   4.3487447e-01  -9.0427403e-02   1.3248024e-01  -4.8866542e-02  -3.1037801e-02   1.4673544e-01   1.2718722e-01   6.9082233e-02   3.1532281e-01   3.0798758e-01   4.3130758e-01   2.5989541e-01   3.3056844e-01  -4.4608716e-02   1.7027023e-01   2.8808261e-01   3.0653148e-01   3.9929641e-01   3.0359797e-01  -9.4919383e-02   2.0115672e-02  -3.3603026e-02   9.0007233e-02  -3.3136743e-01  -2.0736409e-01  -2.4155649e-01  -1.8400268e-01   3.3103260e-01   1.2028706e-01   1.5799405e-01   1.1869857e-01   6.0173125e-02  -1.2204196e-01   2.0168404e-01   3.7791470e-02   1.5975578e-01   5.3429378e-02   1.8117003e-01  -7.5365545e-02   1.3261280e-01  -2.3534754e-01  -3.0761854e-01  -3.4647183e-01  -2.6626455e-02  -7.9606591e-02  -9.8468419e-02   2.2780347e-01   1.0822149e-01  -8.7810791e-02  -7.0979208e-02   3.5205122e-02  -1.2045065e-01  -4.7749327e-01
  -3.6369395e-01  -2.8844480e-01   3.8586933e-01   3.1709371e-01  -3.8669883e-02  -1.6660185e-01   2.1071713e-01  -2.2930639e-01   2.2624606e-01  -8.9672912e-03  -2.6977600e-01  -4.7742574e-01   2.9146965e-02  -2.5968947e-01  -1.2968080e-01  -1.4694106e-01  -3.4467935e-01  -3.6410017e-01   9.2080332e-02  -1.9361153e-01  -1.4978324e-01  -1.5735682e-01   6.3557678e-01   4.9782675e-01   5.6831976e-01   4.0884457e-01  -3.6919465e-02   8.4348652e-03  -5.2526618e-01  -4.1766024e-01   3.0098472e-01   2.4675683e-01  -1.3863009e-01  -9.2942366e-02   1.0000000e+00   7.9768541e-01   2.9539567e-01   1.0170127e-01  -5.8137126e-03   5.1213043e-02   1.8749169e-02   1.3711583e-01   1.2308553e-01   1.1177632e-01   2.1250995e-01   4.9275261e-03  -1.1347501e-03   2.9833825e-02   4.2641372e-02  -4.9049130e-02   6.0191154e-02  -8.4991747e-02  -9.3904456e-03  -4.7593289e-02   1.5739747e-01   4.7687061e-02  -5.2096981e-01  -2.8443625e-01   6.4194159e-02  -1.2898841e-01  -1.0885206e-03  -4.1967316e-01  -4.1916709e-01  -5.2180583e-01   7.2444144e-01   4.2654954e-01   5.4916823e-01   5.2304554e-01  -2.1249306e-02   5.1057972e-02   1.0597720e-01   1.6781285e-01  -1.2619965e-01  -1.6136691e-01  -8.0154931e-02  -1.6943060e-01   1.3851369e-01   6.5464340e-02  -2.0462726e-01  -2.5473612e-01  -3.5129374e-01  -4.0435982e-01  -7.6771126e-02  -4.5076688e-01   3.0502000e-01   2.9218597e-02   3.3857342e-01  -4.3129269e-02   2.7181230e-01   3.8469696e-02   1.7784475e-01   2.0334946e-01   2.0490361e-01   1.9905329e-01   3.2819036e-02   1.1641856e-01  -2.2488596e-02  -5.6794143e-02  -1.1676011e-01  -1.7139671e-01   1.4735429e-01   2.1079933e-01   4.5879569e-02  -2.2667029e-02   6.7574870e-02   3.1575894e-01   9.5246179e-02   4.8529732e-02   5.9208895e-02  -5.0224215e-02  -1.5473169e-01  -1.2862208e-01   3.1759898e-02  -8.2779925e-02  -2.3958361e-03   2.0335158e-01
  -2.7488317e-01  -1.5424597e-01   1.5276363e-01   2.4133084e-01  -1.5921364e-01  -1.5744603e-01   3.1474643e-02  -5.5728785e-02   9.2641315e-02   2.0891646e-02  -2.8237422e-01  -3.8378238e-01  -1.0355266e-01  -1.9659209e-01  -2.3928679e-01  -2.0060787e-01  -2.9107227e-01  -2.5648281e-01   1.1781500e-01  -6.1599654e-02  -1.4898915e-01  -8.8698150e-02   3.7087713e-01   2.5649804e-01   3.0108640e-01   1.7674361e-01  -1.1454838e-01  -6.9541172e-02  -5.3080527e-01  -4.2968947e-01   2.5254694e-01   2.2457894e-01  -9.0142743e-03   8.3886850e-03   7.9768541e-01   1.0000000e+00   2.7203923e-01   1.4534223e-01  -1.5307429e-01   8.7948949e-02  -3.4733769e-02   2.0424749e-01   1.9892063e-01   1.4098950e-01   2.4527160e-01   1.6561868e-01   9.1666419e-02   9.8148637e-02   1.2141295e-01   1.2661416e-01   1.4206964e-01   5.9731152e-02   1.2038962e-01  -1.2203611e-03   1.2921982e-01  -5.3092671e-02  -3.9688467e-01  -1.8150708e-01   7.3500558e-02   6.5171276e-02  -4.7405333e-02  -2.6083819e-01  -4.1629508e-01  -3.6814510e-01   4.9242838e-01   3.6688059e-01   4.8788201e-01   5.7321730e-01  -4.3403077e-02   9.1232301e-02   2.3882705e-01   4.0831860e-01  -2.6208416e-02  -6.3857916e-02  -7.1077714e-02  -1.3137604e-01   3.1391477e-01   2.9209995e-01  -2.2449629e-01  -1.9827337e-01  -3.7839951e-01  -3.4479418e-01   4.3345452e-02  -2.9734438e-01   1.6446156e-01  -7.9941941e-02   1.1660679e-01  -2.3832143e-01   1.6898773e-01  -8.1972420e-02   2.3154078e-01   2.1459115e-01   1.7129782e-01   1.2668179e-01  -1.6987584e-01   3.0637946e-02  -1.5776158e-01  -2.0585402e-01   3.1863039e-02  -1.0894994e-01   2.2743909e-01   1.2260783e-01   4.9408610e-02   5.1169932e-03   2.0666217e-01   3.1021654e-01   3.1770682e-01   2.3880732e-01  -7.7248805e-02  -2.6450422e-01  -2.8906858e-01   2.9804402e-03   5.6537421e-02  -7.9574820e-02   8.7510564e-02   2.8758855e-01
  -1.4856414e-01  -2.2374159e-01   3.4784579e-01   5.7160380e-02  -2.7320470e-02   6.5575485e-02   9.3858161e-02  -1.9466392e-01   2.0571858e-01   2.0282606e-01  -1.7724439e-01  -2.4528746e-01  -7.5323999e-02  -2.8966047e-01  -1.3992892e-01   1.3856666e-01  -4.1610993e-03  -3.2385930e-02  -4.0922256e-02  -1.3246832e-01  -1.2808552e-01  -1.4057591e-01   3.7998676e-01   3.1284365e-01   1.6393235e-01   1.4121449e-01  -1.0061098e-01   2.8897364e-03  -1.7477734e-01  -1.7345012e-02   2.5920602e-02   1.6645935e-02  -3.7560678e-01  -3.2438535e-01   2.9539567e-01   2.7203923e-01   1.0000000e+00   5.6003082e-01   4.4513189e-01   4.0582649e-01   3.4842994e-01   3.4445215e-01  -2.4350259e-01  -2.3339181e-01  -3.1190018e-01  -3.4641045e-01  -2.4613486e-01  -2.3157841e-01  -3.2227389e-01  -4.0502070e-01  -2.3920342e-01  -3.7541923e-01  -1.7642854e-01  -2.0643978e-01   7.5102358e-02   1.3220139e-02  -1.5668466e-01  -1.9849237e-01  -3.0137458e-01  -2.9310796e-01  -5.8063340e-02  -3.0183975e-01  -1.0203800e-01  -3.5323574e-01   2.8769161e-01   6.1953976e-02   2.1642697e-03  -1.6259565e-02   2.1461115e-01   2.9681342e-01   1.6209618e-02   1.7002085e-01  -1.4347234e-01  -1.1555653e-01  -2.0095941e-01  -2.2120171e-01   3.4314347e-01   2.2739218e-01  -6.4833404e-02   3.5270705e-02  -2.4035411e-01  -1.2440183e-01   1.5062900e-01   6.5746706e-02   1.1819202e-01   8.4553290e-02   4.5098210e-01   1.4353526e-01   2.4907746e-01   2.6300421e-01  -9.5943035e-02   7.4354863e-02   1.6666245e-01  -1.4722405e-02  -6.5999128e-02   1.4952263e-01   5.1190656e-02  -4.0999951e-02  -2.1105671e-01  -1.4093120e-01  -1.5327588e-01  -1.6625792e-01  -9.0819990e-02  -1.6138871e-02   1.5237706e-01   3.4960305e-01   1.1141596e-01  -9.7656191e-02   8.2749831e-02   7.7359902e-02   9.9319891e-02   8.5825796e-02   1.6797136e-02   1.1811357e-01   1.5929528e-01   3.9379607e-01
  -4.0089786e-02   5.9655486e-02   1.1369452e-01   2.2270006e-01  -3.8893706e-03   1.6452881e-01  -3.0752525e-02   1.2919055e-01  -1.5766889e-01   1.2742477e-01  -7.5507311e-02   3.2549659e-02   1.6981685e-01   1.3251211e-01   6.3992288e-03   4.2243588e-01  -1.3524349e-01  -1.6763468e-01  -1.7157180e-01  -1.5514292e-01   1.2617761e-01   1.9074213e-01   2.7879951e-01   3.5913673e-01   1.8011667e-01   1.3894464e-01   2.1821571e-01   2.7512157e-01  -1.5713187e-01  -7.9051169e-02   1.6901480e-01   1.6026393e-01  -2.9469695e-01  -1.7143506e-01   1.0170127e-01   1.4534223e-01   5.6003082e-01   1.0000000e+00   2.1435819e-01   7.8683014e-01   3.2404936e-01   5.8706789e-01   3.8874793e-02   7.7287658e-02  -1.7090490e-01  -8.8888463e-02   9.5007401e-02   9.1373344e-02  -1.2995824e-01  -1.0404442e-01   2.0732750e-02  -9.1207654e-02   7.9202589e-02   7.5853701e-02   2.2751719e-01   3.2870730e-01  -2.0286022e-02  -9.3969945e-02  -6.7403042e-02  -1.8532541e-01  -1.2334844e-01  -2.6301628e-01  -3.5629426e-01  -3.5765669e-01  -2.7037284e-02  -1.0253054e-01  -1.4671105e-01  -4.4657380e-02   2.2118695e-03   7.9377866e-02   1.8031346e-01   2.6054850e-01   7.0619586e-02   3.0260748e-02  -7.4994625e-02   5.1844576e-02   3.4176949e-01   3.7324618e-01  -1.6274644e-02   7.3796379e-02  -2.2110713e-01  -5.0635711e-02   1.2576828e-01   3.5112807e-01   7.5693531e-02   3.5751650e-01   1.9334780e-01   1.7688705e-01   3.0204897e-01   4.2481405e-01  -9.3209793e-02  -1.1351803e-01   6.2489274e-02  -1.6861143e-01   2.1853798e-01   2.7367780e-01   7.0353696e-02   2.2001664e-01  -1.5098052e-01  -3.5418952e-02  -2.1433362e-01   1.5478885e-03  -1.9184553e-01   2.0347425e-02  -5.8234367e-02   1.0427187e-03  -1.0426717e-01  -4.2236095e-02   3.0987699e-01   1.9368116e-01   1.4265956e-01   1.8220700e-01   1.0545530e-01   5.2580487e-02  -1.5068228e-02  -1.9429490e-02
  -8.4109893e-02  -2.1417137e-01   4.6443915e-01   9.5840820e-02   1.3360616e-01   3.4478845e-01   2.7325287e-01  -1.8050376e-01   5.3495255e-02   5.3159008e-02  -9.9899131e-02  -1.2507275e-01  -5.3801401e-03  -1.6964095e-01   2.8837758e-02   1.0493034e-01  -6.6720635e-02  -7.2708823e-02  -1.5469848e-01  -1.4909441e-01   2.5977436e-01   2.2975356e-01   3.5019409e-01   3.7006293e-01   2.2300315e-01   2.6737276e-01   2.3373689e-01   3.2777340e-01   1.1889492e-02   9.4995791e-02   4.0384058e-02  -1.4103189e-02  -3.2769380e-01  -2.7477529e-01  -5.8137126e-03  -1.5307429e-01   4.4513189e-01   2.1435819e-01   1.0000000e+00   4.4739008e-01   2.8378334e-01  -1.6805577e-02  -1.9209514e-01  -1.7513893e-01  -1.9512348e-01  -2.5172636e-01  -7.4820536e-02  -7.1906451e-02  -2.2410744e-01  -2.8273799e-01  -1.7799328e-01  -1.9809883e-01  -1.8160687e-01  -6.9843802e-02   4.0174039e-01   2.5272686e-01  -1.2881080e-01  -2.4865163e-01  -2.3553116e-01  -3.7087559e-01  -8.3495714e-02  -2.8660255e-01  -1.2072511e-02  -2.6638952e-01   2.4110085e-01  -2.2749704e-02  -1.3514642e-01  -1.5836131e-01   1.7218727e-01   6.4967452e-02  -1.8898386e-01  -2.1449248e-01  -1.8946006e-01  -1.4490740e-01  -9.9416132e-02  -1.6947905e-01  -3.0178365e-01  -3.7273387e-01  -1.9507716e-01  -1.9643115e-01  -1.7316031e-01  -1.6227728e-01  -6.0334331e-02   4.1428276e-02  -3.6863237e-02   6.0666849e-02   5.4839018e-01   4.0402516e-01   3.6189871e-01   3.2004174e-01  -8.5505513e-02   3.2338597e-02   1.8888808e-02  -9.4710631e-02   1.9865136e-01   4.8583938e-03   5.1711105e-01   2.0003188e-01  -8.6335246e-02  -1.2282048e-01  -3.1982651e-01  -2.7043970e-01  -1.2466356e-01   8.2480057e-02  -3.2800023e-03   1.1214318e-01  -3.5706738e-01  -5.8679891e-01  -3.1335640e-04   3.8887451e-01   5.2458365e-01  -4.2395229e-02   4.9709641e-02  -3.6469062e-02  -5.6014640e-02   8.7648596e-03
  -1.9876716e-02  -5.0715719e-02   1.9766468e-01   1.9724681e-01  -1.1899392e-01   1.8628623e-01   9.5323535e-02   8.4508222e-02  -3.3123271e-01   2.1926378e-02  -2.7128080e-02   1.8741606e-02   2.1282206e-01   1.4577458e-01   8.0462935e-03   3.9990670e-01  -1.2442577e-01  -1.8635144e-01  -2.1077905e-01  -9.8055799e-02   2.2149167e-01   3.2889902e-01   3.2497752e-01   3.7594646e-01   1.8354420e-01   1.4938339e-01   2.9987429e-01   3.3499574e-01  -1.6282394e-01  -1.4014548e-01   1.6025439e-01   1.4059078e-01  -3.1489312e-01  -2.3159757e-01   5.1213043e-02   8.7948949e-02   4.0582649e-01   7.8683014e-01   4.4739008e-01   1.0000000e+00   2.7171675e-01   5.4190769e-01   6.8382167e-02   1.0418077e-01  -1.2501208e-01   1.0505372e-02   1.7765010e-01   1.7797200e-01  -7.1219291e-02  -2.1458536e-02   6.7097836e-02  -3.7640023e-02   7.0808921e-02   2.0336186e-01   4.2480451e-01   5.0614301e-01  -4.1982013e-02  -2.8365133e-01  -1.1699653e-01  -3.2579142e-01  -2.8188949e-01  -3.6097900e-01  -3.1587394e-01  -4.0399907e-01  -2.7787386e-02  -1.6835881e-01  -2.2442428e-01  -1.0449288e-01  -3.1058396e-02  -3.8699217e-02   2.3087410e-02   1.2877793e-01   8.4683766e-02   4.2587108e-02  -5.3980762e-02   5.6079615e-02   1.9156069e-01   2.2109492e-01  -9.3629885e-02  -2.2368729e-02  -2.8414590e-01  -1.5295499e-01   1.9374475e-01   4.1784673e-01  -9.8658212e-02   2.2401033e-01   2.7850733e-01   2.9233458e-01   3.5020494e-01   4.3785908e-01  -1.9437142e-01  -1.3688318e-01  -1.1706047e-02  -1.2773648e-01   1.9502939e-01   2.1730447e-01   2.0849446e-01   3.6327175e-01  -7.1206358e-02   4.5804415e-02  -4.0762281e-01  -6.8700320e-02  -2.4724252e-01   1.4559161e-01   5.8551747e-02   9.2996584e-02  -2.3604025e-01  -1.1820773e-01   1.9786542e-01   1.5512766e-01   2.9493685e-01   2.6969586e-01   1.5091544e-01   5.9937556e-02   2.8796002e-02   2.4779587e-02
   3.9625678e-01   3.3562900e-01   1.5368145e-01  -9.7501853e-03   1.2036177e-01   1.1835546e-01   1.7340830e-01  -7.6234257e-03  -1.1988353e-01   4.0163526e-02   1.6864142e-01   1.7514842e-01   2.0698778e-01   8.5252004e-02   3.3437082e-01   2.9620235e-01   3.0636937e-01   2.3491528e-01   4.0399753e-02   1.7335814e-01   1.2898893e-01   1.4374517e-01   3.2367968e-01   1.3405637e-01   6.4723984e-02   7.5480618e-02   2.0878733e-01   2.8793722e-01   2.9279502e-01   2.2266386e-01   1.6652574e-01   1.9671667e-01  -7.0604766e-02  -4.5742153e-02   1.8749169e-02  -3.4733769e-02   3.4842994e-01   3.2404936e-01   2.8378334e-01   2.7171675e-01   1.0000000e+00   4.6098207e-01  -2.0963230e-01  -1.5991879e-01  -2.8485575e-01  -1.5550783e-01  -1.0488918e-01  -1.7421090e-01  -2.6393944e-01  -1.6678346e-01  -2.2778502e-01  -1.7586995e-01  -2.0024401e-01  -1.8186123e-01   2.6832232e-01   1.1965781e-01   2.8985765e-01   2.2627771e-01  -7.9752579e-02  -2.5028314e-01   1.2472931e-01  -1.0467158e-01   5.2651391e-02  -3.5776370e-02   1.5453624e-01  -1.2458491e-01  -1.0272090e-01  -1.1061933e-01   7.4179389e-02   1.3662027e-02   1.1536611e-01   2.6503662e-01   5.3563361e-01   3.8447544e-01   3.8977984e-01   3.7086223e-01   1.5433303e-01   1.9606069e-01   2.9683302e-01   2.4338299e-01   2.7317592e-01   3.2620237e-01   2.4500383e-01   2.6694347e-01   1.6105019e-01   3.5429762e-01   1.8999947e-01   8.0890488e-02   2.1079223e-01   1.8883727e-01  -8.8250888e-02  -2.1876564e-01  -3.6276893e-02  -1.6248700e-01   8.0420148e-02   8.9054221e-02   1.4732240e-01   2.5946527e-01  -3.3205172e-03   6.4626054e-03  -1.4352392e-01  -1.8530113e-01  -3.7194511e-02  -1.1898018e-01   9.3068527e-02  -1.0264970e-02  -8.9917159e-03  -1.3600244e-01   1.2431126e-01   9.1858559e-02   3.9329178e-02  -3.5795297e-02  -1.6695691e-01   5.9743868e-02   1.2172752e-01  -6.6394601e-02
   2.0682259e-01   2.9352447e-01   1.4985796e-01   8.5236919e-02  -9.3222417e-02   4.3066598e-02   5.8999055e-02   7.2867843e-02  -1.0651486e-01   1.1876587e-01   8.1334986e-02   1.6848036e-01   2.4319922e-01   1.2227003e-01   1.8380922e-01   3.9406654e-01   1.8536267e-01   1.4815754e-01   1.7191216e-02   2.4828444e-01  -3.4071151e-02   1.0918855e-01   3.0343056e-01   1.8119815e-01   1.1395597e-01   3.6313086e-02   8.3241456e-02   1.4579776e-01   8.4525669e-02   1.5063183e-01   1.5316172e-01   1.3045351e-01   3.7514552e-02   8.4220507e-02   1.3711583e-01   2.0424749e-01   3.4445215e-01   5.8706789e-01  -1.6805577e-02   5.4190769e-01   4.6098207e-01   1.0000000e+00   2.2955091e-02   9.1855119e-02  -2.1611237e-01   6.1370839e-05   9.4904610e-02   4.6135639e-02  -1.5488140e-01  -2.8398280e-02  -3.4904799e-02  -3.8271740e-02   2.4379598e-02   1.5255064e-01   2.7859158e-01   1.8311148e-01   1.5258059e-01   1.1032328e-01  -1.3009099e-01  -2.0603053e-01  -1.1216884e-01   1.8893906e-03  -7.1794671e-02   3.5580444e-03   6.6271108e-03  -1.1908937e-01  -2.3016254e-01  -1.5210774e-01  -1.5516007e-01  -1.1398684e-01   8.8360746e-02   3.8308396e-01   4.8577314e-01   5.3628496e-01   3.3711977e-01   4.2559772e-01   6.0760393e-01   6.8669408e-01   2.8114401e-01   3.7161403e-01   8.2578517e-02   3.5748457e-01   4.6404448e-01   5.5663265e-01   1.0651447e-01   3.4834071e-01   1.1680392e-01  -1.1142436e-02   1.3862241e-01   2.5137788e-01  -3.5666774e-02  -1.8670918e-01   9.5816877e-02  -1.7811658e-02   6.0759547e-02   1.4626495e-01   1.5028561e-01   3.0884788e-01   5.6095779e-02   1.2959974e-01  -7.6264097e-02  -1.2514229e-01   1.4539573e-02  -6.0501552e-02   9.5144983e-02   4.1585618e-02   1.0141212e-01   3.6075231e-02   1.6155827e-01   3.0511130e-02   1.0131984e-01   2.3053284e-01  -6.0166553e-03   2.2735734e-01   2.3440704e-01  -9.3177989e-02
  -1.9058831e-01  -9.5514307e-02  -2.1048293e-01   2.0527627e-02  -2.1231052e-02   5.4893283e-03  -1.0757334e-01   2.2485620e-01  -2.5852377e-01  -1.5792836e-01  -1.6101240e-01  -1.6534359e-02  -1.2412980e-02   7.4054958e-02  -1.5377877e-02  -4.1725343e-02  -2.2193987e-01  -1.6769848e-01  -2.7902483e-01  -2.1172033e-01   1.4366194e-01   1.8914938e-01  -8.3891830e-02  -2.0164501e-02   4.9513321e-02  -6.3499738e-02   1.7677851e-01   1.0052596e-01  -3.5372363e-01  -3.3863178e-01  -5.4899823e-02  -8.4291485e-02  -3.1713833e-02  -3.3211069e-02   1.2308553e-01   1.9892063e-01  -2.4350259e-01   3.8874793e-02  -1.9209514e-01   6.8382167e-02  -2.0963230e-01   2.2955091e-02   1.0000000e+00   9.3991201e-01   8.5409473e-01   8.7228942e-01   8.7233546e-01   8.6737208e-01   8.6191942e-01   8.1358963e-01   8.2732875e-01   7.5176352e-01   7.1553973e-01   6.4192824e-01   3.9913484e-01   4.5009149e-01  -3.7123975e-01  -3.6232664e-01   1.5559984e-01   2.0338837e-01  -2.7740430e-01  -1.0665568e-01  -3.9045170e-01  -1.8628820e-01  -1.2353402e-01   4.8748780e-02   1.4249359e-01   3.2844474e-01  -4.0878877e-01  -3.0472474e-01   9.9436146e-02  -3.7991993e-02  -7.3517536e-02  -1.2368831e-01  -2.8545026e-02   3.8345422e-02   3.3171167e-03   1.4988979e-02  -9.7035608e-02  -2.0790835e-01  -2.3840540e-01  -1.3573250e-01  -4.8084536e-02   5.8364310e-02  -5.7740092e-02   7.1761976e-02  -3.5588300e-01  -4.2561611e-01  -6.5267119e-02  -2.2011270e-01   3.1978445e-01   2.4092691e-01   1.6263659e-01   2.1154319e-01  -3.2357521e-02  -4.0433138e-02   1.3585000e-01   1.3025905e-01   5.2815714e-01   4.4575797e-01   1.3319203e-01  -1.1219680e-01   3.6462267e-01   4.1107487e-02   1.1345813e-01  -3.0052214e-02   2.2401427e-01   1.2538929e-01   1.9241616e-02  -1.5183424e-01   1.1426605e-01   4.4192458e-01   4.8674453e-01   3.5342272e-01   2.8083778e-01  -6.3526914e-02
  -1.0604357e-01  -1.1574548e-01  -9.9666249e-02   1.8972189e-02   5.8679400e-02   3.5186327e-02  -2.4618323e-02   1.7706257e-01  -2.1139524e-01  -7.5020006e-02  -1.0290432e-01  -6.1291328e-03   4.6168017e-02   2.5919045e-02   7.3923835e-02   4.8822606e-02  -2.5329043e-01  -1.6995507e-01  -2.3857943e-01  -1.8723925e-01   1.2068710e-01   1.6970956e-01  -4.1283573e-02  -1.1277868e-02   4.3614211e-02  -9.3139232e-02   1.6732680e-01   1.1276470e-01  -3.6352601e-01  -3.0259092e-01  -1.0944789e-01  -1.5306536e-01  -7.2725988e-02  -1.0699997e-01   1.1177632e-01   1.4098950e-01  -2.3339181e-01   7.7287658e-02  -1.7513893e-01   1.0418077e-01  -1.5991879e-01   9.1855119e-02   9.3991201e-01   1.0000000e+00   8.0001932e-01   8.4690409e-01   8.3952760e-01   8.5625320e-01   8.2662236e-01   7.9524197e-01   8.2099886e-01   7.5612329e-01   6.6489373e-01   6.3489943e-01   4.4358827e-01   5.0600326e-01  -3.4528507e-01  -3.8077919e-01   2.5826399e-01   2.2284461e-01  -2.0683281e-01  -9.8332233e-02  -3.5134661e-01  -1.9513336e-01  -1.0239521e-01   1.0693500e-02   1.6977290e-01   3.2180117e-01  -3.4046762e-01  -3.2226028e-01   1.7369849e-02  -1.3072077e-01  -1.1488643e-02  -4.7363788e-02   2.5738815e-02   1.0921251e-01  -1.7268465e-03  -3.3644649e-03  -1.2476686e-01  -1.9914133e-01  -2.2598320e-01  -1.2775233e-01  -2.5920369e-03   1.0900490e-01   4.7904235e-02   1.2904805e-01  -2.9631162e-01  -3.9335091e-01  -7.5615273e-03  -1.6991389e-01   2.5857939e-01   1.5553532e-01   8.2653653e-02   1.5979605e-01   6.0518914e-03  -1.9064656e-03   1.5256457e-01   2.0815566e-01   4.7062872e-01   4.2308474e-01   6.3798933e-02  -9.0773012e-02   2.6111615e-01  -8.6028689e-03   4.1698297e-02  -9.3182870e-02   1.5539974e-01   9.1136126e-02   3.6757985e-02  -1.2272878e-01   1.1599564e-01   4.0150117e-01   4.2324934e-01   2.8339478e-01   2.1631110e-01  -1.3545139e-01
  -2.1476679e-01  -2.1826901e-01  -2.7820188e-01   8.1088248e-02  -1.5248161e-01  -1.5546287e-01  -1.2403910e-01   2.0126503e-01  -2.2126089e-01  -1.2058527e-01  -2.2066549e-01  -7.7626480e-02  -1.3414438e-01   2.1488083e-02  -1.1857045e-01  -1.9511976e-01  -2.1315448e-01  -1.8591976e-01  -2.4456874e-01  -2.6678320e-01  -2.5948766e-02   2.1680910e-02  -1.4128989e-01  -4.4719643e-02  -5.0462651e-02  -1.4427894e-01   4.2569836e-03  -4.5486717e-02  -4.1807532e-01  -4.3255574e-01  -5.3679129e-02  -4.4495357e-02  -7.0357248e-02  -7.0366743e-02   2.1250995e-01   2.4527160e-01  -3.1190018e-01  -1.7090490e-01  -1.9512348e-01  -1.2501208e-01  -2.8485575e-01  -2.1611237e-01   8.5409473e-01   8.0001932e-01   1.0000000e+00   8.9629363e-01   7.5599090e-01   8.1361220e-01   9.2896771e-01   8.2379467e-01   7.7678933e-01   7.2838266e-01   6.1211136e-01   4.7531998e-01   3.7752601e-01   4.4816654e-01  -4.0031258e-01  -3.9829934e-01   2.1028877e-01   3.3195843e-01  -2.8288592e-01  -1.4886726e-01  -3.7853589e-01  -2.4751809e-01  -3.8598146e-02   2.2145378e-01   3.4751990e-01   5.3852064e-01  -4.3121858e-01  -3.2542468e-01  -4.5754670e-02  -1.7276726e-01  -2.3634666e-01  -2.4844519e-01  -7.1538208e-02  -4.5574596e-02  -2.0490172e-01  -2.4020377e-01  -1.6007367e-01  -3.1105444e-01  -1.7844129e-01  -3.0016991e-01  -1.7650935e-01  -1.6971414e-01  -5.8954192e-04  -5.9267946e-02  -2.4258464e-01  -3.3995988e-01  -1.4274531e-02  -1.4485679e-01   3.8780167e-01   2.9102904e-01   1.5213018e-01   1.4057112e-01  -1.2245456e-01  -1.8503422e-01   2.6656660e-02  -6.9603266e-02   4.5875811e-01   3.3190613e-01   2.6111221e-01  -5.1484578e-02   2.4483381e-01  -4.4735419e-02   4.0747978e-03  -7.9890525e-02   2.3149283e-01   1.3007407e-01  -1.7733914e-01  -1.8833663e-01  -5.7000257e-02   1.8766221e-01   4.2655523e-01   1.8181933e-01   9.6117846e-02  -4.6008788e-02
  -1.4499589e-02  -3.7445179e-02  -3.7083299e-01  -2.3721792e-02  -1.5792436e-01  -1.3315856e-01  -1.9776942e-01   2.5594692e-01  -3.3480773e-01  -9.2122662e-02  -9.9699821e-02   8.3480916e-02  -8.4795216e-02   1.1306223e-01  -4.7599396e-02  -7.8723291e-02  -6.6040311e-02  -2.9251436e-03  -2.7539406e-01  -1.3280121e-01   1.3075303e-02   1.1294454e-01  -2.4868416e-01  -1.9798375e-01  -1.6704872e-01  -2.6488352e-01   4.7184444e-02  -1.6879145e-02  -2.7238660e-01  -2.9431863e-01  -1.1478924e-01  -9.6461222e-02  -1.0444151e-02  -4.2454366e-02   4.9275261e-03   1.6561868e-01  -3.4641045e-01  -8.8888463e-02  -2.5172636e-01   1.0505372e-02  -1.5550783e-01   6.1370839e-05   8.7228942e-01   8.4690409e-01   8.9629363e-01   1.0000000e+00   8.5559891e-01   8.6550427e-01   9.0949759e-01   9.2563964e-01   8.0742969e-01   8.2328078e-01   6.6639933e-01   5.8223825e-01   4.3635111e-01   4.9495160e-01  -1.9944397e-01  -2.9550362e-01   2.5121095e-01   3.6734916e-01  -2.7556899e-01  -2.2590495e-02  -3.1722142e-01  -9.2135666e-02  -2.1860962e-01   5.6918642e-02   1.6865909e-01   4.0744590e-01  -4.9284824e-01  -3.9587858e-01  -4.6646093e-02  -7.5859193e-02   1.6225161e-02  -1.9019973e-02   7.8260114e-02   1.5296545e-01  -8.6681474e-02  -5.4332863e-02  -6.2375573e-02  -1.4655920e-01  -8.4021407e-02  -8.9927298e-02  -1.6202892e-02   9.3165970e-02  -8.8333501e-02  -1.0699460e-02  -3.5462911e-01  -3.9225792e-01  -3.6515821e-02  -1.7142375e-01   2.9054583e-01   1.5946120e-01   4.5614078e-02   8.7297314e-02  -2.1939342e-01  -2.4752552e-01   5.8170254e-02   2.8030917e-02   5.6593035e-01   4.6105755e-01   1.8974026e-01  -8.0738425e-02   2.4385598e-01  -2.0635570e-02   5.8103307e-02  -1.4151501e-01   2.9218706e-01   1.9390607e-01  -2.2613830e-01  -2.3757268e-01   1.8817522e-02   3.0916046e-01   3.9000679e-01   2.4842966e-01   1.5199524e-01  -9.7555879e-02
  -1.1788228e-01   7.7462893e-02  -3.0100150e-01   5.5143315e-02  -6.3999356e-02   1.1058256e-02  -2.7317764e-01   2.7611591e-01  -4.0036399e-01  -2.0595261e-01  -1.9808327e-01   9.4697734e-02  -1.5896629e-01   1.5717679e-01  -4.0412563e-02  -1.4265208e-03  -1.1969359e-01  -6.0713088e-02  -3.4944660e-01  -1.3158854e-01   1.5637294e-01   2.5385873e-01  -1.3632979e-01  -2.9199276e-02  -7.1958581e-03  -6.5413939e-02   2.3544804e-01   1.7032477e-01  -2.6081134e-01  -1.6223759e-01  -3.6072853e-03  -5.6083483e-03   5.9122256e-02   5.6136460e-02  -1.1347501e-03   9.1666419e-02  -2.4613486e-01   9.5007401e-02  -7.4820536e-02   1.7765010e-01  -1.0488918e-01   9.4904610e-02   8.7233546e-01   8.3952760e-01   7.5599090e-01   8.5559891e-01   1.0000000e+00   9.4068243e-01   7.9530483e-01   8.1529778e-01   7.6652211e-01   7.6301521e-01   7.5847544e-01   7.0450463e-01   5.5527427e-01   5.5983657e-01  -2.6138152e-01  -2.4579030e-01   1.4067971e-01   2.5008041e-01  -2.9118635e-01  -6.4155142e-02  -3.3377992e-01  -1.3833269e-01  -2.2460821e-01  -3.4655410e-02   2.4751502e-02   2.7064419e-01  -3.8825649e-01  -2.9390697e-01  -2.1828880e-03   1.1388659e-03   6.3047738e-02   9.6047643e-02   1.4821152e-01   2.6722260e-01  -5.6640593e-02   5.9071547e-02  -8.0331642e-02  -1.4043755e-01  -1.8036181e-01  -5.2902454e-02  -7.3072884e-02   1.6896434e-01  -2.1775485e-01   4.3355154e-03  -3.1002597e-01  -3.4590965e-01   1.4419066e-02  -1.8617570e-01   3.0743494e-01   8.2328242e-02   9.6233794e-02   1.0913877e-01  -5.2198341e-02  -1.7684436e-01   3.1508476e-01   1.8828125e-01   6.2006202e-01   4.7468092e-01   2.9594202e-02  -1.6802927e-01   2.7612988e-01  -7.5681521e-02  -1.9232996e-02  -1.4259400e-01   2.4067221e-01   1.7020205e-02  -1.1465456e-01  -2.9308092e-02   3.0535417e-01   4.6208330e-01   4.9933429e-01   3.1504803e-01   1.5543199e-01  -2.5911620e-01
  -1.3176167e-01  -6.4033882e-02  -2.3057841e-01   6.0517681e-02  -1.2911249e-01  -2.1487649e-02  -2.3255868e-01   2.0872825e-01  -3.4551932e-01  -1.5797515e-01  -2.5034227e-01   1.5688812e-02  -1.6284896e-01   9.8003695e-02  -9.6529719e-02  -1.2538787e-02  -1.4978700e-01  -8.6194620e-02  -3.3234055e-01  -1.9244942e-01   2.9149043e-02   1.2940832e-01  -1.0460909e-01   6.5372359e-03  -5.2038161e-03  -7.5516577e-02   1.2630429e-01   7.4129858e-02  -3.3427455e-01  -2.2433434e-01  -6.1572999e-02  -7.7630025e-02  -1.7494854e-02  -2.0839992e-02   2.9833825e-02   9.8148637e-02  -2.3157841e-01   9.1373344e-02  -7.1906451e-02   1.7797200e-01  -1.7421090e-01   4.6135639e-02   8.6737208e-01   8.5625320e-01   8.1361220e-01   8.6550427e-01   9.4068243e-01   1.0000000e+00   8.2770367e-01   8.2341342e-01   7.6654254e-01   7.8015904e-01   7.8381729e-01   7.6550656e-01   5.7589434e-01   6.6355224e-01  -2.6179076e-01  -3.4730111e-01   1.9731038e-01   2.8598106e-01  -3.5431095e-01  -1.6399078e-01  -3.8523812e-01  -2.3826044e-01  -2.3427386e-01  -5.1477990e-02   1.1669461e-01   3.4007657e-01  -3.4945282e-01  -2.4739160e-01  -1.0016069e-01  -1.1547970e-01  -2.4097213e-03   9.6735753e-03   1.2569864e-01   1.9166220e-01  -1.0639600e-01  -5.0558116e-02  -9.1215009e-02  -1.3574888e-01  -1.9398601e-01  -1.6333619e-01  -1.2154790e-01   1.1035840e-01  -2.2511013e-01  -6.9502610e-02  -2.1633644e-01  -2.5252394e-01   6.8716053e-02  -1.0412635e-01   3.1116081e-01   1.6274285e-01   1.0396097e-01   1.1860773e-01  -4.1414924e-02  -1.5101356e-01   2.4960151e-01   1.7554451e-01   5.4544733e-01   4.8034213e-01   4.5371642e-02  -1.0568838e-01   1.9766353e-01   5.8791590e-04  -7.6347340e-02  -1.3112354e-01   1.4250743e-01   1.1171999e-02  -1.2549766e-01  -1.0431617e-02   2.8721775e-01   4.0720279e-01   5.3519330e-01   2.4324230e-01   7.1823830e-02  -2.2175671e-01
  -1.1948150e-01  -1.2523723e-01  -3.1605968e-01   4.6350255e-03  -1.0512466e-01  -6.0158180e-02  -1.4621890e-01   2.5380683e-01  -2.6028233e-01  -1.0134728e-01  -1.3341357e-01   2.5166136e-02  -1.2373310e-01   9.6750181e-02  -6.1224278e-02  -1.3815077e-01  -2.0332392e-01  -1.6957012e-01  -2.7070788e-01  -2.1408999e-01   3.4627674e-02   9.1675325e-02  -2.5175377e-01  -1.7727546e-01  -1.3210011e-01  -2.1765932e-01   5.9061457e-02   8.8930687e-03  -3.5549040e-01  -3.9447128e-01  -1.6660839e-01  -1.4918359e-01  -7.1358917e-02  -9.7003472e-02   4.2641372e-02   1.2141295e-01  -3.2227389e-01  -1.2995824e-01  -2.2410744e-01  -7.1219291e-02  -2.6393944e-01  -1.5488140e-01   8.6191942e-01   8.2662236e-01   9.2896771e-01   9.0949759e-01   7.9530483e-01   8.2770367e-01   1.0000000e+00   8.8869727e-01   8.9487892e-01   8.0585484e-01   6.9215456e-01   5.1951363e-01   3.8002263e-01   4.2918706e-01  -2.9446519e-01  -3.2543715e-01   2.4943351e-01   3.8047455e-01  -2.1437102e-01  -4.9027773e-03  -2.5128152e-01  -1.1443451e-01  -1.6804401e-01   1.4883281e-01   2.2208344e-01   3.8287069e-01  -4.3791292e-01  -3.7440604e-01  -1.4838027e-02  -1.8790574e-01  -2.0534044e-01  -2.2546337e-01  -6.6085967e-02  -2.8852395e-02  -1.2837826e-01  -1.4365852e-01  -1.7904254e-01  -3.0621007e-01  -1.7335762e-01  -2.2903660e-01  -1.0824730e-01  -4.4162525e-02   2.0071118e-02  -5.5167054e-02  -3.6215450e-01  -4.0896187e-01  -1.8489239e-02  -2.0962081e-01   3.1615216e-01   2.1541695e-01   1.1152355e-01   1.3320795e-01  -9.9898584e-02  -1.2957616e-01   4.1992935e-02  -1.6804649e-02   5.0586333e-01   3.6176465e-01   1.4624076e-01  -1.1337248e-01   2.5251711e-01  -5.6421283e-02   6.6068266e-02  -8.3365334e-02   2.3371675e-01   1.4246159e-01  -8.4868062e-02  -1.8402294e-01  -1.4395255e-02   3.0541779e-01   4.0601654e-01   2.2064967e-01   1.7983817e-01  -4.9443282e-02
  -2.9567660e-03   1.1184420e-02  -3.5616651e-01   3.2254789e-02  -8.3325365e-02  -2.3773293e-02  -1.6540110e-01   3.4291932e-01  -3.8197818e-01  -1.7030679e-01  -4.3022082e-02   1.3755504e-01  -1.4673206e-02   1.9600097e-01   4.8576695e-02  -1.1717629e-01  -1.6674994e-01  -4.0982449e-02  -2.2236712e-01  -1.1533801e-01   1.5810689e-01   2.5319095e-01  -2.3360182e-01  -2.0394068e-01  -1.5084729e-01  -2.4452935e-01   1.7897008e-01   1.1877795e-01  -2.7500838e-01  -3.3272772e-01  -6.7867958e-02  -6.8717703e-02   6.8021243e-02   2.4352926e-02  -4.9049130e-02   1.2661416e-01  -4.0502070e-01  -1.0404442e-01  -2.8273799e-01  -2.1458536e-02  -1.6678346e-01  -2.8398280e-02   8.1358963e-01   7.9524197e-01   8.2379467e-01   9.2563964e-01   8.1529778e-01   8.2341342e-01   8.8869727e-01   1.0000000e+00   8.5069286e-01   9.3862755e-01   6.9212227e-01   6.1154965e-01   3.3918743e-01   3.7115703e-01  -1.7049265e-01  -2.2342976e-01   2.8120087e-01   4.1089402e-01  -1.7497308e-01   1.0076343e-01  -3.0501146e-01   9.2585277e-03  -2.3767779e-01   1.0967437e-01   7.4039917e-02   2.8557501e-01  -4.6429806e-01  -3.9363288e-01   4.3073370e-02  -4.1984297e-02   2.1277615e-02  -9.0504274e-03   9.7124028e-02   1.4796393e-01  -8.6415679e-02  -1.5668394e-02  -1.2021140e-01  -2.1959230e-01  -1.4648467e-01  -1.3428873e-01  -4.5475329e-02   6.8884672e-02  -5.9180952e-02   4.6406065e-03  -4.2186631e-01  -4.6139914e-01  -3.5543813e-02  -2.1582436e-01   2.6376384e-01   1.5101189e-01   6.8784058e-02   1.3237564e-01  -2.3796513e-01  -2.6136186e-01  -2.9889142e-02  -2.4262278e-02   5.0671703e-01   4.1086451e-01   2.2048387e-01  -5.5875009e-02   2.9784879e-01  -1.2690425e-02   4.0003928e-02  -1.2371814e-01   2.7532973e-01   1.5257431e-01  -1.9846775e-01  -2.5869997e-01  -1.8162953e-02   2.6640652e-01   3.2460798e-01   2.1346540e-01   1.4899306e-01  -1.6680166e-01
  -1.2521944e-01  -8.9505916e-02  -1.5032331e-01   6.4252088e-02   1.2261898e-02   7.1906322e-02  -2.3139868e-02   3.1664976e-01  -2.5321027e-01  -1.0543923e-01  -7.3969150e-02   4.2412364e-02  -9.3381215e-03   1.0104232e-01  -2.7000658e-02  -1.0073456e-01  -2.6875435e-01  -1.9236571e-01  -2.3143287e-01  -2.0150051e-01   1.4849640e-01   2.0907268e-01  -1.4092709e-01  -7.7920698e-02  -4.2379197e-02  -1.6066439e-01   1.8809318e-01   1.3746076e-01  -3.8791038e-01  -4.2352215e-01  -1.8509079e-01  -2.1124972e-01  -5.4286151e-02  -1.0359215e-01   6.0191154e-02   1.4206964e-01  -2.3920342e-01   2.0732750e-02  -1.7799328e-01   6.7097836e-02  -2.2778502e-01  -3.4904799e-02   8.2732875e-01   8.2099886e-01   7.7678933e-01   8.0742969e-01   7.6652211e-01   7.6654254e-01   8.9487892e-01   8.5069286e-01   1.0000000e+00   8.4761032e-01   7.6490623e-01   6.2856829e-01   4.0932759e-01   4.0097971e-01  -3.1886199e-01  -3.4553601e-01   2.3187548e-01   2.6121910e-01  -1.1954334e-01   3.5015859e-02  -2.4001304e-01  -9.6554049e-02  -1.0560647e-01   1.4328528e-01   1.1786124e-01   2.3506354e-01  -3.7328268e-01  -3.6035037e-01   5.5234536e-02  -1.4635526e-01  -1.5746252e-01  -1.9569948e-01  -9.3217409e-02  -3.0175950e-02  -5.4905711e-02  -1.4992607e-02  -2.9172343e-01  -3.1555248e-01  -3.2152529e-01  -2.1650907e-01  -9.3084845e-02  -1.8749392e-02   1.0128770e-01   5.0449422e-02  -3.6697490e-01  -4.7527057e-01   8.9196839e-02  -1.7111321e-01   3.0612241e-01   2.3605924e-01   1.8665188e-01   2.2117387e-01  -5.9471076e-02  -2.9912345e-02   7.6618962e-02   9.0307757e-02   5.2660657e-01   4.2897667e-01   7.2290950e-02  -1.0232139e-01   3.3310719e-01   3.2825949e-02   1.6580065e-01   3.6482011e-03   2.0763799e-01   8.7343619e-02   1.4313319e-02  -1.7414828e-01   3.7494919e-02   4.2265821e-01   4.7926324e-01   3.3053160e-01   2.7690388e-01  -4.0313728e-02
  -1.5821928e-02   2.6276421e-04  -1.9622124e-01   8.7314343e-02   2.9240827e-03   2.7281726e-02  -5.4590353e-02   3.7562143e-01  -2.9300886e-01  -1.7755172e-01  -4.0282231e-02   1.4777832e-01   3.6404638e-02   1.8069089e-01   4.5839519e-02  -1.6660335e-01  -2.1174408e-01  -5.3973274e-02  -1.8893264e-01  -1.1722943e-01   1.9282803e-01   2.7297658e-01  -1.6670149e-01  -1.2679223e-01  -1.0850099e-01  -2.1856275e-01   2.2125809e-01   1.5633830e-01  -2.5875895e-01  -3.0518910e-01  -1.1279491e-01  -1.3722456e-01   1.0530308e-01   6.4805962e-02  -8.4991747e-02   5.9731152e-02  -3.7541923e-01  -9.1207654e-02  -1.9809883e-01  -3.7640023e-02  -1.7586995e-01  -3.8271740e-02   7.5176352e-01   7.5612329e-01   7.2838266e-01   8.2328078e-01   7.6301521e-01   7.8015904e-01   8.0585484e-01   9.3862755e-01   8.4761032e-01   1.0000000e+00   7.0566587e-01   6.9732557e-01   3.0583813e-01   3.5740772e-01  -1.9007560e-01  -2.5617192e-01   2.1568465e-01   3.3877434e-01  -1.0600919e-01   1.6431666e-01  -2.4773308e-01   8.0249880e-02  -2.0623836e-01   1.4295150e-01  -1.5320858e-02   1.5329869e-01  -3.9133291e-01  -3.4514488e-01  -5.9844557e-03  -6.8972333e-02   2.0042380e-02   3.2684786e-02   1.1905860e-01   1.5595274e-01  -1.2331507e-01  -2.1414051e-02  -1.4888905e-01  -2.0961564e-01  -1.7141810e-01  -1.0340887e-01  -1.1044683e-01   1.7740595e-02  -1.3604938e-02   4.8397092e-02  -3.7723790e-01  -4.0944735e-01   2.9648616e-02  -1.3781223e-01   3.2842720e-01   2.6897225e-01   1.6258850e-01   2.1245484e-01  -2.1562571e-01  -2.5939413e-01   3.2876557e-02   4.0228792e-03   5.0189256e-01   4.6830099e-01   2.0644851e-01  -6.9613730e-02   3.7653560e-01   4.2028100e-02   4.8957958e-02  -9.2843794e-02   2.1844095e-01   5.3519776e-02  -1.8788968e-01  -1.7035811e-01   9.6366561e-02   2.7151152e-01   3.7344411e-01   2.8348867e-01   1.8125672e-01  -2.1465649e-01
  -1.4197959e-02   2.0812464e-02  -1.4138723e-01   3.0092877e-02  -7.1368882e-02   2.8574179e-02  -1.7777146e-01   3.0623652e-01  -1.6362191e-01  -1.1295664e-01  -1.8559450e-01  -8.7299329e-03  -1.1823528e-01   2.1746587e-02  -2.1077085e-01  -1.9256468e-01  -1.6134830e-01  -3.1357629e-02  -1.3878462e-01  -7.2623187e-02  -3.2582377e-03   8.3077753e-02  -8.6460732e-02   4.1709990e-02   1.8724437e-02  -5.4258169e-02   6.7846768e-02   2.0599334e-02  -3.4926260e-01  -2.9880909e-01  -1.9732155e-01  -2.2139409e-01   3.9376778e-02  -1.4481808e-02  -9.3904456e-03   1.2038962e-01  -1.7642854e-01   7.9202589e-02  -1.8160687e-01   7.0808921e-02  -2.0024401e-01   2.4379598e-02   7.1553973e-01   6.6489373e-01   6.1211136e-01   6.6639933e-01   7.5847544e-01   7.8381729e-01   6.9215456e-01   6.9212227e-01   7.6490623e-01   7.0566587e-01   1.0000000e+00   8.0145068e-01   4.9044203e-01   4.3225472e-01  -1.7099926e-01  -2.2758754e-01   1.0345196e-01   1.6305039e-01  -2.0950350e-01  -2.1763526e-03  -2.2843720e-01  -4.6272146e-02  -1.7207668e-01   2.7340696e-02  -1.6962752e-02   1.2031768e-01  -2.0211302e-01  -1.4889886e-01   3.5048557e-04  -9.1317362e-03  -3.6776419e-03  -1.7567909e-02   6.3554467e-02   9.8212439e-02   1.1350333e-01   1.6498753e-01  -2.6383767e-01  -1.5278419e-01  -3.4124481e-01  -1.4366748e-01  -6.3542391e-02  -3.9994458e-03  -8.6319126e-02  -1.4443221e-01  -2.4728995e-01  -3.9864533e-01   1.1118234e-01  -1.3057009e-01   3.8313221e-01   2.1052607e-01   2.2869105e-01   1.8710237e-01  -9.9282885e-02  -7.0995284e-02   1.2915955e-01   6.5684511e-02   6.1557461e-01   5.2728639e-01   1.1286225e-01  -1.5591550e-01   3.9561141e-01   1.5085629e-01   2.0082891e-01   1.3090190e-01   3.0312131e-01   1.0595583e-01  -5.6796214e-02  -1.6885937e-01   1.2651656e-01   5.2543872e-01   5.7218898e-01   3.4372256e-01   2.7769385e-01  -6.5259765e-03
  -1.1875512e-01  -2.9519755e-02   7.1130490e-02   7.0331830e-02  -5.7908213e-02   3.4300030e-02  -3.6540463e-02   2.3076552e-01  -1.8166772e-01  -1.3158551e-01  -2.3497715e-01  -2.3412892e-02  -5.7369477e-02  -1.3170265e-02  -1.6360323e-01  -9.2750703e-02  -1.1958417e-01   8.7290810e-04  -1.5018264e-01  -1.8173543e-02   4.5499123e-02   1.6238877e-01   4.8439814e-02   1.4033624e-01   1.0490309e-01   8.0033781e-03   1.2769748e-01   6.3773965e-02  -2.5836280e-01  -2.0652247e-01  -1.7771076e-01  -2.5880448e-01   1.1249389e-01   5.5970822e-02  -4.7593289e-02  -1.2203611e-03  -2.0643978e-01   7.5853701e-02  -6.9843802e-02   2.0336186e-01  -1.8186123e-01   1.5255064e-01   6.4192824e-01   6.3489943e-01   4.7531998e-01   5.8223825e-01   7.0450463e-01   7.6550656e-01   5.1951363e-01   6.1154965e-01   6.2856829e-01   6.9732557e-01   8.0145068e-01   1.0000000e+00   4.7605542e-01   5.5918198e-01  -1.4355077e-01  -2.8635937e-01   4.9157556e-03   3.8401156e-03  -2.8314917e-01  -3.1353358e-02  -1.8497294e-01  -2.7459674e-02  -1.4020857e-01  -3.3982310e-02  -1.3728920e-01   1.0710279e-03  -1.6689923e-01  -1.1228315e-01  -1.2982486e-01  -7.7307193e-02   7.9396528e-02   1.4251243e-01   1.3602170e-01   1.8602106e-01  -1.3135159e-03   1.4616382e-01  -1.2271264e-01  -3.7393298e-02  -2.3424318e-01  -1.6233543e-02  -4.4094596e-02   1.1732593e-01  -2.2428450e-01   1.2390139e-02  -1.1417484e-01  -2.0936998e-01   1.1036326e-01   3.1526429e-02   3.4682849e-01   2.5882148e-01   2.5901970e-01   3.2365763e-01  -9.1489959e-02  -5.7079326e-02   2.0616376e-01   2.7415252e-01   5.7314833e-01   6.2082994e-01  -3.5214848e-02  -1.1513243e-01   3.1245900e-01   1.9898810e-01   1.2260488e-01   5.3349913e-02   1.3791439e-01  -2.4248131e-02  -7.8339741e-02  -4.3428696e-02   3.4571577e-01   5.3372641e-01   5.9088108e-01   3.8732875e-01   2.0657870e-01  -1.1227442e-01
   8.1951274e-02  -3.0391329e-02   1.1667574e-01   1.0774291e-01  -5.3871129e-02   1.0195219e-01   7.8976792e-02   6.2301618e-02  -1.3461042e-01   1.4434776e-01  -7.5597562e-02  -2.9390259e-02  -3.0120285e-02  -5.1049021e-02  -6.1910713e-02   1.0281836e-01  -2.1693707e-02   3.8048462e-02  -1.7493364e-01  -1.9482737e-02  -1.1206999e-01   1.9225914e-02   1.7505434e-01   1.6953403e-01   8.0821028e-02   3.0137760e-02   3.1242254e-02   9.2748589e-02  -1.9520384e-01  -4.2288499e-02  -2.0039071e-01  -1.9540045e-01  -1.3232743e-01  -1.4738979e-01   1.5739747e-01   1.2921982e-01   7.5102358e-02   2.2751719e-01   4.0174039e-01   4.2480451e-01   2.6832232e-01   2.7859158e-01   3.9913484e-01   4.4358827e-01   3.7752601e-01   4.3635111e-01   5.5527427e-01   5.7589434e-01   3.8002263e-01   3.3918743e-01   4.0932759e-01   3.0583813e-01   4.9044203e-01   4.7605542e-01   1.0000000e+00   6.8238117e-01  -1.0435698e-01  -2.2196863e-01   2.3827631e-01   5.3355098e-02  -7.7363737e-02  -1.8016966e-01  -1.7950850e-01  -2.7070309e-01   7.7972666e-02  -8.1608816e-02   1.8735430e-01   2.7056060e-01  -5.4805570e-02  -1.0381534e-01  -2.7980940e-01  -1.7298530e-01   9.5027468e-02   1.5219501e-01   1.8887024e-01   2.8790676e-01  -6.4346900e-02  -3.1144169e-02  -2.4244992e-01  -7.0957517e-02  -1.8893139e-01  -7.1916042e-02   2.7820019e-02   1.1780373e-01   3.8217660e-02   3.3137203e-02   3.0646846e-01   3.2559822e-04   5.4295769e-01   2.5932123e-01   1.6967919e-01  -9.2207018e-02  -7.0805058e-03  -1.3626205e-01   1.8315421e-01   1.1566963e-02   5.7686624e-01   3.7206833e-01   4.3790629e-01   2.2001888e-01  -1.2713966e-01  -1.9575837e-01  -1.2324885e-03   1.2486959e-01  -5.9832073e-02  -3.5187453e-02  -8.6950231e-02  -2.4680053e-01  -1.7841160e-02   1.5757208e-01   3.7456291e-01   2.3753372e-01   3.2165918e-01   7.9018231e-02  -1.3849265e-03  -1.8929461e-01
   2.1310459e-02  -1.3042030e-01   4.0566994e-02   4.6720579e-02  -5.5075103e-02   4.7619078e-02  -3.0658103e-02   1.7046332e-03  -2.9204679e-01  -2.4204903e-03  -2.0507061e-01  -4.4256103e-02  -3.8950822e-02  -4.1512346e-03   7.2649159e-03   2.5808370e-01  -4.0527827e-02  -8.5279585e-02  -2.8573463e-01  -2.5265698e-01   3.6229985e-03   1.1972999e-01   1.6800307e-01   2.1306547e-01   1.2278860e-01   3.2764878e-02   1.3909957e-01   1.5148989e-01  -2.2025058e-01  -1.6289252e-01  -1.0718461e-01  -1.3626348e-01  -2.1284894e-01  -2.2717673e-01   4.7687061e-02  -5.3092671e-02   1.3220139e-02   3.2870730e-01   2.5272686e-01   5.0614301e-01   1.1965781e-01   1.8311148e-01   4.5009149e-01   5.0600326e-01   4.4816654e-01   4.9495160e-01   5.5983657e-01   6.6355224e-01   4.2918706e-01   3.7115703e-01   4.0097971e-01   3.5740772e-01   4.3225472e-01   5.5918198e-01   6.8238117e-01   1.0000000e+00  -6.0492976e-02  -3.5920292e-01   1.4063039e-01  -2.9129816e-02  -3.2628189e-01  -3.8890899e-01  -3.6063540e-01  -4.3372332e-01  -1.0103476e-01  -2.1380354e-01   7.1942132e-02   2.2101726e-01  -1.6453341e-01  -1.6046463e-01  -1.7611255e-01  -1.7031712e-01  -2.3000359e-02  -5.4397438e-02   4.8168030e-03   9.8063550e-02  -1.7822093e-01  -1.5230936e-01  -3.8757632e-02  -6.0283915e-02  -1.2085181e-01  -1.4381169e-01  -8.2186532e-02   1.7126379e-01  -1.1554280e-01   1.2030742e-01   1.6062914e-01   1.8823313e-01   3.1531695e-01   4.3905700e-01   1.6769854e-01   1.5246029e-01   4.5305701e-02   2.7527803e-03   2.5146284e-01   1.1271562e-01   3.9128685e-01   5.2838196e-01   2.9841418e-01   5.0046878e-01  -2.1992254e-01   3.0851744e-02  -8.6318976e-02   1.2924080e-01  -7.6931455e-02  -5.6092796e-02  -1.3562437e-01  -2.3567114e-02   7.5676631e-02   1.7620314e-01   3.4783731e-01   3.3573154e-01   4.6780731e-01   1.8961130e-01   3.6352711e-03  -9.9909855e-02
   7.4700702e-01   4.7309219e-01  -1.1863676e-01  -2.0345704e-01   2.6870629e-02  -1.0997682e-01  -1.1338214e-01   1.5971174e-02  -4.6641009e-02   3.7375165e-02   3.7419971e-01   2.1482504e-01   2.1911450e-02   1.0641015e-01   1.4589980e-01   1.0272943e-01   6.2038596e-01   6.1781127e-01   2.9952028e-01   4.4369440e-01  -1.2581339e-01  -5.8776310e-02  -3.5784170e-01  -4.7127898e-01  -3.8940067e-01  -3.4486201e-01  -1.3613318e-01  -1.3805636e-01   6.3825906e-01   5.0632065e-01  -2.1713819e-01  -1.5515228e-01   3.3849054e-01   1.9535156e-01  -5.2096981e-01  -3.9688467e-01  -1.5668466e-01  -2.0286022e-02  -1.2881080e-01  -4.1982013e-02   2.8985765e-01   1.5258059e-01  -3.7123975e-01  -3.4528507e-01  -4.0031258e-01  -1.9944397e-01  -2.6138152e-01  -2.6179076e-01  -2.9446519e-01  -1.7049265e-01  -3.1886199e-01  -1.9007560e-01  -1.7099926e-01  -1.4355077e-01  -1.0435698e-01  -6.0492976e-02   1.0000000e+00   6.1958032e-01   1.5830255e-01   7.7500501e-02   3.0371246e-01   2.9326512e-01   4.2367373e-01   4.8519516e-01  -3.7294713e-01  -3.9119538e-01  -2.3018193e-01  -3.4659238e-01   1.9107931e-01   9.9251993e-02  -4.4908771e-02   6.3155570e-02   4.8113304e-01   3.9055872e-01   3.6231899e-01   3.4309418e-01   1.3225743e-01   1.7828154e-01   4.2562128e-01   4.8184111e-01   5.5971071e-01   4.9914110e-01   2.7618497e-01   3.6445385e-01  -1.6602773e-02  -4.6440649e-02  -1.4954437e-01   7.3329884e-02  -7.5858374e-03   3.7199355e-02  -2.9875705e-01  -2.4652707e-01  -2.8921154e-01  -1.0022490e-01   6.8288307e-02  -2.2168706e-02  -5.4286573e-02   1.5192883e-01  -1.0759595e-01   7.0419930e-02  -9.1030669e-02   1.6024496e-01  -2.2395818e-01   6.9605221e-02  -1.5047764e-01  -2.5932408e-01  -1.6244608e-01   1.8373308e-01   3.3374001e-02   2.7686118e-02  -8.4167151e-02  -6.4635978e-02  -2.6749756e-01  -1.4868026e-01  -1.5494523e-01  -2.3746416e-01
   3.9284329e-01   7.7174133e-01  -2.1759059e-01  -1.2565086e-01   1.1082314e-01  -1.2816703e-02  -3.2223552e-01  -3.1876397e-02   4.2941546e-03  -7.4557605e-02   2.1020724e-01   2.1148790e-01  -1.4027894e-01   8.6560600e-02   1.2637311e-01  -6.8208671e-02   4.2334008e-01   5.0943205e-01   1.9743846e-01   3.7331397e-01  -1.7464065e-02   6.7659446e-03  -3.4616157e-01  -4.9461941e-01  -1.9314522e-01  -1.2073392e-01  -5.2595984e-02  -4.9592773e-02   5.4727801e-01   5.0074476e-01   9.5251354e-03  -5.0160572e-03   4.2330501e-01   3.7879384e-01  -2.8443625e-01  -1.8150708e-01  -1.9849237e-01  -9.3969945e-02  -2.4865163e-01  -2.8365133e-01   2.2627771e-01   1.1032328e-01  -3.6232664e-01  -3.8077919e-01  -3.9829934e-01  -2.9550362e-01  -2.4579030e-01  -3.4730111e-01  -3.2543715e-01  -2.2342976e-01  -3.4553601e-01  -2.5617192e-01  -2.2758754e-01  -2.8635937e-01  -2.2196863e-01  -3.5920292e-01   6.1958032e-01   1.0000000e+00   2.2728405e-01   2.6522589e-01   3.6775590e-01   4.6962676e-01   5.1441125e-01   6.1419564e-01  -2.3006597e-01  -3.0367233e-01  -6.5633580e-02  -2.0430068e-01   2.0835918e-01   1.8377318e-01   1.5113551e-01   2.3267348e-01   4.4823615e-01   4.5829641e-01   3.7049761e-01   3.8415528e-01   1.8273291e-01   3.3699587e-01   3.8049930e-01   4.3083508e-01   5.3188133e-01   5.4712097e-01   1.6448425e-01   1.8817348e-01   2.5778639e-02  -9.4217979e-02  -2.9464252e-01  -1.5998196e-01  -1.7034128e-01  -2.2096851e-01  -1.8608471e-01  -3.1839558e-01  -3.2669751e-01  -2.0611941e-01  -4.2748176e-02  -1.5742260e-01   5.1359815e-02  -5.8844730e-02   8.6341402e-03  -8.6100633e-02   2.7681924e-02  -1.1343803e-02  -1.2499496e-01  -1.8934215e-01  -1.6356783e-01  -3.3888734e-01   1.0634578e-01   2.2983626e-02  -8.3753633e-02  -6.2688305e-02  -1.5800404e-01  -1.2754255e-01  -3.8234072e-01  -2.2251075e-01  -1.9363767e-01  -3.3525242e-01
   2.0485409e-01   1.0698099e-02  -1.1865049e-01  -2.8513621e-02   2.6893595e-01   1.4203721e-01  -6.2940419e-02  -1.0843238e-01   1.2768139e-01   2.5192693e-01   2.5857287e-01  -6.2929675e-03   9.2780770e-02   6.9746860e-02   1.7781609e-01   1.2144306e-01  -1.7476288e-01   8.4709000e-03  -4.3892167e-02  -1.4437555e-01  -9.7586208e-02  -6.7841729e-02  -2.1430415e-01  -3.2218258e-01   7.9705316e-02   3.8570382e-02  -4.2692217e-02  -3.9188735e-02  -1.0036630e-01  -2.3119538e-02  -2.1148390e-01  -2.3017560e-01  -4.1107617e-02  -1.4420817e-01   6.4194159e-02   7.3500558e-02  -3.0137458e-01  -6.7403042e-02  -2.3553116e-01  -1.1699653e-01  -7.9752579e-02  -1.3009099e-01   1.5559984e-01   2.5826399e-01   2.1028877e-01   2.5121095e-01   1.4067971e-01   1.9731038e-01   2.4943351e-01   2.8120087e-01   2.3187548e-01   2.1568465e-01   1.0345196e-01   4.9157556e-03   2.3827631e-01   1.4063039e-01   1.5830255e-01   2.2728405e-01   1.0000000e+00   6.8652053e-01   5.4965826e-01   1.9667883e-01   3.9243553e-02   3.6309932e-02  -6.7203001e-02  -1.5278881e-01   5.7681254e-01   4.6373328e-01   6.6932460e-02  -5.2797564e-02  -1.0041620e-02  -1.8121747e-01   5.2875772e-02   3.8328687e-03   9.6794425e-02   9.5405692e-02  -9.9022959e-02  -9.2106851e-02  -1.7785098e-01  -1.2554705e-01  -9.7864982e-03  -1.4786252e-01  -9.8120382e-02  -1.4021977e-01   1.8269843e-01  -1.3546797e-01  -1.7522026e-01  -1.6241838e-01   2.0858145e-01  -8.3945127e-03  -2.1428958e-01  -2.7634832e-01  -4.0847872e-01  -2.0992963e-01   4.9231558e-02  -8.6320657e-02   2.2547107e-02   2.9127281e-02  -7.1719136e-02  -1.0017802e-01   1.1906631e-01   4.7141056e-01  -2.3439701e-01   1.4393250e-01  -3.1732415e-01  -2.6412686e-01  -1.5858962e-01   2.1054252e-01  -1.9051511e-02  -1.0288977e-01  -1.5191914e-01  -2.0991608e-01  -2.2978648e-01  -4.0139013e-01  -3.8826645e-01  -2.7667338e-01
   3.5562800e-02   5.7389215e-02  -4.8673507e-01   4.0913531e-02   2.3987289e-02   2.3035224e-02  -4.1610590e-01   1.5300487e-01   7.3256097e-02   2.2863064e-01  -5.7421181e-02   1.7593895e-01  -2.9971396e-01   1.9418276e-01  -1.6490235e-02  -5.7052245e-02  -1.3105621e-01   5.8113432e-02  -1.5392965e-01  -1.3544205e-01  -2.0679355e-01  -1.2483761e-01  -5.0228473e-01  -4.8768944e-01  -2.4224617e-01  -1.8192221e-01  -2.6727201e-01  -2.5396854e-01  -9.9143456e-02   4.7775550e-02  -1.3571329e-01  -9.6745470e-02   1.7718875e-01   1.4354859e-01  -1.2898841e-01   6.5171276e-02  -2.9310796e-01  -1.8532541e-01  -3.7087559e-01  -3.2579142e-01  -2.5028314e-01  -2.0603053e-01   2.0338837e-01   2.2284461e-01   3.3195843e-01   3.6734916e-01   2.5008041e-01   2.8598106e-01   3.8047455e-01   4.1089402e-01   2.6121910e-01   3.3877434e-01   1.6305039e-01   3.8401156e-03   5.3355098e-02  -2.9129816e-02   7.7500501e-02   2.6522589e-01   6.8652053e-01   1.0000000e+00   2.8403395e-01   4.5988893e-01   6.5817719e-02   2.3601322e-01  -3.0059458e-01   4.2448230e-02   4.9896399e-01   5.5869281e-01  -6.8577160e-02  -2.3827160e-02   4.9084537e-02   2.3470094e-02  -3.1015970e-02   5.7319743e-02   5.8670156e-02   9.4543889e-02  -7.4738514e-02  -1.1283039e-02  -8.9987910e-02   1.1913719e-02   1.1514952e-01  -6.3729967e-02  -2.3812095e-01  -1.8143968e-01  -4.8322376e-02  -2.1739937e-01  -3.8120027e-01  -2.6869117e-01  -1.0569743e-01  -1.9953290e-01   4.7131204e-02  -1.7031530e-01  -2.3677520e-01  -1.9468421e-01  -1.7388256e-01  -2.8116557e-01  -2.7109383e-02  -2.0295652e-01   4.8277102e-02  -8.0778928e-02   3.6770087e-01   2.3676595e-01  -6.7078479e-02  -1.4609392e-01  -3.4524742e-01  -3.5800551e-01   1.2721208e-01   2.1278224e-01  -2.6143242e-01  -1.0087268e-01  -1.3178578e-01  -2.4350378e-01  -1.9300728e-01  -2.8457678e-01  -3.1951079e-01  -2.5556163e-01
   2.4980432e-01   1.0166249e-01   1.6377608e-01   3.4405193e-03   4.8700022e-01   1.5692074e-01   2.8641071e-01  -1.4229475e-02   4.1154149e-01   2.3020076e-01   4.4243035e-01  -7.0559598e-02   2.6052106e-01  -8.3614777e-02   2.1857493e-01  -3.4262911e-02  -1.7268574e-02   6.6047701e-02   1.6994105e-01   1.8404386e-02   2.5363248e-02  -5.7117436e-02  -9.4120962e-02  -2.3605982e-01   5.4553385e-02   3.7534478e-02   2.6701621e-02   3.6689156e-02   1.3067015e-01   1.1105987e-01  -1.9913598e-01  -1.8682524e-01   1.4738760e-01   3.7784745e-02  -1.0885206e-03  -4.7405333e-02  -5.8063340e-02  -1.2334844e-01  -8.3495714e-02  -2.8188949e-01   1.2472931e-01  -1.1216884e-01  -2.7740430e-01  -2.0683281e-01  -2.8288592e-01  -2.7556899e-01  -2.9118635e-01  -3.5431095e-01  -2.1437102e-01  -1.7497308e-01  -1.1954334e-01  -1.0600919e-01  -2.0950350e-01  -2.8314917e-01  -7.7363737e-02  -3.2628189e-01   3.0371246e-01   3.6775590e-01   5.4965826e-01   2.8403395e-01   1.0000000e+00   4.5792850e-01   4.1050192e-01   3.4109653e-01   2.1941713e-01   1.6508126e-01   2.8481548e-01   2.6150011e-02   2.3434081e-01   4.8937867e-02   6.5401205e-02  -3.2022214e-02   4.8433124e-02   4.5458227e-02   2.4355812e-02  -6.5875594e-02  -8.6474198e-02   4.6440212e-03  -2.1632760e-01  -4.4024011e-02  -2.4757422e-02   7.6942340e-02  -9.7199360e-02  -2.5298725e-01   3.2716626e-01   9.7559508e-02  -1.1112164e-01  -1.0553866e-01   2.2194754e-01  -1.6723938e-03  -1.7198793e-01  -1.0909395e-01  -1.0225146e-01   4.1054556e-02   1.6021038e-01   9.0286471e-02  -2.5690762e-03   6.8505042e-03  -2.1294079e-01  -2.0379742e-01   7.0804126e-02   3.2785984e-01   6.2757023e-02   1.3341145e-01  -1.2368978e-01  -7.4091093e-02  -9.7545738e-02   6.8801328e-02   2.0859078e-01   4.1476936e-02  -1.6149238e-01  -2.0909220e-01  -3.6209279e-01  -1.2996271e-01  -9.4082732e-02  -1.8633915e-01
   2.3731736e-01   4.2602807e-01  -2.2946935e-01   9.3286431e-02   2.7935508e-01   1.4995698e-01  -2.9906945e-02   4.5141700e-01   2.1249382e-01   2.6276082e-01   2.6238730e-01   4.8986672e-01   3.1180315e-02   2.4458328e-01   8.8599646e-02  -1.7418587e-01   1.5584647e-01   2.6118183e-01   1.0150039e-01   3.9392907e-01   4.2974002e-02   8.7106121e-02  -4.6415276e-01  -4.0927637e-01  -3.5280731e-01  -2.7536397e-01  -3.3045707e-02  -4.5394301e-02   2.5008029e-01   2.0805508e-01  -3.3665194e-01  -2.8114218e-01   4.7461501e-01   4.4932442e-01  -4.1967316e-01  -2.6083819e-01  -3.0183975e-01  -2.6301628e-01  -2.8660255e-01  -3.6097900e-01  -1.0467158e-01   1.8893906e-03  -1.0665568e-01  -9.8332233e-02  -1.4886726e-01  -2.2590495e-02  -6.4155142e-02  -1.6399078e-01  -4.9027773e-03   1.0076343e-01   3.5015859e-02   1.6431666e-01  -2.1763526e-03  -3.1353358e-02  -1.8016966e-01  -3.8890899e-01   2.9326512e-01   4.6962676e-01   1.9667883e-01   4.5988893e-01   4.5792850e-01   1.0000000e+00   4.8762559e-01   8.5626202e-01  -2.8364153e-01   1.8981615e-01  -1.4827262e-01  -2.1110249e-01   5.1055327e-02  -7.5733183e-02   1.3413507e-01   1.0945924e-01   1.0426831e-01   2.7425737e-01   1.4165467e-01   1.6884155e-01   4.3725402e-02   1.9700852e-01  -1.5182913e-03   1.7504998e-01   3.0447904e-01   3.9211894e-01  -1.1038966e-01  -2.4476724e-02   1.3458231e-01   9.8383317e-02  -4.5494839e-01  -3.1342133e-01  -1.7674169e-01  -9.0699277e-02   2.2026785e-01   3.4562413e-02   1.4951636e-01   1.2427725e-01  -1.1201028e-01  -1.4137756e-01   3.0013978e-02  -5.1617809e-02   2.3766778e-01   8.9512308e-02   2.7086352e-01  -7.2488782e-02   2.9835501e-01  -2.9015955e-02  -3.2053247e-02  -2.0137762e-01   1.2476944e-01  -4.6667600e-02  -5.8406614e-02   6.8396513e-03  -1.8187610e-02   2.6706018e-02  -1.2882436e-01   1.5566234e-01   1.2073113e-01  -2.5691991e-01
   2.8581456e-01   3.4507519e-01   4.3497577e-02  -2.3696736e-01   9.9335450e-02  -6.1536298e-02   2.3820045e-02  -1.0586057e-01   2.6209780e-01   4.2260466e-02   3.9470438e-01   1.0352978e-01  -3.5479416e-02  -1.6062503e-01   5.4473077e-03  -2.1436625e-01   4.0221110e-01   3.2050633e-01   2.5637456e-01   4.2372010e-01  -1.3286505e-01  -1.9215850e-01  -3.6631210e-01  -4.9816295e-01  -2.8781520e-01  -2.1656720e-01  -2.4398501e-01  -2.9016377e-01   5.5826937e-01   3.8042742e-01  -2.5459530e-01  -2.8165487e-01   3.1884156e-01   1.8200155e-01  -4.1916709e-01  -4.1629508e-01  -1.0203800e-01  -3.5629426e-01  -1.2072511e-02  -3.1587394e-01   5.2651391e-02  -7.1794671e-02  -3.9045170e-01  -3.5134661e-01  -3.7853589e-01  -3.1722142e-01  -3.3377992e-01  -3.8523812e-01  -2.5128152e-01  -3.0501146e-01  -2.4001304e-01  -2.4773308e-01  -2.2843720e-01  -1.8497294e-01  -1.7950850e-01  -3.6063540e-01   4.2367373e-01   5.1441125e-01   3.9243553e-02   6.5817719e-02   4.1050192e-01   4.8762559e-01   1.0000000e+00   6.7250661e-01  -1.0241393e-01  -1.4682395e-01  -4.4551621e-02  -3.2028534e-01   3.3949695e-01   8.9989583e-02  -1.3513537e-01  -1.9753535e-01   2.4346151e-01   3.2042103e-01   2.3508200e-01   1.6961958e-01   7.1405896e-02   9.6034225e-02   1.8844915e-01   2.1271584e-01   4.2746395e-01   3.9502205e-01   2.4491939e-01   4.2830654e-02   1.0200183e-01  -1.6698023e-01  -1.5377519e-01  -1.2030917e-01  -1.1439339e-01  -1.7544035e-01  -2.3139637e-01  -2.2379935e-01  -2.2716383e-01  -7.7350055e-02  -7.1314480e-02  -1.3355504e-01   1.2742019e-01  -8.9775353e-02   1.8555832e-02  -3.5352088e-02  -9.9687075e-02  -1.5396944e-01  -3.0466534e-02  -1.5066697e-01   5.7605062e-02  -1.5977611e-01   3.2513456e-02  -3.5930351e-02  -1.3551412e-01  -7.5252255e-02  -1.1035288e-02   2.2226755e-02  -2.4512060e-01  -8.4271213e-02  -5.8729363e-02  -1.0194819e-01
   3.8932154e-01   5.6049433e-01  -1.9363418e-01  -1.3094420e-01   2.0331436e-01   3.6520730e-02  -8.1465762e-02   2.5555335e-01   1.2447111e-01   5.2603497e-02   3.5064313e-01   4.3032546e-01   2.7317105e-02   1.3413899e-01   1.0372529e-01  -2.5070260e-01   4.0093363e-01   4.8976757e-01   2.2415886e-01   5.4001481e-01   7.6371655e-02   1.1556378e-01  -4.9432787e-01  -5.3935169e-01  -3.7615356e-01  -3.2022790e-01  -1.4945233e-02  -8.7212313e-02   4.8586555e-01   3.4561774e-01  -2.9903434e-01  -2.8769180e-01   4.9840783e-01   4.3487447e-01  -5.2180583e-01  -3.6814510e-01  -3.5323574e-01  -3.5765669e-01  -2.6638952e-01  -4.0399907e-01  -3.5776370e-02   3.5580444e-03  -1.8628820e-01  -1.9513336e-01  -2.4751809e-01  -9.2135666e-02  -1.3833269e-01  -2.3826044e-01  -1.1443451e-01   9.2585277e-03  -9.6554049e-02   8.0249880e-02  -4.6272146e-02  -2.7459674e-02  -2.7070309e-01  -4.3372332e-01   4.8519516e-01   6.1419564e-01   3.6309932e-02   2.3601322e-01   3.4109653e-01   8.5626202e-01   6.7250661e-01   1.0000000e+00  -3.1005016e-01  -1.5715305e-02  -2.9690043e-01  -4.0945314e-01   1.2007058e-01  -1.9577285e-02   1.0321007e-01   9.8384528e-02   3.4476310e-01   4.5171120e-01   3.4429222e-01   2.9788551e-01   9.9097621e-02   2.1252908e-01   2.0801147e-01   3.1778883e-01   4.6668545e-01   5.6792468e-01   1.3922764e-01   1.1381470e-01   5.5418033e-02  -3.0195079e-02  -4.6171267e-01  -3.1480180e-01  -2.5952305e-01  -2.0777624e-01   5.4172124e-02  -5.8931107e-02  -2.1749261e-02   8.2619608e-02  -1.8221089e-01  -2.1601712e-01   1.3720680e-02  -8.9532121e-02   2.4247628e-01   1.3073250e-01   1.9905777e-01  -1.4896295e-01   2.6786261e-01  -5.1187738e-02   3.7827163e-02  -2.0367523e-01   1.7960531e-01  -4.1502914e-02  -1.4686222e-01  -1.0371058e-01  -3.6013317e-02   6.5016757e-02  -1.6352521e-01   1.0673110e-01   8.5927921e-02  -2.4707705e-01
  -2.7628662e-01  -3.1470068e-01   5.6655953e-01   2.1578737e-01   8.9044014e-02  -1.4618740e-02   4.6333593e-01  -2.3799792e-01   3.9531675e-01   9.3489926e-02  -1.9053550e-01  -4.6521222e-01   1.2794346e-01  -3.8156738e-01   6.3908030e-02  -9.1969923e-02  -3.2463560e-01  -3.3864764e-01   1.9777777e-01  -1.0270744e-01   1.4660203e-03  -7.4919219e-02   7.4079113e-01   5.0500490e-01   5.5982875e-01   4.6170984e-01   2.7121120e-02   1.0473840e-01  -3.2065564e-01  -3.3475086e-01   3.0659785e-01   2.6791752e-01  -1.6096888e-01  -9.0427403e-02   7.2444144e-01   4.9242838e-01   2.8769161e-01  -2.7037284e-02   2.4110085e-01  -2.7787386e-02   1.5453624e-01   6.6271108e-03  -1.2353402e-01  -1.0239521e-01  -3.8598146e-02  -2.1860962e-01  -2.2460821e-01  -2.3427386e-01  -1.6804401e-01  -2.3767779e-01  -1.0560647e-01  -2.0623836e-01  -1.7207668e-01  -1.4020857e-01   7.7972666e-02  -1.0103476e-01  -3.7294713e-01  -2.3006597e-01  -6.7203001e-02  -3.0059458e-01   2.1941713e-01  -2.8364153e-01  -1.0241393e-01  -3.1005016e-01   1.0000000e+00   5.6044457e-01   3.8584722e-01   2.8356757e-01   1.6972034e-01   1.3835727e-01   8.6780317e-02   9.3855925e-02  -1.2647879e-01  -1.7855731e-01  -5.9929469e-02  -2.6937010e-01  -7.1469165e-02  -1.0415224e-01  -2.8027609e-01  -3.3762141e-01  -3.2707317e-01  -3.3850572e-01  -8.9736378e-02  -4.6478505e-01   4.4123357e-01   1.4587050e-01   3.6950275e-01   7.7568485e-03   3.5028541e-01   1.2219914e-01   1.0740235e-01   1.8280324e-01   2.1950824e-01   1.7961194e-01   3.5866570e-02   1.2474203e-01  -1.3921536e-02  -6.1625183e-02  -2.3399861e-01  -2.6039403e-01   3.8811694e-02   1.2742155e-01   9.7271614e-02   2.5225355e-02   1.5262572e-01   3.2980207e-01  -6.2801377e-02  -8.0156595e-02   5.2351418e-02  -2.5019727e-02  -1.6416997e-01  -2.6858992e-01  -1.7151669e-01  -5.9685998e-02   1.7494482e-02   1.9737353e-01
  -2.7168216e-01  -2.5604669e-01   2.1120306e-01   5.3189544e-01   4.2442440e-02  -3.9517564e-02   3.5579539e-01   3.8644089e-01   2.6256968e-01   1.3861822e-01  -2.1768623e-01  -7.6345966e-02   8.0171597e-02  -1.0522912e-02  -4.4967935e-02  -2.5440220e-01  -4.2258525e-01  -3.1891554e-01   1.6764737e-01  -7.6898105e-03   3.3187129e-02   1.8282034e-02   3.0124652e-01   3.8042228e-01   1.6081528e-01   1.4611196e-01   4.3470836e-04   1.9271928e-02  -4.1846852e-01  -4.1691548e-01   1.6604054e-01   2.2819101e-01   1.3818017e-02   1.3248024e-01   4.2654954e-01   3.6688059e-01   6.1953976e-02  -1.0253054e-01  -2.2749704e-02  -1.6835881e-01  -1.2458491e-01  -1.1908937e-01   4.8748780e-02   1.0693500e-02   2.2145378e-01   5.6918642e-02  -3.4655410e-02  -5.1477990e-02   1.4883281e-01   1.0967437e-01   1.4328528e-01   1.4295150e-01   2.7340696e-02  -3.3982310e-02  -8.1608816e-02  -2.1380354e-01  -3.9119538e-01  -3.0367233e-01  -1.5278881e-01   4.2448230e-02   1.6508126e-01   1.8981615e-01  -1.4682395e-01  -1.5715305e-02   5.6044457e-01   1.0000000e+00   2.3630060e-01   2.9602307e-01  -1.1881936e-01  -9.3330877e-02   2.2191585e-01   1.9923526e-01  -3.0259659e-01  -2.2633528e-01  -1.4455880e-01  -3.0683688e-01  -1.3422851e-01  -9.1138577e-02  -3.7581662e-01  -3.4001460e-01  -2.5686458e-01  -2.1423862e-01  -1.7482570e-01  -4.6041631e-01   3.7094724e-01   3.4579405e-01   1.4480007e-02  -9.4629828e-02   1.2229223e-01   1.2149210e-01   4.8447881e-01   3.6179098e-01   5.9204240e-01   3.0911699e-01  -5.2038205e-02   2.6898418e-02  -1.8737036e-01  -2.0190313e-01   2.3151872e-02  -6.1585619e-02   3.7128266e-01  -2.4709201e-02   4.0684090e-01  -1.4359915e-01   1.7219136e-01   2.8132649e-01   1.5688216e-01  -1.2466079e-02   2.0626796e-02   6.7381228e-02  -1.5106830e-01  -1.1448799e-01   5.2588648e-02   1.5236178e-01   2.1978122e-01   1.6793938e-01
  -1.5588125e-01  -3.0783059e-01   6.7991617e-02   1.2638472e-01  -6.1014468e-02  -1.8500732e-01   4.3505541e-02  -2.1776744e-01   2.7606241e-01   1.0790482e-01  -1.6317243e-01  -4.0636770e-01  -2.1634887e-01  -2.8350186e-01  -1.4789452e-01  -1.9034310e-01  -2.4389802e-01  -2.4047696e-01   8.5655944e-02  -2.1918529e-01  -3.7648575e-01  -3.8184115e-01   5.7763645e-02  -6.9040801e-02   1.4126837e-01   8.1654275e-02  -4.0841710e-01  -3.7211986e-01  -3.1440610e-01  -2.8725032e-01   3.0485599e-02   9.3741808e-03   8.5124927e-03  -4.8866542e-02   5.4916823e-01   4.8788201e-01   2.1642697e-03  -1.4671105e-01  -1.3514642e-01  -2.2442428e-01  -1.0272090e-01  -2.3016254e-01   1.4249359e-01   1.6977290e-01   3.4751990e-01   1.6865909e-01   2.4751502e-02   1.1669461e-01   2.2208344e-01   7.4039917e-02   1.1786124e-01  -1.5320858e-02  -1.6962752e-02  -1.3728920e-01   1.8735430e-01   7.1942132e-02  -2.3018193e-01  -6.5633580e-02   5.7681254e-01   4.9896399e-01   2.8481548e-01  -1.4827262e-01  -4.4551621e-02  -2.9690043e-01   3.8584722e-01   2.3630060e-01   1.0000000e+00   8.7348640e-01   1.8752218e-01   1.6182540e-01  -5.6509838e-02  -1.2080754e-01  -1.2454653e-01  -1.6582606e-01  -8.0398268e-02  -1.6675871e-01  -7.8389472e-02  -2.0271269e-01  -2.0515792e-01  -2.7437972e-01  -9.9905273e-02  -4.1104517e-01  -1.5862155e-01  -4.8865127e-01   2.5476672e-01  -1.5984314e-01   8.9822375e-02  -1.1979845e-01   1.8191172e-01  -6.7720914e-02   3.5371217e-02   5.2112451e-03  -2.0087720e-01  -7.4754846e-02  -7.5510283e-03  -1.5115168e-02   1.6379468e-02  -1.1247154e-01  -1.4259474e-01  -1.7625795e-01   3.0061651e-01   3.4995580e-01  -1.5832864e-01  -6.6810442e-02  -1.7370261e-01  -4.6352313e-02   5.8207992e-02   2.7537527e-01  -1.2215652e-01  -1.0704334e-01  -2.5329244e-01  -2.8303378e-01  -1.1958415e-01  -4.0531492e-01  -3.3258675e-01   7.5091952e-02
  -2.7215165e-01  -3.3544321e-01  -1.4992262e-01   1.8993556e-01  -1.4460662e-01  -1.5379588e-01  -1.4994059e-01  -9.1871283e-02   1.2793441e-01   1.5989740e-01  -3.5254776e-01  -2.9975334e-01  -3.2225028e-01  -1.4791809e-01  -1.6758024e-01  -1.0218537e-01  -3.0516493e-01  -2.6596366e-01  -1.2306074e-01  -3.2625124e-01  -2.8955041e-01  -2.2925555e-01   5.4032438e-02   4.2537980e-02   1.4297968e-01   1.1501682e-01  -3.1592270e-01  -2.8347209e-01  -4.1912802e-01  -3.1660536e-01   1.7188288e-01   1.7650779e-01  -5.1012566e-02  -3.1037801e-02   5.2304554e-01   5.7321730e-01  -1.6259565e-02  -4.4657380e-02  -1.5836131e-01  -1.0449288e-01  -1.1061933e-01  -1.5210774e-01   3.2844474e-01   3.2180117e-01   5.3852064e-01   4.0744590e-01   2.7064419e-01   3.4007657e-01   3.8287069e-01   2.8557501e-01   2.3506354e-01   1.5329869e-01   1.2031768e-01   1.0710279e-03   2.7056060e-01   2.2101726e-01  -3.4659238e-01  -2.0430068e-01   4.6373328e-01   5.5869281e-01   2.6150011e-02  -2.1110249e-01  -3.2028534e-01  -4.0945314e-01   2.8356757e-01   2.9602307e-01   8.7348640e-01   1.0000000e+00  -7.7147784e-02   9.8059896e-03   1.9901050e-02   1.9950926e-02  -1.5459422e-01  -1.5640623e-01  -9.6791176e-02  -1.2374983e-01  -1.0391079e-01  -1.6223050e-01  -1.6340699e-01  -2.4589690e-01  -1.3460183e-01  -4.1437573e-01  -2.2426509e-01  -4.1102712e-01   7.3271822e-02  -7.7343907e-02   3.2375327e-02  -9.9788505e-02   6.9274171e-02  -4.9315346e-02   1.9177011e-01   2.1006377e-02  -7.5307456e-02  -8.6770181e-02  -9.1740256e-02  -8.4771811e-02  -6.9202507e-03  -1.2120143e-01  -1.3830224e-02  -1.0223208e-01   3.3340919e-01   2.7381857e-01  -1.0512288e-01  -1.5191190e-01  -1.6855308e-01  -6.6906785e-02   1.3679439e-01   2.7310213e-01  -2.0017445e-01  -1.1804041e-01  -2.0543737e-01  -2.2895221e-01   1.5045229e-02  -2.6650736e-01  -2.5914391e-01   8.1949273e-02
   1.2220490e-01   3.3653847e-02   2.9986979e-01  -5.7979074e-03   8.0715809e-02  -4.0861968e-02   1.7124592e-01  -1.2335659e-01   2.2110964e-01   6.7377566e-02  -7.4344803e-02  -2.3288374e-01  -1.9147444e-01  -4.5555104e-01  -1.1431977e-01  -9.6553275e-02   6.0151520e-02   1.0597113e-01   4.8601005e-01   3.7406979e-01  -1.8666846e-01  -1.8048912e-01   5.1522589e-02  -6.8497775e-02  -1.2136386e-01  -1.0343819e-01  -2.5600581e-01  -2.3405264e-01   1.3513656e-01   1.3520305e-01  -1.8701084e-01  -2.2222271e-01   2.5575997e-01   1.4673544e-01  -2.1249306e-02  -4.3403077e-02   2.1461115e-01   2.2118695e-03   1.7218727e-01  -3.1058396e-02   7.4179389e-02  -1.5516007e-01  -4.0878877e-01  -3.4046762e-01  -4.3121858e-01  -4.9284824e-01  -3.8825649e-01  -3.4945282e-01  -4.3791292e-01  -4.6429806e-01  -3.7328268e-01  -3.9133291e-01  -2.0211302e-01  -1.6689923e-01  -5.4805570e-02  -1.6453341e-01   1.9107931e-01   2.0835918e-01   6.6932460e-02  -6.8577160e-02   2.3434081e-01   5.1055327e-02   3.3949695e-01   1.2007058e-01   1.6972034e-01  -1.1881936e-01   1.8752218e-01  -7.7147784e-02   1.0000000e+00   8.0154603e-01  -4.7740062e-03   2.6120266e-02   1.1429553e-01   1.1380854e-01  -2.1228298e-03  -1.2705670e-02   3.5537153e-02  -6.0039699e-03  -1.0542989e-01  -3.9616048e-02   7.3903291e-02   7.7799958e-03   5.1910787e-02  -7.3327596e-02   1.5186284e-01  -1.8901596e-01   1.9455336e-01  -9.5581925e-03   1.6700912e-01   2.7094955e-02  -1.1023795e-01  -7.8515166e-02  -1.5651717e-01  -2.3522441e-02   1.6483915e-01   1.6541622e-01   2.1416815e-01   8.0319438e-02  -1.3840007e-01  -1.5560992e-01  -9.3990163e-02   1.0178514e-01  -2.6232835e-01  -5.6687760e-03  -1.7298695e-01  -5.0854542e-02  -1.3109726e-01  -3.0557110e-02   3.6554194e-02   1.2925239e-01   4.9597506e-02  -7.1466755e-02  -1.5899147e-01  -3.7375191e-01  -3.2391063e-01  -5.4040921e-02
  -7.0589898e-02  -1.1338389e-02   1.1221146e-01   1.3262353e-02  -1.4334736e-01  -1.7185248e-01  -3.4077831e-02  -1.0397048e-01   1.0212929e-01   2.3120767e-02  -2.3384948e-01  -2.5787515e-01  -3.5554629e-01  -3.7122721e-01  -3.2013203e-01  -1.0063911e-01   1.8840496e-02   1.6543536e-01   3.1493572e-01   2.0678260e-01  -3.1161308e-01  -2.8899626e-01   3.3894150e-02  -1.9059820e-02  -1.4505832e-01  -8.9453884e-02  -3.3356670e-01  -3.0818023e-01   1.1539834e-02   1.1899613e-01  -1.3475647e-01  -1.1556739e-01   1.2634397e-01   1.2718722e-01   5.1057972e-02   9.1232301e-02   2.9681342e-01   7.9377866e-02   6.4967452e-02  -3.8699217e-02   1.3662027e-02  -1.1398684e-01  -3.0472474e-01  -3.2226028e-01  -3.2542468e-01  -3.9587858e-01  -2.9390697e-01  -2.4739160e-01  -3.7440604e-01  -3.9363288e-01  -3.6035037e-01  -3.4514488e-01  -1.4889886e-01  -1.1228315e-01  -1.0381534e-01  -1.6046463e-01   9.9251993e-02   1.8377318e-01  -5.2797564e-02  -2.3827160e-02   4.8937867e-02  -7.5733183e-02   8.9989583e-02  -1.9577285e-02   1.3835727e-01  -9.3330877e-02   1.6182540e-01   9.8059896e-03   8.0154603e-01   1.0000000e+00  -5.1778447e-02   1.4048950e-01  -3.8618336e-03   3.4585948e-02  -1.0027305e-01  -2.5830465e-02   4.3010371e-02   4.4297329e-02  -9.2118825e-02   1.1451923e-01   1.3884938e-02   1.4919165e-02  -3.0591706e-02  -5.3063168e-02   1.5001599e-02  -2.1985445e-01   2.2714306e-01   3.9267525e-02   1.9102379e-01   1.5446041e-02  -1.3215973e-01  -7.5556720e-02  -1.5385002e-01  -8.5253922e-02   1.1417688e-02   1.0686141e-01   1.1362174e-01  -9.3475114e-02  -1.7963299e-01  -2.1059845e-01  -6.7360176e-02   4.3634735e-02  -3.1502189e-01  -5.7657681e-02  -2.0772802e-01  -6.1411538e-02   1.1668118e-02   5.9550951e-02  -6.5454517e-02   7.1644566e-02   1.5619887e-02  -1.2944130e-01  -1.6930370e-01  -3.7032607e-01  -3.1693371e-01   5.6511584e-02
  -9.0246486e-03   1.9805584e-01  -2.1666017e-02   1.3608382e-01   3.6658121e-01   3.2076372e-01  -1.8447960e-02   2.2515474e-01  -7.7666725e-02  -3.5832214e-02  -1.1134242e-01   1.0931515e-01   1.0199818e-01   1.7309028e-01   3.3250995e-01   2.0610583e-01  -2.5591706e-01  -2.0084195e-01   1.2548381e-01  -2.8868206e-03   5.2814314e-01   5.2664589e-01   1.5919408e-01   8.8428137e-02   2.6333219e-01   2.3614428e-01   4.1169908e-01   3.9852117e-01  -1.1453803e-01  -2.0624287e-01   3.4642208e-01   2.9641463e-01   6.5338368e-02   6.9082233e-02   1.0597720e-01   2.3882705e-01   1.6209618e-02   1.8031346e-01  -1.8898386e-01   2.3087410e-02   1.1536611e-01   8.8360746e-02   9.9436146e-02   1.7369849e-02  -4.5754670e-02  -4.6646093e-02  -2.1828880e-03  -1.0016069e-01  -1.4838027e-02   4.3073370e-02   5.5234536e-02  -5.9844557e-03   3.5048557e-04  -1.2982486e-01  -2.7980940e-01  -1.7611255e-01  -4.4908771e-02   1.5113551e-01  -1.0041620e-02   4.9084537e-02   6.5401205e-02   1.3413507e-01  -1.3513537e-01   1.0321007e-01   8.6780317e-02   2.2191585e-01  -5.6509838e-02   1.9901050e-02  -4.7740062e-03  -5.1778447e-02   1.0000000e+00   6.4535292e-01   1.2210255e-01  -9.3124524e-02  -5.0111063e-02  -1.7054559e-01   2.6288153e-01   2.8075604e-01  -3.7541550e-03  -1.9657394e-01  -1.3650844e-01   7.1689297e-02   8.4290514e-02  -2.9361589e-03   6.8094510e-02   3.2800414e-01  -4.6503328e-01  -3.1577978e-01  -2.7438195e-01  -6.7032060e-02   2.4567545e-01   1.3449783e-01   3.2040279e-01   2.5272441e-01   1.8614735e-01   3.0500726e-01  -1.8573908e-01   1.4649430e-01   3.5751626e-02   5.4036932e-02   2.4604037e-01   1.3584406e-01   3.3528647e-01  -8.4319246e-02   3.3161069e-01   2.2023720e-01   2.4654373e-01   2.5014338e-01   3.9615591e-01  -4.3747566e-02  -1.9550696e-01   2.3436452e-01   5.4081077e-02   1.5360423e-01   3.2174956e-01   1.5272904e-01
   6.4693490e-02   3.7717510e-01  -9.6006929e-02   2.3522492e-01  -6.4053023e-03  -4.4352172e-02  -1.2504175e-01   3.2565160e-01  -1.4362412e-01  -5.2106508e-02  -1.7602767e-01   2.2536615e-01   3.1095394e-02   2.7099836e-01   1.7529537e-01   2.5676781e-01  -2.6718843e-02   2.5209452e-02   1.2570463e-01   1.7549726e-01   1.5123343e-01   2.5207032e-01   1.9827256e-01   1.2537526e-01   5.9008119e-02   4.0959235e-02   1.3484010e-01   1.4075442e-01  -6.4104996e-03   5.6724751e-02   3.9402077e-01   4.4221058e-01   2.3599184e-01   3.1532281e-01   1.6781285e-01   4.0831860e-01   1.7002085e-01   2.6054850e-01  -2.1449248e-01   1.2877793e-01   2.6503662e-01   3.8308396e-01  -3.7991993e-02  -1.3072077e-01  -1.7276726e-01  -7.5859193e-02   1.1388659e-03  -1.1547970e-01  -1.8790574e-01  -4.1984297e-02  -1.4635526e-01  -6.8972333e-02  -9.1317362e-03  -7.7307193e-02  -1.7298530e-01  -1.7031712e-01   6.3155570e-02   2.3267348e-01  -1.8121747e-01   2.3470094e-02  -3.2022214e-02   1.0945924e-01  -1.9753535e-01   9.8384528e-02   9.3855925e-02   1.9923526e-01  -1.2080754e-01   1.9950926e-02   2.6120266e-02   1.4048950e-01   6.4535292e-01   1.0000000e+00   3.5313978e-01   2.8708749e-01   1.5364122e-01   1.1449707e-01   3.8176079e-01   5.3230036e-01   1.0519964e-01   1.9779437e-01   8.1040051e-03   2.7113218e-01   2.1679696e-01   1.8886375e-01  -5.7169287e-04   2.2959671e-01  -2.7018180e-01  -1.6284283e-01  -1.1489989e-01   5.4436197e-03   2.9685236e-01   7.1078687e-02   2.6037779e-01   1.2686313e-01  -1.5012334e-02   7.7600408e-02  -1.1814350e-01  -4.1924791e-03   5.4518433e-02   2.2936244e-02   2.6586165e-01   5.1808930e-02   2.4804944e-01  -1.3709485e-01   1.5133153e-01   1.5272184e-01   3.4112623e-01   2.6880640e-01   1.0556402e-01  -1.1578126e-02  -1.0066370e-01   8.5857929e-02  -7.3542037e-02   1.4860368e-01   2.1108749e-01   8.8002008e-03
   5.3719745e-01   6.0059618e-01  -2.1858325e-02  -1.4862319e-01  -7.1907395e-02  -1.1706332e-01  -9.1355466e-02   3.4902706e-02  -2.0667263e-01  -2.1757428e-01   2.5758166e-01   2.5486231e-01   1.6471203e-01   1.3696498e-01   2.6011260e-01   6.9253066e-02   4.3923680e-01   4.4338240e-01   2.6919391e-01   4.7878532e-01  -2.6850391e-02   8.6150731e-02  -4.5208353e-03  -2.5897922e-01  -8.4405106e-02  -1.1173933e-01   2.9019189e-02  -1.1369163e-02   4.6204444e-01   3.9757610e-01   1.7286269e-01   1.1819904e-01   3.7094835e-01   3.0798758e-01  -1.2619965e-01  -2.6208416e-02  -1.4347234e-01   7.0619586e-02  -1.8946006e-01   8.4683766e-02   5.3563361e-01   4.8577314e-01  -7.3517536e-02  -1.1488643e-02  -2.3634666e-01   1.6225161e-02   6.3047738e-02  -2.4097213e-03  -2.0534044e-01   2.1277615e-02  -1.5746252e-01   2.0042380e-02  -3.6776419e-03   7.9396528e-02   9.5027468e-02  -2.3000359e-02   4.8113304e-01   4.4823615e-01   5.2875772e-02  -3.1015970e-02   4.8433124e-02   1.0426831e-01   2.4346151e-01   3.4476310e-01  -1.2647879e-01  -3.0259659e-01  -1.2454653e-01  -1.5459422e-01   1.1429553e-01  -3.8618336e-03   1.2210255e-01   3.5313978e-01   1.0000000e+00   8.2289639e-01   8.2086137e-01   7.5346924e-01   3.8652454e-01   4.5635878e-01   4.8205683e-01   4.6004956e-01   4.4946344e-01   5.1516601e-01   4.4203141e-01   3.5399356e-01  -9.3985030e-03   8.1273266e-02  -1.6817835e-01  -1.2269588e-01  -5.2635189e-02  -1.3972064e-01  -1.5733170e-01  -3.3270376e-01  -2.4047571e-01  -9.4058548e-02  -1.1340743e-01  -1.2623283e-01   5.8649367e-02   1.8197764e-01   1.3479203e-01   1.7769049e-01   3.5531818e-02  -1.0065157e-02   3.3437618e-02  -8.6896309e-02   2.4181490e-02  -1.0823198e-01   1.4500131e-01   1.4243131e-01  -1.2989627e-01  -1.1696129e-01   1.6696111e-02   8.5593997e-02  -1.3180613e-01  -3.9500449e-02  -1.3229138e-02  -3.0528411e-01
   3.6515974e-01   5.4422482e-01  -3.7553277e-02  -8.5771856e-03  -8.9158554e-02  -1.6227918e-01  -1.2183624e-01   9.7551673e-02  -7.5504846e-02  -8.1842565e-02   1.7636191e-01   2.7322432e-01   2.2711807e-02   1.0027276e-01   1.3880110e-01  -1.1795590e-02   4.2026634e-01   5.1242200e-01   1.5731289e-01   4.8980674e-01  -1.5449697e-01  -7.1535072e-03  -1.0322685e-01  -2.2036816e-01  -1.4382776e-01  -1.2277368e-01  -9.6973841e-02  -1.3791356e-01   4.8086562e-01   5.5111234e-01   5.3304553e-02   2.9782186e-02   4.6710360e-01   4.3130758e-01  -1.6136691e-01  -6.3857916e-02  -1.1555653e-01   3.0260748e-02  -1.4490740e-01   4.2587108e-02   3.8447544e-01   5.3628496e-01  -1.2368831e-01  -4.7363788e-02  -2.4844519e-01  -1.9019973e-02   9.6047643e-02   9.6735753e-03  -2.2546337e-01  -9.0504274e-03  -1.9569948e-01   3.2684786e-02  -1.7567909e-02   1.4251243e-01   1.5219501e-01  -5.4397438e-02   3.9055872e-01   4.5829641e-01   3.8328687e-03   5.7319743e-02   4.5458227e-02   2.7425737e-01   3.2042103e-01   4.5171120e-01  -1.7855731e-01  -2.2633528e-01  -1.6582606e-01  -1.5640623e-01   1.1380854e-01   3.4585948e-02  -9.3124524e-02   2.8708749e-01   8.2289639e-01   1.0000000e+00   7.8347453e-01   8.3008009e-01   3.2362630e-01   4.9506412e-01   4.7215358e-01   5.8165405e-01   5.1039934e-01   6.2800140e-01   4.2695809e-01   3.8355598e-01  -9.2484079e-02   5.8377053e-02  -3.0986035e-02  -4.6436215e-02  -1.9309549e-02  -5.7113987e-02  -6.5653762e-02  -3.2197276e-01  -1.9110240e-01  -8.7167850e-02  -1.1163828e-01  -2.1133955e-01   2.3259252e-01   1.3319805e-01   1.9128289e-01   1.5996379e-01   5.2774908e-02  -1.3618436e-01   1.4737156e-03  -2.3164242e-01  -1.5226103e-01  -2.6202867e-01   1.3124100e-01  -1.9056257e-02  -2.4043515e-01   2.0016680e-02   1.8121032e-01   4.4898216e-02  -1.1778065e-01  -2.1891175e-02  -8.3325065e-02  -4.6624517e-01
   4.6936211e-01   5.2284602e-01   3.6967923e-02   1.5607968e-02  -9.1217879e-02  -7.8217855e-02  -4.0851288e-02   1.3074009e-01  -9.5489238e-02  -1.4581110e-01   2.1956919e-01   2.9838167e-01   1.1088708e-01   2.0274524e-01   2.3681107e-01  -3.7820586e-02   3.8618722e-01   4.1690885e-01   2.8517184e-01   4.8463910e-01  -1.3193111e-01  -3.1668082e-02   7.6671093e-03  -1.6329790e-01  -2.9694556e-02   1.6256871e-03   8.4271559e-03  -1.9388217e-02   3.9625722e-01   4.3726245e-01   1.2407959e-01   9.7294524e-02   2.8698647e-01   2.5989541e-01  -8.0154931e-02  -7.1077714e-02  -2.0095941e-01  -7.4994625e-02  -9.9416132e-02  -5.3980762e-02   3.8977984e-01   3.3711977e-01  -2.8545026e-02   2.5738815e-02  -7.1538208e-02   7.8260114e-02   1.4821152e-01   1.2569864e-01  -6.6085967e-02   9.7124028e-02  -9.3217409e-02   1.1905860e-01   6.3554467e-02   1.3602170e-01   1.8887024e-01   4.8168030e-03   3.6231899e-01   3.7049761e-01   9.6794425e-02   5.8670156e-02   2.4355812e-02   1.4165467e-01   2.3508200e-01   3.4429222e-01  -5.9929469e-02  -1.4455880e-01  -8.0398268e-02  -9.6791176e-02  -2.1228298e-03  -1.0027305e-01  -5.0111063e-02   1.5364122e-01   8.2086137e-01   7.8347453e-01   1.0000000e+00   8.3325443e-01   2.6354990e-01   2.9402241e-01   4.7206302e-01   3.6108732e-01   4.9744383e-01   4.4083799e-01   2.9979070e-01   2.1730174e-01   4.9679680e-02  -4.8258205e-02  -3.5702324e-02  -2.2989731e-02   1.2133515e-01  -7.1109947e-02  -3.4646392e-02  -2.7685852e-01  -1.5121788e-01  -1.3854071e-01  -2.3716999e-01  -3.3538252e-01   6.0408072e-02   1.2787254e-03   1.9025843e-01   1.4620820e-01   1.5699497e-01  -1.0330507e-01   7.0906552e-02  -1.3577438e-01  -8.0861139e-02  -1.0983832e-01   6.1991942e-02  -5.3870204e-02  -3.3182386e-01  -7.9349169e-02   9.1785374e-02  -1.6279808e-02  -6.5504186e-02  -3.4003175e-02  -9.4313512e-02  -4.4082626e-01
   4.2425317e-01   5.8003527e-01  -1.4058926e-01   6.4046262e-02  -1.1048499e-01  -1.6396534e-01  -1.7203817e-01   2.1826943e-01  -2.0701139e-01  -1.0193573e-01   2.6020289e-01   3.8742105e-01   6.2112829e-02   2.6056753e-01   1.7910573e-01   4.1450316e-02   4.2035254e-01   4.9305708e-01   1.9117521e-01   4.8670465e-01  -1.7291792e-01  -3.9443947e-02  -1.2740111e-01  -2.0421933e-01  -1.9126473e-01  -1.7472230e-01  -1.1257716e-02  -5.5010585e-02   4.5949123e-01   5.2041209e-01   2.2807440e-02   2.7261180e-02   3.6669150e-01   3.3056844e-01  -1.6943060e-01  -1.3137604e-01  -2.2120171e-01   5.1844576e-02  -1.6947905e-01   5.6079615e-02   3.7086223e-01   4.2559772e-01   3.8345422e-02   1.0921251e-01  -4.5574596e-02   1.5296545e-01   2.6722260e-01   1.9166220e-01  -2.8852395e-02   1.4796393e-01  -3.0175950e-02   1.5595274e-01   9.8212439e-02   1.8602106e-01   2.8790676e-01   9.8063550e-02   3.4309418e-01   3.8415528e-01   9.5405692e-02   9.4543889e-02  -6.5875594e-02   1.6884155e-01   1.6961958e-01   2.9788551e-01  -2.6937010e-01  -3.0683688e-01  -1.6675871e-01  -1.2374983e-01  -1.2705670e-02  -2.5830465e-02  -1.7054559e-01   1.1449707e-01   7.5346924e-01   8.3008009e-01   8.3325443e-01   1.0000000e+00   2.7071475e-01   3.8436821e-01   4.5899531e-01   4.8916823e-01   5.2298277e-01   5.6073281e-01   3.1309734e-01   3.5823574e-01   1.5602833e-03   2.6246009e-02  -4.9249321e-02  -7.7482945e-02   1.2085026e-01  -2.6320958e-02  -6.1335566e-02  -3.8218152e-01  -2.2512756e-01  -2.4512059e-01  -1.4095739e-01  -3.3752383e-01   2.2440001e-01   6.4207072e-02   2.8989372e-01   1.6633785e-01   7.3434168e-02  -1.3206037e-01  -6.4023669e-02  -2.0517481e-01  -2.3106311e-01  -3.5921869e-01   4.5120865e-02  -7.2019600e-02  -3.1154832e-01  -4.6602611e-03   1.8834361e-01   1.7642072e-02  -5.2227659e-02  -6.6384358e-02  -1.7393880e-01  -5.4574721e-01
   2.6601464e-01   2.0583934e-01   7.8024119e-02  -4.2693695e-02  -1.4467402e-01  -5.2499846e-02  -6.1917062e-02   5.6000895e-02   5.5921321e-03   2.8026744e-03   1.1804685e-01  -7.0004275e-03   7.1800060e-02  -3.3431664e-02  -3.5330876e-02   6.6640119e-02   1.0954879e-01   9.5114326e-02   3.4798221e-01   2.9343915e-01  -2.2580077e-01  -1.3507807e-01   9.8273052e-02  -9.0064198e-02  -2.0607541e-02  -8.0500761e-02  -1.9196773e-01  -1.4519214e-01  -1.0073048e-02  -3.0548449e-03   2.4760745e-02  -9.2468285e-03   6.3874093e-02  -4.4608716e-02   1.3851369e-01   3.1391477e-01   3.4314347e-01   3.4176949e-01  -3.0178365e-01   1.9156069e-01   1.5433303e-01   6.0760393e-01   3.3171167e-03  -1.7268465e-03  -2.0490172e-01  -8.6681474e-02  -5.6640593e-02  -1.0639600e-01  -1.2837826e-01  -8.6415679e-02  -5.4905711e-02  -1.2331507e-01   1.1350333e-01  -1.3135159e-03  -6.4346900e-02  -1.7822093e-01   1.3225743e-01   1.8273291e-01  -9.9022959e-02  -7.4738514e-02  -8.6474198e-02   4.3725402e-02   7.1405896e-02   9.9097621e-02  -7.1469165e-02  -1.3422851e-01  -7.8389472e-02  -1.0391079e-01   3.5537153e-02   4.3010371e-02   2.6288153e-01   3.8176079e-01   3.8652454e-01   3.2362630e-01   2.6354990e-01   2.7071475e-01   1.0000000e+00   8.5684082e-01   2.1544171e-01   1.6629187e-01  -1.9904699e-02   1.6228752e-01   5.2556181e-01   3.1864610e-01   1.9807185e-01  -6.7882115e-03  -9.1708930e-04  -1.6316480e-01  -2.0584888e-02  -3.3827405e-02  -1.2462578e-01  -1.7848512e-01  -3.1309606e-02  -4.4383624e-02  -2.4567971e-01   4.1219552e-02  -2.3784112e-01  -1.2770625e-01   2.4834971e-02   5.2022658e-02   1.5189813e-01  -1.9411997e-02   1.1126211e-01   6.0215667e-02   3.9410853e-01   3.5141227e-01   4.3203626e-01   4.0260136e-01   2.7955288e-02  -4.0499711e-01  -2.4289447e-01   3.0437165e-01  -3.1121947e-02   9.9143844e-02   3.1530528e-01   2.7123077e-01
   1.9040780e-01   3.9827571e-01  -3.6965216e-02   8.5963193e-03  -8.2538044e-02  -3.0074073e-03  -1.6330783e-01   1.6894564e-01  -5.7420692e-02   1.9976268e-02   5.6901212e-02   1.1243575e-01   5.3989816e-02   8.9449289e-02   1.2887216e-03   1.2187208e-01   1.2029355e-01   1.9365622e-01   2.2463384e-01   3.2765532e-01  -1.1890343e-01  -5.9723268e-03   4.8813910e-02  -8.7828349e-02   1.0444401e-02  -1.3730914e-02  -5.7779804e-02  -3.6421028e-02   4.9037823e-02   1.1303769e-01   8.2218342e-02   7.5408498e-02   2.2860577e-01   1.7027023e-01   6.5464340e-02   2.9209995e-01   2.2739218e-01   3.7324618e-01  -3.7273387e-01   2.2109492e-01   1.9606069e-01   6.8669408e-01   1.4988979e-02  -3.3644649e-03  -2.4020377e-01  -5.4332863e-02   5.9071547e-02  -5.0558116e-02  -1.4365852e-01  -1.5668394e-02  -1.4992607e-02  -2.1414051e-02   1.6498753e-01   1.4616382e-01  -3.1144169e-02  -1.5230936e-01   1.7828154e-01   3.3699587e-01  -9.2106851e-02  -1.1283039e-02   4.6440212e-03   1.9700852e-01   9.6034225e-02   2.1252908e-01  -1.0415224e-01  -9.1138577e-02  -2.0271269e-01  -1.6223050e-01  -6.0039699e-03   4.4297329e-02   2.8075604e-01   5.3230036e-01   4.5635878e-01   4.9506412e-01   2.9402241e-01   3.8436821e-01   8.5684082e-01   1.0000000e+00   2.0070778e-01   3.2519441e-01   3.7909477e-03   3.5289786e-01   4.7919898e-01   3.9779566e-01   6.1001895e-02   1.0728231e-01  -1.2614644e-01  -2.2594102e-01  -8.5844561e-02  -5.9135002e-02  -4.5578552e-02  -1.9247181e-01   4.7173902e-02   4.8445090e-03  -1.9457543e-01   3.3933651e-02  -1.4299496e-01  -1.8885132e-02   1.6492781e-01   1.4177594e-01   5.8451525e-02  -5.1682591e-02   1.5189206e-01   1.1979343e-02   3.0693259e-01   1.9947267e-01   4.4204430e-01   2.9724148e-01   3.8109820e-02  -3.0616021e-01  -1.4906877e-01   3.3216776e-01  -4.3172161e-02   2.0223640e-01   3.2175419e-01   4.4057832e-02
   2.6287435e-01   3.8835862e-01  -1.9622502e-01  -1.1683092e-01  -1.8604311e-01  -2.6113858e-01  -2.4253787e-01  -9.1223661e-02  -7.0427872e-02  -7.7091665e-02   1.4797988e-01   2.1656075e-01  -5.8361420e-03   1.4109771e-01   1.0739474e-01   6.9187104e-02   6.3887671e-01   3.6119721e-01   4.9378915e-02   2.7689522e-01  -1.5600391e-01  -1.3352379e-01  -1.6378678e-01  -2.2553538e-01  -1.6594582e-01  -1.0547728e-01  -1.6463599e-01  -1.9755993e-01   6.8005408e-01   5.1088495e-01   1.9567793e-01   1.9369685e-01   3.0047010e-01   2.8808261e-01  -2.0462726e-01  -2.2449629e-01  -6.4833404e-02  -1.6274644e-02  -1.9507716e-01  -9.3629885e-02   2.9683302e-01   2.8114401e-01  -9.7035608e-02  -1.2476686e-01  -1.6007367e-01  -6.2375573e-02  -8.0331642e-02  -9.1215009e-02  -1.7904254e-01  -1.2021140e-01  -2.9172343e-01  -1.4888905e-01  -2.6383767e-01  -1.2271264e-01  -2.4244992e-01  -3.8757632e-02   4.2562128e-01   3.8049930e-01  -1.7785098e-01  -8.9987910e-02  -2.1632760e-01  -1.5182913e-03   1.8844915e-01   2.0801147e-01  -2.8027609e-01  -3.7581662e-01  -2.0515792e-01  -1.6340699e-01  -1.0542989e-01  -9.2118825e-02  -3.7541550e-03   1.0519964e-01   4.8205683e-01   4.7215358e-01   4.7206302e-01   4.5899531e-01   2.1544171e-01   2.0070778e-01   1.0000000e+00   5.4400040e-01   7.9952221e-01   4.9326504e-01   2.6869790e-01   3.2709282e-01  -8.5686666e-02   5.2020518e-02  -6.2207091e-02   1.4766331e-01  -3.4426436e-01  -7.2941077e-02  -1.0838659e-01  -1.2555547e-01  -1.2390200e-01  -2.0063180e-02  -2.5018826e-02  -1.0548318e-01   6.1792628e-03   9.3172916e-02  -6.1668962e-02   9.1322056e-02   7.8954607e-02   4.5996563e-02  -6.0503916e-02  -2.1868297e-01  -1.4214700e-01  -2.7875158e-01  -7.3867628e-02   1.3008632e-01  -5.6892524e-02   7.5619700e-02   6.3663100e-02  -6.5901720e-02  -1.1163437e-01   8.4363494e-02  -5.7020564e-02  -2.4436484e-01
   2.7886303e-01   4.5704702e-01  -2.3538950e-01  -1.5771408e-01  -1.1751103e-01  -2.6921835e-01  -3.0047486e-01  -3.0978108e-02   6.4333609e-02   1.1999885e-01   2.4308491e-01   3.6180625e-01   2.7084876e-02   1.6136962e-01   1.2300434e-02   1.1657276e-01   5.8423327e-01   6.7571174e-01  -7.8244277e-02   2.3965079e-01  -3.4545503e-01  -2.7910511e-01  -2.5215549e-01  -2.5943618e-01  -2.4054025e-01  -1.5927853e-01  -2.6077747e-01  -3.0495757e-01   5.7434158e-01   7.1069016e-01  -1.0498108e-01  -6.6937112e-02   2.5158904e-01   3.0653148e-01  -2.5473612e-01  -1.9827337e-01   3.5270705e-02   7.3796379e-02  -1.9643115e-01  -2.2368729e-02   2.4338299e-01   3.7161403e-01  -2.0790835e-01  -1.9914133e-01  -3.1105444e-01  -1.4655920e-01  -1.4043755e-01  -1.3574888e-01  -3.0621007e-01  -2.1959230e-01  -3.1555248e-01  -2.0961564e-01  -1.5278419e-01  -3.7393298e-02  -7.0957517e-02  -6.0283915e-02   4.8184111e-01   4.3083508e-01  -1.2554705e-01   1.1913719e-02  -4.4024011e-02   1.7504998e-01   2.1271584e-01   3.1778883e-01  -3.3762141e-01  -3.4001460e-01  -2.7437972e-01  -2.4589690e-01  -3.9616048e-02   1.1451923e-01  -1.9657394e-01   1.9779437e-01   4.6004956e-01   5.8165405e-01   3.6108732e-01   4.8916823e-01   1.6629187e-01   3.2519441e-01   5.4400040e-01   1.0000000e+00   5.7944868e-01   6.9514498e-01   2.6333944e-01   3.2824251e-01  -1.7892538e-01   6.4323092e-02   5.2536584e-03   1.5251106e-01  -1.5664893e-01  -7.8004911e-03  -1.6182009e-01  -1.9072195e-01  -1.4483628e-01  -1.1129190e-01   4.5919297e-03  -3.6984888e-02   8.5619629e-02   7.7320340e-02  -1.0507662e-02   5.5930428e-02  -3.2381831e-02  -1.3306225e-01  -7.2341938e-02  -1.2376773e-01  -2.7420711e-01  -3.5076352e-01  -2.3551411e-02  -4.7424987e-02  -6.3702158e-02   1.6889211e-01   1.5274914e-01  -5.4613910e-02  -1.4099316e-01   1.1201418e-01  -4.4714538e-02  -2.8251959e-01
   4.3557557e-01   5.2723046e-01  -2.4388222e-01  -3.5705212e-02  -1.1218567e-01  -2.9337097e-01  -1.7775003e-01   5.3038176e-02   2.3300033e-02   8.0977150e-02   2.6132026e-01   4.2161483e-01  -5.3540335e-02   1.9113191e-01   1.2380622e-01  -2.9564388e-03   6.5309111e-01   5.1650790e-01   1.6564336e-01   4.9163325e-01  -2.6559286e-01  -2.2115179e-01  -3.6836298e-01  -3.7531103e-01  -3.9671705e-01  -2.9799628e-01  -2.7067526e-01  -3.0938195e-01   7.8611911e-01   6.4440120e-01  -7.5429058e-02  -2.0532997e-02   3.9563076e-01   3.9929641e-01  -3.5129374e-01  -3.7839951e-01  -2.4035411e-01  -2.2110713e-01  -1.7316031e-01  -2.8414590e-01   2.7317592e-01   8.2578517e-02  -2.3840540e-01  -2.2598320e-01  -1.7844129e-01  -8.4021407e-02  -1.8036181e-01  -1.9398601e-01  -1.7335762e-01  -1.4648467e-01  -3.2152529e-01  -1.7141810e-01  -3.4124481e-01  -2.3424318e-01  -1.8893139e-01  -1.2085181e-01   5.5971071e-01   5.3188133e-01  -9.7864982e-03   1.1514952e-01  -2.4757422e-02   3.0447904e-01   4.2746395e-01   4.6668545e-01  -3.2707317e-01  -2.5686458e-01  -9.9905273e-02  -1.3460183e-01   7.3903291e-02   1.3884938e-02  -1.3650844e-01   8.1040051e-03   4.4946344e-01   5.1039934e-01   4.9744383e-01   5.2298277e-01  -1.9904699e-02   3.7909477e-03   7.9952221e-01   5.7944868e-01   1.0000000e+00   6.5076331e-01   1.8061633e-01   2.2626013e-01   9.0209113e-02   9.9728183e-02  -9.3601770e-02   1.1144131e-01  -2.3516617e-01  -1.2454967e-02  -5.0226224e-02  -1.9530984e-01  -2.1025112e-01  -1.4475745e-01  -2.0998443e-02  -2.2811817e-01   1.0930459e-01   1.7568182e-02   1.0607680e-02   1.2429316e-02   1.0992919e-01  -5.3480778e-02  -1.7317930e-01  -3.5032287e-01  -3.2123506e-01  -4.7573908e-01  -1.2890220e-01  -2.8044868e-03  -1.9376438e-01   1.9550822e-01   9.0401086e-02  -2.2175430e-01  -2.1554055e-01  -1.0800021e-01  -2.3848027e-01  -3.9261537e-01
   4.3708507e-01   6.3519647e-01  -1.1286903e-01  -1.1526796e-01   1.2773756e-01  -7.1367686e-02  -8.0886544e-02   1.3752110e-01  -3.9888744e-02   5.7966948e-02   2.6388367e-01   4.3289999e-01   7.0584269e-02   1.3082683e-01   2.2790292e-01   1.5270311e-01   5.6803257e-01   6.8967750e-01   1.3946811e-01   4.9005119e-01  -2.9390915e-02   3.7718138e-02  -2.9635832e-01  -3.2093856e-01  -2.8963605e-01  -2.3954232e-01   1.5061684e-02  -4.2246298e-02   6.6241586e-01   6.9518351e-01  -1.8865642e-01  -1.5783301e-01   3.4878110e-01   3.0359797e-01  -4.0435982e-01  -3.4479418e-01  -1.2440183e-01  -5.0635711e-02  -1.6227728e-01  -1.5295499e-01   3.2620237e-01   3.5748457e-01  -1.3573250e-01  -1.2775233e-01  -3.0016991e-01  -8.9927298e-02  -5.2902454e-02  -1.6333619e-01  -2.2903660e-01  -1.3428873e-01  -2.1650907e-01  -1.0340887e-01  -1.4366748e-01  -1.6233543e-02  -7.1916042e-02  -1.4381169e-01   4.9914110e-01   5.4712097e-01  -1.4786252e-01  -6.3729967e-02   7.6942340e-02   3.9211894e-01   3.9502205e-01   5.6792468e-01  -3.3850572e-01  -2.1423862e-01  -4.1104517e-01  -4.1437573e-01   7.7799958e-03   1.4919165e-02   7.1689297e-02   2.7113218e-01   5.1516601e-01   6.2800140e-01   4.4083799e-01   5.6073281e-01   1.6228752e-01   3.5289786e-01   4.9326504e-01   6.9514498e-01   6.5076331e-01   1.0000000e+00   3.8578658e-01   4.9405805e-01  -2.9809146e-02   3.2861780e-01  -2.0831588e-01  -9.4784512e-02  -2.1909627e-01  -5.0742759e-02   6.1121709e-02  -1.5203008e-01   3.2833830e-02   3.6111851e-02   7.9710036e-02  -3.1962785e-02   2.2043556e-01   2.2102101e-01   3.1819878e-01   2.5501119e-01   5.1205787e-02  -2.5381590e-01   1.6912204e-01  -2.3447457e-01  -4.2935333e-02  -3.0122979e-01   1.2753905e-01  -9.9226995e-02   4.3962623e-02   2.0914066e-01   2.2054450e-01   1.8597392e-01  -6.7445951e-04   2.4352147e-01   1.5376225e-01  -3.1307220e-01
   3.5750317e-01   2.1387466e-01   1.0870048e-01  -1.1560525e-01  -4.4260819e-02  -1.1646097e-01   3.6665500e-02  -7.4610523e-02  -6.7646810e-02  -1.9510787e-02   2.6349463e-01   3.2720970e-02   1.5442137e-01  -7.0745315e-02   2.4766853e-01   2.2313321e-01   2.4476756e-01   2.9641291e-01   3.3205689e-01   3.8309215e-01  -3.8233368e-02   1.7928051e-02  -3.5407956e-03  -1.8679522e-01  -1.2824930e-01  -1.8508216e-01  -7.7634207e-02  -1.2413045e-01   3.2001188e-01   2.3544615e-01   2.3355529e-02   7.3683909e-03   1.8774111e-02  -9.4919383e-02  -7.6771126e-02   4.3345452e-02   1.5062900e-01   1.2576828e-01  -6.0334331e-02   1.9374475e-01   2.4500383e-01   4.6404448e-01  -4.8084536e-02  -2.5920369e-03  -1.7650935e-01  -1.6202892e-02  -7.3072884e-02  -1.2154790e-01  -1.0824730e-01  -4.5475329e-02  -9.3084845e-02  -1.1044683e-01  -6.3542391e-02  -4.4094596e-02   2.7820019e-02  -8.2186532e-02   2.7618497e-01   1.6448425e-01  -9.8120382e-02  -2.3812095e-01  -9.7199360e-02  -1.1038966e-01   2.4491939e-01   1.3922764e-01  -8.9736378e-02  -1.7482570e-01  -1.5862155e-01  -2.2426509e-01   5.1910787e-02  -3.0591706e-02   8.4290514e-02   2.1679696e-01   4.4203141e-01   4.2695809e-01   2.9979070e-01   3.1309734e-01   5.2556181e-01   4.7919898e-01   2.6869790e-01   2.6333944e-01   1.8061633e-01   3.8578658e-01   1.0000000e+00   5.9151819e-01   1.9898118e-01   1.1137510e-01   6.8082249e-02  -5.4199238e-02  -3.0726854e-03  -1.8047475e-02  -2.7190362e-01  -3.1376755e-01  -2.5455487e-01  -2.1454693e-01  -1.2661623e-01  -3.9969489e-02  -6.1752697e-02  -4.0245178e-02   7.0611801e-02   5.1595751e-02   5.4509098e-02  -1.3529776e-01  -1.2057283e-03  -8.4574969e-02   2.5217011e-01   1.2733164e-01   2.6496912e-01   2.4832140e-01  -4.6074524e-02  -2.5537770e-01  -7.8850092e-02   2.0263518e-01  -2.0333640e-01  -4.5397884e-02   1.7224920e-01   1.0418359e-01
   3.4833999e-01   3.4882475e-01  -1.1276730e-01  -1.4723173e-01  -1.2608425e-01   3.5062635e-02  -5.9339515e-02   1.1852297e-01  -4.1614133e-01  -4.0270690e-02   1.4458880e-01   3.0348221e-01   7.7330522e-02   2.0575976e-01   2.1424248e-01   5.3951204e-01   3.4538734e-01   3.4677357e-01   2.2921136e-02   2.9852448e-01   8.5125526e-02   1.7032264e-01  -1.7240200e-01  -1.9898615e-01  -3.4313727e-01  -3.2924430e-01   8.4125224e-02   7.3257395e-02   3.6496850e-01   4.0014468e-01  -3.2536758e-02   9.1437293e-03   4.6504808e-02   2.0115672e-02  -4.5076688e-01  -2.9734438e-01   6.5746706e-02   3.5112807e-01   4.1428276e-02   4.1784673e-01   2.6694347e-01   5.5663265e-01   5.8364310e-02   1.0900490e-01  -1.6971414e-01   9.3165970e-02   1.6896434e-01   1.1035840e-01  -4.4162525e-02   6.8884672e-02  -1.8749392e-02   1.7740595e-02  -3.9994458e-03   1.1732593e-01   1.1780373e-01   1.7126379e-01   3.6445385e-01   1.8817348e-01  -1.4021977e-01  -1.8143968e-01  -2.5298725e-01  -2.4476724e-02   4.2830654e-02   1.1381470e-01  -4.6478505e-01  -4.6041631e-01  -4.8865127e-01  -4.1102712e-01  -7.3327596e-02  -5.3063168e-02  -2.9361589e-03   1.8886375e-01   3.5399356e-01   3.8355598e-01   2.1730174e-01   3.5823574e-01   3.1864610e-01   3.9779566e-01   3.2709282e-01   3.2824251e-01   2.2626013e-01   4.9405805e-01   5.9151819e-01   1.0000000e+00  -1.5003615e-01   1.8613766e-01  -9.0932378e-02   9.2512453e-02  -7.2518494e-02   2.4423312e-02  -1.9316654e-01  -3.2042425e-01  -2.3433186e-01  -2.1438411e-01   1.0216120e-02   7.2968984e-03   1.0957082e-01   2.3462160e-01   1.9957543e-01   1.7369305e-01  -1.8938203e-01  -2.1658331e-01  -1.2166687e-01  -2.9042908e-02   7.1120099e-03  -1.6561899e-01   6.0095019e-02  -2.3524914e-02   5.3950141e-02   2.9535084e-02   1.8142905e-01   2.9540642e-01  -4.6572138e-02   1.2605170e-01   8.0148639e-02  -1.9814262e-01
   2.5669434e-01   2.7532089e-02   3.2199519e-01   3.0847240e-01   1.5718419e-01  -3.8579680e-02   4.2060427e-01   1.1924998e-01   2.9391791e-01   2.7802723e-01   2.8157221e-01   3.3139951e-02   3.0755816e-01  -4.3756158e-02   2.5520933e-01   5.8861857e-02  -1.4253348e-01  -1.2604656e-01   3.8683325e-01   2.2100650e-01  -1.3343302e-01  -1.6716396e-01   3.0024283e-01   1.4068053e-01   3.5789221e-02  -6.7679205e-02  -7.1876763e-02  -2.2778508e-02   1.5943847e-03  -1.4521750e-01  -1.2181181e-01  -5.3125844e-02  -8.4386896e-02  -3.3603026e-02   3.0502000e-01   1.6446156e-01   1.1819202e-01   7.5693531e-02  -3.6863237e-02  -9.8658212e-02   1.6105019e-01   1.0651447e-01  -5.7740092e-02   4.7904235e-02  -5.8954192e-04  -8.8333501e-02  -2.1775485e-01  -2.2511013e-01   2.0071118e-02  -5.9180952e-02   1.0128770e-01  -1.3604938e-02  -8.6319126e-02  -2.2428450e-01   3.8217660e-02  -1.1554280e-01  -1.6602773e-02   2.5778639e-02   1.8269843e-01  -4.8322376e-02   3.2716626e-01   1.3458231e-01   1.0200183e-01   5.5418033e-02   4.4123357e-01   3.7094724e-01   2.5476672e-01   7.3271822e-02   1.5186284e-01   1.5001599e-02   6.8094510e-02  -5.7169287e-04  -9.3985030e-03  -9.2484079e-02   4.9679680e-02   1.5602833e-03   1.9807185e-01   6.1001895e-02  -8.5686666e-02  -1.7892538e-01   9.0209113e-02  -2.9809146e-02   1.9898118e-01  -1.5003615e-01   1.0000000e+00   3.8351915e-01   1.5612232e-01  -6.6509760e-02   4.2313505e-01   2.9030982e-01   9.7879456e-02  -1.6472109e-03   5.9673544e-02  -1.0976914e-01   4.0181337e-02   4.5469736e-02  -9.4655629e-02  -1.7318691e-01  -1.4031549e-01  -2.1097265e-01   2.0680927e-01   5.4314798e-02   3.9128451e-02  -8.5773494e-02   5.6391860e-02   1.7007117e-01  -3.6200610e-02   1.0624350e-01   8.7284859e-02  -6.7982821e-02  -2.7165453e-01  -2.0202477e-01  -2.2478382e-01  -1.0700353e-01   4.1285137e-02   5.4619685e-02
   6.4502979e-02   9.8842032e-02   2.0207478e-01   3.2371302e-01   2.8368323e-01   2.0284629e-01   4.1299456e-01   3.1198080e-01  -2.6285866e-02   1.7730166e-01   9.6646663e-02   2.7190843e-01   4.1741737e-01   2.3497942e-01   4.2522815e-01   3.8571334e-01  -1.6558493e-01  -9.8001005e-02  -3.1337360e-02   9.2629411e-03   3.0995658e-01   3.1686707e-01   2.8861505e-01   3.1014418e-01   1.1221426e-01   6.5632536e-02   3.1182385e-01   3.4342977e-01   9.6254848e-02   1.1256564e-03   8.0955247e-02   1.0388694e-01  -5.0796577e-02   9.0007233e-02   2.9218597e-02  -7.9941941e-02   8.4553290e-02   3.5751650e-01   6.0666849e-02   2.2401033e-01   3.5429762e-01   3.4834071e-01   7.1761976e-02   1.2904805e-01  -5.9267946e-02  -1.0699460e-02   4.3355154e-03  -6.9502610e-02  -5.5167054e-02   4.6406065e-03   5.0449422e-02   4.8397092e-02  -1.4443221e-01   1.2390139e-02   3.3137203e-02   1.2030742e-01  -4.6440649e-02  -9.4217979e-02  -1.3546797e-01  -2.1739937e-01   9.7559508e-02   9.8383317e-02  -1.6698023e-01  -3.0195079e-02   1.4587050e-01   3.4579405e-01  -1.5984314e-01  -7.7343907e-02  -1.8901596e-01  -2.1985445e-01   3.2800414e-01   2.2959671e-01   8.1273266e-02   5.8377053e-02  -4.8258205e-02   2.6246009e-02  -6.7882115e-03   1.0728231e-01   5.2020518e-02   6.4323092e-02   9.9728183e-02   3.2861780e-01   1.1137510e-01   1.8613766e-01   3.8351915e-01   1.0000000e+00  -5.0838422e-03   7.4839598e-02   2.3601106e-02   4.2442549e-01   2.4405516e-01   1.0165352e-01   3.6324836e-01   1.4828031e-01   3.2984495e-01   2.9293689e-01   6.0053413e-02   3.6178015e-01   3.2005886e-02   1.0682373e-01   5.2436096e-02  -1.0369357e-01   2.2581972e-01  -1.3805705e-01   5.7530569e-02   1.2874358e-02  -3.6647754e-02  -5.3655193e-02   4.0941315e-01   3.3783177e-01   1.4920750e-01   1.1477500e-01   6.6239397e-02   2.9583726e-01   2.9648731e-01  -7.1520519e-02
  -1.3278023e-01  -4.2317563e-01   4.6532817e-01   1.4702916e-01  -1.4865862e-01  -3.4236054e-02   2.8463358e-01  -2.9897247e-01   2.5456734e-01   2.2309473e-01  -6.9762174e-02  -3.5033298e-01  -5.0426099e-03  -3.2570902e-01  -2.3590396e-01   1.2282779e-02  -1.4669689e-02  -5.1847949e-02   4.0158090e-02  -1.0660532e-01  -3.1659056e-01  -3.2551046e-01   4.5565226e-01   4.5643651e-01   2.4739480e-01   2.6660908e-01  -2.1508137e-01  -9.1803910e-02  -6.3124345e-02   4.9612877e-02  -7.0154022e-02  -6.2896392e-02  -3.3219428e-01  -3.3136743e-01   3.3857342e-01   1.1660679e-01   4.5098210e-01   1.9334780e-01   5.4839018e-01   2.7850733e-01   1.8999947e-01   1.1680392e-01  -3.5588300e-01  -2.9631162e-01  -2.4258464e-01  -3.5462911e-01  -3.1002597e-01  -2.1633644e-01  -3.6215450e-01  -4.2186631e-01  -3.6697490e-01  -3.7723790e-01  -2.4728995e-01  -1.1417484e-01   3.0646846e-01   1.6062914e-01  -1.4954437e-01  -2.9464252e-01  -1.7522026e-01  -3.8120027e-01  -1.1112164e-01  -4.5494839e-01  -1.5377519e-01  -4.6171267e-01   3.6950275e-01   1.4480007e-02   8.9822375e-02   3.2375327e-02   1.9455336e-01   2.2714306e-01  -4.6503328e-01  -2.7018180e-01  -1.6817835e-01  -3.0986035e-02  -3.5702324e-02  -4.9249321e-02  -9.1708930e-04  -1.2614644e-01  -6.2207091e-02   5.2536584e-03  -9.3601770e-02  -2.0831588e-01   6.8082249e-02  -9.0932378e-02   1.5612232e-01  -5.0838422e-03   1.0000000e+00   6.3479533e-01   5.3726951e-01   4.4518977e-01  -1.5737488e-01  -1.2949285e-01  -9.2303984e-02  -2.1603992e-01   3.3330273e-02  -1.5130032e-03   1.6191427e-01  -5.1472801e-02  -2.9819962e-01  -3.1186527e-01  -1.3339345e-01  -1.9651577e-02  -3.2663103e-01   1.0019404e-01  -1.0940910e-01   2.0675669e-01  -2.7114324e-01  -2.6620196e-01  -1.0624988e-01   1.7417544e-01   2.2687329e-01  -2.6134372e-01  -8.5535631e-02  -2.4887264e-01  -2.3570196e-01   1.2805795e-01
  -6.3298515e-02  -2.4866547e-01   2.1942358e-01   1.7987835e-01  -1.2775082e-01   2.1061008e-03   1.5116874e-01  -1.1099752e-01   7.2184938e-02   8.9114831e-02  -3.3337687e-02  -3.7165867e-02   8.8288421e-03   1.0513115e-01  -1.0580957e-01   2.0431275e-01  -1.0601714e-02  -9.1243084e-02  -9.7925721e-02  -1.9830715e-01  -1.9085201e-01  -1.9599747e-01   1.9376138e-01   3.0768422e-01   7.5864712e-02   1.8575610e-01  -1.2105990e-01  -5.8663489e-02   1.2912639e-01   2.2184550e-01   3.4983834e-02   1.0631599e-01  -3.1303667e-01  -2.0736409e-01  -4.3129269e-02  -2.3832143e-01   1.4353526e-01   1.7688705e-01   4.0402516e-01   2.9233458e-01   8.0890488e-02  -1.1142436e-02  -4.2561611e-01  -3.9335091e-01  -3.3995988e-01  -3.9225792e-01  -3.4590965e-01  -2.5252394e-01  -4.0896187e-01  -4.6139914e-01  -4.7527057e-01  -4.0944735e-01  -3.9864533e-01  -2.0936998e-01   3.2559822e-04   1.8823313e-01   7.3329884e-02  -1.5998196e-01  -1.6241838e-01  -2.6869117e-01  -1.0553866e-01  -3.1342133e-01  -1.2030917e-01  -3.1480180e-01   7.7568485e-03  -9.4629828e-02  -1.1979845e-01  -9.9788505e-02  -9.5581925e-03   3.9267525e-02  -3.1577978e-01  -1.6284283e-01  -1.2269588e-01  -4.6436215e-02  -2.2989731e-02  -7.7482945e-02  -1.6316480e-01  -2.2594102e-01   1.4766331e-01   1.5251106e-01   1.1144131e-01  -9.4784512e-02  -5.4199238e-02   9.2512453e-02  -6.6509760e-02   7.4839598e-02   6.3479533e-01   1.0000000e+00   2.8355835e-01   4.8185008e-01  -2.1672228e-01  -1.2626867e-01  -1.3358698e-01  -1.9015256e-01   1.6495606e-01   7.8058730e-02   1.4906676e-02   6.5935873e-02  -4.4590706e-01  -2.3686215e-01  -2.1743728e-01   1.8522213e-01  -3.5768185e-01   1.4795784e-01  -1.7730307e-01   8.2499075e-02  -4.3471182e-01  -1.5959366e-01   1.7489960e-02   3.3263091e-01   2.6994546e-01  -2.8775764e-01  -1.5358248e-01  -1.8928706e-01  -2.5732415e-01   6.8545681e-03
   9.0627895e-02  -1.4799372e-01   4.1012350e-01   3.7962419e-01   8.3002422e-03  -2.7673283e-03   3.6866788e-01   1.1048118e-01   7.4262720e-02   1.5096427e-01   1.2197630e-01  -1.7389371e-01   1.2828579e-01  -6.8607419e-02  -3.8920947e-02   5.5622874e-02  -1.4663853e-01  -7.2622107e-02   1.2800950e-01  -1.2031526e-02  -1.7439166e-01  -1.5149980e-01   3.6410671e-01   3.1213458e-01   1.1627796e-01   2.8286819e-02   1.4059243e-02   6.7495368e-02  -1.9948980e-01  -1.4523593e-01  -1.9213221e-01  -1.3505633e-01  -2.5634076e-01  -2.4155649e-01   2.7181230e-01   1.6898773e-01   2.4907746e-01   3.0204897e-01   3.6189871e-01   3.5020494e-01   2.1079223e-01   1.3862241e-01  -6.5267119e-02  -7.5615273e-03  -1.4274531e-02  -3.6515821e-02   1.4419066e-02   6.8716053e-02  -1.8489239e-02  -3.5543813e-02   8.9196839e-02   2.9648616e-02   1.1118234e-01   1.1036326e-01   5.4295769e-01   3.1531695e-01  -7.5858374e-03  -1.7034128e-01   2.0858145e-01  -1.0569743e-01   2.2194754e-01  -1.7674169e-01  -1.1439339e-01  -2.5952305e-01   3.5028541e-01   1.2229223e-01   1.8191172e-01   6.9274171e-02   1.6700912e-01   1.9102379e-01  -2.7438195e-01  -1.1489989e-01  -5.2635189e-02  -1.9309549e-02   1.2133515e-01   1.2085026e-01  -2.0584888e-02  -8.5844561e-02  -3.4426436e-01  -1.5664893e-01  -2.3516617e-01  -2.1909627e-01  -3.0726854e-03  -7.2518494e-02   4.2313505e-01   2.3601106e-02   5.3726951e-01   2.8355835e-01   1.0000000e+00   5.2332727e-01   2.0083894e-03  -4.3731682e-02  -3.8526256e-02  -1.9780192e-01   3.6127354e-02  -7.7306389e-02   1.7697285e-01  -4.7166490e-02  -6.0877103e-02  -1.2251260e-01  -5.8411947e-02   5.0087116e-02  -1.8352030e-01   1.6653181e-01  -1.4301462e-01   1.1546443e-01  -2.3461555e-01  -1.5078835e-01  -9.2353922e-02   9.2523347e-02   1.2933167e-01  -1.0475618e-01   2.6723583e-02  -1.6742385e-01  -2.3711750e-01  -8.1114285e-02
   5.6676467e-02  -1.3210856e-01   2.9810478e-01   3.9392363e-01   3.4548558e-02   1.0899931e-01   3.3135960e-01   2.1860296e-01   5.3437695e-02   2.9576959e-01   5.8010025e-04   1.3963943e-01   2.6524466e-01   1.4287568e-01   1.1850653e-01   3.0018010e-01  -1.4492916e-01  -1.5126372e-01  -3.9315492e-03  -5.4012505e-02  -5.5833475e-02   1.5860690e-02   3.2193371e-01   4.1208969e-01   1.0774390e-01   5.3486355e-02   6.4708714e-02   1.3802878e-01  -5.8827876e-02  -1.1122911e-01  -1.2866960e-01  -9.2077956e-02  -3.1030571e-01  -1.8400268e-01   3.8469696e-02  -8.1972420e-02   2.6300421e-01   4.2481405e-01   3.2004174e-01   4.3785908e-01   1.8883727e-01   2.5137788e-01  -2.2011270e-01  -1.6991389e-01  -1.4485679e-01  -1.7142375e-01  -1.8617570e-01  -1.0412635e-01  -2.0962081e-01  -2.1582436e-01  -1.7111321e-01  -1.3781223e-01  -1.3057009e-01   3.1526429e-02   2.5932123e-01   4.3905700e-01   3.7199355e-02  -2.2096851e-01  -8.3945127e-03  -1.9953290e-01  -1.6723938e-03  -9.0699277e-02  -1.7544035e-01  -2.0777624e-01   1.2219914e-01   1.2149210e-01  -6.7720914e-02  -4.9315346e-02   2.7094955e-02   1.5446041e-02  -6.7032060e-02   5.4436197e-03  -1.3972064e-01  -5.7113987e-02  -7.1109947e-02  -2.6320958e-02  -3.3827405e-02  -5.9135002e-02  -7.2941077e-02  -7.8004911e-03  -1.2454967e-02  -5.0742759e-02  -1.8047475e-02   2.4423312e-02   2.9030982e-01   4.2442549e-01   4.4518977e-01   4.8185008e-01   5.2332727e-01   1.0000000e+00   9.1148482e-02   1.6402933e-01   2.2942212e-01  -6.3084001e-02   2.0304952e-01   7.5348717e-02   1.2054048e-01   2.4539996e-01  -1.7293706e-01   4.0472915e-02   1.6306988e-02   1.1909123e-01  -1.4614653e-01   2.1315404e-01  -1.0775205e-01   7.8182698e-02  -2.4482038e-01  -2.8405957e-02   7.9161121e-02   3.0822857e-01   2.2173158e-01  -9.8678352e-02   9.4621259e-02   6.2940868e-02  -4.1321672e-02  -1.9019564e-02
  -1.8265642e-01   2.8901636e-02   8.3352757e-02   4.3922151e-01   1.1999539e-01   3.3148549e-03   1.4130718e-01   4.6413621e-01   1.1468345e-01   9.9856119e-02  -4.2735155e-01   8.3248938e-02  -1.5293375e-01   2.9121202e-02  -5.7754824e-02  -1.1980939e-01  -9.0456457e-02  -1.4428544e-01   4.7314246e-03   6.9013265e-02   7.4865614e-02   1.1292918e-01   1.4112914e-01   3.3077832e-01   1.6019931e-02  -3.5997471e-02   5.8582204e-02   6.5860218e-02  -2.4615002e-01  -2.2281883e-01   8.8676996e-03   4.8605423e-02   3.0120346e-01   3.3103260e-01   1.7784475e-01   2.3154078e-01  -9.5943035e-02  -9.3209793e-02  -8.5505513e-02  -1.9437142e-01  -8.8250888e-02  -3.5666774e-02   3.1978445e-01   2.5857939e-01   3.8780167e-01   2.9054583e-01   3.0743494e-01   3.1116081e-01   3.1615216e-01   2.6376384e-01   3.0612241e-01   3.2842720e-01   3.8313221e-01   3.4682849e-01   1.6967919e-01   1.6769854e-01  -2.9875705e-01  -1.8608471e-01  -2.1428958e-01   4.7131204e-02  -1.7198793e-01   2.2026785e-01  -2.3139637e-01   5.4172124e-02   1.0740235e-01   4.8447881e-01   3.5371217e-02   1.9177011e-01  -1.1023795e-01  -1.3215973e-01   2.4567545e-01   2.9685236e-01  -1.5733170e-01  -6.5653762e-02  -3.4646392e-02  -6.1335566e-02  -1.2462578e-01  -4.5578552e-02  -1.0838659e-01  -1.6182009e-01  -5.0226224e-02   6.1121709e-02  -2.7190362e-01  -1.9316654e-01   9.7879456e-02   2.4405516e-01  -1.5737488e-01  -2.1672228e-01   2.0083894e-03   9.1148482e-02   1.0000000e+00   6.3535830e-01   7.4064426e-01   4.1564825e-01   7.0134378e-02   5.0324843e-02   1.4468834e-01   1.0960237e-01   5.8324361e-01   4.2080541e-01   4.2164160e-01  -1.8610713e-01   5.5329873e-01  -7.4540692e-02   1.5523851e-01   1.2888320e-01   1.9823985e-01  -1.1156416e-01   5.8924901e-02   1.8527052e-01   1.0749614e-01   2.9996262e-01   5.5107854e-01   4.7064325e-01   3.2439227e-01  -5.0640939e-03
  -2.2994992e-01  -1.8127802e-01   2.9882546e-01   2.7479476e-01   1.3271314e-01  -3.6610721e-02   2.7333877e-01   2.0116388e-01   1.7740174e-01  -6.0027006e-02  -3.7024397e-01  -2.0626342e-01  -6.3089015e-02  -1.9687419e-01  -1.1538664e-01  -2.9312099e-01  -1.2330250e-01  -2.1329022e-01  -2.1344081e-02  -1.4814574e-01   1.0995684e-01   6.7096247e-02   1.6561984e-01   2.4756901e-01   5.9768157e-02  -5.8956475e-02   7.5617300e-02   8.1676659e-02  -2.8587064e-01  -3.8156547e-01  -7.9718407e-02  -1.0654700e-01   1.3159811e-01   1.2028706e-01   2.0334946e-01   2.1459115e-01   7.4354863e-02  -1.1351803e-01   3.2338597e-02  -1.3688318e-01  -2.1876564e-01  -1.8670918e-01   2.4092691e-01   1.5553532e-01   2.9102904e-01   1.5946120e-01   8.2328242e-02   1.6274285e-01   2.1541695e-01   1.5101189e-01   2.3605924e-01   2.6897225e-01   2.1052607e-01   2.5882148e-01  -9.2207018e-02   1.5246029e-01  -2.4652707e-01  -3.1839558e-01  -2.7634832e-01  -1.7031530e-01  -1.0909395e-01   3.4562413e-02  -2.2379935e-01  -5.8931107e-02   1.8280324e-01   3.6179098e-01   5.2112451e-03   2.1006377e-02  -7.8515166e-02  -7.5556720e-02   1.3449783e-01   7.1078687e-02  -3.3270376e-01  -3.2197276e-01  -2.7685852e-01  -3.8218152e-01  -1.7848512e-01  -1.9247181e-01  -1.2555547e-01  -1.9072195e-01  -1.9530984e-01  -1.5203008e-01  -3.1376755e-01  -3.2042425e-01  -1.6472109e-03   1.0165352e-01  -1.2949285e-01  -1.2626867e-01  -4.3731682e-02   1.6402933e-01   6.3535830e-01   1.0000000e+00   6.8651456e-01   6.6830104e-01   4.2319157e-02   1.0250263e-01   1.3635264e-02   1.3264179e-01   3.0029982e-01   4.9463963e-01   2.2058031e-01   3.7483433e-03   5.1907216e-01   2.7199436e-01   3.0909377e-01   2.4797213e-01   1.1943378e-01  -3.0409012e-02   9.8337552e-02   1.3003612e-01   8.9141307e-02   3.1117444e-01   5.2793536e-01   5.3001622e-01   4.4389506e-01   2.2249196e-01
  -2.3547098e-01  -1.0435215e-01   2.4393226e-01   4.1147753e-01   1.6157274e-01   1.4617112e-01   2.7467465e-01   4.0642018e-01   1.3741767e-01   9.4487813e-02  -3.4670371e-01   4.8839094e-02   4.1653239e-02   3.9634781e-02  -1.7332872e-02  -9.0975650e-02  -1.5828827e-01  -1.8486354e-01   1.0581512e-02   4.5154482e-02   1.8763304e-01   1.9651435e-01   3.0567152e-01   4.8308065e-01   1.9021557e-01   1.5077207e-01   2.4083995e-01   2.6227611e-01  -2.9781560e-01  -2.9539834e-01   3.2649838e-02   7.0923911e-02   7.9658813e-02   1.5799405e-01   2.0490361e-01   1.7129782e-01   1.6666245e-01   6.2489274e-02   1.8888808e-02  -1.1706047e-02  -3.6276893e-02   9.5816877e-02   1.6263659e-01   8.2653653e-02   1.5213018e-01   4.5614078e-02   9.6233794e-02   1.0396097e-01   1.1152355e-01   6.8784058e-02   1.8665188e-01   1.6258850e-01   2.2869105e-01   2.5901970e-01  -7.0805058e-03   4.5305701e-02  -2.8921154e-01  -3.2669751e-01  -4.0847872e-01  -2.3677520e-01  -1.0225146e-01   1.4951636e-01  -2.2716383e-01  -2.1749261e-02   2.1950824e-01   5.9204240e-01  -2.0087720e-01  -7.5307456e-02  -1.5651717e-01  -1.5385002e-01   3.2040279e-01   2.6037779e-01  -2.4047571e-01  -1.9110240e-01  -1.5121788e-01  -2.2512756e-01  -3.1309606e-02   4.7173902e-02  -1.2390200e-01  -1.4483628e-01  -2.1025112e-01   3.2833830e-02  -2.5455487e-01  -2.3433186e-01   5.9673544e-02   3.6324836e-01  -9.2303984e-02  -1.3358698e-01  -3.8526256e-02   2.2942212e-01   7.4064426e-01   6.8651456e-01   1.0000000e+00   6.8669355e-01   1.6521162e-01   2.4523948e-01   1.5704525e-02   2.3406570e-01   3.2098282e-01   3.8185238e-01   2.0135109e-01  -1.0300413e-01   5.9488773e-01   9.8716177e-02   3.1392731e-01   3.4683030e-01   8.8821023e-02  -1.1105435e-01   2.9124320e-01   2.7612437e-01   1.5547178e-01   3.5230506e-01   5.8019747e-01   6.6138346e-01   5.5805260e-01   1.6729973e-01
  -1.3253034e-01  -1.2708526e-01   3.1600778e-01   1.2488851e-01   1.9131025e-01   4.0998719e-02   2.6985871e-01   1.0705643e-01   1.1155040e-01  -1.3896874e-01  -2.3726025e-01  -2.2520812e-01  -5.0877498e-02  -2.0080845e-01  -1.0144599e-01  -2.8980777e-01  -3.4274690e-02  -6.6912665e-02   4.3893662e-02   2.6297574e-02   1.8448942e-01   2.1458187e-01   1.0931970e-01   1.3863879e-01   1.6765999e-01   5.1683463e-02   1.8390404e-01   1.7376408e-01  -1.9975177e-01  -2.7209613e-01  -1.4376345e-01  -1.8556967e-01   2.2046422e-01   1.1869857e-01   1.9905329e-01   1.2668179e-01  -1.4722405e-02  -1.6861143e-01  -9.4710631e-02  -1.2773648e-01  -1.6248700e-01  -1.7811658e-02   2.1154319e-01   1.5979605e-01   1.4057112e-01   8.7297314e-02   1.0913877e-01   1.1860773e-01   1.3320795e-01   1.3237564e-01   2.2117387e-01   2.1245484e-01   1.8710237e-01   3.2365763e-01  -1.3626205e-01   2.7527803e-03  -1.0022490e-01  -2.0611941e-01  -2.0992963e-01  -1.9468421e-01   4.1054556e-02   1.2427725e-01  -7.7350055e-02   8.2619608e-02   1.7961194e-01   3.0911699e-01  -7.4754846e-02  -8.6770181e-02  -2.3522441e-02  -8.5253922e-02   2.5272441e-01   1.2686313e-01  -9.4058548e-02  -8.7167850e-02  -1.3854071e-01  -2.4512059e-01  -4.4383624e-02   4.8445090e-03  -2.0063180e-02  -1.1129190e-01  -1.4475745e-01   3.6111851e-02  -2.1454693e-01  -2.1438411e-01  -1.0976914e-01   1.4828031e-01  -2.1603992e-01  -1.9015256e-01  -1.9780192e-01  -6.3084001e-02   4.1564825e-01   6.6830104e-01   6.8669355e-01   1.0000000e+00   1.5888294e-01   2.6203892e-01   1.3259046e-02   3.7754151e-01   2.2951452e-01   4.7560057e-01   6.9270446e-02   2.3678971e-01   5.0678186e-01   2.7476798e-01   2.9129224e-01   2.5190358e-01   1.1584251e-01   6.7539799e-02   2.8197874e-01   1.7533407e-01   1.5221256e-01   3.9805554e-01   5.2304388e-01   5.4872848e-01   4.3609926e-01   1.3656147e-01
  -1.5331194e-02  -4.7122844e-02   1.4424798e-01   8.6613365e-02   2.7187618e-01   1.6972403e-01   1.7683824e-01  -6.1039338e-02  -1.1322641e-02   6.1745626e-02   2.5063276e-02  -2.6916898e-03   1.9415122e-01   3.7954224e-02   1.9560485e-01   2.9182167e-01  -8.6704312e-02  -1.7989508e-01  -5.5989778e-02  -9.0365116e-02   1.6798289e-01   1.4524282e-01   1.4505182e-01   2.0838224e-01   1.5165701e-01   1.5967870e-01   1.9674999e-01   2.2324741e-01   9.9519017e-02   9.4686468e-02   1.0555341e-02   2.4304182e-02   3.7008893e-02   6.0173125e-02   3.2819036e-02  -1.6987584e-01  -6.5999128e-02   2.1853798e-01   1.9865136e-01   1.9502939e-01   8.0420148e-02   6.0759547e-02  -3.2357521e-02   6.0518914e-03  -1.2245456e-01  -2.1939342e-01  -5.2198341e-02  -4.1414924e-02  -9.9898584e-02  -2.3796513e-01  -5.9471076e-02  -2.1562571e-01  -9.9282885e-02  -9.1489959e-02   1.8315421e-01   2.5146284e-01   6.8288307e-02  -4.2748176e-02   4.9231558e-02  -1.7388256e-01   1.6021038e-01  -1.1201028e-01  -7.1314480e-02  -1.8221089e-01   3.5866570e-02  -5.2038205e-02  -7.5510283e-03  -9.1740256e-02   1.6483915e-01   1.1417688e-02   1.8614735e-01  -1.5012334e-02  -1.1340743e-01  -1.1163828e-01  -2.3716999e-01  -1.4095739e-01  -2.4567971e-01  -1.9457543e-01  -2.5018826e-02   4.5919297e-03  -2.0998443e-02   7.9710036e-02  -1.2661623e-01   1.0216120e-02   4.0181337e-02   3.2984495e-01   3.3330273e-02   1.6495606e-01   3.6127354e-02   2.0304952e-01   7.0134378e-02   4.2319157e-02   1.6521162e-01   1.5888294e-01   1.0000000e+00   7.1137278e-01   4.3860199e-01   6.3987388e-01  -1.4416286e-01  -3.4354035e-02  -2.8236530e-01   1.7272667e-01  -8.0455640e-02  -2.4499031e-02  -2.3668791e-01  -2.2255507e-01  -5.0629328e-01  -1.5115819e-01   8.1304319e-01   6.7831188e-01   2.7728333e-01   7.0187718e-02   1.0336787e-01  -2.5933319e-02  -3.5517652e-02  -2.5867122e-01
  -7.8718948e-02  -1.8496232e-01   1.8170854e-01  -1.0148876e-01   1.4036595e-01   1.2592059e-01   2.0400267e-01  -1.1105298e-01  -1.5372970e-03   9.5682243e-02  -7.3917226e-02  -1.2801580e-01   1.5434126e-01  -1.1472995e-01  -6.1781320e-03   2.3402814e-01  -1.5370445e-01  -2.4486015e-01  -3.1607376e-02  -1.2311634e-01   5.4715822e-02   4.9866800e-02   2.0460800e-01   2.1802934e-01   1.5635930e-01   1.8404965e-01   5.0360635e-02   1.0186162e-01  -1.7333576e-01  -1.5030461e-01  -4.2806509e-02  -1.1321755e-02  -1.2912615e-01  -1.2204196e-01   1.1641856e-01   3.0637946e-02   1.4952263e-01   2.7367780e-01   4.8583938e-03   2.1730447e-01   8.9054221e-02   1.4626495e-01  -4.0433138e-02  -1.9064656e-03  -1.8503422e-01  -2.4752552e-01  -1.7684436e-01  -1.5101356e-01  -1.2957616e-01  -2.6136186e-01  -2.9912345e-02  -2.5939413e-01  -7.0995284e-02  -5.7079326e-02   1.1566963e-02   1.1271562e-01  -2.2168706e-02  -1.5742260e-01  -8.6320657e-02  -2.8116557e-01   9.0286471e-02  -1.4137756e-01  -1.3355504e-01  -2.1601712e-01   1.2474203e-01   2.6898418e-02  -1.5115168e-02  -8.4771811e-02   1.6541622e-01   1.0686141e-01   3.0500726e-01   7.7600408e-02  -1.2623283e-01  -2.1133955e-01  -3.3538252e-01  -3.3752383e-01   4.1219552e-02   3.3933651e-02  -1.0548318e-01  -3.6984888e-02  -2.2811817e-01  -3.1962785e-02  -3.9969489e-02   7.2968984e-03   4.5469736e-02   2.9293689e-01  -1.5130032e-03   7.8058730e-02  -7.7306389e-02   7.5348717e-02   5.0324843e-02   1.0250263e-01   2.4523948e-01   2.6203892e-01   7.1137278e-01   1.0000000e+00  -1.8400506e-03   5.5813628e-01  -1.9432134e-01   4.5603086e-03  -3.2827666e-01   7.5673155e-02  -2.2096639e-02   3.0170982e-02   1.8766331e-01   1.3890589e-01  -2.3207451e-01   9.3765729e-02   8.7651556e-01   2.6480531e-01  -1.3381813e-01   2.5359842e-01   1.5027811e-01   1.2848896e-01   2.8373228e-01   2.2892359e-01
  -3.4643619e-02   1.5410613e-01   1.4618003e-01   1.0236551e-01   1.7908825e-01   1.8514382e-01  -7.8680293e-03  -7.3920994e-02   7.3777166e-02   7.0358355e-02  -1.2534279e-01   2.8921212e-02  -1.7082081e-01  -1.3698756e-01   5.2746974e-02   7.6181821e-02   1.1858637e-01   1.2581290e-01  -1.5974961e-01   6.0488918e-02   7.8098074e-02   1.1557855e-01   5.6289430e-02   9.5143701e-02   8.4832450e-02   6.9125583e-02   8.5455622e-02   1.0196521e-01   2.1636853e-01   3.2752573e-01  -8.7459526e-02  -1.6705548e-01   2.0604103e-01   2.0168404e-01  -2.2488596e-02  -1.5776158e-01   5.1190656e-02   7.0353696e-02   5.1711105e-01   2.0849446e-01   1.4732240e-01   1.5028561e-01   1.3585000e-01   1.5256457e-01   2.6656660e-02   5.8170254e-02   3.1508476e-01   2.4960151e-01   4.1992935e-02  -2.9889142e-02   7.6618962e-02   3.2876557e-02   1.2915955e-01   2.0616376e-01   5.7686624e-01   3.9128685e-01  -5.4286573e-02   5.1359815e-02   2.2547107e-02  -2.7109383e-02  -2.5690762e-03   3.0013978e-02   1.2742019e-01   1.3720680e-02  -1.3921536e-02  -1.8737036e-01   1.6379468e-02  -6.9202507e-03   2.1416815e-01   1.1362174e-01  -1.8573908e-01  -1.1814350e-01   5.8649367e-02   2.3259252e-01   6.0408072e-02   2.2440001e-01  -2.3784112e-01  -1.4299496e-01   6.1792628e-03   8.5619629e-02   1.0930459e-01   2.2043556e-01  -6.1752697e-02   1.0957082e-01  -9.4655629e-02   6.0053413e-02   1.6191427e-01   1.4906676e-02   1.7697285e-01   1.2054048e-01   1.4468834e-01   1.3635264e-02   1.5704525e-02   1.3259046e-02   4.3860199e-01  -1.8400506e-03   1.0000000e+00   5.0135814e-01   3.5525813e-01   2.0289673e-01  -1.4326193e-01  -1.8654409e-01   6.0006299e-02  -9.1046278e-02  -2.4466399e-01  -2.8162209e-01  -1.6362832e-01  -4.1495140e-01   8.4644200e-02   5.7941388e-01   7.5772994e-01   1.8606474e-01   2.1217353e-01   8.9260820e-02  -6.3928392e-02  -3.8414122e-01
   1.2339566e-01   1.0194047e-01   2.0041427e-01  -5.9436741e-02   1.9698116e-01   2.2504195e-01   1.7159881e-01  -2.0450246e-02  -1.6333609e-01  -2.5706219e-02  -1.2828764e-01   6.5812208e-02   9.7878743e-02   6.5906988e-03   1.8445849e-01   2.9572326e-01   4.9355774e-02  -1.5428615e-02  -9.5480041e-02   3.5994860e-02   2.2294125e-01   2.9918138e-01   1.5211973e-01   1.2698399e-01   1.6608671e-01   1.0212770e-01   2.5237937e-01   2.8294672e-01   5.5757962e-02   7.7658175e-02  -9.8144388e-02  -1.5089813e-01   9.5659254e-02   3.7791470e-02  -5.6794143e-02  -2.0585402e-01  -4.0999951e-02   2.2001664e-01   2.0003188e-01   3.6327175e-01   2.5946527e-01   3.0884788e-01   1.3025905e-01   2.0815566e-01  -6.9603266e-02   2.8030917e-02   1.8828125e-01   1.7554451e-01  -1.6804649e-02  -2.4262278e-02   9.0307757e-02   4.0228792e-03   6.5684511e-02   2.7415252e-01   3.7206833e-01   5.2838196e-01   1.5192883e-01  -5.8844730e-02   2.9127281e-02  -2.0295652e-01   6.8505042e-03  -5.1617809e-02  -8.9775353e-02  -8.9532121e-02  -6.1625183e-02  -2.0190313e-01  -1.1247154e-01  -1.2120143e-01   8.0319438e-02  -9.3475114e-02   1.4649430e-01  -4.1924791e-03   1.8197764e-01   1.3319805e-01   1.2787254e-03   6.4207072e-02  -1.2770625e-01  -1.8885132e-02   9.3172916e-02   7.7320340e-02   1.7568182e-02   2.2102101e-01  -4.0245178e-02   2.3462160e-01  -1.7318691e-01   3.6178015e-01  -5.1472801e-02   6.5935873e-02  -4.7166490e-02   2.4539996e-01   1.0960237e-01   1.3264179e-01   2.3406570e-01   3.7754151e-01   6.3987388e-01   5.5813628e-01   5.0135814e-01   1.0000000e+00   1.7068278e-01   4.3405832e-01  -3.0068478e-01   1.0751839e-01   8.8120321e-02   1.7185226e-01   2.3290666e-02  -7.2284798e-02  -2.4167204e-01  -6.0817641e-02   5.7463954e-01   4.9114971e-01   4.2487466e-01   3.7846774e-01   3.4884631e-01   3.3146892e-01   2.3994399e-01  -1.6489835e-01
   5.9054378e-02   3.0242059e-01  -8.9050885e-02   5.4969809e-02   9.9659193e-02   8.3636845e-02  -4.7448531e-02   3.7044326e-01  -1.6981415e-01  -4.5076848e-02  -1.6113809e-01   1.4680798e-01  -1.9000377e-01  -3.7269748e-02  -8.2169233e-02  -1.7372524e-01   2.2089327e-01   2.5898072e-01  -4.1017522e-03   2.5437129e-01   1.0774689e-01   1.9135154e-01  -2.2006182e-01  -1.1822316e-01  -1.9631692e-01  -2.3248628e-01   1.3521911e-01   8.1717318e-02  -4.7656909e-02  -2.7569362e-02  -2.6851459e-01  -3.0843097e-01   2.8687850e-01   1.5975578e-01  -1.1676011e-01   3.1863039e-02  -2.1105671e-01  -1.5098052e-01  -8.6335246e-02  -7.1206358e-02  -3.3205172e-03   5.6095779e-02   5.2815714e-01   4.7062872e-01   4.5875811e-01   5.6593035e-01   6.2006202e-01   5.4544733e-01   5.0586333e-01   5.0671703e-01   5.2660657e-01   5.0189256e-01   6.1557461e-01   5.7314833e-01   4.3790629e-01   2.9841418e-01  -1.0759595e-01   8.6341402e-03  -7.1719136e-02   4.8277102e-02  -2.1294079e-01   2.3766778e-01   1.8555832e-02   2.4247628e-01  -2.3399861e-01   2.3151872e-02  -1.4259474e-01  -1.3830224e-02  -1.3840007e-01  -1.7963299e-01   3.5751626e-02   5.4518433e-02   1.3479203e-01   1.9128289e-01   1.9025843e-01   2.8989372e-01   2.4834971e-02   1.6492781e-01  -6.1668962e-02  -1.0507662e-02   1.0607680e-02   3.1819878e-01   7.0611801e-02   1.9957543e-01  -1.4031549e-01   3.2005886e-02  -2.9819962e-01  -4.4590706e-01  -6.0877103e-02  -1.7293706e-01   5.8324361e-01   3.0029982e-01   3.2098282e-01   2.2951452e-01  -1.4416286e-01  -1.9432134e-01   3.5525813e-01   1.7068278e-01   1.0000000e+00   6.7508024e-01   1.8571809e-01  -3.8433946e-01   5.2019186e-01   4.0801225e-02   2.9363641e-01   1.5355949e-02   4.5376333e-01  -1.5667850e-01  -1.5744781e-01  -7.2188076e-02   2.7956575e-01   6.5765139e-01   5.9625762e-01   5.0550643e-01   3.9380141e-01  -8.1216814e-02
   1.7161175e-01   1.5547731e-01   4.8351692e-02  -2.1542615e-02   1.1936470e-01   1.1257479e-01   3.8511285e-02   2.4473107e-01  -1.8717917e-01  -2.0992434e-01  -1.3436853e-01   3.3035406e-02  -8.3775020e-02  -9.1447274e-02   8.6004574e-04  -1.6175847e-01   1.9681925e-01   2.3009690e-01   2.0455386e-02   9.3548313e-02   1.3347801e-01   2.2653897e-01  -1.2293225e-01  -6.4567298e-02  -6.0374672e-02  -1.3720635e-01   1.7222531e-01   1.1960477e-01  -5.0983501e-02  -1.1470333e-01  -2.6295691e-01  -3.4075800e-01   2.2396461e-01   5.3429378e-02  -1.7139671e-01  -1.0894994e-01  -1.4093120e-01  -3.5418952e-02  -1.2282048e-01   4.5804415e-02   6.4626054e-03   1.2959974e-01   4.4575797e-01   4.2308474e-01   3.3190613e-01   4.6105755e-01   4.7468092e-01   4.8034213e-01   3.6176465e-01   4.1086451e-01   4.2897667e-01   4.6830099e-01   5.2728639e-01   6.2082994e-01   2.2001888e-01   5.0046878e-01   7.0419930e-02  -8.6100633e-02  -1.0017802e-01  -8.0778928e-02  -2.0379742e-01   8.9512308e-02  -3.5352088e-02   1.3073250e-01  -2.6039403e-01  -6.1585619e-02  -1.7625795e-01  -1.0223208e-01  -1.5560992e-01  -2.1059845e-01   5.4036932e-02   2.2936244e-02   1.7769049e-01   1.5996379e-01   1.4620820e-01   1.6633785e-01   5.2022658e-02   1.4177594e-01   9.1322056e-02   5.5930428e-02   1.2429316e-02   2.5501119e-01   5.1595751e-02   1.7369305e-01  -2.1097265e-01   1.0682373e-01  -3.1186527e-01  -2.3686215e-01  -1.2251260e-01   4.0472915e-02   4.2080541e-01   4.9463963e-01   3.8185238e-01   4.7560057e-01  -3.4354035e-02   4.5603086e-03   2.0289673e-01   4.3405832e-01   6.7508024e-01   1.0000000e+00   6.6054411e-02  -7.4399777e-02   4.7883402e-01   1.8568426e-01   3.8581099e-01   1.4675756e-01   3.4130622e-01   1.4437674e-01  -1.4900433e-02  -7.4632570e-02   2.1518155e-01   7.2136654e-01   6.8173196e-01   6.1378000e-01   4.9844653e-01   7.7424332e-02
   5.8720213e-02  -6.4461528e-03  -9.9490383e-02   3.1419145e-01   5.7155940e-02  -8.9046019e-02   3.6068615e-02   3.3365503e-01   2.5187926e-01   1.3178134e-01  -3.3490479e-02   8.1086724e-02   1.2196169e-02   2.6893129e-02   9.7097920e-02  -1.5095285e-01   2.3308422e-02   3.4738865e-02   2.1813351e-01   4.0295682e-02  -1.0153644e-01  -7.8019814e-02  -1.0708047e-01  -7.9055541e-02  -9.7752155e-02  -1.4755307e-01  -1.9090619e-01  -1.9585395e-01  -6.2075445e-03  -9.5935731e-02   5.3636193e-02   4.7061968e-02   2.4681698e-01   1.8117003e-01   1.4735429e-01   2.2743909e-01  -1.5327588e-01  -2.1433362e-01  -3.1982651e-01  -4.0762281e-01  -1.4352392e-01  -7.6264097e-02   1.3319203e-01   6.3798933e-02   2.6111221e-01   1.8974026e-01   2.9594202e-02   4.5371642e-02   1.4624076e-01   2.2048387e-01   7.2290950e-02   2.0644851e-01   1.1286225e-01  -3.5214848e-02  -1.2713966e-01  -2.1992254e-01  -9.1030669e-02   2.7681924e-02   1.1906631e-01   3.6770087e-01   7.0804126e-02   2.7086352e-01  -9.9687075e-02   1.9905777e-01   3.8811694e-02   3.7128266e-01   3.0061651e-01   3.3340919e-01  -9.3990163e-02  -6.7360176e-02   2.4604037e-01   2.6586165e-01   3.5531818e-02   5.2774908e-02   1.5699497e-01   7.3434168e-02   1.5189813e-01   5.8451525e-02   7.8954607e-02  -3.2381831e-02   1.0992919e-01   5.1205787e-02   5.4509098e-02  -1.8938203e-01   2.0680927e-01   5.2436096e-02  -1.3339345e-01  -2.1743728e-01  -5.8411947e-02   1.6306988e-02   4.2164160e-01   2.2058031e-01   2.0135109e-01   6.9270446e-02  -2.8236530e-01  -3.2827666e-01  -1.4326193e-01  -3.0068478e-01   1.8571809e-01   6.6054411e-02   1.0000000e+00   1.5999693e-01   5.2835751e-01  -2.2038256e-02   7.6405260e-03   1.7120426e-02   4.0356264e-01   2.3024413e-01  -2.8290500e-01  -1.7258959e-01  -1.6980198e-01  -1.5692704e-01  -9.9492164e-03   8.1208747e-02   3.0558365e-02  -7.3461398e-03
   3.9320421e-02  -2.2336932e-01   2.2514860e-02   3.0974101e-02   1.5110548e-01  -3.0322818e-02  -1.8169177e-02  -1.6610534e-01   1.6083073e-01   6.3484274e-02   4.3871701e-02  -2.1610102e-01   3.7485071e-02  -6.9436883e-03   4.0487037e-02   8.5798689e-02  -9.9276870e-02  -1.6860764e-01   1.6588431e-01  -1.4797215e-01  -8.0962867e-02  -5.1119607e-02   4.3039721e-02  -5.0671125e-02   1.9340146e-01   1.0803866e-01  -4.4783371e-02  -3.6240497e-02  -6.3297126e-02  -1.2567776e-01   5.4678826e-02   4.3520757e-02   6.7862179e-02  -7.5365545e-02   2.1079933e-01   1.2260783e-01  -1.6625792e-01   1.5478885e-03  -2.7043970e-01  -6.8700320e-02  -1.8530113e-01  -1.2514229e-01  -1.1219680e-01  -9.0773012e-02  -5.1484578e-02  -8.0738425e-02  -1.6802927e-01  -1.0568838e-01  -1.1337248e-01  -5.5875009e-02  -1.0232139e-01  -6.9613730e-02  -1.5591550e-01  -1.1513243e-01  -1.9575837e-01   3.0851744e-02   1.6024496e-01  -1.1343803e-02   4.7141056e-01   2.3676595e-01   3.2785984e-01  -7.2488782e-02  -1.5396944e-01  -1.4896295e-01   1.2742155e-01  -2.4709201e-02   3.4995580e-01   2.7381857e-01   1.0178514e-01   4.3634735e-02   1.3584406e-01   5.1808930e-02  -1.0065157e-02  -1.3618436e-01  -1.0330507e-01  -1.3206037e-01  -1.9411997e-02  -5.1682591e-02   4.5996563e-02  -1.3306225e-01  -5.3480778e-02  -2.5381590e-01  -1.3529776e-01  -2.1658331e-01   5.4314798e-02  -1.0369357e-01  -1.9651577e-02   1.8522213e-01   5.0087116e-02   1.1909123e-01  -1.8610713e-01   3.7483433e-03  -1.0300413e-01   2.3678971e-01   1.7272667e-01   7.5673155e-02  -1.8654409e-01   1.0751839e-01  -3.8433946e-01  -7.4399777e-02   1.5999693e-01   1.0000000e+00  -1.4067503e-01   4.1307842e-01  -2.0155967e-01  -2.9650621e-02  -2.2153241e-01   4.4325419e-01   1.5110519e-01   4.6168463e-02  -1.2537371e-01  -2.8848921e-01  -1.5602503e-01  -2.5481548e-01  -3.4420432e-01  -6.3723485e-02
  -3.9749567e-02   6.0127945e-02   7.3635237e-02   1.2387150e-01   2.5560969e-01   1.4134529e-01   1.7412821e-01   3.2000742e-01   1.3729263e-01  -6.8217022e-02  -4.8354255e-02   6.4107880e-02   1.7523319e-01  -1.8255956e-02   1.5014070e-01  -1.7834851e-01  -3.1999213e-02  -3.6745631e-02  -7.8735311e-03  -3.3253923e-02   2.8094974e-01   2.3682705e-01   5.9031944e-02   7.1808491e-02   9.5762888e-02   3.7658116e-02   2.3296214e-01   1.8929122e-01  -1.0518675e-01  -1.6402781e-01   9.2929435e-03  -2.6722754e-02   1.9277957e-01   1.3261280e-01   4.5879569e-02   4.9408610e-02  -9.0819990e-02  -1.9184553e-01  -1.2466356e-01  -2.4724252e-01  -3.7194511e-02   1.4539573e-02   3.6462267e-01   2.6111615e-01   2.4483381e-01   2.4385598e-01   2.7612988e-01   1.9766353e-01   2.5251711e-01   2.9784879e-01   3.3310719e-01   3.7653560e-01   3.9561141e-01   3.1245900e-01  -1.2324885e-03  -8.6318976e-02  -2.2395818e-01  -1.2499496e-01  -2.3439701e-01  -6.7078479e-02   6.2757023e-02   2.9835501e-01  -3.0466534e-02   2.6786261e-01   9.7271614e-02   4.0684090e-01  -1.5832864e-01  -1.0512288e-01  -2.6232835e-01  -3.1502189e-01   3.3528647e-01   2.4804944e-01   3.3437618e-02   1.4737156e-03   7.0906552e-02  -6.4023669e-02   1.1126211e-01   1.5189206e-01  -6.0503916e-02  -7.2341938e-02  -1.7317930e-01   1.6912204e-01  -1.2057283e-03  -1.2166687e-01   3.9128451e-02   2.2581972e-01  -3.2663103e-01  -3.5768185e-01  -1.8352030e-01  -1.4614653e-01   5.5329873e-01   5.1907216e-01   5.9488773e-01   5.0678186e-01  -8.0455640e-02  -2.2096639e-02   6.0006299e-02   8.8120321e-02   5.2019186e-01   4.7883402e-01   5.2835751e-01  -1.4067503e-01   1.0000000e+00   1.8686947e-01   4.7674273e-01   3.5152533e-01   4.5088871e-01   1.9495851e-03   1.1113805e-01  -5.5829761e-02   1.0208382e-01   4.4059096e-01   4.1060817e-01   7.1969976e-01   6.7946971e-01   1.5105391e-01
   1.0529907e-01  -2.0015842e-01   2.3834469e-01  -1.7102489e-01   9.8792559e-02   1.9736182e-01   2.6273792e-01  -4.9787607e-02   1.1344430e-01   5.5355331e-02   1.1693054e-01  -1.1255145e-01   2.5849559e-01   1.4967586e-02  -5.5061085e-02   5.5246629e-03  -4.1994990e-02  -4.8931111e-02   7.4916594e-02  -7.9882372e-02   1.7434498e-02   6.3763482e-03   9.0891947e-02   8.1804422e-03   1.3123100e-01   4.5638242e-02   6.6311717e-02   1.0231679e-01  -1.5843933e-01  -1.9971125e-01  -2.5364608e-01  -2.7941595e-01  -1.3198847e-01  -2.3534754e-01  -2.2667029e-02   5.1169932e-03  -1.6138871e-02   2.0347425e-02   8.2480057e-02   1.4559161e-01  -1.1898018e-01  -6.0501552e-02   4.1107487e-02  -8.6028689e-03  -4.4735419e-02  -2.0635570e-02  -7.5681521e-02   5.8791590e-04  -5.6421283e-02  -1.2690425e-02   3.2825949e-02   4.2028100e-02   1.5085629e-01   1.9898810e-01   1.2486959e-01   1.2924080e-01   6.9605221e-02  -1.8934215e-01   1.4393250e-01  -1.4609392e-01   1.3341145e-01  -2.9015955e-02  -1.5066697e-01  -5.1187738e-02   2.5225355e-02  -1.4359915e-01  -6.6810442e-02  -1.5191190e-01  -5.6687760e-03  -5.7657681e-02  -8.4319246e-02  -1.3709485e-01  -8.6896309e-02  -2.3164242e-01  -1.3577438e-01  -2.0517481e-01   6.0215667e-02   1.1979343e-02  -2.1868297e-01  -1.2376773e-01  -3.5032287e-01  -2.3447457e-01  -8.4574969e-02  -2.9042908e-02  -8.5773494e-02  -1.3805705e-01   1.0019404e-01   1.4795784e-01   1.6653181e-01   2.1315404e-01  -7.4540692e-02   2.7199436e-01   9.8716177e-02   2.7476798e-01  -2.4499031e-02   3.0170982e-02  -9.1046278e-02   1.7185226e-01   4.0801225e-02   1.8568426e-01  -2.2038256e-02   4.1307842e-01   1.8686947e-01   1.0000000e+00   2.5832186e-01   3.4349041e-01  -1.1530712e-01   8.6833522e-02   1.1421916e-01  -7.8416103e-02   7.3068603e-02   1.2874440e-01   1.6209744e-01   2.3342973e-01   1.8006039e-01   1.6466956e-01
   5.0510450e-02  -8.5039977e-02   2.4962232e-01  -1.0923765e-01   6.4866570e-02   2.0219601e-01   2.1301319e-01   1.3960524e-02   4.7800070e-03  -5.0930466e-02  -6.1403075e-02  -2.0325915e-01   5.8252590e-02  -1.9465876e-01  -9.8818420e-02  -1.4933979e-01  -9.7820384e-02  -1.5634259e-01   1.0624932e-01   2.7430719e-03   2.1354032e-01   1.8730978e-01   1.7033341e-01   9.8353173e-02   1.4089993e-01   1.2398981e-01   1.4198342e-01   1.7144061e-01  -2.6324799e-01  -4.0296919e-01  -5.4216631e-02  -8.0842215e-02  -1.8416700e-01  -3.0761854e-01   6.7574870e-02   2.0666217e-01   1.5237706e-01  -5.8234367e-02  -3.2800023e-03   5.8551747e-02   9.3068527e-02   9.5144983e-02   1.1345813e-01   4.1698297e-02   4.0747978e-03   5.8103307e-02  -1.9232996e-02  -7.6347340e-02   6.6068266e-02   4.0003928e-02   1.6580065e-01   4.8957958e-02   2.0082891e-01   1.2260488e-01  -5.9832073e-02  -7.6931455e-02  -1.5047764e-01  -1.6356783e-01  -3.1732415e-01  -3.4524742e-01  -1.2368978e-01  -3.2053247e-02   5.7605062e-02   3.7827163e-02   1.5262572e-01   1.7219136e-01  -1.7370261e-01  -1.6855308e-01  -1.7298695e-01  -2.0772802e-01   3.3161069e-01   1.5133153e-01   2.4181490e-02  -1.5226103e-01  -8.0861139e-02  -2.3106311e-01   3.9410853e-01   3.0693259e-01  -1.4214700e-01  -2.7420711e-01  -3.2123506e-01  -4.2935333e-02   2.5217011e-01   7.1120099e-03   5.6391860e-02   5.7530569e-02  -1.0940910e-01  -1.7730307e-01  -1.4301462e-01  -1.0775205e-01   1.5523851e-01   3.0909377e-01   3.1392731e-01   2.9129224e-01  -2.3668791e-01   1.8766331e-01  -2.4466399e-01   2.3290666e-02   2.9363641e-01   3.8581099e-01   7.6405260e-03  -2.0155967e-01   4.7674273e-01   2.5832186e-01   1.0000000e+00   7.2143605e-01   4.7716907e-01   2.6140271e-01   1.1051771e-01  -4.6557461e-01  -2.4450987e-01   5.6090610e-01   2.7156468e-01   4.2784508e-01   7.8976266e-01   7.3194739e-01
  -7.9876809e-02  -3.2641959e-01   3.5709219e-01  -2.4045821e-02  -1.3453615e-02   1.9711265e-01   2.6790522e-01  -1.0597500e-01   9.1633050e-02  -6.3261034e-02  -1.2690896e-01  -2.9340095e-01   9.5082611e-02  -1.5457045e-01  -8.2821663e-02  -1.0703506e-01  -2.7576906e-01  -2.4675073e-01   1.3491166e-01  -1.0007765e-01   7.5327220e-02   4.0332259e-02   4.3012969e-01   3.3469388e-01   3.5417459e-01   3.2027617e-01   9.1300292e-02   1.3114310e-01  -4.2337875e-01  -4.0759554e-01   2.9693729e-03  -4.1004559e-04  -3.0978599e-01  -3.4647183e-01   3.1575894e-01   3.1021654e-01   3.4960305e-01   1.0427187e-03   1.1214318e-01   9.2996584e-02  -1.0264970e-02   4.1585618e-02  -3.0052214e-02  -9.3182870e-02  -7.9890525e-02  -1.4151501e-01  -1.4259400e-01  -1.3112354e-01  -8.3365334e-02  -1.2371814e-01   3.6482011e-03  -9.2843794e-02   1.3090190e-01   5.3349913e-02  -3.5187453e-02  -5.6092796e-02  -2.5932408e-01  -3.3888734e-01  -2.6412686e-01  -3.5800551e-01  -7.4091093e-02  -2.0137762e-01  -1.5977611e-01  -2.0367523e-01   3.2980207e-01   2.8132649e-01  -4.6352313e-02  -6.6906785e-02  -5.0854542e-02  -6.1411538e-02   2.2023720e-01   1.5272184e-01  -1.0823198e-01  -2.6202867e-01  -1.0983832e-01  -3.5921869e-01   3.5141227e-01   1.9947267e-01  -2.7875158e-01  -3.5076352e-01  -4.7573908e-01  -3.0122979e-01   1.2733164e-01  -1.6561899e-01   1.7007117e-01   1.2874358e-02   2.0675669e-01   8.2499075e-02   1.1546443e-01   7.8182698e-02   1.2888320e-01   2.4797213e-01   3.4683030e-01   2.5190358e-01  -2.2255507e-01   1.3890589e-01  -2.8162209e-01  -7.2284798e-02   1.5355949e-02   1.4675756e-01   1.7120426e-02  -2.9650621e-02   3.5152533e-01   3.4349041e-01   7.2143605e-01   1.0000000e+00   2.9981913e-01   2.4475290e-01   8.3271081e-02  -3.2049331e-01  -1.5185550e-01   3.3040962e-01   2.4872238e-01   2.8700453e-01   5.9714112e-01   7.4032268e-01
   3.6268884e-02   1.7297080e-01  -1.8089534e-01  -1.1514671e-01  -8.5862313e-02  -7.6811689e-02  -2.0873354e-01   1.4057700e-01  -7.6260898e-02  -1.1757602e-01  -1.5094631e-01  -7.4953067e-02  -2.6488071e-01  -1.7844567e-01  -1.5006492e-01  -2.4976200e-01   3.1764696e-02   1.2414261e-01   9.5652841e-02   5.7486036e-02  -4.3315169e-02   3.8200284e-03  -1.9290857e-01  -2.3070199e-01  -1.4477412e-01  -1.9047268e-01  -1.1128096e-01  -1.2635575e-01  -2.0693266e-01  -2.1167119e-01  -6.8692975e-02  -1.0332268e-01   6.9816558e-02  -2.6626455e-02   9.5246179e-02   3.1770682e-01   1.1141596e-01  -1.0426717e-01  -3.5706738e-01  -2.3604025e-01  -8.9917159e-03   1.0141212e-01   2.2401427e-01   1.5539974e-01   2.3149283e-01   2.9218706e-01   2.4067221e-01   1.4250743e-01   2.3371675e-01   2.7532973e-01   2.0763799e-01   2.1844095e-01   3.0312131e-01   1.3791439e-01  -8.6950231e-02  -1.3562437e-01  -1.6244608e-01   1.0634578e-01  -1.5858962e-01   1.2721208e-01  -9.7545738e-02   1.2476944e-01   3.2513456e-02   1.7960531e-01  -6.2801377e-02   1.5688216e-01   5.8207992e-02   1.3679439e-01  -1.3109726e-01   1.1668118e-02   2.4654373e-01   3.4112623e-01   1.4500131e-01   1.3124100e-01   6.1991942e-02   4.5120865e-02   4.3203626e-01   4.4204430e-01  -7.3867628e-02  -2.3551411e-02  -1.2890220e-01   1.2753905e-01   2.6496912e-01   6.0095019e-02  -3.6200610e-02  -3.6647754e-02  -2.7114324e-01  -4.3471182e-01  -2.3461555e-01  -2.4482038e-01   1.9823985e-01   1.1943378e-01   8.8821023e-02   1.1584251e-01  -5.0629328e-01  -2.3207451e-01  -1.6362832e-01  -2.4167204e-01   4.5376333e-01   3.4130622e-01   4.0356264e-01  -2.2153241e-01   4.5088871e-01  -1.1530712e-01   4.7716907e-01   2.9981913e-01   1.0000000e+00   3.7146077e-01  -2.8950690e-01  -4.6834854e-01  -2.2262453e-01   4.0521841e-01   1.9977282e-01   3.1985873e-01   4.4608147e-01   3.7046720e-01
   1.8045238e-01  -5.8948859e-02  -2.6752920e-01  -1.7600690e-01  -1.9561232e-01  -2.6109043e-01  -1.8889444e-01  -3.4444820e-02  -8.2159087e-02  -5.4819351e-02   6.8719018e-02  -1.1461621e-01  -4.4017384e-02  -1.9302624e-02  -4.7228970e-02   7.7531776e-03  -5.2432261e-02  -1.1179016e-01   1.6191154e-01  -1.3362234e-02  -2.3114653e-01  -1.6474391e-01  -1.6151502e-01  -2.7359200e-01  -1.0669312e-01  -1.7976154e-01  -2.8359385e-01  -3.0827434e-01  -8.1049739e-02  -2.3845266e-01  -1.5608139e-02   2.3964336e-02   4.8798327e-02  -7.9606591e-02   4.8529732e-02   2.3880732e-01  -9.7656191e-02  -4.2236095e-02  -5.8679891e-01  -1.1820773e-01  -1.3600244e-01   3.6075231e-02   1.2538929e-01   9.1136126e-02   1.3007407e-01   1.9390607e-01   1.7020205e-02   1.1171999e-02   1.4246159e-01   1.5257431e-01   8.7343619e-02   5.3519776e-02   1.0595583e-01  -2.4248131e-02  -2.4680053e-01  -2.3567114e-02   1.8373308e-01   2.2983626e-02   2.1054252e-01   2.1278224e-01   6.8801328e-02  -4.6667600e-02  -3.5930351e-02  -4.1502914e-02  -8.0156595e-02  -1.2466079e-02   2.7537527e-01   2.7310213e-01  -3.0557110e-02   5.9550951e-02   2.5014338e-01   2.6880640e-01   1.4243131e-01  -1.9056257e-02  -5.3870204e-02  -7.2019600e-02   4.0260136e-01   2.9724148e-01   1.3008632e-01  -4.7424987e-02  -2.8044868e-03  -9.9226995e-02   2.4832140e-01  -2.3524914e-02   1.0624350e-01  -5.3655193e-02  -2.6620196e-01  -1.5959366e-01  -1.5078835e-01  -2.8405957e-02  -1.1156416e-01  -3.0409012e-02  -1.1105435e-01   6.7539799e-02  -1.5115819e-01   9.3765729e-02  -4.1495140e-01  -6.0817641e-02  -1.5667850e-01   1.4437674e-01   2.3024413e-01   4.4325419e-01   1.9495851e-03   8.6833522e-02   2.6140271e-01   2.4475290e-01   3.7146077e-01   1.0000000e+00   4.5529092e-02  -4.2574554e-01  -4.5818937e-01   1.0939710e-01  -2.3283186e-02  -3.3816979e-02   1.7651438e-01   3.7744511e-01
  -2.0435657e-02  -8.5808183e-02   1.6404231e-01  -6.4555326e-02   3.1319361e-01   2.1810231e-01   2.2788574e-01  -5.2549129e-02   7.4143915e-03   7.5579901e-02   7.5310706e-02  -1.8423240e-02   3.4168972e-01   5.6916785e-02   2.0493168e-01   3.5332623e-01  -1.5312972e-01  -2.6068219e-01  -5.7317697e-02  -1.4463629e-01   2.4524428e-01   1.8904752e-01   2.0625824e-01   2.0995083e-01   2.1712712e-01   1.9681041e-01   2.5769784e-01   2.8459129e-01  -6.5698901e-02  -7.8695244e-02   1.7892316e-02   2.9797223e-02  -9.9596680e-02  -9.8468419e-02   5.9208895e-02  -7.7248805e-02   8.2749831e-02   3.0987699e-01  -3.1335640e-04   1.9786542e-01   1.2431126e-01   1.6155827e-01   1.9241616e-02   3.6757985e-02  -1.7733914e-01  -2.2613830e-01  -1.1465456e-01  -1.2549766e-01  -8.4868062e-02  -1.9846775e-01   1.4313319e-02  -1.8788968e-01  -5.6796214e-02  -7.8339741e-02  -1.7841160e-02   7.5676631e-02   3.3374001e-02  -8.3753633e-02  -1.9051511e-02  -2.6143242e-01   2.0859078e-01  -5.8406614e-02  -1.3551412e-01  -1.4686222e-01   5.2351418e-02   2.0626796e-02  -1.2215652e-01  -2.0017445e-01   3.6554194e-02  -6.5454517e-02   3.9615591e-01   1.0556402e-01  -1.2989627e-01  -2.4043515e-01  -3.3182386e-01  -3.1154832e-01   2.7955288e-02   3.8109820e-02  -5.6892524e-02  -6.3702158e-02  -1.9376438e-01   4.3962623e-02  -4.6074524e-02   5.3950141e-02   8.7284859e-02   4.0941315e-01  -1.0624988e-01   1.7489960e-02  -9.2353922e-02   7.9161121e-02   5.8924901e-02   9.8337552e-02   2.9124320e-01   2.8197874e-01   8.1304319e-01   8.7651556e-01   8.4644200e-02   5.7463954e-01  -1.5744781e-01  -1.4900433e-02  -2.8290500e-01   1.5110519e-01   1.1113805e-01   1.1421916e-01   1.1051771e-01   8.3271081e-02  -2.8950690e-01   4.5529092e-02   1.0000000e+00   4.2442427e-01   2.6101165e-02   2.5865013e-01   1.2954453e-01   1.9084911e-01   3.0792504e-01   7.1173532e-02
  -8.5249468e-02   4.5989645e-02   1.6871667e-01   2.8012195e-01   1.4799301e-01   8.0289030e-02   9.8557310e-02   9.6958140e-02   1.0069024e-01   1.2906996e-01  -1.3721640e-01   2.2010717e-01   2.0106167e-02   1.9249281e-01   1.0221134e-01   2.4255608e-01  -2.3981520e-02  -2.4837422e-02  -1.1097124e-01   2.0850023e-02   3.9154532e-02   1.5671180e-02   1.1455863e-01   2.9531946e-01   6.5818422e-02   1.0861106e-01   8.8628952e-02   1.1063824e-01   2.3056570e-01   3.5792146e-01   4.0393284e-02   7.2212464e-02   9.0094526e-02   2.2780347e-01  -5.0224215e-02  -2.6450422e-01   7.7359902e-02   1.9368116e-01   3.8887451e-01   1.5512766e-01   9.1858559e-02   3.0511130e-02  -1.5183424e-01  -1.2272878e-01  -1.8833663e-01  -2.3757268e-01  -2.9308092e-02  -1.0431617e-02  -1.8402294e-01  -2.5869997e-01  -1.7414828e-01  -1.7035811e-01  -1.6885937e-01  -4.3428696e-02   1.5757208e-01   1.7620314e-01   2.7686118e-02  -6.2688305e-02  -1.0288977e-01  -1.0087268e-01   4.1476936e-02   6.8396513e-03  -7.5252255e-02  -1.0371058e-01  -2.5019727e-02   6.7381228e-02  -1.0704334e-01  -1.1804041e-01   1.2925239e-01   7.1644566e-02  -4.3747566e-02  -1.1578126e-02  -1.1696129e-01   2.0016680e-02  -7.9349169e-02  -4.6602611e-03  -4.0499711e-01  -3.0616021e-01   7.5619700e-02   1.6889211e-01   1.9550822e-01   2.0914066e-01  -2.5537770e-01   2.9535084e-02  -6.7982821e-02   3.3783177e-01   1.7417544e-01   3.3263091e-01   9.2523347e-02   3.0822857e-01   1.8527052e-01   1.3003612e-01   2.7612437e-01   1.7533407e-01   6.7831188e-01   2.6480531e-01   5.7941388e-01   4.9114971e-01  -7.2188076e-02  -7.4632570e-02  -1.7258959e-01   4.6168463e-02  -5.5829761e-02  -7.8416103e-02  -4.6557461e-01  -3.2049331e-01  -4.6834854e-01  -4.2574554e-01   4.2442427e-01   1.0000000e+00   7.0341069e-01  -9.4137638e-02   1.4487792e-01   4.8292980e-02  -1.7408008e-01  -4.4142481e-01
  -1.3489930e-01   6.0036611e-02   2.0254252e-01   1.8364367e-01   1.4522918e-01   2.1815287e-01   1.7778283e-02   8.7895488e-02   1.6095311e-02   6.3950525e-03  -1.4749404e-01   1.7788301e-01  -8.8410383e-02   1.0685645e-01   2.5975442e-02   1.3718437e-01   4.7386269e-02   8.1697385e-02  -1.9796983e-01   3.7633428e-02   1.3383454e-01   1.5968071e-01   6.3489735e-02   2.0331502e-01   9.9715795e-02   1.1233842e-01   1.9281401e-01   1.7838475e-01   2.1089239e-01   3.6626026e-01  -9.3859931e-02  -1.6760056e-01   7.5117467e-02   1.0822149e-01  -1.5473169e-01  -2.8906858e-01   9.9319891e-02   1.4265956e-01   5.2458365e-01   2.9493685e-01   3.9329178e-02   1.0131984e-01   1.1426605e-01   1.1599564e-01  -5.7000257e-02   1.8817522e-02   3.0535417e-01   2.8721775e-01  -1.4395255e-02  -1.8162953e-02   3.7494919e-02   9.6366561e-02   1.2651656e-01   3.4571577e-01   3.7456291e-01   3.4783731e-01  -8.4167151e-02  -1.5800404e-01  -1.5191914e-01  -1.3178578e-01  -1.6149238e-01  -1.8187610e-02  -1.1035288e-02  -3.6013317e-02  -1.6416997e-01  -1.5106830e-01  -2.5329244e-01  -2.0543737e-01   4.9597506e-02   1.5619887e-02  -1.9550696e-01  -1.0066370e-01   1.6696111e-02   1.8121032e-01   9.1785374e-02   1.8834361e-01  -2.4289447e-01  -1.4906877e-01   6.3663100e-02   1.5274914e-01   9.0401086e-02   2.2054450e-01  -7.8850092e-02   1.8142905e-01  -2.7165453e-01   1.4920750e-01   2.2687329e-01   2.6994546e-01   1.2933167e-01   2.2173158e-01   1.0749614e-01   8.9141307e-02   1.5547178e-01   1.5221256e-01   2.7728333e-01  -1.3381813e-01   7.5772994e-01   4.2487466e-01   2.7956575e-01   2.1518155e-01  -1.6980198e-01  -1.2537371e-01   1.0208382e-01   7.3068603e-02  -2.4450987e-01  -1.5185550e-01  -2.2262453e-01  -4.5818937e-01   2.6101165e-02   7.0341069e-01   1.0000000e+00   2.2807535e-01   3.1576326e-01   1.9651888e-01  -3.2897286e-02  -3.5714516e-01
   2.5676211e-02   1.2403679e-01   8.6525837e-02  -7.3257280e-02   1.3407545e-01   1.8205415e-01   2.0036110e-02   1.8484803e-01  -2.2989509e-01  -1.4630071e-01  -6.0303583e-02  -6.5422536e-02  -5.4766052e-02  -1.5271359e-01  -1.2386562e-01  -4.0968072e-02   9.4335821e-02   4.2929546e-02  -5.5473547e-02   9.0057418e-02   2.2676805e-01   2.7645147e-01  -1.0321391e-01  -2.0439164e-02  -2.8189060e-02  -6.3854114e-02   2.4692000e-01   1.9222504e-01  -1.5782528e-01  -1.6316345e-01  -2.6922296e-01  -3.3728863e-01   7.6863642e-02  -8.7810791e-02  -1.2862208e-01   2.9804402e-03   8.5825796e-02   1.8220700e-01  -4.2395229e-02   2.6969586e-01  -3.5795297e-02   2.3053284e-01   4.4192458e-01   4.0150117e-01   1.8766221e-01   3.0916046e-01   4.6208330e-01   4.0720279e-01   3.0541779e-01   2.6640652e-01   4.2265821e-01   2.7151152e-01   5.2543872e-01   5.3372641e-01   2.3753372e-01   3.3573154e-01  -6.4635978e-02  -1.2754255e-01  -2.0991608e-01  -2.4350378e-01  -2.0909220e-01   2.6706018e-02   2.2226755e-02   6.5016757e-02  -2.6858992e-01  -1.1448799e-01  -2.8303378e-01  -2.2895221e-01  -7.1466755e-02  -1.2944130e-01   2.3436452e-01   8.5857929e-02   8.5593997e-02   4.4898216e-02  -1.6279808e-02   1.7642072e-02   3.0437165e-01   3.3216776e-01  -6.5901720e-02  -5.4613910e-02  -2.2175430e-01   1.8597392e-01   2.0263518e-01   2.9540642e-01  -2.0202477e-01   1.1477500e-01  -2.6134372e-01  -2.8775764e-01  -1.0475618e-01  -9.8678352e-02   2.9996262e-01   3.1117444e-01   3.5230506e-01   3.9805554e-01   7.0187718e-02   2.5359842e-01   1.8606474e-01   3.7846774e-01   6.5765139e-01   7.2136654e-01  -1.5692704e-01  -2.8848921e-01   4.4059096e-01   1.2874440e-01   5.6090610e-01   3.3040962e-01   4.0521841e-01   1.0939710e-01   2.5865013e-01  -9.4137638e-02   2.2807535e-01   1.0000000e+00   7.1286543e-01   5.9679993e-01   6.4037163e-01   2.7810292e-01
  -1.6261562e-01  -9.2116318e-02   6.9275156e-02   7.2734614e-02  -1.1323672e-02   8.3785467e-02  -1.2374577e-02   1.9961376e-01  -2.1332370e-01  -1.6950838e-01  -2.8124030e-01  -5.9963008e-02  -1.5440416e-01  -8.8962721e-02  -2.5502449e-01  -2.1177945e-01  -2.6322119e-02  -5.0897247e-02  -1.5886436e-01  -7.6432533e-02   1.0901895e-01   1.6202582e-01  -1.5309349e-02   2.2106061e-01   6.7020619e-02   1.5124627e-02   1.9110513e-01   1.4234896e-01  -3.0333239e-01  -2.7165507e-01  -2.1216099e-01  -2.6250286e-01   6.5158169e-03  -7.0979208e-02   3.1759898e-02   5.6537421e-02   1.6797136e-02   1.0545530e-01   4.9709641e-02   1.5091544e-01  -1.6695691e-01  -6.0166553e-03   4.8674453e-01   4.2324934e-01   4.2655523e-01   3.9000679e-01   4.9933429e-01   5.3519330e-01   4.0601654e-01   3.2460798e-01   4.7926324e-01   3.7344411e-01   5.7218898e-01   5.9088108e-01   3.2165918e-01   4.6780731e-01  -2.6749756e-01  -3.8234072e-01  -2.2978648e-01  -1.9300728e-01  -3.6209279e-01  -1.2882436e-01  -2.4512060e-01  -1.6352521e-01  -1.7151669e-01   5.2588648e-02  -1.1958415e-01   1.5045229e-02  -1.5899147e-01  -1.6930370e-01   5.4081077e-02  -7.3542037e-02  -1.3180613e-01  -1.1778065e-01  -6.5504186e-02  -5.2227659e-02  -3.1121947e-02  -4.3172161e-02  -1.1163437e-01  -1.4099316e-01  -2.1554055e-01  -6.7445951e-04  -2.0333640e-01  -4.6572138e-02  -2.2478382e-01   6.6239397e-02  -8.5535631e-02  -1.5358248e-01   2.6723583e-02   9.4621259e-02   5.5107854e-01   5.2793536e-01   5.8019747e-01   5.2304388e-01   1.0336787e-01   1.5027811e-01   2.1217353e-01   3.4884631e-01   5.9625762e-01   6.8173196e-01  -9.9492164e-03  -1.5602503e-01   4.1060817e-01   1.6209744e-01   2.7156468e-01   2.4872238e-01   1.9977282e-01  -2.3283186e-02   1.2954453e-01   1.4487792e-01   3.1576326e-01   7.1286543e-01   1.0000000e+00   6.1247916e-01   4.1847549e-01   1.5964808e-01
  -2.9621342e-02   8.8163345e-02   3.9967421e-02  -1.1975183e-02   1.4471202e-01   1.4490310e-01   1.0798013e-01   2.5896791e-01  -1.5734485e-02   9.2178273e-03  -7.9317169e-02   1.7904303e-01   1.2536393e-01   6.9061316e-02   9.8275343e-02   2.8178261e-02   1.2149590e-01   2.6353196e-02  -2.0562713e-01  -3.3141868e-02   2.1756744e-01   2.0785958e-01   6.0668495e-02   1.5342584e-01   5.3928482e-02   6.0751576e-03   2.5374051e-01   2.2411404e-01  -5.6484065e-02  -7.3122381e-02  -7.3419578e-02  -7.2698611e-02   2.8207513e-02   3.5205122e-02  -8.2779925e-02  -7.9574820e-02   1.1811357e-01   5.2580487e-02  -3.6469062e-02   5.9937556e-02   5.9743868e-02   2.2735734e-01   3.5342272e-01   2.8339478e-01   1.8181933e-01   2.4842966e-01   3.1504803e-01   2.4324230e-01   2.2064967e-01   2.1346540e-01   3.3053160e-01   2.8348867e-01   3.4372256e-01   3.8732875e-01   7.9018231e-02   1.8961130e-01  -1.4868026e-01  -2.2251075e-01  -4.0139013e-01  -2.8457678e-01  -1.2996271e-01   1.5566234e-01  -8.4271213e-02   1.0673110e-01  -5.9685998e-02   1.5236178e-01  -4.0531492e-01  -2.6650736e-01  -3.7375191e-01  -3.7032607e-01   1.5360423e-01   1.4860368e-01  -3.9500449e-02  -2.1891175e-02  -3.4003175e-02  -6.6384358e-02   9.9143844e-02   2.0223640e-01   8.4363494e-02   1.1201418e-01  -1.0800021e-01   2.4352147e-01  -4.5397884e-02   1.2605170e-01  -1.0700353e-01   2.9583726e-01  -2.4887264e-01  -1.8928706e-01  -1.6742385e-01   6.2940868e-02   4.7064325e-01   5.3001622e-01   6.6138346e-01   5.4872848e-01  -2.5933319e-02   1.2848896e-01   8.9260820e-02   3.3146892e-01   5.0550643e-01   6.1378000e-01   8.1208747e-02  -2.5481548e-01   7.1969976e-01   2.3342973e-01   4.2784508e-01   2.8700453e-01   3.1985873e-01  -3.3816979e-02   1.9084911e-01   4.8292980e-02   1.9651888e-01   5.9679993e-01   6.1247916e-01   1.0000000e+00   7.6460803e-01   1.4269132e-01
   3.6351076e-02   2.4069379e-02   1.2435120e-01  -6.9877524e-02   1.6560763e-01   2.3788543e-01   1.9060082e-01   1.7119457e-01  -1.6691981e-02  -2.2237759e-02  -4.6909984e-02   5.9471611e-02   1.6188855e-01  -6.6781925e-03   1.1324610e-01  -9.4112703e-03  -6.4532456e-02  -7.9825211e-02  -6.2784364e-02  -5.1211148e-03   2.5775422e-01   2.3869869e-01   1.3503060e-01   1.3443772e-01   9.3480406e-02   6.6993838e-02   2.4577304e-01   2.5941159e-01  -1.9337919e-01  -2.2430357e-01  -8.4311691e-02  -8.3160311e-02  -9.0934207e-02  -1.2045065e-01  -2.3958361e-03   8.7510564e-02   1.5929528e-01  -1.5068228e-02  -5.6014640e-02   2.8796002e-02   1.2172752e-01   2.3440704e-01   2.8083778e-01   2.1631110e-01   9.6117846e-02   1.5199524e-01   1.5543199e-01   7.1823830e-02   1.7983817e-01   1.4899306e-01   2.7690388e-01   1.8125672e-01   2.7769385e-01   2.0657870e-01  -1.3849265e-03   3.6352711e-03  -1.5494523e-01  -1.9363767e-01  -3.8826645e-01  -3.1951079e-01  -9.4082732e-02   1.2073113e-01  -5.8729363e-02   8.5927921e-02   1.7494482e-02   2.1978122e-01  -3.3258675e-01  -2.5914391e-01  -3.2391063e-01  -3.1693371e-01   3.2174956e-01   2.1108749e-01  -1.3229138e-02  -8.3325065e-02  -9.4313512e-02  -1.7393880e-01   3.1530528e-01   3.2175419e-01  -5.7020564e-02  -4.4714538e-02  -2.3848027e-01   1.5376225e-01   1.7224920e-01   8.0148639e-02   4.1285137e-02   2.9648731e-01  -2.3570196e-01  -2.5732415e-01  -2.3711750e-01  -4.1321672e-02   3.2439227e-01   4.4389506e-01   5.5805260e-01   4.3609926e-01  -3.5517652e-02   2.8373228e-01  -6.3928392e-02   2.3994399e-01   3.9380141e-01   4.9844653e-01   3.0558365e-02  -3.4420432e-01   6.7946971e-01   1.8006039e-01   7.8976266e-01   5.9714112e-01   4.4608147e-01   1.7651438e-01   3.0792504e-01  -1.7408008e-01  -3.2897286e-02   6.4037163e-01   4.1847549e-01   7.6460803e-01   1.0000000e+00   5.0299494e-01
  -1.6144883e-01  -4.5223588e-01   1.4288744e-01  -1.7429482e-01  -1.0143626e-01   3.8953308e-02   7.9029556e-02  -2.5853160e-01   1.1935962e-01   7.1409435e-02  -1.6673304e-01  -4.1184727e-01  -1.1613374e-01  -3.5281152e-01  -2.9330300e-01  -1.5660733e-01  -1.8925149e-01  -2.3331221e-01  -1.5730663e-02  -2.5123598e-01  -3.0526046e-02  -7.8335112e-02   1.6559365e-01   1.4552437e-01   1.2770369e-01   1.2094103e-01  -1.2359683e-01  -8.4964660e-02  -4.0858746e-01  -4.8560083e-01  -1.2363897e-01  -1.1706795e-01  -4.1430571e-01  -4.7749327e-01   2.0335158e-01   2.8758855e-01   3.9379607e-01  -1.9429490e-02   8.7648596e-03   2.4779587e-02  -6.6394601e-02  -9.3177989e-02  -6.3526914e-02  -1.3545139e-01  -4.6008788e-02  -9.7555879e-02  -2.5911620e-01  -2.2175671e-01  -4.9443282e-02  -1.6680166e-01  -4.0313728e-02  -2.1465649e-01  -6.5259765e-03  -1.1227442e-01  -1.8929461e-01  -9.9909855e-02  -2.3746416e-01  -3.3525242e-01  -2.7667338e-01  -2.5556163e-01  -1.8633915e-01  -2.5691991e-01  -1.0194819e-01  -2.4707705e-01   1.9737353e-01   1.6793938e-01   7.5091952e-02   8.1949273e-02  -5.4040921e-02   5.6511584e-02   1.5272904e-01   8.8002008e-03  -3.0528411e-01  -4.6624517e-01  -4.4082626e-01  -5.4574721e-01   2.7123077e-01   4.4057832e-02  -2.4436484e-01  -2.8251959e-01  -3.9261537e-01  -3.1307220e-01   1.0418359e-01  -1.9814262e-01   5.4619685e-02  -7.1520519e-02   1.2805795e-01   6.8545681e-03  -8.1114285e-02  -1.9019564e-02  -5.0640939e-03   2.2249196e-01   1.6729973e-01   1.3656147e-01  -2.5867122e-01   2.2892359e-01  -3.8414122e-01  -1.6489835e-01  -8.1216814e-02   7.7424332e-02  -7.3461398e-03  -6.3723485e-02   1.5105391e-01   1.6466956e-01   7.3194739e-01   7.4032268e-01   3.7046720e-01   3.7744511e-01   7.1173532e-02  -4.4142481e-01  -3.5714516e-01   2.7810292e-01   1.5964808e-01   1.4269132e-01   5.0299494e-01   1.0000000e+00
