# Supplementary material for: “I Know that You Know that I Know”: Neural Substrates Associated with Social Cognition Deficits in DM1 Patients
Source: PLoS One. 2016 Jun 3;11(6):e0156901. doi: 10.1371/journal.pone.0156901 (PMC4892543; doi:10.1371/journal.pone.0156901)
Supplement: S2 File — Adjacency matrices obtained by graph theory bases analysis illustrating the intra-nodal correlations in individual subjects (DM1 patients and controls) (ZIP) [file pone.0156901.s002.zip › Adjacency_matrices/sub_31.txt]

   1.0000000e+00   7.7111435e-01  -2.0452257e-01  -2.7866211e-01  -3.6922416e-01  -4.7375684e-01  -9.6204904e-02  -3.2029334e-01  -1.5104731e-01  -4.2185351e-01   6.8592389e-01   3.8810762e-01   3.9727584e-01   3.9955003e-01   1.0274325e-01  -1.4946160e-01   4.0482327e-01   3.7116414e-01   2.9717659e-01   3.2596530e-01   2.1431139e-02   4.0732207e-02  -1.7259681e-01  -2.1751858e-01   2.6418149e-02   1.4318841e-01   6.6048654e-02   1.2851348e-02   2.8226120e-01   1.6705158e-01  -4.1227442e-01  -3.5638212e-01  -1.2288714e-01  -3.4144700e-01  -4.2014662e-01  -3.7250210e-01   1.1033475e-01   1.0841059e-01   2.2329206e-01   3.8660051e-01   8.4151820e-02   1.4969494e-01   3.0648996e-01   3.4796037e-01  -3.1086774e-02   2.5042313e-01   2.6669206e-01   3.6264501e-01   1.7422444e-01   3.4281012e-01   3.7562160e-01   3.2872432e-01   6.1333756e-01   5.1949879e-01   5.1658226e-01   4.2652107e-01   7.5803106e-01   6.9677254e-01   2.6442836e-01   1.4958858e-01   3.0259588e-01  -5.3083303e-04   9.7251271e-02  -7.9306262e-02  -1.2412910e-01  -1.2721488e-01  -4.1016607e-01  -3.7672618e-01   6.2606220e-01   2.7764010e-01  -2.9045019e-01  -3.7212507e-01  -2.3632231e-01  -2.6757330e-01  -4.3198513e-01  -4.7664172e-01  -5.0028492e-01  -4.7131454e-01   2.2536080e-01   2.2612305e-01   3.6023028e-01   3.0128330e-01   2.8758028e-01   2.2671459e-01   5.0082563e-01   4.9709453e-01   1.6665060e-01   2.6428215e-01   4.0383917e-01   4.5779193e-01  -6.7724653e-01  -5.0569056e-01  -4.6007175e-01  -4.3423727e-01  -6.8767224e-02  -1.0640201e-01  -7.9325516e-02   7.9887680e-03  -3.1744481e-01  -3.4282051e-01  -3.8371274e-01  -1.4784333e-01  -3.0376308e-01  -3.5649782e-01  -5.1406445e-01  -5.7114688e-01  -4.3057496e-01  -2.6246620e-01  -2.0154357e-01  -8.6419731e-02  -4.1719546e-01  -5.5150239e-01  -3.3901144e-01  -3.9288460e-01  -5.2133919e-01  -6.0069089e-01
   7.7111435e-01   1.0000000e+00  -4.2743096e-01  -4.9782387e-01  -4.2287073e-01  -7.0210359e-01  -3.7186081e-01  -4.3694095e-01  -4.5584263e-01  -6.9439440e-01   6.6807438e-01   2.4421462e-01   2.6089374e-01   4.5331228e-01  -1.1007425e-01  -1.2421753e-01   6.2225881e-01   5.3357012e-01   4.6439481e-01   6.0998108e-01   7.3076079e-02   9.7693808e-02  -8.5676832e-02  -1.8935746e-01   2.2537898e-01   2.9957591e-01   1.9867808e-01  -3.8693451e-02   5.7930808e-01   4.1872201e-01  -2.5063542e-01  -2.5310401e-01  -9.6268558e-03  -1.9341402e-01  -2.8686049e-01  -2.5346512e-01   1.7590798e-01   2.3665532e-01   3.3381285e-01   4.7710881e-01   2.0209765e-01   3.7412105e-01   3.5092437e-01   4.7159754e-01  -5.3908560e-02   3.5978416e-01   3.2515465e-01   4.8428717e-01   9.1263408e-02   3.6730297e-01   4.0747956e-01   3.3078957e-01   6.3162453e-01   5.5694492e-01   5.4556612e-01   5.0351056e-01   7.6784747e-01   7.9279180e-01  -8.0018832e-02   2.7924526e-02  -6.2009990e-03  -1.5157759e-01   2.4206414e-01  -1.2811256e-01   2.1424891e-02  -2.7873782e-01  -4.2874802e-01  -2.0529522e-01   7.1500202e-01   4.4231504e-01  -5.0048059e-01  -5.6952260e-01  -2.2541669e-02  -5.5284617e-02  -3.3121287e-01  -2.9450768e-01  -5.8196834e-01  -5.6966546e-01   3.5160692e-01   4.2791897e-01   6.0516375e-01   5.8519650e-01   6.0601019e-01   4.9731658e-01   7.4865762e-01   7.7587711e-01   4.9383821e-01   4.8736244e-01   3.9493387e-01   4.2752303e-01  -7.1916872e-01  -6.9305820e-01  -6.2561891e-01  -6.5216706e-01  -1.2571736e-01  -1.8643764e-01   1.0216094e-01   2.2972435e-02  -2.6001031e-01  -4.5748024e-01  -5.7180575e-01  -4.8156885e-01  -4.4339719e-01  -4.9423955e-01  -5.7244114e-01  -7.0033846e-01  -6.2611972e-01  -4.5285014e-01  -2.9680783e-01  -1.0035957e-02  -1.9851765e-01  -6.8328720e-01  -5.6257906e-01  -4.9941606e-01  -5.5697401e-01  -6.3960979e-01
  -2.0452257e-01  -4.2743096e-01   1.0000000e+00   5.2305976e-01   2.0167372e-01   2.1488023e-01   7.5223927e-01   2.1713684e-01   2.6338892e-01   2.6242545e-01  -1.4992618e-01  -3.2126674e-01   1.4068965e-02  -3.6783287e-01   2.5625875e-01   7.0565442e-02  -4.0124822e-01  -3.8578978e-01   2.4666507e-02  -2.4852560e-01   5.3232731e-02  -2.8580826e-02   4.9048433e-01   2.9505925e-01   1.2250200e-01   2.5735325e-02   5.6540850e-02   1.5482246e-01  -3.4764595e-01  -3.9611413e-01   2.9242763e-01   2.1524258e-01   7.6944177e-02   2.8140848e-02   3.0849183e-01   1.6543286e-01  -1.8443729e-01  -1.3639864e-01  -2.8695787e-01  -2.5095443e-01  -2.4354751e-02  -2.2982654e-01  -2.2986735e-01  -3.2791044e-01  -1.4051606e-01  -3.1441453e-01  -2.6556786e-01  -3.4420978e-01  -1.4711959e-01  -1.9333529e-01  -1.4737641e-01  -8.7317712e-02  -2.1480653e-01  -1.6272850e-01  -2.2983862e-01  -2.4638596e-01  -4.1539167e-01  -4.0651959e-01   1.0962388e-01  -4.0919548e-02   6.2969190e-02  -1.7525291e-01  -3.3086895e-01  -3.2326849e-01   4.0574550e-01   2.0861149e-01   2.9907135e-01   5.1242012e-02  -2.8691264e-01  -3.0372002e-01   4.0902267e-01   4.2822066e-01   1.4647387e-02  -1.7612131e-02   2.3259762e-01   1.0832584e-01   3.3594395e-01   2.9996839e-01  -2.2135790e-01  -2.6295220e-01  -3.7832387e-01  -4.0543953e-01  -1.8528413e-01  -3.5597233e-01  -1.9988356e-01  -2.9232886e-01  -1.9883376e-01  -1.8476279e-01   1.0771845e-01   7.5042607e-02   2.2782262e-01   6.0488305e-01   3.7650379e-01   6.1024794e-01   8.9410785e-02   9.0930079e-02   3.6435776e-03   8.9850341e-02   7.3895875e-02   2.5970377e-01   2.5848548e-01   4.0535045e-01   2.7340642e-01   3.1439520e-01   2.7316313e-01   4.0718930e-01   3.3232776e-01   3.1997311e-01   1.7807219e-01   3.2545085e-02   8.9879038e-02   3.5024606e-01   3.7051133e-01   2.6504535e-01   2.9358657e-01   1.6088592e-01
  -2.7866211e-01  -4.9782387e-01   5.2305976e-01   1.0000000e+00   1.2219944e-01   5.8713361e-01   5.0263478e-01   7.5727615e-01   2.3455861e-01   5.7810224e-01  -3.6107189e-01   1.1244014e-02  -2.3188389e-01  -1.7404294e-01   5.8614278e-02   2.3836096e-01  -4.6078038e-01  -5.1582012e-01  -5.0417370e-02  -1.6281064e-01  -7.3602139e-02  -1.4670275e-01   1.3415121e-01   4.4849847e-01  -3.3144824e-01  -2.2051671e-01  -3.0888556e-01   2.1268651e-02  -3.6707057e-01  -3.5484984e-01   2.1913475e-01   3.1355798e-01   1.2080264e-01   3.1460812e-01   2.7940244e-01   2.3502919e-01  -2.1278946e-01  -3.4417294e-01  -3.5395322e-01  -3.1714456e-01  -9.3893946e-02  -2.8864676e-01  -2.0000114e-01  -2.9111608e-01   2.6259275e-02  -2.1432076e-01  -3.1043187e-01  -4.1679523e-01  -2.2705947e-01  -3.1775716e-01  -4.1278465e-01  -4.8604885e-01  -4.7678272e-01  -5.0750584e-01  -4.8978407e-01  -4.5719233e-01  -4.5836737e-01  -5.6377141e-01   1.4808190e-01   1.5152148e-02   1.6861382e-01   2.5769453e-01  -2.0006069e-01   6.3568453e-03   1.0177883e-02   4.4288450e-01   1.9319112e-01   1.6088664e-01  -5.2663887e-01  -4.9749500e-01   3.7801987e-01   3.6102202e-01   1.0916639e-01   2.5230701e-02   2.8799256e-01   2.4596493e-01   4.8741554e-01   4.7081428e-01  -2.1285273e-01  -3.5419618e-01  -3.8498329e-01  -4.6481942e-01  -3.9431354e-01  -3.1495636e-01  -4.9860555e-01  -4.3998730e-01  -4.0690133e-01  -3.3205514e-01  -1.7787117e-01   8.8520250e-02   3.6260212e-01   6.2912902e-01   6.2143609e-01   6.7623937e-01   9.0668473e-02   9.5662584e-02  -6.4297201e-02  -3.4342533e-02   3.8816057e-01   4.9718933e-01   5.5225025e-01   4.9370694e-01   5.6202588e-01   5.8360504e-01   4.5182648e-01   5.2977132e-01   5.9678694e-01   4.9267245e-01   3.0466731e-01  -6.3085200e-02   1.4703006e-01   5.9461256e-01   6.4840867e-01   4.7970765e-01   4.3101165e-01   3.2953633e-01
  -3.6922416e-01  -4.2287073e-01   2.0167372e-01   1.2219944e-01   1.0000000e+00   5.7087394e-01   8.3640323e-02   3.8310163e-02   6.9131943e-01   4.4253694e-01  -3.0677185e-01  -3.6837920e-01  -2.7917606e-01  -4.9797746e-01   6.3748995e-02  -1.8963036e-01  -2.1376604e-01  -1.9864044e-01  -2.9214682e-01  -2.8274627e-01   4.2826096e-01   2.3011792e-01  -1.4266917e-01  -2.3153565e-01   3.1871569e-01   3.1925349e-02   5.3533454e-01   3.5684115e-01  -2.4906683e-01  -2.2480657e-01   1.0397392e-02  -6.1871584e-02   3.7374956e-02   5.7640665e-03   1.7195058e-01   2.8558893e-01   3.1464000e-02   3.0468311e-02   8.4035119e-02  -5.5728502e-02  -2.7976192e-02  -8.6972115e-02  -1.5836925e-01  -8.8450278e-02   1.6927077e-02  -2.4628927e-03  -2.0695588e-02  -8.8972652e-02  -1.8272260e-02  -3.7352940e-02  -1.6763630e-02  -1.0551414e-01  -2.2109819e-02  -4.4228268e-02  -1.2068666e-01  -7.4113667e-02  -3.2838730e-01  -3.1054802e-01   1.0141927e-01   9.7192856e-02  -8.3264450e-02   7.7587927e-02  -2.7411725e-01  -1.2247247e-01  -8.4779567e-02   9.1239311e-02   3.9242085e-01   3.2388024e-01  -1.7990027e-01  -9.0608323e-03   2.3813980e-01   2.8440100e-01  -1.2606712e-01  -2.0068241e-02  -4.8962816e-02   5.9101790e-02   2.1295230e-01   2.0275423e-01  -1.8584059e-01  -1.0913745e-01  -3.2793754e-01  -2.2227884e-01  -1.8088743e-01  -1.1258663e-01  -2.0918054e-01  -3.0103336e-01  -2.1459564e-01  -2.0392330e-01  -2.8976832e-01  -3.3732161e-01   2.3148753e-01   2.0645423e-01   8.9188721e-02   1.6711670e-01   7.6935233e-02   4.5231964e-02  -1.1665134e-02  -1.0365705e-01   1.5117493e-01   1.2771176e-01   1.3210563e-01   2.1107168e-01   8.2656638e-02   6.7191602e-02   2.4939120e-01   1.7469872e-01   1.9751931e-01   9.0398442e-02   1.7360334e-01  -1.5201797e-02   1.0764541e-02   2.3607567e-01   1.1942215e-01   9.4734317e-02   1.9494321e-01   3.1838635e-01
  -4.7375684e-01  -7.0210359e-01   2.1488023e-01   5.8713361e-01   5.7087394e-01   1.0000000e+00   3.5881438e-01   6.0505934e-01   5.8908469e-01   8.4867365e-01  -4.9183256e-01  -4.4423707e-02  -2.8347842e-01  -3.9239003e-01   7.9471978e-02   1.8274005e-01  -5.5199582e-01  -5.0444779e-01  -3.3985486e-01  -4.0563039e-01  -5.3106562e-02  -4.5712672e-04  -5.8943917e-02   2.1216369e-01  -1.8109377e-01  -1.5865843e-01  -1.0834007e-01   2.7520283e-01  -4.5509365e-01  -3.3969861e-01   2.5854338e-02   8.8544417e-02  -1.2280667e-01   1.0078098e-01   2.7273466e-01   3.1618575e-01  -1.4950191e-01  -2.1392603e-01  -3.2877963e-01  -3.5316728e-01  -1.8183008e-01  -2.4828686e-01  -2.0046067e-01  -2.5872829e-01   8.3601036e-02  -1.5064132e-01  -2.4571998e-01  -3.8405441e-01  -1.4484939e-01  -2.4719004e-01  -3.6986593e-01  -4.1861153e-01  -4.3783303e-01  -4.3979449e-01  -5.1831288e-01  -4.6136448e-01  -5.5168511e-01  -6.1256784e-01   2.6493672e-01   8.5097847e-02   1.2272056e-01   3.9881069e-01  -3.6338531e-01   9.1687929e-03  -1.9182235e-01   4.0659151e-01   3.1739586e-01   2.2723706e-01  -5.8467020e-01  -4.7253614e-01   4.8187341e-01   5.0010090e-01   2.5763495e-02   4.7692285e-02   1.9466339e-01   2.2655900e-01   5.0978966e-01   5.0692933e-01  -3.0763661e-01  -3.9548705e-01  -5.6227737e-01  -5.7061506e-01  -5.4097513e-01  -3.2031924e-01  -5.7151208e-01  -5.7410023e-01  -5.5509917e-01  -4.0866482e-01  -4.0870410e-01  -2.1372584e-01   5.0722414e-01   5.6768499e-01   6.1183495e-01   5.8200327e-01   4.6384261e-02   7.3001370e-02  -2.4724382e-01  -1.7702963e-01   3.6901592e-01   4.9498226e-01   4.6986887e-01   3.8083531e-01   4.4887306e-01   4.2787146e-01   4.7936821e-01   5.3605197e-01   5.8193145e-01   3.4518659e-01   3.2077987e-01  -1.5887636e-01   1.6633332e-02   6.2459009e-01   5.8573540e-01   4.5755080e-01   4.4999445e-01   5.5877952e-01
  -9.6204904e-02  -3.7186081e-01   7.5223927e-01   5.0263478e-01   8.3640323e-02   3.5881438e-01   1.0000000e+00   4.7736116e-01   2.9080716e-01   3.5771669e-01   4.4775778e-02   9.8382576e-03   2.4395162e-01  -1.2097717e-01   3.3819628e-01   2.7301455e-01  -4.8796155e-01  -5.0333237e-01   7.6015330e-02  -2.2444236e-01  -1.2107402e-01  -5.3606764e-02   4.5256596e-01   3.7999049e-01  -9.2692954e-02  -3.9071488e-02  -1.2448952e-01   1.5936043e-01  -4.3924166e-01  -4.3547768e-01   1.5774637e-01   2.0399914e-01  -2.0840614e-02   3.1462400e-02   2.3754019e-01   1.3814327e-01  -1.2230283e-01  -3.9232028e-02  -2.9984184e-01  -1.9208405e-01  -2.4221896e-02  -1.1736345e-01  -3.3276161e-01  -4.5128827e-01  -3.3930637e-01  -4.8898122e-01  -4.2164051e-01  -4.4143257e-01  -3.3726771e-01  -3.7646138e-01  -2.8158331e-01  -1.7106696e-01  -2.0246552e-01  -1.1549546e-01  -2.3201659e-01  -2.3497946e-01  -5.0972171e-01  -5.0159420e-01   1.6144379e-01  -1.0167509e-01   2.7873307e-01   8.9330172e-02  -3.8232092e-01  -2.1454302e-01   4.2594772e-01   4.7138736e-01   3.0380325e-02  -1.1732459e-01  -3.4694637e-01  -4.8922397e-01   4.9709594e-01   4.9395975e-01   1.1046883e-01   1.2846482e-01   3.8495791e-01   3.0203770e-01   4.1247605e-01   3.9560220e-01  -4.2744252e-01  -3.8841783e-01  -5.2564707e-01  -4.6422053e-01  -1.7519841e-01  -2.7934829e-01  -1.9493456e-01  -2.6966762e-01  -2.3999863e-01  -1.1857434e-01   2.2568355e-01   2.3509791e-01   2.1032541e-01   7.2903333e-01   5.8385313e-01   7.5603938e-01  -9.2092798e-03   2.2603798e-02  -1.7376714e-02   1.4825677e-01   2.0448262e-01   4.2255410e-01   2.8402924e-01   4.1692435e-01   4.3211934e-01   4.1391466e-01   2.7535319e-01   4.1384991e-01   3.5516921e-01   3.6623944e-01   7.3211010e-02  -5.7444843e-02   3.1958229e-02   4.3209857e-01   5.6002014e-01   3.9479487e-01   3.3001092e-01   9.8787088e-02
  -3.2029334e-01  -4.3694095e-01   2.1713684e-01   7.5727615e-01   3.8310163e-02   6.0505934e-01   4.7736116e-01   1.0000000e+00   1.6865300e-01   5.2334713e-01  -2.4996292e-01   3.1225619e-01  -9.1781199e-02   1.4370203e-01  -3.8247030e-02   2.6709906e-01  -3.5253539e-01  -3.6259528e-01  -7.0712636e-02  -1.6337380e-01  -2.5302443e-01  -2.2682567e-01   8.8006322e-02   4.3337032e-01  -4.5354398e-01  -3.0134428e-01  -4.3953769e-01  -7.4087177e-02  -2.9123849e-01  -1.7731049e-01   1.7331809e-01   3.6244010e-01   1.1717058e-01   4.2549490e-01   2.2411864e-01   2.7249092e-01  -1.2980660e-01  -2.4177258e-01  -3.1647409e-01  -2.7196971e-01   3.6805673e-02  -9.6333389e-02  -2.9688737e-01  -3.8908776e-01  -9.4437116e-02  -3.3127243e-01  -4.4559146e-01  -4.8943882e-01  -3.5331448e-01  -4.9767211e-01  -5.2300815e-01  -5.7979967e-01  -5.2059629e-01  -5.0653065e-01  -5.1581791e-01  -4.7383488e-01  -5.0208115e-01  -6.0302928e-01   6.8424190e-02  -1.0261453e-01   1.9064870e-01   4.0628001e-01  -1.4343209e-01   1.9607334e-01  -9.9494360e-02   4.6883204e-01  -9.6527793e-03   9.8948876e-02  -5.8967716e-01  -5.3876362e-01   3.6493735e-01   3.1114172e-01   2.4953360e-01   2.3884182e-01   4.1089603e-01   4.3333261e-01   4.6887844e-01   4.7574655e-01  -2.8181586e-01  -3.5473483e-01  -3.7501876e-01  -3.8005878e-01  -4.0129795e-01  -2.7281421e-01  -5.2022263e-01  -4.6244750e-01  -3.9029190e-01  -3.5948819e-01  -1.8076904e-01  -1.2919525e-02   4.0462430e-01   6.3454839e-01   7.6175819e-01   6.7691296e-01   1.3859797e-02   2.5761353e-02  -4.7869241e-02   1.4991555e-03   4.8425271e-01   5.7867698e-01   5.5858691e-01   4.0080908e-01   6.0813062e-01   6.6468137e-01   5.0765855e-01   5.9324194e-01   6.2694008e-01   4.5814006e-01   2.0164200e-01  -7.9930158e-02   2.2462493e-01   6.4665886e-01   7.2144934e-01   5.9570744e-01   5.1766233e-01   3.7922971e-01
  -1.5104731e-01  -4.5584263e-01   2.6338892e-01   2.3455861e-01   6.9131943e-01   5.8908469e-01   2.9080716e-01   1.6865300e-01   1.0000000e+00   7.1890137e-01  -1.3781237e-01  -6.2025311e-02  -1.2196036e-02  -3.4422424e-01   5.0268425e-01   9.8401736e-02  -3.5990869e-01  -4.0804983e-01  -2.9106095e-01  -3.9095988e-01   2.1863791e-01   2.4681566e-01  -1.7973354e-01  -2.4654901e-01   8.3821225e-02  -6.1872260e-02   1.8679971e-01   2.1683793e-01  -3.0117110e-01  -3.5021954e-01  -9.0837618e-02  -8.3723295e-02  -1.5349475e-01  -1.6407433e-01  -1.7474002e-02   4.3490309e-02   1.0702067e-01   8.2180117e-02  -6.7268564e-02  -8.8902791e-02  -1.6245657e-02  -4.7186277e-02  -1.2304135e-01  -1.0655366e-01  -3.1040014e-03  -5.1620600e-02  -1.5731674e-02  -1.4093842e-01  -4.6231383e-03  -9.6516036e-02   4.1702557e-03  -8.6894551e-02  -2.4233146e-02  -3.8484386e-02  -1.4013194e-01  -1.4320449e-01  -3.6081446e-01  -3.7610104e-01   3.2005321e-01   6.2442621e-02   1.8859314e-01   2.0680531e-01  -2.7064394e-01  -1.0730740e-01  -1.1456231e-01   2.2062420e-01   2.4677551e-01   7.5410657e-02  -2.3761912e-01  -2.6160065e-01   4.2956837e-01   4.1323805e-01  -1.5298360e-01  -1.0515148e-01  -2.2488466e-02  -2.8474713e-02   2.8931634e-01   3.0027096e-01  -2.0360281e-01  -2.7044219e-01  -3.5631748e-01  -3.6450092e-01  -3.1648118e-01  -1.5164347e-01  -3.0034218e-01  -3.7266209e-01  -4.9378829e-01  -3.9997610e-01  -3.0972099e-01  -2.6227597e-01   2.1690674e-01   3.0334917e-01   1.8646516e-01   3.3278906e-01   1.0044092e-01   8.8100273e-02  -6.5970943e-02  -9.4990512e-02   1.2873165e-01   1.7154951e-01   2.0957294e-01   3.6423184e-01   1.3186581e-01   1.4657756e-01   1.7394687e-01   2.0846110e-01   3.1659011e-01   1.7925086e-01   2.9191611e-01  -8.1695237e-02  -5.7841800e-02   3.1455387e-01   2.1161557e-01   1.0390431e-01   9.6876406e-02   2.9280259e-01
  -4.2185351e-01  -6.9439440e-01   2.6242545e-01   5.7810224e-01   4.4253694e-01   8.4867365e-01   3.5771669e-01   5.2334713e-01   7.1890137e-01   1.0000000e+00  -4.2144063e-01  -3.4124712e-03  -2.4288768e-01  -3.9033885e-01   3.3275908e-01   3.9301748e-01  -5.2035768e-01  -5.9300084e-01  -2.7603322e-01  -3.8659516e-01  -5.4964622e-02   1.0283912e-01  -3.5638456e-02   1.9406635e-01  -1.9577699e-01  -1.6915325e-01  -1.8890697e-01   1.6630041e-01  -3.4902733e-01  -3.5697845e-01   1.5030217e-01   1.9137801e-01  -6.2583324e-02   1.2411739e-01   2.2478125e-01   1.9281737e-01  -1.3411444e-01  -1.3371149e-01  -3.6692336e-01  -3.1438869e-01  -1.4675605e-01  -2.3520974e-01  -1.7492619e-01  -2.3215162e-01   6.7306916e-02  -1.7734928e-01  -1.5814612e-01  -3.1272776e-01  -1.2735714e-01  -2.7576197e-01  -3.0335623e-01  -3.3748570e-01  -4.1201703e-01  -4.1337911e-01  -4.7315987e-01  -4.3221586e-01  -5.5495256e-01  -6.1749544e-01   1.8318591e-01  -2.9583829e-02   6.3224166e-02   3.1368901e-01  -3.7673909e-01  -3.6414255e-02  -1.1500038e-01   4.0809217e-01   2.4742683e-01   1.2992277e-01  -4.9543877e-01  -4.5033105e-01   5.1074916e-01   4.9670712e-01   1.1244007e-02  -1.6638206e-02   1.5033680e-01   1.4380374e-01   4.7688297e-01   4.7855054e-01  -2.2645743e-01  -3.6764654e-01  -4.5147355e-01  -5.0454107e-01  -4.9764252e-01  -2.4995336e-01  -5.5278852e-01  -5.3903966e-01  -6.2565740e-01  -4.5262987e-01  -4.1096098e-01  -1.9000120e-01   5.0215441e-01   5.3701597e-01   5.5268225e-01   5.8191632e-01   1.4144877e-01   1.9105618e-01  -1.2281249e-01  -6.1483963e-02   2.8255617e-01   4.2104383e-01   4.4045781e-01   4.3402109e-01   4.2260430e-01   4.5618384e-01   4.2142336e-01   4.8174090e-01   5.3700443e-01   3.3407234e-01   4.1527021e-01  -7.6864004e-02   6.2287144e-02   5.9303997e-01   4.8452306e-01   3.7594086e-01   3.7319597e-01   4.8859257e-01
   6.8592389e-01   6.6807438e-01  -1.4992618e-01  -3.6107189e-01  -3.0677185e-01  -4.9183256e-01   4.4775778e-02  -2.4996292e-01  -1.3781237e-01  -4.2144063e-01   1.0000000e+00   4.1036334e-01   7.7883125e-01   5.2604959e-01   3.5535596e-01   1.0575841e-01   4.7300963e-01   2.8580849e-01   4.8580840e-01   4.0936707e-01   5.0965330e-02   1.7148695e-01   1.2800776e-01  -8.0652553e-02   1.8230877e-01   2.4474365e-01   2.0306690e-01   1.3547435e-01   3.8399811e-01   1.9694950e-01  -2.1587180e-01  -1.9163910e-01  -2.0203322e-02  -2.4553003e-01  -2.8890840e-01  -3.0935559e-01   1.2067224e-01   2.2072384e-01   2.1217830e-01   3.9858447e-01   1.6620694e-01   3.1420820e-01   2.2278026e-02   1.4679264e-01  -3.5258126e-01  -1.4220695e-04   4.8787051e-02   2.2169463e-01  -1.2751361e-01   1.3569707e-01   2.0633610e-01   2.7120925e-01   4.6425086e-01   4.1719192e-01   3.5102761e-01   3.4397455e-01   4.0045497e-01   4.4206050e-01  -7.6583125e-02  -9.3205194e-04   2.1257971e-01  -1.0700817e-01   1.8461337e-01  -8.2444452e-02   2.3143877e-01   2.9328258e-02  -3.8133026e-01  -2.3528781e-01   5.5545557e-01   2.0736754e-01  -3.0614382e-01  -3.0883074e-01  -8.5194735e-02  -2.9065831e-02  -2.4649310e-01  -2.5135331e-01  -4.9548717e-01  -4.8232913e-01   1.0470106e-01   1.8990933e-01   4.1543940e-01   3.7954160e-01   5.1868414e-01   3.2732025e-01   6.3346755e-01   5.8445201e-01   3.3474382e-01   4.2236641e-01   4.8182560e-01   3.8088811e-01  -5.6109300e-01  -3.8120967e-01  -2.9819724e-01  -3.1374825e-01  -6.2207403e-02  -7.9697503e-02   1.2528212e-01   1.6552624e-01  -4.3029624e-01  -4.5310682e-01  -4.1326269e-01  -2.2241765e-01  -3.1587626e-01  -3.0867164e-01  -5.2987291e-01  -5.4084593e-01  -5.2982530e-01  -3.2579749e-01  -2.3786365e-01   8.7784737e-02  -1.8389009e-01  -5.0198266e-01  -3.6997360e-01  -3.6311127e-01  -4.5430794e-01  -6.1095117e-01
   3.8810762e-01   2.4421462e-01  -3.2126674e-01   1.1244014e-02  -3.6837920e-01  -4.4423707e-02   9.8382576e-03   3.1225619e-01  -6.2025311e-02  -3.4124712e-03   4.1036334e-01   1.0000000e+00   4.8589342e-01   7.0728646e-01   1.2448452e-01   7.7482455e-02   2.0034100e-01   1.5922654e-01  -7.2511945e-02  -3.2662802e-02  -2.2740813e-01  -7.3534849e-02  -2.5985828e-01  -8.4017652e-02  -3.2988696e-01  -1.4017398e-01  -2.9960428e-01  -9.3566606e-02   1.9688132e-01   2.1455741e-01  -2.3263988e-01  -7.6020983e-02  -8.1614788e-02  -3.4935771e-02  -3.2562722e-01  -2.9800592e-01   4.6227148e-02   2.8825239e-02   5.8368829e-02   1.8706118e-01   5.6973465e-02   1.1077193e-01  -8.3260414e-03   8.4516993e-02  -6.5843403e-02   1.4464653e-02  -1.1642082e-01  -4.7748600e-04  -5.9422902e-03  -3.9498169e-02  -3.0494212e-02  -4.4562163e-02   1.1328954e-01   1.1050960e-02   4.5347021e-02   2.7978664e-02   2.2015555e-01   1.5338957e-01   2.5348304e-01   1.9083087e-01   4.2738375e-01   5.4354563e-01   1.6632418e-01   3.6293055e-01  -3.1956908e-01   1.8160645e-01  -2.4913808e-01  -2.1337857e-01   6.9098546e-02   9.2255649e-03  -1.9546154e-01  -2.2742272e-01  -6.9135371e-02  -9.8110268e-02  -1.0453130e-01  -6.5234376e-02  -2.0951805e-01  -1.9999065e-01   1.0459418e-01   3.6283057e-02   1.7535362e-01   5.0833457e-02  -1.3920601e-01   2.4744733e-03  -2.1265654e-02  -2.1787752e-02  -1.7430640e-01  -1.2254615e-01   9.0483829e-02   1.2787334e-01  -2.0709699e-01  -1.6193791e-01  -2.6289222e-02  -1.3634798e-01  -1.4048148e-02   1.5919404e-02  -1.0767479e-01   7.8879365e-03  -1.1843225e-01  -1.2092188e-01  -1.0795910e-01  -5.4244852e-02  -1.0404752e-01   6.1129817e-02  -1.8051386e-01  -4.3467932e-02  -8.4620756e-02  -9.4522343e-02   1.2981818e-03  -3.8201259e-02  -1.1138262e-01  -1.1426656e-01  -3.0337357e-04   4.9988783e-02  -6.8144035e-02  -1.4308688e-01
   3.9727584e-01   2.6089374e-01   1.4068965e-02  -2.3188389e-01  -2.7917606e-01  -2.8347842e-01   2.4395162e-01  -9.1781199e-02  -1.2196036e-02  -2.4288768e-01   7.7883125e-01   4.8589342e-01   1.0000000e+00   4.9697768e-01   5.0994213e-01   1.5578061e-01   2.7132011e-01   1.8497182e-01   2.0056620e-01   1.2017270e-01  -7.3052300e-02   8.0078712e-02   1.0329983e-01  -9.1835929e-02  -6.4894908e-03   5.6642701e-02  -6.1542861e-03   4.3764586e-02   2.0293009e-01   1.3606769e-01  -1.5404868e-01  -1.2515521e-01  -6.0149104e-02  -2.2320297e-01  -2.9607788e-01  -3.8088101e-01   5.5098570e-02   9.3658838e-02   5.8634137e-02   1.7540183e-01   7.3327161e-02   1.6790459e-01  -2.0643758e-01  -8.6055199e-02  -3.6439760e-01  -2.0787525e-01  -1.5857911e-01  -4.6210227e-02  -1.6276197e-01  -3.1713091e-02   5.8276909e-02   1.5874451e-01   2.2242678e-01   2.1788951e-01   1.3738561e-01   1.2931946e-01   1.1528849e-01   1.6971670e-01   1.8235220e-02   8.7282085e-02   4.0727412e-01   7.8207136e-02   3.3715380e-01   2.5033179e-01   1.9470171e-01   9.9776576e-02  -2.5628742e-01  -3.3726081e-01   2.8241420e-01   5.2254432e-02  -1.7285637e-01  -1.1785695e-01  -5.9750165e-02  -3.6359598e-02  -1.2077426e-01  -1.7858821e-01  -3.0857026e-01  -2.8855988e-01   1.0403845e-01   1.1569976e-01   2.7463949e-01   1.9594289e-01   2.0224734e-01   6.7868513e-02   2.8469172e-01   2.2007478e-01   8.2968674e-02   1.3913235e-01   3.5241373e-01   1.6718526e-01  -3.2522695e-01  -1.0841092e-01  -1.0973735e-01  -8.9519520e-02   7.5841759e-02   6.0339352e-02  -2.0052006e-03   1.2427653e-01  -4.3217809e-01  -3.6640640e-01  -2.5393627e-01  -4.6957263e-02  -2.1879132e-01  -1.4345668e-01  -3.6480084e-01  -2.4871142e-01  -3.5124658e-01  -1.6817114e-01  -7.4510536e-02   9.9839442e-02  -1.6559029e-01  -2.7159926e-01  -1.5566348e-01  -1.1622741e-01  -2.1542187e-01  -3.7934130e-01
   3.9955003e-01   4.5331228e-01  -3.6783287e-01  -1.7404294e-01  -4.9797746e-01  -3.9239003e-01  -1.2097717e-01   1.4370203e-01  -3.4422424e-01  -3.9033885e-01   5.2604959e-01   7.0728646e-01   4.9697768e-01   1.0000000e+00   3.2607133e-02   9.8226714e-02   2.8629187e-01   3.4355485e-01   8.4392722e-02   1.4957112e-01   2.1410447e-03   1.4678700e-01   8.5298240e-02   1.0375872e-01  -2.1194610e-02   1.6166998e-01  -5.0297009e-02   1.7391377e-03   2.1887707e-01   2.6231286e-01   7.4052993e-03   1.4251068e-01   1.1854169e-01   5.8922276e-02  -1.3438638e-01  -7.1362660e-02   2.4395927e-01   1.8418042e-01   2.7774128e-01   3.2632004e-01   2.3743183e-01   3.2157894e-01  -8.7256467e-02  -7.2161089e-03  -2.0090276e-01  -1.0399267e-02  -9.7900806e-02   8.6381277e-02  -8.6105766e-02  -4.6751558e-02   4.8925831e-02   9.2130064e-03   2.2212090e-01   1.5538323e-01   2.0546527e-01   2.1884029e-01   3.2271804e-01   3.2030436e-01  -1.1742035e-01  -9.6277210e-03   1.9405390e-01   1.5789309e-01   3.4314868e-01   3.6703467e-01  -7.8710079e-02  -6.3942920e-02  -2.9480946e-01  -7.4748598e-02   1.6910845e-01   1.4893236e-01  -1.6648936e-01  -2.4347029e-01  -7.0535199e-03   6.6630277e-02  -9.7746503e-02  -2.5098431e-02  -3.0971052e-01  -2.7835467e-01  -2.7144321e-02   1.3013729e-01   2.1980916e-01   2.8787822e-01   2.3793382e-01   2.0821352e-01   2.9708440e-01   3.3729997e-01   2.6479932e-01   2.4504600e-01   2.7177409e-01   2.2801192e-01  -3.3366175e-01  -2.2858606e-01  -1.3593919e-01  -2.7487597e-01  -3.0002071e-01  -2.8497937e-01   7.9175005e-03   1.1965222e-02  -1.2375320e-01  -1.6126789e-01  -2.4362161e-01  -2.5077544e-01  -2.4286754e-01  -1.6009517e-01  -3.3798981e-01  -2.9990708e-01  -2.9934647e-01  -2.8753115e-01  -4.0630492e-01  -7.9542211e-02   1.2402138e-02  -2.9268374e-01  -2.3074182e-01  -2.4011296e-01  -3.0015345e-01  -4.0599080e-01
   1.0274325e-01  -1.1007425e-01   2.5625875e-01   5.8614278e-02   6.3748995e-02   7.9471978e-02   3.3819628e-01  -3.8247030e-02   5.0268425e-01   3.3275908e-01   3.5535596e-01   1.2448452e-01   5.0994213e-01   3.2607133e-02   1.0000000e+00   5.9053725e-01  -1.2027838e-01  -3.5862326e-01   1.9442232e-01   4.2929538e-02   1.5178991e-01   4.4367771e-01   1.7848084e-01  -3.6704593e-03   5.0155131e-02   4.5263283e-02   1.0289814e-01   3.0001929e-01  -8.8758012e-03  -1.5626933e-01   1.1267285e-01   1.0591327e-01  -2.3213654e-02  -1.2027046e-01  -7.2310066e-02  -1.4241295e-01   1.3510510e-01   1.7926083e-01  -1.2698755e-02   9.6315049e-02   8.1329776e-02   1.4355643e-01  -2.0585505e-01  -1.1917568e-01  -2.9011621e-01  -2.1282165e-01  -6.9253498e-02  -1.0081544e-01  -2.4588437e-01  -1.6925049e-01  -6.0794726e-02  -8.4300885e-03   6.1359240e-02   5.5881863e-02   1.4463043e-03  -1.5045574e-02  -2.6510108e-01  -2.2210284e-01  -1.5592823e-02  -9.8015554e-02   2.1650057e-01  -1.2689487e-02  -6.3530352e-02  -9.6870160e-02   2.8816786e-01   2.9398487e-01  -1.1063056e-01  -1.7669075e-01   9.6035446e-02  -1.5339495e-01   3.0922725e-01   2.8256609e-01  -8.0769171e-03   4.1965611e-03   6.5104705e-02  -6.2701066e-02   6.9922866e-02   9.2425882e-02  -6.8989167e-02  -7.2264574e-02  -1.0425944e-03  -6.4274232e-03   1.5700192e-01   1.5243709e-01   6.2808268e-02   4.0204183e-02  -1.6834542e-01   1.3435044e-02   1.8359618e-01   1.4290845e-01  -6.5074802e-02   1.6176353e-01   5.9145246e-02   2.4379194e-01   1.5012882e-01   1.1014188e-01   9.6993114e-02   1.4751551e-01  -7.1685361e-02  -1.6460440e-02   4.7157375e-02   3.0078633e-01   2.3837545e-02   8.0026144e-02  -9.9949959e-02  -2.5501442e-02  -6.8009566e-03   6.3492205e-02   1.6204408e-01  -6.2523207e-02  -7.4035157e-02   1.6834248e-01   5.4851119e-02   1.8436499e-02  -8.3433112e-02  -8.3275198e-02
  -1.4946160e-01  -1.2421753e-01   7.0565442e-02   2.3836096e-01  -1.8963036e-01   1.8274005e-01   2.7301455e-01   2.6709906e-01   9.8401736e-02   3.9301748e-01   1.0575841e-01   7.7482455e-02   1.5578061e-01   9.8226714e-02   5.9053725e-01   1.0000000e+00  -1.3438670e-01  -3.4559200e-01   3.4692027e-01   2.7368894e-01  -8.5485940e-02   4.1000577e-01   4.0641555e-01   5.2476461e-01  -9.0198750e-02   7.1950973e-02  -1.5560036e-01   1.8947873e-01   1.6407385e-01   9.6359203e-02   4.3745952e-01   5.0960118e-01   2.2975645e-01   3.5133527e-01   3.0659292e-01   2.0286774e-01   1.0606666e-01   1.7665137e-01  -1.5369914e-01   6.1164456e-02   2.4531008e-01   2.7017451e-01  -2.3398614e-01  -1.9119642e-01  -3.2838422e-01  -2.8354797e-01  -1.8743673e-01  -1.8927209e-01  -4.7109078e-01  -3.8247441e-01  -3.1202893e-01  -2.9511688e-01  -2.0953399e-01  -1.9394285e-01  -2.4045350e-01  -1.7725169e-01  -3.6860414e-01  -3.2402801e-01  -3.1269896e-01  -3.8160484e-01  -2.2173540e-02  -5.7227543e-02  -1.0549140e-01  -1.1405348e-01   3.4101161e-01   3.0642197e-01  -1.9402757e-01   1.3295115e-02  -1.2739711e-01  -2.9094004e-01   3.1170917e-01   2.1305458e-01   3.0034372e-01   2.5310980e-01   2.8090738e-01   2.1990566e-01   2.1824663e-01   2.3379461e-01  -9.9570519e-02  -2.4619424e-02   3.2365830e-02   8.8093449e-02   2.2942232e-01   3.9232519e-01   7.7133783e-03   1.5457449e-01  -5.8351405e-02   1.7201256e-01   3.0576009e-02   2.0835784e-01   8.1161950e-02   3.1779247e-01   3.4995135e-01   4.1385630e-01   1.1524672e-02   4.2876806e-02   1.0620319e-01   1.2500323e-01   1.8156751e-01   1.8860671e-01   1.6144953e-01   2.4303798e-01   1.8693490e-01   2.9531357e-01   8.7736825e-02   9.4632307e-02   1.4313754e-01   1.0137396e-01   1.3201543e-01  -8.3320988e-02   8.7686180e-02   3.4197515e-01   2.1733117e-01   1.7722911e-01   1.0250593e-01   3.3392157e-02
   4.0482327e-01   6.2225881e-01  -4.0124822e-01  -4.6078038e-01  -2.1376604e-01  -5.5199582e-01  -4.8796155e-01  -3.5253539e-01  -3.5990869e-01  -5.2035768e-01   4.7300963e-01   2.0034100e-01   2.7132011e-01   2.8629187e-01  -1.2027838e-01  -1.3438670e-01   1.0000000e+00   7.8931851e-01   3.2098994e-01   5.6311351e-01   1.3749049e-01   6.8247216e-02  -2.6932681e-01  -3.2210977e-01   8.4993239e-02   8.0407302e-02   1.2301352e-01  -1.0019538e-01   7.8835220e-01   7.7780114e-01  -6.1200324e-02  -6.7199221e-02   2.3826619e-01   9.3837833e-02  -2.6402847e-01  -2.5242103e-01   2.6238938e-02   6.4146875e-02   2.1860115e-01   2.5956888e-01   1.8480330e-01   2.6299354e-01   1.4596290e-01   3.0860109e-01  -1.2224794e-01   1.3096066e-01   9.6709422e-02   2.4104397e-01  -4.4156786e-02   7.0971486e-02   1.0907875e-01   1.0849549e-01   2.0677193e-01   2.0631971e-01   1.7631578e-01   1.6307431e-01   5.4237997e-01   5.1271766e-01  -3.0238221e-01  -2.0561904e-01  -1.0924763e-01  -2.3515233e-01   3.4113005e-01   1.3788631e-01  -1.1255329e-01  -2.8504277e-01  -3.2812182e-01  -1.9542735e-01   6.9886861e-01   5.6933029e-01  -5.1008798e-01  -5.6508681e-01   6.8200031e-02   9.5860208e-02  -2.9822150e-01  -1.9887189e-01  -5.0873764e-01  -4.9044278e-01   7.0298654e-01   7.2166093e-01   8.0374640e-01   7.9704387e-01   3.0587688e-01   2.8813327e-01   3.5502782e-01   4.0947360e-01   2.1698056e-01   7.3576676e-02   7.0969165e-02  -9.9771373e-02  -3.8615764e-01  -6.3822547e-01  -4.5308855e-01  -5.7547157e-01   3.3247642e-01   2.8092881e-01   3.5334513e-01   2.7180208e-01  -4.6073143e-01  -5.3030622e-01  -4.3142038e-01  -3.7124298e-01  -3.8834929e-01  -2.6952117e-01  -3.0857622e-01  -4.2200835e-01  -5.0389820e-01  -4.1282713e-01   9.0934796e-02   4.2429250e-01   7.3504647e-02  -4.4844991e-01  -4.9689716e-01  -2.1595897e-01  -1.7837262e-01  -3.4981580e-01
   3.7116414e-01   5.3357012e-01  -3.8578978e-01  -5.1582012e-01  -1.9864044e-01  -5.0444779e-01  -5.0333237e-01  -3.6259528e-01  -4.0804983e-01  -5.9300084e-01   2.8580849e-01   1.5922654e-01   1.8497182e-01   3.4355485e-01  -3.5862326e-01  -3.4559200e-01   7.8931851e-01   1.0000000e+00   5.0405061e-02   3.4516762e-01   1.1363966e-01   1.6692047e-02  -2.3344006e-01  -3.0455633e-01   1.4080548e-01   1.1729352e-01   1.4722736e-01  -1.1368238e-01   6.2909481e-01   7.9901411e-01  -1.6266875e-01  -1.8280460e-01   1.8688521e-01   2.7168858e-02  -2.4621035e-01  -2.2768978e-01   1.6427946e-01   9.7281598e-02   3.7514322e-01   3.3895423e-01   2.6669755e-01   3.0331942e-01   1.7972352e-01   3.1698986e-01  -1.0560367e-02   2.0146682e-01   1.9225373e-01   3.1632833e-01   1.6275153e-01   2.2347526e-01   2.5543532e-01   2.0028520e-01   2.8748113e-01   2.3879018e-01   3.2190086e-01   3.0959835e-01   6.2540202e-01   6.2258119e-01  -1.1662714e-01  -4.6334640e-02  -6.3767444e-02  -2.0374759e-01   3.9368027e-01   2.5424591e-01  -1.9280917e-01  -5.0421813e-01  -1.6580509e-01  -1.4063477e-01   5.2593496e-01   5.4412126e-01  -5.1572783e-01  -5.1440121e-01  -2.2591786e-02   4.2361697e-02  -4.3730021e-01  -2.6603731e-01  -4.9459005e-01  -4.6797180e-01   5.3679765e-01   7.1090672e-01   6.3283956e-01   6.8012918e-01   2.0963570e-01   2.3253617e-01   3.0601778e-01   3.3742244e-01   2.9788101e-01   1.0346494e-01   7.1318603e-02  -1.2243988e-01  -4.3197375e-01  -6.0215084e-01  -4.6844459e-01  -5.9426065e-01   1.2665075e-01   6.8651584e-02   1.1224568e-01   6.8971474e-02  -3.6490967e-01  -4.5158078e-01  -4.2857119e-01  -4.0566877e-01  -4.6660259e-01  -3.9440657e-01  -3.0275540e-01  -4.0482583e-01  -4.4734000e-01  -4.1203773e-01  -1.0580537e-01   2.1666388e-01  -6.9851963e-02  -4.9338389e-01  -4.6091444e-01  -2.8174345e-01  -2.5504559e-01  -3.3544430e-01
   2.9717659e-01   4.6439481e-01   2.4666507e-02  -5.0417370e-02  -2.9214682e-01  -3.3985486e-01   7.6015330e-02  -7.0712636e-02  -2.9106095e-01  -2.7603322e-01   4.8580840e-01  -7.2511945e-02   2.0056620e-01   8.4392722e-02   1.9442232e-01   3.4692027e-01   3.2098994e-01   5.0405061e-02   1.0000000e+00   8.2320023e-01  -1.5399830e-01   8.3771060e-02   3.0233634e-01   2.1458938e-01  -5.8249576e-02  -1.9777594e-02  -1.0506873e-01  -8.2790232e-02   4.0492323e-01   1.9304531e-01   1.1922783e-01   1.0968812e-01   3.3325125e-01   2.7319711e-01   3.2749389e-02   3.4067797e-02   2.2989580e-02   1.1197125e-01  -7.3837984e-02   1.4259777e-01   2.1785909e-01   3.3439177e-01  -8.0938979e-02   1.3510619e-02  -5.0212315e-01  -2.3122011e-01  -1.2010935e-01  -5.7988547e-02  -4.8610285e-01  -2.4635236e-01  -1.8634134e-01  -1.5264490e-01   1.5154694e-01   5.3277192e-02   3.1229711e-02   1.6186160e-02   4.3174036e-02   1.0663437e-01  -4.2498142e-01  -3.0798008e-01  -1.3361085e-01  -2.6976214e-01   4.0274702e-02  -2.6275418e-01   3.4629647e-01   9.4632172e-02  -4.5322717e-01  -1.8924306e-01   3.7258907e-01   4.3637486e-02  -7.7868581e-02  -1.3988521e-01   4.1686853e-01   3.2624786e-01   2.0532319e-01   1.5864089e-01   6.2651298e-02   3.3079112e-02   1.4800511e-01   2.7093862e-01   3.8636886e-01   3.4805642e-01   6.2654634e-01   4.7099827e-01   4.0872120e-01   4.2233914e-01   3.2900293e-01   4.0931331e-01   4.0565193e-01   3.4229780e-01  -2.5323196e-01  -8.6198980e-02  -5.3401423e-02  -7.2848788e-03  -4.0980266e-02  -9.2751439e-02   1.8227704e-01   1.2368237e-01   8.1355329e-02  -3.8342346e-02  -6.3745914e-02  -6.1883352e-02   8.6624873e-02  -1.3573544e-02  -1.9005034e-01  -2.4257147e-01  -1.2795952e-01  -5.9280176e-02  -6.7330197e-02  -5.3821913e-02  -4.4936461e-02  -8.3837023e-02  -8.2489909e-02  -8.1575829e-03  -1.6105347e-01  -2.0263217e-01
   3.2596530e-01   6.0998108e-01  -2.4852560e-01  -1.6281064e-01  -2.8274627e-01  -4.0563039e-01  -2.2444236e-01  -1.6337380e-01  -3.9095988e-01  -3.8659516e-01   4.0936707e-01  -3.2662802e-02   1.2017270e-01   1.4957112e-01   4.2929538e-02   2.7368894e-01   5.6311351e-01   3.4516762e-01   8.2320023e-01   1.0000000e+00  -6.6284044e-02   1.3259791e-01   6.1112365e-02   9.1673762e-02  -3.0781045e-02   4.0594102e-02  -4.4602082e-02  -1.1509476e-01   6.1905929e-01   4.7643495e-01   7.7545406e-02   5.9304659e-02   3.8552560e-01   3.1928987e-01  -4.7883385e-02  -3.6268615e-02   4.8652789e-02   5.3943286e-02   2.2999493e-02   1.8490199e-01   2.8389594e-01   4.2193805e-01  -1.4670503e-02   1.4209556e-01  -3.5331648e-01  -5.2586860e-02  -4.5922513e-02   2.1460362e-02  -3.9902771e-01  -1.4287980e-01  -1.4949400e-01  -1.7903415e-01   1.3632785e-01   4.3736739e-02   3.9618859e-02   3.7980356e-02   2.6149371e-01   3.3200414e-01  -4.5047026e-01  -2.8792379e-01  -1.8748983e-01  -2.5410643e-01   2.1158135e-01  -1.0462132e-01   1.3110621e-01  -1.2237182e-01  -4.3557105e-01  -1.4449503e-01   5.8671190e-01   3.1175329e-01  -2.7795336e-01  -3.1885632e-01   3.6339921e-01   3.3657982e-01   2.8750342e-02   9.5107890e-02  -1.0020886e-01  -9.5087175e-02   3.8136906e-01   4.9159455e-01   6.3043558e-01   6.0986344e-01   6.1417365e-01   5.6280223e-01   4.3753937e-01   5.4434825e-01   3.6504400e-01   3.6332257e-01   2.5325194e-01   2.4397054e-01  -3.2381978e-01  -3.3231636e-01  -2.0536334e-01  -2.5178964e-01   7.6195408e-02  -1.9014604e-02   1.5994843e-01   5.3489369e-02  -3.4574849e-02  -1.8846385e-01  -1.8301991e-01  -2.1155216e-01  -8.2425132e-02  -1.5831168e-01  -1.9953831e-01  -3.2894651e-01  -1.9508439e-01  -1.6527427e-01   1.8705804e-02  -1.1761842e-02  -9.0590177e-02  -2.0036186e-01  -2.3850640e-01  -6.9892642e-02  -1.7925974e-01  -2.0107747e-01
   2.1431139e-02   7.3076079e-02   5.3232731e-02  -7.3602139e-02   4.2826096e-01  -5.3106562e-02  -1.2107402e-01  -2.5302443e-01   2.1863791e-01  -5.4964622e-02   5.0965330e-02  -2.2740813e-01  -7.3052300e-02   2.1410447e-03   1.5178991e-01  -8.5485940e-02   1.3749049e-01   1.1363966e-01  -1.5399830e-01  -6.6284044e-02   1.0000000e+00   6.6576270e-01   2.8411262e-02  -1.5217479e-01   5.6833778e-01   4.7078757e-01   7.0999582e-01   5.2026628e-01   7.4758259e-03   5.6841271e-02   3.0529727e-01   2.4149200e-01   1.3358836e-01  -5.2310057e-02   1.5863485e-01   2.0449807e-01   2.7633617e-01   2.4910590e-01   4.4122968e-01   2.2069284e-01   1.0385755e-01   4.3012009e-02  -6.5144581e-02  -3.2215847e-02  -1.6444515e-02   7.9791324e-02   1.1342879e-01   1.6625650e-01   2.0544046e-02   3.8092304e-02   2.3818512e-01   1.9257328e-01   1.7482708e-01   2.3178414e-01   1.7996019e-01   1.8485202e-01   1.1418542e-01   9.7799746e-02  -2.0830541e-01  -1.7997754e-01  -2.8286915e-01  -3.0979107e-01  -1.1064984e-01  -1.3174986e-01   5.4937211e-02  -1.3027187e-01   1.7379671e-01   3.2822235e-01   2.4285871e-01   3.0754708e-01   1.7346728e-01   1.5189875e-01  -2.2480859e-01   3.9696039e-02  -2.2847283e-01  -1.2526310e-01  -2.4786813e-01  -2.0636998e-01  -1.0926369e-01   5.8454561e-02  -2.4140080e-02   2.6691928e-01   1.6188185e-01   1.5939889e-01   2.0251768e-01   2.1326184e-01   1.2793369e-01   1.7579651e-01  -3.2945365e-02  -1.0573079e-01  -4.4300045e-02  -1.4581518e-01  -1.8686440e-01  -1.5849457e-01  -5.9989131e-02  -8.1943872e-02   3.1744068e-01   1.7529115e-01  -1.3843493e-01  -1.4080955e-01  -1.6113167e-01  -2.5437051e-02  -1.2984656e-01  -2.2734709e-01  -2.4767099e-03  -2.1745054e-01  -2.4538143e-01  -2.5366589e-01  -2.3620390e-01   1.3340157e-01   2.0638730e-01  -1.2445259e-01  -2.7774437e-01  -2.8451151e-01  -9.6246165e-02  -1.8293982e-01
   4.0732207e-02   9.7693808e-02  -2.8580826e-02  -1.4670275e-01   2.3011792e-01  -4.5712672e-04  -5.3606764e-02  -2.2682567e-01   2.4681566e-01   1.0283912e-01   1.7148695e-01  -7.3534849e-02   8.0078712e-02   1.4678700e-01   4.4367771e-01   4.1000577e-01   6.8247216e-02   1.6692047e-02   8.3771060e-02   1.3259791e-01   6.6576270e-01   1.0000000e+00   2.1246363e-01   4.7843028e-02   5.1310955e-01   5.2301526e-01   5.4584208e-01   5.7495480e-01   1.6608706e-01   1.4834354e-01   3.7836250e-01   3.4143781e-01   2.4565420e-01   6.7402343e-02   1.6697921e-01   2.2273709e-01   4.4711748e-01   4.7723700e-01   4.0451116e-01   3.9633785e-01   2.9948475e-01   3.9652028e-01  -3.0604109e-02   3.0088685e-02  -2.2205189e-01  -1.0777400e-03   1.5638508e-01   1.7429204e-01  -1.2403255e-01  -2.9814388e-02   1.8452322e-01   1.3473802e-01   2.4934442e-01   2.2316463e-01   1.5016054e-01   2.0177903e-01   3.3679386e-02   1.0735182e-01  -2.5017921e-01  -1.9395745e-01  -2.1735632e-01  -2.1852858e-01  -4.7645774e-02  -8.7349797e-02   1.4220765e-01  -4.3777468e-02   1.2040206e-01   2.6129732e-01   2.5449631e-01   2.1531642e-01   2.7409713e-01   1.9276841e-01  -3.9165314e-02   1.4328132e-01  -1.9756227e-01  -1.1076835e-01  -1.2400405e-01  -1.0128308e-01  -8.0987767e-02   1.4723451e-01   8.6448362e-02   3.1478527e-01   3.5734004e-01   5.0854317e-01   3.1952733e-01   3.4994059e-01   1.9961194e-01   3.5956566e-01  -2.4337824e-02   2.5593159e-03  -1.8068426e-01  -1.7203353e-01  -2.1748870e-01  -1.3812823e-01  -2.7602426e-01  -2.7547646e-01   6.5919847e-02  -5.9960918e-02  -1.6707668e-01  -2.1819232e-01  -2.3529213e-01   1.9359963e-02  -3.1478767e-01  -2.9223516e-01  -2.0560540e-01  -3.2531452e-01  -2.2041276e-01  -2.6659787e-01  -2.8212322e-01  -1.8928435e-01  -4.1034672e-02  -1.4584398e-01  -3.9695759e-01  -4.0277223e-01  -3.1084547e-01  -1.7014198e-01
  -1.7259681e-01  -8.5676832e-02   4.9048433e-01   1.3415121e-01  -1.4266917e-01  -5.8943917e-02   4.5256596e-01   8.8006322e-02  -1.7973354e-01  -3.5638456e-02   1.2800776e-01  -2.5985828e-01   1.0329983e-01   8.5298240e-02   1.7848084e-01   4.0641555e-01  -2.6932681e-01  -2.3344006e-01   3.0233634e-01   6.1112365e-02   2.8411262e-02   2.1246363e-01   1.0000000e+00   7.9266238e-01   3.8927013e-01   4.7797209e-01   1.9768217e-01   3.7773449e-01  -1.6575491e-01  -1.8695334e-01   5.8338070e-01   5.1971231e-01   2.7364930e-01   2.4089101e-01   6.1560410e-01   4.9549323e-01   4.4948494e-02   1.5145424e-01  -1.1929732e-02   3.5325148e-02   1.9968940e-01   1.0852333e-01  -3.6200969e-01  -4.0140755e-01  -4.0353794e-01  -3.5358497e-01  -2.5905540e-01  -1.5222505e-01  -3.3526692e-01  -1.9692142e-01  -1.7670301e-01   1.3089401e-02  -1.6698000e-01  -1.1957221e-01  -3.6744132e-02  -2.8938565e-02  -2.5679705e-01  -1.9524283e-01  -3.4851318e-01  -2.9956303e-01  -1.5639616e-01  -3.5191612e-01  -2.4232862e-01  -2.7272997e-01   7.2549224e-01   2.4728808e-01   3.5818412e-02   2.6341434e-01  -1.0202512e-01  -1.2324187e-01   2.5444632e-01   2.0410049e-01   2.0492984e-01   2.3944736e-01   3.9499090e-01   2.7914781e-01   1.9797028e-01   1.7659459e-01  -3.4349536e-01  -7.9685677e-02  -2.1748221e-01  -3.3941048e-02   3.8916115e-01   8.7970931e-02   3.0637573e-01   2.7197751e-01   4.5964963e-01   4.9567147e-01   4.5568785e-01   3.8272648e-01   8.6104184e-02   3.9878466e-01   3.5106398e-01   4.0532148e-01  -2.8155783e-01  -2.6034671e-01   1.5669887e-01   1.7391832e-01   1.7573590e-02   1.3611338e-01   1.1138705e-02   5.3772666e-02   1.2235165e-01   9.3589355e-02  -4.3576232e-02  -3.6425735e-02  -5.5082936e-02  -1.0243010e-01  -3.7377698e-01   5.2165281e-02   2.8136871e-01   7.3252805e-02   5.8063890e-02  -5.3784293e-02  -3.1137047e-02  -2.6753827e-01
  -2.1751858e-01  -1.8935746e-01   2.9505925e-01   4.4849847e-01  -2.3153565e-01   2.1216369e-01   3.7999049e-01   4.3337032e-01  -2.4654901e-01   1.9406635e-01  -8.0652553e-02  -8.4017652e-02  -9.1835929e-02   1.0375872e-01  -3.6704593e-03   5.2476461e-01  -3.2210977e-01  -3.0455633e-01   2.1458938e-01   9.1673762e-02  -1.5217479e-01   4.7843028e-02   7.9266238e-01   1.0000000e+00   3.4226567e-02   2.8635613e-01  -1.0410048e-01   2.6993966e-01  -1.9781244e-01  -1.5462612e-01   4.9473328e-01   5.4183446e-01   2.2187698e-01   3.8319641e-01   6.2497213e-01   4.9933343e-01  -1.4873950e-01  -9.4848262e-02  -2.1557552e-01  -1.0078317e-01   6.6524093e-02  -5.2193164e-02  -3.1070480e-01  -3.8075826e-01  -2.3243715e-01  -2.9771081e-01  -3.2360634e-01  -2.5723036e-01  -3.5092923e-01  -2.6840451e-01  -3.5870126e-01  -2.3476517e-01  -3.7959551e-01  -3.3539454e-01  -2.6804932e-01  -2.2088465e-01  -2.5360656e-01  -2.8274264e-01  -2.6129892e-01  -2.9574550e-01  -6.0743347e-02  -7.7690802e-02  -2.3681948e-01  -1.3112390e-01   4.5086973e-01   3.4248620e-01  -5.0442707e-02   2.4483904e-01  -2.7493426e-01  -2.7766396e-01   2.2282459e-01   1.5883984e-01   1.6029577e-01   1.7962506e-01   3.8342037e-01   2.8632381e-01   2.6104034e-01   2.6031685e-01  -2.8882945e-01  -1.5748990e-01  -2.3503010e-01  -1.2156162e-01   1.5844690e-01   3.1453712e-02   9.0096745e-02   1.4990160e-01   2.4017690e-01   3.4751892e-01   2.8003352e-01   4.5415465e-01   1.8618925e-01   4.5783302e-01   5.6992963e-01   4.9825531e-01  -1.7818206e-01  -1.5416237e-01   3.6194167e-02   1.0739270e-01   1.6426113e-01   2.8895436e-01   1.6865103e-01   1.5015180e-01   3.1979916e-01   3.0442079e-01   1.7239346e-01   1.4132824e-01   1.7556335e-01   5.9425188e-02  -1.7136641e-01  -6.0591225e-03   2.2812782e-01   2.5101303e-01   3.0198533e-01   1.5796070e-01   1.7012368e-01  -9.0976828e-02
   2.6418149e-02   2.2537898e-01   1.2250200e-01  -3.3144824e-01   3.1871569e-01  -1.8109377e-01  -9.2692954e-02  -4.5354398e-01   8.3821225e-02  -1.9577699e-01   1.8230877e-01  -3.2988696e-01  -6.4894908e-03  -2.1194610e-02   5.0155131e-02  -9.0198750e-02   8.4993239e-02   1.4080548e-01  -5.8249576e-02  -3.0781045e-02   5.6833778e-01   5.1310955e-01   3.8927013e-01   3.4226567e-02   1.0000000e+00   8.5866742e-01   8.2641940e-01   5.6490597e-01   1.5124780e-01   3.3918955e-02   2.6182094e-01   8.8668517e-02   6.9632421e-02  -1.9279387e-01   3.3702469e-01   2.5447956e-01   2.8130050e-01   4.3998977e-01   4.5437098e-01   3.6332182e-01   2.1351527e-01   2.0851656e-01   1.2373587e-01   1.7454841e-01   2.9829484e-02   2.3986873e-01   3.1134826e-01   4.1199094e-01   1.7655654e-01   3.1352230e-01   4.0839557e-01   3.9956634e-01   2.9059789e-01   3.0095316e-01   3.7662060e-01   3.9355928e-01   2.0635489e-01   3.1711196e-01  -1.4150960e-01  -3.1462304e-02  -2.5886425e-01  -3.7966528e-01  -1.2413117e-01  -3.5495019e-01   4.0004136e-01  -1.6086078e-01   2.9461713e-01   4.2449158e-01   3.0197132e-01   3.9230505e-01  -5.8399791e-02  -8.9707134e-02  -1.6053656e-01  -1.0412862e-01  -2.0520295e-01  -1.9993400e-01  -3.0558201e-01  -3.3201552e-01  -8.7842160e-03   1.5104736e-01   6.2313417e-02   2.3267938e-01   3.9587184e-01   2.7495412e-01   5.8018023e-01   5.2345251e-01   4.8383284e-01   4.6859839e-01   1.3624688e-01   1.2581026e-01  -2.4213842e-01  -2.4873484e-01  -3.2997516e-01  -2.9402826e-01  -1.9707023e-01  -1.8333383e-01   2.1012356e-01   7.8910434e-02  -2.8097571e-01  -3.1980756e-01  -4.1084550e-01  -3.5153259e-01  -4.5563191e-01  -4.8000124e-01  -3.6208648e-01  -4.4265496e-01  -4.6759000e-01  -4.8174618e-01  -3.3117242e-01   1.4684034e-01   1.5633740e-01  -3.8510263e-01  -5.1486251e-01  -5.7747598e-01  -3.8720909e-01  -3.8793603e-01
   1.4318841e-01   2.9957591e-01   2.5735325e-02  -2.2051671e-01   3.1925349e-02  -1.5865843e-01  -3.9071488e-02  -3.0134428e-01  -6.1872260e-02  -1.6915325e-01   2.4474365e-01  -1.4017398e-01   5.6642701e-02   1.6166998e-01   4.5263283e-02   7.1950973e-02   8.0407302e-02   1.1729352e-01  -1.9777594e-02   4.0594102e-02   4.7078757e-01   5.2301526e-01   4.7797209e-01   2.8635613e-01   8.5866742e-01   1.0000000e+00   6.2965320e-01   6.0315096e-01   1.3999064e-01   4.6603699e-02   3.2083769e-01   2.2616905e-01  -5.9335978e-03  -1.6771622e-01   3.7098711e-01   2.8508877e-01   2.3991516e-01   3.9196603e-01   3.8127062e-01   3.2011829e-01   2.0218293e-01   2.0553417e-01   9.7748299e-02   9.8473060e-02  -1.5394107e-02   1.7278371e-01   2.1455171e-01   3.2079242e-01   7.5349230e-02   2.4238725e-01   3.0697337e-01   3.3933381e-01   1.9317691e-01   2.4059752e-01   2.8397993e-01   2.8794335e-01   2.8036384e-01   3.4825883e-01  -1.3716872e-01  -1.3044462e-01  -1.6223233e-01  -2.9692863e-01  -1.1002784e-01  -2.6886887e-01   4.2067790e-01  -1.0942725e-02   1.1440653e-01   3.4461172e-01   3.0284275e-01   3.0933550e-01   1.7858046e-03  -7.5426785e-02  -1.6598771e-01  -1.0658525e-01  -1.5291468e-01  -2.1550227e-01  -3.2449970e-01  -3.2385652e-01   1.9968610e-02   1.3199207e-01   1.0737289e-01   2.8742036e-01   3.7354316e-01   2.7320674e-01   6.2938608e-01   6.2773249e-01   4.8940634e-01   5.3026301e-01   1.5975748e-01   2.8829274e-01  -2.6186093e-01  -2.5284713e-01  -2.1036284e-01  -2.4678581e-01  -2.3317128e-01  -2.1913488e-01   1.5207448e-01   8.0756192e-02  -3.5181756e-01  -3.3499521e-01  -4.4682798e-01  -3.3017227e-01  -3.9486346e-01  -4.2533201e-01  -3.4415082e-01  -4.7953455e-01  -4.7485728e-01  -5.2598988e-01  -3.8216806e-01   1.4125083e-01   1.0924551e-01  -4.0291044e-01  -4.8139953e-01  -5.7688501e-01  -3.9305249e-01  -4.7528946e-01
   6.6048654e-02   1.9867808e-01   5.6540850e-02  -3.0888556e-01   5.3533454e-01  -1.0834007e-01  -1.2448952e-01  -4.3953769e-01   1.8679971e-01  -1.8890697e-01   2.0306690e-01  -2.9960428e-01  -6.1542861e-03  -5.0297009e-02   1.0289814e-01  -1.5560036e-01   1.2301352e-01   1.4722736e-01  -1.0506873e-01  -4.4602082e-02   7.0999582e-01   5.4584208e-01   1.9768217e-01  -1.0410048e-01   8.2641940e-01   6.2965320e-01   1.0000000e+00   7.0545648e-01   4.6079878e-02   2.8353961e-03   5.7097171e-02  -7.4331720e-02   4.2724851e-02  -2.1677983e-01   1.4132251e-01   1.2683578e-01   2.1868384e-01   3.4246119e-01   5.2628409e-01   4.4499551e-01   1.6676652e-01   1.4744507e-01   4.7403445e-02   1.6990076e-01  -2.6310503e-02   2.0827706e-01   3.0588965e-01   4.0927260e-01   1.8194582e-01   3.1990582e-01   4.2064358e-01   4.1040398e-01   4.0130927e-01   3.7608102e-01   4.6148662e-01   4.9841797e-01   2.2001354e-01   2.8741020e-01  -9.8245761e-02   5.9207851e-02  -1.9546961e-01  -2.6943112e-01  -1.0618230e-01  -2.6933947e-01   2.6120735e-01  -1.2724250e-01   2.3369430e-01   3.3286899e-01   3.4224546e-01   4.1690172e-01  -1.0931576e-01  -1.1868613e-01  -3.2054590e-01  -1.4650389e-01  -3.2954920e-01  -2.5720567e-01  -3.8070623e-01  -3.8187861e-01  -9.6261695e-02   1.2816055e-01   8.8981567e-03   2.2571353e-01   3.7985035e-01   2.4584120e-01   5.0008011e-01   4.1753594e-01   4.1030248e-01   4.2628043e-01   2.0208844e-01   1.3339376e-01  -3.1518393e-01  -2.8086157e-01  -3.8130555e-01  -3.1379346e-01  -9.5264672e-02  -1.2146131e-01   1.9993690e-01   1.0840942e-01  -2.3593019e-01  -3.1481045e-01  -3.8362217e-01  -1.8044517e-01  -4.1705716e-01  -4.3141345e-01  -3.0327060e-01  -4.5360454e-01  -4.5634648e-01  -3.6898856e-01  -2.5380415e-01   1.0041043e-01  -3.1102337e-03  -3.6871486e-01  -4.5283354e-01  -5.1646452e-01  -3.5010409e-01  -3.7982894e-01
   1.2851348e-02  -3.8693451e-02   1.5482246e-01   2.1268651e-02   3.5684115e-01   2.7520283e-01   1.5936043e-01  -7.4087177e-02   2.1683793e-01   1.6630041e-01   1.3547435e-01  -9.3566606e-02   4.3764586e-02   1.7391377e-03   3.0001929e-01   1.8947873e-01  -1.0019538e-01  -1.1368238e-01  -8.2790232e-02  -1.1509476e-01   5.2026628e-01   5.7495480e-01   3.7773449e-01   2.6993966e-01   5.6490597e-01   6.0315096e-01   7.0545648e-01   1.0000000e+00  -1.6071137e-01  -1.1602238e-01   1.2063757e-01   8.0397509e-02  -5.9925718e-02  -1.7419828e-01   2.8755525e-01   2.3894518e-01   9.4109524e-02   1.6134375e-01   2.9463893e-01   2.4820402e-01   4.5565157e-02   9.0395251e-03  -7.1807209e-02   3.6513246e-03  -9.5036471e-02   3.5141707e-02   1.0387897e-01   1.7393853e-01  -1.2898664e-02   1.2030160e-01   8.5144787e-02   1.8941238e-01   9.3676974e-02   8.5519458e-02   1.7014901e-01   2.1469171e-01   1.0620793e-02   1.9407115e-02  -4.7245924e-02  -2.3409942e-02  -2.9201739e-02  -9.1650668e-02  -2.8007871e-01  -2.1106127e-01   3.1119840e-01   2.3397313e-01   1.6354844e-01   2.9132643e-01   1.3865622e-01   1.3202023e-01   1.7915667e-01   1.1602072e-01  -2.5133780e-01  -7.6479551e-02  -1.2870876e-01  -1.2686813e-01  -1.7023304e-01  -1.5886225e-01  -2.2429591e-01  -6.2788304e-02  -2.2886421e-01  -1.2856181e-02   1.6353554e-01   8.0440541e-02   2.6831233e-01   2.1389322e-01   1.8924333e-01   3.4121457e-01   2.2673488e-01   2.4491956e-01  -1.0177184e-01  -1.6389127e-04   2.5714212e-02   3.0578451e-02  -1.0936678e-01  -9.7599705e-02   8.4110483e-02   1.3746193e-01  -1.5454869e-01  -7.3478942e-02  -1.4162772e-01   6.6110108e-02  -1.2989837e-01  -1.6554275e-01  -1.7096751e-01  -2.4298699e-01  -2.5265765e-01  -2.5775390e-01  -1.7075899e-01   3.1010961e-02   1.4259258e-02  -7.0393925e-02  -1.3462325e-01  -2.6186223e-01  -1.7536237e-01  -2.4681548e-01
   2.8226120e-01   5.7930808e-01  -3.4764595e-01  -3.6707057e-01  -2.4906683e-01  -4.5509365e-01  -4.3924166e-01  -2.9123849e-01  -3.0117110e-01  -3.4902733e-01   3.8399811e-01   1.9688132e-01   2.0293009e-01   2.1887707e-01  -8.8758012e-03   1.6407385e-01   7.8835220e-01   6.2909481e-01   4.0492323e-01   6.1905929e-01   7.4758259e-03   1.6608706e-01  -1.6575491e-01  -1.9781244e-01   1.5124780e-01   1.3999064e-01   4.6079878e-02  -1.6071137e-01   1.0000000e+00   8.2825442e-01   4.7229850e-02   4.7422881e-03   3.1935293e-01   2.1010226e-01  -1.8120479e-01  -1.9894814e-01   2.3317440e-01   3.1005411e-01   2.5527383e-01   4.0638003e-01   4.3083888e-01   4.9468654e-01   2.1529638e-01   3.9230225e-01  -1.0711456e-01   1.8502166e-01   2.0789368e-01   2.9250365e-01  -5.7664060e-02   7.9054029e-02   1.6914565e-01   4.9511225e-02   2.6705292e-01   1.8691547e-01   2.1032657e-01   2.0701357e-01   4.1227315e-01   4.6630139e-01  -3.0239708e-01  -1.9481288e-01  -1.7456208e-01  -2.3518913e-01   3.5607826e-01   3.0882536e-02  -2.9156784e-02  -3.2648599e-01  -2.6290729e-01  -1.1289048e-01   5.4563662e-01   4.2810017e-01  -4.5504371e-01  -5.0330087e-01   2.9163097e-01   1.4725148e-01  -2.0460668e-01  -1.2613758e-01  -3.6507190e-01  -3.6928461e-01   6.6028242e-01   6.5808769e-01   8.3316453e-01   7.3615467e-01   4.4721027e-01   5.5509027e-01   3.8593969e-01   4.8443181e-01   2.3976227e-01   1.8214175e-01  -2.7445106e-03  -8.2934210e-04  -4.4265774e-01  -5.5611470e-01  -4.4994125e-01  -4.6372103e-01   1.9370371e-01   1.5628083e-01   2.2347514e-01   1.1761291e-01  -2.4979892e-01  -4.5293028e-01  -3.4839487e-01  -3.3874061e-01  -4.0521552e-01  -2.3290574e-01  -3.3477193e-01  -4.0087646e-01  -3.9812279e-01  -3.1141561e-01   1.0712920e-01   2.1757732e-01   1.0038014e-02  -3.6896226e-01  -4.3261249e-01  -2.2059187e-01  -2.2259200e-01  -2.5827502e-01
   1.6705158e-01   4.1872201e-01  -3.9611413e-01  -3.5484984e-01  -2.2480657e-01  -3.3969861e-01  -4.3547768e-01  -1.7731049e-01  -3.5021954e-01  -3.5697845e-01   1.9694950e-01   2.1455741e-01   1.3606769e-01   2.6231286e-01  -1.5626933e-01   9.6359203e-02   7.7780114e-01   7.9901411e-01   1.9304531e-01   4.7643495e-01   5.6841271e-02   1.4834354e-01  -1.8695334e-01  -1.5462612e-01   3.3918955e-02   4.6603699e-02   2.8353961e-03  -1.1602238e-01   8.2825442e-01   1.0000000e+00   7.7605263e-02   8.0094752e-02   3.2480792e-01   2.9945924e-01  -1.0403693e-01  -9.4463813e-02   2.3413490e-01   2.2079542e-01   3.0133987e-01   3.4211817e-01   4.4218876e-01   4.8483154e-01   1.0416938e-01   2.7929999e-01  -8.4706256e-02   1.3222273e-01   8.7280326e-02   2.0240208e-01  -6.2026452e-02   1.3511355e-02   5.5297989e-02  -1.0702937e-02   1.0551936e-01   7.5525278e-02   1.3262788e-01   1.2985207e-01   3.7208766e-01   3.7165433e-01  -2.6096570e-01  -2.3825042e-01  -1.3239733e-01  -1.5409825e-01   3.0562048e-01   1.8470176e-01  -1.3925344e-01  -3.2520349e-01  -2.3133517e-01  -8.7413814e-02   4.0427440e-01   3.8593537e-01  -3.9532733e-01  -4.4764509e-01   2.8825490e-01   2.7240636e-01  -1.6334432e-01  -1.3729771e-02  -3.0260411e-01  -2.8759751e-01   5.9930540e-01   7.1956308e-01   6.8165185e-01   7.3658548e-01   2.5783045e-01   4.2004460e-01   1.8380863e-01   3.0141263e-01   1.7876585e-01   4.4223323e-02  -6.4879302e-02  -1.6145776e-01  -3.1313700e-01  -4.4444171e-01  -2.9845366e-01  -3.7602858e-01   1.9371245e-01   1.7223308e-01   2.3409574e-01   1.5345998e-01  -1.7714109e-01  -3.1564098e-01  -2.7688130e-01  -3.0588509e-01  -3.0992183e-01  -1.5042452e-01  -1.8119786e-01  -2.7110165e-01  -3.1667779e-01  -3.3332475e-01   8.2053123e-02   2.6410848e-01   1.1390905e-01  -2.3262641e-01  -2.9453393e-01  -4.4568267e-02  -6.9475179e-02  -1.8250271e-01
  -4.1227442e-01  -2.5063542e-01   2.9242763e-01   2.1913475e-01   1.0397392e-02   2.5854338e-02   1.5774637e-01   1.7331809e-01  -9.0837618e-02   1.5030217e-01  -2.1587180e-01  -2.3263988e-01  -1.5404868e-01   7.4052993e-03   1.1267285e-01   4.3745952e-01  -6.1200324e-02  -1.6266875e-01   1.1922783e-01   7.7545406e-02   3.0529727e-01   3.7836250e-01   5.8338070e-01   4.9473328e-01   2.6182094e-01   3.2083769e-01   5.7097171e-02   1.2063757e-01   4.7229850e-02   7.7605263e-02   1.0000000e+00   9.4233913e-01   5.7950659e-01   6.1548123e-01   6.7267743e-01   6.6367846e-01   1.5903625e-01   2.0026895e-01   3.4437271e-02  -9.2082749e-02   3.1225901e-01   1.3234905e-01  -5.0104936e-01  -5.3562709e-01  -3.5978140e-01  -4.6264436e-01  -4.2271269e-01  -3.5765248e-01  -5.0791074e-01  -5.3713276e-01  -3.9300213e-01  -2.8627339e-01  -4.3365362e-01  -3.4802682e-01  -3.5185501e-01  -3.4942036e-01  -4.0565615e-01  -3.9371191e-01  -5.4290786e-01  -4.9366868e-01  -3.8644242e-01  -3.6964959e-01  -2.1188331e-01  -8.5923898e-02   3.9721693e-01   2.0999474e-01   9.8302749e-02   3.5836916e-01  -9.0267956e-02   2.8893474e-02   3.7138992e-01   2.7486573e-01   3.5941660e-01   4.0998463e-01   4.5543210e-01   4.3344013e-01   3.1243349e-01   3.1207799e-01  -7.8233933e-02   1.2147129e-01  -6.6983140e-02   2.0583510e-01   1.1849455e-01   6.6801151e-02  -1.0650692e-01   7.8353947e-03   1.2330232e-01   1.0898296e-01  -1.0985896e-01  -1.3822554e-01   3.9523071e-01   3.6546675e-01   3.9209306e-01   3.7937304e-01  -3.4315170e-02   8.8190972e-03   3.7007164e-01   2.8323257e-01   3.9899332e-02   1.8713990e-01   1.9908026e-01   1.1416301e-01   2.8360329e-01   3.4785823e-01   3.2367234e-01   2.4958643e-01   1.4456938e-01  -3.9244550e-02  -1.2603885e-01   2.5917003e-01   5.4845761e-01   3.3790036e-01   1.1127815e-01   2.2618636e-01   3.4306264e-01   9.4664027e-02
  -3.5638212e-01  -2.5310401e-01   2.1524258e-01   3.1355798e-01  -6.1871584e-02   8.8544417e-02   2.0399914e-01   3.6244010e-01  -8.3723295e-02   1.9137801e-01  -1.9163910e-01  -7.6020983e-02  -1.2515521e-01   1.4251068e-01   1.0591327e-01   5.0960118e-01  -6.7199221e-02  -1.8280460e-01   1.0968812e-01   5.9304659e-02   2.4149200e-01   3.4143781e-01   5.1971231e-01   5.4183446e-01   8.8668517e-02   2.2616905e-01  -7.4331720e-02   8.0397509e-02   4.7422881e-03   8.0094752e-02   9.4233913e-01   1.0000000e+00   5.4938599e-01   6.7299299e-01   6.2895191e-01   6.6718383e-01   1.4152341e-01   1.4775971e-01   9.6482332e-03  -9.8652425e-02   2.8139141e-01   1.2018826e-01  -5.0426528e-01  -5.5058960e-01  -3.6742079e-01  -4.8824885e-01  -4.9569429e-01  -4.1876770e-01  -5.6124360e-01  -6.3054862e-01  -4.7291443e-01  -3.9813857e-01  -4.8950175e-01  -3.7459732e-01  -4.1982321e-01  -4.0947382e-01  -4.1888040e-01  -4.5239252e-01  -5.1962269e-01  -5.6980500e-01  -2.8852549e-01  -2.8181711e-01  -2.2220540e-01  -1.5238354e-02   2.9772157e-01   2.7086979e-01  -3.5309797e-02   3.0500468e-01  -1.7810016e-01  -8.6990668e-02   4.1081417e-01   2.8659886e-01   3.2054173e-01   3.8961831e-01   4.6628043e-01   4.3691414e-01   3.1866442e-01   3.3932347e-01  -1.3848563e-01   5.1344129e-02  -1.1912428e-01   1.6587700e-01   3.1747729e-02   4.4567234e-02  -1.9245005e-01  -4.8197111e-02   2.4176779e-02   4.5907467e-02  -1.3314481e-01  -1.3781728e-01   3.9683319e-01   4.2238909e-01   5.0540960e-01   4.6136264e-01  -5.7842304e-02  -1.0239871e-02   3.4232109e-01   2.7722340e-01   1.1653826e-01   2.7482253e-01   2.6230157e-01   2.0192767e-01   3.6892513e-01   4.6394324e-01   4.0236605e-01   3.2647945e-01   2.4960462e-01   3.9544612e-02  -1.1936650e-01   2.1566744e-01   5.4708476e-01   4.2638852e-01   2.3338609e-01   3.0950385e-01   4.0461543e-01   1.3902909e-01
  -1.2288714e-01  -9.6268558e-03   7.6944177e-02   1.2080264e-01   3.7374956e-02  -1.2280667e-01  -2.0840614e-02   1.1717058e-01  -1.5349475e-01  -6.2583324e-02  -2.0203322e-02  -8.1614788e-02  -6.0149104e-02   1.1854169e-01  -2.3213654e-02   2.2975645e-01   2.3826619e-01   1.8688521e-01   3.3325125e-01   3.8552560e-01   1.3358836e-01   2.4565420e-01   2.7364930e-01   2.2187698e-01   6.9632421e-02  -5.9335978e-03   4.2724851e-02  -5.9925718e-02   3.1935293e-01   3.2480792e-01   5.7950659e-01   5.4938599e-01   1.0000000e+00   8.6475347e-01   3.2927628e-01   4.1474286e-01   2.2042826e-01   1.4615280e-01   1.9774118e-01   1.8447729e-01   4.1422126e-01   3.2092104e-01  -3.8170115e-01  -2.8953942e-01  -4.2544965e-01  -3.3506819e-01  -2.5781438e-01  -1.5945339e-01  -3.3805154e-01  -3.7633960e-01  -2.4437497e-01  -2.2067238e-01  -1.7552107e-01  -2.4348003e-01  -8.0787092e-02  -8.7446767e-02  -1.2076182e-01  -1.0672244e-01  -5.0229816e-01  -3.0573764e-01  -3.1806037e-01  -2.9704283e-01   1.6824079e-02   7.3648537e-02   1.8437032e-01   1.9189943e-03   5.3585431e-02   3.4071626e-01   1.7829297e-01   3.1833042e-01   2.7503688e-02  -3.2113592e-02   4.5063987e-01   4.1614399e-01   2.4457241e-01   3.6046993e-01   2.7918619e-01   2.7393167e-01   8.1646553e-02   4.4566703e-01   2.3896409e-01   4.4247994e-01   3.2916336e-01   3.4201577e-01  -1.6700664e-02   7.4422898e-02   2.7034152e-01   1.9279923e-01   4.7795013e-03  -1.3663565e-01   7.3862417e-02   8.6627276e-02   1.1802885e-01   1.1114542e-01  -2.6129458e-02  -2.2818257e-02   2.1631520e-01   1.3472464e-01   3.5989110e-02   4.9172930e-02   1.6667021e-01  -1.2645207e-02   3.8375833e-02   1.5776903e-01   3.1806701e-02   3.4199475e-02   8.1774963e-02   3.6841460e-02  -9.8877528e-02   7.4422969e-02   1.9274375e-01   9.2022188e-02  -6.0456869e-02   9.1616820e-02   7.4510542e-02  -6.7907632e-03
  -3.4144700e-01  -1.9341402e-01   2.8140848e-02   3.1460812e-01   5.7640665e-03   1.0078098e-01   3.1462400e-02   4.2549490e-01  -1.6407433e-01   1.2411739e-01  -2.4553003e-01  -3.4935771e-02  -2.2320297e-01   5.8922276e-02  -1.2027046e-01   3.5133527e-01   9.3837833e-02   2.7168858e-02   2.7319711e-01   3.1928987e-01  -5.2310057e-02   6.7402343e-02   2.4089101e-01   3.8319641e-01  -1.9279387e-01  -1.6771622e-01  -2.1677983e-01  -1.7419828e-01   2.1010226e-01   2.9945924e-01   6.1548123e-01   6.7299299e-01   8.6475347e-01   1.0000000e+00   3.9141299e-01   5.0290044e-01   7.7872601e-02   3.4248086e-03   6.1475958e-03  -5.5669725e-03   3.4730015e-01   2.3264860e-01  -4.2579146e-01  -3.5828663e-01  -3.4148602e-01  -3.7674463e-01  -3.8697084e-01  -3.1211528e-01  -4.1972982e-01  -5.1673701e-01  -4.3297273e-01  -4.0865454e-01  -4.0333712e-01  -4.1774226e-01  -3.0328431e-01  -2.9725194e-01  -3.1830409e-01  -3.4572882e-01  -5.1152084e-01  -3.9432414e-01  -3.2180123e-01  -1.3759153e-01  -5.7950124e-02   1.3312996e-01   1.0082841e-01   1.3554305e-01  -5.7230496e-02   2.9626378e-01  -1.1923528e-01   5.7856002e-02   1.1261788e-01   5.4083682e-02   5.2243930e-01   4.6714910e-01   4.3200058e-01   5.1034175e-01   4.2858628e-01   4.2930911e-01   2.8535124e-02   2.9865253e-01   1.0983203e-01   2.9278239e-01   1.3578015e-01   2.2293512e-01  -2.3658738e-01  -1.0938677e-01   8.7019751e-02   3.7442734e-02  -1.2598025e-01  -1.7356067e-01   2.9268519e-01   2.9233330e-01   3.8359847e-01   3.2673494e-01   3.9126416e-02   4.9074350e-02   1.9162011e-01   1.4519112e-01   2.7266609e-01   2.9379039e-01   3.4549057e-01   1.2028651e-01   3.1956645e-01   4.5053919e-01   3.0709403e-01   2.8745621e-01   3.0562471e-01   1.6861424e-01   6.1644314e-02   8.4259086e-02   2.9823966e-01   3.6806929e-01   2.4110076e-01   3.9316655e-01   3.4758888e-01   2.1261370e-01
  -4.2014662e-01  -2.8686049e-01   3.0849183e-01   2.7940244e-01   1.7195058e-01   2.7273466e-01   2.3754019e-01   2.2411864e-01  -1.7474002e-02   2.2478125e-01  -2.8890840e-01  -3.2562722e-01  -2.9607788e-01  -1.3438638e-01  -7.2310066e-02   3.0659292e-01  -2.6402847e-01  -2.4621035e-01   3.2749389e-02  -4.7883385e-02   1.5863485e-01   1.6697921e-01   6.1560410e-01   6.2497213e-01   3.3702469e-01   3.7098711e-01   1.4132251e-01   2.8755525e-01  -1.8120479e-01  -1.0403693e-01   6.7267743e-01   6.2895191e-01   3.2927628e-01   3.9141299e-01   1.0000000e+00   8.4657709e-01  -6.3324439e-02  -6.2075197e-02  -1.4111910e-01  -2.8896097e-01   4.5014029e-02  -1.2304929e-01  -3.4310387e-01  -4.2277352e-01  -1.5910765e-01  -2.5511145e-01  -3.7870796e-01  -3.2543322e-01  -4.0527381e-01  -3.5493731e-01  -3.6822446e-01  -3.0388868e-01  -4.4987189e-01  -3.5823207e-01  -4.0396313e-01  -3.5280220e-01  -3.7760598e-01  -3.8330925e-01  -2.5971853e-01  -3.1100936e-01  -1.6770463e-01  -1.7900562e-01  -3.3913619e-01  -2.8373961e-01   4.4408730e-01   2.9029265e-01   3.0780765e-01   5.6886294e-01  -2.7739714e-01  -1.4078836e-01   3.3620437e-01   2.6422546e-01   2.5534187e-01   2.6034407e-01   4.5305092e-01   3.9893757e-01   3.7699893e-01   3.4448895e-01  -2.2010636e-01  -5.7425652e-02  -3.2623652e-01  -1.2916543e-01  -2.0774998e-02  -5.6348168e-02  -6.1628456e-02   1.1309529e-02   6.1738406e-02   9.4562395e-02  -9.5742214e-02   6.8329694e-03   4.2332575e-01   4.7221485e-01   4.8235742e-01   4.2490139e-01  -7.4927148e-02  -1.8660057e-02   2.3989072e-01   1.4633747e-01   2.4023233e-01   3.4025091e-01   2.6893682e-01   3.2175182e-02   3.3388356e-01   3.0783517e-01   3.4872769e-01   3.1089670e-01   2.5741615e-01  -4.4423317e-02  -7.9816135e-02   1.8438828e-01   4.9767660e-01   3.6984809e-01   2.3042503e-01   1.8248770e-01   3.2298508e-01   1.7518481e-01
  -3.7250210e-01  -2.5346512e-01   1.6543286e-01   2.3502919e-01   2.8558893e-01   3.1618575e-01   1.3814327e-01   2.7249092e-01   4.3490309e-02   1.9281737e-01  -3.0935559e-01  -2.9800592e-01  -3.8088101e-01  -7.1362660e-02  -1.4241295e-01   2.0286774e-01  -2.5242103e-01  -2.2768978e-01   3.4067797e-02  -3.6268615e-02   2.0449807e-01   2.2273709e-01   4.9549323e-01   4.9933343e-01   2.5447956e-01   2.8508877e-01   1.2683578e-01   2.3894518e-01  -1.9894814e-01  -9.4463813e-02   6.6367846e-01   6.6718383e-01   4.1474286e-01   5.0290044e-01   8.4657709e-01   1.0000000e+00   1.5558438e-01   9.7573136e-02   3.0026193e-02  -1.5814465e-01   1.9662104e-01   6.8915394e-02  -3.6376835e-01  -4.4551178e-01  -2.3117334e-01  -2.7032080e-01  -4.0680308e-01  -3.5067000e-01  -4.5772532e-01  -4.2333661e-01  -4.1834480e-01  -3.8907400e-01  -3.7307396e-01  -2.8887550e-01  -3.7341012e-01  -3.6338683e-01  -4.0309223e-01  -4.3528781e-01  -3.1643029e-01  -3.9175637e-01  -2.6692902e-01  -2.2143470e-01  -3.5530455e-01  -2.1934545e-01   2.7622052e-01   2.6615755e-01   1.9334026e-01   5.8961192e-01  -3.0360504e-01  -1.6625201e-01   4.4074470e-01   3.4120189e-01   3.5605549e-01   4.1647198e-01   5.1412238e-01   5.3421276e-01   4.9346784e-01   4.8617155e-01  -3.0757630e-01  -4.8727322e-02  -3.3951440e-01  -5.2788166e-02   3.9191885e-02   2.9456773e-02  -1.1018350e-01  -1.7754475e-02   9.1585888e-02   1.1526574e-01  -1.5447974e-01  -9.4679918e-02   3.7695482e-01   4.1816806e-01   4.5322988e-01   4.0097283e-01  -2.5762769e-01  -2.3319621e-01   1.5194385e-01   7.1687538e-03   3.2729532e-01   3.8668027e-01   3.1248503e-01   1.0862154e-01   3.5410556e-01   3.5005096e-01   3.8529785e-01   2.8896133e-01   3.2032643e-01  -1.4112681e-02  -2.4496011e-01   1.9594438e-02   4.3842877e-01   3.9970466e-01   2.5837037e-01   2.2380239e-01   3.1936296e-01   2.3132395e-01
   1.1033475e-01   1.7590798e-01  -1.8443729e-01  -2.1278946e-01   3.1464000e-02  -1.4950191e-01  -1.2230283e-01  -1.2980660e-01   1.0702067e-01  -1.3411444e-01   1.2067224e-01   4.6227148e-02   5.5098570e-02   2.4395927e-01   1.3510510e-01   1.0606666e-01   2.6238938e-02   1.6427946e-01   2.2989580e-02   4.8652789e-02   2.7633617e-01   4.4711748e-01   4.4948494e-02  -1.4873950e-01   2.8130050e-01   2.3991516e-01   2.1868384e-01   9.4109524e-02   2.3317440e-01   2.3413490e-01   1.5903625e-01   1.4152341e-01   2.2042826e-01   7.7872601e-02  -6.3324439e-02   1.5558438e-01   1.0000000e+00   8.4488054e-01   7.4460889e-01   5.9190281e-01   7.0408766e-01   7.1934763e-01   1.0159488e-02  -4.7140797e-03  -2.7426355e-01  -7.0298261e-02   2.0346440e-01   1.7293166e-01  -3.5394867e-02  -4.9152295e-02   2.2215772e-01   1.2229165e-01   3.1678773e-01   2.2071283e-01   4.0428686e-01   3.2928279e-01   4.3296710e-02   1.3610671e-01  -1.1172118e-01  -9.9702328e-02  -1.7353140e-01  -1.8828658e-01   1.5520008e-01   3.8610026e-02   1.1837264e-02  -2.1692396e-01  -1.7840352e-02   1.1585944e-01   8.0886811e-02   9.2682335e-02   2.2230177e-01   1.0655741e-01   2.3825810e-01   3.5608071e-01   4.6212116e-02   1.7566939e-01   1.3113579e-01   1.5256010e-01  -1.0339969e-01   2.1617230e-01   1.2385013e-01   3.2193496e-01   3.9030540e-01   5.2829301e-01   1.7964129e-01   2.2580517e-01   3.4158302e-01   3.0498945e-01   1.2031950e-02  -6.3558391e-02  -2.5733419e-01  -1.3328826e-01  -2.1758525e-01  -1.0189032e-01  -4.0636532e-01  -4.6972558e-01   5.0867827e-02  -1.3472853e-01   1.2571787e-01  -3.4977400e-02  -1.1952487e-04  -2.8596262e-02  -1.6231968e-01  -2.2640943e-01  -2.5232265e-01  -2.9361435e-01  -8.2492896e-02  -1.3900174e-01  -5.1025210e-01  -2.5711075e-01  -1.5511725e-02  -1.0669261e-01  -1.8605927e-01  -2.6886289e-01  -3.4894466e-01  -1.9625284e-01
   1.0841059e-01   2.3665532e-01  -1.3639864e-01  -3.4417294e-01   3.0468311e-02  -2.1392603e-01  -3.9232028e-02  -2.4177258e-01   8.2180117e-02  -1.3371149e-01   2.2072384e-01   2.8825239e-02   9.3658838e-02   1.8418042e-01   1.7926083e-01   1.7665137e-01   6.4146875e-02   9.7281598e-02   1.1197125e-01   5.3943286e-02   2.4910590e-01   4.7723700e-01   1.5145424e-01  -9.4848262e-02   4.3998977e-01   3.9196603e-01   3.4246119e-01   1.6134375e-01   3.1005411e-01   2.2079542e-01   2.0026895e-01   1.4775971e-01   1.4615280e-01   3.4248086e-03  -6.2075197e-02   9.7573136e-02   8.4488054e-01   1.0000000e+00   7.1348541e-01   7.0287250e-01   6.7376332e-01   7.3751126e-01   8.3504179e-02   1.0949162e-01  -2.7775493e-01  -5.1530375e-02   2.6827368e-01   3.0055282e-01  -1.9523390e-02   1.6134838e-04   2.7684705e-01   2.4953830e-01   3.6994977e-01   3.0918480e-01   4.9230196e-01   4.4313311e-01   4.1151813e-02   1.7378841e-01  -1.3200039e-01  -1.3544244e-01  -1.9664140e-01  -1.9571106e-01   3.1922134e-02  -1.1405224e-01   1.9115093e-01  -1.5237927e-01  -6.5241035e-02   6.9408958e-02   1.6613458e-01   1.5023157e-01   8.6169303e-02  -3.2063579e-02   1.8506529e-01   2.5372835e-01   4.8284527e-02   1.1567485e-01   2.1952786e-05   1.1476799e-02  -3.6832294e-02   2.2005767e-01   1.6732693e-01   3.6222833e-01   4.8001354e-01   5.7546198e-01   3.5086727e-01   3.6549348e-01   3.9455864e-01   4.2514793e-01   1.1271516e-01   7.8759242e-02  -3.2111434e-01  -2.0350721e-01  -2.9288645e-01  -1.6091024e-01  -3.3121595e-01  -3.4239696e-01   1.5854679e-01   3.2373423e-02   3.5203015e-02  -1.1888752e-01  -1.9816574e-01  -1.7069823e-01  -2.7463847e-01  -2.7886666e-01  -3.1343999e-01  -3.5856784e-01  -2.4720430e-01  -2.6144984e-01  -4.3305263e-01  -1.2490197e-01   1.6658771e-02  -1.9859716e-01  -3.0998315e-01  -3.3056545e-01  -3.4776144e-01  -2.7813359e-01
   2.2329206e-01   3.3381285e-01  -2.8695787e-01  -3.5395322e-01   8.4035119e-02  -3.2877963e-01  -2.9984184e-01  -3.1647409e-01  -6.7268564e-02  -3.6692336e-01   2.1217830e-01   5.8368829e-02   5.8634137e-02   2.7774128e-01  -1.2698755e-02  -1.5369914e-01   2.1860115e-01   3.7514322e-01  -7.3837984e-02   2.2999493e-02   4.4122968e-01   4.0451116e-01  -1.1929732e-02  -2.1557552e-01   4.5437098e-01   3.8127062e-01   5.2628409e-01   2.9463893e-01   2.5527383e-01   3.0133987e-01   3.4437271e-02   9.6482332e-03   1.9774118e-01   6.1475958e-03  -1.4111910e-01   3.0026193e-02   7.4460889e-01   7.1348541e-01   1.0000000e+00   8.2557374e-01   5.7385203e-01   5.8338977e-01   1.1313906e-01   2.1978183e-01  -1.5248638e-01   1.0854542e-01   3.6232235e-01   4.6988024e-01   1.6906765e-01   1.9643898e-01   3.6188814e-01   3.4281007e-01   4.1187521e-01   3.1766669e-01   6.5376590e-01   6.0907035e-01   2.6674487e-01   3.2758877e-01  -9.4334934e-02   1.1107638e-02  -1.6011300e-01  -2.2291649e-01   1.0753722e-01   1.0851216e-02   7.5266903e-02  -2.1315519e-01  -4.3213917e-02   1.5880387e-01   3.1017904e-01   3.9390341e-01  -2.1405776e-01  -2.9805471e-01  -1.0669358e-01   2.1612755e-02  -2.2825094e-01  -1.1105762e-01  -2.5654700e-01  -2.4009276e-01  -3.2659334e-02   3.6691935e-01   2.0087961e-01   4.7481168e-01   4.5021602e-01   4.5626214e-01   3.5261939e-01   3.4269062e-01   5.3134676e-01   4.4673812e-01   2.0952675e-01   6.1034463e-02  -4.7244709e-01  -4.3657463e-01  -4.3647590e-01  -3.8875772e-01  -2.3379330e-01  -2.9635000e-01   2.2788033e-01   1.0664063e-01  -9.9543870e-02  -2.8572607e-01  -2.6031541e-01  -2.2332484e-01  -3.5180839e-01  -3.4887954e-01  -3.2028876e-01  -4.5172233e-01  -3.6891423e-01  -3.2985280e-01  -4.9622334e-01  -6.4126143e-03  -2.4958111e-03  -3.5351463e-01  -3.6304375e-01  -3.8559921e-01  -3.8035552e-01  -4.0943922e-01
   3.8660051e-01   4.7710881e-01  -2.5095443e-01  -3.1714456e-01  -5.5728502e-02  -3.5316728e-01  -1.9208405e-01  -2.7196971e-01  -8.8902791e-02  -3.1438869e-01   3.9858447e-01   1.8706118e-01   1.7540183e-01   3.2632004e-01   9.6315049e-02   6.1164456e-02   2.5956888e-01   3.3895423e-01   1.4259777e-01   1.8490199e-01   2.2069284e-01   3.9633785e-01   3.5325148e-02  -1.0078317e-01   3.6332182e-01   3.2011829e-01   4.4499551e-01   2.4820402e-01   4.0638003e-01   3.4211817e-01  -9.2082749e-02  -9.8652425e-02   1.8447729e-01  -5.5669725e-03  -2.8896097e-01  -1.5814465e-01   5.9190281e-01   7.0287250e-01   8.2557374e-01   1.0000000e+00   5.9892226e-01   6.6391788e-01   2.3532751e-01   4.0561430e-01  -2.2256611e-01   1.5429558e-01   4.6454888e-01   6.0345501e-01   1.5441440e-01   2.7262382e-01   4.3614754e-01   3.8694733e-01   5.6815242e-01   4.2001456e-01   7.3173156e-01   7.5496239e-01   3.3909727e-01   4.1292605e-01  -5.2967563e-02   5.0752737e-02  -9.7629653e-02  -1.3903516e-01   5.6407257e-02  -1.0874011e-01   1.2799149e-01  -1.5914415e-01  -2.2367186e-01  -2.5297831e-02   3.9196852e-01   3.0997858e-01  -3.4471934e-01  -4.7493167e-01  -9.6358906e-02  -5.2200828e-02  -3.3963683e-01  -2.1581776e-01  -3.5510940e-01  -3.5495344e-01   3.6096329e-02   4.1575888e-01   3.2676432e-01   4.9753313e-01   5.7244604e-01   6.0433337e-01   5.1047104e-01   4.8841324e-01   5.3623488e-01   5.3853158e-01   3.4286890e-01   3.4515926e-01  -7.3204541e-01  -4.7712538e-01  -5.0300240e-01  -3.9957028e-01  -1.7333180e-01  -2.2098213e-01   1.8594749e-01   1.3105638e-01  -1.1959856e-01  -3.3504268e-01  -3.8072914e-01  -2.3681641e-01  -4.4706058e-01  -3.1816646e-01  -4.5514143e-01  -5.5169942e-01  -4.4315268e-01  -2.9410703e-01  -3.4381793e-01  -7.7511560e-02  -1.9865908e-01  -4.5728457e-01  -3.9577175e-01  -4.0975368e-01  -4.6068570e-01  -5.3117871e-01
   8.4151820e-02   2.0209765e-01  -2.4354751e-02  -9.3893946e-02  -2.7976192e-02  -1.8183008e-01  -2.4221896e-02   3.6805673e-02  -1.6245657e-02  -1.4675605e-01   1.6620694e-01   5.6973465e-02   7.3327161e-02   2.3743183e-01   8.1329776e-02   2.4531008e-01   1.8480330e-01   2.6669755e-01   2.1785909e-01   2.8389594e-01   1.0385755e-01   2.9948475e-01   1.9968940e-01   6.6524093e-02   2.1351527e-01   2.0218293e-01   1.6676652e-01   4.5565157e-02   4.3083888e-01   4.4218876e-01   3.1225901e-01   2.8139141e-01   4.1422126e-01   3.4730015e-01   4.5014029e-02   1.9662104e-01   7.0408766e-01   6.7376332e-01   5.7385203e-01   5.9892226e-01   1.0000000e+00   8.2293634e-01  -1.6561574e-01  -8.8489509e-02  -3.9415701e-01  -2.2898557e-01   2.2232247e-02   3.8201283e-02  -2.9129830e-01  -2.2949656e-01  -4.7958711e-02  -8.6331151e-02   1.1996788e-01  -1.5335599e-02   2.7270179e-01   2.2537085e-01  -1.5906925e-02   8.3569045e-02  -2.0307803e-01  -1.8627165e-01  -1.4016279e-01  -1.8286394e-01   1.5062250e-01   1.9188993e-02   1.5824852e-01  -5.7031371e-02  -9.4584695e-02   6.4477840e-02   1.5944103e-01   1.3051982e-01  -3.2511643e-02  -1.8953264e-01   4.2242774e-01   4.3391379e-01   1.7289062e-01   2.6799723e-01   7.6240742e-02   8.5624996e-02   8.2545239e-02   3.4392520e-01   2.8738932e-01   4.4005479e-01   4.1141700e-01   4.7533447e-01   1.6057927e-01   2.6073832e-01   3.0315406e-01   2.1357847e-01   4.9346891e-02   3.3143164e-02  -2.6609851e-01  -9.6809237e-02  -6.5873563e-02   1.3334321e-03  -1.1684180e-01  -1.8830977e-01   2.0289128e-01   9.8722695e-02   1.3282364e-01  -4.5573972e-02   3.6801731e-02   7.8782654e-04  -6.6147650e-02  -6.8887943e-03  -7.1594318e-02  -1.7012603e-01  -2.8536938e-02  -1.0420217e-01  -1.7742074e-01   9.9833664e-03   8.7533637e-02  -7.8877154e-03  -4.6237934e-02   4.2153122e-03  -9.0251407e-02  -1.3900368e-01
   1.4969494e-01   3.7412105e-01  -2.2982654e-01  -2.8864676e-01  -8.6972115e-02  -2.4828686e-01  -1.1736345e-01  -9.6333389e-02  -4.7186277e-02  -2.3520974e-01   3.1420820e-01   1.1077193e-01   1.6790459e-01   3.2157894e-01   1.4355643e-01   2.7017451e-01   2.6299354e-01   3.0331942e-01   3.3439177e-01   4.2193805e-01   4.3012009e-02   3.9652028e-01   1.0852333e-01  -5.2193164e-02   2.0851656e-01   2.0553417e-01   1.4744507e-01   9.0395251e-03   4.9468654e-01   4.8483154e-01   1.3234905e-01   1.2018826e-01   3.2092104e-01   2.3264860e-01  -1.2304929e-01   6.8915394e-02   7.1934763e-01   7.3751126e-01   5.8338977e-01   6.6391788e-01   8.2293634e-01   1.0000000e+00  -4.3794985e-02   9.9401232e-02  -3.9681523e-01  -6.0259415e-02   9.3109027e-02   1.4519240e-01  -2.4647359e-01  -8.3832844e-02   3.4916207e-02  -3.5902313e-02   2.8678382e-01   1.4260539e-01   3.1849475e-01   3.0065853e-01   4.8570061e-02   1.8994108e-01  -2.3108358e-01  -1.5617617e-01  -1.7834996e-01  -1.6743789e-01   1.8521554e-01  -1.4513131e-02   9.6935064e-02  -1.8280805e-01  -2.1102900e-01  -2.8287902e-02   2.1915865e-01   1.2454112e-01  -4.7669985e-02  -1.5526055e-01   3.8335198e-01   4.5261311e-01   7.5383497e-02   2.1137972e-01   5.7156486e-02   7.0767366e-02   9.9067006e-02   4.1967894e-01   3.9039046e-01   5.3274664e-01   5.9976689e-01   7.2121453e-01   3.6275311e-01   4.2455464e-01   4.3565094e-01   3.7243005e-01   7.4653854e-02   3.6769756e-02  -4.0559012e-01  -2.5919918e-01  -2.4314265e-01  -1.7790337e-01  -2.9340501e-01  -3.5870885e-01   4.2470890e-02  -9.4931761e-02   5.5149344e-02  -1.6423782e-01  -1.8548456e-01  -2.4462584e-01  -2.5258744e-01  -2.5112069e-01  -3.0699445e-01  -3.3782389e-01  -1.8011951e-01  -2.2428266e-01  -2.8414079e-01  -2.0259484e-01  -6.9746473e-02  -1.6726382e-01  -2.4576895e-01  -1.6331122e-01  -2.9505287e-01  -2.0931214e-01
   3.0648996e-01   3.5092437e-01  -2.2986735e-01  -2.0000114e-01  -1.5836925e-01  -2.0046067e-01  -3.3276161e-01  -2.9688737e-01  -1.2304135e-01  -1.7492619e-01   2.2278026e-02  -8.3260414e-03  -2.0643758e-01  -8.7256467e-02  -2.0585505e-01  -2.3398614e-01   1.4596290e-01   1.7972352e-01  -8.0938979e-02  -1.4670503e-02  -6.5144581e-02  -3.0604109e-02  -3.6200969e-01  -3.1070480e-01   1.2373587e-01   9.7748299e-02   4.7403445e-02  -7.1807209e-02   2.1529638e-01   1.0416938e-01  -5.0104936e-01  -5.0426528e-01  -3.8170115e-01  -4.2579146e-01  -3.4310387e-01  -3.6376835e-01   1.0159488e-02   8.3504179e-02   1.1313906e-01   2.3532751e-01  -1.6561574e-01  -4.3794985e-02   1.0000000e+00   8.7212753e-01   6.6410153e-01   7.6827615e-01   8.2786538e-01   7.2766880e-01   6.6895609e-01   6.8945893e-01   5.8379260e-01   4.2402267e-01   3.7310845e-01   3.6471074e-01   3.8334072e-01   3.8698594e-01   4.9857452e-01   4.8871891e-01   3.0280408e-01   2.2385197e-01  -4.2927432e-02   2.9742098e-02   5.6589523e-02  -1.4682649e-01  -2.5666306e-01  -3.2501432e-01   1.1904825e-01   5.6865625e-02   1.3580703e-01   1.1739151e-01  -3.0209653e-01  -3.4532704e-01  -2.4994829e-01  -4.1531933e-01  -4.6813585e-01  -4.9171637e-01  -3.4574348e-01  -3.7620719e-01   2.1412153e-01  -8.3724681e-03   2.0311713e-01   1.5705934e-02  -1.6682417e-02   1.6022462e-01   2.2744517e-01   2.1693127e-01   3.5457846e-02   2.7077394e-02  -1.0764761e-01   8.8661588e-02  -3.8594450e-01  -5.2321594e-01  -5.2435556e-01  -4.9612908e-01  -1.0898267e-01  -7.1521983e-02  -9.6152679e-02  -2.1949004e-01  -7.5009324e-03  -2.5210208e-01  -3.0749413e-01  -3.0187860e-01  -3.9165339e-01  -3.9034440e-01  -3.3748355e-01  -3.5422615e-01  -2.6120044e-01  -1.5694128e-01  -7.8459246e-04  -1.3655064e-01  -1.9703854e-01  -3.9953559e-01  -3.5729163e-01  -4.2068838e-01  -4.1850810e-01  -1.9251213e-01
   3.4796037e-01   4.7159754e-01  -3.2791044e-01  -2.9111608e-01  -8.8450278e-02  -2.5872829e-01  -4.5128827e-01  -3.8908776e-01  -1.0655366e-01  -2.3215162e-01   1.4679264e-01   8.4516993e-02  -8.6055199e-02  -7.2161089e-03  -1.1917568e-01  -1.9119642e-01   3.0860109e-01   3.1698986e-01   1.3510619e-02   1.4209556e-01  -3.2215847e-02   3.0088685e-02  -4.0140755e-01  -3.8075826e-01   1.7454841e-01   9.8473060e-02   1.6990076e-01   3.6513246e-03   3.9230225e-01   2.7929999e-01  -5.3562709e-01  -5.5058960e-01  -2.8953942e-01  -3.5828663e-01  -4.2277352e-01  -4.4551178e-01  -4.7140797e-03   1.0949162e-01   2.1978183e-01   4.0561430e-01  -8.8489509e-02   9.9401232e-02   8.7212753e-01   1.0000000e+00   5.6713829e-01   8.4176157e-01   8.3537885e-01   8.4109021e-01   6.3416839e-01   7.5679641e-01   6.0694458e-01   4.4994723e-01   4.8312271e-01   3.9102869e-01   4.8581302e-01   5.2420930e-01   5.4482991e-01   5.7973911e-01   2.3670864e-01   2.9183493e-01  -2.2684508e-02   8.9047712e-02   1.1165188e-01  -1.1266410e-01  -2.3688951e-01  -3.4396349e-01  -2.8860915e-03  -6.2967736e-03   2.7074916e-01   2.4787266e-01  -5.0288558e-01  -5.2006797e-01  -2.5594720e-01  -4.2107781e-01  -5.4148788e-01  -5.2717711e-01  -4.4948063e-01  -4.7854441e-01   3.7877644e-01   2.4083491e-01   3.8030420e-01   1.9786666e-01   1.3265366e-01   3.0938927e-01   3.5023919e-01   3.2459388e-01   1.4414126e-01   1.1940715e-01  -1.3973312e-02   1.2795416e-01  -5.4121464e-01  -6.3507417e-01  -6.7488954e-01  -6.1386877e-01  -2.4297655e-03   2.1353625e-02  -4.9154083e-02  -1.5894154e-01  -6.2670319e-02  -3.6886326e-01  -4.5428621e-01  -3.8185324e-01  -5.2125471e-01  -4.3863229e-01  -4.8218268e-01  -4.8352614e-01  -4.3868490e-01  -2.9934261e-01   1.0202269e-01  -7.4278455e-02  -2.2587517e-01  -4.7913562e-01  -4.6444765e-01  -4.4470270e-01  -4.9045102e-01  -2.9843624e-01
  -3.1086774e-02  -5.3908560e-02  -1.4051606e-01   2.6259275e-02   1.6927077e-02   8.3601036e-02  -3.3930637e-01  -9.4437116e-02  -3.1040014e-03   6.7306916e-02  -3.5258126e-01  -6.5843403e-02  -3.6439760e-01  -2.0090276e-01  -2.9011621e-01  -3.2838422e-01  -1.2224794e-01  -1.0560367e-02  -5.0212315e-01  -3.5331648e-01  -1.6444515e-02  -2.2205189e-01  -4.0353794e-01  -2.3243715e-01   2.9829484e-02  -1.5394107e-02  -2.6310503e-02  -9.5036471e-02  -1.0711456e-01  -8.4706256e-02  -3.5978140e-01  -3.6742079e-01  -4.2544965e-01  -3.4148602e-01  -1.5910765e-01  -2.3117334e-01  -2.7426355e-01  -2.7775493e-01  -1.5248638e-01  -2.2256611e-01  -3.9415701e-01  -3.9681523e-01   6.6410153e-01   5.6713829e-01   1.0000000e+00   8.0146741e-01   5.7172749e-01   4.3502987e-01   7.5094715e-01   6.5281765e-01   3.6748821e-01   2.5742114e-01   9.8489709e-03   5.0429187e-02   7.7446976e-02   4.6018474e-02   3.0882657e-01   2.5896068e-01   3.8750951e-01   3.5635083e-01   3.1131119e-02   2.0044333e-01   7.3963173e-02   9.8692837e-02  -4.1053221e-01  -2.3658031e-01   3.7705053e-01   2.1739343e-01  -1.7974495e-01   4.0580335e-02  -1.7484481e-01  -1.2547824e-01  -3.1372787e-01  -4.8938862e-01  -2.9159858e-01  -3.9091870e-01  -2.5391273e-01  -2.6197705e-01   1.3308248e-01  -2.9587480e-01  -6.9429629e-02  -2.7544296e-01  -3.8975361e-01  -2.3382295e-01  -1.2898773e-01  -8.4496327e-02  -2.2708244e-01  -2.6089462e-01  -3.2547783e-01  -1.3588874e-01   8.4686312e-02  -2.3501116e-01  -2.1634925e-01  -2.5940773e-01   2.7917715e-02   9.7029757e-02  -2.2059449e-01  -2.4765188e-01   9.2716758e-02  -4.7851836e-04  -1.5022209e-02  -1.1857411e-01  -1.1963065e-01  -1.6935595e-01  -5.3069504e-02  -2.6521603e-03  -1.2874270e-02   4.9566833e-02   2.1072215e-01  -3.3346002e-02   7.6979655e-03  -7.0980386e-02  -8.0619160e-02  -1.6227872e-01  -1.0379655e-01   8.9470520e-02
   2.5042313e-01   3.5978416e-01  -3.1441453e-01  -2.1432076e-01  -2.4628927e-03  -1.5064132e-01  -4.8898122e-01  -3.3127243e-01  -5.1620600e-02  -1.7734928e-01  -1.4220695e-04   1.4464653e-02  -2.0787525e-01  -1.0399267e-02  -2.1282165e-01  -2.8354797e-01   1.3096066e-01   2.0146682e-01  -2.3122011e-01  -5.2586860e-02   7.9791324e-02  -1.0777400e-03  -3.5358497e-01  -2.9771081e-01   2.3986873e-01   1.7278371e-01   2.0827706e-01   3.5141707e-02   1.8502166e-01   1.3222273e-01  -4.6264436e-01  -4.8824885e-01  -3.3506819e-01  -3.7674463e-01  -2.5511145e-01  -2.7032080e-01  -7.0298261e-02  -5.1530375e-02   1.0854542e-01   1.5429558e-01  -2.2898557e-01  -6.0259415e-02   7.6827615e-01   8.4176157e-01   8.0146741e-01   1.0000000e+00   7.5768655e-01   7.4293706e-01   7.4689772e-01   8.6529319e-01   6.0848800e-01   4.4050128e-01   3.9569084e-01   3.5002658e-01   3.7033791e-01   3.9288550e-01   5.5029298e-01   5.4991383e-01   3.1086609e-01   3.7810690e-01  -7.4498192e-03   1.1411630e-01   1.1687976e-01  -5.7080242e-02  -3.2574611e-01  -3.5639620e-01   2.1303921e-01   2.2959641e-01   1.0168300e-01   1.8555572e-01  -3.5250971e-01  -3.3037866e-01  -2.9901467e-01  -4.3596346e-01  -4.5910831e-01  -4.7682971e-01  -4.0672347e-01  -4.2646970e-01   2.3889446e-01   9.0363468e-03   2.0507190e-01   3.8965121e-02   2.5594866e-02   1.7562230e-01   2.9653813e-01   3.0240243e-01   1.1964777e-01   8.9069181e-02  -1.3085292e-01   6.3104013e-02  -3.4842860e-01  -5.0814942e-01  -5.5298707e-01  -5.2545198e-01  -1.4141976e-01  -1.0163602e-01  -1.8668570e-01  -3.0983443e-01  -2.3259308e-02  -2.5809048e-01  -3.3096925e-01  -3.5156512e-01  -4.2590125e-01  -4.4825667e-01  -4.4997735e-01  -4.1752621e-01  -3.6530372e-01  -2.4112536e-01   1.2710610e-02  -1.3185922e-01  -1.4807685e-01  -4.0715517e-01  -4.0196605e-01  -4.6667263e-01  -4.7748302e-01  -2.7046568e-01
   2.6669206e-01   3.2515465e-01  -2.6556786e-01  -3.1043187e-01  -2.0695588e-02  -2.4571998e-01  -4.2164051e-01  -4.4559146e-01  -1.5731674e-02  -1.5814612e-01   4.8787051e-02  -1.1642082e-01  -1.5857911e-01  -9.7900806e-02  -6.9253498e-02  -1.8743673e-01   9.6709422e-02   1.9225373e-01  -1.2010935e-01  -4.5922513e-02   1.1342879e-01   1.5638508e-01  -2.5905540e-01  -3.2360634e-01   3.1134826e-01   2.1455171e-01   3.0588965e-01   1.0387897e-01   2.0789368e-01   8.7280326e-02  -4.2271269e-01  -4.9569429e-01  -2.5781438e-01  -3.8697084e-01  -3.7870796e-01  -4.0680308e-01   2.0346440e-01   2.6827368e-01   3.6232235e-01   4.6454888e-01   2.2232247e-02   9.3109027e-02   8.2786538e-01   8.3537885e-01   5.7172749e-01   7.5768655e-01   1.0000000e+00   9.0639993e-01   7.4706835e-01   8.0586553e-01   7.5126530e-01   6.2429063e-01   5.3057135e-01   4.2477043e-01   6.5839308e-01   6.5730319e-01   5.0777251e-01   5.6486193e-01   2.3472687e-01   3.5454619e-01  -1.0405395e-01  -1.7238646e-03   1.5835956e-01  -5.0770849e-02  -1.4680575e-01  -3.6852628e-01   1.5199986e-01   8.2818989e-02   2.1641200e-01   2.7142589e-01  -3.2983115e-01  -3.7851133e-01  -2.6137762e-01  -3.9801543e-01  -5.3322620e-01  -5.4451406e-01  -4.1209253e-01  -4.3009260e-01   1.8262350e-01   9.7408672e-02   2.5740861e-01   1.4551372e-01   1.8279722e-01   3.2405638e-01   3.5781054e-01   3.1706360e-01   2.5137324e-01   2.4413016e-01   2.3353982e-02   1.3668949e-01  -4.9278442e-01  -5.7124615e-01  -6.6365792e-01  -5.5481547e-01  -1.2442101e-01  -1.2550868e-01  -4.2381672e-02  -1.7573221e-01  -2.4674181e-02  -3.2048469e-01  -3.3166778e-01  -2.5505664e-01  -4.7581500e-01  -5.0528529e-01  -5.2763870e-01  -5.6835643e-01  -4.1885742e-01  -2.0947646e-01  -9.8291373e-02  -1.3257308e-01  -2.4760821e-01  -4.9739549e-01  -4.8761696e-01  -5.9127802e-01  -6.2934333e-01  -3.9542112e-01
   3.6264501e-01   4.8428717e-01  -3.4420978e-01  -4.1679523e-01  -8.8972652e-02  -3.8405441e-01  -4.4143257e-01  -4.8943882e-01  -1.4093842e-01  -3.1272776e-01   2.2169463e-01  -4.7748600e-04  -4.6210227e-02   8.6381277e-02  -1.0081544e-01  -1.8927209e-01   2.4104397e-01   3.1632833e-01  -5.7988547e-02   2.1460362e-02   1.6625650e-01   1.7429204e-01  -1.5222505e-01  -2.5723036e-01   4.1199094e-01   3.2079242e-01   4.0927260e-01   1.7393853e-01   2.9250365e-01   2.0240208e-01  -3.5765248e-01  -4.1876770e-01  -1.5945339e-01  -3.1211528e-01  -3.2543322e-01  -3.5067000e-01   1.7293166e-01   3.0055282e-01   4.6988024e-01   6.0345501e-01   3.8201283e-02   1.4519240e-01   7.2766880e-01   8.4109021e-01   4.3502987e-01   7.4293706e-01   9.0639993e-01   1.0000000e+00   6.9908847e-01   8.0278069e-01   7.7451539e-01   7.1338379e-01   6.0358707e-01   5.3205384e-01   7.6635727e-01   8.0045174e-01   5.8325061e-01   6.2588389e-01   1.0853273e-01   2.6077916e-01  -1.5063099e-01  -7.1925678e-02   6.8954123e-02  -1.2265510e-01  -2.0204618e-02  -3.2637646e-01  -3.9250366e-03   8.0353821e-02   3.5057169e-01   3.8045149e-01  -4.7911220e-01  -5.2187741e-01  -2.6990256e-01  -3.6244758e-01  -5.1721936e-01  -4.8724666e-01  -5.1919273e-01  -5.4616678e-01   1.7869164e-01   2.5580620e-01   2.9629535e-01   3.0064419e-01   3.3231962e-01   3.8230328e-01   5.2305229e-01   4.7204624e-01   4.3539782e-01   4.1759824e-01   2.0715550e-01   2.7135751e-01  -5.8903353e-01  -6.1640239e-01  -6.8652296e-01  -6.1748198e-01  -1.1592127e-01  -7.9096805e-02   1.2487408e-01   3.2169487e-02  -1.2721501e-01  -3.7188683e-01  -4.9432242e-01  -3.8863695e-01  -5.4172018e-01  -5.0219321e-01  -6.1968649e-01  -6.7618512e-01  -6.3065983e-01  -4.2045394e-01  -2.0129755e-01   2.2657247e-02  -1.3481510e-01  -6.0263370e-01  -5.6101038e-01  -6.0893331e-01  -6.3817795e-01  -6.0247067e-01
   1.7422444e-01   9.1263408e-02  -1.4711959e-01  -2.2705947e-01  -1.8272260e-02  -1.4484939e-01  -3.3726771e-01  -3.5331448e-01  -4.6231383e-03  -1.2735714e-01  -1.2751361e-01  -5.9422902e-03  -1.6276197e-01  -8.6105766e-02  -2.4588437e-01  -4.7109078e-01  -4.4156786e-02   1.6275153e-01  -4.8610285e-01  -3.9902771e-01   2.0544046e-02  -1.2403255e-01  -3.3526692e-01  -3.5092923e-01   1.7655654e-01   7.5349230e-02   1.8194582e-01  -1.2898664e-02  -5.7664060e-02  -6.2026452e-02  -5.0791074e-01  -5.6124360e-01  -3.3805154e-01  -4.1972982e-01  -4.0527381e-01  -4.5772532e-01  -3.5394867e-02  -1.9523390e-02   1.6906765e-01   1.5441440e-01  -2.9129830e-01  -2.4647359e-01   6.6895609e-01   6.3416839e-01   7.5094715e-01   7.4689772e-01   7.4706835e-01   6.9908847e-01   1.0000000e+00   8.5400237e-01   7.7327406e-01   7.1210138e-01   4.1311116e-01   3.8832848e-01   5.2874587e-01   4.8480880e-01   5.1380921e-01   5.0390240e-01   4.2134711e-01   5.0762415e-01  -3.2461152e-02   9.2585450e-02   9.3722793e-02   3.6685364e-02  -3.3746206e-01  -4.4834989e-01   3.0274292e-01   9.0644980e-02   2.9764368e-02   2.8960172e-01  -2.8069162e-01  -2.0802498e-01  -4.7440872e-01  -5.6503281e-01  -5.2347017e-01  -5.6695865e-01  -3.9230343e-01  -4.1007526e-01   6.4234202e-02  -7.4135059e-02   2.3486397e-02  -1.0480624e-01  -1.2777128e-01  -7.6942974e-02   1.4040441e-01   4.7913913e-02   6.5087697e-02   1.8430746e-02  -3.9640975e-02  -2.1409101e-04  -2.2465332e-01  -3.9654292e-01  -5.0256410e-01  -4.6694384e-01  -8.2572820e-02  -3.2544563e-02  -2.4389493e-01  -2.1108618e-01  -1.4548457e-01  -2.3716742e-01  -2.5779551e-01  -2.6052296e-01  -4.3636101e-01  -4.1816708e-01  -4.1421941e-01  -3.1389273e-01  -2.9389931e-01  -1.0885185e-01  -5.0679959e-02  -8.9309657e-02  -2.4222782e-01  -4.3963539e-01  -3.7056529e-01  -4.7432727e-01  -4.5472564e-01  -2.5536847e-01
   3.4281012e-01   3.6730297e-01  -1.9333529e-01  -3.1775716e-01  -3.7352940e-02  -2.4719004e-01  -3.7646138e-01  -4.9767211e-01  -9.6516036e-02  -2.7576197e-01   1.3569707e-01  -3.9498169e-02  -3.1713091e-02  -4.6751558e-02  -1.6925049e-01  -3.8247441e-01   7.0971486e-02   2.2347526e-01  -2.4635236e-01  -1.4287980e-01   3.8092304e-02  -2.9814388e-02  -1.9692142e-01  -2.6840451e-01   3.1352230e-01   2.4238725e-01   3.1990582e-01   1.2030160e-01   7.9054029e-02   1.3511355e-02  -5.3713276e-01  -6.3054862e-01  -3.7633960e-01  -5.1673701e-01  -3.5493731e-01  -4.2333661e-01  -4.9152295e-02   1.6134838e-04   1.9643898e-01   2.7262382e-01  -2.2949656e-01  -8.3832844e-02   6.8945893e-01   7.5679641e-01   6.5281765e-01   8.6529319e-01   8.0586553e-01   8.0278069e-01   8.5400237e-01   1.0000000e+00   7.7230434e-01   7.1668928e-01   5.6426975e-01   4.7357451e-01   5.9282378e-01   5.9117244e-01   6.2583632e-01   6.6270139e-01   4.1338552e-01   5.8128522e-01   4.9667169e-02   8.1743136e-02   1.3227262e-01  -6.5507809e-02  -1.6529996e-01  -3.5794909e-01   2.3553258e-01   1.0538141e-01   1.9983071e-01   2.8894843e-01  -4.1255530e-01  -3.5523834e-01  -4.1893245e-01  -5.3103876e-01  -5.5587405e-01  -6.1100367e-01  -5.0167564e-01  -5.3103185e-01   1.6194314e-01   4.8204356e-02   1.8713814e-01   3.3438547e-02   1.4327306e-01   1.3126573e-01   4.4374639e-01   3.4755429e-01   3.0131392e-01   2.6498287e-01   1.1005731e-01   2.0959499e-01  -4.7552175e-01  -5.3668256e-01  -6.4857223e-01  -5.7082923e-01  -1.5119619e-01  -1.3264172e-01  -2.4575329e-01  -2.7192806e-01  -2.2519393e-01  -3.9874242e-01  -4.2997595e-01  -3.5548471e-01  -5.3408713e-01  -5.5842751e-01  -6.1617951e-01  -5.6397067e-01  -5.1470956e-01  -2.6269394e-01  -1.1903518e-01  -1.2859806e-01  -3.3527973e-01  -6.1424360e-01  -5.0892572e-01  -6.0369572e-01  -6.2964035e-01  -4.8492845e-01
   3.7562160e-01   4.0747956e-01  -1.4737641e-01  -4.1278465e-01  -1.6763630e-02  -3.6986593e-01  -2.8158331e-01  -5.2300815e-01   4.1702557e-03  -3.0335623e-01   2.0633610e-01  -3.0494212e-02   5.8276909e-02   4.8925831e-02  -6.0794726e-02  -3.1202893e-01   1.0907875e-01   2.5543532e-01  -1.8634134e-01  -1.4949400e-01   2.3818512e-01   1.8452322e-01  -1.7670301e-01  -3.5870126e-01   4.0839557e-01   3.0697337e-01   4.2064358e-01   8.5144787e-02   1.6914565e-01   5.5297989e-02  -3.9300213e-01  -4.7291443e-01  -2.4437497e-01  -4.3297273e-01  -3.6822446e-01  -4.1834480e-01   2.2215772e-01   2.7684705e-01   3.6188814e-01   4.3614754e-01  -4.7958711e-02   3.4916207e-02   5.8379260e-01   6.0694458e-01   3.6748821e-01   6.0848800e-01   7.5126530e-01   7.7451539e-01   7.7327406e-01   7.7230434e-01   1.0000000e+00   8.5998069e-01   7.9350134e-01   7.9165661e-01   7.4895102e-01   7.3599119e-01   6.1680524e-01   6.5169817e-01   2.0579418e-01   3.4327343e-01  -1.0567460e-01  -8.8885718e-02   1.1223045e-01  -1.5716707e-01  -8.2222222e-02  -4.9701244e-01   7.6812718e-02  -2.0417633e-02   2.8852790e-01   3.5966277e-01  -2.7603510e-01  -2.4661776e-01  -4.1856295e-01  -4.3711925e-01  -6.1251780e-01  -5.9117053e-01  -5.3401219e-01  -5.4594286e-01   5.4751881e-02   1.3416412e-01   1.9536501e-01   1.7154364e-01   2.5497226e-01   2.5282410e-01   5.2277313e-01   4.0720724e-01   2.9328710e-01   3.1843669e-01   1.4763559e-01   2.0441655e-01  -5.5271230e-01  -5.0156055e-01  -6.9747955e-01  -5.7431021e-01  -1.9073781e-01  -1.7326983e-01  -1.2374341e-01  -1.4069822e-01  -2.5642713e-01  -4.3610143e-01  -5.3215442e-01  -3.2805061e-01  -5.9724150e-01  -5.7333426e-01  -5.7984274e-01  -6.1051123e-01  -5.5645095e-01  -3.2402916e-01  -2.6044855e-01  -1.4481139e-01  -3.6670069e-01  -6.8906741e-01  -5.8186244e-01  -6.8743598e-01  -6.7043287e-01  -5.2237056e-01
   3.2872432e-01   3.3078957e-01  -8.7317712e-02  -4.8604885e-01  -1.0551414e-01  -4.1861153e-01  -1.7106696e-01  -5.7979967e-01  -8.6894551e-02  -3.3748570e-01   2.7120925e-01  -4.4562163e-02   1.5874451e-01   9.2130064e-03  -8.4300885e-03  -2.9511688e-01   1.0849549e-01   2.0028520e-01  -1.5264490e-01  -1.7903415e-01   1.9257328e-01   1.3473802e-01   1.3089401e-02  -2.3476517e-01   3.9956634e-01   3.3933381e-01   4.1040398e-01   1.8941238e-01   4.9511225e-02  -1.0702937e-02  -2.8627339e-01  -3.9813857e-01  -2.2067238e-01  -4.0865454e-01  -3.0388868e-01  -3.8907400e-01   1.2229165e-01   2.4953830e-01   3.4281007e-01   3.8694733e-01  -8.6331151e-02  -3.5902313e-02   4.2402267e-01   4.4994723e-01   2.5742114e-01   4.4050128e-01   6.2429063e-01   7.1338379e-01   7.1210138e-01   7.1668928e-01   8.5998069e-01   1.0000000e+00   6.4694605e-01   6.9682685e-01   7.4415389e-01   7.1034926e-01   5.2388292e-01   5.6912453e-01   1.3400017e-01   2.9904697e-01  -1.3727974e-01  -1.7065098e-01  -1.5210565e-02  -1.8525022e-01   1.4182744e-01  -3.0378780e-01   5.1835342e-02  -1.0358573e-02   3.7209028e-01   4.4730524e-01  -2.8753791e-01  -2.7156123e-01  -3.8746360e-01  -3.7563336e-01  -4.1702357e-01  -4.8218358e-01  -5.2560782e-01  -5.5192702e-01   8.3876690e-03   1.3871412e-01   1.4477817e-01   2.0040364e-01   2.9363999e-01   1.4161741e-01   5.3470663e-01   3.9122898e-01   4.1216553e-01   4.1338673e-01   3.4113978e-01   2.5440127e-01  -3.9891543e-01  -4.4844039e-01  -5.8212910e-01  -4.9852827e-01  -6.0447777e-02  -1.9809475e-02   3.4249589e-02   1.1851386e-01  -3.9294367e-01  -4.2470156e-01  -4.7001993e-01  -2.8134658e-01  -4.6562970e-01  -4.8226929e-01  -5.5550169e-01  -5.6214553e-01  -6.2367269e-01  -3.7013957e-01  -2.6450701e-01   7.9920771e-02  -2.3087593e-01  -6.6480160e-01  -5.6825179e-01  -5.7503318e-01  -5.5440467e-01  -5.8655162e-01
   6.1333756e-01   6.3162453e-01  -2.1480653e-01  -4.7678272e-01  -2.2109819e-02  -4.3783303e-01  -2.0246552e-01  -5.2059629e-01  -2.4233146e-02  -4.1201703e-01   4.6425086e-01   1.1328954e-01   2.2242678e-01   2.2212090e-01   6.1359240e-02  -2.0953399e-01   2.0677193e-01   2.8748113e-01   1.5154694e-01   1.3632785e-01   1.7482708e-01   2.4934442e-01  -1.6698000e-01  -3.7959551e-01   2.9059789e-01   1.9317691e-01   4.0130927e-01   9.3676974e-02   2.6705292e-01   1.0551936e-01  -4.3365362e-01  -4.8950175e-01  -1.7552107e-01  -4.0333712e-01  -4.4987189e-01  -3.7307396e-01   3.1678773e-01   3.6994977e-01   4.1187521e-01   5.6815242e-01   1.1996788e-01   2.8678382e-01   3.7310845e-01   4.8312271e-01   9.8489709e-03   3.9569084e-01   5.3057135e-01   6.0358707e-01   4.1311116e-01   5.6426975e-01   7.9350134e-01   6.4694605e-01   1.0000000e+00   8.7603719e-01   7.8229650e-01   7.5412204e-01   6.0701824e-01   6.6454328e-01   1.6934690e-01   3.1705146e-01   3.8321511e-02  -4.4910073e-02   1.4541708e-01  -1.6712517e-01  -4.3541616e-02  -3.8199903e-01  -2.0582603e-01  -2.6689063e-01   4.3535993e-01   3.1474197e-01  -2.4711331e-01  -2.4370233e-01  -2.6133434e-01  -2.6103817e-01  -5.2733193e-01  -4.7109155e-01  -4.8443574e-01  -4.9083710e-01   3.1149022e-02   2.1929520e-01   2.5718500e-01   2.5236727e-01   4.9546108e-01   4.4605294e-01   6.3930946e-01   5.1835542e-01   3.7383390e-01   4.5941114e-01   3.6394290e-01   3.8895666e-01  -7.3386104e-01  -5.2689133e-01  -7.2540197e-01  -5.7121971e-01  -2.7742384e-01  -3.0239474e-01  -1.9075789e-01  -1.7802532e-01  -2.0052992e-01  -4.2526773e-01  -5.5371612e-01  -2.3242679e-01  -5.2690161e-01  -5.5424566e-01  -6.3493794e-01  -6.9090383e-01  -5.8055673e-01  -2.9708850e-01  -3.4577644e-01  -3.0566321e-01  -5.3818900e-01  -6.9485177e-01  -5.1847141e-01  -6.0484920e-01  -6.7997271e-01  -5.7122683e-01
   5.1949879e-01   5.5694492e-01  -1.6272850e-01  -5.0750584e-01  -4.4228268e-02  -4.3979449e-01  -1.1549546e-01  -5.0653065e-01  -3.8484386e-02  -4.1337911e-01   4.1719192e-01   1.1050960e-02   2.1788951e-01   1.5538323e-01   5.5881863e-02  -1.9394285e-01   2.0631971e-01   2.3879018e-01   5.3277192e-02   4.3736739e-02   2.3178414e-01   2.2316463e-01  -1.1957221e-01  -3.3539454e-01   3.0095316e-01   2.4059752e-01   3.7608102e-01   8.5519458e-02   1.8691547e-01   7.5525278e-02  -3.4802682e-01  -3.7459732e-01  -2.4348003e-01  -4.1774226e-01  -3.5823207e-01  -2.8887550e-01   2.2071283e-01   3.0918480e-01   3.1766669e-01   4.2001456e-01  -1.5335599e-02   1.4260539e-01   3.6471074e-01   3.9102869e-01   5.0429187e-02   3.5002658e-01   4.2477043e-01   5.3205384e-01   3.8832848e-01   4.7357451e-01   7.9165661e-01   6.9682685e-01   8.7603719e-01   1.0000000e+00   6.6969649e-01   6.6057151e-01   5.4240526e-01   5.5291222e-01   2.7305915e-02   5.7286342e-02  -6.4022599e-02  -2.1957734e-01  -4.2935248e-03  -2.7201692e-01   5.0468385e-02  -3.8549246e-01  -2.5774791e-01  -2.3973603e-01   4.1146285e-01   2.6898979e-01  -1.8187873e-01  -1.6328080e-01  -3.0847841e-01  -2.5390411e-01  -4.5190494e-01  -4.0051060e-01  -5.1884170e-01  -5.0547041e-01  -3.9927996e-02   1.3707201e-01   1.6240908e-01   2.5603784e-01   4.0457180e-01   3.0582518e-01   5.9957746e-01   5.1310714e-01   3.0101049e-01   3.9687856e-01   3.2046107e-01   3.3248297e-01  -6.0923577e-01  -4.4107091e-01  -5.8911182e-01  -4.6943438e-01  -2.2154882e-01  -2.1306798e-01  -7.7529670e-02  -3.4782980e-02  -2.7347436e-01  -3.7912179e-01  -5.8812950e-01  -2.0004630e-01  -4.7793351e-01  -4.6981978e-01  -4.5685498e-01  -5.6726403e-01  -5.6166915e-01  -3.1406895e-01  -3.6541208e-01  -1.9292906e-01  -4.0649903e-01  -6.3842361e-01  -4.6279381e-01  -5.3481449e-01  -5.1919209e-01  -5.1210302e-01
   5.1658226e-01   5.4556612e-01  -2.2983862e-01  -4.8978407e-01  -1.2068666e-01  -5.1831288e-01  -2.3201659e-01  -5.1581791e-01  -1.4013194e-01  -4.7315987e-01   3.5102761e-01   4.5347021e-02   1.3738561e-01   2.0546527e-01   1.4463043e-03  -2.4045350e-01   1.7631578e-01   3.2190086e-01   3.1229711e-02   3.9618859e-02   1.7996019e-01   1.5016054e-01  -3.6744132e-02  -2.6804932e-01   3.7662060e-01   2.8397993e-01   4.6148662e-01   1.7014901e-01   2.1032657e-01   1.3262788e-01  -3.5185501e-01  -4.1982321e-01  -8.0787092e-02  -3.0328431e-01  -4.0396313e-01  -3.7341012e-01   4.0428686e-01   4.9230196e-01   6.5376590e-01   7.3173156e-01   2.7270179e-01   3.1849475e-01   3.8334072e-01   4.8581302e-01   7.7446976e-02   3.7033791e-01   6.5839308e-01   7.6635727e-01   5.2874587e-01   5.9282378e-01   7.4895102e-01   7.4415389e-01   7.8229650e-01   6.6969649e-01   1.0000000e+00   9.3302187e-01   5.7119859e-01   6.4535151e-01   1.1952047e-01   2.6100765e-01  -4.9676797e-02  -1.2089010e-01   1.4059984e-01  -8.4049805e-02   1.2300396e-01  -3.1053745e-01  -1.9540826e-01  -1.8746358e-01   4.4815324e-01   4.4038594e-01  -3.7247628e-01  -4.2230906e-01  -1.9769940e-01  -2.1804057e-01  -3.6962708e-01  -3.7018874e-01  -4.4861090e-01  -4.4981141e-01   2.7770567e-02   2.8025129e-01   2.4391399e-01   3.4920024e-01   5.3546052e-01   4.3456055e-01   6.1679181e-01   5.2125457e-01   5.8184661e-01   5.6456399e-01   5.3731650e-01   4.5265110e-01  -6.8090738e-01  -5.0996926e-01  -6.7717964e-01  -5.3187035e-01  -1.5847429e-01  -1.9908446e-01   8.0109746e-02   1.0054043e-01  -1.0637721e-01  -2.9625049e-01  -4.4983476e-01  -2.6326310e-01  -4.5254594e-01  -4.9578121e-01  -6.5703729e-01  -7.2100001e-01  -6.1783214e-01  -3.7124263e-01  -3.8041431e-01  -6.4605172e-02  -2.9109332e-01  -6.4051598e-01  -4.9888666e-01  -5.6160613e-01  -6.5270734e-01  -7.1002710e-01
   4.2652107e-01   5.0351056e-01  -2.4638596e-01  -4.5719233e-01  -7.4113667e-02  -4.6136448e-01  -2.3497946e-01  -4.7383488e-01  -1.4320449e-01  -4.3221586e-01   3.4397455e-01   2.7978664e-02   1.2931946e-01   2.1884029e-01  -1.5045574e-02  -1.7725169e-01   1.6307431e-01   3.0959835e-01   1.6186160e-02   3.7980356e-02   1.8485202e-01   2.0177903e-01  -2.8938565e-02  -2.2088465e-01   3.9355928e-01   2.8794335e-01   4.9841797e-01   2.1469171e-01   2.0701357e-01   1.2985207e-01  -3.4942036e-01  -4.0947382e-01  -8.7446767e-02  -2.9725194e-01  -3.5280220e-01  -3.6338683e-01   3.2928279e-01   4.4313311e-01   6.0907035e-01   7.5496239e-01   2.2537085e-01   3.0065853e-01   3.8698594e-01   5.2420930e-01   4.6018474e-02   3.9288550e-01   6.5730319e-01   8.0045174e-01   4.8480880e-01   5.9117244e-01   7.3599119e-01   7.1034926e-01   7.5412204e-01   6.6057151e-01   9.3302187e-01   1.0000000e+00   4.9783436e-01   5.8997025e-01   9.0775408e-02   2.7391867e-01  -5.5217054e-02  -1.0353185e-01   1.3481743e-01  -1.0834542e-01   1.5728386e-01  -2.8976202e-01  -1.5199519e-01  -1.2338432e-01   3.8632585e-01   3.5629290e-01  -4.1602235e-01  -4.5971148e-01  -2.2733302e-01  -2.1699080e-01  -4.2389679e-01  -3.5521631e-01  -4.6752789e-01  -4.8636911e-01   7.1500114e-03   2.7635754e-01   2.2467253e-01   3.2991668e-01   5.1800925e-01   4.6030500e-01   6.1477497e-01   5.2463639e-01   5.9126548e-01   6.0101226e-01   4.7419514e-01   4.7664255e-01  -7.1234190e-01  -4.6115129e-01  -6.5574475e-01  -5.0881153e-01  -1.6215143e-01  -1.7751484e-01   1.0428952e-01   1.1451012e-01  -1.1389167e-01  -2.6945732e-01  -4.3891563e-01  -2.6101397e-01  -4.8595453e-01  -4.5839256e-01  -6.4217766e-01  -6.8670524e-01  -6.2273404e-01  -3.8061320e-01  -3.5867084e-01  -8.6960272e-02  -3.1683372e-01  -6.2512686e-01  -4.9856520e-01  -5.6543444e-01  -6.2644927e-01  -6.9130996e-01
   7.5803106e-01   7.6784747e-01  -4.1539167e-01  -4.5836737e-01  -3.2838730e-01  -5.5168511e-01  -5.0972171e-01  -5.0208115e-01  -3.6081446e-01  -5.5495256e-01   4.0045497e-01   2.2015555e-01   1.1528849e-01   3.2271804e-01  -2.6510108e-01  -3.6860414e-01   5.4237997e-01   6.2540202e-01   4.3174036e-02   2.6149371e-01   1.1418542e-01   3.3679386e-02  -2.5679705e-01  -2.5360656e-01   2.0635489e-01   2.8036384e-01   2.2001354e-01   1.0620793e-02   4.1227315e-01   3.7208766e-01  -4.0565615e-01  -4.1888040e-01  -1.2076182e-01  -3.1830409e-01  -3.7760598e-01  -4.0309223e-01   4.3296710e-02   4.1151813e-02   2.6674487e-01   3.3909727e-01  -1.5906925e-02   4.8570061e-02   4.9857452e-01   5.4482991e-01   3.0882657e-01   5.5029298e-01   5.0777251e-01   5.8325061e-01   5.1380921e-01   6.2583632e-01   6.1680524e-01   5.2388292e-01   6.0701824e-01   5.4240526e-01   5.7119859e-01   4.9783436e-01   1.0000000e+00   9.4462364e-01   1.8006605e-01   2.4909599e-01   7.5327704e-02  -2.8551500e-02   2.6848200e-01   6.8343805e-02  -3.0094879e-01  -4.6863966e-01  -1.6445236e-01  -1.5122905e-01   6.6565817e-01   5.8550183e-01  -5.3996392e-01  -5.5796965e-01  -3.5482875e-01  -3.9487235e-01  -6.2757522e-01  -6.2790508e-01  -7.0934466e-01  -6.8072825e-01   4.2010804e-01   3.5718989e-01   5.0924320e-01   4.2198793e-01   2.5555579e-01   2.2390699e-01   5.5394871e-01   5.5338659e-01   2.9931540e-01   2.8055049e-01   2.2610693e-01   2.8165409e-01  -6.2937850e-01  -7.6668352e-01  -6.7613412e-01  -7.5330306e-01  -9.0367876e-02  -1.2159080e-01  -1.4253552e-01  -1.3509037e-01  -4.2880540e-01  -5.3389923e-01  -5.5782630e-01  -4.1326291e-01  -5.7062162e-01  -6.1832804e-01  -5.8923210e-01  -6.8241280e-01  -5.8243182e-01  -3.8649528e-01  -2.3088135e-01  -4.1267129e-02  -3.4840558e-01  -7.7695047e-01  -6.4828252e-01  -6.3904849e-01  -6.2545798e-01  -5.8031702e-01
   6.9677254e-01   7.9279180e-01  -4.0651959e-01  -5.6377141e-01  -3.1054802e-01  -6.1256784e-01  -5.0159420e-01  -6.0302928e-01  -3.7610104e-01  -6.1749544e-01   4.4206050e-01   1.5338957e-01   1.6971670e-01   3.2030436e-01  -2.2210284e-01  -3.2402801e-01   5.1271766e-01   6.2258119e-01   1.0663437e-01   3.3200414e-01   9.7799746e-02   1.0735182e-01  -1.9524283e-01  -2.8274264e-01   3.1711196e-01   3.4825883e-01   2.8741020e-01   1.9407115e-02   4.6630139e-01   3.7165433e-01  -3.9371191e-01  -4.5239252e-01  -1.0672244e-01  -3.4572882e-01  -3.8330925e-01  -4.3528781e-01   1.3610671e-01   1.7378841e-01   3.2758877e-01   4.1292605e-01   8.3569045e-02   1.8994108e-01   4.8871891e-01   5.7973911e-01   2.5896068e-01   5.4991383e-01   5.6486193e-01   6.2588389e-01   5.0390240e-01   6.6270139e-01   6.5169817e-01   5.6912453e-01   6.6454328e-01   5.5291222e-01   6.4535151e-01   5.8997025e-01   9.4462364e-01   1.0000000e+00   1.6431822e-01   3.2938862e-01   4.5330845e-02  -4.4182220e-02   3.4923577e-01   5.5464097e-02  -2.0677814e-01  -5.3651322e-01  -1.0644502e-01  -1.3068136e-01   6.8344265e-01   6.4892215e-01  -5.7103058e-01  -5.6741602e-01  -2.9193006e-01  -3.4854197e-01  -6.0192227e-01  -6.0100684e-01  -7.0089864e-01  -6.8521962e-01   4.1726766e-01   3.8535590e-01   5.5839492e-01   4.5579347e-01   3.9074043e-01   3.5237523e-01   6.5588271e-01   6.3824918e-01   4.2767726e-01   3.9731625e-01   2.6540921e-01   2.8417934e-01  -6.6390387e-01  -7.8733837e-01  -7.6810382e-01  -8.0401180e-01  -1.3951827e-01  -1.8081001e-01  -1.6423832e-01  -1.8721204e-01  -4.0237055e-01  -5.6037718e-01  -5.9593015e-01  -4.9227917e-01  -6.5457172e-01  -7.2334563e-01  -6.8150514e-01  -7.3913437e-01  -6.3030596e-01  -4.2025344e-01  -2.5850678e-01  -9.8287257e-02  -3.8723663e-01  -8.2134572e-01  -7.4385224e-01  -7.0880300e-01  -7.1031128e-01  -5.9045591e-01
   2.6442836e-01  -8.0018832e-02   1.0962388e-01   1.4808190e-01   1.0141927e-01   2.6493672e-01   1.6144379e-01   6.8424190e-02   3.2005321e-01   1.8318591e-01  -7.6583125e-02   2.5348304e-01   1.8235220e-02  -1.1742035e-01  -1.5592823e-02  -3.1269896e-01  -3.0238221e-01  -1.1662714e-01  -4.2498142e-01  -4.5047026e-01  -2.0830541e-01  -2.5017921e-01  -3.4851318e-01  -2.6129892e-01  -1.4150960e-01  -1.3716872e-01  -9.8245761e-02  -4.7245924e-02  -3.0239708e-01  -2.6096570e-01  -5.4290786e-01  -5.1962269e-01  -5.0229816e-01  -5.1152084e-01  -2.5971853e-01  -3.1643029e-01  -1.1172118e-01  -1.3200039e-01  -9.4334934e-02  -5.2967563e-02  -2.0307803e-01  -2.3108358e-01   3.0280408e-01   2.3670864e-01   3.8750951e-01   3.1086609e-01   2.3472687e-01   1.0853273e-01   4.2134711e-01   4.1338552e-01   2.0579418e-01   1.3400017e-01   1.6934690e-01   2.7305915e-02   1.1952047e-01   9.0775408e-02   1.8006605e-01   1.6431822e-01   1.0000000e+00   7.3639160e-01   7.0005881e-01   6.2842958e-01   1.2796997e-02   6.5806047e-02  -3.3196586e-01   1.1395149e-01   3.5909541e-01  -6.5982958e-02  -1.9021921e-01  -1.6144721e-01  -4.5930861e-02  -3.3105545e-02  -3.0987833e-01  -4.5095586e-01  -2.0030059e-01  -3.3634630e-01  -5.9946735e-02  -8.7245421e-02   2.4346515e-02  -2.8196949e-01  -2.1616498e-01  -4.6649119e-01  -4.5454375e-01  -3.0101120e-01  -1.7141952e-01  -2.6745655e-01  -3.2976750e-01  -3.0366763e-01  -8.9951373e-02   8.9457950e-02  -1.2144969e-01  -3.0348310e-03  -1.1341591e-01   2.1958863e-03   1.7119966e-02   1.4842256e-02  -3.5461552e-01  -2.8788463e-01   6.7682855e-02   3.9694993e-02   1.0599784e-01   1.4587651e-01  -8.1622332e-02  -4.6493423e-02  -7.1577841e-02   8.4489726e-02   1.9865776e-01   2.5869590e-01   1.8531755e-01  -1.8897737e-01  -3.3718387e-01  -2.7622033e-02   1.2415723e-01  -3.5374322e-02  -1.0306104e-01   4.8764461e-02
   1.4958858e-01   2.7924526e-02  -4.0919548e-02   1.5152148e-02   9.7192856e-02   8.5097847e-02  -1.0167509e-01  -1.0261453e-01   6.2442621e-02  -2.9583829e-02  -9.3205194e-04   1.9083087e-01   8.7282085e-02  -9.6277210e-03  -9.8015554e-02  -3.8160484e-01  -2.0561904e-01  -4.6334640e-02  -3.0798008e-01  -2.8792379e-01  -1.7997754e-01  -1.9395745e-01  -2.9956303e-01  -2.9574550e-01  -3.1462304e-02  -1.3044462e-01   5.9207851e-02  -2.3409942e-02  -1.9481288e-01  -2.3825042e-01  -4.9366868e-01  -5.6980500e-01  -3.0573764e-01  -3.9432414e-01  -3.1100936e-01  -3.9175637e-01  -9.9702328e-02  -1.3544244e-01   1.1107638e-02   5.0752737e-02  -1.8627165e-01  -1.5617617e-01   2.2385197e-01   2.9183493e-01   3.5635083e-01   3.7810690e-01   3.5454619e-01   2.6077916e-01   5.0762415e-01   5.8128522e-01   3.4327343e-01   2.9904697e-01   3.1705146e-01   5.7286342e-02   2.6100765e-01   2.7391867e-01   2.4909599e-01   3.2938862e-01   7.3639160e-01   1.0000000e+00   4.8114859e-01   6.1672529e-01   2.8868490e-01   2.4740757e-01  -2.9189249e-01  -2.9758915e-02   4.5530054e-01   3.6190156e-02  -7.2035566e-02   1.1221490e-01  -2.8360426e-01  -2.0013560e-01  -2.6406003e-01  -4.3070075e-01  -2.9134611e-01  -3.6097710e-01  -1.8894953e-01  -2.4530776e-01   6.5445500e-02  -1.2615700e-01  -2.3644749e-02  -3.0450592e-01  -1.6678331e-01  -1.3630039e-01   2.2741763e-02  -1.1669308e-01  -2.3207406e-02  -3.8627776e-02  -1.1375377e-02   8.4954349e-02  -2.0529777e-01  -1.9292898e-01  -3.7233819e-01  -2.8333823e-01  -6.5021584e-02  -8.3383564e-02  -4.2181869e-01  -3.8575124e-01  -3.0527462e-02  -1.4826111e-01   1.2641623e-02  -9.2691054e-02  -2.4055738e-01  -2.4069627e-01  -3.4335792e-01  -1.2875691e-01  -5.3012482e-02   1.5109641e-01   6.9205431e-02  -2.4930362e-01  -4.0800961e-01  -2.5916471e-01  -1.5168583e-01  -2.1227478e-01  -3.1979757e-01  -8.8121156e-02
   3.0259588e-01  -6.2009990e-03   6.2969190e-02   1.6861382e-01  -8.3264450e-02   1.2272056e-01   2.7873307e-01   1.9064870e-01   1.8859314e-01   6.3224166e-02   2.1257971e-01   4.2738375e-01   4.0727412e-01   1.9405390e-01   2.1650057e-01  -2.2173540e-02  -1.0924763e-01  -6.3767444e-02  -1.3361085e-01  -1.8748983e-01  -2.8286915e-01  -2.1735632e-01  -1.5639616e-01  -6.0743347e-02  -2.5886425e-01  -1.6223233e-01  -1.9546961e-01  -2.9201739e-02  -1.7456208e-01  -1.3239733e-01  -3.8644242e-01  -2.8852549e-01  -3.1806037e-01  -3.2180123e-01  -1.6770463e-01  -2.6692902e-01  -1.7353140e-01  -1.9664140e-01  -1.6011300e-01  -9.7629653e-02  -1.4016279e-01  -1.7834996e-01  -4.2927432e-02  -2.2684508e-02   3.1131119e-02  -7.4498192e-03  -1.0405395e-01  -1.5063099e-01  -3.2461152e-02   4.9667169e-02  -1.0567460e-01  -1.3727974e-01   3.8321511e-02  -6.4022599e-02  -4.9676797e-02  -5.5217054e-02   7.5327704e-02   4.5330845e-02   7.0005881e-01   4.8114859e-01   1.0000000e+00   6.6313339e-01   2.8741522e-01   3.5464087e-01  -4.1465765e-02   3.9086157e-01   1.1992828e-01  -1.8139730e-01  -8.5164583e-02  -2.4833940e-01  -1.1721675e-01  -1.2984978e-01  -1.5391547e-01  -3.0819517e-01  -3.0697318e-02  -1.8879870e-01  -1.0997165e-01  -1.1585527e-01   1.2699329e-01  -1.7349662e-01  -6.8445300e-02  -2.9584341e-01  -3.2766647e-01  -2.5653924e-01  -1.0279469e-01  -1.3632616e-01  -2.5930306e-01  -2.1861678e-01   1.0469902e-01   2.0146309e-01  -1.5532562e-01   6.5934888e-02   3.1933875e-02   1.0559729e-01   9.1532485e-02   7.7195410e-02  -2.2060620e-01  -1.3038027e-01  -5.0587287e-02  -5.5788972e-02   8.9847243e-02   2.6284264e-01  -3.8729039e-02   3.4151688e-02  -9.2965705e-02   4.6429408e-02   1.0965914e-01   2.2544698e-01   1.8234899e-01  -6.5816387e-02  -2.5513062e-01   2.3269483e-02   1.7751075e-01   5.0016524e-02  -5.8005228e-02  -3.8616557e-02
  -5.3083303e-04  -1.5157759e-01  -1.7525291e-01   2.5769453e-01   7.7587927e-02   3.9881069e-01   8.9330172e-02   4.0628001e-01   2.0680531e-01   3.1368901e-01  -1.0700817e-01   5.4354563e-01   7.8207136e-02   1.5789309e-01  -1.2689487e-02  -5.7227543e-02  -2.3515233e-01  -2.0374759e-01  -2.6976214e-01  -2.5410643e-01  -3.0979107e-01  -2.1852858e-01  -3.5191612e-01  -7.7690802e-02  -3.7966528e-01  -2.9692863e-01  -2.6943112e-01  -9.1650668e-02  -2.3518913e-01  -1.5409825e-01  -3.6964959e-01  -2.8181711e-01  -2.9704283e-01  -1.3759153e-01  -1.7900562e-01  -2.2143470e-01  -1.8828658e-01  -1.9571106e-01  -2.2291649e-01  -1.3903516e-01  -1.8286394e-01  -1.6743789e-01   2.9742098e-02   8.9047712e-02   2.0044333e-01   1.1411630e-01  -1.7238646e-03  -7.1925678e-02   9.2585450e-02   8.1743136e-02  -8.8885718e-02  -1.7065098e-01  -4.4910073e-02  -2.1957734e-01  -1.2089010e-01  -1.0353185e-01  -2.8551500e-02  -4.4182220e-02   6.2842958e-01   6.1672529e-01   6.6313339e-01   1.0000000e+00   1.8119541e-01   4.6040070e-01  -3.6861608e-01   3.6983215e-01   1.7784622e-01  -6.3136672e-02  -2.8520085e-01  -2.2220052e-01  -9.3336548e-02  -9.5916918e-02  -5.8821111e-02  -1.9751668e-01   1.6787550e-02  -1.3543822e-02   6.4957987e-02   4.0203247e-02   5.9632544e-02  -2.1267333e-01  -1.4365026e-01  -3.8361059e-01  -4.2449248e-01  -2.0849752e-01  -2.5619536e-01  -3.2238857e-01  -3.4562485e-01  -3.1509955e-01  -1.2044873e-01   4.6269785e-02   6.4712377e-02   8.7645609e-02   4.0785847e-02   2.6187249e-02   3.4754601e-02   4.3183542e-02  -2.8891559e-01  -2.5416297e-01   2.4543277e-01   1.2871411e-01   1.1722982e-01   8.2480841e-02   6.2261060e-02   1.0074336e-01   9.1527659e-03   1.2271857e-01   1.9009469e-01   1.6544985e-01   2.5676711e-01  -1.7439135e-01  -1.7792657e-01   1.3006622e-01   1.8049413e-01   1.6089669e-01   2.0754414e-02   1.6352559e-01
   9.7251271e-02   2.4206414e-01  -3.3086895e-01  -2.0006069e-01  -2.7411725e-01  -3.6338531e-01  -3.8232092e-01  -1.4343209e-01  -2.7064394e-01  -3.7673909e-01   1.8461337e-01   1.6632418e-01   3.3715380e-01   3.4314868e-01  -6.3530352e-02  -1.0549140e-01   3.4113005e-01   3.9368027e-01   4.0274702e-02   2.1158135e-01  -1.1064984e-01  -4.7645774e-02  -2.4232862e-01  -2.3681948e-01  -1.2413117e-01  -1.1002784e-01  -1.0618230e-01  -2.8007871e-01   3.5607826e-01   3.0562048e-01  -2.1188331e-01  -2.2220540e-01   1.6824079e-02  -5.7950124e-02  -3.3913619e-01  -3.5530455e-01   1.5520008e-01   3.1922134e-02   1.0753722e-01   5.6407257e-02   1.5062250e-01   1.8521554e-01   5.6589523e-02   1.1165188e-01   7.3963173e-02   1.1687976e-01   1.5835956e-01   6.8954123e-02   9.3722793e-02   1.3227262e-01   1.1223045e-01  -1.5210565e-02   1.4541708e-01  -4.2935248e-03   1.4059984e-01   1.3481743e-01   2.6848200e-01   3.4923577e-01   1.2796997e-02   2.8868490e-01   2.8741522e-01   1.8119541e-01   1.0000000e+00   7.2056457e-01  -1.5418496e-01  -2.6963957e-01   6.2879343e-02  -1.5118200e-01   1.2291820e-01   1.5947142e-01  -3.3323165e-01  -2.7309638e-01   1.6132783e-01   8.4465701e-02  -1.3642167e-01  -1.2680394e-01  -2.2312266e-01  -2.1029553e-01   4.5443846e-01   2.1258162e-01   5.6613330e-01   3.1178352e-01   1.4230830e-01   2.2737557e-01   1.5335562e-01   2.2194615e-01   1.6283067e-01   9.2860930e-02   1.0465380e-02  -3.9213539e-02  -2.4364516e-01  -3.3881669e-01  -3.9122063e-01  -3.8501091e-01  -2.0346253e-02  -1.3528183e-01  -2.0153760e-01  -3.0899413e-01  -1.3254459e-01  -3.3305006e-01  -5.2552768e-02  -9.7690607e-02  -3.2716009e-01  -3.3846746e-01  -3.7950494e-01  -3.1941440e-01  -2.0679945e-01  -4.7231158e-02  -4.2223901e-02  -9.4257513e-02  -1.8392033e-01  -2.6946449e-01  -3.0973339e-01  -2.9418118e-01  -3.5819653e-01  -1.5815230e-01
  -7.9306262e-02  -1.2811256e-01  -3.2326849e-01   6.3568453e-03  -1.2247247e-01   9.1687929e-03  -2.1454302e-01   1.9607334e-01  -1.0730740e-01  -3.6414255e-02  -8.2444452e-02   3.6293055e-01   2.5033179e-01   3.6703467e-01  -9.6870160e-02  -1.1405348e-01   1.3788631e-01   2.5424591e-01  -2.6275418e-01  -1.0462132e-01  -1.3174986e-01  -8.7349797e-02  -2.7272997e-01  -1.3112390e-01  -3.5495019e-01  -2.6886887e-01  -2.6933947e-01  -2.1106127e-01   3.0882536e-02   1.8470176e-01  -8.5923898e-02  -1.5238354e-02   7.3648537e-02   1.3312996e-01  -2.8373961e-01  -2.1934545e-01   3.8610026e-02  -1.1405224e-01   1.0851216e-02  -1.0874011e-01   1.9188993e-02  -1.4513131e-02  -1.4682649e-01  -1.1266410e-01   9.8692837e-02  -5.7080242e-02  -5.0770849e-02  -1.2265510e-01   3.6685364e-02  -6.5507809e-02  -1.5716707e-01  -1.8525022e-01  -1.6712517e-01  -2.7201692e-01  -8.4049805e-02  -1.0834542e-01   6.8343805e-02   5.5464097e-02   6.5806047e-02   2.4740757e-01   3.5464087e-01   4.6040070e-01   7.2056457e-01   1.0000000e+00  -3.3554724e-01   2.2089489e-02   7.5673993e-02  -1.2841929e-01  -9.9495595e-02   3.8000453e-02  -1.2767649e-01  -9.9211121e-02   1.2365980e-01   7.4246611e-02  -8.2015356e-03   2.2764155e-02  -2.8041261e-02   1.1147712e-02   2.6952204e-01   6.8098063e-02   2.0366684e-01   8.4636706e-02  -2.4991795e-01  -1.0859083e-01  -2.6516850e-01  -2.1595122e-01  -9.2954379e-02  -1.9375671e-01  -1.2659110e-01  -2.5106109e-01   9.3016714e-02  -8.2645865e-02  -4.7533351e-02  -1.1312466e-01  -1.3116775e-02  -4.5761688e-02  -2.3683115e-01  -2.3642401e-01  -4.4593595e-02  -7.5169296e-02   1.2262059e-01   1.2714957e-01  -5.1589452e-02  -2.1521489e-02  -1.1485145e-01  -3.6020639e-02   9.4957060e-05   7.6190847e-02  -8.1219981e-03  -5.2093972e-02  -5.8375126e-02   1.1686689e-03  -3.6912053e-02   2.2724280e-02  -4.8418093e-02   3.3754450e-02
  -1.2412910e-01   2.1424891e-02   4.0574550e-01   1.0177883e-02  -8.4779567e-02  -1.9182235e-01   4.2594772e-01  -9.9494360e-02  -1.1456231e-01  -1.1500038e-01   2.3143877e-01  -3.1956908e-01   1.9470171e-01  -7.8710079e-02   2.8816786e-01   3.4101161e-01  -1.1255329e-01  -1.9280917e-01   3.4629647e-01   1.3110621e-01   5.4937211e-02   1.4220765e-01   7.2549224e-01   4.5086973e-01   4.0004136e-01   4.2067790e-01   2.6120735e-01   3.1119840e-01  -2.9156784e-02  -1.3925344e-01   3.9721693e-01   2.9772157e-01   1.8437032e-01   1.0082841e-01   4.4408730e-01   2.7622052e-01   1.1837264e-02   1.9115093e-01   7.5266903e-02   1.2799149e-01   1.5824852e-01   9.6935064e-02  -2.5666306e-01  -2.3688951e-01  -4.1053221e-01  -3.2574611e-01  -1.4680575e-01  -2.0204618e-02  -3.3746206e-01  -1.6529996e-01  -8.2222222e-02   1.4182744e-01  -4.3541616e-02   5.0468385e-02   1.2300396e-01   1.5728386e-01  -3.0094879e-01  -2.0677814e-01  -3.3196586e-01  -2.9189249e-01  -4.1465765e-02  -3.6861608e-01  -1.5418496e-01  -3.3554724e-01   1.0000000e+00   4.1175742e-01  -5.3552948e-02   9.1797105e-02   5.6228447e-02  -1.0458164e-01   8.6244804e-02   2.4016641e-02   2.5394297e-01   1.9062312e-01   3.7858490e-01   2.6632356e-01   6.9377962e-02   2.8418799e-02  -1.5110383e-01   8.0032654e-02  -5.3750053e-02   1.2717002e-01   4.3918826e-01   1.4645505e-01   3.9704083e-01   3.6801131e-01   4.5452671e-01   4.8167968e-01   4.7372273e-01   4.2480734e-01  -3.7030585e-02   2.4388442e-01   1.3639387e-01   2.6980704e-01   8.3039535e-02   1.0509367e-01   3.9712571e-01   4.4964098e-01  -7.8851217e-02  -5.4081013e-03  -6.7833052e-02   3.6281027e-02   7.3602959e-02   9.3306364e-02  -7.8716964e-02  -1.3416824e-01  -2.6135545e-01  -1.8836459e-01  -1.0883093e-01   3.0390773e-01   2.1786686e-01  -6.0088639e-03   8.9990810e-03  -1.7502314e-02  -2.2676451e-03  -3.3365770e-01
  -1.2721488e-01  -2.7873782e-01   2.0861149e-01   4.4288450e-01   9.1239311e-02   4.0659151e-01   4.7138736e-01   4.6883204e-01   2.2062420e-01   4.0809217e-01   2.9328258e-02   1.8160645e-01   9.9776576e-02  -6.3942920e-02   2.9398487e-01   3.0642197e-01  -2.8504277e-01  -5.0421813e-01   9.4632172e-02  -1.2237182e-01  -1.3027187e-01  -4.3777468e-02   2.4728808e-01   3.4248620e-01  -1.6086078e-01  -1.0942725e-02  -1.2724250e-01   2.3397313e-01  -3.2648599e-01  -3.2520349e-01   2.0999474e-01   2.7086979e-01   1.9189943e-03   1.3554305e-01   2.9029265e-01   2.6615755e-01  -2.1692396e-01  -1.5237927e-01  -2.1315519e-01  -1.5914415e-01  -5.7031371e-02  -1.8280805e-01  -3.2501432e-01  -3.4396349e-01  -2.3658031e-01  -3.5639620e-01  -3.6852628e-01  -3.2637646e-01  -4.4834989e-01  -3.5794909e-01  -4.9701244e-01  -3.0378780e-01  -3.8199903e-01  -3.8549246e-01  -3.1053745e-01  -2.8976202e-01  -4.6863966e-01  -5.3651322e-01   1.1395149e-01  -2.9758915e-02   3.9086157e-01   3.6983215e-01  -2.6963957e-01   2.2089489e-02   4.1175742e-01   1.0000000e+00   4.2830370e-04   7.2842453e-02  -2.0807662e-01  -4.3472354e-01   2.4876684e-01   1.0447958e-01   2.2289093e-01   1.0737402e-01   4.8811407e-01   3.4827143e-01   2.9287074e-01   2.3760148e-01  -1.6100363e-01  -2.1910047e-01  -3.2892585e-01  -2.7927888e-01  -1.8327619e-01  -2.6533778e-01  -1.9654391e-01  -2.0394064e-01  -1.5378794e-01  -9.7786220e-02   1.1312063e-01   2.0690087e-01   2.7023795e-01   4.3124591e-01   4.8485032e-01   5.0553602e-01   2.3449919e-01   2.6981934e-01   2.7094673e-01   3.6354770e-01   1.4684429e-01   2.7565259e-01   2.9976905e-01   3.7326900e-01   4.7819189e-01   5.3146177e-01   2.6954558e-01   2.4263740e-01   1.6717889e-01   1.2107190e-01   2.2415734e-01   2.6145601e-01   2.2559525e-01   4.2937168e-01   4.5968537e-01   4.3204756e-01   3.6399182e-01   4.2854889e-02
  -4.1016607e-01  -4.2874802e-01   2.9907135e-01   1.9319112e-01   3.9242085e-01   3.1739586e-01   3.0380325e-02  -9.6527793e-03   2.4677551e-01   2.4742683e-01  -3.8133026e-01  -2.4913808e-01  -2.5628742e-01  -2.9480946e-01  -1.1063056e-01  -1.9402757e-01  -3.2812182e-01  -1.6580509e-01  -4.5322717e-01  -4.3557105e-01   1.7379671e-01   1.2040206e-01   3.5818412e-02  -5.0442707e-02   2.9461713e-01   1.1440653e-01   2.3369430e-01   1.6354844e-01  -2.6290729e-01  -2.3133517e-01   9.8302749e-02  -3.5309797e-02   5.3585431e-02  -5.7230496e-02   3.0780765e-01   1.9334026e-01  -1.7840352e-02  -6.5241035e-02  -4.3213917e-02  -2.2367186e-01  -9.4584695e-02  -2.1102900e-01   1.1904825e-01  -2.8860915e-03   3.7705053e-01   2.1303921e-01   1.5199986e-01  -3.9250366e-03   3.0274292e-01   2.3553258e-01   7.6812718e-02   5.1835342e-02  -2.0582603e-01  -2.5774791e-01  -1.9540826e-01  -1.5199519e-01  -1.6445236e-01  -1.0644502e-01   3.5909541e-01   4.5530054e-01   1.1992828e-01   1.7784622e-01   6.2879343e-02   7.5673993e-02  -5.3552948e-02   4.2830370e-04   1.0000000e+00   6.8800904e-01  -2.9582911e-01   4.2086364e-02   9.1894962e-02   1.6561202e-01  -7.9877062e-02  -1.3577587e-01  -1.8299193e-02  -7.5093314e-03   1.5584542e-01   9.8881431e-02  -1.1790079e-01  -2.5436922e-01  -2.6044915e-01  -3.6348277e-01  -3.3869388e-01  -2.3005031e-01  -2.4636632e-01  -2.7648237e-01  -1.5402972e-01  -2.0777918e-01  -4.0490630e-01  -3.5082520e-01   3.3360347e-01   1.2375361e-01   2.9954927e-02   7.0680241e-02  -1.4512062e-01  -1.0098677e-01  -1.8548667e-01  -3.0787923e-01   3.8679790e-02   8.1673893e-03   2.3946976e-01  -1.3242180e-02  -1.2209853e-01  -1.1831358e-01   8.9999196e-02   2.4233961e-01   2.5153350e-01   2.0112776e-01   3.6668873e-02  -8.3198154e-02   9.0447528e-02   1.1814618e-01  -4.2487884e-02  -1.0975299e-01   2.2859380e-02   2.9785345e-01
  -3.7672618e-01  -2.0529522e-01   5.1242012e-02   1.6088664e-01   3.2388024e-01   2.2723706e-01  -1.1732459e-01   9.8948876e-02   7.5410657e-02   1.2992277e-01  -2.3528781e-01  -2.1337857e-01  -3.3726081e-01  -7.4748598e-02  -1.7669075e-01   1.3295115e-02  -1.9542735e-01  -1.4063477e-01  -1.8924306e-01  -1.4449503e-01   3.2822235e-01   2.6129732e-01   2.6341434e-01   2.4483904e-01   4.2449158e-01   3.4461172e-01   3.3286899e-01   2.9132643e-01  -1.1289048e-01  -8.7413814e-02   3.5836916e-01   3.0500468e-01   3.4071626e-01   2.9626378e-01   5.6886294e-01   5.8961192e-01   1.1585944e-01   6.9408958e-02   1.5880387e-01  -2.5297831e-02   6.4477840e-02  -2.8287902e-02   5.6865625e-02  -6.2967736e-03   2.1739343e-01   2.2959641e-01   8.2818989e-02   8.0353821e-02   9.0644980e-02   1.0538141e-01  -2.0417633e-02  -1.0358573e-02  -2.6689063e-01  -2.3973603e-01  -1.8746358e-01  -1.2338432e-01  -1.5122905e-01  -1.3068136e-01  -6.5982958e-02   3.6190156e-02  -1.8139730e-01  -6.3136672e-02  -1.5118200e-01  -1.2841929e-01   9.1797105e-02   7.2842453e-02   6.8800904e-01   1.0000000e+00  -1.9864487e-01   9.8644397e-02   6.9591664e-02   4.9590806e-02   4.5389721e-02   3.4383794e-02   1.3748313e-01   1.7551902e-01   1.4377805e-01   1.0631137e-01  -2.4170313e-01  -1.5757770e-01  -1.7870625e-01  -7.8740930e-02  -4.1036830e-03   6.3161210e-02  -2.6281913e-02   2.7705319e-02   1.5868746e-01   1.1890851e-01  -2.9701321e-01  -2.2393552e-01   2.8626226e-01   7.6545438e-02   1.3950026e-01   5.6764423e-02  -2.7046552e-01  -2.1942375e-01   9.2051132e-02  -1.3789105e-01   1.4274340e-01   7.2482708e-02   2.1310987e-01  -1.3464789e-01  -3.0750949e-02  -2.3867533e-02   1.2064659e-01   1.3810364e-01   1.6819920e-01  -7.1313470e-03  -1.9163543e-01  -1.1383276e-02   3.3566650e-01   1.0921513e-01  -9.0495010e-02  -1.3482841e-01   1.9010519e-02   1.6729627e-01
   6.2606220e-01   7.1500202e-01  -2.8691264e-01  -5.2663887e-01  -1.7990027e-01  -5.8467020e-01  -3.4694637e-01  -5.8967716e-01  -2.3761912e-01  -4.9543877e-01   5.5545557e-01   6.9098546e-02   2.8241420e-01   1.6910845e-01   9.6035446e-02  -1.2739711e-01   6.9886861e-01   5.2593496e-01   3.7258907e-01   5.8671190e-01   2.4285871e-01   2.5449631e-01  -1.0202512e-01  -2.7493426e-01   3.0197132e-01   3.0284275e-01   3.4224546e-01   1.3865622e-01   5.4563662e-01   4.0427440e-01  -9.0267956e-02  -1.7810016e-01   1.7829297e-01  -1.1923528e-01  -2.7739714e-01  -3.0360504e-01   8.0886811e-02   1.6613458e-01   3.1017904e-01   3.9196852e-01   1.5944103e-01   2.1915865e-01   1.3580703e-01   2.7074916e-01  -1.7974495e-01   1.0168300e-01   2.1641200e-01   3.5057169e-01   2.9764368e-02   1.9983071e-01   2.8852790e-01   3.7209028e-01   4.3535993e-01   4.1146285e-01   4.4815324e-01   3.8632585e-01   6.6565817e-01   6.8344265e-01  -1.9021921e-01  -7.2035566e-02  -8.5164583e-02  -2.8520085e-01   1.2291820e-01  -9.9495595e-02   5.6228447e-02  -2.0807662e-01  -2.9582911e-01  -1.9864487e-01   1.0000000e+00   7.4364433e-01  -4.7934077e-01  -5.3184655e-01  -1.0885557e-01  -8.2206872e-02  -3.6619564e-01  -3.4318661e-01  -5.6130537e-01  -5.4039533e-01   4.5430461e-01   5.4659078e-01   5.9654328e-01   6.4844375e-01   4.7204741e-01   3.0990629e-01   5.6098070e-01   5.6704998e-01   3.7380292e-01   3.3500581e-01   3.7979971e-01   2.3659995e-01  -4.8510131e-01  -6.8046131e-01  -5.5760462e-01  -6.2365474e-01   2.1263333e-01   1.5187828e-01   2.6305292e-01   2.6288098e-01  -5.4065863e-01  -5.4932185e-01  -5.0947039e-01  -3.1728267e-01  -4.2127873e-01  -4.6745077e-01  -4.2424953e-01  -5.9761425e-01  -5.8448561e-01  -4.3609098e-01  -7.3329325e-02   2.4199703e-01  -1.6633963e-01  -6.1833402e-01  -6.3854675e-01  -4.1890586e-01  -3.8134717e-01  -4.9395880e-01
   2.7764010e-01   4.4231504e-01  -3.0372002e-01  -4.9749500e-01  -9.0608323e-03  -4.7253614e-01  -4.8922397e-01  -5.3876362e-01  -2.6160065e-01  -4.5033105e-01   2.0736754e-01   9.2255649e-03   5.2254432e-02   1.4893236e-01  -1.5339495e-01  -2.9094004e-01   5.6933029e-01   5.4412126e-01   4.3637486e-02   3.1175329e-01   3.0754708e-01   2.1531642e-01  -1.2324187e-01  -2.7766396e-01   3.9230505e-01   3.0933550e-01   4.1690172e-01   1.3202023e-01   4.2810017e-01   3.8593537e-01   2.8893474e-02  -8.6990668e-02   3.1833042e-01   5.7856002e-02  -1.4078836e-01  -1.6625201e-01   9.2682335e-02   1.5023157e-01   3.9390341e-01   3.0997858e-01   1.3051982e-01   1.2454112e-01   1.1739151e-01   2.4787266e-01   4.0580335e-02   1.8555572e-01   2.7142589e-01   3.8045149e-01   2.8960172e-01   2.8894843e-01   3.5966277e-01   4.4730524e-01   3.1474197e-01   2.6898979e-01   4.4038594e-01   3.5629290e-01   5.8550183e-01   6.4892215e-01  -1.6144721e-01   1.1221490e-01  -2.4833940e-01  -2.2220052e-01   1.5947142e-01   3.8000453e-02  -1.0458164e-01  -4.3472354e-01   4.2086364e-02   9.8644397e-02   7.4364433e-01   1.0000000e+00  -5.1264324e-01  -4.8651384e-01  -1.7354388e-01  -1.5218997e-01  -3.3665902e-01  -3.0964221e-01  -4.8152236e-01  -4.6979110e-01   3.5796230e-01   5.2808401e-01   4.8232004e-01   5.8247629e-01   3.5520348e-01   2.2723636e-01   3.9684635e-01   3.7723055e-01   3.8858479e-01   2.7221873e-01   1.9394066e-01  -4.5706062e-02  -2.5743262e-01  -6.5559670e-01  -5.4306889e-01  -6.7274130e-01   1.0601602e-01   6.8717268e-02   1.6127715e-01   1.2244322e-01  -4.3803599e-01  -4.9800713e-01  -4.3165053e-01  -4.3398898e-01  -4.8947776e-01  -4.9421927e-01  -3.6772646e-01  -4.5134246e-01  -4.7691954e-01  -3.8396542e-01  -1.3827875e-01   2.3538772e-01   3.0194905e-04  -5.8897105e-01  -6.8429691e-01  -4.2322676e-01  -3.3056735e-01  -3.2713833e-01
  -2.9045019e-01  -5.0048059e-01   4.0902267e-01   3.7801987e-01   2.3813980e-01   4.8187341e-01   4.9709594e-01   3.6493735e-01   4.2956837e-01   5.1074916e-01  -3.0614382e-01  -1.9546154e-01  -1.7285637e-01  -1.6648936e-01   3.0922725e-01   3.1170917e-01  -5.1008798e-01  -5.1572783e-01  -7.7868581e-02  -2.7795336e-01   1.7346728e-01   2.7409713e-01   2.5444632e-01   2.2282459e-01  -5.8399791e-02   1.7858046e-03  -1.0931576e-01   1.7915667e-01  -4.5504371e-01  -3.9532733e-01   3.7138992e-01   4.1081417e-01   2.7503688e-02   1.1261788e-01   3.3620437e-01   4.4074470e-01   2.2230177e-01   8.6169303e-02  -2.1405776e-01  -3.4471934e-01  -3.2511643e-02  -4.7669985e-02  -3.0209653e-01  -5.0288558e-01  -1.7484481e-01  -3.5250971e-01  -3.2983115e-01  -4.7911220e-01  -2.8069162e-01  -4.1255530e-01  -2.7603510e-01  -2.8753791e-01  -2.4711331e-01  -1.8187873e-01  -3.7247628e-01  -4.1602235e-01  -5.3996392e-01  -5.7103058e-01  -4.5930861e-02  -2.8360426e-01  -1.1721675e-01  -9.3336548e-02  -3.3323165e-01  -1.2767649e-01   8.6244804e-02   2.4876684e-01   9.1894962e-02   6.9591664e-02  -4.7934077e-01  -5.1264324e-01   1.0000000e+00   8.9198379e-01   2.2322819e-01   3.7005683e-01   4.0031617e-01   3.5700116e-01   5.9495294e-01   6.1131803e-01  -4.5051565e-01  -3.9727299e-01  -5.2304326e-01  -3.6018635e-01  -2.1655010e-01  -1.2583599e-01  -3.3722564e-01  -3.2765838e-01  -3.0677907e-01  -1.8741025e-01  -1.9162488e-01  -1.7276873e-01   4.6558031e-01   6.7489485e-01   5.1418079e-01   6.4325366e-01  -2.0495657e-01  -1.8636156e-01  -1.0383276e-01  -9.8997240e-02   3.4148879e-01   5.3060120e-01   4.7768235e-01   4.7341638e-01   4.8777421e-01   3.8633384e-01   3.3131031e-01   3.8782642e-01   4.7425110e-01   3.0828082e-01  -7.9828685e-02  -2.3981618e-01   1.0507593e-01   5.6872721e-01   4.5159266e-01   2.5449961e-01   2.5646158e-01   3.0785258e-01
  -3.7212507e-01  -5.6952260e-01   4.2822066e-01   3.6102202e-01   2.8440100e-01   5.0010090e-01   4.9395975e-01   3.1114172e-01   4.1323805e-01   4.9670712e-01  -3.0883074e-01  -2.2742272e-01  -1.1785695e-01  -2.4347029e-01   2.8256609e-01   2.1305458e-01  -5.6508681e-01  -5.1440121e-01  -1.3988521e-01  -3.1885632e-01   1.5189875e-01   1.9276841e-01   2.0410049e-01   1.5883984e-01  -8.9707134e-02  -7.5426785e-02  -1.1868613e-01   1.1602072e-01  -5.0330087e-01  -4.4764509e-01   2.7486573e-01   2.8659886e-01  -3.2113592e-02   5.4083682e-02   2.6422546e-01   3.4120189e-01   1.0655741e-01  -3.2063579e-02  -2.9805471e-01  -4.7493167e-01  -1.8953264e-01  -1.5526055e-01  -3.4532704e-01  -5.2006797e-01  -1.2547824e-01  -3.3037866e-01  -3.7851133e-01  -5.2187741e-01  -2.0802498e-01  -3.5523834e-01  -2.4661776e-01  -2.7156123e-01  -2.4370233e-01  -1.6328080e-01  -4.2230906e-01  -4.5971148e-01  -5.5796965e-01  -5.6741602e-01  -3.3105545e-02  -2.0013560e-01  -1.2984978e-01  -9.5916918e-02  -2.7309638e-01  -9.9211121e-02   2.4016641e-02   1.0447958e-01   1.6561202e-01   4.9590806e-02  -5.3184655e-01  -4.8651384e-01   8.9198379e-01   1.0000000e+00   1.4715650e-01   3.3361382e-01   3.3768142e-01   3.3840301e-01   5.9715545e-01   6.3645986e-01  -4.8551451e-01  -4.7463442e-01  -5.6183006e-01  -4.6317309e-01  -2.5235063e-01  -1.9202924e-01  -3.6987113e-01  -3.9430394e-01  -3.4380800e-01  -1.9925199e-01  -2.0831866e-01  -2.2068744e-01   5.3591904e-01   6.8228011e-01   5.2599411e-01   6.2628452e-01  -2.5554225e-01  -2.2966528e-01  -2.9074355e-01  -2.4544534e-01   2.8054760e-01   4.8056246e-01   4.2270972e-01   4.3003178e-01   4.2393376e-01   2.8623195e-01   3.3011799e-01   4.3328992e-01   4.7612473e-01   3.5096051e-01  -8.7201836e-02  -3.3631589e-01   2.0292174e-02   5.3118537e-01   4.4629180e-01   2.3854077e-01   2.4894311e-01   3.8178516e-01
  -2.3632231e-01  -2.2541669e-02   1.4647387e-02   1.0916639e-01  -1.2606712e-01   2.5763495e-02   1.1046883e-01   2.4953360e-01  -1.5298360e-01   1.1244007e-02  -8.5194735e-02  -6.9135371e-02  -5.9750165e-02  -7.0535199e-03  -8.0769171e-03   3.0034372e-01   6.8200031e-02  -2.2591786e-02   4.1686853e-01   3.6339921e-01  -2.2480859e-01  -3.9165314e-02   2.0492984e-01   1.6029577e-01  -1.6053656e-01  -1.6598771e-01  -3.2054590e-01  -2.5133780e-01   2.9163097e-01   2.8825490e-01   3.5941660e-01   3.2054173e-01   4.5063987e-01   5.2243930e-01   2.5534187e-01   3.5605549e-01   2.3825810e-01   1.8506529e-01  -1.0669358e-01  -9.6358906e-02   4.2242774e-01   3.8335198e-01  -2.4994829e-01  -2.5594720e-01  -3.1372787e-01  -2.9901467e-01  -2.6137762e-01  -2.6990256e-01  -4.7440872e-01  -4.1893245e-01  -4.1856295e-01  -3.8746360e-01  -2.6133434e-01  -3.0847841e-01  -1.9769940e-01  -2.2733302e-01  -3.5482875e-01  -2.9193006e-01  -3.0987833e-01  -2.6406003e-01  -1.5391547e-01  -5.8821111e-02   1.6132783e-01   1.2365980e-01   2.5394297e-01   2.2289093e-01  -7.9877062e-02   4.5389721e-02  -1.0885557e-01  -1.7354388e-01   2.2322819e-01   1.4715650e-01   1.0000000e+00   7.9344344e-01   7.2967784e-01   7.4547581e-01   5.3167591e-01   4.9721458e-01   1.2658784e-01   1.5462250e-01   1.6046604e-01   1.7800496e-01   2.3342410e-01   2.6878808e-01  -9.7430315e-02   8.0356974e-03   9.8102859e-02   4.3301299e-02   2.0990188e-02  -5.2635224e-02   2.2884814e-01   2.9467436e-01   2.2259580e-01   2.9671918e-01  -2.3245589e-02  -3.3887950e-02   1.9140917e-01   8.1494631e-02   4.4023679e-01   3.7125677e-01   3.6501028e-01   1.2196414e-01   3.1127519e-01   3.1309922e-01   8.9465365e-02   1.0329877e-01   1.6078154e-01   5.4882119e-02   1.6255704e-02   4.7916112e-02   3.2061216e-01   3.3879675e-01   2.3209525e-01   3.3653786e-01   1.8949448e-01   1.2934198e-01
  -2.6757330e-01  -5.5284617e-02  -1.7612131e-02   2.5230701e-02  -2.0068241e-02   4.7692285e-02   1.2846482e-01   2.3884182e-01  -1.0515148e-01  -1.6638206e-02  -2.9065831e-02  -9.8110268e-02  -3.6359598e-02   6.6630277e-02   4.1965611e-03   2.5310980e-01   9.5860208e-02   4.2361697e-02   3.2624786e-01   3.3657982e-01   3.9696039e-02   1.4328132e-01   2.3944736e-01   1.7962506e-01  -1.0412862e-01  -1.0658525e-01  -1.4650389e-01  -7.6479551e-02   1.4725148e-01   2.7240636e-01   4.0998463e-01   3.8961831e-01   4.1614399e-01   4.6714910e-01   2.6034407e-01   4.1647198e-01   3.5608071e-01   2.5372835e-01   2.1612755e-02  -5.2200828e-02   4.3391379e-01   4.5261311e-01  -4.1531933e-01  -4.2107781e-01  -4.8938862e-01  -4.3596346e-01  -3.9801543e-01  -3.6244758e-01  -5.6503281e-01  -5.3103876e-01  -4.3711925e-01  -3.7563336e-01  -2.6103817e-01  -2.5390411e-01  -2.1804057e-01  -2.1699080e-01  -3.9487235e-01  -3.4854197e-01  -4.5095586e-01  -4.3070075e-01  -3.0819517e-01  -1.9751668e-01   8.4465701e-02   7.4246611e-02   1.9062312e-01   1.0737402e-01  -1.3577587e-01   3.4383794e-02  -8.2206872e-02  -1.5218997e-01   3.7005683e-01   3.3361382e-01   7.9344344e-01   1.0000000e+00   6.3589424e-01   8.1758207e-01   5.2359059e-01   5.4107511e-01  -6.4318833e-02   1.5859600e-01   4.9014959e-02   2.5584701e-01   2.5446508e-01   2.7294514e-01  -6.6901138e-02   2.6669466e-02   1.6104784e-01   1.0589474e-01   4.6722799e-02  -1.1696170e-01   2.6476855e-01   3.3917890e-01   3.3260904e-01   3.3286019e-01  -1.4078762e-01  -1.8021835e-01   2.2290367e-01   1.1031244e-01   3.3834638e-01   3.4569083e-01   3.1055387e-01   9.5259056e-02   3.2597101e-01   2.5319813e-01   1.5223600e-01   1.1224951e-01   1.7043995e-01  -2.6800427e-02  -1.8907725e-01   1.9026030e-02   3.5269927e-01   3.3853948e-01   2.2562225e-01   3.1523011e-01   2.1737203e-01   1.0218871e-01
  -4.3198513e-01  -3.3121287e-01   2.3259762e-01   2.8799256e-01  -4.8962816e-02   1.9466339e-01   3.8495791e-01   4.1089603e-01  -2.2488466e-02   1.5033680e-01  -2.4649310e-01  -1.0453130e-01  -1.2077426e-01  -9.7746503e-02   6.5104705e-02   2.8090738e-01  -2.9822150e-01  -4.3730021e-01   2.0532319e-01   2.8750342e-02  -2.2847283e-01  -1.9756227e-01   3.9499090e-01   3.8342037e-01  -2.0520295e-01  -1.5291468e-01  -3.2954920e-01  -1.2870876e-01  -2.0460668e-01  -1.6334432e-01   4.5543210e-01   4.6628043e-01   2.4457241e-01   4.3200058e-01   4.5305092e-01   5.1412238e-01   4.6212116e-02   4.8284527e-02  -2.2825094e-01  -3.3963683e-01   1.7289062e-01   7.5383497e-02  -4.6813585e-01  -5.4148788e-01  -2.9159858e-01  -4.5910831e-01  -5.3322620e-01  -5.1721936e-01  -5.2347017e-01  -5.5587405e-01  -6.1251780e-01  -4.1702357e-01  -5.2733193e-01  -4.5190494e-01  -3.6962708e-01  -4.2389679e-01  -6.2757522e-01  -6.0192227e-01  -2.0030059e-01  -2.9134611e-01  -3.0697318e-02   1.6787550e-02  -1.3642167e-01  -8.2015356e-03   3.7858490e-01   4.8811407e-01  -1.8299193e-02   1.3748313e-01  -3.6619564e-01  -3.3665902e-01   4.0031617e-01   3.3768142e-01   7.2967784e-01   6.3589424e-01   1.0000000e+00   8.5439177e-01   6.8481081e-01   6.5920313e-01  -1.9925724e-01  -1.9815972e-01  -2.7935532e-01  -1.6639106e-01   1.6655036e-02  -9.2233501e-02  -2.7298641e-01  -2.1355057e-01   1.1866793e-02  -3.8231044e-02   8.4055427e-02  -1.3357617e-02   5.5066344e-01   6.0711410e-01   5.6108150e-01   6.0278734e-01   1.9168262e-03   1.7036301e-02   2.5812212e-01   2.3232423e-01   4.9151773e-01   5.6710190e-01   5.1234680e-01   2.7897371e-01   5.9105680e-01   5.4265626e-01   3.5460433e-01   4.1210750e-01   3.6952332e-01   1.9275783e-01   9.9307151e-03   1.5365089e-01   5.1991436e-01   5.7245475e-01   4.9707562e-01   5.5198861e-01   4.6793595e-01   2.5811513e-01
  -4.7664172e-01  -2.9450768e-01   1.0832584e-01   2.4596493e-01   5.9101790e-02   2.2655900e-01   3.0203770e-01   4.3333261e-01  -2.8474713e-02   1.4380374e-01  -2.5135331e-01  -6.5234376e-02  -1.7858821e-01  -2.5098431e-02  -6.2701066e-02   2.1990566e-01  -1.9887189e-01  -2.6603731e-01   1.5864089e-01   9.5107890e-02  -1.2526310e-01  -1.1076835e-01   2.7914781e-01   2.8632381e-01  -1.9993400e-01  -2.1550227e-01  -2.5720567e-01  -1.2686813e-01  -1.2613758e-01  -1.3729771e-02   4.3344013e-01   4.3691414e-01   3.6046993e-01   5.1034175e-01   3.9893757e-01   5.3421276e-01   1.7566939e-01   1.1567485e-01  -1.1105762e-01  -2.1581776e-01   2.6799723e-01   2.1137972e-01  -4.9171637e-01  -5.2717711e-01  -3.9091870e-01  -4.7682971e-01  -5.4451406e-01  -4.8724666e-01  -5.6695865e-01  -6.1100367e-01  -5.9117053e-01  -4.8218358e-01  -4.7109155e-01  -4.0051060e-01  -3.7018874e-01  -3.5521631e-01  -6.2790508e-01  -6.0100684e-01  -3.3634630e-01  -3.6097710e-01  -1.8879870e-01  -1.3543822e-02  -1.2680394e-01   2.2764155e-02   2.6632356e-01   3.4827143e-01  -7.5093314e-03   1.7551902e-01  -3.4318661e-01  -3.0964221e-01   3.5700116e-01   3.3840301e-01   7.4547581e-01   8.1758207e-01   8.5439177e-01   1.0000000e+00   6.9182244e-01   6.7981838e-01  -2.6586513e-01  -8.4569699e-02  -2.6650027e-01  -7.2842279e-02   4.0050781e-02  -6.3519286e-03  -3.0271195e-01  -2.2300155e-01   2.0301253e-02  -4.1132006e-02  -1.3557406e-02  -1.1271034e-01   4.8591704e-01   5.6539344e-01   5.4421374e-01   5.4518989e-01  -9.9115578e-02  -7.6988928e-02   2.5905494e-01   1.8387860e-01   5.0573118e-01   5.6555608e-01   4.4848409e-01   1.6204713e-01   5.0387043e-01   4.7436017e-01   3.7076808e-01   3.8826068e-01   3.5471652e-01   1.4374519e-01  -9.2169587e-02   7.4156420e-02   4.8739838e-01   5.4600390e-01   4.7232759e-01   5.4077554e-01   4.5232763e-01   2.8315839e-01
  -5.0028492e-01  -5.8196834e-01   3.3594395e-01   4.8741554e-01   2.1295230e-01   5.0978966e-01   4.1247605e-01   4.6887844e-01   2.8931634e-01   4.7688297e-01  -4.9548717e-01  -2.0951805e-01  -3.0857026e-01  -3.0971052e-01   6.9922866e-02   2.1824663e-01  -5.0873764e-01  -4.9459005e-01   6.2651298e-02  -1.0020886e-01  -2.4786813e-01  -1.2400405e-01   1.9797028e-01   2.6104034e-01  -3.0558201e-01  -3.2449970e-01  -3.8070623e-01  -1.7023304e-01  -3.6507190e-01  -3.0260411e-01   3.1243349e-01   3.1866442e-01   2.7918619e-01   4.2858628e-01   3.7699893e-01   4.9346784e-01   1.3113579e-01   2.1952786e-05  -2.5654700e-01  -3.5510940e-01   7.6240742e-02   5.7156486e-02  -3.4574348e-01  -4.4948063e-01  -2.5391273e-01  -4.0672347e-01  -4.1209253e-01  -5.1919273e-01  -3.9230343e-01  -5.0167564e-01  -5.3401219e-01  -5.2560782e-01  -4.8443574e-01  -5.1884170e-01  -4.4861090e-01  -4.6752789e-01  -7.0934466e-01  -7.0089864e-01  -5.9946735e-02  -1.8894953e-01  -1.0997165e-01   6.4957987e-02  -2.2312266e-01  -2.8041261e-02   6.9377962e-02   2.9287074e-01   1.5584542e-01   1.4377805e-01  -5.6130537e-01  -4.8152236e-01   5.9495294e-01   5.9715545e-01   5.3167591e-01   5.2359059e-01   6.8481081e-01   6.9182244e-01   1.0000000e+00   9.7712577e-01  -2.8407837e-01  -1.6921852e-01  -4.1905751e-01  -3.5289032e-01  -1.8606252e-01  -6.2121496e-02  -5.2051281e-01  -4.9380505e-01  -2.1722649e-01  -2.3364567e-01  -2.1357957e-01  -1.9563574e-01   5.4153890e-01   7.0490949e-01   5.7024028e-01   6.7099805e-01  -1.4078333e-01  -1.4625415e-01  -7.8811894e-02  -1.5683599e-01   5.7403453e-01   6.3816097e-01   5.6921760e-01   3.1230122e-01   5.6018279e-01   4.7938536e-01   3.8476380e-01   5.1040589e-01   6.1505377e-01   3.2757621e-01   5.9178974e-02  -2.2540846e-01   1.8960858e-01   6.6869553e-01   5.6389740e-01   5.2873180e-01   3.9008306e-01   4.5759029e-01
  -4.7131454e-01  -5.6966546e-01   2.9996839e-01   4.7081428e-01   2.0275423e-01   5.0692933e-01   3.9560220e-01   4.7574655e-01   3.0027096e-01   4.7855054e-01  -4.8232913e-01  -1.9999065e-01  -2.8855988e-01  -2.7835467e-01   9.2425882e-02   2.3379461e-01  -4.9044278e-01  -4.6797180e-01   3.3079112e-02  -9.5087175e-02  -2.0636998e-01  -1.0128308e-01   1.7659459e-01   2.6031685e-01  -3.3201552e-01  -3.2385652e-01  -3.8187861e-01  -1.5886225e-01  -3.6928461e-01  -2.8759751e-01   3.1207799e-01   3.3932347e-01   2.7393167e-01   4.2930911e-01   3.4448895e-01   4.8617155e-01   1.5256010e-01   1.1476799e-02  -2.4009276e-01  -3.5495344e-01   8.5624996e-02   7.0767366e-02  -3.7620719e-01  -4.7854441e-01  -2.6197705e-01  -4.2646970e-01  -4.3009260e-01  -5.4616678e-01  -4.1007526e-01  -5.3103185e-01  -5.4594286e-01  -5.5192702e-01  -4.9083710e-01  -5.0547041e-01  -4.4981141e-01  -4.8636911e-01  -6.8072825e-01  -6.8521962e-01  -8.7245421e-02  -2.4530776e-01  -1.1585527e-01   4.0203247e-02  -2.1029553e-01   1.1147712e-02   2.8418799e-02   2.3760148e-01   9.8881431e-02   1.0631137e-01  -5.4039533e-01  -4.6979110e-01   6.1131803e-01   6.3645986e-01   4.9721458e-01   5.4107511e-01   6.5920313e-01   6.7981838e-01   9.7712577e-01   1.0000000e+00  -2.9064892e-01  -1.8365197e-01  -4.1665838e-01  -3.2453160e-01  -1.9890717e-01  -5.9110725e-02  -5.3463915e-01  -4.9254386e-01  -2.4166462e-01  -2.4872023e-01  -2.3155959e-01  -2.1650708e-01   5.4541317e-01   6.8689303e-01   5.8737988e-01   6.6926338e-01  -1.5548693e-01  -1.6108057e-01  -1.1972787e-01  -1.7842308e-01   5.5149060e-01   6.2182529e-01   5.5535969e-01   3.2509456e-01   5.5508716e-01   4.6866419e-01   4.0297302e-01   5.0233321e-01   6.2354904e-01   3.3712564e-01   4.3132234e-02  -2.4818267e-01   1.6036739e-01   6.4962139e-01   5.5786183e-01   5.1584883e-01   3.9096068e-01   4.6467740e-01
   2.2536080e-01   3.5160692e-01  -2.2135790e-01  -2.1285273e-01  -1.8584059e-01  -3.0763661e-01  -4.2744252e-01  -2.8181586e-01  -2.0360281e-01  -2.2645743e-01   1.0470106e-01   1.0459418e-01   1.0403845e-01  -2.7144321e-02  -6.8989167e-02  -9.9570519e-02   7.0298654e-01   5.3679765e-01   1.4800511e-01   3.8136906e-01  -1.0926369e-01  -8.0987767e-02  -3.4349536e-01  -2.8882945e-01  -8.7842160e-03   1.9968610e-02  -9.6261695e-02  -2.2429591e-01   6.6028242e-01   5.9930540e-01  -7.8233933e-02  -1.3848563e-01   8.1646553e-02   2.8535124e-02  -2.2010636e-01  -3.0757630e-01  -1.0339969e-01  -3.6832294e-02  -3.2659334e-02   3.6096329e-02   8.2545239e-02   9.9067006e-02   2.1412153e-01   3.7877644e-01   1.3308248e-01   2.3889446e-01   1.8262350e-01   1.7869164e-01   6.4234202e-02   1.6194314e-01   5.4751881e-02   8.3876690e-03   3.1149022e-02  -3.9927996e-02   2.7770567e-02   7.1500114e-03   4.2010804e-01   4.1726766e-01   2.4346515e-02   6.5445500e-02   1.2699329e-01   5.9632544e-02   4.5443846e-01   2.6952204e-01  -1.5110383e-01  -1.6100363e-01  -1.1790079e-01  -2.4170313e-01   4.5430461e-01   3.5796230e-01  -4.5051565e-01  -4.8551451e-01   1.2658784e-01  -6.4318833e-02  -1.9925724e-01  -2.6586513e-01  -2.8407837e-01  -2.9064892e-01   1.0000000e+00   6.5836384e-01   7.8893359e-01   5.4450145e-01   7.1083361e-03   1.4984212e-01   1.4393868e-01   2.1700648e-01  -1.0987248e-02  -1.3702113e-01  -1.2004331e-01  -6.4881957e-02  -2.5617288e-01  -4.8809727e-01  -4.3351459e-01  -4.4585056e-01   4.8717838e-01   4.1025377e-01   1.1420863e-01   5.3437041e-02  -3.5535725e-01  -4.1251030e-01  -2.7841981e-01  -2.0893476e-01  -3.4520821e-01  -2.0859409e-01  -2.5921656e-01  -2.5973537e-01  -3.1670736e-01  -2.7069905e-01   4.3267192e-01   3.0535641e-01  -5.3094887e-02  -2.5437368e-01  -3.8265861e-01  -1.3924875e-01  -1.3069426e-01  -1.3270572e-01
   2.2612305e-01   4.2791897e-01  -2.6295220e-01  -3.5419618e-01  -1.0913745e-01  -3.9548705e-01  -3.8841783e-01  -3.5473483e-01  -2.7044219e-01  -3.6764654e-01   1.8990933e-01   3.6283057e-02   1.1569976e-01   1.3013729e-01  -7.2264574e-02  -2.4619424e-02   7.2166093e-01   7.1090672e-01   2.7093862e-01   4.9159455e-01   5.8454561e-02   1.4723451e-01  -7.9685677e-02  -1.5748990e-01   1.5104736e-01   1.3199207e-01   1.2816055e-01  -6.2788304e-02   6.5808769e-01   7.1956308e-01   1.2147129e-01   5.1344129e-02   4.4566703e-01   2.9865253e-01  -5.7425652e-02  -4.8727322e-02   2.1617230e-01   2.2005767e-01   3.6691935e-01   4.1575888e-01   3.4392520e-01   4.1967894e-01  -8.3724681e-03   2.4083491e-01  -2.9587480e-01   9.0363468e-03   9.7408672e-02   2.5580620e-01  -7.4135059e-02   4.8204356e-02   1.3416412e-01   1.3871412e-01   2.1929520e-01   1.3707201e-01   2.8025129e-01   2.7635754e-01   3.5718989e-01   3.8535590e-01  -2.8196949e-01  -1.2615700e-01  -1.7349662e-01  -2.1267333e-01   2.1258162e-01   6.8098063e-02   8.0032654e-02  -2.1910047e-01  -2.5436922e-01  -1.5757770e-01   5.4659078e-01   5.2808401e-01  -3.9727299e-01  -4.7463442e-01   1.5462250e-01   1.5859600e-01  -1.9815972e-01  -8.4569699e-02  -1.6921852e-01  -1.8365197e-01   6.5836384e-01   1.0000000e+00   7.0114183e-01   8.1928582e-01   3.8804998e-01   4.2801718e-01   3.3715598e-01   3.6858460e-01   3.6809737e-01   2.0521663e-01   1.1258369e-01  -4.9139277e-03  -4.1492266e-01  -4.6186567e-01  -4.3224015e-01  -4.4479425e-01   3.0374682e-01   2.0918091e-01   2.9228845e-01   2.2071074e-01  -3.1088435e-01  -3.9691899e-01  -4.1911397e-01  -3.8700909e-01  -3.6355628e-01  -2.1982698e-01  -3.0870528e-01  -3.9069495e-01  -4.4399311e-01  -4.7018261e-01   6.1918822e-02   2.7678730e-01  -2.1855499e-02  -3.4503383e-01  -4.2295874e-01  -1.3700238e-01  -1.9200414e-01  -3.5878498e-01
   3.6023028e-01   6.0516375e-01  -3.7832387e-01  -3.8498329e-01  -3.2793754e-01  -5.6227737e-01  -5.2564707e-01  -3.7501876e-01  -3.5631748e-01  -4.5147355e-01   4.1543940e-01   1.7535362e-01   2.7463949e-01   2.1980916e-01  -1.0425944e-03   3.2365830e-02   8.0374640e-01   6.3283956e-01   3.8636886e-01   6.3043558e-01  -2.4140080e-02   8.6448362e-02  -2.1748221e-01  -2.3503010e-01   6.2313417e-02   1.0737289e-01   8.8981567e-03  -2.2886421e-01   8.3316453e-01   6.8165185e-01  -6.6983140e-02  -1.1912428e-01   2.3896409e-01   1.0983203e-01  -3.2623652e-01  -3.3951440e-01   1.2385013e-01   1.6732693e-01   2.0087961e-01   3.2676432e-01   2.8738932e-01   3.9039046e-01   2.0311713e-01   3.8030420e-01  -6.9429629e-02   2.0507190e-01   2.5740861e-01   2.9629535e-01   2.3486397e-02   1.8713814e-01   1.9536501e-01   1.4477817e-01   2.5718500e-01   1.6240908e-01   2.4391399e-01   2.2467253e-01   5.0924320e-01   5.5839492e-01  -2.1616498e-01  -2.3644749e-02  -6.8445300e-02  -1.4365026e-01   5.6613330e-01   2.0366684e-01  -5.3750053e-02  -3.2892585e-01  -2.6044915e-01  -1.7870625e-01   5.9654328e-01   4.8232004e-01  -5.2304326e-01  -5.6183006e-01   1.6046604e-01   4.9014959e-02  -2.7935532e-01  -2.6650027e-01  -4.1905751e-01  -4.1665838e-01   7.8893359e-01   7.0114183e-01   1.0000000e+00   8.1621717e-01   4.5411041e-01   5.4329893e-01   4.7457878e-01   5.5555303e-01   3.1651676e-01   2.4430724e-01   7.4662696e-02   5.8615331e-02  -5.0390889e-01  -6.6128919e-01  -5.7525037e-01  -5.8694984e-01   2.6387795e-01   1.3137966e-01   1.1213646e-01   3.9539960e-03  -3.9202758e-01  -5.7347085e-01  -3.6481230e-01  -3.2911663e-01  -4.7853704e-01  -3.6819794e-01  -4.3478735e-01  -4.8683381e-01  -4.3284741e-01  -3.1468309e-01   1.1731551e-01   1.5244510e-01  -1.5877934e-01  -4.6687167e-01  -5.5556200e-01  -3.3692479e-01  -3.6607605e-01  -3.3586102e-01
   3.0128330e-01   5.8519650e-01  -4.0543953e-01  -4.6481942e-01  -2.2227884e-01  -5.7061506e-01  -4.6422053e-01  -3.8005878e-01  -3.6450092e-01  -5.0454107e-01   3.7954160e-01   5.0833457e-02   1.9594289e-01   2.8787822e-01  -6.4274232e-03   8.8093449e-02   7.9704387e-01   6.8012918e-01   3.4805642e-01   6.0986344e-01   2.6691928e-01   3.1478527e-01  -3.3941048e-02  -1.2156162e-01   2.3267938e-01   2.8742036e-01   2.2571353e-01  -1.2856181e-02   7.3615467e-01   7.3658548e-01   2.0583510e-01   1.6587700e-01   4.4247994e-01   2.9278239e-01  -1.2916543e-01  -5.2788166e-02   3.2193496e-01   3.6222833e-01   4.7481168e-01   4.9753313e-01   4.4005479e-01   5.3274664e-01   1.5705934e-02   1.9786666e-01  -2.7544296e-01   3.8965121e-02   1.4551372e-01   3.0064419e-01  -1.0480624e-01   3.3438547e-02   1.7154364e-01   2.0040364e-01   2.5236727e-01   2.5603784e-01   3.4920024e-01   3.2991668e-01   4.2198793e-01   4.5579347e-01  -4.6649119e-01  -3.0450592e-01  -2.9584341e-01  -3.8361059e-01   3.1178352e-01   8.4636706e-02   1.2717002e-01  -2.7927888e-01  -3.6348277e-01  -7.8740930e-02   6.4844375e-01   5.8247629e-01  -3.6018635e-01  -4.6317309e-01   1.7800496e-01   2.5584701e-01  -1.6639106e-01  -7.2842279e-02  -3.5289032e-01  -3.2453160e-01   5.4450145e-01   8.1928582e-01   8.1621717e-01   1.0000000e+00   5.9968681e-01   6.1720324e-01   5.2275012e-01   6.2532701e-01   5.1564657e-01   4.0907040e-01   1.5768885e-01   4.2899108e-02  -4.6378106e-01  -5.7596214e-01  -4.5946432e-01  -4.9637360e-01   1.6703868e-01   6.8871520e-02   3.5587719e-01   2.4709430e-01  -3.6971011e-01  -4.8052339e-01  -4.0574707e-01  -3.5849016e-01  -3.8399548e-01  -2.8504151e-01  -3.5293370e-01  -5.1869360e-01  -5.1447935e-01  -4.5926758e-01  -1.3286739e-01   2.6623982e-01   2.6640795e-02  -4.3845177e-01  -5.2976017e-01  -2.7532031e-01  -2.7677273e-01  -4.6613868e-01
   2.8758028e-01   6.0601019e-01  -1.8528413e-01  -3.9431354e-01  -1.8088743e-01  -5.4097513e-01  -1.7519841e-01  -4.0129795e-01  -3.1648118e-01  -4.9764252e-01   5.1868414e-01  -1.3920601e-01   2.0224734e-01   2.3793382e-01   1.5700192e-01   2.2942232e-01   3.0587688e-01   2.0963570e-01   6.2654634e-01   6.1417365e-01   1.6188185e-01   3.5734004e-01   3.8916115e-01   1.5844690e-01   3.9587184e-01   3.7354316e-01   3.7985035e-01   1.6353554e-01   4.4721027e-01   2.5783045e-01   1.1849455e-01   3.1747729e-02   3.2916336e-01   1.3578015e-01  -2.0774998e-02   3.9191885e-02   3.9030540e-01   4.8001354e-01   4.5021602e-01   5.7244604e-01   4.1141700e-01   5.9976689e-01  -1.6682417e-02   1.3265366e-01  -3.8975361e-01   2.5594866e-02   1.8279722e-01   3.3231962e-01  -1.2777128e-01   1.4327306e-01   2.5497226e-01   2.9363999e-01   4.9546108e-01   4.0457180e-01   5.3546052e-01   5.1800925e-01   2.5555579e-01   3.9074043e-01  -4.5454375e-01  -1.6678331e-01  -3.2766647e-01  -4.2449248e-01   1.4230830e-01  -2.4991795e-01   4.3918826e-01  -1.8327619e-01  -3.3869388e-01  -4.1036830e-03   4.7204741e-01   3.5520348e-01  -2.1655010e-01  -2.5235063e-01   2.3342410e-01   2.5446508e-01   1.6655036e-02   4.0050781e-02  -1.8606252e-01  -1.9890717e-01   7.1083361e-03   3.8804998e-01   4.5411041e-01   5.9968681e-01   1.0000000e+00   7.8384382e-01   8.0529111e-01   7.9013641e-01   8.1417724e-01   8.3631382e-01   5.5303314e-01   4.5318086e-01  -5.4227450e-01  -3.6043181e-01  -4.1033856e-01  -3.2635766e-01  -2.8182795e-01  -3.7614143e-01   1.5149026e-01   4.8814210e-02  -9.6270088e-02  -2.9171881e-01  -3.7737264e-01  -3.2204288e-01  -3.1196525e-01  -4.0335129e-01  -5.3929514e-01  -6.4431115e-01  -5.1461924e-01  -3.4295473e-01  -4.6961593e-01  -1.2721928e-01  -8.6468035e-02  -4.6594812e-01  -4.6721477e-01  -4.2973176e-01  -5.1833819e-01  -5.7723157e-01
   2.2671459e-01   4.9731658e-01  -3.5597233e-01  -3.1495636e-01  -1.1258663e-01  -3.2031924e-01  -2.7934829e-01  -2.7281421e-01  -1.5164347e-01  -2.4995336e-01   3.2732025e-01   2.4744733e-03   6.7868513e-02   2.0821352e-01   1.5243709e-01   3.9232519e-01   2.8813327e-01   2.3253617e-01   4.7099827e-01   5.6280223e-01   1.5939889e-01   5.0854317e-01   8.7970931e-02   3.1453712e-02   2.7495412e-01   2.7320674e-01   2.4584120e-01   8.0440541e-02   5.5509027e-01   4.2004460e-01   6.6801151e-02   4.4567234e-02   3.4201577e-01   2.2293512e-01  -5.6348168e-02   2.9456773e-02   5.2829301e-01   5.7546198e-01   4.5626214e-01   6.0433337e-01   4.7533447e-01   7.2121453e-01   1.6022462e-01   3.0938927e-01  -2.3382295e-01   1.7562230e-01   3.2405638e-01   3.8230328e-01  -7.6942974e-02   1.3126573e-01   2.5282410e-01   1.4161741e-01   4.4605294e-01   3.0582518e-01   4.3456055e-01   4.6030500e-01   2.2390699e-01   3.5237523e-01  -3.0101120e-01  -1.3630039e-01  -2.5653924e-01  -2.0849752e-01   2.2737557e-01  -1.0859083e-01   1.4645505e-01  -2.6533778e-01  -2.3005031e-01   6.3161210e-02   3.0990629e-01   2.2723636e-01  -1.2583599e-01  -1.9202924e-01   2.6878808e-01   2.7294514e-01  -9.2233501e-02  -6.3519286e-03  -6.2121496e-02  -5.9110725e-02   1.4984212e-01   4.2801718e-01   5.4329893e-01   6.1720324e-01   7.8384382e-01   1.0000000e+00   6.0465406e-01   6.8320509e-01   5.6629209e-01   6.6958212e-01   1.7745680e-01   2.6494576e-01  -5.2075701e-01  -3.7524208e-01  -4.3018306e-01  -3.2200629e-01  -3.1064388e-01  -3.7993071e-01  -1.6846139e-02  -1.8007558e-01   4.1741653e-02  -2.3432154e-01  -2.6348942e-01  -2.5154116e-01  -3.5728986e-01  -3.8131428e-01  -4.9548328e-01  -5.5090105e-01  -3.1722137e-01  -2.6547447e-01  -3.0880506e-01  -3.2130718e-01  -2.1925363e-01  -3.3211296e-01  -4.3038389e-01  -4.0581721e-01  -5.1274641e-01  -3.6060226e-01
   5.0082563e-01   7.4865762e-01  -1.9988356e-01  -4.9860555e-01  -2.0918054e-01  -5.7151208e-01  -1.9493456e-01  -5.2022263e-01  -3.0034218e-01  -5.5278852e-01   6.3346755e-01  -2.1265654e-02   2.8469172e-01   2.9708440e-01   6.2808268e-02   7.7133783e-03   3.5502782e-01   3.0601778e-01   4.0872120e-01   4.3753937e-01   2.0251768e-01   3.1952733e-01   3.0637573e-01   9.0096745e-02   5.8018023e-01   6.2938608e-01   5.0008011e-01   2.6831233e-01   3.8593969e-01   1.8380863e-01  -1.0650692e-01  -1.9245005e-01  -1.6700664e-02  -2.3658738e-01  -6.1628456e-02  -1.1018350e-01   1.7964129e-01   3.5086727e-01   3.5261939e-01   5.1047104e-01   1.6057927e-01   3.6275311e-01   2.2744517e-01   3.5023919e-01  -1.2898773e-01   2.9653813e-01   3.5781054e-01   5.2305229e-01   1.4040441e-01   4.4374639e-01   5.2277313e-01   5.3470663e-01   6.3930946e-01   5.9957746e-01   6.1679181e-01   6.1477497e-01   5.5394871e-01   6.5588271e-01  -1.7141952e-01   2.2741763e-02  -1.0279469e-01  -2.5619536e-01   1.5335562e-01  -2.6516850e-01   3.9704083e-01  -1.9654391e-01  -2.4636632e-01  -2.6281913e-02   5.6098070e-01   3.9684635e-01  -3.3722564e-01  -3.6987113e-01  -9.7430315e-02  -6.6901138e-02  -2.7298641e-01  -3.0271195e-01  -5.2051281e-01  -5.3463915e-01   1.4393868e-01   3.3715598e-01   4.7457878e-01   5.2275012e-01   8.0529111e-01   6.0465406e-01   1.0000000e+00   9.3421854e-01   7.4664658e-01   8.0017515e-01   5.5636342e-01   5.7832898e-01  -6.7986530e-01  -5.3494514e-01  -5.7729410e-01  -5.3740949e-01  -2.2840346e-01  -3.0234702e-01   6.0276328e-02   1.3599420e-02  -3.4645301e-01  -5.0509679e-01  -6.4142224e-01  -4.6788343e-01  -5.4372410e-01  -6.1332433e-01  -6.8097276e-01  -7.9274279e-01  -7.1247976e-01  -5.3827880e-01  -4.2111439e-01  -4.3602228e-02  -2.0449307e-01  -7.1170266e-01  -6.5625999e-01  -6.8066977e-01  -6.7771362e-01  -7.3526351e-01
   4.9709453e-01   7.7587711e-01  -2.9232886e-01  -4.3998730e-01  -3.0103336e-01  -5.7410023e-01  -2.6966762e-01  -4.6244750e-01  -3.7266209e-01  -5.3903966e-01   5.8445201e-01  -2.1787752e-02   2.2007478e-01   3.3729997e-01   4.0204183e-02   1.5457449e-01   4.0947360e-01   3.3742244e-01   4.2233914e-01   5.4434825e-01   2.1326184e-01   3.4994059e-01   2.7197751e-01   1.4990160e-01   5.2345251e-01   6.2773249e-01   4.1753594e-01   2.1389322e-01   4.8443181e-01   3.0141263e-01   7.8353947e-03  -4.8197111e-02   7.4422898e-02  -1.0938677e-01   1.1309529e-02  -1.7754475e-02   2.2580517e-01   3.6549348e-01   3.4269062e-01   4.8841324e-01   2.6073832e-01   4.2455464e-01   2.1693127e-01   3.2459388e-01  -8.4496327e-02   3.0240243e-01   3.1706360e-01   4.7204624e-01   4.7913913e-02   3.4755429e-01   4.0720724e-01   3.9122898e-01   5.1835542e-01   5.1310714e-01   5.2125457e-01   5.2463639e-01   5.5338659e-01   6.3824918e-01  -2.6745655e-01  -1.1669308e-01  -1.3632616e-01  -3.2238857e-01   2.2194615e-01  -2.1595122e-01   3.6801131e-01  -2.0394064e-01  -2.7648237e-01   2.7705319e-02   5.6704998e-01   3.7723055e-01  -3.2765838e-01  -3.9430394e-01   8.0356974e-03   2.6669466e-02  -2.1355057e-01  -2.2300155e-01  -4.9380505e-01  -4.9254386e-01   2.1700648e-01   3.6858460e-01   5.5555303e-01   6.2532701e-01   7.9013641e-01   6.8320509e-01   9.3421854e-01   1.0000000e+00   6.9662821e-01   7.7915858e-01   4.4264499e-01   5.5980935e-01  -6.4068658e-01  -5.3115627e-01  -5.0221039e-01  -4.9555470e-01  -1.9751961e-01  -2.6862371e-01   1.0692675e-01   2.8301827e-02  -2.8717307e-01  -4.3696383e-01  -5.5051422e-01  -4.2898353e-01  -4.8179179e-01  -5.3906454e-01  -5.9735919e-01  -7.4303283e-01  -6.3881071e-01  -5.0947166e-01  -3.7737959e-01  -2.3155161e-02  -1.3331882e-01  -6.0819114e-01  -5.9352139e-01  -6.1394918e-01  -6.0727275e-01  -6.8489401e-01
   1.6665060e-01   4.9383821e-01  -1.9883376e-01  -4.0690133e-01  -2.1459564e-01  -5.5509917e-01  -2.3999863e-01  -3.9029190e-01  -4.9378829e-01  -6.2565740e-01   3.3474382e-01  -1.7430640e-01   8.2968674e-02   2.6479932e-01  -1.6834542e-01  -5.8351405e-02   2.1698056e-01   2.9788101e-01   3.2900293e-01   3.6504400e-01   1.2793369e-01   1.9961194e-01   4.5964963e-01   2.4017690e-01   4.8383284e-01   4.8940634e-01   4.1030248e-01   1.8924333e-01   2.3976227e-01   1.7876585e-01   1.2330232e-01   2.4176779e-02   2.7034152e-01   8.7019751e-02   6.1738406e-02   9.1585888e-02   3.4158302e-01   3.9455864e-01   5.3134676e-01   5.3623488e-01   3.0315406e-01   4.3565094e-01   3.5457846e-02   1.4414126e-01  -2.2708244e-01   1.1964777e-01   2.5137324e-01   4.3539782e-01   6.5087697e-02   3.0131392e-01   2.9328710e-01   4.1216553e-01   3.7383390e-01   3.0101049e-01   5.8184661e-01   5.9126548e-01   2.9931540e-01   4.2767726e-01  -3.2976750e-01  -2.3207406e-02  -2.5930306e-01  -3.4562485e-01   1.6283067e-01  -9.2954379e-02   4.5452671e-01  -1.5378794e-01  -1.5402972e-01   1.5868746e-01   3.7380292e-01   3.8858479e-01  -3.0677907e-01  -3.4380800e-01   9.8102859e-02   1.6104784e-01   1.1866793e-02   2.0301253e-02  -2.1722649e-01  -2.4166462e-01  -1.0987248e-02   3.6809737e-01   3.1651676e-01   5.1564657e-01   8.1417724e-01   5.6629209e-01   7.4664658e-01   6.9662821e-01   1.0000000e+00   8.6330055e-01   5.6335908e-01   4.2412870e-01  -4.5057871e-01  -3.4521509e-01  -3.8628453e-01  -3.6357748e-01  -3.4620711e-01  -3.9539144e-01   1.5916256e-01   5.7388138e-02  -1.8189759e-01  -3.1223661e-01  -3.8365544e-01  -3.6230747e-01  -3.4697513e-01  -4.3153642e-01  -5.6017272e-01  -6.3906055e-01  -5.6527322e-01  -4.2643171e-01  -6.0878438e-01  -1.3751620e-02  -4.3955805e-03  -5.4205337e-01  -5.1002396e-01  -4.9095357e-01  -5.1534646e-01  -6.5281821e-01
   2.6428215e-01   4.8736244e-01  -1.8476279e-01  -3.3205514e-01  -2.0392330e-01  -4.0866482e-01  -1.1857434e-01  -3.5948819e-01  -3.9997610e-01  -4.5262987e-01   4.2236641e-01  -1.2254615e-01   1.3913235e-01   2.4504600e-01   1.3435044e-02   1.7201256e-01   7.3576676e-02   1.0346494e-01   4.0931331e-01   3.6332257e-01   1.7579651e-01   3.5956566e-01   4.9567147e-01   3.4751892e-01   4.6859839e-01   5.3026301e-01   4.2628043e-01   3.4121457e-01   1.8214175e-01   4.4223323e-02   1.0898296e-01   4.5907467e-02   1.9279923e-01   3.7442734e-02   9.4562395e-02   1.1526574e-01   3.0498945e-01   4.2514793e-01   4.4673812e-01   5.3853158e-01   2.1357847e-01   3.7243005e-01   2.7077394e-02   1.1940715e-01  -2.6089462e-01   8.9069181e-02   2.4413016e-01   4.1759824e-01   1.8430746e-02   2.6498287e-01   3.1843669e-01   4.1338673e-01   4.5941114e-01   3.9687856e-01   5.6456399e-01   6.0101226e-01   2.8055049e-01   3.9731625e-01  -3.0366763e-01  -3.8627776e-02  -2.1861678e-01  -3.1509955e-01   9.2860930e-02  -1.9375671e-01   4.8167968e-01  -9.7786220e-02  -2.0777918e-01   1.1890851e-01   3.3500581e-01   2.7221873e-01  -1.8741025e-01  -1.9925199e-01   4.3301299e-02   1.0589474e-01  -3.8231044e-02  -4.1132006e-02  -2.3364567e-01  -2.4872023e-01  -1.3702113e-01   2.0521663e-01   2.4430724e-01   4.0907040e-01   8.3631382e-01   6.6958212e-01   8.0017515e-01   7.7915858e-01   8.6330055e-01   1.0000000e+00   6.1245272e-01   6.1228596e-01  -4.8087928e-01  -2.7483911e-01  -3.2053148e-01  -2.7404715e-01  -4.0528613e-01  -4.4264856e-01   3.3625229e-02   1.9461522e-02  -1.3206651e-01  -2.1358363e-01  -3.3972409e-01  -2.4256537e-01  -2.9624070e-01  -4.1296193e-01  -5.5018073e-01  -6.3441792e-01  -5.2125194e-01  -3.6495311e-01  -6.0651315e-01  -1.7596355e-01  -1.5727657e-01  -4.7058805e-01  -4.3022821e-01  -5.0952433e-01  -5.5056889e-01  -6.3815666e-01
   4.0383917e-01   3.9493387e-01   1.0771845e-01  -1.7787117e-01  -2.8976832e-01  -4.0870410e-01   2.2568355e-01  -1.8076904e-01  -3.0972099e-01  -4.1096098e-01   4.8182560e-01   9.0483829e-02   3.5241373e-01   2.7177409e-01   1.8359618e-01   3.0576009e-02   7.0969165e-02   7.1318603e-02   4.0565193e-01   2.5325194e-01  -3.2945365e-02  -2.4337824e-02   4.5568785e-01   2.8003352e-01   1.3624688e-01   1.5975748e-01   2.0208844e-01   2.2673488e-01  -2.7445106e-03  -6.4879302e-02  -1.0985896e-01  -1.3314481e-01   4.7795013e-03  -1.2598025e-01  -9.5742214e-02  -1.5447974e-01   1.2031950e-02   1.1271516e-01   2.0952675e-01   3.4286890e-01   4.9346891e-02   7.4653854e-02  -1.0764761e-01  -1.3973312e-02  -3.2547783e-01  -1.3085292e-01   2.3353982e-02   2.0715550e-01  -3.9640975e-02   1.1005731e-01   1.4763559e-01   3.4113978e-01   3.6394290e-01   3.2046107e-01   5.3731650e-01   4.7419514e-01   2.2610693e-01   2.6540921e-01  -8.9951373e-02  -1.1375377e-02   1.0469902e-01  -1.2044873e-01   1.0465380e-02  -1.2659110e-01   4.7372273e-01   1.1312063e-01  -4.0490630e-01  -2.9701321e-01   3.7979971e-01   1.9394066e-01  -1.9162488e-01  -2.0831866e-01   2.0990188e-02   4.6722799e-02   8.4055427e-02  -1.3557406e-02  -2.1357957e-01  -2.3155959e-01  -1.2004331e-01   1.1258369e-01   7.4662696e-02   1.5768885e-01   5.5303314e-01   1.7745680e-01   5.5636342e-01   4.4264499e-01   5.6335908e-01   6.1245272e-01   1.0000000e+00   7.4997400e-01  -3.8238581e-01  -4.6665709e-02  -1.3759784e-01  -6.0073172e-02  -3.2286777e-02  -1.2055153e-01   1.9308029e-01   3.1577972e-01  -3.1108394e-02  -1.7495431e-02  -2.3471541e-01   9.7985694e-03  -3.3703777e-02  -1.5111987e-01  -3.4852740e-01  -4.1120775e-01  -3.9714831e-01  -2.1434244e-01  -3.2799711e-01   4.4567736e-02  -5.2763955e-02  -2.7317727e-01  -1.1561469e-01  -1.7592245e-01  -2.8861863e-01  -6.0421625e-01
   4.5779193e-01   4.2752303e-01   7.5042607e-02   8.8520250e-02  -3.3732161e-01  -2.1372584e-01   2.3509791e-01  -1.2919525e-02  -2.6227597e-01  -1.9000120e-01   3.8088811e-01   1.2787334e-01   1.6718526e-01   2.2801192e-01   1.4290845e-01   2.0835784e-01  -9.9771373e-02  -1.2243988e-01   3.4229780e-01   2.4397054e-01  -1.0573079e-01   2.5593159e-03   3.8272648e-01   4.5415465e-01   1.2581026e-01   2.8829274e-01   1.3339376e-01   2.4491956e-01  -8.2934210e-04  -1.6145776e-01  -1.3822554e-01  -1.3781728e-01  -1.3663565e-01  -1.7356067e-01   6.8329694e-03  -9.4679918e-02  -6.3558391e-02   7.8759242e-02   6.1034463e-02   3.4515926e-01   3.3143164e-02   3.6769756e-02   8.8661588e-02   1.2795416e-01  -1.3588874e-01   6.3104013e-02   1.3668949e-01   2.7135751e-01  -2.1409101e-04   2.0959499e-01   2.0441655e-01   2.5440127e-01   3.8895666e-01   3.3248297e-01   4.5265110e-01   4.7664255e-01   2.8165409e-01   2.8417934e-01   8.9457950e-02   8.4954349e-02   2.0146309e-01   4.6269785e-02  -3.9213539e-02  -2.5106109e-01   4.2480734e-01   2.0690087e-01  -3.5082520e-01  -2.2393552e-01   2.3659995e-01  -4.5706062e-02  -1.7276873e-01  -2.2068744e-01  -5.2635224e-02  -1.1696170e-01  -1.3357617e-02  -1.1271034e-01  -1.9563574e-01  -2.1650708e-01  -6.4881957e-02  -4.9139277e-03   5.8615331e-02   4.2899108e-02   4.5318086e-01   2.6494576e-01   5.7832898e-01   5.5980935e-01   4.2412870e-01   6.1228596e-01   7.4997400e-01   1.0000000e+00  -4.9559138e-01  -3.4141402e-02  -1.0313059e-01  -2.0863500e-02  -6.4737954e-02  -1.2011482e-01   3.1749477e-02   1.5831874e-01   4.0373006e-02   3.9652294e-02  -2.1186074e-01   1.6975880e-02  -2.5347260e-02  -8.7506756e-02  -3.2525894e-01  -3.9916107e-01  -3.1085458e-01  -1.3933328e-01  -1.8715145e-01  -1.2424563e-01  -2.4291318e-01  -2.5025971e-01  -3.4237517e-02  -2.1501754e-01  -3.1232160e-01  -5.8676266e-01
  -6.7724653e-01  -7.1916872e-01   2.2782262e-01   3.6260212e-01   2.3148753e-01   5.0722414e-01   2.1032541e-01   4.0462430e-01   2.1690674e-01   5.0215441e-01  -5.6109300e-01  -2.0709699e-01  -3.2522695e-01  -3.3366175e-01  -6.5074802e-02   8.1161950e-02  -3.8615764e-01  -4.3197375e-01  -2.5323196e-01  -3.2381978e-01  -4.4300045e-02  -1.8068426e-01   8.6104184e-02   1.8618925e-01  -2.4213842e-01  -2.6186093e-01  -3.1518393e-01  -1.0177184e-01  -4.4265774e-01  -3.1313700e-01   3.9523071e-01   3.9683319e-01   7.3862417e-02   2.9268519e-01   4.2332575e-01   3.7695482e-01  -2.5733419e-01  -3.2111434e-01  -4.7244709e-01  -7.3204541e-01  -2.6609851e-01  -4.0559012e-01  -3.8594450e-01  -5.4121464e-01   8.4686312e-02  -3.4842860e-01  -4.9278442e-01  -5.8903353e-01  -2.2465332e-01  -4.7552175e-01  -5.5271230e-01  -3.9891543e-01  -7.3386104e-01  -6.0923577e-01  -6.8090738e-01  -7.1234190e-01  -6.2937850e-01  -6.6390387e-01  -1.2144969e-01  -2.0529777e-01  -1.5532562e-01   6.4712377e-02  -2.4364516e-01   9.3016714e-02  -3.7030585e-02   2.7023795e-01   3.3360347e-01   2.8626226e-01  -4.8510131e-01  -2.5743262e-01   4.6558031e-01   5.3591904e-01   2.2884814e-01   2.6476855e-01   5.5066344e-01   4.8591704e-01   5.4153890e-01   5.4541317e-01  -2.5617288e-01  -4.1492266e-01  -5.0390889e-01  -4.6378106e-01  -5.4227450e-01  -5.2075701e-01  -6.7986530e-01  -6.4068658e-01  -4.5057871e-01  -4.8087928e-01  -3.8238581e-01  -4.9559138e-01   1.0000000e+00   6.0469676e-01   6.9204704e-01   5.3073119e-01   1.7339814e-01   2.7106386e-01   9.3441664e-02   1.3163969e-01   2.9032120e-01   5.1515523e-01   5.5100937e-01   2.6046413e-01   6.0519365e-01   4.8671414e-01   6.4272738e-01   6.9900111e-01   5.4203608e-01   2.6032882e-01   2.8604503e-01   2.2654712e-01   4.8915876e-01   6.7123723e-01   4.8317010e-01   5.6321834e-01   6.6096383e-01   6.5416658e-01
  -5.0569056e-01  -6.9305820e-01   6.0488305e-01   6.2912902e-01   2.0645423e-01   5.6768499e-01   7.2903333e-01   6.3454839e-01   3.0334917e-01   5.3701597e-01  -3.8120967e-01  -1.6193791e-01  -1.0841092e-01  -2.2858606e-01   1.6176353e-01   3.1779247e-01  -6.3822547e-01  -6.0215084e-01  -8.6198980e-02  -3.3231636e-01  -1.4581518e-01  -1.7203353e-01   3.9878466e-01   4.5783302e-01  -2.4873484e-01  -2.5284713e-01  -2.8086157e-01  -1.6389127e-04  -5.5611470e-01  -4.4444171e-01   3.6546675e-01   4.2238909e-01   8.6627276e-02   2.9233330e-01   4.7221485e-01   4.1816806e-01  -1.3328826e-01  -2.0350721e-01  -4.3657463e-01  -4.7712538e-01  -9.6809237e-02  -2.5919918e-01  -5.2321594e-01  -6.3507417e-01  -2.3501116e-01  -5.0814942e-01  -5.7124615e-01  -6.1640239e-01  -3.9654292e-01  -5.3668256e-01  -5.0156055e-01  -4.4844039e-01  -5.2689133e-01  -4.4107091e-01  -5.0996926e-01  -4.6115129e-01  -7.6668352e-01  -7.8733837e-01  -3.0348310e-03  -1.9292898e-01   6.5934888e-02   8.7645609e-02  -3.3881669e-01  -8.2645865e-02   2.4388442e-01   4.3124591e-01   1.2375361e-01   7.6545438e-02  -6.8046131e-01  -6.5559670e-01   6.7489485e-01   6.8228011e-01   2.9467436e-01   3.3917890e-01   6.0711410e-01   5.6539344e-01   7.0490949e-01   6.8689303e-01  -4.8809727e-01  -4.6186567e-01  -6.6128919e-01  -5.7596214e-01  -3.6043181e-01  -3.7524208e-01  -5.3494514e-01  -5.3115627e-01  -3.4521509e-01  -2.7483911e-01  -4.6665709e-02  -3.4141402e-02   6.0469676e-01   1.0000000e+00   8.0715881e-01   9.2180142e-01   5.3438354e-03   4.8973038e-02   1.4672394e-02   9.9638529e-02   5.0940856e-01   7.5717360e-01   6.4118733e-01   5.3643009e-01   6.9696163e-01   6.8786807e-01   5.3528455e-01   6.6420988e-01   6.1809508e-01   4.3969049e-01   1.4035140e-01  -4.1358060e-02   2.6826610e-01   7.7537271e-01   7.6874256e-01   6.0705386e-01   5.5997598e-01   3.9123367e-01
  -4.6007175e-01  -6.2561891e-01   3.7650379e-01   6.2143609e-01   8.9188721e-02   6.1183495e-01   5.8385313e-01   7.6175819e-01   1.8646516e-01   5.5268225e-01  -2.9819724e-01  -2.6289222e-02  -1.0973735e-01  -1.3593919e-01   5.9145246e-02   3.4995135e-01  -4.5308855e-01  -4.6844459e-01  -5.3401423e-02  -2.0536334e-01  -1.8686440e-01  -2.1748870e-01   3.5106398e-01   5.6992963e-01  -3.2997516e-01  -2.1036284e-01  -3.8130555e-01   2.5714212e-02  -4.4994125e-01  -2.9845366e-01   3.9209306e-01   5.0540960e-01   1.1802885e-01   3.8359847e-01   4.8235742e-01   4.5322988e-01  -2.1758525e-01  -2.9288645e-01  -4.3647590e-01  -5.0300240e-01  -6.5873563e-02  -2.4314265e-01  -5.2435556e-01  -6.7488954e-01  -2.1634925e-01  -5.5298707e-01  -6.6365792e-01  -6.8652296e-01  -5.0256410e-01  -6.4857223e-01  -6.9747955e-01  -5.8212910e-01  -7.2540197e-01  -5.8911182e-01  -6.7717964e-01  -6.5574475e-01  -6.7613412e-01  -7.6810382e-01  -1.1341591e-01  -3.7233819e-01   3.1933875e-02   4.0785847e-02  -3.9122063e-01  -4.7533351e-02   1.3639387e-01   4.8485032e-01   2.9954927e-02   1.3950026e-01  -5.5760462e-01  -5.4306889e-01   5.1418079e-01   5.2599411e-01   2.2259580e-01   3.3260904e-01   5.6108150e-01   5.4421374e-01   5.7024028e-01   5.8737988e-01  -4.3351459e-01  -4.3224015e-01  -5.7525037e-01  -4.5946432e-01  -4.1033856e-01  -4.3018306e-01  -5.7729410e-01  -5.0221039e-01  -3.8628453e-01  -3.2053148e-01  -1.3759784e-01  -1.0313059e-01   6.9204704e-01   8.0715881e-01   1.0000000e+00   8.6411249e-01   7.5332384e-02   1.2761347e-01   8.5612569e-02   2.0147109e-01   3.5620685e-01   6.3764758e-01   6.0368862e-01   4.4210803e-01   7.4679809e-01   6.9438510e-01   6.7217746e-01   7.3074343e-01   6.5281037e-01   4.3097805e-01   1.5709804e-01   1.0613166e-01   3.9839218e-01   7.7319459e-01   8.0803079e-01   6.9424661e-01   6.9920586e-01   4.5985609e-01
  -4.3423727e-01  -6.5216706e-01   6.1024794e-01   6.7623937e-01   1.6711670e-01   5.8200327e-01   7.5603938e-01   6.7691296e-01   3.3278906e-01   5.8191632e-01  -3.1374825e-01  -1.3634798e-01  -8.9519520e-02  -2.7487597e-01   2.4379194e-01   4.1385630e-01  -5.7547157e-01  -5.9426065e-01  -7.2848788e-03  -2.5178964e-01  -1.5849457e-01  -1.3812823e-01   4.0532148e-01   4.9825531e-01  -2.9402826e-01  -2.4678581e-01  -3.1379346e-01   3.0578451e-02  -4.6372103e-01  -3.7602858e-01   3.7937304e-01   4.6136264e-01   1.1114542e-01   3.2673494e-01   4.2490139e-01   4.0097283e-01  -1.0189032e-01  -1.6091024e-01  -3.8875772e-01  -3.9957028e-01   1.3334321e-03  -1.7790337e-01  -4.9612908e-01  -6.1386877e-01  -2.5940773e-01  -5.2545198e-01  -5.5481547e-01  -6.1748198e-01  -4.6694384e-01  -5.7082923e-01  -5.7431021e-01  -4.9852827e-01  -5.7121971e-01  -4.6943438e-01  -5.3187035e-01  -5.0881153e-01  -7.5330306e-01  -8.0401180e-01   2.1958863e-03  -2.8333823e-01   1.0559729e-01   2.6187249e-02  -3.8501091e-01  -1.1312466e-01   2.6980704e-01   5.0553602e-01   7.0680241e-02   5.6764423e-02  -6.2365474e-01  -6.7274130e-01   6.4325366e-01   6.2628452e-01   2.9671918e-01   3.3286019e-01   6.0278734e-01   5.4518989e-01   6.7099805e-01   6.6926338e-01  -4.4585056e-01  -4.4479425e-01  -5.8694984e-01  -4.9637360e-01  -3.2635766e-01  -3.2200629e-01  -5.3740949e-01  -4.9555470e-01  -3.6357748e-01  -2.7404715e-01  -6.0073172e-02  -2.0863500e-02   5.3073119e-01   9.2180142e-01   8.6411249e-01   1.0000000e+00   2.1121164e-02   5.4466491e-02   4.0174814e-02   1.2859469e-01   4.5712871e-01   6.8726617e-01   6.5946134e-01   6.4624835e-01   7.1866947e-01   7.3730994e-01   5.6593241e-01   6.7431918e-01   6.7485799e-01   5.5989730e-01   1.5019871e-01  -1.5156094e-02   2.7863865e-01   7.9423574e-01   8.3267991e-01   6.5063704e-01   5.9124386e-01   3.7865168e-01
  -6.8767224e-02  -1.2571736e-01   8.9410785e-02   9.0668473e-02   7.6935233e-02   4.6384261e-02  -9.2092798e-03   1.3859797e-02   1.0044092e-01   1.4144877e-01  -6.2207403e-02  -1.4048148e-02   7.5841759e-02  -3.0002071e-01   1.5012882e-01   1.1524672e-02   3.3247642e-01   1.2665075e-01  -4.0980266e-02   7.6195408e-02  -5.9989131e-02  -2.7602426e-01  -2.8155783e-01  -1.7818206e-01  -1.9707023e-01  -2.3317128e-01  -9.5264672e-02  -1.0936678e-01   1.9370371e-01   1.9371245e-01  -3.4315170e-02  -5.7842304e-02  -2.6129458e-02   3.9126416e-02  -7.4927148e-02  -2.5762769e-01  -4.0636532e-01  -3.3121595e-01  -2.3379330e-01  -1.7333180e-01  -1.1684180e-01  -2.9340501e-01  -1.0898267e-01  -2.4297655e-03   2.7917715e-02  -1.4141976e-01  -1.2442101e-01  -1.1592127e-01  -8.2572820e-02  -1.5119619e-01  -1.9073781e-01  -6.0447777e-02  -2.7742384e-01  -2.2154882e-01  -1.5847429e-01  -1.6215143e-01  -9.0367876e-02  -1.3951827e-01   1.7119966e-02  -6.5021584e-02   9.1532485e-02   3.4754601e-02  -2.0346253e-02  -1.3116775e-02   8.3039535e-02   2.3449919e-01  -1.4512062e-01  -2.7046552e-01   2.1263333e-01   1.0601602e-01  -2.0495657e-01  -2.5554225e-01  -2.3245589e-02  -1.4078762e-01   1.9168262e-03  -9.9115578e-02  -1.4078333e-01  -1.5548693e-01   4.8717838e-01   3.0374682e-01   2.6387795e-01   1.6703868e-01  -2.8182795e-01  -3.1064388e-01  -2.2840346e-01  -1.9751961e-01  -3.4620711e-01  -4.0528613e-01  -3.2286777e-02  -6.4737954e-02   1.7339814e-01   5.3438354e-03   7.5332384e-02   2.1121164e-02   1.0000000e+00   9.2925389e-01   4.7797910e-01   6.0884650e-01  -1.1878564e-01   4.9171484e-03   9.5775226e-02   1.1374110e-01   2.3352621e-01   3.4169112e-01   3.4434200e-01   2.6349837e-01   1.7498846e-02   2.6443513e-02   8.1615456e-01   6.6053773e-01   1.6160667e-01   2.4759682e-01   1.9616471e-01   4.1458640e-01   4.7657946e-01   1.3943537e-01
  -1.0640201e-01  -1.8643764e-01   9.0930079e-02   9.5662584e-02   4.5231964e-02   7.3001370e-02   2.2603798e-02   2.5761353e-02   8.8100273e-02   1.9105618e-01  -7.9697503e-02   1.5919404e-02   6.0339352e-02  -2.8497937e-01   1.1014188e-01   4.2876806e-02   2.8092881e-01   6.8651584e-02  -9.2751439e-02  -1.9014604e-02  -8.1943872e-02  -2.7547646e-01  -2.6034671e-01  -1.5416237e-01  -1.8333383e-01  -2.1913488e-01  -1.2146131e-01  -9.7599705e-02   1.5628083e-01   1.7223308e-01   8.8190972e-03  -1.0239871e-02  -2.2818257e-02   4.9074350e-02  -1.8660057e-02  -2.3319621e-01  -4.6972558e-01  -3.4239696e-01  -2.9635000e-01  -2.2098213e-01  -1.8830977e-01  -3.5870885e-01  -7.1521983e-02   2.1353625e-02   9.7029757e-02  -1.0163602e-01  -1.2550868e-01  -7.9096805e-02  -3.2544563e-02  -1.3264172e-01  -1.7326983e-01  -1.9809475e-02  -3.0239474e-01  -2.1306798e-01  -1.9908446e-01  -1.7751484e-01  -1.2159080e-01  -1.8081001e-01   1.4842256e-02  -8.3383564e-02   7.7195410e-02   4.3183542e-02  -1.3528183e-01  -4.5761688e-02   1.0509367e-01   2.6981934e-01  -1.0098677e-01  -2.1942375e-01   1.5187828e-01   6.8717268e-02  -1.8636156e-01  -2.2966528e-01  -3.3887950e-02  -1.8021835e-01   1.7036301e-02  -7.6988928e-02  -1.4625415e-01  -1.6108057e-01   4.1025377e-01   2.0918091e-01   1.3137966e-01   6.8871520e-02  -3.7614143e-01  -3.7993071e-01  -3.0234702e-01  -2.6862371e-01  -3.9539144e-01  -4.4264856e-01  -1.2055153e-01  -1.2011482e-01   2.7106386e-01   4.8973038e-02   1.2761347e-01   5.4466491e-02   9.2925389e-01   1.0000000e+00   4.8001413e-01   6.6351379e-01  -1.6422614e-01   1.2976592e-02   8.4248721e-02   9.2567022e-02   2.2839425e-01   3.9717803e-01   3.2666934e-01   2.8230340e-01  -2.0573975e-02  -1.7672906e-03   8.1247525e-01   7.2717459e-01   2.1034435e-01   2.2412883e-01   1.9058242e-01   4.2391961e-01   4.9899870e-01   1.5068278e-01
  -7.9325516e-02   1.0216094e-01   3.6435776e-03  -6.4297201e-02  -1.1665134e-02  -2.4724382e-01  -1.7376714e-02  -4.7869241e-02  -6.5970943e-02  -1.2281249e-01   1.2528212e-01  -1.0767479e-01  -2.0052006e-03   7.9175005e-03   9.6993114e-02   1.0620319e-01   3.5334513e-01   1.1224568e-01   1.8227704e-01   1.5994843e-01   3.1744068e-01   6.5919847e-02   1.5669887e-01   3.6194167e-02   2.1012356e-01   1.5207448e-01   1.9993690e-01   8.4110483e-02   2.2347514e-01   2.3409574e-01   3.7007164e-01   3.4232109e-01   2.1631520e-01   1.9162011e-01   2.3989072e-01   1.5194385e-01   5.0867827e-02   1.5854679e-01   2.2788033e-01   1.8594749e-01   2.0289128e-01   4.2470890e-02  -9.6152679e-02  -4.9154083e-02  -2.2059449e-01  -1.8668570e-01  -4.2381672e-02   1.2487408e-01  -2.4389493e-01  -2.4575329e-01  -1.2374341e-01   3.4249589e-02  -1.9075789e-01  -7.7529670e-02   8.0109746e-02   1.0428952e-01  -1.4253552e-01  -1.6423832e-01  -3.5461552e-01  -4.2181869e-01  -2.2060620e-01  -2.8891559e-01  -2.0153760e-01  -2.3683115e-01   3.9712571e-01   2.7094673e-01  -1.8548667e-01   9.2051132e-02   2.6305292e-01   1.6127715e-01  -1.0383276e-01  -2.9074355e-01   1.9140917e-01   2.2290367e-01   2.5812212e-01   2.5905494e-01  -7.8811894e-02  -1.1972787e-01   1.1420863e-01   2.9228845e-01   1.1213646e-01   3.5587719e-01   1.5149026e-01  -1.6846139e-02   6.0276328e-02   1.0692675e-01   1.5916256e-01   3.3625229e-02   1.9308029e-01   3.1749477e-02   9.3441664e-02   1.4672394e-02   8.5612569e-02   4.0174814e-02   4.7797910e-01   4.8001413e-01   1.0000000e+00   8.6245009e-01   7.6056973e-02   1.0476605e-01  -1.8326872e-02  -8.7779985e-02   2.2243984e-01   2.7463516e-01   1.9808858e-01  -5.2219050e-03  -1.9502849e-01  -2.5841903e-01   1.2492908e-01   7.6516735e-01   6.9232285e-01   1.4333056e-01   4.1950917e-02   2.0118112e-01   2.7530547e-01  -2.2429362e-01
   7.9887680e-03   2.2972435e-02   8.9850341e-02  -3.4342533e-02  -1.0365705e-01  -1.7702963e-01   1.4825677e-01   1.4991555e-03  -9.4990512e-02  -6.1483963e-02   1.6552624e-01   7.8879365e-03   1.2427653e-01   1.1965222e-02   1.4751551e-01   1.2500323e-01   2.7180208e-01   6.8971474e-02   1.2368237e-01   5.3489369e-02   1.7529115e-01  -5.9960918e-02   1.7391832e-01   1.0739270e-01   7.8910434e-02   8.0756192e-02   1.0840942e-01   1.3746193e-01   1.1761291e-01   1.5345998e-01   2.8323257e-01   2.7722340e-01   1.3472464e-01   1.4519112e-01   1.4633747e-01   7.1687538e-03  -1.3472853e-01   3.2373423e-02   1.0664063e-01   1.3105638e-01   9.8722695e-02  -9.4931761e-02  -2.1949004e-01  -1.5894154e-01  -2.4765188e-01  -3.0983443e-01  -1.7573221e-01   3.2169487e-02  -2.1108618e-01  -2.7192806e-01  -1.4069822e-01   1.1851386e-01  -1.7802532e-01  -3.4782980e-02   1.0054043e-01   1.1451012e-01  -1.3509037e-01  -1.8721204e-01  -2.8788463e-01  -3.8575124e-01  -1.3038027e-01  -2.5416297e-01  -3.0899413e-01  -2.3642401e-01   4.4964098e-01   3.6354770e-01  -3.0787923e-01  -1.3789105e-01   2.6288098e-01   1.2244322e-01  -9.8997240e-02  -2.4544534e-01   8.1494631e-02   1.1031244e-01   2.3232423e-01   1.8387860e-01  -1.5683599e-01  -1.7842308e-01   5.3437041e-02   2.2071074e-01   3.9539960e-03   2.4709430e-01   4.8814210e-02  -1.8007558e-01   1.3599420e-02   2.8301827e-02   5.7388138e-02   1.9461522e-02   3.1577972e-01   1.5831874e-01   1.3163969e-01   9.9638529e-02   2.0147109e-01   1.2859469e-01   6.0884650e-01   6.6351379e-01   8.6245009e-01   1.0000000e+00  -6.1344568e-02   1.3272158e-01  -6.7327852e-03   9.0343212e-03   2.9516637e-01   3.7360624e-01   2.3387384e-01   7.5745402e-02  -2.1385307e-01  -2.1621575e-01   2.4324441e-01   7.9746099e-01   5.1621178e-01   1.5583589e-01   1.7351484e-01   3.3271277e-01   3.8936381e-01  -2.2073776e-01
  -3.1744481e-01  -2.6001031e-01   7.3895875e-02   3.8816057e-01   1.5117493e-01   3.6901592e-01   2.0448262e-01   4.8425271e-01   1.2873165e-01   2.8255617e-01  -4.3029624e-01  -1.1843225e-01  -4.3217809e-01  -1.2375320e-01  -7.1685361e-02   1.8156751e-01  -4.6073143e-01  -3.6490967e-01   8.1355329e-02  -3.4574849e-02  -1.3843493e-01  -1.6707668e-01   1.7573590e-02   1.6426113e-01  -2.8097571e-01  -3.5181756e-01  -2.3593019e-01  -1.5454869e-01  -2.4979892e-01  -1.7714109e-01   3.9899332e-02   1.1653826e-01   3.5989110e-02   2.7266609e-01   2.4023233e-01   3.2729532e-01   1.2571787e-01   3.5203015e-02  -9.9543870e-02  -1.1959856e-01   1.3282364e-01   5.5149344e-02  -7.5009324e-03  -6.2670319e-02   9.2716758e-02  -2.3259308e-02  -2.4674181e-02  -1.2721501e-01  -1.4548457e-01  -2.2519393e-01  -2.5642713e-01  -3.9294367e-01  -2.0052992e-01  -2.7347436e-01  -1.0637721e-01  -1.1389167e-01  -4.2880540e-01  -4.0237055e-01   6.7682855e-02  -3.0527462e-02  -5.0587287e-02   2.4543277e-01  -1.3254459e-01  -4.4593595e-02  -7.8851217e-02   1.4684429e-01   3.8679790e-02   1.4274340e-01  -5.4065863e-01  -4.3803599e-01   3.4148879e-01   2.8054760e-01   4.4023679e-01   3.3834638e-01   4.9151773e-01   5.0573118e-01   5.7403453e-01   5.5149060e-01  -3.5535725e-01  -3.1088435e-01  -3.9202758e-01  -3.6971011e-01  -9.6270088e-02   4.1741653e-02  -3.4645301e-01  -2.8717307e-01  -1.8189759e-01  -1.3206651e-01  -3.1108394e-02   4.0373006e-02   2.9032120e-01   5.0940856e-01   3.5620685e-01   4.5712871e-01  -1.1878564e-01  -1.6422614e-01   7.6056973e-02  -6.1344568e-02   1.0000000e+00   8.1121252e-01   5.3679941e-01   2.4331716e-01   5.6604439e-01   4.2745303e-01   3.8699890e-01   3.8291021e-01   5.3970945e-01   3.6977239e-01   5.8871575e-02  -2.5076608e-01   2.5877623e-01   6.2696468e-01   5.8954615e-01   4.3067244e-01   2.8092185e-01   3.3699776e-01
  -3.4282051e-01  -4.5748024e-01   2.5970377e-01   4.9718933e-01   1.2771176e-01   4.9498226e-01   4.2255410e-01   5.7867698e-01   1.7154951e-01   4.2104383e-01  -4.5310682e-01  -1.2092188e-01  -3.6640640e-01  -1.6126789e-01  -1.6460440e-02   1.8860671e-01  -5.3030622e-01  -4.5158078e-01  -3.8342346e-02  -1.8846385e-01  -1.4080955e-01  -2.1819232e-01   1.3611338e-01   2.8895436e-01  -3.1980756e-01  -3.3499521e-01  -3.1481045e-01  -7.3478942e-02  -4.5293028e-01  -3.1564098e-01   1.8713990e-01   2.7482253e-01   4.9172930e-02   2.9379039e-01   3.4025091e-01   3.8668027e-01  -3.4977400e-02  -1.1888752e-01  -2.8572607e-01  -3.3504268e-01  -4.5573972e-02  -1.6423782e-01  -2.5210208e-01  -3.6886326e-01  -4.7851836e-04  -2.5809048e-01  -3.2048469e-01  -3.7188683e-01  -2.3716742e-01  -3.9874242e-01  -4.3610143e-01  -4.2470156e-01  -4.2526773e-01  -3.7912179e-01  -2.9625049e-01  -2.6945732e-01  -5.3389923e-01  -5.6037718e-01   3.9694993e-02  -1.4826111e-01  -5.5788972e-02   1.2871411e-01  -3.3305006e-01  -7.5169296e-02  -5.4081013e-03   2.7565259e-01   8.1673893e-03   7.2482708e-02  -5.4932185e-01  -4.9800713e-01   5.3060120e-01   4.8056246e-01   3.7125677e-01   3.4569083e-01   5.6710190e-01   5.6555608e-01   6.3816097e-01   6.2182529e-01  -4.1251030e-01  -3.9691899e-01  -5.7347085e-01  -4.8052339e-01  -2.9171881e-01  -2.3432154e-01  -5.0509679e-01  -4.3696383e-01  -3.1223661e-01  -2.1358363e-01  -1.7495431e-02   3.9652294e-02   5.1515523e-01   7.5717360e-01   6.3764758e-01   6.8726617e-01   4.9171484e-03   1.2976592e-02   1.0476605e-01   1.3272158e-01   8.1121252e-01   1.0000000e+00   6.8486281e-01   3.9804497e-01   7.5088147e-01   6.2024457e-01   5.1644150e-01   5.9084451e-01   6.2926436e-01   4.1437554e-01   1.1591458e-01  -1.2831883e-01   2.9911976e-01   7.8056213e-01   7.2965550e-01   5.9935975e-01   4.9288603e-01   3.9071487e-01
  -3.8371274e-01  -5.7180575e-01   2.5848548e-01   5.5225025e-01   1.3210563e-01   4.6986887e-01   2.8402924e-01   5.5858691e-01   2.0957294e-01   4.4045781e-01  -4.1326269e-01  -1.0795910e-01  -2.5393627e-01  -2.4362161e-01   4.7157375e-02   1.6144953e-01  -4.3142038e-01  -4.2857119e-01  -6.3745914e-02  -1.8301991e-01  -1.6113167e-01  -2.3529213e-01   1.1138705e-02   1.6865103e-01  -4.1084550e-01  -4.4682798e-01  -3.8362217e-01  -1.4162772e-01  -3.4839487e-01  -2.7688130e-01   1.9908026e-01   2.6230157e-01   1.6667021e-01   3.4549057e-01   2.6893682e-01   3.1248503e-01  -1.1952487e-04  -1.9816574e-01  -2.6031541e-01  -3.8072914e-01   3.6801731e-02  -1.8548456e-01  -3.0749413e-01  -4.5428621e-01  -1.5022209e-02  -3.3096925e-01  -3.3166778e-01  -4.9432242e-01  -2.5779551e-01  -4.2997595e-01  -5.3215442e-01  -4.7001993e-01  -5.5371612e-01  -5.8812950e-01  -4.4983476e-01  -4.3891563e-01  -5.5782630e-01  -5.9593015e-01   1.0599784e-01   1.2641623e-02   8.9847243e-02   1.1722982e-01  -5.2552768e-02   1.2262059e-01  -6.7833052e-02   2.9976905e-01   2.3946976e-01   2.1310987e-01  -5.0947039e-01  -4.3165053e-01   4.7768235e-01   4.2270972e-01   3.6501028e-01   3.1055387e-01   5.1234680e-01   4.4848409e-01   5.6921760e-01   5.5535969e-01  -2.7841981e-01  -4.1911397e-01  -3.6481230e-01  -4.0574707e-01  -3.7737264e-01  -2.6348942e-01  -6.4142224e-01  -5.5051422e-01  -3.8365544e-01  -3.3972409e-01  -2.3471541e-01  -2.1186074e-01   5.5100937e-01   6.4118733e-01   6.0368862e-01   6.5946134e-01   9.5775226e-02   8.4248721e-02  -1.8326872e-02  -6.7327852e-03   5.3679941e-01   6.8486281e-01   1.0000000e+00   6.0394810e-01   7.2964870e-01   6.6905274e-01   5.0802167e-01   6.7003848e-01   7.7960148e-01   6.8883972e-01   2.1879324e-01  -6.6699652e-02   2.1257512e-01   7.3395134e-01   6.7246700e-01   5.6216036e-01   5.0132305e-01   5.3886919e-01
  -1.4784333e-01  -4.8156885e-01   4.0535045e-01   4.9370694e-01   2.1107168e-01   3.8083531e-01   4.1692435e-01   4.0080908e-01   3.6423184e-01   4.3402109e-01  -2.2241765e-01  -5.4244852e-02  -4.6957263e-02  -2.5077544e-01   3.0078633e-01   2.4303798e-01  -3.7124298e-01  -4.0566877e-01  -6.1883352e-02  -2.1155216e-01  -2.5437051e-02   1.9359963e-02   5.3772666e-02   1.5015180e-01  -3.5153259e-01  -3.3017227e-01  -1.8044517e-01   6.6110108e-02  -3.3874061e-01  -3.0588509e-01   1.1416301e-01   2.0192767e-01  -1.2645207e-02   1.2028651e-01   3.2175182e-02   1.0862154e-01  -2.8596262e-02  -1.7069823e-01  -2.2332484e-01  -2.3681641e-01   7.8782654e-04  -2.4462584e-01  -3.0187860e-01  -3.8185324e-01  -1.1857411e-01  -3.5156512e-01  -2.5505664e-01  -3.8863695e-01  -2.6052296e-01  -3.5548471e-01  -3.2805061e-01  -2.8134658e-01  -2.3242679e-01  -2.0004630e-01  -2.6326310e-01  -2.6101397e-01  -4.1326291e-01  -4.9227917e-01   1.4587651e-01  -9.2691054e-02   2.6284264e-01   8.2480841e-02  -9.7690607e-02   1.2714957e-01   3.6281027e-02   3.7326900e-01  -1.3242180e-02  -1.3464789e-01  -3.1728267e-01  -4.3398898e-01   4.7341638e-01   4.3003178e-01   1.2196414e-01   9.5259056e-02   2.7897371e-01   1.6204713e-01   3.1230122e-01   3.2509456e-01  -2.0893476e-01  -3.8700909e-01  -3.2911663e-01  -3.5849016e-01  -3.2204288e-01  -2.5154116e-01  -4.6788343e-01  -4.2898353e-01  -3.6230747e-01  -2.4256537e-01   9.7985694e-03   1.6975880e-02   2.6046413e-01   5.3643009e-01   4.4210803e-01   6.4624835e-01   1.1374110e-01   9.2567022e-02  -8.7779985e-02   9.0343212e-03   2.4331716e-01   3.9804497e-01   6.0394810e-01   1.0000000e+00   4.9817681e-01   5.9326277e-01   4.0013738e-01   4.1113468e-01   5.2446271e-01   5.8282129e-01   1.7851952e-01  -1.0824070e-01  -5.9005599e-02   5.1648659e-01   5.6765659e-01   3.8736854e-01   3.5585526e-01   2.8815894e-01
  -3.0376308e-01  -4.4339719e-01   2.7340642e-01   5.6202588e-01   8.2656638e-02   4.4887306e-01   4.3211934e-01   6.0813062e-01   1.3186581e-01   4.2260430e-01  -3.1587626e-01  -1.0404752e-01  -2.1879132e-01  -2.4286754e-01   2.3837545e-02   1.8693490e-01  -3.8834929e-01  -4.6660259e-01   8.6624873e-02  -8.2425132e-02  -1.2984656e-01  -3.1478767e-01   1.2235165e-01   3.1979916e-01  -4.5563191e-01  -3.9486346e-01  -4.1705716e-01  -1.2989837e-01  -4.0521552e-01  -3.0992183e-01   2.8360329e-01   3.6892513e-01   3.8375833e-02   3.1956645e-01   3.3388356e-01   3.5410556e-01  -1.6231968e-01  -2.7463847e-01  -3.5180839e-01  -4.4706058e-01  -6.6147650e-02  -2.5258744e-01  -3.9165339e-01  -5.2125471e-01  -1.1963065e-01  -4.2590125e-01  -4.7581500e-01  -5.4172018e-01  -4.3636101e-01  -5.3408713e-01  -5.9724150e-01  -4.6562970e-01  -5.2690161e-01  -4.7793351e-01  -4.5254594e-01  -4.8595453e-01  -5.7062162e-01  -6.5457172e-01  -8.1622332e-02  -2.4055738e-01  -3.8729039e-02   6.2261060e-02  -3.2716009e-01  -5.1589452e-02   7.3602959e-02   4.7819189e-01  -1.2209853e-01  -3.0750949e-02  -4.2127873e-01  -4.8947776e-01   4.8777421e-01   4.2393376e-01   3.1127519e-01   3.2597101e-01   5.9105680e-01   5.0387043e-01   5.6018279e-01   5.5508716e-01  -3.4520821e-01  -3.6355628e-01  -4.7853704e-01  -3.8399548e-01  -3.1196525e-01  -3.5728986e-01  -5.4372410e-01  -4.8179179e-01  -3.4697513e-01  -2.9624070e-01  -3.3703777e-02  -2.5347260e-02   6.0519365e-01   6.9696163e-01   7.4679809e-01   7.1866947e-01   2.3352621e-01   2.2839425e-01   2.2243984e-01   2.9516637e-01   5.6604439e-01   7.5088147e-01   7.2964870e-01   4.9817681e-01   1.0000000e+00   7.7078329e-01   6.4622909e-01   6.2843315e-01   5.8583348e-01   4.5151647e-01   2.5130071e-01   1.6546529e-01   3.7572136e-01   7.6210511e-01   8.0838524e-01   7.8494015e-01   6.9180112e-01   3.7623712e-01
  -3.5649782e-01  -4.9423955e-01   3.1439520e-01   5.8360504e-01   6.7191602e-02   4.2787146e-01   4.1391466e-01   6.6468137e-01   1.4657756e-01   4.5618384e-01  -3.0867164e-01   6.1129817e-02  -1.4345668e-01  -1.6009517e-01   8.0026144e-02   2.9531357e-01  -2.6952117e-01  -3.9440657e-01  -1.3573544e-02  -1.5831168e-01  -2.2734709e-01  -2.9223516e-01   9.3589355e-02   3.0442079e-01  -4.8000124e-01  -4.2533201e-01  -4.3141345e-01  -1.6554275e-01  -2.3290574e-01  -1.5042452e-01   3.4785823e-01   4.6394324e-01   1.5776903e-01   4.5053919e-01   3.0783517e-01   3.5005096e-01  -2.2640943e-01  -2.7886666e-01  -3.4887954e-01  -3.1816646e-01  -6.8887943e-03  -2.5112069e-01  -3.9034440e-01  -4.3863229e-01  -1.6935595e-01  -4.4825667e-01  -5.0528529e-01  -5.0219321e-01  -4.1816708e-01  -5.5842751e-01  -5.7333426e-01  -4.8226929e-01  -5.5424566e-01  -4.6981978e-01  -4.9578121e-01  -4.5839256e-01  -6.1832804e-01  -7.2334563e-01  -4.6493423e-02  -2.4069627e-01   3.4151688e-02   1.0074336e-01  -3.3846746e-01  -2.1521489e-02   9.3306364e-02   5.3146177e-01  -1.1831358e-01  -2.3867533e-02  -4.6745077e-01  -4.9421927e-01   3.8633384e-01   2.8623195e-01   3.1309922e-01   2.5319813e-01   5.4265626e-01   4.7436017e-01   4.7938536e-01   4.6866419e-01  -2.0859409e-01  -2.1982698e-01  -3.6819794e-01  -2.8504151e-01  -4.0335129e-01  -3.8131428e-01  -6.1332433e-01  -5.3906454e-01  -4.3153642e-01  -4.1296193e-01  -1.5111987e-01  -8.7506756e-02   4.8671414e-01   6.8786807e-01   6.9438510e-01   7.3730994e-01   3.4169112e-01   3.9717803e-01   2.7463516e-01   3.7360624e-01   4.2745303e-01   6.2024457e-01   6.6905274e-01   5.9326277e-01   7.7078329e-01   1.0000000e+00   6.6331318e-01   6.9634633e-01   5.9486809e-01   4.7903735e-01   3.7970767e-01   2.6626823e-01   3.5805096e-01   7.1714544e-01   7.8234394e-01   8.0453301e-01   7.6892753e-01   3.9408075e-01
  -5.1406445e-01  -5.7244114e-01   2.7316313e-01   4.5182648e-01   2.4939120e-01   4.7936821e-01   2.7535319e-01   5.0765855e-01   1.7394687e-01   4.2142336e-01  -5.2987291e-01  -1.8051386e-01  -3.6480084e-01  -3.3798981e-01  -9.9949959e-02   8.7736825e-02  -3.0857622e-01  -3.0275540e-01  -1.9005034e-01  -1.9953831e-01  -2.4767099e-03  -2.0560540e-01  -4.3576232e-02   1.7239346e-01  -3.6208648e-01  -3.4415082e-01  -3.0327060e-01  -1.7096751e-01  -3.3477193e-01  -1.8119786e-01   3.2367234e-01   4.0236605e-01   3.1806701e-02   3.0709403e-01   3.4872769e-01   3.8529785e-01  -2.5232265e-01  -3.1343999e-01  -3.2028876e-01  -4.5514143e-01  -7.1594318e-02  -3.0699445e-01  -3.3748355e-01  -4.8218268e-01  -5.3069504e-02  -4.4997735e-01  -5.2763870e-01  -6.1968649e-01  -4.1421941e-01  -6.1617951e-01  -5.7984274e-01  -5.5550169e-01  -6.3493794e-01  -4.5685498e-01  -6.5703729e-01  -6.4217766e-01  -5.8923210e-01  -6.8150514e-01  -7.1577841e-02  -3.4335792e-01  -9.2965705e-02   9.1527659e-03  -3.7950494e-01  -1.1485145e-01  -7.8716964e-02   2.6954558e-01   8.9999196e-02   1.2064659e-01  -4.2424953e-01  -3.6772646e-01   3.3131031e-01   3.3011799e-01   8.9465365e-02   1.5223600e-01   3.5460433e-01   3.7076808e-01   3.8476380e-01   4.0297302e-01  -2.5921656e-01  -3.0870528e-01  -4.3478735e-01  -3.5293370e-01  -5.3929514e-01  -4.9548328e-01  -6.8097276e-01  -5.9735919e-01  -5.6017272e-01  -5.5018073e-01  -3.4852740e-01  -3.2525894e-01   6.4272738e-01   5.3528455e-01   6.7217746e-01   5.6593241e-01   3.4434200e-01   3.2666934e-01   1.9808858e-01   2.3387384e-01   3.8699890e-01   5.1644150e-01   5.0802167e-01   4.0013738e-01   6.4622909e-01   6.6331318e-01   1.0000000e+00   8.3871921e-01   7.0703898e-01   4.5304056e-01   3.7626070e-01   1.6797435e-01   3.3946202e-01   7.4683762e-01   7.0120428e-01   7.3149994e-01   8.7823304e-01   7.3504540e-01
  -5.7114688e-01  -7.0033846e-01   4.0718930e-01   5.2977132e-01   1.7469872e-01   5.3605197e-01   4.1384991e-01   5.9324194e-01   2.0846110e-01   4.8174090e-01  -5.4084593e-01  -4.3467932e-02  -2.4871142e-01  -2.9990708e-01  -2.5501442e-02   9.4632307e-02  -4.2200835e-01  -4.0482583e-01  -2.4257147e-01  -3.2894651e-01  -2.1745054e-01  -3.2531452e-01  -3.6425735e-02   1.4132824e-01  -4.4265496e-01  -4.7953455e-01  -4.5360454e-01  -2.4298699e-01  -4.0087646e-01  -2.7110165e-01   2.4958643e-01   3.2647945e-01   3.4199475e-02   2.8745621e-01   3.1089670e-01   2.8896133e-01  -2.9361435e-01  -3.5856784e-01  -4.5172233e-01  -5.5169942e-01  -1.7012603e-01  -3.3782389e-01  -3.5422615e-01  -4.8352614e-01  -2.6521603e-03  -4.1752621e-01  -5.6835643e-01  -6.7618512e-01  -3.1389273e-01  -5.6397067e-01  -6.1051123e-01  -5.6214553e-01  -6.9090383e-01  -5.6726403e-01  -7.2100001e-01  -6.8670524e-01  -6.8241280e-01  -7.3913437e-01   8.4489726e-02  -1.2875691e-01   4.6429408e-02   1.2271857e-01  -3.1941440e-01  -3.6020639e-02  -1.3416824e-01   2.4263740e-01   2.4233961e-01   1.3810364e-01  -5.9761425e-01  -4.5134246e-01   3.8782642e-01   4.3328992e-01   1.0329877e-01   1.1224951e-01   4.1210750e-01   3.8826068e-01   5.1040589e-01   5.0233321e-01  -2.5973537e-01  -3.9069495e-01  -4.8683381e-01  -5.1869360e-01  -6.4431115e-01  -5.5090105e-01  -7.9274279e-01  -7.4303283e-01  -6.3906055e-01  -6.3441792e-01  -4.1120775e-01  -3.9916107e-01   6.9900111e-01   6.6420988e-01   7.3074343e-01   6.7431918e-01   2.6349837e-01   2.8230340e-01  -5.2219050e-03   7.5745402e-02   3.8291021e-01   5.9084451e-01   6.7003848e-01   4.1113468e-01   6.2843315e-01   6.9634633e-01   8.3871921e-01   1.0000000e+00   8.3454557e-01   6.2605315e-01   4.1538543e-01   2.8613519e-02   2.9073085e-01   8.1129668e-01   7.5429479e-01   7.6656289e-01   8.5431791e-01   8.1758141e-01
  -4.3057496e-01  -6.2611972e-01   3.3232776e-01   5.9678694e-01   1.9751931e-01   5.8193145e-01   3.5516921e-01   6.2694008e-01   3.1659011e-01   5.3700443e-01  -5.2982530e-01  -8.4620756e-02  -3.5124658e-01  -2.9934647e-01  -6.8009566e-03   1.4313754e-01  -5.0389820e-01  -4.4734000e-01  -1.2795952e-01  -1.9508439e-01  -2.4538143e-01  -2.2041276e-01  -5.5082936e-02   1.7556335e-01  -4.6759000e-01  -4.7485728e-01  -4.5634648e-01  -2.5265765e-01  -3.9812279e-01  -3.1667779e-01   1.4456938e-01   2.4960462e-01   8.1774963e-02   3.0562471e-01   2.5741615e-01   3.2032643e-01  -8.2492896e-02  -2.4720430e-01  -3.6891423e-01  -4.4315268e-01  -2.8536938e-02  -1.8011951e-01  -2.6120044e-01  -4.3868490e-01  -1.2874270e-02  -3.6530372e-01  -4.1885742e-01  -6.3065983e-01  -2.9389931e-01  -5.1470956e-01  -5.5645095e-01  -6.2367269e-01  -5.8055673e-01  -5.6166915e-01  -6.1783214e-01  -6.2273404e-01  -5.8243182e-01  -6.3030596e-01   1.9865776e-01  -5.3012482e-02   1.0965914e-01   1.9009469e-01  -2.0679945e-01   9.4957060e-05  -2.6135545e-01   1.6717889e-01   2.5153350e-01   1.6819920e-01  -5.8448561e-01  -4.7691954e-01   4.7425110e-01   4.7612473e-01   1.6078154e-01   1.7043995e-01   3.6952332e-01   3.5471652e-01   6.1505377e-01   6.2354904e-01  -3.1670736e-01  -4.4399311e-01  -4.3284741e-01  -5.1447935e-01  -5.1461924e-01  -3.1722137e-01  -7.1247976e-01  -6.3881071e-01  -5.6527322e-01  -5.2125194e-01  -3.9714831e-01  -3.1085458e-01   5.4203608e-01   6.1809508e-01   6.5281037e-01   6.7485799e-01   1.7498846e-02  -2.0573975e-02  -1.9502849e-01  -2.1385307e-01   5.3970945e-01   6.2926436e-01   7.7960148e-01   5.2446271e-01   5.8583348e-01   5.9486809e-01   7.0703898e-01   8.3454557e-01   1.0000000e+00   7.5634317e-01   2.5667190e-01  -2.6118829e-01   1.0166687e-01   7.6345493e-01   7.0633131e-01   5.8289391e-01   5.8047446e-01   7.8297644e-01
  -2.6246620e-01  -4.5285014e-01   3.1997311e-01   4.9267245e-01   9.0398442e-02   3.4518659e-01   3.6623944e-01   4.5814006e-01   1.7925086e-01   3.3407234e-01  -3.2579749e-01  -9.4522343e-02  -1.6817114e-01  -2.8753115e-01   6.3492205e-02   1.0137396e-01  -4.1282713e-01  -4.1203773e-01  -5.9280176e-02  -1.6527427e-01  -2.5366589e-01  -2.6659787e-01  -1.0243010e-01   5.9425188e-02  -4.8174618e-01  -5.2598988e-01  -3.6898856e-01  -2.5775390e-01  -3.1141561e-01  -3.3332475e-01  -3.9244550e-02   3.9544612e-02   3.6841460e-02   1.6861424e-01  -4.4423317e-02  -1.4112681e-02  -1.3900174e-01  -2.6144984e-01  -3.2985280e-01  -2.9410703e-01  -1.0420217e-01  -2.2428266e-01  -1.5694128e-01  -2.9934261e-01   4.9566833e-02  -2.4112536e-01  -2.0947646e-01  -4.2045394e-01  -1.0885185e-01  -2.6269394e-01  -3.2402916e-01  -3.7013957e-01  -2.9708850e-01  -3.1406895e-01  -3.7124263e-01  -3.8061320e-01  -3.8649528e-01  -4.2025344e-01   2.5869590e-01   1.5109641e-01   2.2544698e-01   1.6544985e-01  -4.7231158e-02   7.6190847e-02  -1.8836459e-01   1.2107190e-01   2.0112776e-01  -7.1313470e-03  -4.3609098e-01  -3.8396542e-01   3.0828082e-01   3.5096051e-01   5.4882119e-02  -2.6800427e-02   1.9275783e-01   1.4374519e-01   3.2757621e-01   3.3712564e-01  -2.7069905e-01  -4.7018261e-01  -3.1468309e-01  -4.5926758e-01  -3.4295473e-01  -2.6547447e-01  -5.3827880e-01  -5.0947166e-01  -4.2643171e-01  -3.6495311e-01  -2.1434244e-01  -1.3933328e-01   2.6032882e-01   4.3969049e-01   4.3097805e-01   5.5989730e-01   2.6443513e-02  -1.7672906e-03  -2.5841903e-01  -2.1621575e-01   3.6977239e-01   4.1437554e-01   6.8883972e-01   5.8282129e-01   4.5151647e-01   4.7903735e-01   4.5304056e-01   6.2605315e-01   7.5634317e-01   1.0000000e+00   2.1534155e-01  -2.8967966e-01  -8.1576509e-02   5.2136816e-01   5.9856799e-01   3.9982813e-01   3.8817263e-01   5.1209828e-01
  -2.0154357e-01  -2.9680783e-01   1.7807219e-01   3.0466731e-01   1.7360334e-01   3.2077987e-01   7.3211010e-02   2.0164200e-01   2.9191611e-01   4.1527021e-01  -2.3786365e-01   1.2981818e-03  -7.4510536e-02  -4.0630492e-01   1.6204408e-01   1.3201543e-01   9.0934796e-02  -1.0580537e-01  -6.7330197e-02   1.8705804e-02  -2.3620390e-01  -2.8212322e-01  -3.7377698e-01  -1.7136641e-01  -3.3117242e-01  -3.8216806e-01  -2.5380415e-01  -1.7075899e-01   1.0712920e-01   8.2053123e-02  -1.2603885e-01  -1.1936650e-01  -9.8877528e-02   6.1644314e-02  -7.9816135e-02  -2.4496011e-01  -5.1025210e-01  -4.3305263e-01  -4.9622334e-01  -3.4381793e-01  -1.7742074e-01  -2.8414079e-01  -7.8459246e-04   1.0202269e-01   2.1072215e-01   1.2710610e-02  -9.8291373e-02  -2.0129755e-01  -5.0679959e-02  -1.1903518e-01  -2.6044855e-01  -2.6450701e-01  -3.4577644e-01  -3.6541208e-01  -3.8041431e-01  -3.5867084e-01  -2.3088135e-01  -2.5850678e-01   1.8531755e-01   6.9205431e-02   1.8234899e-01   2.5676711e-01  -4.2223901e-02  -8.1219981e-03  -1.0883093e-01   2.2415734e-01   3.6668873e-02  -1.9163543e-01  -7.3329325e-02  -1.3827875e-01  -7.9828685e-02  -8.7201836e-02   1.6255704e-02  -1.8907725e-01   9.9307151e-03  -9.2169587e-02   5.9178974e-02   4.3132234e-02   4.3267192e-01   6.1918822e-02   1.1731551e-01  -1.3286739e-01  -4.6961593e-01  -3.0880506e-01  -4.2111439e-01  -3.7737959e-01  -6.0878438e-01  -6.0651315e-01  -3.2799711e-01  -1.8715145e-01   2.8604503e-01   1.4035140e-01   1.5709804e-01   1.5019871e-01   8.1615456e-01   8.1247525e-01   1.2492908e-01   2.4324441e-01   5.8871575e-02   1.1591458e-01   2.1879324e-01   1.7851952e-01   2.5130071e-01   3.7970767e-01   3.7626070e-01   4.1538543e-01   2.5667190e-01   2.1534155e-01   1.0000000e+00   3.6534675e-01   1.1581102e-02   3.9541782e-01   3.0403664e-01   4.8842476e-01   4.8567246e-01   4.3193438e-01
  -8.6419731e-02  -1.0035957e-02   3.2545085e-02  -6.3085200e-02  -1.5201797e-02  -1.5887636e-01  -5.7444843e-02  -7.9930158e-02  -8.1695237e-02  -7.6864004e-02   8.7784737e-02  -3.8201259e-02   9.9839442e-02  -7.9542211e-02  -6.2523207e-02  -8.3320988e-02   4.2429250e-01   2.1666388e-01  -5.3821913e-02  -1.1761842e-02   1.3340157e-01  -1.8928435e-01   5.2165281e-02  -6.0591225e-03   1.4684034e-01   1.4125083e-01   1.0041043e-01   3.1010961e-02   2.1757732e-01   2.6410848e-01   2.5917003e-01   2.1566744e-01   7.4422969e-02   8.4259086e-02   1.8438828e-01   1.9594438e-02  -2.5711075e-01  -1.2490197e-01  -6.4126143e-03  -7.7511560e-02   9.9833664e-03  -2.0259484e-01  -1.3655064e-01  -7.4278455e-02  -3.3346002e-02  -1.3185922e-01  -1.3257308e-01   2.2657247e-02  -8.9309657e-02  -1.2859806e-01  -1.4481139e-01   7.9920771e-02  -3.0566321e-01  -1.9292906e-01  -6.4605172e-02  -8.6960272e-02  -4.1267129e-02  -9.8287257e-02  -1.8897737e-01  -2.4930362e-01  -6.5816387e-02  -1.7439135e-01  -9.4257513e-02  -5.2093972e-02   3.0390773e-01   2.6145601e-01  -8.3198154e-02  -1.1383276e-02   2.4199703e-01   2.3538772e-01  -2.3981618e-01  -3.3631589e-01   4.7916112e-02   1.9026030e-02   1.5365089e-01   7.4156420e-02  -2.2540846e-01  -2.4818267e-01   3.0535641e-01   2.7678730e-01   1.5244510e-01   2.6623982e-01  -1.2721928e-01  -3.2130718e-01  -4.3602228e-02  -2.3155161e-02  -1.3751620e-02  -1.7596355e-01   4.4567736e-02  -1.2424563e-01   2.2654712e-01  -4.1358060e-02   1.0613166e-01  -1.5156094e-02   6.6053773e-01   7.2717459e-01   7.6516735e-01   7.9746099e-01  -2.5076608e-01  -1.2831883e-01  -6.6699652e-02  -1.0824070e-01   1.6546529e-01   2.6626823e-01   1.6797435e-01   2.8613519e-02  -2.6118829e-01  -2.8967966e-01   3.6534675e-01   1.0000000e+00   6.2138648e-01   3.6916602e-02   1.1753020e-02   2.4144297e-01   3.5619948e-01  -1.6969833e-01
  -4.1719546e-01  -1.9851765e-01   8.9879038e-02   1.4703006e-01   1.0764541e-02   1.6633332e-02   3.1958229e-02   2.2462493e-01  -5.7841800e-02   6.2287144e-02  -1.8389009e-01  -1.1138262e-01  -1.6559029e-01   1.2402138e-02  -7.4035157e-02   8.7686180e-02   7.3504647e-02  -6.9851963e-02  -4.4936461e-02  -9.0590177e-02   2.0638730e-01  -4.1034672e-02   2.8136871e-01   2.2812782e-01   1.5633740e-01   1.0924551e-01  -3.1102337e-03   1.4259258e-02   1.0038014e-02   1.1390905e-01   5.4845761e-01   5.4708476e-01   1.9274375e-01   2.9823966e-01   4.9767660e-01   4.3842877e-01  -1.5511725e-02   1.6658771e-02  -2.4958111e-03  -1.9865908e-01   8.7533637e-02  -6.9746473e-02  -1.9703854e-01  -2.2587517e-01   7.6979655e-03  -1.4807685e-01  -2.4760821e-01  -1.3481510e-01  -2.4222782e-01  -3.3527973e-01  -3.6670069e-01  -2.3087593e-01  -5.3818900e-01  -4.0649903e-01  -2.9109332e-01  -3.1683372e-01  -3.4840558e-01  -3.8723663e-01  -3.3718387e-01  -4.0800961e-01  -2.5513062e-01  -1.7792657e-01  -1.8392033e-01  -5.8375126e-02   2.1786686e-01   2.2559525e-01   9.0447528e-02   3.3566650e-01  -1.6633963e-01   3.0194905e-04   1.0507593e-01   2.0292174e-02   3.2061216e-01   3.5269927e-01   5.1991436e-01   4.8739838e-01   1.8960858e-01   1.6036739e-01  -5.3094887e-02  -2.1855499e-02  -1.5877934e-01   2.6640795e-02  -8.6468035e-02  -2.1925363e-01  -2.0449307e-01  -1.3331882e-01  -4.3955805e-03  -1.5727657e-01  -5.2763955e-02  -2.4291318e-01   4.8915876e-01   2.6826610e-01   3.9839218e-01   2.7863865e-01   1.6160667e-01   2.1034435e-01   6.9232285e-01   5.1621178e-01   2.5877623e-01   2.9911976e-01   2.1257512e-01  -5.9005599e-02   3.7572136e-01   3.5805096e-01   3.3946202e-01   2.9073085e-01   1.0166687e-01  -8.1576509e-02   1.1581102e-02   6.2138648e-01   1.0000000e+00   3.9985908e-01   2.2902420e-01   3.3625257e-01   4.3294900e-01   9.5649564e-02
  -5.5150239e-01  -6.8328720e-01   3.5024606e-01   5.9461256e-01   2.3607567e-01   6.2459009e-01   4.3209857e-01   6.4665886e-01   3.1455387e-01   5.9303997e-01  -5.0198266e-01  -1.1426656e-01  -2.7159926e-01  -2.9268374e-01   1.6834248e-01   3.4197515e-01  -4.4844991e-01  -4.9338389e-01  -8.3837023e-02  -2.0036186e-01  -1.2445259e-01  -1.4584398e-01   7.3252805e-02   2.5101303e-01  -3.8510263e-01  -4.0291044e-01  -3.6871486e-01  -7.0393925e-02  -3.6896226e-01  -2.3262641e-01   3.3790036e-01   4.2638852e-01   9.2022188e-02   3.6806929e-01   3.6984809e-01   3.9970466e-01  -1.0669261e-01  -1.9859716e-01  -3.5351463e-01  -4.5728457e-01  -7.8877154e-03  -1.6726382e-01  -3.9953559e-01  -4.7913562e-01  -7.0980386e-02  -4.0715517e-01  -4.9739549e-01  -6.0263370e-01  -4.3963539e-01  -6.1424360e-01  -6.8906741e-01  -6.6480160e-01  -6.9485177e-01  -6.3842361e-01  -6.4051598e-01  -6.2512686e-01  -7.7695047e-01  -8.2134572e-01  -2.7622033e-02  -2.5916471e-01   2.3269483e-02   1.3006622e-01  -2.6946449e-01   1.1686689e-03  -6.0088639e-03   4.2937168e-01   1.1814618e-01   1.0921513e-01  -6.1833402e-01  -5.8897105e-01   5.6872721e-01   5.3118537e-01   3.3879675e-01   3.3853948e-01   5.7245475e-01   5.4600390e-01   6.6869553e-01   6.4962139e-01  -2.5437368e-01  -3.4503383e-01  -4.6687167e-01  -4.3845177e-01  -4.6594812e-01  -3.3211296e-01  -7.1170266e-01  -6.0819114e-01  -5.4205337e-01  -4.7058805e-01  -2.7317727e-01  -2.5025971e-01   6.7123723e-01   7.7537271e-01   7.7319459e-01   7.9423574e-01   2.4759682e-01   2.2412883e-01   1.4333056e-01   1.5583589e-01   6.2696468e-01   7.8056213e-01   7.3395134e-01   5.1648659e-01   7.6210511e-01   7.1714544e-01   7.4683762e-01   8.1129668e-01   7.6345493e-01   5.2136816e-01   3.9541782e-01   3.6916602e-02   3.9985908e-01   1.0000000e+00   8.4968559e-01   7.7774010e-01   7.3116048e-01   6.4832264e-01
  -3.3901144e-01  -5.6257906e-01   3.7051133e-01   6.4840867e-01   1.1942215e-01   5.8573540e-01   5.6002014e-01   7.2144934e-01   2.1161557e-01   4.8452306e-01  -3.6997360e-01  -3.0337357e-04  -1.5566348e-01  -2.3074182e-01   5.4851119e-02   2.1733117e-01  -4.9689716e-01  -4.6091444e-01  -8.2489909e-02  -2.3850640e-01  -2.7774437e-01  -3.9695759e-01   5.8063890e-02   3.0198533e-01  -5.1486251e-01  -4.8139953e-01  -4.5283354e-01  -1.3462325e-01  -4.3261249e-01  -2.9453393e-01   1.1127815e-01   2.3338609e-01  -6.0456869e-02   2.4110076e-01   2.3042503e-01   2.5837037e-01  -1.8605927e-01  -3.0998315e-01  -3.6304375e-01  -3.9577175e-01  -4.6237934e-02  -2.4576895e-01  -3.5729163e-01  -4.6444765e-01  -8.0619160e-02  -4.0196605e-01  -4.8761696e-01  -5.6101038e-01  -3.7056529e-01  -5.0892572e-01  -5.8186244e-01  -5.6825179e-01  -5.1847141e-01  -4.6279381e-01  -4.9888666e-01  -4.9856520e-01  -6.4828252e-01  -7.4385224e-01   1.2415723e-01  -1.5168583e-01   1.7751075e-01   1.8049413e-01  -3.0973339e-01  -3.6912053e-02   8.9990810e-03   4.5968537e-01  -4.2487884e-02  -9.0495010e-02  -6.3854675e-01  -6.8429691e-01   4.5159266e-01   4.4629180e-01   2.3209525e-01   2.2562225e-01   4.9707562e-01   4.7232759e-01   5.6389740e-01   5.5786183e-01  -3.8265861e-01  -4.2295874e-01  -5.5556200e-01  -5.2976017e-01  -4.6721477e-01  -4.3038389e-01  -6.5625999e-01  -5.9352139e-01  -5.1002396e-01  -4.3022821e-01  -1.1561469e-01  -3.4237517e-02   4.8317010e-01   7.6874256e-01   8.0803079e-01   8.3267991e-01   1.9616471e-01   1.9058242e-01   4.1950917e-02   1.7351484e-01   5.8954615e-01   7.2965550e-01   6.7246700e-01   5.6765659e-01   8.0838524e-01   7.8234394e-01   7.0120428e-01   7.5429479e-01   7.0633131e-01   5.9856799e-01   3.0403664e-01   1.1753020e-02   2.2902420e-01   8.4968559e-01   1.0000000e+00   8.2854794e-01   7.2344375e-01   4.7647830e-01
  -3.9288460e-01  -4.9941606e-01   2.6504535e-01   4.7970765e-01   9.4734317e-02   4.5755080e-01   3.9479487e-01   5.9570744e-01   1.0390431e-01   3.7594086e-01  -3.6311127e-01   4.9988783e-02  -1.1622741e-01  -2.4011296e-01   1.8436499e-02   1.7722911e-01  -2.1595897e-01  -2.8174345e-01  -8.1575829e-03  -6.9892642e-02  -2.8451151e-01  -4.0277223e-01  -5.3784293e-02   1.5796070e-01  -5.7747598e-01  -5.7688501e-01  -5.1646452e-01  -2.6186223e-01  -2.2059187e-01  -4.4568267e-02   2.2618636e-01   3.0950385e-01   9.1616820e-02   3.9316655e-01   1.8248770e-01   2.2380239e-01  -2.6886289e-01  -3.3056545e-01  -3.8559921e-01  -4.0975368e-01   4.2153122e-03  -1.6331122e-01  -4.2068838e-01  -4.4470270e-01  -1.6227872e-01  -4.6667263e-01  -5.9127802e-01  -6.0893331e-01  -4.7432727e-01  -6.0369572e-01  -6.8743598e-01  -5.7503318e-01  -6.0484920e-01  -5.3481449e-01  -5.6160613e-01  -5.6543444e-01  -6.3904849e-01  -7.0880300e-01  -3.5374322e-02  -2.1227478e-01   5.0016524e-02   1.6089669e-01  -2.9418118e-01   2.2724280e-02  -1.7502314e-02   4.3204756e-01  -1.0975299e-01  -1.3482841e-01  -4.1890586e-01  -4.2322676e-01   2.5449961e-01   2.3854077e-01   3.3653786e-01   3.1523011e-01   5.5198861e-01   5.4077554e-01   5.2873180e-01   5.1584883e-01  -1.3924875e-01  -1.3700238e-01  -3.3692479e-01  -2.7532031e-01  -4.2973176e-01  -4.0581721e-01  -6.8066977e-01  -6.1394918e-01  -4.9095357e-01  -5.0952433e-01  -1.7592245e-01  -2.1501754e-01   5.6321834e-01   6.0705386e-01   6.9424661e-01   6.5063704e-01   4.1458640e-01   4.2391961e-01   2.0118112e-01   3.3271277e-01   4.3067244e-01   5.9935975e-01   5.6216036e-01   3.8736854e-01   7.8494015e-01   8.0453301e-01   7.3149994e-01   7.6656289e-01   5.8289391e-01   3.9982813e-01   4.8842476e-01   2.4144297e-01   3.3625257e-01   7.7774010e-01   8.2854794e-01   1.0000000e+00   8.7931472e-01   5.5237616e-01
  -5.2133919e-01  -5.5697401e-01   2.9358657e-01   4.3101165e-01   1.9494321e-01   4.4999445e-01   3.3001092e-01   5.1766233e-01   9.6876406e-02   3.7319597e-01  -4.5430794e-01  -6.8144035e-02  -2.1542187e-01  -3.0015345e-01  -8.3433112e-02   1.0250593e-01  -1.7837262e-01  -2.5504559e-01  -1.6105347e-01  -1.7925974e-01  -9.6246165e-02  -3.1084547e-01  -3.1137047e-02   1.7012368e-01  -3.8720909e-01  -3.9305249e-01  -3.5010409e-01  -1.7536237e-01  -2.2259200e-01  -6.9475179e-02   3.4306264e-01   4.0461543e-01   7.4510542e-02   3.4758888e-01   3.2298508e-01   3.1936296e-01  -3.4894466e-01  -3.4776144e-01  -3.8035552e-01  -4.6068570e-01  -9.0251407e-02  -2.9505287e-01  -4.1850810e-01  -4.9045102e-01  -1.0379655e-01  -4.7748302e-01  -6.2934333e-01  -6.3817795e-01  -4.5472564e-01  -6.2964035e-01  -6.7043287e-01  -5.5440467e-01  -6.7997271e-01  -5.1919209e-01  -6.5270734e-01  -6.2644927e-01  -6.2545798e-01  -7.1031128e-01  -1.0306104e-01  -3.1979757e-01  -5.8005228e-02   2.0754414e-02  -3.5819653e-01  -4.8418093e-02  -2.2676451e-03   3.6399182e-01   2.2859380e-02   1.9010519e-02  -3.8134717e-01  -3.3056735e-01   2.5646158e-01   2.4894311e-01   1.8949448e-01   2.1737203e-01   4.6793595e-01   4.5232763e-01   3.9008306e-01   3.9096068e-01  -1.3069426e-01  -1.9200414e-01  -3.6607605e-01  -2.7677273e-01  -5.1833819e-01  -5.1274641e-01  -6.7771362e-01  -6.0727275e-01  -5.1534646e-01  -5.5056889e-01  -2.8861863e-01  -3.1232160e-01   6.6096383e-01   5.5997598e-01   6.9920586e-01   5.9124386e-01   4.7657946e-01   4.9899870e-01   2.7530547e-01   3.8936381e-01   2.8092185e-01   4.9288603e-01   5.0132305e-01   3.5585526e-01   6.9180112e-01   7.6892753e-01   8.7823304e-01   8.5431791e-01   5.8047446e-01   3.8817263e-01   4.8567246e-01   3.5619948e-01   4.3294900e-01   7.3116048e-01   7.2344375e-01   8.7931472e-01   1.0000000e+00   6.5232783e-01
  -6.0069089e-01  -6.3960979e-01   1.6088592e-01   3.2953633e-01   3.1838635e-01   5.5877952e-01   9.8787088e-02   3.7922971e-01   2.9280259e-01   4.8859257e-01  -6.1095117e-01  -1.4308688e-01  -3.7934130e-01  -4.0599080e-01  -8.3275198e-02   3.3392157e-02  -3.4981580e-01  -3.3544430e-01  -2.0263217e-01  -2.0107747e-01  -1.8293982e-01  -1.7014198e-01  -2.6753827e-01  -9.0976828e-02  -3.8793603e-01  -4.7528946e-01  -3.7982894e-01  -2.4681548e-01  -2.5827502e-01  -1.8250271e-01   9.4664027e-02   1.3902909e-01  -6.7907632e-03   2.1261370e-01   1.7518481e-01   2.3132395e-01  -1.9625284e-01  -2.7813359e-01  -4.0943922e-01  -5.3117871e-01  -1.3900368e-01  -2.0931214e-01  -1.9251213e-01  -2.9843624e-01   8.9470520e-02  -2.7046568e-01  -3.9542112e-01  -6.0247067e-01  -2.5536847e-01  -4.8492845e-01  -5.2237056e-01  -5.8655162e-01  -5.7122683e-01  -5.1210302e-01  -7.1002710e-01  -6.9130996e-01  -5.8031702e-01  -5.9045591e-01   4.8764461e-02  -8.8121156e-02  -3.8616557e-02   1.6352559e-01  -1.5815230e-01   3.3754450e-02  -3.3365770e-01   4.2854889e-02   2.9785345e-01   1.6729627e-01  -4.9395880e-01  -3.2713833e-01   3.0785258e-01   3.8178516e-01   1.2934198e-01   1.0218871e-01   2.5811513e-01   2.8315839e-01   4.5759029e-01   4.6467740e-01  -1.3270572e-01  -3.5878498e-01  -3.3586102e-01  -4.6613868e-01  -5.7723157e-01  -3.6060226e-01  -7.3526351e-01  -6.8489401e-01  -6.5281821e-01  -6.3815666e-01  -6.0421625e-01  -5.8676266e-01   6.5416658e-01   3.9123367e-01   4.5985609e-01   3.7865168e-01   1.3943537e-01   1.5068278e-01  -2.2429362e-01  -2.2073776e-01   3.3699776e-01   3.9071487e-01   5.3886919e-01   2.8815894e-01   3.7623712e-01   3.9408075e-01   7.3504540e-01   8.1758141e-01   7.8297644e-01   5.1209828e-01   4.3193438e-01  -1.6969833e-01   9.5649564e-02   6.4832264e-01   4.7647830e-01   5.5237616e-01   6.5232783e-01   1.0000000e+00
