# Supplementary material for: “I Know that You Know that I Know”: Neural Substrates Associated with Social Cognition Deficits in DM1 Patients
Source: PLoS One. 2016 Jun 3;11(6):e0156901. doi: 10.1371/journal.pone.0156901 (PMC4892543; doi:10.1371/journal.pone.0156901)
Supplement: S2 File — Adjacency matrices obtained by graph theory bases analysis illustrating the intra-nodal correlations in individual subjects (DM1 patients and controls) (ZIP) [file pone.0156901.s002.zip › Adjacency_matrices/Sub_32.txt]

   1.0000000e+00   4.9587476e-01   1.0480873e-01  -2.3604829e-01  -1.9776049e-01  -2.1477338e-01  -1.1588275e-01  -3.9504875e-01  -1.7689513e-02   6.5668630e-02   6.0154730e-01   3.0844418e-01   4.9608935e-01   3.9636135e-01   4.7847732e-01   4.9106222e-01   5.1780632e-01   4.4332256e-01   1.1335472e-01   1.0481805e-01   2.2074023e-02  -3.6437359e-02   1.8114087e-01  -2.6607268e-02  -2.2900743e-01  -3.0290306e-01  -1.5516425e-01  -6.5072603e-02   5.6655046e-01   4.7256965e-01  -1.7032011e-01  -1.8425831e-01   1.8985737e-01   6.8581629e-02  -1.2984791e-01  -1.7202447e-01   2.0471825e-01   8.7192607e-02   1.9777359e-01   1.5562094e-01   2.5070010e-01   5.5084063e-01  -7.5833284e-02   1.2375476e-01   3.6932537e-02   3.3175890e-02   1.8142512e-01   2.5437452e-01   1.1255317e-01  -2.1225134e-02   5.7188959e-02   2.7577098e-02   1.4161054e-02   1.0326384e-01   3.8496121e-01   3.1330910e-01   5.4558042e-01   2.6555789e-01   1.4236212e-01  -1.2498323e-01   3.3434715e-01  -1.7360778e-02   4.0600999e-01   1.5508697e-01   4.5551997e-02  -2.5032581e-01  -3.8485678e-01  -5.3133237e-01   2.5502634e-01  -1.2370549e-01  -7.4363721e-02  -3.1804174e-02   5.2979028e-01   4.8949419e-01   3.4796360e-01   3.1236068e-01   3.5766210e-01   7.8552601e-03   3.2303749e-01   5.5012993e-01   5.7473926e-01   5.9637040e-01   4.9577809e-01   3.7363630e-01   5.9230653e-01   3.5589396e-01   3.4422619e-01   2.0305989e-01   4.5012709e-01   2.3402694e-01  -2.8489830e-01  -1.4691646e-01  -3.2746980e-02   1.9159837e-01   3.3972535e-01   3.1229264e-01   3.3219384e-01   3.4604681e-01   1.9525790e-01   3.4066245e-01  -3.8673139e-02  -3.0138870e-02  -1.5688748e-01  -5.2690235e-02  -2.4001133e-01  -3.3935622e-01  -3.2619677e-01  -2.5320162e-01   9.9460687e-02   3.9436832e-01   2.0203199e-01   1.9937347e-01   1.6266041e-01   2.4464752e-03  -7.3282107e-02  -2.2279636e-01
   4.9587476e-01   1.0000000e+00  -7.1915512e-02  -2.3975459e-01  -2.4906528e-01  -1.5019688e-01  -3.5385784e-01  -3.9325739e-01  -2.2369154e-01  -3.1213079e-02   1.5072478e-01   2.1299551e-01   9.3549343e-02   1.9470714e-01   2.2975047e-01   4.0011547e-01   4.4912590e-01   4.6046778e-01  -5.2481986e-02   1.4189449e-01  -3.5256856e-02   2.0318008e-02   4.9276111e-02  -2.8062724e-02  -1.1364328e-01  -1.9945515e-01  -8.1673172e-02  -9.0464855e-02   3.2264859e-01   3.6217058e-01   3.0376884e-02  -4.0766776e-02  -6.9284452e-02   6.1460535e-02  -1.6837155e-01  -1.9424830e-01   2.3463000e-01   2.1879452e-01   1.5467157e-01   2.4368230e-01   2.5883929e-01   4.7350103e-01   7.7403539e-02   7.7604229e-02   7.1920309e-02   9.8772727e-02   2.2785292e-01   2.3321065e-01  -4.3069395e-02   8.5938366e-02   3.9427138e-02   2.1772833e-01   2.6043960e-01   4.2011198e-01   3.3803231e-01   3.7237227e-01   4.4607008e-01   4.5225266e-01  -1.0669460e-01  -3.9728399e-03  -4.4559914e-02   2.3004697e-02   1.0473051e-01   1.6369860e-01  -2.1597766e-01  -3.4259888e-01  -5.3158663e-01  -4.5915360e-01   1.3348177e-02  -8.5702669e-02   1.4839873e-01   1.6181595e-01   2.9957734e-01   3.7537285e-01   1.2982151e-01   1.4787083e-01   1.4028649e-01   4.4002816e-02   3.9071462e-01   4.5605557e-01   4.5743453e-01   3.7796452e-01   4.1918155e-01   3.3203764e-01   1.6693215e-01   1.3251953e-01   9.0695416e-02   7.5094596e-02   2.0030094e-01   3.1008818e-01   1.0442228e-01  -6.9337270e-02  -7.7800280e-02   4.7068500e-02   3.9471135e-01   3.7968286e-01   4.2456287e-01   3.5222994e-01   4.5943246e-01   4.4345854e-01   1.8472849e-02  -2.1007429e-01  -3.3924904e-02  -1.0816720e-01  -4.3938223e-02  -1.5254065e-01  -2.1775046e-01  -2.3746708e-01   2.6954166e-01   2.9298612e-01   1.2688350e-01   4.6568969e-01   2.5979488e-01   1.0491567e-01   8.4151591e-02  -4.5470183e-02
   1.0480873e-01  -7.1915512e-02   1.0000000e+00   5.6779816e-01   5.3727897e-01   2.4476873e-01   6.5059952e-01   4.7437829e-02   6.6708245e-01   2.5376053e-01   1.4036790e-01  -3.8358055e-01   1.2959237e-01  -1.8755482e-01   2.0787597e-01  -1.1938848e-01  -2.2398426e-01  -2.7092048e-01   1.1099515e-01  -3.2210205e-01   1.3126453e-02   1.1382926e-01   5.2130407e-01   1.8692264e-01   4.2715167e-01   4.2285222e-01   3.3081976e-01   2.7752734e-01  -2.4960330e-01  -3.6180779e-01   2.1772497e-01   2.3705344e-01   3.1735378e-02   1.2225586e-01   4.8704994e-01   2.7013352e-01  -2.4892855e-01  -1.3201294e-01  -1.0902378e-01   5.7092612e-02  -4.1030409e-01  -2.3662608e-01   1.4116686e-01   1.4169685e-01  -6.5682663e-02  -2.5026318e-01   1.5619617e-01   2.8706984e-01   6.4757371e-02  -2.1648746e-01   1.0260294e-01  -2.4946205e-01  -9.2255550e-02   3.2283311e-02  -1.7778209e-02  -1.9255148e-02  -3.1710309e-01  -2.7838066e-01   2.7166499e-02  -1.0535262e-01   1.3696244e-01  -8.0690456e-02  -4.0694050e-01  -5.5716529e-01   6.5022402e-01   4.8174092e-01   3.2466156e-01  -3.6831674e-02  -9.1903629e-02  -2.4094779e-01   1.6949807e-01   2.7285888e-01  -4.8625290e-03  -1.8680184e-01   1.6740183e-01   8.4761900e-02  -5.0589099e-04  -2.1361282e-01  -1.5034958e-01   1.2964004e-01  -1.5945141e-01   2.3456098e-02  -1.5402475e-01  -3.2965825e-01   1.5900334e-01  -5.4286100e-02   2.2349590e-01   1.1584949e-01   1.9489690e-01   1.1873109e-01  -2.3841718e-01   1.2484297e-01   2.1576693e-02   1.6158284e-01   6.7552968e-02  -4.3938887e-02   2.6109227e-01   2.2625076e-01  -4.4811433e-01  -2.7644180e-01  -2.9357527e-01  -7.5466240e-02  -2.9081006e-01  -3.3997618e-01  -3.1701992e-01  -3.4370127e-01  -3.2670403e-01  -3.1269983e-01  -2.5179311e-01   2.5410610e-01   4.0847142e-01  -1.4160830e-01  -2.8829798e-01  -1.6029696e-01  -2.7870062e-01  -2.9262174e-01
  -2.3604829e-01  -2.3975459e-01   5.6779816e-01   1.0000000e+00   4.3343260e-01   2.5079365e-01   4.3950618e-01   4.6926849e-01   4.2435657e-01   3.3755071e-01  -1.6023520e-01  -3.1453711e-01  -2.3890522e-01  -6.4378309e-02  -1.0010620e-01  -1.5975620e-01  -2.8830032e-01  -2.8043542e-01  -9.5478673e-03  -2.0049608e-01  -1.2002374e-01  -6.3519321e-02   5.0924417e-01   5.3840732e-01   4.7613262e-01   4.5823360e-01   3.2195759e-01   1.3608666e-01  -4.3293492e-01  -4.9589204e-01   3.3571024e-01   4.0166559e-01  -6.4509541e-02   1.1500785e-01   5.8625208e-01   5.3999863e-01  -1.3242860e-01   1.0201029e-01  -4.4019238e-02   1.6106934e-01  -3.6373918e-01  -2.1404515e-01   2.4102318e-01   2.2245897e-01   1.2875705e-01  -5.1587038e-02   2.6289565e-01   3.0329208e-01  -7.4451473e-02   8.0534811e-03   1.4905893e-01  -3.6980497e-02   3.6607391e-02   7.1078902e-02   1.5904081e-02   1.1108346e-01  -4.0172866e-01  -5.2588714e-01  -2.8607531e-01  -7.4943837e-02  -2.4300126e-01  -3.5999454e-02  -5.0922244e-01  -5.6024542e-01   5.1219844e-01   7.6959240e-01   4.6332205e-01   3.5623046e-01  -6.9662597e-02  -5.8501778e-02  -2.6329086e-02   3.1855020e-02  -2.2200028e-01  -3.4730051e-01   3.2364333e-02   5.9979562e-02  -2.4156801e-02  -8.9925626e-02  -5.6325623e-02  -1.1915835e-03  -2.2497266e-01  -1.5159293e-01  -2.5452970e-01  -2.6228431e-01   1.8869481e-02   1.7593860e-01   2.2694034e-01   1.7442316e-01  -1.1914806e-02   2.8907236e-01   1.4744791e-01   6.5838236e-02   2.8205364e-01   1.3805223e-01   4.4830401e-02  -4.9156141e-02   3.2802585e-01   1.9684619e-01  -2.4369259e-01  -2.3052355e-01  -1.0625411e-01   1.5222437e-02  -1.5461554e-02  -1.8330921e-01  -2.4419887e-01  -2.3536640e-01  -2.1689206e-01  -1.8875535e-01  -2.0562920e-01   1.8334130e-01   5.3286080e-01  -1.9702026e-03  -2.1293857e-01  -1.1275295e-01  -3.0263116e-01  -2.8743195e-01
  -1.9776049e-01  -2.4906528e-01   5.3727897e-01   4.3343260e-01   1.0000000e+00   6.3256791e-01   4.7304674e-01   2.4001345e-01   6.8630937e-01   3.8355938e-01  -1.4361374e-01  -2.0636936e-01   8.8500859e-03  -2.1913088e-01   7.7856679e-02  -3.2397152e-02  -5.2034040e-01  -4.1737673e-01  -2.1873216e-01  -4.0757593e-01   3.8989158e-01   4.1281852e-01   1.2774886e-01   1.3548838e-02   3.2627020e-01   3.0489151e-01   6.1569924e-01   5.7365631e-01  -4.5053101e-01  -3.5416713e-01  -1.9743230e-02  -1.2526956e-02  -1.2181256e-01   8.7595235e-03   2.6320878e-01   1.0359517e-01  -2.5573302e-01  -1.2505581e-01  -1.7488898e-02  -1.0537914e-02  -2.4008000e-01  -2.0663127e-01  -3.1898920e-02  -2.0323907e-02  -4.3515039e-02  -1.8383263e-01  -9.1122727e-02  -9.6011825e-02   1.8973939e-01   1.1435774e-01   8.3598610e-02   1.2614796e-02  -3.6323213e-02  -1.1348769e-01  -1.1533492e-01  -1.4250364e-01  -3.9896395e-01  -1.5161231e-01   2.7280504e-01   3.5189062e-01   1.9940407e-01   2.1123430e-01  -3.8863587e-01  -2.5356305e-01   2.8508710e-01   3.4115725e-01   4.2472925e-01   2.7362783e-01  -2.6482021e-01  -1.8747715e-01   1.5086412e-01   1.0084316e-01  -3.3557925e-01  -3.3245819e-01  -1.7877804e-01  -1.1732370e-01  -3.1296575e-01  -2.6276701e-01  -2.7844791e-01  -2.1817259e-01  -4.4857549e-01  -2.7995390e-01  -4.7251433e-01  -5.9560792e-01  -1.4381093e-01  -2.4463200e-01  -2.4484651e-01  -2.0730669e-01   8.8028546e-02   2.5012902e-02  -1.1439012e-01   1.3685769e-01   1.2075917e-01   1.5165103e-01   1.2074454e-01   1.8595154e-02   1.6363174e-01   1.2374910e-01  -2.3299433e-01  -2.2274962e-01  -1.0820096e-01   9.3943083e-02   8.4846832e-02  -6.4383689e-02  -1.7378070e-02  -3.8533322e-02   2.6963864e-03  -4.5406705e-02   4.5253083e-02   1.2720181e-01   1.4024702e-01  -1.3536872e-01  -2.4370518e-01  -8.9422557e-02  -1.4218866e-01  -1.1443783e-01
  -2.1477338e-01  -1.5019688e-01   2.4476873e-01   2.5079365e-01   6.3256791e-01   1.0000000e+00   4.4590962e-01   4.9477078e-01   4.3782302e-01   4.8673497e-01  -2.1324795e-02   7.5633299e-02   1.8009593e-01  -6.0830616e-02   9.2002435e-02   1.1872050e-02  -1.7333534e-01  -1.3987435e-01  -1.3014993e-01  -3.0826214e-01   4.9198608e-01   6.5459164e-01  -3.1026217e-01  -3.3903768e-01   4.6071023e-02   1.4085637e-01   4.2870747e-01   6.4332421e-01  -3.2619118e-01  -1.2461093e-01  -2.7605633e-01  -2.3723255e-01   1.7987710e-01   2.2688355e-01  -1.1859737e-01  -2.2101373e-01  -2.4592538e-01  -8.9197093e-02  -1.1733131e-01   4.0427567e-02  -1.3655917e-01  -9.6502113e-02  -1.4401824e-01  -4.3828838e-02  -3.5992352e-02  -9.4113082e-03  -1.4721541e-01  -1.6947931e-01   3.0775254e-01   3.0521813e-01   1.4495099e-01   2.7324179e-01   1.1310178e-01  -2.4474944e-02  -8.6844928e-02  -2.1280263e-01  -1.7707706e-01   1.0742500e-01   3.4221085e-01   4.3558364e-01   3.4882261e-01   4.7296079e-01  -1.1194678e-02   1.4546404e-01   4.0690630e-02   9.7486923e-02   2.8410845e-01   2.0516663e-01  -7.3254327e-02   1.8559125e-01   4.9298703e-02   6.0367737e-02  -9.2060205e-02  -3.9706330e-02  -1.4968395e-01  -2.1043146e-03  -1.7672131e-01  -1.9946926e-01  -1.3297130e-01  -7.9853820e-02  -1.7213288e-01  -8.4191173e-02  -5.0657050e-01  -4.7873708e-01  -2.1567066e-01  -4.0244423e-01  -3.3807520e-01  -1.4785607e-01   2.8235958e-02   4.7992529e-02  -2.2981663e-01  -3.9960244e-02  -4.7028449e-02   8.3029007e-02  -7.0233521e-02  -1.1156187e-01  -1.0285401e-01  -1.2092764e-01  -1.8037592e-01  -3.3276294e-01  -2.9491117e-02   2.3566128e-01   9.4318704e-02  -5.3105443e-03   6.1806912e-02   1.0040918e-01   4.0567501e-02   5.0956825e-02  -1.0081067e-01  -1.0356355e-01  -1.0394055e-01  -3.0731484e-01  -3.0324190e-01  -2.4604307e-01  -1.0036782e-01   2.6696486e-02
  -1.1588275e-01  -3.5385784e-01   6.5059952e-01   4.3950618e-01   4.7304674e-01   4.4590962e-01   1.0000000e+00   6.1703721e-01   5.7901701e-01   2.5620245e-01   7.9464206e-02  -2.1129637e-01   2.0287043e-01  -2.0822946e-01   8.0906764e-02  -2.8136886e-01  -2.5654764e-01  -1.7658421e-01   3.4417891e-01  -2.9755409e-02   2.0522225e-01   2.5152250e-01   1.0928904e-01  -1.9763516e-01   1.3503141e-02   7.9570791e-02   2.2296710e-01   2.5154847e-01  -6.5266600e-02  -1.9923440e-01   1.8989067e-01   1.4788073e-01   2.7146637e-01   3.0242887e-01   1.2045375e-01  -4.5632283e-02  -5.0478045e-01  -3.2005662e-01  -2.8978025e-01  -1.4021946e-01  -3.7373736e-01  -2.6041519e-01  -1.8445445e-02  -5.2719364e-02  -1.2802521e-02  -9.9530636e-02  -8.2709305e-02  -2.7566606e-03  -1.6866291e-02  -2.4705882e-01  -1.0274842e-01  -2.4899132e-01  -1.3074712e-01  -2.3478191e-01  -2.3990515e-01  -3.2765936e-01  -4.2991898e-01  -1.8831037e-01   4.5787667e-02  -1.4931025e-01   2.4544638e-01   1.4625729e-01  -7.1863983e-02  -1.9836972e-01   5.5514148e-01   2.7141611e-01   4.1934565e-01   1.7981909e-01  -1.4851955e-01  -1.2780503e-01   7.9482747e-02   5.2883548e-02   1.0271268e-01  -1.5066352e-01   8.3914712e-02   1.2370657e-01  -8.8805986e-02  -1.6697708e-01  -1.4817944e-01   4.9606380e-02  -1.6613388e-01  -1.6208508e-02  -2.9491667e-01  -2.7199542e-01   5.4099520e-02  -1.1035257e-01  -2.8118558e-02   1.8319561e-02  -4.0288055e-02  -1.9901696e-01  -1.7946103e-01   1.0527736e-01  -2.9816808e-02   1.4105127e-01  -1.0317641e-01  -1.7008303e-01  -1.1291841e-01  -7.4153209e-02  -4.2577789e-01  -5.1944920e-01  -3.0833005e-02   2.5603197e-01  -9.6630874e-02  -1.3061212e-01  -2.6900254e-01  -2.4921634e-01  -2.3433133e-01  -1.6706555e-01  -2.8412036e-01   4.1892923e-02   3.1987219e-02  -3.7057516e-01  -3.9814264e-01  -2.6874644e-01  -3.0518794e-01  -2.3821403e-01
  -3.9504875e-01  -3.9325739e-01   4.7437829e-02   4.6926849e-01   2.4001345e-01   4.9477078e-01   6.1703721e-01   1.0000000e+00   2.2729200e-01   3.1251505e-01  -1.5459502e-01   1.4619667e-01  -5.3933978e-03   7.3234748e-02  -1.1468592e-01  -2.0200822e-01  -1.5400948e-01  -4.3918115e-02   1.2349363e-01   1.5681474e-02   1.7449200e-01   1.6971028e-01  -2.0700688e-01  -1.7914882e-01  -2.3205370e-01  -1.0491126e-01   4.1412682e-02   5.9396995e-02  -9.7708911e-02  -6.6080983e-02   1.1556815e-01   1.7643436e-01   2.8161287e-01   3.4533363e-01  -7.5953840e-02  -7.8675155e-02  -3.4419289e-01  -1.6251430e-01  -2.6983713e-01  -1.4068559e-01  -1.9613297e-01  -1.8952063e-01  -6.6593362e-02  -7.2295345e-02   7.7878873e-02   1.4300728e-01  -8.5410290e-02  -8.4822911e-02  -5.1779985e-02   9.3523533e-02  -8.5578183e-02   6.2303173e-03   6.0072532e-02  -1.9565335e-01  -1.8763299e-01  -2.7506571e-01  -3.8030192e-01  -1.9235475e-01  -8.2054057e-02   3.0080785e-02   6.6513428e-02   3.8950302e-01   9.6987737e-03   9.5361216e-02   1.3905748e-01   2.1328646e-01   2.5615990e-01   3.0202115e-01  -1.7062116e-01   3.5285104e-02  -8.5500386e-02  -1.3582963e-01   1.7321392e-02  -4.3367522e-02  -2.2346763e-02   1.3436464e-01  -5.0098250e-02   1.0699456e-02   6.3838962e-02   1.6810583e-02  -7.8730121e-02  -8.4322537e-02  -3.8584671e-01  -1.9929551e-01  -2.0490872e-01  -1.3149867e-01  -2.0721692e-01  -9.4206574e-02  -2.0853303e-01  -1.2684978e-01   1.4200692e-01   2.3525414e-02   1.4679072e-01   1.3763610e-01  -2.0037508e-01  -2.2593992e-01  -2.1323609e-01  -2.6232400e-01  -1.6168784e-01  -4.4743130e-01   2.1324783e-01   3.3936231e-01   2.0283981e-01   9.1871921e-02  -5.8728775e-02  -3.6199062e-02  -2.8935113e-03   4.7540947e-02  -1.8488661e-01  -1.3287878e-01  -3.5136722e-02  -2.7022407e-01  -2.2654986e-01  -2.2631117e-01  -1.9696013e-01  -9.4788234e-02
  -1.7689513e-02  -2.2369154e-01   6.6708245e-01   4.2435657e-01   6.8630937e-01   4.3782302e-01   5.7901701e-01   2.2729200e-01   1.0000000e+00   6.6744211e-01   3.0010909e-01  -1.7223163e-02   3.2927086e-01   4.8425084e-03   4.6319347e-01   1.4136359e-01  -2.1822702e-01  -3.1327988e-01  -2.3112402e-01  -5.0660837e-01   1.5746333e-02   4.2751685e-02   2.1288183e-01  -1.1474633e-01   8.1288867e-02   4.4884382e-02   8.9024891e-02   1.4257549e-01  -2.7440057e-01  -1.8235442e-01  -8.2184391e-02  -1.7968471e-02   6.4567258e-02   1.9626624e-01   2.1779614e-01   5.2457661e-02  -1.7637113e-01  -1.8560665e-01  -2.2544632e-01  -2.0006375e-01  -2.4626502e-01  -1.4678080e-01  -1.9327044e-01  -1.6131309e-01  -2.3980669e-01  -4.4477916e-01  -2.3090415e-01  -1.3111160e-01   1.8511848e-01  -5.3320449e-02  -1.6860809e-03  -1.4090123e-01  -3.0251740e-01  -2.8075681e-01  -2.5560329e-01  -4.1072727e-01  -3.0632634e-01  -8.3090110e-02   3.3389194e-01   2.3196757e-01   4.6071535e-01   3.9884168e-01  -1.6720489e-01  -1.1625795e-01   5.6341240e-01   4.3126887e-01   2.5272863e-01  -4.8503096e-02   1.6766248e-04  -4.2696041e-02   9.7819236e-02   1.1241977e-01  -1.7049881e-01  -1.8667713e-01  -4.9852488e-02  -2.7717847e-02   4.6099472e-02  -6.2074151e-02  -1.5043253e-01   6.8270241e-02  -1.0647447e-01   1.1548245e-01  -3.0908413e-01  -4.9608597e-01   1.6991867e-01  -1.6385308e-01  -1.2927787e-01  -2.9139789e-01   3.0882795e-01   4.6655269e-02  -1.8062257e-01   1.1841883e-01   1.9091242e-01   1.9879916e-01   3.8427560e-02  -2.3307247e-02   1.6733266e-02  -4.0647431e-03  -3.8119240e-01  -3.0178386e-01  -9.5783365e-02  -5.1568877e-02  -1.1884605e-01  -2.7062267e-01  -3.0462036e-01  -3.3057201e-01  -2.5310004e-01  -1.1919122e-01  -4.1993157e-02   8.5748029e-02   6.4846556e-02  -2.3602847e-01  -3.0042233e-01  -2.7739353e-01  -3.0374614e-01  -2.7584169e-01
   6.5668630e-02  -3.1213079e-02   2.5376053e-01   3.3755071e-01   3.8355938e-01   4.8673497e-01   2.5620245e-01   3.1251505e-01   6.6744211e-01   1.0000000e+00   2.9704059e-01   2.1167579e-01   2.5730541e-01   2.1926204e-01   5.4427187e-01   4.5964977e-01   2.2581768e-02  -6.1943951e-02  -2.7471288e-01  -3.6376460e-01  -5.1789154e-02  -8.3979276e-02   8.1332998e-02  -8.9953027e-02  -2.4236846e-01  -2.4311765e-01  -1.5628604e-01  -1.3661149e-01  -8.4795087e-02   4.7964363e-02  -1.2970011e-01  -7.1132244e-02   1.0568391e-02   1.8347388e-01   1.0445515e-02  -1.4525296e-02   1.3793447e-02   3.8968192e-02  -1.6590129e-01  -6.8513567e-02  -7.5976578e-02   1.3458558e-01  -1.7882541e-01  -9.4032810e-02  -1.8236708e-01  -2.3764123e-01  -1.0767622e-01  -7.6712730e-02   1.0900983e-01   1.0430685e-01   9.8314664e-03   1.5967036e-01  -1.9227094e-01  -1.4900363e-01  -1.1248001e-01  -2.4490322e-01  -9.0691767e-02   4.8157157e-02   7.6129105e-02   1.9516939e-01   2.9011951e-01   4.4437056e-01  -1.9586196e-02   1.2638041e-01   2.3959821e-01   2.5596848e-01  -7.3584328e-02  -1.0992723e-01   3.6516168e-02   9.3547636e-02  -2.4578609e-02   1.0753925e-01  -8.6670271e-02   6.1298879e-02   1.3973466e-02   2.1771646e-01   1.9680612e-01   1.0514533e-01   6.6253676e-02   1.7668825e-01   9.3805015e-02   2.0013896e-01  -1.4745728e-01  -1.8379366e-01   1.8708168e-01  -4.6187453e-02  -1.6224114e-01  -2.8932708e-01   3.1582938e-01   1.8962598e-01   9.6055649e-02  -8.6245961e-03   3.0732719e-01   2.2119362e-01   1.9442222e-01   1.2077454e-01   1.7838232e-01   7.9789311e-02   2.6718633e-03  -1.5041058e-01   2.4287296e-01   8.0020460e-02   1.1633129e-01  -1.4384321e-01  -2.6516033e-01  -2.5429547e-01  -2.1639448e-01  -9.1981477e-02   1.0025325e-01   1.8567374e-01   1.5964722e-01  -2.0162611e-02  -1.2650725e-01  -2.2167554e-01  -2.8325738e-01  -2.9978153e-01
   6.0154730e-01   1.5072478e-01   1.4036790e-01  -1.6023520e-01  -1.4361374e-01  -2.1324795e-02   7.9464206e-02  -1.5459502e-01   3.0010909e-01   2.9704059e-01   1.0000000e+00   4.1397351e-01   7.9699732e-01   3.8228980e-01   7.4291359e-01   4.3182748e-01   4.7478846e-01   2.4709151e-01  -1.4244247e-02  -9.5902228e-02  -7.2898463e-02  -4.4040275e-02   6.6517189e-02  -2.2035410e-01  -3.3348921e-01  -3.6495422e-01  -3.1476183e-01  -8.6906772e-02   3.7508665e-01   3.3150933e-01  -3.5709857e-01  -2.7193052e-01   3.1932755e-01   2.1984106e-01  -1.1938466e-01  -1.7779383e-01   1.5211529e-01  -7.1613658e-02  -3.7263163e-02  -1.2819292e-01   1.0550902e-01   3.2874474e-01  -2.6057923e-01  -4.7872463e-02  -1.5366980e-01  -1.3186359e-01  -7.4778111e-02   2.4454141e-02   2.0225709e-01  -1.0290020e-02   6.3466767e-02  -6.0959284e-02  -1.8196624e-01  -2.0701793e-01   1.0858496e-01  -1.3579388e-01   1.5451135e-01   1.6549082e-01   2.1553692e-01  -3.8798908e-02   5.5992504e-01   2.9799572e-01   4.6912485e-01   2.5154878e-01   2.4148437e-01  -1.4690342e-01  -2.9653795e-01  -5.0019353e-01   3.1984188e-01   2.4346560e-01  -1.2862724e-01  -6.6762159e-03   3.8548943e-01   4.0906557e-01   2.1339813e-01   2.0420286e-01   4.4160307e-01   1.8647247e-01   1.5907283e-01   4.7598897e-01   5.4751384e-01   6.3776228e-01   3.2375128e-01   8.9196795e-02   6.5501521e-01   1.5466035e-01   2.7117313e-01   1.2610574e-02   5.3400796e-01   5.1539608e-02  -3.1202966e-01  -1.2614821e-01   5.4073581e-02   1.8189015e-01   4.6100850e-02   2.3687537e-02  -5.9356288e-02  -3.7580934e-02  -7.6915716e-02  -4.5697911e-02  -1.2298945e-01  -1.8489046e-04  -2.4060294e-01  -1.8743165e-01  -3.0840498e-01  -3.8499787e-01  -3.0548848e-01  -2.2550717e-01  -1.2241101e-01   7.9935848e-02   1.7467031e-02  -1.4505648e-01   1.0883466e-02  -2.3542120e-01  -1.9781390e-01  -2.7610812e-01
   3.0844418e-01   2.1299551e-01  -3.8358055e-01  -3.1453711e-01  -2.0636936e-01   7.5633299e-02  -2.1129637e-01   1.4619667e-01  -1.7223163e-02   2.1167579e-01   4.1397351e-01   1.0000000e+00   5.7505552e-01   7.9491492e-01   4.8922898e-01   6.0086320e-01   3.1528642e-01   3.1267377e-01  -3.1939221e-01  -1.2492802e-01   1.0520418e-01   2.8057160e-02  -2.6449062e-01  -3.1430366e-01  -6.4181716e-01  -6.3001682e-01  -3.8557375e-01  -1.6198456e-01   4.1177832e-01   6.0857610e-01  -3.2134342e-01  -2.3280970e-01   2.4242722e-01   2.0030620e-01  -4.8886933e-01  -4.6201585e-01   1.9360327e-01   8.9172848e-05  -3.9199691e-02  -1.3531678e-01   3.4715063e-01   3.2454396e-01  -4.8543573e-01  -3.2630340e-01  -2.0739665e-01  -1.0423073e-01  -2.9195371e-01  -2.7318000e-01   1.3277169e-01   2.3312280e-01  -1.7380431e-01   7.6158178e-02  -9.7567998e-02  -2.9221372e-01   2.2120609e-02  -1.5106018e-01   1.6973199e-01   2.8379905e-01   4.0957167e-01   3.5656745e-01   5.3237138e-01   5.9446247e-01   4.6732036e-01   6.7016105e-01  -3.7476353e-01  -3.9884377e-01  -4.0817319e-01  -3.9687295e-01   6.8549897e-02   5.7251629e-02  -2.2301779e-01  -1.5546818e-01   2.9106551e-01   4.3314518e-01   4.7296843e-02   8.8808010e-02   1.8080983e-01   1.0052659e-01   2.7602860e-01   2.6290992e-01   3.8565036e-01   3.9027513e-01   7.5193784e-02   4.1184507e-02   1.2055548e-01  -6.6643335e-02  -2.3424418e-01  -1.9668687e-01   3.1961948e-01   1.3260381e-01  -1.3089593e-01  -9.8695280e-02   1.0683925e-01   3.1981330e-02   1.3966218e-01   1.7467191e-01  -1.4760155e-01  -4.9582139e-02   8.6789412e-02   4.7192025e-02   1.2301300e-01   8.1557135e-03   4.0789809e-02   1.6249449e-01  -4.4354499e-02  -1.6216423e-01  -6.7925192e-02   1.2999895e-02   2.2622933e-01   1.2315653e-01  -1.9447360e-01   8.6882232e-03   2.4797060e-02  -1.4520096e-01  -4.6907074e-02  -1.3421181e-01
   4.9608935e-01   9.3549343e-02   1.2959237e-01  -2.3890522e-01   8.8500859e-03   1.8009593e-01   2.0287043e-01  -5.3933978e-03   3.2927086e-01   2.5730541e-01   7.9699732e-01   5.7505552e-01   1.0000000e+00   5.2736289e-01   7.4841000e-01   4.4230997e-01   3.1357213e-01   1.6617390e-01  -1.8466658e-01  -2.7260568e-01   2.0375714e-01   1.5247750e-01  -1.7116505e-01  -4.4906477e-01  -4.0112514e-01  -4.0190054e-01  -2.3428022e-01   6.3011568e-02   3.8200608e-01   3.8760925e-01  -4.3806873e-01  -3.6971677e-01   3.9865277e-01   2.9959176e-01  -3.0837472e-01  -3.9597242e-01   2.1489516e-03  -2.2511974e-01  -3.1952606e-02  -2.2964274e-01   9.6751209e-02   2.3127953e-01  -3.9616408e-01  -1.9489687e-01  -1.7140147e-01  -1.7013892e-01  -2.2915110e-01  -1.2465576e-01   3.8159686e-01   1.0457710e-01   6.7671703e-02   3.7219662e-02  -2.1443287e-01  -3.2853140e-01   9.1336243e-02  -2.0193876e-01   2.3918961e-02   2.3617334e-01   5.1201106e-01   2.0409456e-01   7.8388779e-01   4.2250072e-01   4.8923090e-01   4.2834408e-01   7.7489721e-02  -2.7120135e-01  -1.8623669e-01  -4.3115304e-01   7.5423702e-02   3.6084524e-02  -1.9346556e-01  -1.5039458e-01   3.6553680e-01   3.1372861e-01   5.0576886e-02   2.7995375e-02   2.1497405e-01  -2.3664342e-02   8.5281984e-02   3.2914575e-01   3.7906866e-01   5.3637252e-01   9.1990356e-02  -1.1340123e-01   4.4353963e-01  -5.0673997e-02  -3.6753347e-03  -1.0169850e-01   5.7210298e-01   6.2312500e-02  -4.1162590e-01  -8.3791241e-02   1.4093133e-03   1.0200548e-01   1.0721991e-01   1.2123714e-01  -8.9689799e-02   1.9334451e-02  -7.1085715e-02  -6.5442570e-02  -2.5141648e-02   7.6342271e-02  -1.3693915e-01  -2.9229390e-02  -1.7437654e-01  -2.7988288e-01  -2.4179330e-01  -1.3058745e-01   4.6655540e-02   2.0219981e-01  -1.0653379e-01  -1.0933057e-01  -2.6199826e-02  -2.2894681e-01  -1.4707781e-01  -2.0708488e-01
   3.9636135e-01   1.9470714e-01  -1.8755482e-01  -6.4378309e-02  -2.1913088e-01  -6.0830616e-02  -2.0822946e-01   7.3234748e-02   4.8425084e-03   2.1926204e-01   3.8228980e-01   7.9491492e-01   5.2736289e-01   1.0000000e+00   4.6541715e-01   5.8708565e-01   2.4465388e-01   2.1782983e-01  -2.8813624e-01  -1.1352814e-01  -1.8772179e-02  -1.3350460e-01   1.8543742e-02   1.6806426e-02  -4.2836834e-01  -4.0274835e-01  -3.6569324e-01  -2.1956358e-01   3.3419840e-01   4.1600706e-01  -1.4690708e-01  -4.7640322e-02   2.5088005e-01   2.3735891e-01  -2.2534118e-01  -1.9845035e-01   1.6959620e-01   4.4548860e-02   5.5962743e-02  -4.4120916e-02   2.0617189e-01   2.7616501e-01  -2.6190384e-01  -1.0309778e-01  -1.1958438e-01  -1.0313013e-01  -6.1095782e-02   1.3293135e-02   7.1549149e-02   1.8595495e-01  -6.3981158e-02   6.5791907e-02  -9.6601762e-02  -1.9716902e-01   1.8013839e-01   1.0066417e-01   9.5971032e-02  -2.3720555e-02   2.3770346e-01   1.9488778e-01   3.5627918e-01   3.6496533e-01   1.9090252e-01   3.2438467e-01  -1.9669044e-01  -8.6318626e-02  -3.3607920e-01  -3.4606747e-01   1.5834987e-01  -1.8797867e-02  -2.0058069e-01  -1.5822023e-01   2.7358948e-01   3.2090881e-01   1.4734162e-01   1.5785632e-01   1.8614650e-01   7.2532578e-03   2.7887509e-01   2.6180792e-01   3.1062593e-01   3.1325429e-01   1.3871126e-01   7.9203540e-02   1.8813342e-01   1.5182253e-01  -3.2905962e-02   5.0008403e-02   3.9841110e-01   3.3108335e-01  -9.6338697e-02  -3.3766011e-02   1.7964125e-01   1.5705799e-01   2.6915226e-01   2.6158953e-01   1.7775838e-01   2.2657354e-01   7.3465394e-02   1.0984657e-01   7.9457614e-02  -3.3073975e-02  -7.7283975e-02  -3.2282587e-02  -2.5225886e-01  -3.6622424e-01  -2.9376477e-01  -1.5526084e-01   1.9344022e-01   3.7422321e-01   1.7934837e-01   1.6394974e-01   1.5725915e-02  -2.0632198e-01  -2.1907460e-01  -2.9606704e-01
   4.7847732e-01   2.2975047e-01   2.0787597e-01  -1.0010620e-01   7.7856679e-02   9.2002435e-02   8.0906764e-02  -1.1468592e-01   4.6319347e-01   5.4427187e-01   7.4291359e-01   4.8922898e-01   7.4841000e-01   4.6541715e-01   1.0000000e+00   6.9660142e-01   3.1229289e-01   1.8194584e-01  -3.3164349e-01  -3.4312726e-01  -1.9965824e-02  -1.3203538e-01   1.4680314e-01  -2.1734794e-01  -3.9444205e-01  -4.3580661e-01  -2.5711326e-01  -1.4423191e-01   3.8241151e-01   4.3841891e-01  -2.5661430e-01  -1.9582437e-01   1.1529477e-01   1.4578846e-01  -1.6345099e-01  -2.1417837e-01   1.7678463e-01  -2.1111735e-02  -6.8708392e-02  -1.5388294e-01   1.3583539e-01   3.9611872e-01  -3.6957967e-01  -2.0666449e-01  -3.1187343e-01  -3.4332922e-01  -2.2077409e-01  -1.6299152e-01   1.4544867e-01  -1.0416749e-01  -3.3433236e-02  -9.8955214e-02  -2.5161608e-01  -3.0989503e-01   1.7028318e-02  -2.2586292e-01   5.5278510e-02   2.7661132e-01   2.8371666e-01   1.3098386e-01   6.1147785e-01   4.2049754e-01   2.9740690e-01   3.5738170e-01   1.7572257e-01  -1.9490699e-01  -3.8564085e-01  -5.8792647e-01   1.5407206e-01   2.0899709e-02  -1.0583866e-01   9.3228509e-03   2.5425515e-01   3.9079813e-01   9.7590946e-02   1.8925688e-01   3.9277174e-01   1.8598442e-01   2.4023316e-01   4.3200276e-01   4.4583341e-01   5.9684224e-01   3.4571703e-01   6.8447829e-02   5.7090886e-01   7.6394755e-02   5.7932884e-02  -2.2494182e-01   6.7531379e-01   1.5949751e-01  -1.4593848e-01  -1.0618954e-01   1.8114728e-01   1.4182254e-01   2.9329905e-01   2.9316883e-01   1.2364902e-01   1.1554068e-01   1.0330745e-01   1.1143618e-01   6.0868491e-02  -1.1819819e-01  -1.1978076e-01  -1.2620262e-01  -2.4690697e-01  -3.6658409e-01  -3.3917600e-01  -2.1578142e-01   2.3770343e-01   2.6076228e-01   8.7245848e-03   1.4375047e-01   4.5921280e-02  -1.2742929e-01  -1.1338088e-01  -2.2522105e-01
   4.9106222e-01   4.0011547e-01  -1.1938848e-01  -1.5975620e-01  -3.2397152e-02   1.1872050e-02  -2.8136886e-01  -2.0200822e-01   1.4136359e-01   4.5964977e-01   4.3182748e-01   6.0086320e-01   4.4230997e-01   5.8708565e-01   6.9660142e-01   1.0000000e+00   2.6973610e-01   1.5198867e-01  -4.4547427e-01  -1.8444081e-01  -3.1114090e-02  -1.4351866e-01   1.3956200e-01   9.4703251e-03  -3.4455867e-01  -4.3143190e-01  -1.7010316e-01  -1.6730821e-01   3.1782294e-01   5.4705966e-01  -1.8484587e-01  -1.4804686e-01  -2.2191697e-02   5.5391918e-02  -1.6350953e-01  -1.2706178e-01   3.9335262e-01   2.2785942e-01   1.3214605e-01   3.6524846e-02   4.0256380e-01   5.2279901e-01  -3.3452398e-01  -1.8877990e-01  -2.8382412e-01  -2.8624047e-01  -2.0155705e-01  -2.3113955e-01   7.8816841e-02   7.7071129e-02  -4.1415702e-02   6.5294029e-02  -7.5035118e-02  -1.9185837e-01   6.1199466e-02  -7.8732496e-02   1.8971657e-01   2.7637851e-01   2.4641933e-01   2.4205193e-01   4.0346322e-01   4.0001905e-01   2.0831122e-01   4.2008034e-01  -1.3609559e-01  -2.2423868e-01  -4.5132142e-01  -5.0888706e-01   1.7892474e-01  -2.4926579e-02  -5.5164711e-02   1.3326086e-02   2.1510200e-01   4.6528546e-01   1.3525204e-01   2.1169466e-01   3.5525153e-01   2.2011841e-01   2.8428252e-01   3.0876370e-01   3.6477506e-01   4.4696428e-01   3.4888143e-01   2.8109847e-01   4.2605584e-01   2.5353946e-01  -2.8356845e-02  -1.4660827e-01   4.8900340e-01   3.2822651e-01  -1.5359401e-02  -2.3599259e-01   1.6721350e-01   6.5384863e-02   3.7000161e-01   3.5486811e-01   2.0722418e-01   2.0069362e-01   3.0532977e-01   3.0068851e-01   1.4526764e-01  -6.6810861e-02   1.2712252e-01   9.2574962e-02   2.3111886e-02  -1.4010962e-01  -1.2746552e-01   7.8459420e-03   4.2161925e-01   2.9448260e-01   1.4569838e-02   2.7815673e-01   1.5734839e-01   1.0161357e-01   1.0801541e-01  -5.4152560e-02
   5.1780632e-01   4.4912590e-01  -2.2398426e-01  -2.8830032e-01  -5.2034040e-01  -1.7333534e-01  -2.5654764e-01  -1.5400948e-01  -2.1822702e-01   2.2581768e-02   4.7478846e-01   3.1528642e-01   3.1357213e-01   2.4465388e-01   3.1229289e-01   2.6973610e-01   1.0000000e+00   7.5975014e-01   4.4697184e-02   1.0458328e-01  -2.1000247e-02  -2.2207576e-02  -2.2170872e-01  -3.4824750e-01  -3.1841815e-01  -3.0423982e-01  -3.6005862e-01  -1.6581706e-01   5.4511040e-01   5.9791428e-01  -1.8487782e-01  -1.8413230e-01   4.8628527e-01   3.9607806e-01  -3.4869347e-01  -3.1397987e-01   1.7123556e-01   7.7831292e-02   2.3681868e-03   8.1926365e-02   1.3837000e-01   3.8413230e-01  -1.5166005e-01  -4.0468731e-02   6.1485687e-03   1.5687133e-01   8.0705972e-02   1.6351572e-01   9.3652116e-02   8.8516000e-02   2.3054768e-02   2.0903028e-01   5.2553976e-02   1.8835598e-01   2.4724809e-01   1.6363000e-01   6.7912812e-01   5.2589928e-01   1.2159720e-04  -5.2783540e-02   2.2574783e-01   1.8029307e-01   5.9727826e-01   4.4389443e-01  -7.7175039e-02  -3.3071197e-01  -4.8655381e-01  -4.3387733e-01   2.0097035e-01   2.0288800e-01  -1.2451471e-01  -1.4359064e-01   4.3545551e-01   5.0426166e-01   1.1815093e-01   1.3935446e-01   3.3415977e-01   1.5672813e-01   6.9418566e-01   7.7491682e-01   8.9501227e-01   7.9614395e-01   3.6834428e-01   3.9122307e-01   3.1201652e-01   1.3908389e-01   1.9984611e-01   9.4106704e-02   1.8992567e-01   1.8809498e-01   1.0677739e-02  -8.4277865e-03  -7.9830513e-04   1.7238265e-01   7.4386818e-02   1.4675725e-01   4.5543370e-02   1.6270497e-02   3.6493171e-01   3.1019228e-01   1.5975091e-01  -5.2400381e-03  -8.3370794e-02  -7.4138105e-02  -4.4063621e-02  -1.2770829e-01  -1.3876214e-01  -9.3186987e-02  -1.8937919e-04   5.1008834e-04  -6.0566314e-02   1.6834032e-01   2.0108167e-01  -1.0964949e-01   4.1822164e-03  -5.3342945e-02
   4.4332256e-01   4.6046778e-01  -2.7092048e-01  -2.8043542e-01  -4.1737673e-01  -1.3987435e-01  -1.7658421e-01  -4.3918115e-02  -3.1327988e-01  -6.1943951e-02   2.4709151e-01   3.1267377e-01   1.6617390e-01   2.1782983e-01   1.8194584e-01   1.5198867e-01   7.5975014e-01   1.0000000e+00   1.0062377e-01   2.6627902e-01  -1.5943973e-02   6.0595869e-03  -1.5002823e-01  -2.2977033e-01  -3.7784909e-01  -3.3664669e-01  -3.3190263e-01  -1.7324314e-01   5.9499132e-01   5.7201535e-01   3.2588776e-02  -1.3893624e-02   2.1139305e-01   1.6959404e-01  -4.0097997e-01  -4.2983507e-01   3.5773177e-03   3.0551377e-02  -1.5423181e-01   3.9478735e-02   7.5365385e-02   4.0044705e-01  -2.1463063e-01  -1.1530960e-01  -1.5312709e-03   2.2684788e-01   4.6407998e-02   9.5480518e-02  -9.0176234e-02   7.1602004e-03  -1.4066440e-01   1.2040166e-01   1.0812719e-01   2.2621950e-01   1.9746532e-01   2.1526282e-01   6.8102463e-01   5.4964665e-01  -1.4760735e-01  -1.1435306e-01   7.8992329e-03   2.1810211e-02   5.2449136e-01   4.2046447e-01  -2.1428573e-01  -4.1944334e-01  -5.1855286e-01  -3.9604887e-01   6.0937841e-02   9.6837233e-02  -1.2742098e-01  -1.2069097e-01   3.4128868e-01   4.2258404e-01   7.9842808e-02   2.4724601e-01   1.1113424e-01  -2.6167094e-02   5.1590713e-01   6.1591163e-01   6.8169148e-01   5.3302338e-01   3.8307616e-01   4.7008435e-01   1.7979626e-01   9.7730190e-02   1.7005879e-01   2.2007841e-01   1.3408665e-01   1.9083139e-01   1.2971537e-02  -2.7904453e-03  -2.1218653e-02   7.5265663e-02   2.4365894e-01   3.0858087e-01   1.1234840e-01   1.0730737e-01   3.8562687e-01   2.7585796e-01   2.2254506e-01  -7.2345281e-02  -6.5006325e-02  -5.4136215e-02  -1.5417419e-01  -2.3128233e-01  -2.5249279e-01  -2.6121057e-01   6.8695004e-02   9.8215985e-02  -6.2451974e-02   2.4203341e-01   1.2790477e-01  -1.6495568e-01  -1.4227434e-01  -1.5062252e-01
   1.1335472e-01  -5.2481986e-02   1.1099515e-01  -9.5478673e-03  -2.1873216e-01  -1.3014993e-01   3.4417891e-01   1.2349363e-01  -2.3112402e-01  -2.7471288e-01  -1.4244247e-02  -3.1939221e-01  -1.8466658e-01  -2.8813624e-01  -3.3164349e-01  -4.4547427e-01   4.4697184e-02   1.0062377e-01   1.0000000e+00   7.1155152e-01  -1.1016996e-01   2.6266456e-02   1.0834074e-01   9.8250064e-03  -2.5029163e-02  -2.6691838e-02   9.3464936e-03  -2.5228355e-02   2.4763579e-01  -9.2501368e-02   2.6228818e-01   1.9770117e-01   1.8863683e-01   5.5842965e-02  -1.3853743e-02  -1.7170146e-03  -1.9898847e-01   3.5415141e-02  -3.0120313e-02   2.1625450e-01  -8.5856667e-02  -1.3588051e-02   2.5719614e-01   1.5251888e-01   1.5065168e-01   2.4796358e-01   2.1390367e-01   2.4358560e-01  -3.8698774e-01  -3.6020395e-01  -1.8202499e-01  -2.4838665e-01  -6.6703652e-03   6.6262560e-02  -2.6084126e-02   8.9610010e-02   5.3865657e-02  -1.5071912e-01  -3.4276205e-01  -5.6615197e-01  -2.9037876e-01  -4.2904357e-01   1.1195712e-01  -2.4871421e-01   1.5981903e-01  -7.5099146e-02   1.1595318e-01   1.6734246e-01   1.5159355e-01   1.1138579e-01   1.6924432e-01   2.2936314e-01   3.5521494e-01   6.6516407e-02   3.6121423e-01   2.9905405e-01   1.0008309e-01   2.3137315e-02  -2.7598886e-03   9.7133466e-02   6.3305700e-02  -7.7183840e-02   1.9889317e-01   2.8906317e-01   7.8927514e-02   1.8197073e-01   3.2480498e-01   4.4860472e-01  -3.5616869e-01  -2.2010831e-01  -5.4025882e-02   4.7815062e-02  -2.2920885e-01  -7.1928844e-03  -2.1936102e-01  -2.7768784e-01  -1.2231636e-01  -1.1534759e-01  -2.4741817e-01  -3.0456058e-01  -6.3088008e-02   1.9811462e-01  -8.8969140e-02  -3.9196569e-02  -1.8991599e-01  -8.8173838e-02  -2.4139891e-02  -1.4461516e-01  -4.4889142e-01  -1.1179236e-01   1.1056812e-01  -3.2491001e-01  -1.3571794e-01  -1.1226661e-01  -1.9392101e-01  -1.3789526e-01
   1.0481805e-01   1.4189449e-01  -3.2210205e-01  -2.0049608e-01  -4.0757593e-01  -3.0826214e-01  -2.9755409e-02   1.5681474e-02  -5.0660837e-01  -3.6376460e-01  -9.5902228e-02  -1.2492802e-01  -2.7260568e-01  -1.1352814e-01  -3.4312726e-01  -1.8444081e-01   1.0458328e-01   2.6627902e-01   7.1155152e-01   1.0000000e+00  -1.8488693e-01  -6.4575018e-02   5.1346260e-02   1.5841317e-01  -1.6495114e-01  -1.9966391e-01  -1.2237813e-01  -2.0386816e-01   3.7215235e-01   1.1690796e-01   3.2921375e-01   2.6390862e-01   1.0020875e-01  -4.2144054e-02  -1.4888050e-01  -7.0590351e-02   2.6878434e-02   1.3689774e-01   5.4396970e-02   2.4958232e-01   2.1648740e-01   2.4126046e-01   1.6426568e-01   8.3654258e-02   1.0198631e-01   2.8708135e-01   1.5025991e-01   8.5645812e-02  -4.7702738e-01  -3.2165756e-01  -2.0798211e-01  -1.6438271e-01   1.5789029e-01   8.9473702e-02   7.6809654e-02   1.9408866e-01   1.9232588e-01   3.1071134e-02  -4.3122939e-01  -5.7091495e-01  -4.3099597e-01  -4.3952237e-01   2.6136133e-01   1.6982167e-02  -1.0719303e-01  -2.8053203e-01  -1.0746930e-01   9.5058550e-02   2.9567454e-01   2.6618809e-01   1.5342824e-01   1.6930044e-01   3.7727752e-01   2.5182935e-01   3.7676149e-01   3.8803822e-01   1.4671776e-01   1.5994465e-01   8.8335943e-03  -4.2453623e-02   8.7979754e-02  -1.2201402e-01   3.8527263e-01   5.8653610e-01   8.9265628e-02   4.2042398e-01   2.7519714e-01   4.4345042e-01  -2.9627563e-01  -1.8518210e-01   1.2838368e-01  -1.7383045e-01  -1.9625550e-01  -1.7539769e-01  -7.5441866e-02  -1.0275895e-01  -7.9306484e-02  -1.0593568e-01   1.0238354e-01  -8.8066249e-02   5.1335623e-02   1.8506063e-01   3.1684181e-02   6.4819919e-02  -8.1634238e-02  -3.4063238e-02  -2.0698565e-03  -1.0953831e-01  -2.1567767e-01  -1.2298901e-01  -3.4968161e-03  -8.4455163e-02   6.5464974e-03  -3.0148102e-03  -4.3050466e-02  -2.3934529e-02
   2.2074023e-02  -3.5256856e-02   1.3126453e-02  -1.2002374e-01   3.8989158e-01   4.9198608e-01   2.0522225e-01   1.7449200e-01   1.5746333e-02  -5.1789154e-02  -7.2898463e-02   1.0520418e-01   2.0375714e-01  -1.8772179e-02  -1.9965824e-02  -3.1114090e-02  -2.1000247e-02  -1.5943973e-02  -1.1016996e-01  -1.8488693e-01   1.0000000e+00   8.2236155e-01  -3.5682911e-01  -3.6225591e-01   4.9322892e-03   8.3577858e-02   5.3102895e-01   6.2932974e-01  -1.4863320e-02   1.2123064e-01  -2.1566249e-01  -3.0523096e-01   2.7382238e-01   2.1888620e-01  -3.0831766e-01  -2.9700449e-01  -2.1813655e-01  -2.4420283e-01   9.1287320e-02  -1.3329331e-01   2.8117923e-02  -1.3367478e-01  -1.1397471e-01   3.0123329e-02   9.3556525e-02   1.4354834e-01  -3.6464215e-02  -5.8009223e-02   3.7922055e-01   2.4955689e-01   5.1310867e-02   2.4724130e-01   1.4031537e-01  -6.2589795e-02   9.5222661e-02   1.3895027e-02  -9.6505759e-02   1.2705455e-01   3.2816772e-01   3.2195173e-01   3.2272666e-01   2.4320643e-01   3.2987690e-02   2.1151664e-01  -2.7368140e-01  -2.4067976e-01   1.2357903e-01   1.4475814e-01  -2.9517015e-01  -1.6597296e-01   2.4927263e-01  -1.1786018e-02  -4.1109635e-02  -4.8131953e-02  -3.4751622e-01  -3.4132666e-01  -3.1876964e-01  -2.2227899e-01   1.0032960e-01  -9.7117388e-03  -7.7982345e-02  -5.2119913e-03  -3.7918576e-01  -3.6380051e-01  -2.0910759e-01  -3.1376012e-01  -3.3141981e-01  -1.6064853e-01   3.4823303e-02  -1.5721290e-01  -1.8855310e-01   7.1812977e-02  -1.3232357e-01   7.7283829e-02   1.2043026e-01   1.2703085e-01   5.9783359e-02   1.2437876e-01   1.2392273e-01   5.9728752e-02   1.8583881e-02   3.0498013e-01   8.0222460e-02   2.0488252e-01   3.6849795e-01   2.3554852e-01   1.9462420e-01   1.8734345e-01   1.9169583e-01   1.2572926e-01  -1.5344089e-01   3.0467068e-02  -8.5749761e-03   8.5561327e-04   1.4381723e-01   1.8087829e-01
  -3.6437359e-02   2.0318008e-02   1.1382926e-01  -6.3519321e-02   4.1281852e-01   6.5459164e-01   2.5152250e-01   1.6971028e-01   4.2751685e-02  -8.3979276e-02  -4.4040275e-02   2.8057160e-02   1.5247750e-01  -1.3350460e-01  -1.3203538e-01  -1.4351866e-01  -2.2207576e-02   6.0595869e-03   2.6266456e-02  -6.4575018e-02   8.2236155e-01   1.0000000e+00  -3.7126702e-01  -3.4313009e-01   1.5086520e-01   2.5022169e-01   5.7616483e-01   7.8158645e-01  -1.7569917e-01  -3.6694334e-02  -2.1152923e-01  -2.4322584e-01   2.6111096e-01   1.9650126e-01  -2.3675223e-01  -2.7078263e-01  -1.8281985e-01  -1.3218386e-01   9.5093969e-02   1.0770607e-01   2.2787100e-02  -1.1275069e-01  -2.9403772e-02   1.0088586e-01   7.7530973e-02   1.7662696e-01   3.1902069e-02  -1.0536386e-02   3.9196309e-01   2.7780460e-01   1.6916772e-01   2.8008754e-01   2.8075476e-01   5.4072436e-02   1.3015140e-01   3.7732139e-02  -8.0860678e-02   1.4106132e-01   3.1440069e-01   3.0423230e-01   2.5621518e-01   2.0622579e-01   4.9198599e-02   1.5077750e-01  -1.8508594e-01  -1.5221667e-01   1.8599783e-01   2.0021436e-01  -2.2108054e-01   9.6654470e-04   2.7698329e-01   1.3943550e-01   4.5502398e-02   3.0822692e-02  -1.4670280e-01  -1.5730052e-01  -3.1514405e-01  -2.4445883e-01  -5.8545494e-02  -4.7069011e-02  -1.2645340e-01  -1.0779377e-01  -3.7161300e-01  -3.6096653e-01  -2.4846552e-01  -3.4546075e-01  -2.1860340e-01   3.8362252e-02  -4.4678507e-02  -1.2371215e-01  -2.8075124e-01   1.3707383e-02  -1.8235590e-01   3.1303885e-02  -6.4718265e-02  -1.0614065e-01  -5.4930506e-02  -3.6838947e-02  -8.5059036e-02  -1.6997538e-01  -1.2008080e-01   3.1568720e-01   6.8182842e-02   1.5457331e-01   2.9381197e-01   2.3724556e-01   2.2857618e-01   1.3116549e-01  -1.4070821e-01  -6.9779308e-02  -1.0316283e-01  -2.4259025e-01  -1.1341883e-01  -4.8970218e-02   9.3750033e-02   1.2762369e-01
   1.8114087e-01   4.9276111e-02   5.2130407e-01   5.0924417e-01   1.2774886e-01  -3.1026217e-01   1.0928904e-01  -2.0700688e-01   2.1288183e-01   8.1332998e-02   6.6517189e-02  -2.6449062e-01  -1.7116505e-01   1.8543742e-02   1.4680314e-01   1.3956200e-01  -2.2170872e-01  -1.5002823e-01   1.0834074e-01   5.1346260e-02  -3.5682911e-01  -3.7126702e-01   1.0000000e+00   7.7559365e-01   4.3303561e-01   2.8154217e-01   1.1143429e-01  -1.5836172e-01   8.7389557e-03  -1.9913126e-01   5.6727825e-01   4.9939903e-01  -3.0675233e-01  -1.8178952e-01   6.2969707e-01   5.2028678e-01   8.9750035e-02   1.4482537e-01   3.1628147e-02   1.3688518e-01  -1.2948247e-01   6.3043857e-02   1.8008791e-01   1.5381052e-01   1.6775253e-02  -1.9096592e-01   2.8361307e-01   3.1397875e-01  -3.3915741e-01  -4.0808425e-01  -4.6958460e-02  -3.9923171e-01  -4.1536183e-02   6.5565616e-02   7.4709938e-02   2.5222795e-01  -2.1974530e-01  -3.9998885e-01  -3.4841467e-01  -3.4287712e-01  -2.9027768e-01  -3.6622817e-01  -4.3433472e-01  -5.6220252e-01   4.6750200e-01   4.1879052e-01   1.2677984e-01  -3.4388571e-02   1.1899085e-01  -1.8682874e-01   1.0111070e-01   2.3382126e-01  -7.1581221e-02  -1.4843752e-01   2.1787664e-01   2.2958686e-01   1.4762682e-01   8.5513181e-03  -4.1278108e-02  -6.9511231e-03  -1.7998951e-01  -8.5226134e-02   3.4596487e-01   2.2210541e-01   3.5211790e-01   4.0674081e-01   5.8396759e-01   3.9815354e-01   2.2215292e-01   3.1726984e-01  -1.1777262e-02  -9.2389767e-02   3.8821006e-02  -1.0351436e-01   3.2418628e-01   2.4814761e-01   4.8477636e-01   4.4903861e-01  -1.6799004e-01   1.4229280e-02  -2.7577269e-01  -3.5518316e-01  -2.8125369e-01  -3.3655048e-01  -3.8051450e-01  -4.6936310e-01  -4.3831394e-01  -4.5069425e-01  -2.7514143e-02   4.3736731e-01   5.4445429e-01   1.9182929e-01  -1.5299841e-01  -1.4110312e-02  -2.8409702e-01  -3.3683269e-01
  -2.6607268e-02  -2.8062724e-02   1.8692264e-01   5.3840732e-01   1.3548838e-02  -3.3903768e-01  -1.9763516e-01  -1.7914882e-01  -1.1474633e-01  -8.9953027e-02  -2.2035410e-01  -3.1430366e-01  -4.4906477e-01   1.6806426e-02  -2.1734794e-01   9.4703251e-03  -3.4824750e-01  -2.2977033e-01   9.8250064e-03   1.5841317e-01  -3.6225591e-01  -3.4313009e-01   7.7559365e-01   1.0000000e+00   5.2158276e-01   4.3519954e-01   1.7379227e-01  -1.2407694e-01  -2.3144246e-01  -3.9804776e-01   4.7893281e-01   5.0143915e-01  -4.4634997e-01  -3.3545085e-01   6.5089608e-01   6.8978617e-01   2.6915321e-01   3.5527027e-01   2.5415485e-01   2.9734636e-01   2.5573249e-03   2.7036856e-02   2.7807392e-01   2.6539354e-01   1.1053168e-01  -3.1483767e-02   3.6203513e-01   3.2850452e-01  -3.0184143e-01  -1.3767695e-01   8.8922894e-02  -1.8590101e-01   1.6289810e-01   1.9700182e-01   2.1342402e-01   4.3250654e-01  -1.6729074e-01  -4.9269981e-01  -4.2455865e-01  -2.2100039e-01  -5.3466206e-01  -4.6680592e-01  -5.0731030e-01  -5.9330193e-01   2.2930395e-01   5.0891264e-01   1.8471982e-01   2.0443955e-01   1.3748103e-01  -5.5176686e-02   4.8555673e-02   1.9796769e-01  -2.2944319e-01  -2.1471954e-01   1.6138670e-01   1.5627691e-01   9.4959621e-02   4.6890643e-02  -1.9663744e-01  -2.6775315e-01  -3.4958533e-01  -3.7204500e-01   2.4218032e-01   2.2514185e-01   1.8665909e-01   5.0147932e-01   5.2944855e-01   4.4087725e-01   1.2369363e-01   3.6974738e-01   1.8256770e-01  -1.3620289e-01   1.6437200e-01  -1.2748770e-01   2.1372035e-01   1.1543149e-01   4.5423154e-01   3.3187523e-01  -2.7673580e-02   1.0518521e-01  -1.4630784e-01  -2.0437989e-01  -8.6211362e-02  -1.5838891e-01  -1.4326808e-01  -1.7501070e-01  -1.8861086e-01  -2.1574088e-01  -6.0370044e-02   2.9101455e-01   5.5634022e-01   2.1921119e-01   3.0639968e-03   1.2228272e-01  -1.3149814e-01  -1.6292805e-01
  -2.2900743e-01  -1.1364328e-01   4.2715167e-01   4.7613262e-01   3.2627020e-01   4.6071023e-02   1.3503141e-02  -2.3205370e-01   8.1288867e-02  -2.4236846e-01  -3.3348921e-01  -6.4181716e-01  -4.0112514e-01  -4.2836834e-01  -3.9444205e-01  -3.4455867e-01  -3.1841815e-01  -3.7784909e-01  -2.5029163e-02  -1.6495114e-01   4.9322892e-03   1.5086520e-01   4.3303561e-01   5.2158276e-01   1.0000000e+00   8.9986605e-01   6.0739927e-01   4.5903825e-01  -5.5350260e-01  -5.7710447e-01   1.7843302e-01   1.4703838e-01  -2.6793947e-01  -2.2150494e-01   6.3797747e-01   6.0433633e-01   5.4155871e-02   1.9050666e-01   2.4214795e-01   3.0422468e-01  -1.6213026e-01  -2.6217887e-01   3.3535333e-01   3.0200746e-01   1.6596446e-01  -2.5809165e-02   2.7610743e-01   2.6477600e-01   8.1658986e-02   2.0585616e-02   3.4411074e-01   2.9805922e-02   1.3717838e-01   2.3555911e-01   1.0475213e-01   3.0754815e-01  -2.0971002e-01  -3.7741721e-01  -1.0841317e-01   1.4780282e-02  -3.4857987e-01  -4.0015632e-01  -5.6040763e-01  -6.6326533e-01   3.1990077e-01   5.6724788e-01   5.7399540e-01   4.7585472e-01  -2.9838461e-02  -3.5943063e-02   6.5737807e-02   6.4726854e-02  -4.0844259e-01  -4.5665136e-01  -1.2945605e-01  -2.1736683e-01  -2.0802691e-01  -2.1944148e-01  -2.1098989e-01  -3.0234787e-01  -4.2302690e-01  -3.5234299e-01  -1.4929952e-01  -2.3370041e-01  -3.5011695e-02   1.2058243e-01   3.4690952e-01   3.3446537e-01  -5.5521115e-02   2.4628829e-01  -1.3185349e-01  -2.5641764e-02  -1.4779677e-01  -1.6251214e-01  -2.3404425e-02  -7.1543946e-02   2.5295824e-01   1.9771979e-01  -2.4180649e-01  -9.3448992e-03  -3.6657387e-01  -2.2359963e-01  -1.6731450e-01  -2.1048683e-01   6.1692532e-02   4.8204202e-02  -1.1048635e-02  -6.5608854e-02  -1.5400490e-01   3.0893442e-02   3.2342603e-01  -1.7498906e-02  -1.5330221e-01   9.1909487e-02   3.3859662e-02   4.2189468e-02
  -3.0290306e-01  -1.9945515e-01   4.2285222e-01   4.5823360e-01   3.0489151e-01   1.4085637e-01   7.9570791e-02  -1.0491126e-01   4.4884382e-02  -2.4311765e-01  -3.6495422e-01  -6.3001682e-01  -4.0190054e-01  -4.0274835e-01  -4.3580661e-01  -4.3143190e-01  -3.0423982e-01  -3.3664669e-01  -2.6691838e-02  -1.9966391e-01   8.3577858e-02   2.5022169e-01   2.8154217e-01   4.3519954e-01   8.9986605e-01   1.0000000e+00   5.4937101e-01   4.7530062e-01  -5.5435808e-01  -5.7058938e-01   1.8841340e-01   2.1318425e-01  -1.7043985e-01  -1.4143920e-01   6.1139388e-01   5.9769736e-01   6.1269703e-02   2.0641500e-01   2.7574280e-01   3.6143655e-01  -1.5495887e-01  -2.7171694e-01   4.2895611e-01   3.8011431e-01   2.4616754e-01   8.6034695e-02   3.5159835e-01   3.4263074e-01   2.1744578e-01   1.2875886e-01   4.2083217e-01   1.1051945e-01   2.2694690e-01   2.8016903e-01   1.8677248e-01   3.3495924e-01  -2.0145319e-01  -3.5867902e-01  -7.6509129e-02   5.1575077e-02  -3.1449783e-01  -3.6164351e-01  -5.4243550e-01  -6.0802578e-01   2.5431284e-01   5.4579823e-01   5.8776650e-01   5.1865070e-01  -8.2024355e-02  -5.2324299e-02   1.1652371e-01   8.7230222e-02  -3.3294471e-01  -3.7493896e-01  -8.3422904e-02  -1.8623829e-01  -1.8136211e-01  -1.5578322e-01  -2.3489231e-01  -3.0538761e-01  -4.0848847e-01  -3.9595710e-01  -1.7819148e-01  -2.0608047e-01  -1.3304306e-01   3.3970174e-02   2.7604600e-01   3.1358904e-01  -5.1516302e-02   1.8393234e-01  -4.4510391e-02   4.4201856e-02  -2.9752426e-02  -1.6383053e-02  -1.1030188e-01  -1.8695786e-01   2.1368699e-01   1.1653260e-01  -1.8997998e-01   6.4464562e-03  -2.0487953e-01  -7.3711341e-02  -5.6665728e-02  -1.0713261e-01   1.4502638e-01   1.9403391e-01   8.4626070e-02   5.6153050e-02  -2.6271092e-01  -6.3100635e-02   3.5980777e-01  -2.3008870e-02  -2.4900712e-02   1.7430435e-01   1.2896254e-01   1.2189484e-01
  -1.5516425e-01  -8.1673172e-02   3.3081976e-01   3.2195759e-01   6.1569924e-01   4.2870747e-01   2.2296710e-01   4.1412682e-02   8.9024891e-02  -1.5628604e-01  -3.1476183e-01  -3.8557375e-01  -2.3428022e-01  -3.6569324e-01  -2.5711326e-01  -1.7010316e-01  -3.6005862e-01  -3.3190263e-01   9.3464936e-03  -1.2237813e-01   5.3102895e-01   5.7616483e-01   1.1143429e-01   1.7379227e-01   6.0739927e-01   5.4937101e-01   1.0000000e+00   8.3012754e-01  -4.5298250e-01  -3.9194648e-01  -4.2652402e-02  -1.0883618e-01  -1.2366629e-01  -1.3660437e-01   2.7516859e-01   2.3743037e-01  -4.9883898e-02   1.7085852e-01   2.3283496e-01   2.9508901e-01  -4.0174111e-02  -1.2327953e-01   1.0457294e-01   1.7619221e-01   1.6935189e-02  -2.0369216e-02   7.9049154e-02   1.3266762e-02   7.5659201e-02   7.0907582e-02   1.6554476e-01   2.8098192e-02   2.1478685e-01   7.5132955e-02   2.7361374e-02   1.2528027e-01  -2.1268270e-01  -1.8368795e-01   5.7402532e-02   1.6969124e-01  -5.6362258e-02  -5.9320666e-02  -3.9651154e-01  -3.5450914e-01   1.2154736e-01   2.5998419e-01   4.2270022e-01   3.3378587e-01  -1.0248582e-01  -8.8673727e-02   1.6198037e-01   8.3201576e-02  -2.5531259e-01  -2.6389946e-01  -1.7280752e-01  -1.6977057e-01  -2.7753014e-01  -2.3485287e-01  -8.8043692e-02  -1.9669347e-01  -3.3588649e-01  -2.6525509e-01  -2.5344960e-01  -3.4457703e-01  -9.0305647e-02  -1.4412038e-02   2.4046508e-02   1.0334285e-01  -7.3359243e-02   8.6968213e-02  -1.4491847e-01   8.4437157e-03  -1.2787965e-01   1.3254111e-02  -4.5977729e-03  -7.0892576e-02   1.3811972e-01   9.2402430e-02  -1.2828293e-01  -6.5708964e-02  -2.4178762e-01   1.1909799e-01   7.7994458e-02   1.1039539e-01   2.9652630e-01   2.1238927e-01   1.6851193e-01   6.0476034e-02  -2.3512158e-02   8.6135878e-04   1.0911125e-01  -8.7465437e-02  -1.3647532e-01   1.2479195e-01   1.6791689e-01   1.6899640e-01
  -6.5072603e-02  -9.0464855e-02   2.7752734e-01   1.3608666e-01   5.7365631e-01   6.4332421e-01   2.5154847e-01   5.9396995e-02   1.4257549e-01  -1.3661149e-01  -8.6906772e-02  -1.6198456e-01   6.3011568e-02  -2.1956358e-01  -1.4423191e-01  -1.6730821e-01  -1.6581706e-01  -1.7324314e-01  -2.5228355e-02  -2.0386816e-01   6.2932974e-01   7.8158645e-01  -1.5836172e-01  -1.2407694e-01   4.5903825e-01   4.7530062e-01   8.3012754e-01   1.0000000e+00  -3.5076632e-01  -2.6934373e-01  -2.8265807e-01  -2.8760779e-01   1.2309415e-01   3.1524621e-02   4.5650866e-03  -8.5017179e-02  -1.5276913e-01   9.6871857e-03   1.6493832e-01   2.3259702e-01  -1.1956025e-01  -1.1886042e-01  -3.7856298e-02   9.1540837e-02   2.9362740e-02   1.9443367e-02  -3.3972411e-02  -2.2514477e-02   3.3310593e-01   2.4759502e-01   2.5597147e-01   1.8579197e-01   2.5112855e-01   7.5095533e-02   9.7033564e-02   8.4332610e-02  -7.4342277e-02   4.8324857e-02   3.8612954e-01   4.0139730e-01   2.3932601e-01   1.4457630e-01  -9.2476512e-02  -9.7009972e-02   5.7456003e-02   1.0623925e-01   3.9686937e-01   2.7665432e-01  -4.4893972e-02   9.7609567e-02   7.6785302e-02  -4.8062082e-03  -1.0941486e-01  -1.6233474e-01  -1.6972180e-01  -1.9621831e-01  -3.4352284e-01  -3.6784989e-01  -1.3787143e-01  -1.3085527e-01  -2.1470179e-01  -1.5495330e-01  -3.7817128e-01  -4.4464472e-01  -1.1499948e-01  -2.4992561e-01  -6.8125647e-02   1.3824165e-01   5.4949466e-02   1.1273056e-01  -4.1886311e-01  -2.6401689e-03  -2.0398696e-01   7.5713855e-02  -8.5551640e-02  -1.2464404e-01  -3.2026031e-02  -1.0849127e-03  -2.1649936e-01  -1.7819124e-01  -2.4475059e-01   1.5759649e-01  -2.6404330e-02   1.8379582e-02   1.7756463e-01   1.5678892e-01   1.0043187e-01   1.6174530e-02  -1.5642964e-01  -5.0343038e-02  -1.2850857e-02  -2.7702617e-01  -2.5933570e-01  -9.1829705e-02   4.3288391e-02   6.7594426e-02
   5.6655046e-01   3.2264859e-01  -2.4960330e-01  -4.3293492e-01  -4.5053101e-01  -3.2619118e-01  -6.5266600e-02  -9.7708911e-02  -2.7440057e-01  -8.4795087e-02   3.7508665e-01   4.1177832e-01   3.8200608e-01   3.3419840e-01   3.8241151e-01   3.1782294e-01   5.4511040e-01   5.9499132e-01   2.4763579e-01   3.7215235e-01  -1.4863320e-02  -1.7569917e-01   8.7389557e-03  -2.3144246e-01  -5.5350260e-01  -5.5435808e-01  -4.5298250e-01  -3.5076632e-01   1.0000000e+00   7.9277514e-01   1.4999197e-01   1.0200211e-01   3.5182871e-01   2.5026087e-01  -4.5558343e-01  -4.2517517e-01   6.6654740e-02  -3.2722957e-02  -1.9710669e-02  -4.3337013e-02   2.4782446e-01   4.6320254e-01  -2.1301404e-01  -1.6189768e-01  -3.5418382e-02   8.8962710e-02   3.7934209e-02   7.4230969e-02  -9.9718400e-02  -2.1646487e-01  -1.9227360e-01  -1.3040818e-01  -3.1203667e-02  -6.0512347e-02   2.1660911e-01   1.4067862e-01   4.1383983e-01   4.0965127e-01  -1.2615221e-02  -2.5534544e-01   1.7378312e-01  -2.2385402e-03   6.2098906e-01   4.9182410e-01  -2.2248754e-01  -6.1017122e-01  -5.0315476e-01  -4.6814833e-01   5.6072271e-02  -1.1858560e-01  -9.2845553e-02  -1.3935925e-01   6.0543173e-01   5.5130867e-01   3.0351424e-01   2.9882030e-01   2.8952425e-01   1.4889859e-01   4.3088913e-01   5.1367347e-01   5.6057096e-01   4.9277933e-01   5.5655591e-01   6.2298775e-01   3.0408397e-01   1.4208949e-01   1.9243950e-01   1.7686919e-01   2.1604118e-01  -5.1870141e-02  -1.8368188e-02  -1.1100234e-01   3.3121352e-02   4.9308576e-02   2.7135891e-01   3.2044204e-01   9.2342819e-02   1.6691748e-01   3.3174587e-01   2.5187513e-01   2.4135783e-01   6.7752685e-02  -4.4639800e-02   4.8009626e-02  -1.8795855e-01  -2.2982244e-01  -2.6902043e-01  -2.4144829e-01   1.3508505e-01   2.7435073e-01   4.4820469e-03   2.4977729e-01   1.9618340e-01  -2.4669626e-02  -5.8482288e-02  -1.5523711e-01
   4.7256965e-01   3.6217058e-01  -3.6180779e-01  -4.9589204e-01  -3.5416713e-01  -1.2461093e-01  -1.9923440e-01  -6.6080983e-02  -1.8235442e-01   4.7964363e-02   3.3150933e-01   6.0857610e-01   3.8760925e-01   4.1600706e-01   4.3841891e-01   5.4705966e-01   5.9791428e-01   5.7201535e-01  -9.2501368e-02   1.1690796e-01   1.2123064e-01  -3.6694334e-02  -1.9913126e-01  -3.9804776e-01  -5.7710447e-01  -5.7058938e-01  -3.9194648e-01  -2.6934373e-01   7.9277514e-01   1.0000000e+00  -1.7735885e-02  -4.5831920e-02   3.8758151e-01   3.4907358e-01  -4.8531942e-01  -4.3532408e-01   2.2007914e-01   4.8151912e-02   3.1358291e-02  -5.1743879e-02   4.2871695e-01   5.1823613e-01  -4.0572806e-01  -3.2131355e-01  -1.8672850e-01  -5.6189386e-02  -2.0792528e-01  -2.0677338e-01   6.0828843e-03  -5.3110767e-02  -2.3068526e-01  -4.5273286e-02  -8.6210489e-02  -1.2493855e-01   1.0489966e-01  -5.0540016e-02   4.4916826e-01   5.5189349e-01   2.3281900e-01   6.9637454e-02   3.7866083e-01   3.2463353e-01   6.1127770e-01   6.8651735e-01  -3.8440320e-01  -6.6793585e-01  -5.2185374e-01  -5.0455331e-01   1.3835486e-01  -1.4169018e-02  -7.9832317e-02  -1.3270859e-01   4.6892230e-01   6.7445340e-01   1.0411688e-01   1.7597027e-01   3.6681266e-01   2.6735796e-01   5.5160394e-01   5.7722450e-01   6.2884586e-01   6.4097695e-01   4.0806226e-01   5.2502422e-01   2.0596944e-01   2.3278038e-02  -4.0925946e-02  -5.2299175e-02   2.3500611e-01   1.2236196e-02  -6.0503162e-02  -1.5699453e-01  -4.3481144e-02  -6.0983925e-05   2.4980859e-01   3.3507185e-01  -1.1816628e-02   7.3861154e-02   3.6828490e-01   3.3369439e-01   2.3421251e-01   2.1843919e-02   6.3623287e-02   1.7336522e-01   6.5583221e-02  -2.4664972e-02  -8.8363000e-02   3.5018557e-02   3.1743767e-01   1.0347176e-01  -2.3056865e-01   2.3879692e-01   2.1624993e-01   5.4109017e-02   1.9710636e-01   1.0639095e-01
  -1.7032011e-01   3.0376884e-02   2.1772497e-01   3.3571024e-01  -1.9743230e-02  -2.7605633e-01   1.8989067e-01   1.1556815e-01  -8.2184391e-02  -1.2970011e-01  -3.5709857e-01  -3.2134342e-01  -4.3806873e-01  -1.4690708e-01  -2.5661430e-01  -1.8484587e-01  -1.8487782e-01   3.2588776e-02   2.6228818e-01   3.2921375e-01  -2.1566249e-01  -2.1152923e-01   5.6727825e-01   4.7893281e-01   1.7843302e-01   1.8841340e-01  -4.2652402e-02  -2.8265807e-01   1.4999197e-01  -1.7735885e-02   1.0000000e+00   8.7821492e-01  -8.8669650e-02   1.0650848e-01   3.1840016e-01   2.3874285e-01  -1.5440379e-01   3.9425891e-02  -1.2478094e-01   1.0301259e-01  -1.3835141e-01  -3.8933539e-02   1.4163154e-01  -4.6211935e-02   1.6986141e-02  -6.5900994e-02   1.6293090e-01   1.9681268e-01  -4.9932966e-01  -4.7777348e-01  -3.1828072e-01  -3.6211132e-01  -3.1774193e-03   7.9568509e-02  -4.6935508e-02   1.9776600e-01  -2.4436146e-01  -2.4310815e-01  -5.1282817e-01  -4.7764552e-01  -4.6181335e-01  -3.8605525e-01  -3.0025280e-01  -3.2030789e-01   2.0040524e-01   1.5987427e-01   1.9084895e-02   8.2724432e-02  -1.2985272e-01  -3.0902445e-01   2.6235034e-01   2.1774253e-01   3.6422135e-02  -9.3162103e-02   1.9310539e-01   2.1907676e-01  -7.6877605e-02  -2.5570546e-02   1.1624304e-02  -1.8800652e-02  -2.3203259e-01  -2.3086777e-01   1.9324301e-01   3.7223379e-01  -1.1289340e-01   2.5717066e-01   2.8882476e-01   4.0783933e-01  -1.9847516e-01   8.2687351e-02   2.5929727e-01   4.5202759e-02  -3.2437055e-03  -1.7070074e-01   2.6400318e-01   2.2376334e-01   3.3268340e-01   3.6437863e-01  -1.4425987e-02  -8.6284843e-03  -5.1051158e-02  -1.4119254e-01  -7.2152011e-02  -1.2182652e-01  -1.7748652e-01  -1.9241046e-01  -2.3530397e-01  -3.0758720e-01  -4.0268158e-02   3.1571063e-01   3.5540865e-01   2.6371192e-01  -7.9937225e-02   6.0265794e-02  -1.4859434e-01  -1.8830939e-01
  -1.8425831e-01  -4.0766776e-02   2.3705344e-01   4.0166559e-01  -1.2526956e-02  -2.3723255e-01   1.4788073e-01   1.7643436e-01  -1.7968471e-02  -7.1132244e-02  -2.7193052e-01  -2.3280970e-01  -3.6971677e-01  -4.7640322e-02  -1.9582437e-01  -1.4804686e-01  -1.8413230e-01  -1.3893624e-02   1.9770117e-01   2.6390862e-01  -3.0523096e-01  -2.4322584e-01   4.9939903e-01   5.0143915e-01   1.4703838e-01   2.1318425e-01  -1.0883618e-01  -2.8760779e-01   1.0200211e-01  -4.5831920e-02   8.7821492e-01   1.0000000e+00  -4.9625084e-02   1.5467271e-01   3.4702779e-01   3.1558532e-01  -8.7576906e-02   1.1489381e-01  -9.8246788e-02   1.4474627e-01  -9.9232063e-02   1.3315700e-02   1.3792427e-01  -3.2450344e-02  -6.2344763e-02  -1.2318748e-01   1.4100380e-01   2.1159301e-01  -4.5052925e-01  -4.1224098e-01  -2.6389852e-01  -3.6445198e-01   1.6693534e-02   3.5622326e-02  -6.7815241e-04   1.4499139e-01  -2.4443844e-01  -2.8467999e-01  -4.3925850e-01  -4.0833209e-01  -3.9017586e-01  -3.0724115e-01  -2.5330500e-01  -2.8613092e-01   2.0709718e-01   2.1493064e-01   9.7476584e-03   6.1293431e-02  -8.9901665e-02  -1.9844994e-01   2.4304463e-01   2.6058438e-01   1.2779133e-01   5.3298992e-02   3.4075102e-01   3.6715624e-01   4.9764749e-02   8.6231994e-02  -3.6001313e-02  -8.1619536e-03  -1.8307795e-01  -2.2527456e-01   1.5602098e-01   3.2309584e-01  -1.0429872e-01   2.3519880e-01   2.7210830e-01   3.4149472e-01  -1.4215658e-01   7.0085741e-02   2.6762349e-01   1.3936730e-02   1.6996614e-01  -9.4136045e-02   7.8660985e-02  -2.6224084e-03   2.0685770e-01   1.7596045e-01  -9.7281279e-02  -9.0720020e-02  -2.1528801e-02  -1.1967517e-01   1.0726682e-02  -6.7964043e-02  -1.5671358e-01  -1.5057722e-01  -1.3982497e-01  -2.3909802e-01  -1.8930517e-01   1.7754268e-01   4.0851507e-01   1.5529176e-01  -4.1092464e-03   7.6922995e-02  -1.2952500e-01  -1.8867844e-01
   1.8985737e-01  -6.9284452e-02   3.1735378e-02  -6.4509541e-02  -1.2181256e-01   1.7987710e-01   2.7146637e-01   2.8161287e-01   6.4567258e-02   1.0568391e-02   3.1932755e-01   2.4242722e-01   3.9865277e-01   2.5088005e-01   1.1529477e-01  -2.2191697e-02   4.8628527e-01   2.1139305e-01   1.8863683e-01   1.0020875e-01   2.7382238e-01   2.6111096e-01  -3.0675233e-01  -4.4634997e-01  -2.6793947e-01  -1.7043985e-01  -1.2366629e-01   1.2309415e-01   3.5182871e-01   3.8758151e-01  -8.8669650e-02  -4.9625084e-02   1.0000000e+00   8.4326030e-01  -2.4147093e-01  -2.9182780e-01  -1.7872750e-01  -1.8633909e-01  -2.7750267e-02  -5.0061247e-02  -7.1386460e-02  -1.8339427e-02  -2.0783287e-01  -1.2144948e-01  -4.0560619e-02   3.9720717e-02  -8.7618244e-02   1.7983689e-02   1.4549560e-01   5.8888675e-02  -1.1008124e-02   7.1034201e-02  -3.4364226e-02  -1.0686815e-01   5.2231401e-02  -6.5972508e-02   1.6374276e-01   2.0443359e-01   2.6570615e-01   6.5730859e-02   4.5473300e-01   3.9542430e-01   4.5883174e-01   3.2570539e-01   7.7869775e-02  -1.5461750e-01  -2.9154501e-02  -1.2331854e-01   2.3696224e-01   1.8593327e-01  -2.4996746e-02  -1.2887656e-01   4.4667033e-01   3.1817293e-01   5.9804790e-02  -9.6002733e-03   1.5801609e-01   6.1050851e-02   3.2847191e-01   4.7830521e-01   4.8637306e-01   5.0120438e-01  -9.1843791e-02  -1.1486444e-02   5.2865032e-02  -3.6859908e-02   3.8602406e-03   1.1254701e-01   4.5523701e-02  -1.4125981e-02  -2.1192313e-01  -2.5075989e-02  -9.3663161e-02   1.7558730e-01  -1.3851445e-01  -1.1038843e-01  -1.4734672e-01  -6.8225304e-02  -4.3434783e-02  -1.1467963e-01   4.2973399e-02   3.6570257e-01  -8.7967228e-02  -4.9477123e-02  -1.9895033e-02  -6.4269458e-02  -7.5584735e-02   6.5639704e-02  -1.7059179e-01  -6.5088772e-02  -6.8869505e-02  -1.9053093e-01  -1.0952449e-01  -2.3351599e-01  -7.5153248e-02  -1.6396304e-02
   6.8581629e-02   6.1460535e-02   1.2225586e-01   1.1500785e-01   8.7595235e-03   2.2688355e-01   3.0242887e-01   3.4533363e-01   1.9626624e-01   1.8347388e-01   2.1984106e-01   2.0030620e-01   2.9959176e-01   2.3735891e-01   1.4578846e-01   5.5391918e-02   3.9607806e-01   1.6959404e-01   5.5842965e-02  -4.2144054e-02   2.1888620e-01   1.9650126e-01  -1.8178952e-01  -3.3545085e-01  -2.2150494e-01  -1.4143920e-01  -1.3660437e-01   3.1524621e-02   2.5026087e-01   3.4907358e-01   1.0650848e-01   1.5467271e-01   8.4326030e-01   1.0000000e+00  -5.7229125e-02  -1.3623360e-01  -2.1334202e-01  -1.6519636e-01  -3.7352677e-02  -5.1365956e-02  -1.4864642e-01  -8.3137033e-02  -1.7579670e-01  -1.8739435e-01  -4.5400072e-02  -6.7690361e-02  -7.9394117e-02   2.4520162e-02   7.7791866e-02   4.2930310e-02  -5.1687119e-02   9.3080510e-02  -5.0311010e-02  -4.6827626e-02   2.5287947e-02  -6.3977374e-02   1.2608020e-02   1.6104673e-01   1.7364711e-01   1.1574527e-01   3.7449499e-01   4.6680912e-01   2.3089642e-01   2.2807420e-01   1.4252057e-01  -2.2133602e-02  -3.7491760e-02  -9.6625489e-02   6.5397332e-02   8.7027583e-02   2.6303006e-02  -3.5804923e-02   2.8517041e-01   2.2120412e-01  -5.2986754e-02  -7.0705249e-03   7.8160623e-02   6.2485083e-02   3.9748702e-01   5.0385527e-01   4.0607735e-01   4.5095829e-01  -1.3730041e-01  -5.4520429e-02  -2.8347913e-02  -9.1009770e-02  -3.0807895e-02   6.4338804e-02   6.0336055e-02   1.2507443e-01   1.4051771e-02   6.8022784e-02   6.8793136e-02   2.2671354e-01   5.7476982e-02   4.3717485e-02   7.3209057e-02   1.0933645e-01   2.7291678e-02  -5.5961302e-02   1.0244662e-01   2.8777433e-01  -4.0922906e-02  -1.4515022e-01  -8.4988594e-02  -1.1047291e-01  -1.4478019e-01  -1.4238008e-02  -3.9427547e-02   9.9549516e-02   5.3421851e-02  -2.5472007e-02  -8.8989872e-02  -2.1505688e-01  -1.4935292e-01  -1.0090565e-01
  -1.2984791e-01  -1.6837155e-01   4.8704994e-01   5.8625208e-01   2.6320878e-01  -1.1859737e-01   1.2045375e-01  -7.5953840e-02   2.1779614e-01   1.0445515e-02  -1.1938466e-01  -4.8886933e-01  -3.0837472e-01  -2.2534118e-01  -1.6345099e-01  -1.6350953e-01  -3.4869347e-01  -4.0097997e-01  -1.3853743e-02  -1.4888050e-01  -3.0831766e-01  -2.3675223e-01   6.2969707e-01   6.5089608e-01   6.3797747e-01   6.1139388e-01   2.7516859e-01   4.5650866e-03  -4.5558343e-01  -4.8531942e-01   3.1840016e-01   3.4702779e-01  -2.4147093e-01  -5.7229125e-02   1.0000000e+00   8.8031012e-01   1.2315753e-01   2.2607263e-01   2.2403982e-01   2.3588289e-01  -1.3589398e-01  -1.6747848e-01   3.9153690e-01   2.7990947e-01   2.2688266e-01  -5.0818679e-02   3.0088960e-01   2.6485481e-01  -1.3863435e-01  -1.2657969e-01   1.4197855e-01  -2.4405902e-01  -3.6933456e-02   1.3996498e-01   2.9103217e-02   1.6842938e-01  -2.9527433e-01  -5.2863133e-01  -2.4094472e-01  -1.4005334e-01  -2.6311952e-01  -2.4439361e-01  -5.9067236e-01  -7.3339080e-01   5.5949795e-01   6.5369973e-01   4.9401399e-01   3.1925565e-01   8.2095161e-02  -7.3647993e-02   4.1819895e-02   2.0204426e-01  -2.9885274e-01  -3.1154616e-01   5.0350560e-02   7.1733267e-03   9.9870198e-02   9.7898556e-02  -1.4783609e-01  -1.5106722e-01  -3.0357604e-01  -1.8711254e-01   5.4354940e-02  -5.6118464e-02   1.5139874e-01   3.1516801e-01   3.9266108e-01   1.9811808e-01   6.2412757e-02   2.5077797e-01   1.0315973e-01  -3.2256811e-02   8.5398893e-02  -1.9193684e-02   5.3873637e-02  -5.6746951e-02   3.3845357e-01   2.1571491e-01  -2.2102404e-01   5.5946071e-03  -2.3211192e-01  -1.5132551e-01  -1.2145119e-01  -2.2247834e-01  -6.8864477e-02  -2.8432566e-02  -7.7220968e-02  -3.8451583e-02  -1.2043239e-01   1.0740567e-01   4.6011154e-01   3.5599622e-02  -2.1572057e-02   1.5493488e-01   4.8964520e-03  -8.7301178e-03
  -1.7202447e-01  -1.9424830e-01   2.7013352e-01   5.3999863e-01   1.0359517e-01  -2.2101373e-01  -4.5632283e-02  -7.8675155e-02   5.2457661e-02  -1.4525296e-02  -1.7779383e-01  -4.6201585e-01  -3.9597242e-01  -1.9845035e-01  -2.1417837e-01  -1.2706178e-01  -3.1397987e-01  -4.2983507e-01  -1.7170146e-03  -7.0590351e-02  -2.9700449e-01  -2.7078263e-01   5.2028678e-01   6.8978617e-01   6.0433633e-01   5.9769736e-01   2.3743037e-01  -8.5017179e-02  -4.2517517e-01  -4.3532408e-01   2.3874285e-01   3.1558532e-01  -2.9182780e-01  -1.3623360e-01   8.8031012e-01   1.0000000e+00   3.6162919e-01   4.2259116e-01   4.2635193e-01   3.4636149e-01   9.2585995e-02  -6.3654669e-02   4.5068280e-01   3.7434504e-01   2.1829832e-01   8.7644444e-03   3.5664930e-01   2.8342687e-01  -8.9227183e-02  -1.6806120e-02   2.5950151e-01  -8.9202391e-02   7.6990178e-03   9.9036929e-02   1.4204586e-01   2.3104534e-01  -2.6884130e-01  -5.7603977e-01  -2.8877986e-01  -1.6712184e-01  -3.7312060e-01  -3.1648337e-01  -5.5366541e-01  -6.4606366e-01   3.5269789e-01   6.1026856e-01   4.7281716e-01   4.2691244e-01   1.0708109e-01   5.2208477e-03   2.7005390e-02   1.3474990e-01  -2.8556646e-01  -2.3556115e-01   4.9087065e-02   1.3977797e-02   2.4478570e-01   3.1096593e-01  -8.5320817e-02  -1.8546205e-01  -2.4970234e-01  -2.2085701e-01   1.3765707e-01   5.1603318e-02   1.7898135e-01   3.8520876e-01   3.7917520e-01   1.4516113e-01   4.5685583e-02   1.5363781e-01   2.2952066e-01  -7.1132814e-02   2.0377856e-01  -5.9539230e-03  -8.3235844e-02  -1.7361389e-01   2.5784884e-01   8.3225353e-02  -8.1287440e-02   9.3726873e-02  -4.9452737e-02  -7.6146828e-02   1.0781924e-01  -9.1130508e-03   1.0999188e-01   1.4276729e-01   1.2777444e-01   1.6530922e-01  -1.4574030e-01  -4.2576617e-02   4.4550302e-01   4.7636685e-02   1.8587754e-01   3.2983213e-01   1.7352442e-01   1.1156824e-01
   2.0471825e-01   2.3463000e-01  -2.4892855e-01  -1.3242860e-01  -2.5573302e-01  -2.4592538e-01  -5.0478045e-01  -3.4419289e-01  -1.7637113e-01   1.3793447e-02   1.5211529e-01   1.9360327e-01   2.1489516e-03   1.6959620e-01   1.7678463e-01   3.9335262e-01   1.7123556e-01   3.5773177e-03  -1.9898847e-01   2.6878434e-02  -2.1813655e-01  -1.8281985e-01   8.9750035e-02   2.6915321e-01   5.4155871e-02   6.1269703e-02  -4.9883898e-02  -1.5276913e-01   6.6654740e-02   2.2007914e-01  -1.5440379e-01  -8.7576906e-02  -1.7872750e-01  -2.1334202e-01   1.2315753e-01   3.6162919e-01   1.0000000e+00   7.8818294e-01   6.5561565e-01   5.4567124e-01   7.8574306e-01   5.5742747e-01   4.1201429e-02   1.3753549e-01  -1.0754901e-01  -1.0027570e-01   1.3313984e-01   1.9131892e-02   1.3768699e-01   1.7994579e-01   2.8010409e-01   1.1039830e-01   1.4780219e-01   7.5798190e-02   3.3932732e-01   2.0455236e-01   2.2816047e-01   8.1395199e-02   8.7953303e-02   1.2086099e-01   1.8057752e-02  -3.1274597e-03   4.6631947e-02   1.1446214e-01  -2.3974572e-01  -5.1861845e-02  -1.4733108e-01  -1.1335628e-01   3.5196691e-01   2.6064895e-01  -5.2745938e-02   9.6216763e-02   4.7982136e-03   3.5589203e-01   9.8421192e-02   1.0171136e-01   6.1869079e-01   6.1721801e-01   2.2060601e-01   4.9936756e-02   2.4472308e-01   1.7979894e-01   5.1942515e-01   3.8080817e-01   3.8066848e-01   3.0951792e-01   2.6210092e-01  -1.0559281e-02   4.0105386e-01   2.1586354e-01   1.8788763e-01  -1.9398517e-01   2.1064624e-01   2.3524312e-03  -4.2033319e-02  -7.0561894e-02   5.2962435e-02  -1.5823442e-01   3.1210465e-01   3.6403489e-01   2.0376098e-01   4.6116600e-02   3.5424049e-01   3.8991702e-01   3.0537071e-01   2.8605018e-01   2.7407448e-01   3.2165509e-01   4.8803188e-02  -1.5258467e-01   1.4398115e-01   1.3623631e-01   5.1156709e-01   4.7421927e-01   4.5064176e-01   2.3748507e-01
   8.7192607e-02   2.1879452e-01  -1.3201294e-01   1.0201029e-01  -1.2505581e-01  -8.9197093e-02  -3.2005662e-01  -1.6251430e-01  -1.8560665e-01   3.8968192e-02  -7.1613658e-02   8.9172848e-05  -2.2511974e-01   4.4548860e-02  -2.1111735e-02   2.2785942e-01   7.7831292e-02   3.0551377e-02   3.5415141e-02   1.3689774e-01  -2.4420283e-01  -1.3218386e-01   1.4482537e-01   3.5527027e-01   1.9050666e-01   2.0641500e-01   1.7085852e-01   9.6871857e-03  -3.2722957e-02   4.8151912e-02   3.9425891e-02   1.1489381e-01  -1.8633909e-01  -1.6519636e-01   2.2607263e-01   4.2259116e-01   7.8818294e-01   1.0000000e+00   5.2967244e-01   7.1714765e-01   5.9756358e-01   5.5873888e-01   1.1284035e-01   1.3886584e-01  -7.6521098e-02  -6.1668715e-02   1.3710688e-01   5.1121906e-02  -8.7108683e-02   1.2543515e-01   1.6342060e-01   8.7382808e-02   1.1978958e-01   1.6389358e-01   2.1121163e-01   2.3690413e-01   2.4953480e-01   2.2858984e-02  -7.8110490e-02   6.7859269e-02  -1.5362856e-01  -7.3085922e-02  -7.8825954e-02  -5.4064285e-02  -1.0281660e-01   1.4021256e-01   1.1593022e-02   8.9132533e-02   3.2717840e-01   2.6639479e-01  -3.4632570e-02   1.2560476e-01  -6.5521222e-02   2.0755087e-01   7.1435317e-02   1.8533875e-01   4.3239013e-01   4.6522162e-01   2.4186731e-01   7.6314995e-02   1.6734302e-01   6.3843576e-02   4.2888062e-01   3.9232643e-01   2.7433680e-01   3.5445584e-01   2.4048029e-01   1.6335898e-01   1.8956545e-01   3.1400402e-01   2.6778722e-01  -2.2987291e-02   2.7465349e-01   1.4263251e-01  -3.6747919e-02  -1.0065041e-01   1.0439569e-01  -1.0412849e-01   2.2548765e-01   2.4665465e-01   2.4223733e-01   1.3692911e-01   3.6884300e-01   3.3334996e-01   2.0625368e-01   2.0664320e-01   2.1885824e-01   2.3202368e-01  -8.3908844e-03  -9.5046270e-02   2.6594838e-01   1.0558481e-01   3.2805823e-01   3.4372542e-01   2.7808004e-01   8.8462904e-02
   1.9777359e-01   1.5467157e-01  -1.0902378e-01  -4.4019238e-02  -1.7488898e-02  -1.1733131e-01  -2.8978025e-01  -2.6983713e-01  -2.2544632e-01  -1.6590129e-01  -3.7263163e-02  -3.9199691e-02  -3.1952606e-02   5.5962743e-02  -6.8708392e-02   1.3214605e-01   2.3681868e-03  -1.5423181e-01  -3.0120313e-02   5.4396970e-02   9.1287320e-02   9.5093969e-02   3.1628147e-02   2.5415485e-01   2.4214795e-01   2.7574280e-01   2.3283496e-01   1.6493832e-01  -1.9710669e-02   3.1358291e-02  -1.2478094e-01  -9.8246788e-02  -2.7750267e-02  -3.7352677e-02   2.2403982e-01   4.2635193e-01   6.5561565e-01   5.2967244e-01   1.0000000e+00   6.6546244e-01   4.6875926e-01   3.3990464e-01   1.9351598e-01   2.6798978e-01   1.6543000e-01   1.0461251e-01   2.8937359e-01   2.3962780e-01   2.4836980e-01   2.7347682e-01   4.2887801e-01   2.5940694e-01   3.0538364e-01   1.4281039e-01   5.6648483e-01   4.7843777e-01   7.9663796e-02  -1.0429664e-01   1.4004984e-01   1.1231174e-01  -5.0079580e-02  -1.6800969e-01  -1.2387430e-01  -1.4911380e-01  -1.3587599e-01   6.3796854e-02   1.6356907e-01   1.9830991e-01   1.5943153e-01   3.6438457e-02  -7.5160952e-02   5.9360749e-02   9.5734906e-02   1.8644831e-01   9.7388049e-02   5.2213680e-02   2.5242287e-01   2.3693631e-01   1.2433989e-01  -7.9996019e-03   3.5859061e-02  -1.2333516e-02   2.8296237e-01   1.9815616e-01   2.2072183e-01   2.6675054e-01   2.9107603e-01   1.7145655e-01   3.0267286e-01   2.2337988e-01   4.8108500e-02  -1.4996842e-01   7.0561188e-02   6.2820418e-02   8.9709042e-02  -4.3471188e-03   2.9215239e-01   1.5082462e-01   2.3384908e-01   3.1183475e-01   2.4127037e-01   2.1428804e-01   3.6464419e-01   3.7602212e-01   3.0429559e-01   3.4575243e-01   2.0835255e-01   2.4498212e-01  -4.7680227e-02   4.6181095e-02   2.9633048e-01   8.1102454e-02   4.0649754e-01   4.4536026e-01   3.9353671e-01   1.9933001e-01
   1.5562094e-01   2.4368230e-01   5.7092612e-02   1.6106934e-01  -1.0537914e-02   4.0427567e-02  -1.4021946e-01  -1.4068559e-01  -2.0006375e-01  -6.8513567e-02  -1.2819292e-01  -1.3531678e-01  -2.2964274e-01  -4.4120916e-02  -1.5388294e-01   3.6524846e-02   8.1926365e-02   3.9478735e-02   2.1625450e-01   2.4958232e-01  -1.3329331e-01   1.0770607e-01   1.3688518e-01   2.9734636e-01   3.0422468e-01   3.6143655e-01   2.9508901e-01   2.3259702e-01  -4.3337013e-02  -5.1743879e-02   1.0301259e-01   1.4474627e-01  -5.0061247e-02  -5.1365956e-02   2.3588289e-01   3.4636149e-01   5.4567124e-01   7.1714765e-01   6.6546244e-01   1.0000000e+00   3.4141165e-01   4.4377897e-01   1.6380816e-01   1.5423649e-01   9.1125355e-03   9.4834905e-03   2.4938576e-01   2.1310582e-01  -3.5050880e-02   9.3857953e-02   2.6125947e-01   1.2353232e-01   1.8511250e-01   1.8250955e-01   3.5858297e-01   4.1718268e-01   1.9607720e-01  -7.4634795e-02  -8.0825220e-02  -6.8133837e-02  -2.1950245e-01  -2.6603410e-01  -1.2310763e-01  -2.3070315e-01   1.3832391e-02   1.9251083e-01   1.3707488e-01   1.7902748e-01   2.4839478e-01   1.7084058e-01  -6.1031011e-02   1.7413989e-01   1.7985693e-01   2.0706482e-01   3.7504168e-01   3.4543086e-01   2.2282451e-01   9.3123268e-02   1.4309631e-01   9.2186438e-02   1.0066648e-01  -3.4736815e-02   3.2094379e-01   2.8975649e-01   1.6491336e-01   3.0086442e-01   3.6713327e-01   3.8311681e-01   1.0022900e-01   3.5677096e-01   7.4171901e-02  -5.8283526e-02   1.1152752e-01   1.5653952e-01  -7.9158995e-03  -1.3174122e-01   2.7057794e-01   7.0988189e-02   1.9221059e-02   5.6474815e-02   1.3069751e-01   1.8199942e-01   2.1634598e-01   2.1188064e-01   2.6000486e-02   1.1771571e-01   4.0341063e-02  -1.5238142e-02  -2.8753478e-01  -1.2779294e-02   4.1760871e-01  -6.0272985e-02   1.2755392e-01   2.3968187e-01   1.3805329e-01  -6.0979656e-02
   2.5070010e-01   2.5883929e-01  -4.1030409e-01  -3.6373918e-01  -2.4008000e-01  -1.3655917e-01  -3.7373736e-01  -1.9613297e-01  -2.4626502e-01  -7.5976578e-02   1.0550902e-01   3.4715063e-01   9.6751209e-02   2.0617189e-01   1.3583539e-01   4.0256380e-01   1.3837000e-01   7.5365385e-02  -8.5856667e-02   2.1648740e-01   2.8117923e-02   2.2787100e-02  -1.2948247e-01   2.5573249e-03  -1.6213026e-01  -1.5495887e-01  -4.0174111e-02  -1.1956025e-01   2.4782446e-01   4.2871695e-01  -1.3835141e-01  -9.9232063e-02  -7.1386460e-02  -1.4864642e-01  -1.3589398e-01   9.2585995e-02   7.8574306e-01   5.9756358e-01   4.6875926e-01   3.4141165e-01   1.0000000e+00   6.1129118e-01  -6.8731276e-02   1.1124269e-02  -1.2611873e-01  -7.3138129e-02  -3.8623306e-02  -2.0795587e-01   6.9123429e-02   7.4464424e-02   5.3635150e-02   7.0943755e-02   8.6027250e-02  -7.9996326e-02   1.7737134e-01   2.8150606e-02   2.1955609e-01   2.0725642e-01   1.8110522e-01   8.2922900e-02   1.5156614e-01   1.0069587e-01   2.3483472e-01   3.7584711e-01  -3.9566442e-01  -3.4899152e-01  -1.7375292e-01  -1.2274899e-01   2.5632021e-01   1.8147397e-01   4.5243870e-02   5.5043371e-02   1.5691079e-01   4.7321256e-01   8.8301776e-02   1.3616668e-01   5.2475015e-01   6.0140101e-01   2.4982471e-01   9.6309532e-03   2.4813935e-01   1.9491800e-01   5.0724512e-01   4.2977119e-01   3.1816439e-01   3.1646676e-01   4.3230620e-02  -8.2568929e-02   2.3740658e-01  -1.8809856e-02   1.1870584e-01  -2.9426740e-01   3.8282048e-02  -1.6435067e-01  -1.2696127e-02  -1.5444560e-02  -1.4438121e-01  -2.3777490e-01   3.3005813e-01   3.2795864e-01   1.9804211e-01   1.1738884e-01   4.0574132e-01   4.8469187e-01   3.9516742e-01   3.0131207e-01   3.1660651e-01   3.8233743e-01   2.1419240e-01  -2.1462580e-01  -1.6845512e-01   1.1339215e-01   4.5564852e-01   4.6775463e-01   5.0776302e-01   3.4402508e-01
   5.5084063e-01   4.7350103e-01  -2.3662608e-01  -2.1404515e-01  -2.0663127e-01  -9.6502113e-02  -2.6041519e-01  -1.8952063e-01  -1.4678080e-01   1.3458558e-01   3.2874474e-01   3.2454396e-01   2.3127953e-01   2.7616501e-01   3.9611872e-01   5.2279901e-01   3.8413230e-01   4.0044705e-01  -1.3588051e-02   2.4126046e-01  -1.3367478e-01  -1.1275069e-01   6.3043857e-02   2.7036856e-02  -2.6217887e-01  -2.7171694e-01  -1.2327953e-01  -1.1886042e-01   4.6320254e-01   5.1823613e-01  -3.8933539e-02   1.3315700e-02  -1.8339427e-02  -8.3137033e-02  -1.6747848e-01  -6.3654669e-02   5.5742747e-01   5.5873888e-01   3.3990464e-01   4.4377897e-01   6.1129118e-01   1.0000000e+00  -9.9874506e-02   5.6398469e-03  -6.0727872e-02  -2.5132732e-02   2.8993074e-02  -4.7486498e-03  -5.6091950e-02  -2.3444014e-03   1.6429497e-02   4.9343477e-02   1.0926988e-01   3.4811764e-02   3.3098350e-01   2.1274216e-01   4.3162564e-01   3.4354933e-01   2.1757955e-02  -2.6676757e-02   1.5251351e-01   3.2725592e-02   3.8577626e-01   3.4501185e-01  -1.6226469e-01  -2.9338822e-01  -3.4647111e-01  -2.9148246e-01   3.1950542e-01   1.5976996e-01  -1.0132364e-01  -4.3900136e-02   4.5702802e-01   6.3259439e-01   3.1090580e-01   5.1944955e-01   5.3042414e-01   3.8747731e-01   3.5855503e-01   3.6108517e-01   4.9774933e-01   4.3642217e-01   6.4819010e-01   6.1901075e-01   5.1010432e-01   4.0657827e-01   2.3982770e-01   1.0374966e-01   3.9411797e-01   1.8337984e-01   1.5276196e-02  -2.5576845e-01   5.5152891e-02   3.8329374e-02   1.8190765e-01   1.8652302e-01   1.5268737e-01   6.0042373e-02   4.1020401e-01   3.4124530e-01   2.2804543e-01  -7.9217583e-03   2.2080447e-01   2.4163565e-01  -4.9379857e-03  -6.4422701e-02  -9.2210591e-02  -3.0042951e-02   1.4544279e-01   8.5583799e-02   8.9066985e-02   2.3448269e-01   3.1547242e-01   2.3237119e-01   1.7467629e-01  -5.8172713e-03
  -7.5833284e-02   7.7403539e-02   1.4116686e-01   2.4102318e-01  -3.1898920e-02  -1.4401824e-01  -1.8445445e-02  -6.6593362e-02  -1.9327044e-01  -1.7882541e-01  -2.6057923e-01  -4.8543573e-01  -3.9616408e-01  -2.6190384e-01  -3.6957967e-01  -3.3452398e-01  -1.5166005e-01  -2.1463063e-01   2.5719614e-01   1.6426568e-01  -1.1397471e-01  -2.9403772e-02   1.8008791e-01   2.7807392e-01   3.3535333e-01   4.2895611e-01   1.0457294e-01  -3.7856298e-02  -2.1301404e-01  -4.0572806e-01   1.4163154e-01   1.3792427e-01  -2.0783287e-01  -1.7579670e-01   3.9153690e-01   4.5068280e-01   4.1201429e-02   1.1284035e-01   1.9351598e-01   1.6380816e-01  -6.8731276e-02  -9.9874506e-02   1.0000000e+00   8.6389801e-01   7.4845032e-01   6.2810372e-01   8.1330438e-01   6.9775528e-01   1.7990948e-01   1.4981874e-01   4.6136985e-01   3.0741925e-01   4.4849160e-01   5.5472920e-01   4.3578233e-01   4.5254060e-01  -1.3118966e-01  -3.2082299e-01  -4.0423327e-01  -3.3968861e-01  -5.2967540e-01  -4.4742749e-01  -3.8509496e-01  -4.9027475e-01   2.5643321e-02   2.5293608e-01   2.9301363e-01   4.0832484e-01  -1.9090007e-01  -1.5157072e-01   1.5295638e-01  -9.1790109e-03  -2.9877677e-02  -1.6058344e-01   1.0019759e-01   7.9484530e-03   2.2120475e-02   1.9692262e-01  -5.8207133e-02  -1.7445070e-01  -2.1401204e-01  -3.0150176e-01   6.1643158e-02   7.3389200e-02  -1.8238945e-01   7.8232077e-02   9.0580796e-02   7.7728049e-02  -3.1520074e-01  -2.1409554e-01   3.3504086e-01   1.0906927e-01   9.3830180e-02   1.6550942e-01  -1.3268365e-01  -2.0155308e-01   2.6520998e-01   9.7419887e-02   2.3761849e-01   1.8444551e-01   3.2347051e-02   1.2565747e-01   1.8029166e-01   8.6370681e-02   5.3830825e-02   1.6260961e-01   2.3505826e-01   1.2269848e-01  -1.6788283e-01  -1.7259937e-02   4.4872276e-01   2.1203596e-01   3.7458560e-01   3.7742778e-01   1.9289796e-01   9.7619876e-02
   1.2375476e-01   7.7604229e-02   1.4169685e-01   2.2245897e-01  -2.0323907e-02  -4.3828838e-02  -5.2719364e-02  -7.2295345e-02  -1.6131309e-01  -9.4032810e-02  -4.7872463e-02  -3.2630340e-01  -1.9489687e-01  -1.0309778e-01  -2.0666449e-01  -1.8877990e-01  -4.0468731e-02  -1.1530960e-01   1.5251888e-01   8.3654258e-02   3.0123329e-02   1.0088586e-01   1.5381052e-01   2.6539354e-01   3.0200746e-01   3.8011431e-01   1.7619221e-01   9.1540837e-02  -1.6189768e-01  -3.2131355e-01  -4.6211935e-02  -3.2450344e-02  -1.2144948e-01  -1.8739435e-01   2.7990947e-01   3.7434504e-01   1.3753549e-01   1.3886584e-01   2.6798978e-01   1.5423649e-01   1.1124269e-02   5.6398469e-03   8.6389801e-01   1.0000000e+00   6.8413445e-01   6.8022188e-01   8.4787204e-01   7.5903961e-01   3.4216360e-01   2.9029077e-01   6.1634473e-01   4.0281007e-01   5.8274967e-01   5.1708723e-01   6.0606129e-01   5.4482275e-01  -3.8898839e-02  -3.0943360e-01  -3.1948581e-01  -3.0014156e-01  -3.7153824e-01  -3.3658525e-01  -2.5634823e-01  -3.8705660e-01   9.7416299e-04   2.7493518e-01   1.8526897e-01   2.4731000e-01  -4.4259835e-02  -1.1104156e-01   8.7148966e-03  -1.4949059e-01   3.4066387e-02  -3.3076297e-02   8.6917786e-02   2.4974934e-02   1.5248843e-01   1.9950981e-01  -7.9559449e-03  -7.5484928e-02  -1.0879341e-01  -1.7215570e-01   1.0816454e-01   5.4809360e-02  -2.2534370e-02   1.1130080e-01   2.2957789e-01   1.4974331e-01  -1.0661849e-01  -1.7317646e-01   1.0495490e-01  -1.0157641e-01   4.5668695e-02   1.7302338e-01  -9.8229989e-02  -1.6210139e-01   2.7235260e-01   1.2069605e-01   2.2031797e-01   1.7351615e-01  -1.2670038e-02   1.5930725e-01   1.4956664e-01   1.2726658e-01   8.2916795e-02   1.0788372e-01   1.8198124e-01   9.1081361e-02  -2.0867170e-01   2.9474400e-03   4.6859684e-01   1.3432975e-01   4.0173527e-01   3.2335434e-01   1.9528418e-01   1.0864307e-01
   3.6932537e-02   7.1920309e-02  -6.5682663e-02   1.2875705e-01  -4.3515039e-02  -3.5992352e-02  -1.2802521e-02   7.7878873e-02  -2.3980669e-01  -1.8236708e-01  -1.5366980e-01  -2.0739665e-01  -1.7140147e-01  -1.1958438e-01  -3.1187343e-01  -2.8382412e-01   6.1485687e-03  -1.5312709e-03   1.5065168e-01   1.0198631e-01   9.3556525e-02   7.7530973e-02   1.6775253e-02   1.1053168e-01   1.6596446e-01   2.4616754e-01   1.6935189e-02   2.9362740e-02  -3.5418382e-02  -1.8672850e-01   1.6986141e-02  -6.2344763e-02  -4.0560619e-02  -4.5400072e-02   2.2688266e-01   2.1829832e-01  -1.0754901e-01  -7.6521098e-02   1.6543000e-01   9.1125355e-03  -1.2611873e-01  -6.0727872e-02   7.4845032e-01   6.8413445e-01   1.0000000e+00   8.4792907e-01   7.0543035e-01   6.1828509e-01   3.7411090e-01   4.0949529e-01   4.9856640e-01   4.7122874e-01   4.7593540e-01   5.0686641e-01   5.3636098e-01   4.8976288e-01   1.4511704e-02  -1.0508365e-01  -1.4869294e-01  -1.0231889e-01  -2.9617904e-01  -2.3692420e-01  -1.0117505e-01  -2.1570708e-01  -3.4264601e-02   1.0754244e-01   3.7050232e-01   4.8931873e-01  -2.2306056e-01  -1.6219838e-01  -2.6609170e-02  -2.1851205e-01  -7.2474816e-02  -2.3088884e-01  -1.2105426e-01  -1.7976170e-01  -1.3074418e-01  -8.1905407e-03   2.1087694e-02  -9.7994896e-02  -1.1412880e-01  -1.5212147e-01  -5.2490340e-02   8.5913467e-02  -1.2942850e-01   5.7815921e-02   6.9456551e-02   1.4239210e-01  -1.6668496e-01  -9.6841528e-02   1.5099700e-01   1.1558389e-02  -2.7819768e-02   1.3688846e-01  -2.1810041e-02  -4.3383526e-02   2.4647211e-01   1.7398085e-01   3.1558181e-01   2.2623921e-01   1.5659917e-01   1.8111622e-01   1.5671601e-01   8.0401019e-02   3.2391649e-02   9.0238783e-02   1.2342239e-01   7.2463537e-02  -9.3176941e-02   1.1034337e-01   2.5933280e-01   1.6690118e-01   2.6920715e-01   2.0257299e-01   8.5436494e-02   4.3577244e-02
   3.3175890e-02   9.8772727e-02  -2.5026318e-01  -5.1587038e-02  -1.8383263e-01  -9.4113082e-03  -9.9530636e-02   1.4300728e-01  -4.4477916e-01  -2.3764123e-01  -1.3186359e-01  -1.0423073e-01  -1.7013892e-01  -1.0313013e-01  -3.4332922e-01  -2.8624047e-01   1.5687133e-01   2.2684788e-01   2.4796358e-01   2.8708135e-01   1.4354834e-01   1.7662696e-01  -1.9096592e-01  -3.1483767e-02  -2.5809165e-02   8.6034695e-02  -2.0369216e-02   1.9443367e-02   8.8962710e-02  -5.6189386e-02  -6.5900994e-02  -1.2318748e-01   3.9720717e-02  -6.7690361e-02  -5.0818679e-02   8.7644444e-03  -1.0027570e-01  -6.1668715e-02   1.0461251e-01   9.4834905e-03  -7.3138129e-02  -2.5132732e-02   6.2810372e-01   6.8022188e-01   8.4792907e-01   1.0000000e+00   6.7427812e-01   5.8205458e-01   3.2792788e-01   5.0052602e-01   5.0330260e-01   5.1987824e-01   6.0381623e-01   5.3352422e-01   5.7723730e-01   5.1074566e-01   1.5327509e-01   2.9933714e-03  -2.4053796e-01  -1.7460441e-01  -3.4805774e-01  -2.2533059e-01   9.2410789e-02  -3.1054003e-02  -2.4978196e-01  -9.9560412e-02   1.2807223e-01   3.4416646e-01  -1.9936710e-01  -6.3480102e-02  -5.6937429e-02  -2.1917173e-01   6.7557116e-02  -4.9131242e-03  -3.4431026e-02  -6.3653783e-02  -8.6308592e-02   4.8935721e-02   7.7032249e-02  -1.3953594e-02   2.0574007e-02  -1.2435675e-01  -8.5864261e-03   1.7713781e-01  -1.9830396e-01  -1.7968331e-02   6.1268002e-02   1.6963745e-01  -2.4905928e-01  -2.1188412e-01   1.7057250e-01  -4.0658259e-02  -2.4730540e-02   1.4237906e-01  -1.5397930e-01  -1.6689042e-01   7.1288643e-02  -1.7933241e-02   3.7868821e-01   1.6452122e-01   2.0968511e-01   2.5560351e-01   2.4243004e-01   2.0836095e-01   1.5279436e-01   2.0141313e-01   2.3896843e-01   9.4309797e-02  -1.9978283e-01  -8.4646887e-02   1.4797579e-01   7.2844242e-02   3.6293840e-01   1.9303698e-01   1.5505259e-01   1.4714841e-01
   1.8142512e-01   2.2785292e-01   1.5619617e-01   2.6289565e-01  -9.1122727e-02  -1.4721541e-01  -8.2709305e-02  -8.5410290e-02  -2.3090415e-01  -1.0767622e-01  -7.4778111e-02  -2.9195371e-01  -2.2915110e-01  -6.1095782e-02  -2.2077409e-01  -2.0155705e-01   8.0705972e-02   4.6407998e-02   2.1390367e-01   1.5025991e-01  -3.6464215e-02   3.1902069e-02   2.8361307e-01   3.6203513e-01   2.7610743e-01   3.5159835e-01   7.9049154e-02  -3.3972411e-02   3.7934209e-02  -2.0792528e-01   1.6293090e-01   1.4100380e-01  -8.7618244e-02  -7.9394117e-02   3.0088960e-01   3.5664930e-01   1.3313984e-01   1.3710688e-01   2.8937359e-01   2.4938576e-01  -3.8623306e-02   2.8993074e-02   8.1330438e-01   8.4787204e-01   7.0543035e-01   6.7427812e-01   1.0000000e+00   9.1663795e-01   2.2119044e-01   2.2365756e-01   5.2448811e-01   3.7072856e-01   6.1249597e-01   6.2895551e-01   7.2797050e-01   7.2645598e-01   3.4180445e-02  -2.3194559e-01  -4.3276625e-01  -3.3247123e-01  -4.6345253e-01  -3.9788234e-01  -2.3963725e-01  -3.9940789e-01  -1.2780080e-02   2.1016439e-01   5.6839259e-02   1.8073488e-01  -2.2176833e-01  -2.7215399e-01   5.1902798e-02  -4.0934676e-02   1.2042610e-01  -8.8845871e-04   2.1347808e-01   1.2556315e-01   1.0857288e-01   1.2512933e-01   7.1674455e-02   6.4352690e-02  -4.5871589e-02  -1.4084114e-01   1.9033249e-01   1.7430971e-01  -5.8096661e-02   1.3781763e-01   3.5720006e-01   2.9725168e-01  -6.7986943e-02  -1.3361454e-02   2.4653074e-01  -3.3975626e-02   1.5176014e-01   1.8436953e-01   5.3236890e-02  -5.4323036e-02   4.9028113e-01   3.0483353e-01   2.9953929e-01   2.1461350e-01   6.6708040e-02   1.6112477e-01   1.3507748e-01   5.5777833e-02  -1.7092005e-02  -6.2378872e-03   4.9246438e-02  -8.9103018e-02  -2.7416447e-01   2.1056982e-01   6.4761024e-01   2.6606231e-01   4.1222215e-01   2.9381169e-01   6.0775069e-02  -5.9974367e-02
   2.5437452e-01   2.3321065e-01   2.8706984e-01   3.0329208e-01  -9.6011825e-02  -1.6947931e-01  -2.7566606e-03  -8.4822911e-02  -1.3111160e-01  -7.6712730e-02   2.4454141e-02  -2.7318000e-01  -1.2465576e-01   1.3293135e-02  -1.6299152e-01  -2.3113955e-01   1.6351572e-01   9.5480518e-02   2.4358560e-01   8.5645812e-02  -5.8009223e-02  -1.0536386e-02   3.1397875e-01   3.2850452e-01   2.6477600e-01   3.4263074e-01   1.3266762e-02  -2.2514477e-02   7.4230969e-02  -2.0677338e-01   1.9681268e-01   2.1159301e-01   1.7983689e-02   2.4520162e-02   2.6485481e-01   2.8342687e-01   1.9131892e-02   5.1121906e-02   2.3962780e-01   2.1310582e-01  -2.0795587e-01  -4.7486498e-03   6.9775528e-01   7.5903961e-01   6.1828509e-01   5.8205458e-01   9.1663795e-01   1.0000000e+00   1.9861514e-01   2.1081796e-01   4.7581684e-01   3.0960294e-01   5.2124639e-01   6.1089066e-01   7.2375791e-01   7.5333694e-01   7.6144366e-02  -2.1113876e-01  -3.8169347e-01  -3.2541552e-01  -3.5828581e-01  -3.7448970e-01  -1.8571274e-01  -4.1004945e-01   1.3028471e-01   2.8320949e-01   2.9012451e-02   1.0969506e-01  -1.8489852e-01  -2.5125005e-01   1.4903896e-02  -4.5589756e-02   2.0216745e-01  -1.7282949e-02   2.5281706e-01   1.5093009e-01   5.8175048e-02  -2.9177521e-02   1.0210191e-01   1.7632913e-01   2.9523663e-02  -5.9528277e-02   1.2046440e-01   1.2690007e-01  -1.1879992e-02   1.0354091e-01   4.2754192e-01   3.8768560e-01   3.2163643e-02   1.0741797e-01   1.0785807e-01   5.1692787e-02   1.1691825e-01   2.8018740e-01   7.9502186e-02  -3.9847308e-02   5.1462782e-01   3.8292543e-01   1.6744104e-01   1.3031600e-01   5.0710333e-02   9.8607810e-02   1.6676116e-02  -8.2959917e-02  -1.7770218e-01  -1.4735576e-01  -1.0971152e-01  -2.4601704e-01  -3.7067939e-01   3.1918106e-01   7.2107797e-01   2.0212043e-01   3.0499956e-01   1.1249168e-01  -1.1155076e-01  -2.2681171e-01
   1.1255317e-01  -4.3069395e-02   6.4757371e-02  -7.4451473e-02   1.8973939e-01   3.0775254e-01  -1.6866291e-02  -5.1779985e-02   1.8511848e-01   1.0900983e-01   2.0225709e-01   1.3277169e-01   3.8159686e-01   7.1549149e-02   1.4544867e-01   7.8816841e-02   9.3652116e-02  -9.0176234e-02  -3.8698774e-01  -4.7702738e-01   3.7922055e-01   3.9196309e-01  -3.3915741e-01  -3.0184143e-01   8.1658986e-02   2.1744578e-01   7.5659201e-02   3.3310593e-01  -9.9718400e-02   6.0828843e-03  -4.9932966e-01  -4.5052925e-01   1.4549560e-01   7.7791866e-02  -1.3863435e-01  -8.9227183e-02   1.3768699e-01  -8.7108683e-02   2.4836980e-01  -3.5050880e-02   6.9123429e-02  -5.6091950e-02   1.7990948e-01   3.4216360e-01   3.7411090e-01   3.2792788e-01   2.2119044e-01   1.9861514e-01   1.0000000e+00   7.1116421e-01   7.5125419e-01   6.5290550e-01   3.2675766e-01   1.7599743e-01   4.4806568e-01   1.3640220e-01   4.1215706e-02   1.6932052e-01   5.5194809e-01   4.4974130e-01   3.7070277e-01   2.0890335e-01   1.5080697e-01   2.1195689e-01  -1.8063671e-01   1.7108599e-03   2.6074723e-01   1.5515063e-01  -2.0882740e-01  -5.5967781e-02  -7.5920573e-02  -2.5127630e-01  -7.4707993e-02  -4.4424398e-02  -2.0496334e-01  -3.8004422e-01  -7.7208619e-02  -4.2885219e-02  -7.8210727e-02  -4.0030491e-02   1.5308691e-02   6.6672363e-02  -2.3005735e-01  -2.8167149e-01  -9.3990547e-03  -2.9057783e-01  -1.4188666e-01  -1.6070017e-01   3.1853394e-01  -3.5258625e-02  -1.6510315e-01  -1.0745674e-02   1.4639517e-01   1.9645676e-01  -1.4479020e-01  -1.4202522e-01  -6.1759460e-02  -8.1437321e-02   1.4756528e-01   1.6223860e-01   1.2844650e-01   2.4447609e-01   2.2176473e-01   2.0665754e-01   1.9792667e-01   2.5102724e-01   2.1030301e-01   2.6689571e-01  -6.8286962e-02  -8.1908994e-02  -6.3314006e-03  -4.5170976e-02   2.7937466e-01   2.0327336e-01   2.5967633e-01   1.7472855e-01
  -2.1225134e-02   8.5938366e-02  -2.1648746e-01   8.0534811e-03   1.1435774e-01   3.0521813e-01  -2.4705882e-01   9.3523533e-02  -5.3320449e-02   1.0430685e-01  -1.0290020e-02   2.3312280e-01   1.0457710e-01   1.8595495e-01  -1.0416749e-01   7.7071129e-02   8.8516000e-02   7.1602004e-03  -3.6020395e-01  -3.2165756e-01   2.4955689e-01   2.7780460e-01  -4.0808425e-01  -1.3767695e-01   2.0585616e-02   1.2875886e-01   7.0907582e-02   2.4759502e-01  -2.1646487e-01  -5.3110767e-02  -4.7777348e-01  -4.1224098e-01   5.8888675e-02   4.2930310e-02  -1.2657969e-01  -1.6806120e-02   1.7994579e-01   1.2543515e-01   2.7347682e-01   9.3857953e-02   7.4464424e-02  -2.3444014e-03   1.4981874e-01   2.9029077e-01   4.0949529e-01   5.0052602e-01   2.2365756e-01   2.1081796e-01   7.1116421e-01   1.0000000e+00   6.3812667e-01   7.5323222e-01   3.8251011e-01   3.3336355e-01   4.4453774e-01   2.8015657e-01   1.5807025e-01   1.1451241e-01   3.2133193e-01   5.2748384e-01   1.0699841e-01   2.7464974e-01   4.9501887e-02   1.8110654e-01  -3.5735665e-01   8.7370525e-02   1.5448867e-01   2.5709007e-01  -1.6198109e-01   9.9996795e-02  -1.2805978e-01  -2.5641463e-01  -1.8193800e-01  -8.3305187e-02  -2.2543311e-01  -3.0040821e-01  -1.4339512e-01  -4.7077237e-02   2.0595893e-02  -2.9748078e-02   5.5140420e-02  -2.6762807e-02  -2.9915117e-01  -2.5969223e-01  -1.6107575e-01  -2.2560807e-01  -2.1767234e-01  -1.4443287e-01   1.2032778e-01   1.3881748e-01   2.5546094e-02   6.5103795e-02   2.1599410e-01   2.8697425e-01  -1.8862125e-01  -2.0417530e-01  -3.0961861e-02  -1.3206706e-01   2.7557429e-01   1.9213232e-01   2.4746289e-01   2.3115121e-01   3.3945812e-01   2.2600866e-01   2.3063599e-01   2.6995560e-01   2.6887574e-01   2.7449981e-01  -4.4087484e-02  -1.3264542e-01   2.6700256e-02  -2.9175940e-02   2.9813503e-01   1.4282832e-01   1.5935661e-01   1.3860387e-01
   5.7188959e-02   3.9427138e-02   1.0260294e-01   1.4905893e-01   8.3598610e-02   1.4495099e-01  -1.0274842e-01  -8.5578183e-02  -1.6860809e-03   9.8314664e-03   6.3466767e-02  -1.7380431e-01   6.7671703e-02  -6.3981158e-02  -3.3433236e-02  -4.1415702e-02   2.3054768e-02  -1.4066440e-01  -1.8202499e-01  -2.0798211e-01   5.1310867e-02   1.6916772e-01  -4.6958460e-02   8.8922894e-02   3.4411074e-01   4.2083217e-01   1.6554476e-01   2.5597147e-01  -1.9227360e-01  -2.3068526e-01  -3.1828072e-01  -2.6389852e-01  -1.1008124e-02  -5.1687119e-02   1.4197855e-01   2.5950151e-01   2.8010409e-01   1.6342060e-01   4.2887801e-01   2.6125947e-01   5.3635150e-02   1.6429497e-02   4.6136985e-01   6.1634473e-01   4.9856640e-01   5.0330260e-01   5.2448811e-01   4.7581684e-01   7.5125419e-01   6.3812667e-01   1.0000000e+00   6.3889400e-01   5.7099771e-01   4.2130611e-01   6.5703963e-01   4.6309135e-01   1.6596825e-02  -4.3771482e-02   1.8588022e-01   1.7397377e-01  -3.0675813e-02  -7.9187806e-02  -4.5261982e-02  -1.1814068e-01  -2.3775575e-02   2.2467167e-01   3.2108501e-01   2.8015750e-01  -2.0785790e-02   7.0714417e-02  -1.6180374e-01  -1.7591773e-01  -6.7977973e-02  -4.5337650e-02  -4.8391277e-02  -1.4895281e-01   5.9049045e-02   8.3078607e-02  -6.7155672e-02  -8.0786544e-02  -4.1126707e-02  -7.9377943e-02  -1.0570552e-02  -6.5052746e-02   9.1804845e-02  -2.9268468e-02   2.1819168e-01   1.4662233e-01   2.5383982e-01   9.5186179e-02   2.6813569e-03  -1.0471094e-01   1.8377594e-01   2.4820242e-01  -2.1699875e-01  -2.4350585e-01   1.0648671e-01  -3.6073063e-02   2.0069938e-01   1.6075664e-01   1.0270179e-01   1.9959410e-01   2.4511570e-01   1.4006894e-01   1.2945237e-01   1.9502018e-01   1.6407668e-01   1.6102649e-01  -2.6547035e-01  -1.2722869e-01   2.7875705e-01  -2.0008988e-02   3.6292289e-01   2.6922894e-01   2.2395632e-01   1.6189684e-01
   2.7577098e-02   2.1772833e-01  -2.4946205e-01  -3.6980497e-02   1.2614796e-02   2.7324179e-01  -2.4899132e-01   6.2303173e-03  -1.4090123e-01   1.5967036e-01  -6.0959284e-02   7.6158178e-02   3.7219662e-02   6.5791907e-02  -9.8955214e-02   6.5294029e-02   2.0903028e-01   1.2040166e-01  -2.4838665e-01  -1.6438271e-01   2.4724130e-01   2.8008754e-01  -3.9923171e-01  -1.8590101e-01   2.9805922e-02   1.1051945e-01   2.8098192e-02   1.8579197e-01  -1.3040818e-01  -4.5273286e-02  -3.6211132e-01  -3.6445198e-01   7.1034201e-02   9.3080510e-02  -2.4405902e-01  -8.9202391e-02   1.1039830e-01   8.7382808e-02   2.5940694e-01   1.2353232e-01   7.0943755e-02   4.9343477e-02   3.0741925e-01   4.0281007e-01   4.7122874e-01   5.1987824e-01   3.7072856e-01   3.0960294e-01   6.5290550e-01   7.5323222e-01   6.3889400e-01   1.0000000e+00   4.4322232e-01   4.3636746e-01   5.2266237e-01   4.0778220e-01   2.1031900e-01   2.6084744e-01   1.4422783e-01   3.3810948e-01  -2.8403136e-02   9.6723436e-02   9.9753485e-02   2.0895185e-01  -3.8001248e-01  -2.8498461e-02   8.9267670e-02   2.8428858e-01  -2.1765991e-01   8.4581157e-02  -1.2784417e-01  -3.1992351e-01  -1.3686432e-01  -1.1083136e-01  -2.8845699e-01  -2.3983320e-01  -1.7594013e-01  -6.9223424e-02   5.2836724e-02  -2.1480963e-02   8.1993848e-02  -2.0398467e-02  -2.0234965e-01  -1.3659262e-01  -1.5388058e-01  -1.2324795e-01  -2.0571368e-01  -7.0928021e-02   2.7535724e-02   1.2260548e-01   1.1765519e-01  -4.3152839e-03   1.3950501e-01   1.4140241e-01  -4.5950056e-02  -4.4034874e-02   1.2019966e-01   6.3851708e-02   4.7119305e-01   2.8387165e-01   3.1541560e-01   2.6446564e-01   4.3673967e-01   2.0600144e-01   1.9366531e-01   1.8782318e-01   2.4102913e-01   2.0777684e-01   2.1907493e-02  -2.4843094e-02   8.0351444e-02   1.7578661e-01   3.0422785e-01   2.0142829e-01   1.4907473e-01   3.8880737e-02
   1.4161054e-02   2.6043960e-01  -9.2255550e-02   3.6607391e-02  -3.6323213e-02   1.1310178e-01  -1.3074712e-01   6.0072532e-02  -3.0251740e-01  -1.9227094e-01  -1.8196624e-01  -9.7567998e-02  -2.1443287e-01  -9.6601762e-02  -2.5161608e-01  -7.5035118e-02   5.2553976e-02   1.0812719e-01  -6.6703652e-03   1.5789029e-01   1.4031537e-01   2.8075476e-01  -4.1536183e-02   1.6289810e-01   1.3717838e-01   2.2694690e-01   2.1478685e-01   2.5112855e-01  -3.1203667e-02  -8.6210489e-02  -3.1774193e-03   1.6693534e-02  -3.4364226e-02  -5.0311010e-02  -3.6933456e-02   7.6990178e-03   1.4780219e-01   1.1978958e-01   3.0538364e-01   1.8511250e-01   8.6027250e-02   1.0926988e-01   4.4849160e-01   5.8274967e-01   4.7593540e-01   6.0381623e-01   6.1249597e-01   5.2124639e-01   3.2675766e-01   3.8251011e-01   5.7099771e-01   4.4322232e-01   1.0000000e+00   6.4781604e-01   6.8761291e-01   5.6012431e-01   1.1019446e-01   1.3903472e-01  -1.1694005e-01   4.7774135e-02  -2.2926215e-01  -3.2019466e-02  -9.3618419e-03  -7.1171224e-03  -1.9707892e-01  -5.9111286e-03  -6.4334899e-02   8.1734652e-02  -9.9314442e-02  -6.6439765e-02   9.2382952e-02   5.9270353e-03   1.3388336e-01   2.1364028e-01   9.3470079e-02   1.3341760e-01   1.6916404e-02   1.2286129e-01  -1.4393820e-03  -4.6755230e-02  -6.7599224e-02  -1.8495007e-01   9.6339237e-02   2.0024393e-01  -1.5332245e-01  -4.2747543e-03   2.1877494e-01   2.8117195e-01   3.8612415e-02   5.4443639e-02   1.0224693e-01  -3.0002241e-01  -4.9349920e-02   2.4091379e-02  -4.1354257e-02  -9.7396253e-02   1.4396537e-01   2.2807063e-02   3.4709026e-01   1.2002614e-01   7.8426730e-02   1.6243022e-01   2.5622151e-01   1.8147609e-01   1.9548446e-01   1.9927383e-01   1.2765105e-01  -1.3727983e-03  -2.1500819e-01  -5.7730690e-02   2.0574356e-01   8.8142719e-02   3.1251964e-01   2.9470157e-01   2.4978021e-01   1.8014036e-01
   1.0326384e-01   4.2011198e-01   3.2283311e-02   7.1078902e-02  -1.1348769e-01  -2.4474944e-02  -2.3478191e-01  -1.9565335e-01  -2.8075681e-01  -1.4900363e-01  -2.0701793e-01  -2.9221372e-01  -3.2853140e-01  -1.9716902e-01  -3.0989503e-01  -1.9185837e-01   1.8835598e-01   2.2621950e-01   6.6262560e-02   8.9473702e-02  -6.2589795e-02   5.4072436e-02   6.5565616e-02   1.9700182e-01   2.3555911e-01   2.8016903e-01   7.5132955e-02   7.5095533e-02  -6.0512347e-02  -1.2493855e-01   7.9568509e-02   3.5622326e-02  -1.0686815e-01  -4.6827626e-02   1.3996498e-01   9.9036929e-02   7.5798190e-02   1.6389358e-01   1.4281039e-01   1.8250955e-01  -7.9996326e-02   3.4811764e-02   5.5472920e-01   5.1708723e-01   5.0686641e-01   5.3352422e-01   6.2895551e-01   6.1089066e-01   1.7599743e-01   3.3336355e-01   4.2130611e-01   4.3636746e-01   6.4781604e-01   1.0000000e+00   5.5684432e-01   6.4842699e-01   3.9730992e-01   2.5793735e-01  -2.0502732e-01   3.2617158e-02  -3.2241745e-01  -1.6801461e-01  -5.4212968e-02  -1.6297836e-01  -1.0444168e-01   5.3593214e-02  -3.4454411e-02   7.4635123e-02  -7.1970298e-02   3.1340767e-02   1.5565394e-01   1.3860594e-01   2.5302903e-02   2.8772141e-02   7.3920566e-03   3.9898013e-02  -3.2846503e-02   1.7850595e-02   7.3425667e-02   7.9374925e-02   4.0164306e-02  -8.4574454e-02   8.3192907e-02   1.7632925e-01  -1.7836953e-01  -4.2727989e-02   1.4115187e-01   2.4631662e-01  -5.7192887e-02   2.9055658e-01   2.0541055e-01   4.6911783e-02  -3.1810261e-02   1.0955447e-01   1.2586677e-01   9.2084223e-02   3.3063840e-01   2.3312726e-01   3.9793718e-01   3.5956733e-01   1.3173739e-02  -1.9176983e-02   2.0890756e-02  -1.1121660e-01  -2.5122668e-02   4.5566307e-02  -3.1108868e-02  -9.5038373e-02  -4.5900576e-02   7.9254200e-02   2.9128413e-01   3.3517035e-01   2.6938399e-01   1.6448762e-01   3.9620753e-02   3.4276822e-02
   3.8496121e-01   3.3803231e-01  -1.7778209e-02   1.5904081e-02  -1.1533492e-01  -8.6844928e-02  -2.3990515e-01  -1.8763299e-01  -2.5560329e-01  -1.1248001e-01   1.0858496e-01   2.2120609e-02   9.1336243e-02   1.8013839e-01   1.7028318e-02   6.1199466e-02   2.4724809e-01   1.9746532e-01  -2.6084126e-02   7.6809654e-02   9.5222661e-02   1.3015140e-01   7.4709938e-02   2.1342402e-01   1.0475213e-01   1.8677248e-01   2.7361374e-02   9.7033564e-02   2.1660911e-01   1.0489966e-01  -4.6935508e-02  -6.7815241e-04   5.2231401e-02   2.5287947e-02   2.9103217e-02   1.4204586e-01   3.3932732e-01   2.1121163e-01   5.6648483e-01   3.5858297e-01   1.7737134e-01   3.3098350e-01   4.3578233e-01   6.0606129e-01   5.3636098e-01   5.7723730e-01   7.2797050e-01   7.2375791e-01   4.4806568e-01   4.4453774e-01   6.5703963e-01   5.2266237e-01   6.8761291e-01   5.5684432e-01   1.0000000e+00   8.3391946e-01   2.3041165e-01   7.5512212e-02  -1.7362328e-03  -1.2116135e-02  -1.0176252e-01  -2.0933619e-01   8.5684639e-02  -4.3079905e-02  -2.1029923e-01  -4.3150054e-02  -4.4533877e-02   4.2971114e-02  -4.7547174e-02  -9.7307021e-02  -9.4708057e-02  -1.1864536e-01   2.5546309e-01   2.6028894e-01   1.6670433e-01   1.4330183e-01   1.9528903e-01   1.1543162e-01   1.4054908e-01   1.5120195e-01   1.3913350e-01   6.3422796e-02   2.5385311e-01   2.7632488e-01   1.0746342e-01   1.3118311e-01   3.7229985e-01   3.3669378e-01   3.4893624e-01   1.9032253e-01   6.4005983e-02  -1.5633255e-01   1.3920580e-01   1.8018447e-01   1.1598632e-01   4.6865839e-02   4.2510714e-01   2.9104192e-01   4.4720170e-01   3.6043157e-01   2.3016992e-01   1.3500400e-01   2.5899222e-01   2.0736987e-01   6.6827338e-02   6.3224474e-02   2.3865609e-02  -6.3138464e-02  -1.8737003e-01   2.1388736e-01   4.8336449e-01   2.7019963e-01   5.1457146e-01   3.3073509e-01   1.8118623e-01  -6.3598250e-03
   3.1330910e-01   3.7237227e-01  -1.9255148e-02   1.1108346e-01  -1.4250364e-01  -2.1280263e-01  -3.2765936e-01  -2.7506571e-01  -4.1072727e-01  -2.4490322e-01  -1.3579388e-01  -1.5106018e-01  -2.0193876e-01   1.0066417e-01  -2.2586292e-01  -7.8732496e-02   1.6363000e-01   2.1526282e-01   8.9610010e-02   1.9408866e-01   1.3895027e-02   3.7732139e-02   2.5222795e-01   4.3250654e-01   3.0754815e-01   3.3495924e-01   1.2528027e-01   8.4332610e-02   1.4067862e-01  -5.0540016e-02   1.9776600e-01   1.4499139e-01  -6.5972508e-02  -6.3977374e-02   1.6842938e-01   2.3104534e-01   2.0455236e-01   2.3690413e-01   4.7843777e-01   4.1718268e-01   2.8150606e-02   2.1274216e-01   4.5254060e-01   5.4482275e-01   4.8976288e-01   5.1074566e-01   7.2645598e-01   7.5333694e-01   1.3640220e-01   2.8015657e-01   4.6309135e-01   4.0778220e-01   5.6012431e-01   6.4842699e-01   8.3391946e-01   1.0000000e+00   2.8257326e-01  -2.6958954e-02  -2.4082625e-01  -1.1881586e-01  -3.6902209e-01  -4.1174264e-01  -9.6006302e-02  -2.5577603e-01  -1.4067358e-01   8.0211390e-02  -3.1331806e-02   1.1964716e-01  -7.2805633e-02  -1.6786442e-01  -8.8328805e-02  -6.6335690e-02   1.6474087e-01   5.2902506e-02   1.3294627e-01   1.2326577e-01  -2.6651679e-02  -1.2116111e-01   1.3380301e-01   7.9675453e-02   2.0199014e-02  -1.0098402e-01   2.4182779e-01   2.8536753e-01   2.1574353e-02   2.5398155e-01   4.3284187e-01   5.2701092e-01   1.6143745e-01   3.7960106e-01   1.2500651e-01  -4.0192857e-02   7.0106933e-02   1.2801919e-01   3.1694138e-01   2.4783808e-01   6.2523456e-01   5.5931408e-01   3.9845447e-01   4.2647424e-01   1.0436894e-01   2.8662964e-02   9.3243607e-02   2.0169587e-02  -2.2157191e-02  -2.5618273e-02  -8.7905495e-02  -1.9162741e-01  -7.1246735e-02   3.8951576e-01   5.9743187e-01   4.3325569e-01   3.6184452e-01   2.4146222e-01   2.1316635e-02  -1.2311515e-01
   5.4558042e-01   4.4607008e-01  -3.1710309e-01  -4.0172866e-01  -3.9896395e-01  -1.7707706e-01  -4.2991898e-01  -3.8030192e-01  -3.0632634e-01  -9.0691767e-02   1.5451135e-01   1.6973199e-01   2.3918961e-02   9.5971032e-02   5.5278510e-02   1.8971657e-01   6.7912812e-01   6.8102463e-01   5.3865657e-02   1.9232588e-01  -9.6505759e-02  -8.0860678e-02  -2.1974530e-01  -1.6729074e-01  -2.0971002e-01  -2.0145319e-01  -2.1268270e-01  -7.4342277e-02   4.1383983e-01   4.4916826e-01  -2.4436146e-01  -2.4443844e-01   1.6374276e-01   1.2608020e-02  -2.9527433e-01  -2.6884130e-01   2.2816047e-01   2.4953480e-01   7.9663796e-02   1.9607720e-01   2.1955609e-01   4.3162564e-01  -1.3118966e-01  -3.8898839e-02   1.4511704e-02   1.5327509e-01   3.4180445e-02   7.6144366e-02   4.1215706e-02   1.5807025e-01   1.6596825e-02   2.1031900e-01   1.1019446e-01   3.9730992e-01   2.3041165e-01   2.8257326e-01   1.0000000e+00   6.6191731e-01   1.1996444e-01   1.1080356e-01   1.0046854e-01   1.7293509e-02   5.7930332e-01   4.1777763e-01  -1.9706200e-01  -3.3377879e-01  -3.8314613e-01  -3.2533556e-01   3.3666355e-01   2.0460162e-01  -5.0696630e-02  -6.2921319e-02   2.8359059e-01   3.6939530e-01   9.7108739e-02   1.1981743e-01   2.2459902e-01   4.2179903e-02   3.4487263e-01   4.2423900e-01   6.1241776e-01   4.5490884e-01   3.4887095e-01   4.2965371e-01   2.0540431e-01   1.6052257e-01   9.9794747e-02   1.1662474e-01   1.4850165e-01   2.9273530e-01  -6.8634409e-02  -4.1734907e-02  -7.0865460e-02   7.8855455e-02   9.4214025e-02   1.6093763e-01   1.8437514e-02   2.4533615e-02   3.5317854e-01   4.3418279e-01   1.5304176e-01  -9.2665476e-02  -4.1594376e-02  -4.6373233e-02  -2.1575273e-04   1.9393537e-02  -7.5377889e-02  -2.5790045e-02   7.1136006e-02  -5.6285302e-02  -1.6224983e-01   1.7031518e-01   1.9950029e-01  -2.2400808e-02   5.9377316e-02   8.6259215e-02
   2.6555789e-01   4.5225266e-01  -2.7838066e-01  -5.2588714e-01  -1.5161231e-01   1.0742500e-01  -1.8831037e-01  -1.9235475e-01  -8.3090110e-02   4.8157157e-02   1.6549082e-01   2.8379905e-01   2.3617334e-01  -2.3720555e-02   2.7661132e-01   2.7637851e-01   5.2589928e-01   5.4964665e-01  -1.5071912e-01   3.1071134e-02   1.2705455e-01   1.4106132e-01  -3.9998885e-01  -4.9269981e-01  -3.7741721e-01  -3.5867902e-01  -1.8368795e-01   4.8324857e-02   4.0965127e-01   5.5189349e-01  -2.4310815e-01  -2.8467999e-01   2.0443359e-01   1.6104673e-01  -5.2863133e-01  -5.7603977e-01   8.1395199e-02   2.2858984e-02  -1.0429664e-01  -7.4634795e-02   2.0725642e-01   3.4354933e-01  -3.2082299e-01  -3.0943360e-01  -1.0508365e-01   2.9933714e-03  -2.3194559e-01  -2.1113876e-01   1.6932052e-01   1.1451241e-01  -4.3771482e-02   2.6084744e-01   1.3903472e-01   2.5793735e-01   7.5512212e-02  -2.6958954e-02   6.6191731e-01   1.0000000e+00   3.6078026e-01   3.9825237e-01   4.0410867e-01   3.5870532e-01   6.6851253e-01   7.3334324e-01  -2.4187910e-01  -6.0562865e-01  -4.0955802e-01  -3.5591329e-01   5.3143924e-02   1.8662587e-01   2.1499507e-02  -3.5477778e-02   1.9657622e-01   3.4790045e-01  -1.4997452e-01  -2.8982472e-02   6.4987567e-02   5.7415465e-02   2.1835826e-01   3.1327002e-01   4.6366404e-01   4.0942423e-01   2.0264030e-01   2.7103039e-01   1.1290492e-01  -1.3889579e-01  -1.6792692e-01  -1.0945417e-01   2.7617112e-01   1.7184993e-01  -4.8512370e-02  -5.0248518e-02  -1.2728917e-01  -1.6584861e-02   1.2659463e-01   1.9249079e-01  -1.2494224e-01  -8.2171794e-02   4.1587187e-01   2.8865250e-01   2.5376578e-01   3.4206981e-02   8.7054480e-02  -3.2545277e-02   7.1696310e-02   4.5295544e-02  -1.3566470e-02   1.3113743e-02   2.1624383e-01  -6.5838803e-02  -3.9730499e-01   1.6082537e-01   1.0670390e-01  -2.2311824e-02   1.1273461e-01   9.0235375e-02
   1.4236212e-01  -1.0669460e-01   2.7166499e-02  -2.8607531e-01   2.7280504e-01   3.4221085e-01   4.5787667e-02  -8.2054057e-02   3.3389194e-01   7.6129105e-02   2.1553692e-01   4.0957167e-01   5.1201106e-01   2.3770346e-01   2.8371666e-01   2.4641933e-01   1.2159720e-04  -1.4760735e-01  -3.4276205e-01  -4.3122939e-01   3.2816772e-01   3.1440069e-01  -3.4841467e-01  -4.2455865e-01  -1.0841317e-01  -7.6509129e-02   5.7402532e-02   3.8612954e-01  -1.2615221e-02   2.3281900e-01  -5.1282817e-01  -4.3925850e-01   2.6570615e-01   1.7364711e-01  -2.4094472e-01  -2.8877986e-01   8.7953303e-02  -7.8110490e-02   1.4004984e-01  -8.0825220e-02   1.8110522e-01   2.1757955e-02  -4.0423327e-01  -3.1948581e-01  -1.4869294e-01  -2.4053796e-01  -4.3276625e-01  -3.8169347e-01   5.5194809e-01   3.2133193e-01   1.8588022e-01   1.4422783e-01  -1.1694005e-01  -2.0502732e-01  -1.7362328e-03  -2.4082625e-01   1.1996444e-01   3.6078026e-01   1.0000000e+00   7.2978496e-01   7.9557360e-01   5.1336231e-01   3.4464840e-01   4.3749217e-01  -7.6868437e-02  -2.0821343e-01   2.2483270e-01  -1.7654978e-02   9.2523196e-02   1.0193438e-01  -9.8078720e-02  -9.2841123e-02  -2.1235388e-02   3.9693435e-02  -2.1992117e-01  -3.4916524e-01  -6.4442409e-02  -9.4766815e-02  -1.2665415e-01  -6.1116200e-02   2.3442838e-02   1.5358511e-01  -2.5338909e-01  -3.1450005e-01   3.7966876e-02  -3.3585153e-01  -3.2026907e-01  -2.2208362e-01   4.3471732e-01   1.0715496e-01  -4.0413947e-01   1.4307903e-02  -1.0221405e-02   7.6214201e-02  -1.0395638e-01  -4.7082995e-02  -3.1506012e-01  -1.6950533e-01  -1.6380873e-01  -4.6134794e-03   3.1270742e-02   6.1362068e-02   5.3142405e-02   1.1272500e-01   1.3618915e-01   1.4203420e-01   1.1858064e-01   2.7588378e-01   8.2757390e-02  -1.2633022e-01  -3.6613528e-01  -2.4592022e-01  -5.6671167e-02  -2.8459197e-02   1.4202363e-01   1.3587676e-01
  -1.2498323e-01  -3.9728399e-03  -1.0535262e-01  -7.4943837e-02   3.5189062e-01   4.3558364e-01  -1.4931025e-01   3.0080785e-02   2.3196757e-01   1.9516939e-01  -3.8798908e-02   3.5656745e-01   2.0409456e-01   1.9488778e-01   1.3098386e-01   2.4205193e-01  -5.2783540e-02  -1.1435306e-01  -5.6615197e-01  -5.7091495e-01   3.2195173e-01   3.0423230e-01  -3.4287712e-01  -2.2100039e-01   1.4780282e-02   5.1575077e-02   1.6969124e-01   4.0139730e-01  -2.5534544e-01   6.9637454e-02  -4.7764552e-01  -4.0833209e-01   6.5730859e-02   1.1574527e-01  -1.4005334e-01  -1.6712184e-01   1.2086099e-01   6.7859269e-02   1.1231174e-01  -6.8133837e-02   8.2922900e-02  -2.6676757e-02  -3.3968861e-01  -3.0014156e-01  -1.0231889e-01  -1.7460441e-01  -3.3247123e-01  -3.2541552e-01   4.4974130e-01   5.2748384e-01   1.7397377e-01   3.3810948e-01   4.7774135e-02   3.2617158e-02  -1.2116135e-02  -1.1881586e-01   1.1080356e-01   3.9825237e-01   7.2978496e-01   1.0000000e+00   5.2006345e-01   6.4135774e-01   8.8230404e-02   3.6773199e-01  -1.8988576e-01  -5.0538915e-02   1.1439077e-01   1.0842473e-01  -1.2585008e-01   1.1973012e-01  -9.3451893e-02  -8.4375919e-02  -3.2993059e-01  -8.4407113e-02  -4.2812707e-01  -3.8850283e-01  -2.1291369e-01  -1.1158765e-01  -6.6541115e-02  -9.4072568e-02  -5.7105857e-02  -7.9899184e-03  -3.5262352e-01  -4.0659122e-01  -1.3330616e-01  -4.0084374e-01  -3.9907362e-01  -3.0017756e-01   3.5012085e-01   3.2134970e-01  -1.1435952e-01   7.9250950e-02   1.1367851e-01   1.0359622e-01   2.4954890e-02   3.9896316e-02  -1.0759762e-01  -7.8972797e-02   5.5415381e-02   7.3779569e-02   1.3648515e-01   6.6019669e-02   1.6442767e-01   1.1072057e-02   1.7844803e-01   1.8176161e-01   1.2139717e-01   2.4008641e-01   2.2886226e-01  -4.9314264e-02  -2.2576781e-01  -5.1601364e-02  -6.3300709e-02  -3.1073483e-02   6.8221049e-02   6.9973987e-02
   3.3434715e-01  -4.4559914e-02   1.3696244e-01  -2.4300126e-01   1.9940407e-01   3.4882261e-01   2.4544638e-01   6.6513428e-02   4.6071535e-01   2.9011951e-01   5.5992504e-01   5.3237138e-01   7.8388779e-01   3.5627918e-01   6.1147785e-01   4.0346322e-01   2.2574783e-01   7.8992329e-03  -2.9037876e-01  -4.3099597e-01   3.2272666e-01   2.5621518e-01  -2.9027768e-01  -5.3466206e-01  -3.4857987e-01  -3.1449783e-01  -5.6362258e-02   2.3932601e-01   1.7378312e-01   3.7866083e-01  -4.6181335e-01  -3.9017586e-01   4.5473300e-01   3.7449499e-01  -2.6311952e-01  -3.7312060e-01   1.8057752e-02  -1.5362856e-01  -5.0079580e-02  -2.1950245e-01   1.5156614e-01   1.5251351e-01  -5.2967540e-01  -3.7153824e-01  -2.9617904e-01  -3.4805774e-01  -4.6345253e-01  -3.5828581e-01   3.7070277e-01   1.0699841e-01  -3.0675813e-02  -2.8403136e-02  -2.2926215e-01  -3.2241745e-01  -1.0176252e-01  -3.6902209e-01   1.0046854e-01   4.0410867e-01   7.9557360e-01   5.2006345e-01   1.0000000e+00   7.0086435e-01   5.0402673e-01   5.3700193e-01   1.5267250e-01  -2.1521897e-01  -5.1363097e-02  -3.3752008e-01   1.4466423e-01   7.9298260e-02  -9.8299595e-02  -8.2365919e-02   2.2942948e-01   2.5907764e-01  -8.6307158e-02  -1.1598585e-01   1.7223135e-01   3.2668264e-02   7.0635725e-02   2.5197413e-01   3.0222192e-01   4.8973475e-01  -8.4128550e-02  -2.3096804e-01   3.1130912e-01  -1.5669563e-01  -1.8419422e-01  -2.5219170e-01   5.4696448e-01   1.2192478e-01  -4.0124316e-01  -4.1590266e-02  -7.8641057e-03   1.2871998e-01  -2.9000244e-04   2.6271580e-02  -2.5659095e-01  -1.2102099e-01  -1.3520597e-01  -4.7933933e-02  -6.6208327e-03   9.9646571e-02  -7.3820031e-02   2.4209900e-02   1.3476831e-02  -6.4965045e-02  -5.7157214e-02   1.3528094e-01   9.7432666e-02   6.2236474e-03  -3.1500767e-01  -1.9629536e-01  -8.0360305e-02  -1.3831945e-01   1.9924936e-02   5.5641642e-04
  -1.7360778e-02   2.3004697e-02  -8.0690456e-02  -3.5999454e-02   2.1123430e-01   4.7296079e-01   1.4625729e-01   3.8950302e-01   3.9884168e-01   4.4437056e-01   2.9799572e-01   5.9446247e-01   4.2250072e-01   3.6496533e-01   4.2049754e-01   4.0001905e-01   1.8029307e-01   2.1810211e-02  -4.2904357e-01  -4.3952237e-01   2.4320643e-01   2.0622579e-01  -3.6622817e-01  -4.6680592e-01  -4.0015632e-01  -3.6164351e-01  -5.9320666e-02   1.4457630e-01  -2.2385402e-03   3.2463353e-01  -3.8605525e-01  -3.0724115e-01   3.9542430e-01   4.6680912e-01  -2.4439361e-01  -3.1648337e-01  -3.1274597e-03  -7.3085922e-02  -1.6800969e-01  -2.6603410e-01   1.0069587e-01   3.2725592e-02  -4.4742749e-01  -3.3658525e-01  -2.3692420e-01  -2.2533059e-01  -3.9788234e-01  -3.7448970e-01   2.0890335e-01   2.7464974e-01  -7.9187806e-02   9.6723436e-02  -3.2019466e-02  -1.6801461e-01  -2.0933619e-01  -4.1174264e-01   1.7293509e-02   3.5870532e-01   5.1336231e-01   6.4135774e-01   7.0086435e-01   1.0000000e+00   3.0258850e-01   5.4761104e-01   4.3787842e-02  -6.0062592e-02  -1.6432655e-01  -2.3805667e-01   5.4303468e-02   1.3732026e-01  -1.0403353e-01  -1.0358478e-01   1.7912402e-02   2.2914074e-01  -1.9713764e-01  -1.1829000e-01   7.7956463e-02   1.3628271e-01   2.0796288e-01   2.8656809e-01   2.7595905e-01   3.6761713e-01  -2.2734723e-01  -2.9591637e-01   3.2393131e-02  -2.7691912e-01  -3.8261156e-01  -3.9703589e-01   2.6695636e-01   1.2725488e-01  -7.6017973e-02  -6.1274778e-02   1.3115025e-01   1.8321075e-01  -2.7535765e-02  -1.3370251e-02  -2.3695820e-01  -2.1406801e-01  -1.1872853e-03  -9.1596218e-02   1.1546685e-01   1.5309435e-01   7.0498110e-02   4.4804028e-03   4.9971441e-02  -2.1554574e-02  -5.3036889e-03   1.7845887e-01   1.7142361e-01  -1.0102366e-01  -2.9427147e-01  -1.5099979e-01  -9.9998334e-02  -1.7492244e-01   4.0323913e-04   9.5932560e-03
   4.0600999e-01   1.0473051e-01  -4.0694050e-01  -5.0922244e-01  -3.8863587e-01  -1.1194678e-02  -7.1863983e-02   9.6987737e-03  -1.6720489e-01  -1.9586196e-02   4.6912485e-01   4.6732036e-01   4.8923090e-01   1.9090252e-01   2.9740690e-01   2.0831122e-01   5.9727826e-01   5.2449136e-01   1.1195712e-01   2.6136133e-01   3.2987690e-02   4.9198599e-02  -4.3433472e-01  -5.0731030e-01  -5.6040763e-01  -5.4243550e-01  -3.9651154e-01  -9.2476512e-02   6.2098906e-01   6.1127770e-01  -3.0025280e-01  -2.5330500e-01   4.5883174e-01   2.3089642e-01  -5.9067236e-01  -5.5366541e-01   4.6631947e-02  -7.8825954e-02  -1.2387430e-01  -1.2310763e-01   2.3483472e-01   3.8577626e-01  -3.8509496e-01  -2.5634823e-01  -1.0117505e-01   9.2410789e-02  -2.3963725e-01  -1.8571274e-01   1.5080697e-01   4.9501887e-02  -4.5261982e-02   9.9753485e-02  -9.3618419e-03  -5.4212968e-02   8.5684639e-02  -9.6006302e-02   5.7930332e-01   6.6851253e-01   3.4464840e-01   8.8230404e-02   5.0402673e-01   3.0258850e-01   1.0000000e+00   7.9748955e-01  -1.3201185e-01  -5.5725494e-01  -3.1148728e-01  -3.0492148e-01   2.5693964e-01   2.8295972e-01  -1.9721753e-01  -2.4383297e-01   5.2806396e-01   5.0483369e-01   1.7707250e-01   1.6436034e-01   2.5412714e-01   1.3318446e-01   1.3556257e-01   3.1684230e-01   5.4302114e-01   4.8322736e-01   2.5452515e-01   3.5316806e-01   2.9773129e-01   6.2316126e-02   2.4027828e-02   3.9068494e-02   2.4663120e-01  -4.6363384e-02  -2.1668788e-01  -1.9640375e-01  -8.4896813e-02  -6.2299018e-02  -1.6063667e-01  -5.9991326e-02  -4.0319582e-01  -2.8607671e-01   1.6821662e-01   5.3613608e-02   1.6528271e-01   1.3861956e-01   6.7777840e-03   8.6560708e-02  -3.3180801e-03  -4.6027619e-03   5.2507887e-03   3.3583470e-02  -1.0848457e-01  -1.9721060e-01  -3.9844169e-01  -1.4962779e-01   8.4951376e-02  -1.2796884e-01   2.9208994e-02   5.5602548e-02
   1.5508697e-01   1.6369860e-01  -5.5716529e-01  -5.6024542e-01  -2.5356305e-01   1.4546404e-01  -1.9836972e-01   9.5361216e-02  -1.1625795e-01   1.2638041e-01   2.5154878e-01   6.7016105e-01   4.2834408e-01   3.2438467e-01   3.5738170e-01   4.2008034e-01   4.4389443e-01   4.2046447e-01  -2.4871421e-01   1.6982167e-02   2.1151664e-01   1.5077750e-01  -5.6220252e-01  -5.9330193e-01  -6.6326533e-01  -6.0802578e-01  -3.5450914e-01  -9.7009972e-02   4.9182410e-01   6.8651735e-01  -3.2030789e-01  -2.8613092e-01   3.2570539e-01   2.2807420e-01  -7.3339080e-01  -6.4606366e-01   1.1446214e-01  -5.4064285e-02  -1.4911380e-01  -2.3070315e-01   3.7584711e-01   3.4501185e-01  -4.9027475e-01  -3.8705660e-01  -2.1570708e-01  -3.1054003e-02  -3.9940789e-01  -4.1004945e-01   2.1195689e-01   1.8110654e-01  -1.1814068e-01   2.0895185e-01  -7.1171224e-03  -1.6297836e-01  -4.3079905e-02  -2.5577603e-01   4.1777763e-01   7.3334324e-01   4.3749217e-01   3.6773199e-01   5.3700193e-01   5.4761104e-01   7.9748955e-01   1.0000000e+00  -4.2296203e-01  -6.3404164e-01  -4.2219095e-01  -3.2004291e-01   6.5045472e-02   1.7470605e-01  -9.8620606e-02  -2.2144421e-01   3.0571849e-01   4.5112878e-01  -9.4271079e-02  -3.4060004e-03   1.3780622e-01   1.8501338e-01   2.0974848e-01   1.9765378e-01   4.2731383e-01   3.8184606e-01   1.0914466e-01   2.1904114e-01   5.2428355e-02  -1.3875904e-01  -3.1681936e-01  -2.4875773e-01   2.0849999e-01  -5.0803753e-02  -4.0170188e-02  -1.1200699e-01   2.8098823e-03  -7.0730719e-02  -4.7718125e-02   6.0853722e-02  -3.8790839e-01  -2.8826201e-01   3.1402192e-01   1.4408936e-01   3.1064399e-01   1.0873590e-01   2.0524667e-01   2.3168172e-01   2.0155639e-01   1.4250342e-01   1.4607286e-01   1.8741480e-01   1.9244494e-01  -1.8384710e-01  -5.3514559e-01   8.5632505e-03   1.5641140e-01  -3.1009358e-02   1.6233058e-01   1.8292276e-01
   4.5551997e-02  -2.1597766e-01   6.5022402e-01   5.1219844e-01   2.8508710e-01   4.0690630e-02   5.5514148e-01   1.3905748e-01   5.6341240e-01   2.3959821e-01   2.4148437e-01  -3.7476353e-01   7.7489721e-02  -1.9669044e-01   1.7572257e-01  -1.3609559e-01  -7.7175039e-02  -2.1428573e-01   1.5981903e-01  -1.0719303e-01  -2.7368140e-01  -1.8508594e-01   4.6750200e-01   2.2930395e-01   3.1990077e-01   2.5431284e-01   1.2154736e-01   5.7456003e-02  -2.2248754e-01  -3.8440320e-01   2.0040524e-01   2.0709718e-01   7.7869775e-02   1.4252057e-01   5.5949795e-01   3.5269789e-01  -2.3974572e-01  -1.0281660e-01  -1.3587599e-01   1.3832391e-02  -3.9566442e-01  -1.6226469e-01   2.5643321e-02   9.7416299e-04  -3.4264601e-02  -2.4978196e-01  -1.2780080e-02   1.3028471e-01  -1.8063671e-01  -3.5735665e-01  -2.3775575e-02  -3.8001248e-01  -1.9707892e-01  -1.0444168e-01  -2.1029923e-01  -1.4067358e-01  -1.9706200e-01  -2.4187910e-01  -7.6868437e-02  -1.8988576e-01   1.5267250e-01   4.3787842e-02  -1.3201185e-01  -4.2296203e-01   1.0000000e+00   6.4239063e-01   3.4453878e-01   6.5749678e-02   1.7560108e-01  -2.2191252e-02  -9.4115888e-02   6.9010597e-02   1.6987752e-02  -2.0331672e-01   1.9354051e-01   1.4660657e-01   5.3774427e-02  -1.3505289e-01  -1.2010685e-01   1.1356756e-01  -5.6836124e-02   8.3824495e-02   2.3484916e-02  -1.2456691e-01   4.1984686e-01   2.9821012e-01   3.9689873e-01   1.9651344e-01   1.9955530e-01   1.7961693e-01  -1.4087213e-01  -2.5599737e-02   1.5608274e-02   1.1792099e-01   9.0896198e-03  -8.5104134e-02   1.1441951e-01   8.5475033e-02  -4.5372072e-01  -3.2617834e-01  -1.7837366e-01  -2.5139211e-02  -3.4226651e-01  -4.3690577e-01  -4.0044400e-01  -3.9873061e-01  -3.9803153e-01  -3.0076461e-01  -3.0154223e-01   1.2887674e-01   2.4016461e-01  -2.5728224e-01  -3.7046797e-01  -2.8539247e-01  -3.4816353e-01  -3.1804283e-01
  -2.5032581e-01  -3.4259888e-01   4.8174092e-01   7.6959240e-01   3.4115725e-01   9.7486923e-02   2.7141611e-01   2.1328646e-01   4.3126887e-01   2.5596848e-01  -1.4690342e-01  -3.9884377e-01  -2.7120135e-01  -8.6318626e-02  -1.9490699e-01  -2.2423868e-01  -3.3071197e-01  -4.1944334e-01  -7.5099146e-02  -2.8053203e-01  -2.4067976e-01  -1.5221667e-01   4.1879052e-01   5.0891264e-01   5.6724788e-01   5.4579823e-01   2.5998419e-01   1.0623925e-01  -6.1017122e-01  -6.6793585e-01   1.5987427e-01   2.1493064e-01  -1.5461750e-01  -2.2133602e-02   6.5369973e-01   6.1026856e-01  -5.1861845e-02   1.4021256e-01   6.3796854e-02   1.9251083e-01  -3.4899152e-01  -2.9338822e-01   2.5293608e-01   2.7493518e-01   1.0754244e-01  -9.9560412e-02   2.1016439e-01   2.8320949e-01   1.7108599e-03   8.7370525e-02   2.2467167e-01  -2.8498461e-02  -5.9111286e-03   5.3593214e-02  -4.3150054e-02   8.0211390e-02  -3.3377879e-01  -6.0562865e-01  -2.0821343e-01  -5.0538915e-02  -2.1521897e-01  -6.0062592e-02  -5.5725494e-01  -6.3404164e-01   6.4239063e-01   1.0000000e+00   5.0041247e-01   3.9350479e-01   5.9724211e-02  -4.1697320e-02  -9.7951839e-02  -3.3698132e-02  -3.3749975e-01  -4.7436546e-01   3.1920642e-02  -1.1414660e-02  -9.8959746e-02  -1.6253134e-01  -1.7454308e-01  -1.5568874e-01  -3.3165918e-01  -2.6487656e-01  -2.4753034e-01  -3.3423935e-01   5.6298896e-02   2.1814783e-01   2.7045397e-01   1.7471642e-01  -1.0175471e-02   2.7144583e-01   3.8803648e-02   7.8374660e-02   1.9984309e-01   1.8205588e-01  -5.1608561e-02  -1.5879715e-01   2.3191485e-01   1.1648340e-01  -3.9334864e-01  -2.5352094e-01  -1.0954991e-01  -1.0897205e-02  -1.4101919e-01  -2.4466334e-01  -2.5840086e-01  -2.3131209e-01  -1.9996736e-01  -1.1882189e-01  -2.6904843e-01   1.0318237e-01   4.5210637e-01  -1.8325265e-01  -2.4930186e-01  -1.3806134e-01  -2.9950528e-01  -2.7348961e-01
  -3.8485678e-01  -5.3158663e-01   3.2466156e-01   4.6332205e-01   4.2472925e-01   2.8410845e-01   4.1934565e-01   2.5615990e-01   2.5272863e-01  -7.3584328e-02  -2.9653795e-01  -4.0817319e-01  -1.8623669e-01  -3.3607920e-01  -3.8564085e-01  -4.5132142e-01  -4.8655381e-01  -5.1855286e-01   1.1595318e-01  -1.0746930e-01   1.2357903e-01   1.8599783e-01   1.2677984e-01   1.8471982e-01   5.7399540e-01   5.8776650e-01   4.2270022e-01   3.9686937e-01  -5.0315476e-01  -5.2185374e-01   1.9084895e-02   9.7476584e-03  -2.9154501e-02  -3.7491760e-02   4.9401399e-01   4.7281716e-01  -1.4733108e-01   1.1593022e-02   1.6356907e-01   1.3707488e-01  -1.7375292e-01  -3.4647111e-01   2.9301363e-01   1.8526897e-01   3.7050232e-01   1.2807223e-01   5.6839259e-02   2.9012451e-02   2.6074723e-01   1.5448867e-01   3.2108501e-01   8.9267670e-02  -6.4334899e-02  -3.4454411e-02  -4.4533877e-02  -3.1331806e-02  -3.8314613e-01  -4.0955802e-01   2.2483270e-01   1.1439077e-01  -5.1363097e-02  -1.6432655e-01  -3.1148728e-01  -4.2219095e-01   3.4453878e-01   5.0041247e-01   1.0000000e+00   8.3296572e-01  -1.0329063e-02   1.2619947e-01  -5.2794883e-02  -7.5625875e-02  -3.5920489e-01  -5.4574086e-01  -2.2072318e-01  -2.9539549e-01  -2.4396722e-01  -1.4851458e-01  -3.2999469e-01  -4.6705334e-01  -4.9360035e-01  -3.9003314e-01  -4.1287757e-01  -3.5022212e-01  -8.8379535e-02  -2.6516781e-03  -2.8141253e-03   9.0261890e-02  -1.3199490e-01  -4.9811490e-02  -1.3958166e-01   6.9233327e-02  -5.9472007e-02  -5.4745334e-02  -2.7434939e-01  -2.9444010e-01  -1.3716154e-01  -1.0094692e-01  -3.5941725e-01  -2.3972915e-01  -6.2070432e-02   1.5159016e-01   6.1372783e-02   3.6502033e-02   4.8085350e-02   1.4322800e-01   1.4698422e-01   2.1221466e-01  -2.3016375e-01  -1.6574925e-01   4.9971235e-02  -3.2174848e-01  -2.4309134e-01   2.2624742e-02   4.6035301e-03   8.2206596e-02
  -5.3133237e-01  -4.5915360e-01  -3.6831674e-02   3.5623046e-01   2.7362783e-01   2.0516663e-01   1.7981909e-01   3.0202115e-01  -4.8503096e-02  -1.0992723e-01  -5.0019353e-01  -3.9687295e-01  -4.3115304e-01  -3.4606747e-01  -5.8792647e-01  -5.0888706e-01  -4.3387733e-01  -3.9604887e-01   1.6734246e-01   9.5058550e-02   1.4475814e-01   2.0021436e-01  -3.4388571e-02   2.0443955e-01   4.7585472e-01   5.1865070e-01   3.3378587e-01   2.7665432e-01  -4.6814833e-01  -5.0455331e-01   8.2724432e-02   6.1293431e-02  -1.2331854e-01  -9.6625489e-02   3.1925565e-01   4.2691244e-01  -1.1335628e-01   8.9132533e-02   1.9830991e-01   1.7902748e-01  -1.2274899e-01  -2.9148246e-01   4.0832484e-01   2.4731000e-01   4.8931873e-01   3.4416646e-01   1.8073488e-01   1.0969506e-01   1.5515063e-01   2.5709007e-01   2.8015750e-01   2.8428858e-01   8.1734652e-02   7.4635123e-02   4.2971114e-02   1.1964716e-01  -3.2533556e-01  -3.5591329e-01  -1.7654978e-02   1.0842473e-01  -3.3752008e-01  -2.3805667e-01  -3.0492148e-01  -3.2004291e-01   6.5749678e-02   3.9350479e-01   8.3296572e-01   1.0000000e+00  -1.7453851e-01   1.4755320e-01  -2.2529234e-02  -9.5237744e-02  -4.1556081e-01  -5.2452566e-01  -2.5113603e-01  -2.2494787e-01  -3.5512104e-01  -9.9953846e-02  -2.7018686e-01  -5.4263480e-01  -5.1942060e-01  -5.5886683e-01  -4.1005474e-01  -2.2518184e-01  -2.8677795e-01  -2.5781627e-03  -9.1483072e-02   1.0818885e-01  -3.1414845e-01  -1.0572136e-01   1.3492935e-01   1.3035376e-01  -3.8125248e-03  -4.8972695e-02  -2.6542136e-01  -3.0127592e-01  -8.3144755e-02  -1.0395927e-01  -1.1555979e-01  -1.8503060e-01   1.4716450e-01   2.3933791e-01   2.4877009e-01   1.2712295e-01   1.1505932e-01   2.4629056e-01   2.8056731e-01   2.3436586e-01  -2.2136149e-01  -1.8205304e-01   8.9151646e-02  -2.2828641e-01  -1.1742089e-01   8.8975906e-02   1.1090844e-03   3.8869111e-02
   2.5502634e-01   1.3348177e-02  -9.1903629e-02  -6.9662597e-02  -2.6482021e-01  -7.3254327e-02  -1.4851955e-01  -1.7062116e-01   1.6766248e-04   3.6516168e-02   3.1984188e-01   6.8549897e-02   7.5423702e-02   1.5834987e-01   1.5407206e-01   1.7892474e-01   2.0097035e-01   6.0937841e-02   1.5159355e-01   2.9567454e-01  -2.9517015e-01  -2.2108054e-01   1.1899085e-01   1.3748103e-01  -2.9838461e-02  -8.2024355e-02  -1.0248582e-01  -4.4893972e-02   5.6072271e-02   1.3835486e-01  -1.2985272e-01  -8.9901665e-02   2.3696224e-01   6.5397332e-02   8.2095161e-02   1.0708109e-01   3.5196691e-01   3.2717840e-01   1.5943153e-01   2.4839478e-01   2.5632021e-01   3.1950542e-01  -1.9090007e-01  -4.4259835e-02  -2.2306056e-01  -1.9936710e-01  -2.2176833e-01  -1.8489852e-01  -2.0882740e-01  -1.6198109e-01  -2.0785790e-02  -2.1765991e-01  -9.9314442e-02  -7.1970298e-02  -4.7547174e-02  -7.2805633e-02   3.3666355e-01   5.3143924e-02   9.2523196e-02  -1.2585008e-01   1.4466423e-01   5.4303468e-02   2.5693964e-01   6.5045472e-02   1.7560108e-01   5.9724211e-02  -1.0329063e-02  -1.7453851e-01   1.0000000e+00   6.5916984e-01  -4.3136070e-02   9.4454347e-02   1.6573525e-01   2.6787380e-01   1.2825764e-01   1.7337583e-01   5.4387206e-01   3.0844378e-01   8.0332859e-02   1.1117552e-01   3.1036987e-01   3.0307047e-01   3.2372588e-01   3.0038227e-01   4.4731899e-01   3.8061933e-01   3.3239181e-01   2.2674036e-01   2.1587990e-01   1.9405198e-01  -3.0016806e-01  -3.0290481e-01  -2.4526157e-01  -6.2656006e-02  -1.3044033e-01  -6.6829793e-02  -1.6644741e-01  -1.7184573e-01  -1.2406320e-01   1.1276279e-02  -1.3783470e-01  -1.3086551e-01  -2.3989226e-01  -1.2697061e-01  -1.1915881e-01  -1.0661903e-01  -1.5935066e-01   3.9583182e-02  -9.0940845e-02  -2.3363669e-01  -1.2386937e-01  -2.1356396e-01  -1.3283101e-01  -1.8698002e-01   1.0238427e-02   1.3929988e-01
  -1.2370549e-01  -8.5702669e-02  -2.4094779e-01  -5.8501778e-02  -1.8747715e-01   1.8559125e-01  -1.2780503e-01   3.5285104e-02  -4.2696041e-02   9.3547636e-02   2.4346560e-01   5.7251629e-02   3.6084524e-02  -1.8797867e-02   2.0899709e-02  -2.4926579e-02   2.0288800e-01   9.6837233e-02   1.1138579e-01   2.6618809e-01  -1.6597296e-01   9.6654470e-04  -1.8682874e-01  -5.5176686e-02  -3.5943063e-02  -5.2324299e-02  -8.8673727e-02   9.7609567e-02  -1.1858560e-01  -1.4169018e-02  -3.0902445e-01  -1.9844994e-01   1.8593327e-01   8.7027583e-02  -7.3647993e-02   5.2208477e-03   2.6064895e-01   2.6639479e-01   3.6438457e-02   1.7084058e-01   1.8147397e-01   1.5976996e-01  -1.5157072e-01  -1.1104156e-01  -1.6219838e-01  -6.3480102e-02  -2.7215399e-01  -2.5125005e-01  -5.5967781e-02   9.9996795e-02   7.0714417e-02   8.4581157e-02  -6.6439765e-02   3.1340767e-02  -9.7307021e-02  -1.6786442e-01   2.0460162e-01   1.8662587e-01   1.0193438e-01   1.1973012e-01   7.9298260e-02   1.3732026e-01   2.8295972e-01   1.7470605e-01  -2.2191252e-02  -4.1697320e-02   1.2619947e-01   1.4755320e-01   6.5916984e-01   1.0000000e+00  -4.0532358e-02   1.2357801e-01  -2.8455125e-02   1.2236698e-01  -6.7444085e-02   8.6111210e-02   2.9032198e-01   2.8942625e-01   3.1545984e-02  -5.6623243e-02   2.4281555e-01   1.3586942e-01   6.2158175e-02   6.2936143e-02   2.0288241e-01   4.8404464e-02   6.6441667e-02   4.9908424e-02   9.0940922e-02   9.7254331e-02  -1.2161826e-01  -1.1671101e-01  -1.3360027e-01  -3.9276041e-02  -3.1428117e-01  -2.6909971e-01  -3.8720597e-01  -4.3184195e-01  -4.6814395e-02  -1.5791622e-01  -3.8271985e-02   6.4413289e-02  -5.2134036e-02  -1.0623256e-01  -8.4249515e-02   2.4989651e-02   2.4472568e-02   1.0519308e-01  -1.8132716e-01  -4.7570797e-01  -2.4009832e-01  -3.1525523e-01  -1.5370766e-01  -2.2480605e-01  -7.4597900e-02   6.4213503e-02
  -7.4363721e-02   1.4839873e-01   1.6949807e-01  -2.6329086e-02   1.5086412e-01   4.9298703e-02   7.9482747e-02  -8.5500386e-02   9.7819236e-02  -2.4578609e-02  -1.2862724e-01  -2.2301779e-01  -1.9346556e-01  -2.0058069e-01  -1.0583866e-01  -5.5164711e-02  -1.2451471e-01  -1.2742098e-01   1.6924432e-01   1.5342824e-01   2.4927263e-01   2.7698329e-01   1.0111070e-01   4.8555673e-02   6.5737807e-02   1.1652371e-01   1.6198037e-01   7.6785302e-02  -9.2845553e-02  -7.9832317e-02   2.6235034e-01   2.4304463e-01  -2.4996746e-02   2.6303006e-02   4.1819895e-02   2.7005390e-02  -5.2745938e-02  -3.4632570e-02  -7.5160952e-02  -6.1031011e-02   4.5243870e-02  -1.0132364e-01   1.5295638e-01   8.7148966e-03  -2.6609170e-02  -5.6937429e-02   5.1902798e-02   1.4903896e-02  -7.5920573e-02  -1.2805978e-01  -1.6180374e-01  -1.2784417e-01   9.2382952e-02   1.5565394e-01  -9.4708057e-02  -8.8328805e-02  -5.0696630e-02   2.1499507e-02  -9.8078720e-02  -9.3451893e-02  -9.8299595e-02  -1.0403353e-01  -1.9721753e-01  -9.8620606e-02  -9.4115888e-02  -9.7951839e-02  -5.2794883e-02  -2.2529234e-02  -4.3136070e-02  -4.0532358e-02   1.0000000e+00   7.1026640e-01  -1.0036915e-02  -1.9147785e-02   1.1497016e-01   2.1635802e-03  -3.8965811e-02   1.0604995e-01  -5.3028453e-02  -7.0321875e-02  -1.0884185e-01  -1.2127348e-01  -3.8087046e-02   1.8920621e-02  -1.3032855e-01   1.3781857e-03  -1.1097843e-01  -3.4290851e-02  -9.2843754e-02  -6.3052171e-02   1.0018878e-01   1.2365879e-01  -9.9444723e-02  -8.4089812e-02  -2.6531548e-02  -4.6236830e-02   5.2503288e-03  -3.2494816e-02   1.2401863e-02  -1.8541872e-03  -1.3067725e-01  -1.0290070e-01  -4.6498811e-02  -9.1753386e-02   1.2836367e-01   1.0777352e-01   9.3483939e-02   7.5081918e-02   8.7691343e-03  -1.2883738e-02  -1.8593748e-02   4.1023083e-02   6.6087277e-04   3.0835598e-02   2.2485976e-02   1.4815539e-01
  -3.1804174e-02   1.6181595e-01   2.7285888e-01   3.1855020e-02   1.0084316e-01   6.0367737e-02   5.2883548e-02  -1.3582963e-01   1.1241977e-01   1.0753925e-01  -6.6762159e-03  -1.5546818e-01  -1.5039458e-01  -1.5822023e-01   9.3228509e-03   1.3326086e-02  -1.4359064e-01  -1.2069097e-01   2.2936314e-01   1.6930044e-01  -1.1786018e-02   1.3943550e-01   2.3382126e-01   1.9796769e-01   6.4726854e-02   8.7230222e-02   8.3201576e-02  -4.8062082e-03  -1.3935925e-01  -1.3270859e-01   2.1774253e-01   2.6058438e-01  -1.2887656e-01  -3.5804923e-02   2.0204426e-01   1.3474990e-01   9.6216763e-02   1.2560476e-01   5.9360749e-02   1.7413989e-01   5.5043371e-02  -4.3900136e-02  -9.1790109e-03  -1.4949059e-01  -2.1851205e-01  -2.1917173e-01  -4.0934676e-02  -4.5589756e-02  -2.5127630e-01  -2.5641463e-01  -1.7591773e-01  -3.1992351e-01   5.9270353e-03   1.3860594e-01  -1.1864536e-01  -6.6335690e-02  -6.2921319e-02  -3.5477778e-02  -9.2841123e-02  -8.4375919e-02  -8.2365919e-02  -1.0358478e-01  -2.4383297e-01  -2.2144421e-01   6.9010597e-02  -3.3698132e-02  -7.5625875e-02  -9.5237744e-02   9.4454347e-02   1.2357801e-01   7.1026640e-01   1.0000000e+00   4.5047817e-02   1.3667127e-01   2.6938361e-01   2.4930426e-01   7.7860476e-02   1.0749979e-01  -8.6945621e-02  -2.5957207e-02  -9.3923729e-02  -9.8480995e-02   3.9220872e-02   6.8184987e-02   1.7790915e-03   5.1917463e-02   6.8208806e-02   1.2797717e-01   6.3302176e-02   1.4862080e-01   1.3772866e-01   1.2654119e-01  -3.8553717e-02  -4.5693513e-02   7.4521942e-02  -3.1976572e-02   8.0144216e-02  -1.0897058e-04  -1.6921543e-01  -1.1616234e-01  -1.6890321e-01  -6.9846603e-02  -1.5798101e-01  -1.4339512e-01  -2.7252507e-02   2.0441115e-02  -3.7484857e-02  -5.9735233e-02  -1.1010712e-01   9.5004473e-03   9.1859468e-02  -8.5712584e-02  -9.2190579e-02  -6.3515040e-02  -1.0199238e-01  -2.1547780e-02
   5.2979028e-01   2.9957734e-01  -4.8625290e-03  -2.2200028e-01  -3.3557925e-01  -9.2060205e-02   1.0271268e-01   1.7321392e-02  -1.7049881e-01  -8.6670271e-02   3.8548943e-01   2.9106551e-01   3.6553680e-01   2.7358948e-01   2.5425515e-01   2.1510200e-01   4.3545551e-01   3.4128868e-01   3.5521494e-01   3.7727752e-01  -4.1109635e-02   4.5502398e-02  -7.1581221e-02  -2.2944319e-01  -4.0844259e-01  -3.3294471e-01  -2.5531259e-01  -1.0941486e-01   6.0543173e-01   4.6892230e-01   3.6422135e-02   1.2779133e-01   4.4667033e-01   2.8517041e-01  -2.9885274e-01  -2.8556646e-01   4.7982136e-03  -6.5521222e-02   9.5734906e-02   1.7985693e-01   1.5691079e-01   4.5702802e-01  -2.9877677e-02   3.4066387e-02  -7.2474816e-02   6.7557116e-02   1.2042610e-01   2.0216745e-01  -7.4707993e-02  -1.8193800e-01  -6.7977973e-02  -1.3686432e-01   1.3388336e-01   2.5302903e-02   2.5546309e-01   1.6474087e-01   2.8359059e-01   1.9657622e-01  -2.1235388e-02  -3.2993059e-01   2.2942948e-01   1.7912402e-02   5.2806396e-01   3.0571849e-01   1.6987752e-02  -3.3749975e-01  -3.5920489e-01  -4.1556081e-01   1.6573525e-01  -2.8455125e-02  -1.0036915e-02   4.5047817e-02   1.0000000e+00   7.4070986e-01   7.0295274e-01   6.0008067e-01   3.8360224e-01   1.5033869e-01   2.0153661e-01   4.5991315e-01   5.0007379e-01   4.1003424e-01   4.1573486e-01   4.2317744e-01   2.6734930e-01   2.1914433e-01   2.3672685e-01   2.2926883e-01   8.9822000e-02  -6.6977392e-02  -1.7781232e-01  -2.2683968e-01  -1.0169189e-01   6.4031381e-02   2.2753335e-03  -3.5804365e-02  -9.6768045e-03   4.7612090e-02   4.3779939e-02   2.9047967e-02  -1.8981511e-02   1.5631394e-01  -8.1925399e-02   9.4182290e-02  -1.0744010e-01  -8.3959427e-02  -1.3897530e-01  -1.1587198e-01  -2.3609686e-01   3.0043391e-02   9.4817657e-02  -7.6217462e-03   1.4661046e-01   6.1848821e-02   5.0619198e-02  -2.5088915e-02
   4.8949419e-01   3.7537285e-01  -1.8680184e-01  -3.4730051e-01  -3.3245819e-01  -3.9706330e-02  -1.5066352e-01  -4.3367522e-02  -1.8667713e-01   6.1298879e-02   4.0906557e-01   4.3314518e-01   3.1372861e-01   3.2090881e-01   3.9079813e-01   4.6528546e-01   5.0426166e-01   4.2258404e-01   6.6516407e-02   2.5182935e-01  -4.8131953e-02   3.0822692e-02  -1.4843752e-01  -2.1471954e-01  -4.5665136e-01  -3.7493896e-01  -2.6389946e-01  -1.6233474e-01   5.5130867e-01   6.7445340e-01  -9.3162103e-02   5.3298992e-02   3.1817293e-01   2.2120412e-01  -3.1154616e-01  -2.3556115e-01   3.5589203e-01   2.0755087e-01   1.8644831e-01   2.0706482e-01   4.7321256e-01   6.3259439e-01  -1.6058344e-01  -3.3076297e-02  -2.3088884e-01  -4.9131242e-03  -8.8845871e-04  -1.7282949e-02  -4.4424398e-02  -8.3305187e-02  -4.5337650e-02  -1.1083136e-01   2.1364028e-01   2.8772141e-02   2.6028894e-01   5.2902506e-02   3.6939530e-01   3.4790045e-01   3.9693435e-02  -8.4407113e-02   2.5907764e-01   2.2914074e-01   5.0483369e-01   4.5112878e-01  -2.0331672e-01  -4.7436546e-01  -5.4574086e-01  -5.2452566e-01   2.6787380e-01   1.2236698e-01  -1.9147785e-02   1.3667127e-01   7.4070986e-01   1.0000000e+00   5.2283139e-01   6.3050767e-01   6.2053583e-01   4.7830721e-01   3.7194413e-01   5.0323846e-01   5.9157753e-01   5.1308270e-01   5.2686948e-01   5.3571193e-01   3.2539105e-01   1.7693674e-01   1.6825903e-01   3.0755088e-02   2.3858895e-01  -4.8011443e-02  -1.5313587e-02  -3.2053392e-01  -1.5104519e-02   4.0509249e-02   2.7394611e-02  -4.8098538e-03  -6.7032835e-02  -1.3078632e-01   2.6228172e-01   1.7246280e-01   1.1051992e-01   9.5979369e-02   1.0003303e-01   2.1567386e-01   1.0389976e-01   7.9637842e-02  -1.2625714e-02   3.9705489e-02  -1.6426231e-02  -1.3541950e-01  -6.8526391e-02   4.7814069e-02   2.9353411e-01   1.9102464e-01   2.9670673e-01   1.8634831e-01
   3.4796360e-01   1.2982151e-01   1.6740183e-01   3.2364333e-02  -1.7877804e-01  -1.4968395e-01   8.3914712e-02  -2.2346763e-02  -4.9852488e-02   1.3973466e-02   2.1339813e-01   4.7296843e-02   5.0576886e-02   1.4734162e-01   9.7590946e-02   1.3525204e-01   1.1815093e-01   7.9842808e-02   3.6121423e-01   3.7676149e-01  -3.4751622e-01  -1.4670280e-01   2.1787664e-01   1.6138670e-01  -1.2945605e-01  -8.3422904e-02  -1.7280752e-01  -1.6972180e-01   3.0351424e-01   1.0411688e-01   1.9310539e-01   3.4075102e-01   5.9804790e-02  -5.2986754e-02   5.0350560e-02   4.9087065e-02   9.8421192e-02   7.1435317e-02   9.7388049e-02   3.7504168e-01   8.8301776e-02   3.1090580e-01   1.0019759e-01   8.6917786e-02  -1.2105426e-01  -3.4431026e-02   2.1347808e-01   2.5281706e-01  -2.0496334e-01  -2.2543311e-01  -4.8391277e-02  -2.8845699e-01   9.3470079e-02   7.3920566e-03   1.6670433e-01   1.3294627e-01   9.7108739e-02  -1.4997452e-01  -2.1992117e-01  -4.2812707e-01  -8.6307158e-02  -1.9713764e-01   1.7707250e-01  -9.4271079e-02   1.9354051e-01   3.1920642e-02  -2.2072318e-01  -2.5113603e-01   1.2825764e-01  -6.7444085e-02   1.1497016e-01   2.6938361e-01   7.0295274e-01   5.2283139e-01   1.0000000e+00   7.5358483e-01   3.1730377e-01   7.5014961e-02  -6.2448184e-02   1.9526610e-01   1.6078188e-01   6.3270348e-02   3.7759562e-01   3.6368872e-01   2.2903915e-01   3.2961326e-01   3.6169837e-01   3.1204766e-01   4.7094871e-02   1.4968272e-02  -5.7350120e-02  -2.1083877e-01   4.1868006e-02   1.8701968e-03  -1.3883038e-01  -2.5474020e-01   1.0681006e-02  -5.8786088e-02  -2.0470158e-01  -1.9766112e-01  -1.0503260e-01   1.7067894e-02  -1.3126589e-01  -3.0863150e-02  -2.5365160e-01  -1.6251399e-01  -1.9310648e-01  -2.5033445e-01  -4.6957607e-01  -5.1974922e-03   3.2439524e-01  -2.0590101e-01   1.8228040e-02   4.5743376e-02  -7.9776825e-02  -1.6502314e-01
   3.1236068e-01   1.4787083e-01   8.4761900e-02   5.9979562e-02  -1.1732370e-01  -2.1043146e-03   1.2370657e-01   1.3436464e-01  -2.7717847e-02   2.1771646e-01   2.0420286e-01   8.8808010e-02   2.7995375e-02   1.5785632e-01   1.8925688e-01   2.1169466e-01   1.3935446e-01   2.4724601e-01   2.9905405e-01   3.8803822e-01  -3.4132666e-01  -1.5730052e-01   2.2958686e-01   1.5627691e-01  -2.1736683e-01  -1.8623829e-01  -1.6977057e-01  -1.9621831e-01   2.9882030e-01   1.7597027e-01   2.1907676e-01   3.6715624e-01  -9.6002733e-03  -7.0705249e-03   7.1733267e-03   1.3977797e-02   1.0171136e-01   1.8533875e-01   5.2213680e-02   3.4543086e-01   1.3616668e-01   5.1944955e-01   7.9484530e-03   2.4974934e-02  -1.7976170e-01  -6.3653783e-02   1.2556315e-01   1.5093009e-01  -3.8004422e-01  -3.0040821e-01  -1.4895281e-01  -2.3983320e-01   1.3341760e-01   3.9898013e-02   1.4330183e-01   1.2326577e-01   1.1981743e-01  -2.8982472e-02  -3.4916524e-01  -3.8850283e-01  -1.1598585e-01  -1.1829000e-01   1.6436034e-01  -3.4060004e-03   1.4660657e-01  -1.1414660e-02  -2.9539549e-01  -2.2494787e-01   1.7337583e-01   8.6111210e-02   2.1635802e-03   2.4930426e-01   6.0008067e-01   6.3050767e-01   7.5358483e-01   1.0000000e+00   3.9330153e-01   1.9111893e-01   1.1406680e-01   2.2036036e-01   2.1791438e-01   1.2603318e-01   4.1512937e-01   4.6544316e-01   2.9997229e-01   3.6107678e-01   3.3706041e-01   2.6857167e-01   6.8994380e-02   7.0666597e-02   2.7911753e-02  -2.0368359e-01   3.7629515e-03   1.9806109e-02   3.8286900e-02  -7.4493465e-02   8.3018419e-02  -5.7734321e-03  -3.7723039e-02  -1.7495094e-01   4.6606776e-02  -8.4134797e-03  -1.9935861e-02  -4.7002184e-02  -3.1238055e-01  -2.7068683e-01  -2.7971049e-01  -3.3255775e-01  -2.7530243e-01   5.5557601e-02   2.4010494e-01  -1.2078681e-01  -6.1622223e-02  -4.5988829e-02  -1.9338541e-01  -2.4273143e-01
   3.5766210e-01   1.4028649e-01  -5.0589099e-04  -2.4156801e-02  -3.1296575e-01  -1.7672131e-01  -8.8805986e-02  -5.0098250e-02   4.6099472e-02   1.9680612e-01   4.4160307e-01   1.8080983e-01   2.1497405e-01   1.8614650e-01   3.9277174e-01   3.5525153e-01   3.3415977e-01   1.1113424e-01   1.0008309e-01   1.4671776e-01  -3.1876964e-01  -3.1514405e-01   1.4762682e-01   9.4959621e-02  -2.0802691e-01  -1.8136211e-01  -2.7753014e-01  -3.4352284e-01   2.8952425e-01   3.6681266e-01  -7.6877605e-02   4.9764749e-02   1.5801609e-01   7.8160623e-02   9.9870198e-02   2.4478570e-01   6.1869079e-01   4.3239013e-01   2.5242287e-01   2.2282451e-01   5.2475015e-01   5.3042414e-01   2.2120475e-02   1.5248843e-01  -1.3074418e-01  -8.6308592e-02   1.0857288e-01   5.8175048e-02  -7.7208619e-02  -1.4339512e-01   5.9049045e-02  -1.7594013e-01   1.6916404e-02  -3.2846503e-02   1.9528903e-01  -2.6651679e-02   2.2459902e-01   6.4987567e-02  -6.4442409e-02  -2.1291369e-01   1.7223135e-01   7.7956463e-02   2.5412714e-01   1.3780622e-01   5.3774427e-02  -9.8959746e-02  -2.4396722e-01  -3.5512104e-01   5.4387206e-01   2.9032198e-01  -3.8965811e-02   7.7860476e-02   3.8360224e-01   6.2053583e-01   3.1730377e-01   3.9330153e-01   1.0000000e+00   7.9194886e-01   3.0169651e-01   3.4700495e-01   4.7736921e-01   4.7462527e-01   5.5413461e-01   4.4773336e-01   5.4130036e-01   3.6476276e-01   3.3975705e-01  -4.3098381e-02   2.9122348e-01   1.7271100e-03   1.7907324e-02  -3.4721085e-01   3.4943257e-02  -1.6754063e-02  -1.1915855e-01  -1.3680098e-01  -7.1991562e-02  -2.1517238e-01   1.5870577e-01   1.7107603e-01   5.1991326e-02  -3.6548335e-02   8.4380495e-02   1.4300410e-01   9.1041989e-02   4.4603317e-02   3.3932465e-02   1.8214625e-01  -6.7067742e-02  -2.1031060e-01   5.2365414e-02   3.7136081e-03   3.3183588e-01   2.3351032e-01   2.8613942e-01   2.2353299e-01
   7.8552601e-03   4.4002816e-02  -2.1361282e-01  -8.9925626e-02  -2.6276701e-01  -1.9946926e-01  -1.6697708e-01   1.0699456e-02  -6.2074151e-02   1.0514533e-01   1.8647247e-01   1.0052659e-01  -2.3664342e-02   7.2532578e-03   1.8598442e-01   2.2011841e-01   1.5672813e-01  -2.6167094e-02   2.3137315e-02   1.5994465e-01  -2.2227899e-01  -2.4445883e-01   8.5513181e-03   4.6890643e-02  -2.1944148e-01  -1.5578322e-01  -2.3485287e-01  -3.6784989e-01   1.4889859e-01   2.6735796e-01  -2.5570546e-02   8.6231994e-02   6.1050851e-02   6.2485083e-02   9.7898556e-02   3.1096593e-01   6.1721801e-01   4.6522162e-01   2.3693631e-01   9.3123268e-02   6.0140101e-01   3.8747731e-01   1.9692262e-01   1.9950981e-01  -8.1905407e-03   4.8935721e-02   1.2512933e-01  -2.9177521e-02  -4.2885219e-02  -4.7077237e-02   8.3078607e-02  -6.9223424e-02   1.2286129e-01   1.7850595e-02   1.1543162e-01  -1.2116111e-01   4.2179903e-02   5.7415465e-02  -9.4766815e-02  -1.1158765e-01   3.2668264e-02   1.3628271e-01   1.3318446e-01   1.8501338e-01  -1.3505289e-01  -1.6253134e-01  -1.4851458e-01  -9.9953846e-02   3.0844378e-01   2.8942625e-01   1.0604995e-01   1.0749979e-01   1.5033869e-01   4.7830721e-01   7.5014961e-02   1.9111893e-01   7.9194886e-01   1.0000000e+00   2.5744975e-01   1.2865454e-01   2.9761681e-01   2.5093085e-01   4.4294307e-01   3.7557280e-01   2.6989476e-01   2.0086712e-01   6.1304553e-02  -2.5183823e-01   9.0993501e-02  -2.3654535e-01   3.2314422e-01  -2.0664759e-01   1.6784237e-01  -6.2194060e-03  -2.5216908e-01  -2.6440693e-01  -2.1985182e-01  -3.8614381e-01   3.3443145e-01   2.0383492e-01   1.8316122e-01   8.6458430e-02   3.5446953e-01   3.4181521e-01   3.2888953e-01   3.0984145e-01   3.6440164e-01   4.4583677e-01   2.6870069e-02  -4.1011293e-01  -7.1854923e-02   5.9106765e-02   5.1032914e-01   4.7502029e-01   4.8639196e-01   4.0207221e-01
   3.2303749e-01   3.9071462e-01  -1.5034958e-01  -5.6325623e-02  -2.7844791e-01  -1.3297130e-01  -1.4817944e-01   6.3838962e-02  -1.5043253e-01   6.6253676e-02   1.5907283e-01   2.7602860e-01   8.5281984e-02   2.7887509e-01   2.4023316e-01   2.8428252e-01   6.9418566e-01   5.1590713e-01  -2.7598886e-03   8.8335943e-03   1.0032960e-01  -5.8545494e-02  -4.1278108e-02  -1.9663744e-01  -2.1098989e-01  -2.3489231e-01  -8.8043692e-02  -1.3787143e-01   4.3088913e-01   5.5160394e-01   1.1624304e-02  -3.6001313e-02   3.2847191e-01   3.9748702e-01  -1.4783609e-01  -8.5320817e-02   2.2060601e-01   2.4186731e-01   1.2433989e-01   1.4309631e-01   2.4982471e-01   3.5855503e-01  -5.8207133e-02  -7.9559449e-03   2.1087694e-02   7.7032249e-02   7.1674455e-02   1.0210191e-01  -7.8210727e-02   2.0595893e-02  -6.7155672e-02   5.2836724e-02  -1.4393820e-03   7.3425667e-02   1.4054908e-01   1.3380301e-01   3.4487263e-01   2.1835826e-01  -1.2665415e-01  -6.6541115e-02   7.0635725e-02   2.0796288e-01   1.3556257e-01   2.0974848e-01  -1.2010685e-01  -1.7454308e-01  -3.2999469e-01  -2.7018686e-01   8.0332859e-02   3.1545984e-02  -5.3028453e-02  -8.6945621e-02   2.0153661e-01   3.7194413e-01  -6.2448184e-02   1.1406680e-01   3.0169651e-01   2.5744975e-01   1.0000000e+00   7.4561829e-01   7.4645159e-01   7.0347596e-01   3.1714017e-01   3.2967725e-01   2.2516391e-01   1.6505409e-01   1.0310016e-01  -1.6094815e-02   6.0268046e-02   2.0322638e-01   2.3804064e-01   1.5303774e-01   9.3935027e-02   2.7493018e-01   2.5454759e-01   3.0012945e-01   2.3684301e-01   1.6413678e-01   4.1262975e-01   3.8792069e-01   2.2608896e-01  -5.3397721e-03   7.0292689e-02   6.1597633e-02   2.2593710e-02  -8.7431627e-02  -1.1150587e-01  -1.6802206e-02   3.0788555e-01   1.6346770e-01   6.1586402e-02   3.3079455e-01   2.1311975e-01   1.1315174e-02   7.3645577e-02  -2.1563703e-03
   5.5012993e-01   4.5605557e-01   1.2964004e-01  -1.1915835e-03  -2.1817259e-01  -7.9853820e-02   4.9606380e-02   1.6810583e-02   6.8270241e-02   1.7668825e-01   4.7598897e-01   2.6290992e-01   3.2914575e-01   2.6180792e-01   4.3200276e-01   3.0876370e-01   7.7491682e-01   6.1591163e-01   9.7133466e-02  -4.2453623e-02  -9.7117388e-03  -4.7069011e-02  -6.9511231e-03  -2.6775315e-01  -3.0234787e-01  -3.0538761e-01  -1.9669347e-01  -1.3085527e-01   5.1367347e-01   5.7722450e-01  -1.8800652e-02  -8.1619536e-03   4.7830521e-01   5.0385527e-01  -1.5106722e-01  -1.8546205e-01   4.9936756e-02   7.6314995e-02  -7.9996019e-03   9.2186438e-02   9.6309532e-03   3.6108517e-01  -1.7445070e-01  -7.5484928e-02  -9.7994896e-02  -1.3953594e-02   6.4352690e-02   1.7632913e-01  -4.0030491e-02  -2.9748078e-02  -8.0786544e-02  -2.1480963e-02  -4.6755230e-02   7.9374925e-02   1.5120195e-01   7.9675453e-02   4.2423900e-01   3.1327002e-01  -6.1116200e-02  -9.4072568e-02   2.5197413e-01   2.8656809e-01   3.1684230e-01   1.9765378e-01   1.1356756e-01  -1.5568874e-01  -4.6705334e-01  -5.4263480e-01   1.1117552e-01  -5.6623243e-02  -7.0321875e-02  -2.5957207e-02   4.5991315e-01   5.0323846e-01   1.9526610e-01   2.2036036e-01   3.4700495e-01   1.2865454e-01   7.4561829e-01   1.0000000e+00   8.5429833e-01   8.5021468e-01   3.3374720e-01   2.8126586e-01   3.7043911e-01   1.2999925e-01   2.1048565e-01   8.0228266e-02   2.0531027e-01   2.0665498e-01   2.9123664e-03   8.6657805e-02   1.2195034e-01   3.5415511e-01   1.9598385e-01   2.0709031e-01   2.3577579e-01   1.7933409e-01   2.1195781e-01   2.3087224e-01   1.1406646e-01   2.3361376e-02  -9.6375196e-02  -9.0635188e-02  -1.6439081e-01  -2.6632660e-01  -2.6655159e-01  -1.6079424e-01   4.5700897e-02   1.8885390e-01   1.5619585e-01   1.8067836e-01   1.3409695e-01  -1.2028221e-01  -7.0908924e-02  -1.7074443e-01
   5.7473926e-01   4.5743453e-01  -1.5945141e-01  -2.2497266e-01  -4.4857549e-01  -1.7213288e-01  -1.6613388e-01  -7.8730121e-02  -1.0647447e-01   9.3805015e-02   5.4751384e-01   3.8565036e-01   3.7906866e-01   3.1062593e-01   4.4583341e-01   3.6477506e-01   8.9501227e-01   6.8169148e-01   6.3305700e-02   8.7979754e-02  -7.7982345e-02  -1.2645340e-01  -1.7998951e-01  -3.4958533e-01  -4.2302690e-01  -4.0848847e-01  -3.3588649e-01  -2.1470179e-01   5.6057096e-01   6.2884586e-01  -2.3203259e-01  -1.8307795e-01   4.8637306e-01   4.0607735e-01  -3.0357604e-01  -2.4970234e-01   2.4472308e-01   1.6734302e-01   3.5859061e-02   1.0066648e-01   2.4813935e-01   4.9774933e-01  -2.1401204e-01  -1.0879341e-01  -1.1412880e-01   2.0574007e-02  -4.5871589e-02   2.9523663e-02   1.5308691e-02   5.5140420e-02  -4.1126707e-02   8.1993848e-02  -6.7599224e-02   4.0164306e-02   1.3913350e-01   2.0199014e-02   6.1241776e-01   4.6366404e-01   2.3442838e-02  -5.7105857e-02   3.0222192e-01   2.7595905e-01   5.4302114e-01   4.2731383e-01  -5.6836124e-02  -3.3165918e-01  -4.9360035e-01  -5.1942060e-01   3.1036987e-01   2.4281555e-01  -1.0884185e-01  -9.3923729e-02   5.0007379e-01   5.9157753e-01   1.6078188e-01   2.1791438e-01   4.7736921e-01   2.9761681e-01   7.4645159e-01   8.5429833e-01   1.0000000e+00   9.0401110e-01   4.5814229e-01   3.8962711e-01   4.6368536e-01   2.2067981e-01   1.7218213e-01  -3.1837821e-02   2.4251402e-01   1.5394825e-01   1.9435954e-02  -2.7723830e-03   6.8282613e-02   2.5934311e-01   4.2352500e-02   1.0399843e-01  -1.9336321e-03  -6.4570811e-02   3.3977624e-01   3.2714409e-01   1.7735880e-01   1.9417499e-02  -1.1983675e-02   9.4062078e-03  -6.1047314e-02  -1.3353019e-01  -1.3711677e-01  -2.4058843e-02   7.6318649e-02  -5.8340444e-02  -8.3836901e-02   1.6471201e-01   2.4510954e-01  -3.0455486e-02   5.5381551e-02  -1.2632226e-02
   5.9637040e-01   3.7796452e-01   2.3456098e-02  -1.5159293e-01  -2.7995390e-01  -8.4191173e-02  -1.6208508e-02  -8.4322537e-02   1.1548245e-01   2.0013896e-01   6.3776228e-01   3.9027513e-01   5.3637252e-01   3.1325429e-01   5.9684224e-01   4.4696428e-01   7.9614395e-01   5.3302338e-01  -7.7183840e-02  -1.2201402e-01  -5.2119913e-03  -1.0779377e-01  -8.5226134e-02  -3.7204500e-01  -3.5234299e-01  -3.9595710e-01  -2.6525509e-01  -1.5495330e-01   4.9277933e-01   6.4097695e-01  -2.3086777e-01  -2.2527456e-01   5.0120438e-01   4.5095829e-01  -1.8711254e-01  -2.2085701e-01   1.7979894e-01   6.3843576e-02  -1.2333516e-02  -3.4736815e-02   1.9491800e-01   4.3642217e-01  -3.0150176e-01  -1.7215570e-01  -1.5212147e-01  -1.2435675e-01  -1.4084114e-01  -5.9528277e-02   6.6672363e-02  -2.6762807e-02  -7.9377943e-02  -2.0398467e-02  -1.8495007e-01  -8.4574454e-02   6.3422796e-02  -1.0098402e-01   4.5490884e-01   4.0942423e-01   1.5358511e-01  -7.9899184e-03   4.8973475e-01   3.6761713e-01   4.8322736e-01   3.8184606e-01   8.3824495e-02  -2.6487656e-01  -3.9003314e-01  -5.5886683e-01   3.0307047e-01   1.3586942e-01  -1.2127348e-01  -9.8480995e-02   4.1003424e-01   5.1308270e-01   6.3270348e-02   1.2603318e-01   4.7462527e-01   2.5093085e-01   7.0347596e-01   8.5021468e-01   9.0401110e-01   1.0000000e+00   3.5273309e-01   2.6689031e-01   5.2603197e-01   2.2343926e-01   1.4951783e-01  -8.6905914e-02   3.4804542e-01   1.8244479e-01  -9.3858070e-02   1.0954183e-02   3.7920963e-04   2.0091689e-01   1.3522609e-01   2.1588409e-01   3.1431397e-02   3.9277723e-02   2.4787399e-01   3.1027062e-01   6.0343159e-02  -6.1950474e-02  -1.2141043e-01  -3.4966926e-02  -5.8999464e-02  -1.9270905e-01  -2.0944888e-01  -3.4918272e-02   1.8648597e-01   6.8693034e-02  -1.2990126e-01   1.6481703e-01   1.4835624e-01  -7.7986630e-02   5.2794343e-02  -4.9182613e-03
   4.9577809e-01   4.1918155e-01  -1.5402475e-01  -2.5452970e-01  -4.7251433e-01  -5.0657050e-01  -2.9491667e-01  -3.8584671e-01  -3.0908413e-01  -1.4745728e-01   3.2375128e-01   7.5193784e-02   9.1990356e-02   1.3871126e-01   3.4571703e-01   3.4888143e-01   3.6834428e-01   3.8307616e-01   1.9889317e-01   3.8527263e-01  -3.7918576e-01  -3.7161300e-01   3.4596487e-01   2.4218032e-01  -1.4929952e-01  -1.7819148e-01  -2.5344960e-01  -3.7817128e-01   5.5655591e-01   4.0806226e-01   1.9324301e-01   1.5602098e-01  -9.1843791e-02  -1.3730041e-01   5.4354940e-02   1.3765707e-01   5.1942515e-01   4.2888062e-01   2.8296237e-01   3.2094379e-01   5.0724512e-01   6.4819010e-01   6.1643158e-02   1.0816454e-01  -5.2490340e-02  -8.5864261e-03   1.9033249e-01   1.2046440e-01  -2.3005735e-01  -2.9915117e-01  -1.0570552e-02  -2.0234965e-01   9.6339237e-02   8.3192907e-02   2.5385311e-01   2.4182779e-01   3.4887095e-01   2.0264030e-01  -2.5338909e-01  -3.5262352e-01  -8.4128550e-02  -2.2734723e-01   2.5452515e-01   1.0914466e-01   2.3484916e-02  -2.4753034e-01  -4.1287757e-01  -4.1005474e-01   3.2372588e-01   6.2158175e-02  -3.8087046e-02   3.9220872e-02   4.1573486e-01   5.2686948e-01   3.7759562e-01   4.1512937e-01   5.5413461e-01   4.4294307e-01   3.1714017e-01   3.3374720e-01   4.5814229e-01   3.5273309e-01   1.0000000e+00   7.7842228e-01   6.2017515e-01   5.3731232e-01   5.8330326e-01   2.7727998e-01   3.6131777e-01   1.2582524e-01   1.1266695e-01  -3.1422289e-01   8.1794166e-03  -7.9916991e-02   2.2362851e-01   2.2107212e-01   1.8641951e-01   9.0822088e-02   3.4093792e-01   3.5610114e-01   1.1483038e-01  -8.2493833e-02   1.4365093e-02   3.8860855e-02  -7.3655768e-02  -1.4091756e-01  -2.0008576e-01  -1.3756627e-01   9.9378037e-02   3.7024570e-02   1.2697697e-01   3.0175484e-01   3.5339795e-01   3.1069512e-01   1.8773489e-01   5.0361534e-02
   3.7363630e-01   3.3203764e-01  -3.2965825e-01  -2.6228431e-01  -5.9560792e-01  -4.7873708e-01  -2.7199542e-01  -1.9929551e-01  -4.9608597e-01  -1.8379366e-01   8.9196795e-02   4.1184507e-02  -1.1340123e-01   7.9203540e-02   6.8447829e-02   2.8109847e-01   3.9122307e-01   4.7008435e-01   2.8906317e-01   5.8653610e-01  -3.6380051e-01  -3.6096653e-01   2.2210541e-01   2.2514185e-01  -2.3370041e-01  -2.0608047e-01  -3.4457703e-01  -4.4464472e-01   6.2298775e-01   5.2502422e-01   3.7223379e-01   3.2309584e-01  -1.1486444e-02  -5.4520429e-02  -5.6118464e-02   5.1603318e-02   3.8080817e-01   3.9232643e-01   1.9815616e-01   2.8975649e-01   4.2977119e-01   6.1901075e-01   7.3389200e-02   5.4809360e-02   8.5913467e-02   1.7713781e-01   1.7430971e-01   1.2690007e-01  -2.8167149e-01  -2.5969223e-01  -6.5052746e-02  -1.3659262e-01   2.0024393e-01   1.7632925e-01   2.7632488e-01   2.8536753e-01   4.2965371e-01   2.7103039e-01  -3.1450005e-01  -4.0659122e-01  -2.3096804e-01  -2.9591637e-01   3.5316806e-01   2.1904114e-01  -1.2456691e-01  -3.3423935e-01  -3.5022212e-01  -2.2518184e-01   3.0038227e-01   6.2936143e-02   1.8920621e-02   6.8184987e-02   4.2317744e-01   5.3571193e-01   3.6368872e-01   4.6544316e-01   4.4773336e-01   3.7557280e-01   3.2967725e-01   2.8126586e-01   3.8962711e-01   2.6689031e-01   7.7842228e-01   1.0000000e+00   3.7889119e-01   5.3489902e-01   4.8036969e-01   4.4258991e-01   1.3404265e-01   1.2651066e-01   2.1127752e-01  -2.7111604e-01  -3.2503601e-02  -9.3322023e-02   1.8571853e-01   1.9743160e-01   1.2612687e-01   8.6689975e-02   4.0768099e-01   3.3020398e-01   2.8758406e-01  -7.9858497e-03   1.3816551e-01   1.3703957e-01  -1.5216306e-02   1.6105835e-03  -1.2535831e-01  -8.0487015e-02   3.3978737e-02   5.6649590e-02   7.4514609e-02   2.6705933e-01   3.0996953e-01   2.4703525e-01   1.9142731e-01   9.0896102e-02
   5.9230653e-01   1.6693215e-01   1.5900334e-01   1.8869481e-02  -1.4381093e-01  -2.1567066e-01   5.4099520e-02  -2.0490872e-01   1.6991867e-01   1.8708168e-01   6.5501521e-01   1.2055548e-01   4.4353963e-01   1.8813342e-01   5.7090886e-01   4.2605584e-01   3.1201652e-01   1.7979626e-01   7.8927514e-02   8.9265628e-02  -2.0910759e-01  -2.4846552e-01   3.5211790e-01   1.8665909e-01  -3.5011695e-02  -1.3304306e-01  -9.0305647e-02  -1.1499948e-01   3.0408397e-01   2.0596944e-01  -1.1289340e-01  -1.0429872e-01   5.2865032e-02  -2.8347913e-02   1.5139874e-01   1.7898135e-01   3.8066848e-01   2.7433680e-01   2.2072183e-01   1.6491336e-01   3.1816439e-01   5.1010432e-01  -1.8238945e-01  -2.2534370e-02  -1.2942850e-01  -1.9830396e-01  -5.8096661e-02  -1.1879992e-02  -9.3990547e-03  -1.6107575e-01   9.1804845e-02  -1.5388058e-01  -1.5332245e-01  -1.7836953e-01   1.0746342e-01   2.1574353e-02   2.0540431e-01   1.1290492e-01   3.7966876e-02  -1.3330616e-01   3.1130912e-01   3.2393131e-02   2.9773129e-01   5.2428355e-02   4.1984686e-01   5.6298896e-02  -8.8379535e-02  -2.8677795e-01   4.4731899e-01   2.0288241e-01  -1.3032855e-01   1.7790915e-03   2.6734930e-01   3.2539105e-01   2.2903915e-01   2.9997229e-01   5.4130036e-01   2.6989476e-01   2.2516391e-01   3.7043911e-01   4.6368536e-01   5.2603197e-01   6.2017515e-01   3.7889119e-01   1.0000000e+00   6.5505410e-01   5.6783157e-01   1.9481497e-01   6.2536570e-01   2.6143092e-01  -1.9984743e-01  -2.6481183e-01   1.4271822e-02   4.1981979e-02   1.4333100e-01   1.0204901e-01   1.0307762e-01   3.6490340e-02   5.3494527e-02   1.4194366e-01   8.7448607e-02  -1.9596313e-02  -1.0918305e-01  -1.0901499e-01  -2.0425310e-01  -3.1442229e-01  -3.0839118e-01  -1.2428666e-01   3.2248323e-02   1.6683571e-01   9.4241721e-02   4.1219710e-03   3.0438414e-02  -1.0086952e-02  -5.0048763e-02  -1.4315636e-01
   3.5589396e-01   1.3251953e-01  -5.4286100e-02   1.7593860e-01  -2.4463200e-01  -4.0244423e-01  -1.1035257e-01  -1.3149867e-01  -1.6385308e-01  -4.6187453e-02   1.5466035e-01  -6.6643335e-02  -5.0673997e-02   1.5182253e-01   7.6394755e-02   2.5353946e-01   1.3908389e-01   9.7730190e-02   1.8197073e-01   4.2042398e-01  -3.1376012e-01  -3.4546075e-01   4.0674081e-01   5.0147932e-01   1.2058243e-01   3.3970174e-02  -1.4412038e-02  -2.4992561e-01   1.4208949e-01   2.3278038e-02   2.5717066e-01   2.3519880e-01  -3.6859908e-02  -9.1009770e-02   3.1516801e-01   3.8520876e-01   3.0951792e-01   3.5445584e-01   2.6675054e-01   3.0086442e-01   3.1646676e-01   4.0657827e-01   7.8232077e-02   1.1130080e-01   5.7815921e-02  -1.7968331e-02   1.3781763e-01   1.0354091e-01  -2.9057783e-01  -2.2560807e-01  -2.9268468e-02  -1.2324795e-01  -4.2747543e-03  -4.2727989e-02   1.3118311e-01   2.5398155e-01   1.6052257e-01  -1.3889579e-01  -3.3585153e-01  -4.0084374e-01  -1.5669563e-01  -2.7691912e-01   6.2316126e-02  -1.3875904e-01   2.9821012e-01   2.1814783e-01  -2.6516781e-03  -2.5781627e-03   3.8061933e-01   4.8404464e-02   1.3781857e-03   5.1917463e-02   2.1914433e-01   1.7693674e-01   3.2961326e-01   3.6107678e-01   3.6476276e-01   2.0086712e-01   1.6505409e-01   1.2999925e-01   2.2067981e-01   2.2343926e-01   5.3731232e-01   5.3489902e-01   6.5505410e-01   1.0000000e+00   5.6255493e-01   4.1983803e-01   2.0236550e-01   3.2690427e-01   1.3523425e-01  -2.2217117e-01   5.0780239e-03  -1.1054893e-01   1.9479182e-01   1.2893933e-01   2.4610042e-01   1.8958168e-01   1.7480163e-01   2.6420679e-01   6.2949286e-02  -1.7847604e-02  -9.8262434e-03   1.0929137e-02  -6.2837380e-02  -1.8209838e-01  -1.8000885e-01  -5.5768969e-02   4.5454479e-02   1.8411244e-01   2.0123965e-01   2.0171493e-01   1.0561519e-01   1.5486838e-01   1.9673112e-02  -5.2692668e-02
   3.4422619e-01   9.0695416e-02   2.2349590e-01   2.2694034e-01  -2.4484651e-01  -3.3807520e-01  -2.8118558e-02  -2.0721692e-01  -1.2927787e-01  -1.6224114e-01   2.7117313e-01  -2.3424418e-01  -3.6753347e-03  -3.2905962e-02   5.7932884e-02  -2.8356845e-02   1.9984611e-01   1.7005879e-01   3.2480498e-01   2.7519714e-01  -3.3141981e-01  -2.1860340e-01   5.8396759e-01   5.2944855e-01   3.4690952e-01   2.7604600e-01   2.4046508e-02  -6.8125647e-02   1.9243950e-01  -4.0925946e-02   2.8882476e-01   2.7210830e-01   3.8602406e-03  -3.0807895e-02   3.9266108e-01   3.7917520e-01   2.6210092e-01   2.4048029e-01   2.9107603e-01   3.6713327e-01   4.3230620e-02   2.3982770e-01   9.0580796e-02   2.2957789e-01   6.9456551e-02   6.1268002e-02   3.5720006e-01   4.2754192e-01  -1.4188666e-01  -2.1767234e-01   2.1819168e-01  -2.0571368e-01   2.1877494e-01   1.4115187e-01   3.7229985e-01   4.3284187e-01   9.9794747e-02  -1.6792692e-01  -3.2026907e-01  -3.9907362e-01  -1.8419422e-01  -3.8261156e-01   2.4027828e-02  -3.1681936e-01   3.9689873e-01   2.7045397e-01  -2.8141253e-03  -9.1483072e-02   3.3239181e-01   6.6441667e-02  -1.1097843e-01   6.8208806e-02   2.3672685e-01   1.6825903e-01   3.6169837e-01   3.3706041e-01   3.3975705e-01   6.1304553e-02   1.0310016e-01   2.1048565e-01   1.7218213e-01   1.4951783e-01   5.8330326e-01   4.8036969e-01   5.6783157e-01   5.6255493e-01   1.0000000e+00   7.3372517e-01   3.6204022e-01   3.7798144e-01  -1.5651657e-01  -3.3745208e-01  -1.2044185e-01  -1.0837030e-01   1.2958410e-01   4.6433450e-02   3.1115958e-01   2.2323754e-01  -1.0460451e-01   3.9795602e-03  -1.2145953e-01  -1.2356757e-01  -2.2745189e-01  -2.1697082e-01  -2.6067044e-01  -2.7913028e-01  -3.6731086e-01  -3.7740033e-01  -3.5572857e-01   1.7854442e-01   4.5105804e-01  -3.3638185e-02   5.5273520e-03  -1.2002142e-02  -1.4633777e-01  -1.5773172e-01
   2.0305989e-01   7.5094596e-02   1.1584949e-01   1.7442316e-01  -2.0730669e-01  -1.4785607e-01   1.8319561e-02  -9.4206574e-02  -2.9139789e-01  -2.8932708e-01   1.2610574e-02  -1.9668687e-01  -1.0169850e-01   5.0008403e-02  -2.2494182e-01  -1.4660827e-01   9.4106704e-02   2.2007841e-01   4.4860472e-01   4.4345042e-01  -1.6064853e-01   3.8362252e-02   3.9815354e-01   4.4087725e-01   3.3446537e-01   3.1358904e-01   1.0334285e-01   1.3824165e-01   1.7686919e-01  -5.2299175e-02   4.0783933e-01   3.4149472e-01   1.1254701e-01   6.4338804e-02   1.9811808e-01   1.4516113e-01  -1.0559281e-02   1.6335898e-01   1.7145655e-01   3.8311681e-01  -8.2568929e-02   1.0374966e-01   7.7728049e-02   1.4974331e-01   1.4239210e-01   1.6963745e-01   2.9725168e-01   3.8768560e-01  -1.6070017e-01  -1.4443287e-01   1.4662233e-01  -7.0928021e-02   2.8117195e-01   2.4631662e-01   3.3669378e-01   5.2701092e-01   1.1662474e-01  -1.0945417e-01  -2.2208362e-01  -3.0017756e-01  -2.5219170e-01  -3.9703589e-01   3.9068494e-02  -2.4875773e-01   1.9651344e-01   1.7471642e-01   9.0261890e-02   1.0818885e-01   2.2674036e-01   4.9908424e-02  -3.4290851e-02   1.2797717e-01   2.2926883e-01   3.0755088e-02   3.1204766e-01   2.6857167e-01  -4.3098381e-02  -2.5183823e-01  -1.6094815e-02   8.0228266e-02  -3.1837821e-02  -8.6905914e-02   2.7727998e-01   4.4258991e-01   1.9481497e-01   4.1983803e-01   7.3372517e-01   1.0000000e+00   1.3251474e-01   4.6677805e-01  -2.1890134e-01  -2.0457876e-01  -2.3351419e-01  -1.2531091e-01   1.7795179e-01   9.9648982e-02   2.8923930e-01   3.5058387e-01  -1.8245911e-01  -1.1656737e-01  -1.5751945e-01  -6.2395572e-03  -2.4154762e-01  -2.3797362e-01  -3.1438318e-01  -2.8616269e-01  -3.6136412e-01  -4.2399297e-01  -3.9122310e-01   2.8434169e-01   4.4525117e-01  -9.9768190e-02  -1.9999502e-01  -1.9358090e-01  -3.0605442e-01  -2.9762626e-01
   4.5012709e-01   2.0030094e-01   1.9489690e-01  -1.1914806e-02   8.8028546e-02   2.8235958e-02  -4.0288055e-02  -2.0853303e-01   3.0882795e-01   3.1582938e-01   5.3400796e-01   3.1961948e-01   5.7210298e-01   3.9841110e-01   6.7531379e-01   4.8900340e-01   1.8992567e-01   1.3408665e-01  -3.5616869e-01  -2.9627563e-01   3.4823303e-02  -4.4678507e-02   2.2215292e-01   1.2369363e-01  -5.5521115e-02  -5.1516302e-02  -7.3359243e-02   5.4949466e-02   2.1604118e-01   2.3500611e-01  -1.9847516e-01  -1.4215658e-01   4.5523701e-02   6.0336055e-02   6.2412757e-02   4.5685583e-02   4.0105386e-01   1.8956545e-01   3.0267286e-01   1.0022900e-01   2.3740658e-01   3.9411797e-01  -3.1520074e-01  -1.0661849e-01  -1.6668496e-01  -2.4905928e-01  -6.7986943e-02   3.2163643e-02   3.1853394e-01   1.2032778e-01   2.5383982e-01   2.7535724e-02   3.8612415e-02  -5.7192887e-02   3.4893624e-01   1.6143745e-01   1.4850165e-01   2.7617112e-01   4.3471732e-01   3.5012085e-01   5.4696448e-01   2.6695636e-01   2.4663120e-01   2.0849999e-01   1.9955530e-01  -1.0175471e-02  -1.3199490e-01  -3.1414845e-01   2.1587990e-01   9.0940922e-02  -9.2843754e-02   6.3302176e-02   8.9822000e-02   2.3858895e-01   4.7094871e-02   6.8994380e-02   2.9122348e-01   9.0993501e-02   6.0268046e-02   2.0531027e-01   2.4251402e-01   3.4804542e-01   3.6131777e-01   1.3404265e-01   6.2536570e-01   2.0236550e-01   3.6204022e-01   1.3251474e-01   1.0000000e+00   4.8235661e-01  -1.9419433e-01  -1.9363095e-01   1.6067312e-01   9.3120459e-02   3.0930151e-01   2.7403043e-01   2.5101498e-01   1.8795115e-01   1.1947648e-01   1.7126254e-01   1.7556134e-01  -6.8515582e-02  -7.2054684e-02  -1.5390912e-01  -1.6735776e-01  -2.4400416e-01  -3.4286968e-01  -1.8097292e-01   9.8568978e-02   3.0530598e-01   1.8675382e-01   1.2567125e-01   1.1232236e-01  -4.4178857e-02  -7.2945073e-02  -1.6478882e-01
   2.3402694e-01   3.1008818e-01   1.1873109e-01   2.8907236e-01   2.5012902e-02   4.7992529e-02  -1.9901696e-01  -1.2684978e-01   4.6655269e-02   1.8962598e-01   5.1539608e-02   1.3260381e-01   6.2312500e-02   3.3108335e-01   1.5949751e-01   3.2822651e-01   1.8809498e-01   1.9083139e-01  -2.2010831e-01  -1.8518210e-01  -1.5721290e-01  -1.2371215e-01   3.1726984e-01   3.6974738e-01   2.4628829e-01   1.8393234e-01   8.6968213e-02   1.1273056e-01  -5.1870141e-02   1.2236196e-02   8.2687351e-02   7.0085741e-02  -1.4125981e-02   1.2507443e-01   2.5077797e-01   1.5363781e-01   2.1586354e-01   3.1400402e-01   2.2337988e-01   3.5677096e-01  -1.8809856e-02   1.8337984e-01  -2.1409554e-01  -1.7317646e-01  -9.6841528e-02  -2.1188412e-01  -1.3361454e-02   1.0741797e-01  -3.5258625e-02   1.3881748e-01   9.5186179e-02   1.2260548e-01   5.4443639e-02   2.9055658e-01   1.9032253e-01   3.7960106e-01   2.9273530e-01   1.7184993e-01   1.0715496e-01   3.2134970e-01   1.2192478e-01   1.2725488e-01  -4.6363384e-02  -5.0803753e-02   1.7961693e-01   2.7144583e-01  -4.9811490e-02  -1.0572136e-01   1.9405198e-01   9.7254331e-02  -6.3052171e-02   1.4862080e-01  -6.6977392e-02  -4.8011443e-02   1.4968272e-02   7.0666597e-02   1.7271100e-03  -2.3654535e-01   2.0322638e-01   2.0665498e-01   1.5394825e-01   1.8244479e-01   1.2582524e-01   1.2651066e-01   2.6143092e-01   3.2690427e-01   3.7798144e-01   4.6677805e-01   4.8235661e-01   1.0000000e+00  -3.9591991e-02  -1.0463911e-02   3.7108359e-02   3.2367053e-02   4.6010834e-01   4.0124937e-01   4.7799452e-01   4.7215357e-01   6.9941824e-02   2.1915297e-01  -6.7576037e-03  -2.3874866e-01  -1.4487668e-01  -3.2512066e-01  -2.6323695e-01  -2.9178427e-01  -4.4195658e-01  -3.2341929e-01   1.3017898e-01   4.4804366e-01   3.5158262e-01   2.4329445e-01  -1.4310297e-01  -1.9082768e-01  -2.9560489e-01  -3.1662833e-01
  -2.8489830e-01   1.0442228e-01  -2.3841718e-01   1.4744791e-01  -1.1439012e-01  -2.2981663e-01  -1.7946103e-01   1.4200692e-01  -1.8062257e-01   9.6055649e-02  -3.1202966e-01  -1.3089593e-01  -4.1162590e-01  -9.6338697e-02  -1.4593848e-01  -1.5359401e-02   1.0677739e-02   1.2971537e-02  -5.4025882e-02   1.2838368e-01  -1.8855310e-01  -2.8075124e-01  -1.1777262e-02   1.8256770e-01  -1.3185349e-01  -4.4510391e-02  -1.4491847e-01  -4.1886311e-01  -1.8368188e-02  -6.0503162e-02   2.5929727e-01   2.6762349e-01  -2.1192313e-01   1.4051771e-02   1.0315973e-01   2.2952066e-01   1.8788763e-01   2.6778722e-01   4.8108500e-02   7.4171901e-02   1.1870584e-01   1.5276196e-02   3.3504086e-01   1.0495490e-01   1.5099700e-01   1.7057250e-01   2.4653074e-01   1.0785807e-01  -1.6510315e-01   2.5546094e-02   2.6813569e-03   1.1765519e-01   1.0224693e-01   2.0541055e-01   6.4005983e-02   1.2500651e-01  -6.8634409e-02  -4.8512370e-02  -4.0413947e-01  -1.1435952e-01  -4.0124316e-01  -7.6017973e-02  -2.1668788e-01  -4.0170188e-02  -1.4087213e-01   3.8803648e-02  -1.3958166e-01   1.3492935e-01  -3.0016806e-01  -1.2161826e-01   1.0018878e-01   1.3772866e-01  -1.7781232e-01  -1.5313587e-02  -5.7350120e-02   2.7911753e-02   1.7907324e-02   3.2314422e-01   2.3804064e-01   2.9123664e-03   1.9435954e-02  -9.3858070e-02   1.1266695e-01   2.1127752e-01  -1.9984743e-01   1.3523425e-01  -1.5651657e-01  -2.1890134e-01  -1.9419433e-01  -3.9591991e-02   1.0000000e+00   4.4395590e-01   6.5487351e-01   3.0663963e-01   9.3788170e-02   5.2974312e-02   2.2187798e-01  -8.8058230e-03   5.6150895e-01   3.8681366e-01   4.4824750e-01   1.8549810e-01   4.0292135e-01   2.4627764e-01   2.1617271e-01   2.4276277e-01   2.4648673e-01   2.2622009e-01   2.3018734e-01  -3.9243583e-02   1.4435553e-01   5.0102268e-01   5.1785833e-01   3.5674782e-01   1.8260121e-01   1.0509556e-01
  -1.4691646e-01  -6.9337270e-02   1.2484297e-01   6.5838236e-02   1.3685769e-01  -3.9960244e-02   1.0527736e-01   2.3525414e-02   1.1841883e-01  -8.6245961e-03  -1.2614821e-01  -9.8695280e-02  -8.3791241e-02  -3.3766011e-02  -1.0618954e-01  -2.3599259e-01  -8.4277865e-03  -2.7904453e-03   4.7815062e-02  -1.7383045e-01   7.1812977e-02   1.3707383e-02  -9.2389767e-02  -1.3620289e-01  -2.5641764e-02   4.4201856e-02   8.4437157e-03  -2.6401689e-03  -1.1100234e-01  -1.5699453e-01   4.5202759e-02   1.3936730e-02  -2.5075989e-02   6.8022784e-02  -3.2256811e-02  -7.1132814e-02  -1.9398517e-01  -2.2987291e-02  -1.4996842e-01  -5.8283526e-02  -2.9426740e-01  -2.5576845e-01   1.0906927e-01  -1.0157641e-01   1.1558389e-02  -4.0658259e-02  -3.3975626e-02   5.1692787e-02  -1.0745674e-02   6.5103795e-02  -1.0471094e-01  -4.3152839e-03  -3.0002241e-01   4.6911783e-02  -1.5633255e-01  -4.0192857e-02  -4.1734907e-02  -5.0248518e-02   1.4307903e-02   7.9250950e-02  -4.1590266e-02  -6.1274778e-02  -1.9640375e-01  -1.1200699e-01  -2.5599737e-02   7.8374660e-02   6.9233327e-02   1.3035376e-01  -3.0290481e-01  -1.1671101e-01   1.2365879e-01   1.2654119e-01  -2.2683968e-01  -3.2053392e-01  -2.1083877e-01  -2.0368359e-01  -3.4721085e-01  -2.0664759e-01   1.5303774e-01   8.6657805e-02  -2.7723830e-03   1.0954183e-02  -3.1422289e-01  -2.7111604e-01  -2.6481183e-01  -2.2217117e-01  -3.3745208e-01  -2.0457876e-01  -1.9363095e-01  -1.0463911e-02   4.4395590e-01   1.0000000e+00   4.5368780e-01   5.8823953e-01  -7.6197275e-04   2.6453644e-03   9.0169256e-02   5.3234486e-02   6.2940071e-02   1.4856226e-01   1.6112516e-01   4.8843119e-02  -4.9310986e-03   1.8586660e-02  -6.6304446e-02  -1.1164164e-02   8.3269568e-02   5.1343275e-02   8.1124079e-02   1.1062790e-01   6.1590277e-02   1.7569874e-01   1.1123409e-01  -1.0012821e-01  -1.9297487e-01  -1.8937076e-01
  -3.2746980e-02  -7.7800280e-02   2.1576693e-02   2.8205364e-01   1.2075917e-01  -4.7028449e-02  -2.9816808e-02   1.4679072e-01   1.9091242e-01   3.0732719e-01   5.4073581e-02   1.0683925e-01   1.4093133e-03   1.7964125e-01   1.8114728e-01   1.6721350e-01  -7.9830513e-04  -2.1218653e-02  -2.2920885e-01  -1.9625550e-01  -1.3232357e-01  -1.8235590e-01   3.8821006e-02   1.6437200e-01  -1.4779677e-01  -2.9752426e-02  -1.2787965e-01  -2.0398696e-01   3.3121352e-02  -4.3481144e-02  -3.2437055e-03   1.6996614e-01  -9.3663161e-02   6.8793136e-02   8.5398893e-02   2.0377856e-01   2.1064624e-01   2.7465349e-01   7.0561188e-02   1.1152752e-01   3.8282048e-02   5.5152891e-02   9.3830180e-02   4.5668695e-02  -2.7819768e-02  -2.4730540e-02   1.5176014e-01   1.1691825e-01   1.4639517e-01   2.1599410e-01   1.8377594e-01   1.3950501e-01  -4.9349920e-02  -3.1810261e-02   1.3920580e-01   7.0106933e-02  -7.0865460e-02  -1.2728917e-01  -1.0221405e-02   1.1367851e-01  -7.8641057e-03   1.3115025e-01  -8.4896813e-02   2.8098823e-03   1.5608274e-02   1.9984309e-01  -5.9472007e-02  -3.8125248e-03  -2.4526157e-01  -1.3360027e-01  -9.9444723e-02  -3.8553717e-02  -1.0169189e-01  -1.5104519e-02   4.1868006e-02   3.7629515e-03   3.4943257e-02   1.6784237e-01   9.3935027e-02   1.2195034e-01   6.8282613e-02   3.7920963e-04   8.1794166e-03  -3.2503601e-02   1.4271822e-02   5.0780239e-03  -1.2044185e-01  -2.3351419e-01   1.6067312e-01   3.7108359e-02   6.5487351e-01   4.5368780e-01   1.0000000e+00   6.0416205e-01   1.0892340e-02  -5.9286785e-02   1.9200894e-01  -2.7308520e-02   2.9450233e-01   2.4922079e-01   4.4797548e-01   2.6420266e-01   3.8678317e-01   2.6761760e-01   4.9387577e-02   8.2603180e-02   1.6377631e-01   2.1124352e-01   4.4322426e-02   5.7047243e-02   3.1801135e-01   2.9207885e-01   4.6227599e-01   2.1411449e-01   2.4308221e-02  -1.2169646e-01
   1.9159837e-01   4.7068500e-02   1.6158284e-01   1.3805223e-01   1.5165103e-01   8.3029007e-02   1.4105127e-01   1.3763610e-01   1.9879916e-01   2.2119362e-01   1.8189015e-01   3.1981330e-02   1.0200548e-01   1.5705799e-01   1.4182254e-01   6.5384863e-02   1.7238265e-01   7.5265663e-02  -7.1928844e-03  -1.7539769e-01   7.7283829e-02   3.1303885e-02  -1.0351436e-01  -1.2748770e-01  -1.6251214e-01  -1.6383053e-02   1.3254111e-02   7.5713855e-02   4.9308576e-02  -6.0983925e-05  -1.7070074e-01  -9.4136045e-02   1.7558730e-01   2.2671354e-01  -1.9193684e-02  -5.9539230e-03   2.3524312e-03   1.4263251e-01   6.2820418e-02   1.5653952e-01  -1.6435067e-01   3.8329374e-02   1.6550942e-01   1.7302338e-01   1.3688846e-01   1.4237906e-01   1.8436953e-01   2.8018740e-01   1.9645676e-01   2.8697425e-01   2.4820242e-01   1.4140241e-01   2.4091379e-02   1.0955447e-01   1.8018447e-01   1.2801919e-01   7.8855455e-02  -1.6584861e-02   7.6214201e-02   1.0359622e-01   1.2871998e-01   1.8321075e-01  -6.2299018e-02  -7.0730719e-02   1.1792099e-01   1.8205588e-01  -5.4745334e-02  -4.8972695e-02  -6.2656006e-02  -3.9276041e-02  -8.4089812e-02  -4.5693513e-02   6.4031381e-02   4.0509249e-02   1.8701968e-03   1.9806109e-02  -1.6754063e-02  -6.2194060e-03   2.7493018e-01   3.5415511e-01   2.5934311e-01   2.0091689e-01  -7.9916991e-02  -9.3322023e-02   4.1981979e-02  -1.1054893e-01  -1.0837030e-01  -1.2531091e-01   9.3120459e-02   3.2367053e-02   3.0663963e-01   5.8823953e-01   6.0416205e-01   1.0000000e+00   2.4062068e-02  -5.9901914e-02   2.4632969e-01   6.3898713e-02   1.6909183e-01   1.4084466e-01   3.6908779e-01   4.0420746e-01   1.5683174e-01   8.3989191e-02  -1.3456355e-01  -8.3300226e-02  -5.1743749e-04   9.0444700e-02  -4.5773770e-02   1.1780220e-01   3.0107994e-01   1.1368503e-01   2.6690775e-01  -1.3909821e-02  -1.1343301e-01  -2.4233709e-01
   3.3972535e-01   3.9471135e-01   6.7552968e-02   4.4830401e-02   1.2074454e-01  -7.0233521e-02  -1.0317641e-01  -2.0037508e-01   3.8427560e-02   1.9442222e-01   4.6100850e-02   1.3966218e-01   1.0721991e-01   2.6915226e-01   2.9329905e-01   3.7000161e-01   7.4386818e-02   2.4365894e-01  -2.1936102e-01  -7.5441866e-02   1.2043026e-01  -6.4718265e-02   3.2418628e-01   2.1372035e-01  -2.3404425e-02  -1.1030188e-01  -4.5977729e-03  -8.5551640e-02   2.7135891e-01   2.4980859e-01   2.6400318e-01   7.8660985e-02  -1.3851445e-01   5.7476982e-02   5.3873637e-02  -8.3235844e-02  -4.2033319e-02  -3.6747919e-02   8.9709042e-02  -7.9158995e-03  -1.2696127e-02   1.8190765e-01  -1.3268365e-01  -9.8229989e-02  -2.1810041e-02  -1.5397930e-01   5.3236890e-02   7.9502186e-02  -1.4479020e-01  -1.8862125e-01  -2.1699875e-01  -4.5950056e-02  -4.1354257e-02   1.2586677e-01   1.1598632e-01   3.1694138e-01   9.4214025e-02   1.2659463e-01  -1.0395638e-01   2.4954890e-02  -2.9000244e-04  -2.7535765e-02  -1.6063667e-01  -4.7718125e-02   9.0896198e-03  -5.1608561e-02  -2.7434939e-01  -2.6542136e-01  -1.3044033e-01  -3.1428117e-01  -2.6531548e-02   7.4521942e-02   2.2753335e-03   2.7394611e-02  -1.3883038e-01   3.8286900e-02  -1.1915855e-01  -2.5216908e-01   2.5454759e-01   1.9598385e-01   4.2352500e-02   1.3522609e-01   2.2362851e-01   1.8571853e-01   1.4333100e-01   1.9479182e-01   1.2958410e-01   1.7795179e-01   3.0930151e-01   4.6010834e-01   9.3788170e-02  -7.6197275e-04   1.0892340e-02   2.4062068e-02   1.0000000e+00   9.3499227e-01   7.6027488e-01   8.3219139e-01   2.9576523e-01   3.9334057e-01   5.9299150e-02  -1.2826950e-01  -2.1227227e-01  -2.7571636e-01  -3.0701612e-01  -3.6397263e-01  -5.6055279e-01  -4.1503690e-01   6.2744081e-01   7.6138154e-01   2.7425028e-01   6.2967453e-01  -7.2270142e-02  -1.2553920e-01  -2.5549582e-01  -3.4275765e-01
   3.1229264e-01   3.7968286e-01  -4.3938887e-02  -4.9156141e-02   1.8595154e-02  -1.1156187e-01  -1.7008303e-01  -2.2593992e-01  -2.3307247e-02   1.2077454e-01   2.3687537e-02   1.7467191e-01   1.2123714e-01   2.6158953e-01   2.9316883e-01   3.5486811e-01   1.4675725e-01   3.0858087e-01  -2.7768784e-01  -1.0275895e-01   1.2703085e-01  -1.0614065e-01   2.4814761e-01   1.1543149e-01  -7.1543946e-02  -1.8695786e-01  -7.0892576e-02  -1.2464404e-01   3.2044204e-01   3.3507185e-01   2.2376334e-01  -2.6224084e-03  -1.1038843e-01   4.3717485e-02  -5.6746951e-02  -1.7361389e-01  -7.0561894e-02  -1.0065041e-01  -4.3471188e-03  -1.3174122e-01  -1.5444560e-02   1.8652302e-01  -2.0155308e-01  -1.6210139e-01  -4.3383526e-02  -1.6689042e-01  -5.4323036e-02  -3.9847308e-02  -1.4202522e-01  -2.0417530e-01  -2.4350585e-01  -4.4034874e-02  -9.7396253e-02   9.2084223e-02   4.6865839e-02   2.4783808e-01   1.6093763e-01   1.9249079e-01  -4.7082995e-02   3.9896316e-02   2.6271580e-02  -1.3370251e-02  -5.9991326e-02   6.0853722e-02  -8.5104134e-02  -1.5879715e-01  -2.9444010e-01  -3.0127592e-01  -6.6829793e-02  -2.6909971e-01  -4.6236830e-02  -3.1976572e-02  -3.5804365e-02  -4.8098538e-03  -2.5474020e-01  -7.4493465e-02  -1.3680098e-01  -2.6440693e-01   3.0012945e-01   2.0709031e-01   1.0399843e-01   2.1588409e-01   2.2107212e-01   1.9743160e-01   1.0204901e-01   1.2893933e-01   4.6433450e-02   9.9648982e-02   2.7403043e-01   4.0124937e-01   5.2974312e-02   2.6453644e-03  -5.9286785e-02  -5.9901914e-02   9.3499227e-01   1.0000000e+00   6.4181527e-01   7.7867858e-01   3.5357891e-01   4.6540055e-01   2.6590440e-02  -2.5024689e-01  -2.5280136e-01  -2.6608745e-01  -2.3483500e-01  -3.3484832e-01  -5.2627653e-01  -3.4836405e-01   7.3449042e-01   6.7769663e-01   8.9608229e-02   6.7102017e-01  -7.4493643e-02  -1.5266920e-01  -2.1083402e-01  -2.2905924e-01
   3.3219384e-01   4.2456287e-01   2.6109227e-01   3.2802585e-01   1.6363174e-01  -1.0285401e-01  -1.1291841e-01  -2.1323609e-01   1.6733266e-02   1.7838232e-01  -5.9356288e-02  -1.4760155e-01  -8.9689799e-02   1.7775838e-01   1.2364902e-01   2.0722418e-01   4.5543370e-02   1.1234840e-01  -1.2231636e-01  -7.9306484e-02   5.9783359e-02  -5.4930506e-02   4.8477636e-01   4.5423154e-01   2.5295824e-01   2.1368699e-01   1.3811972e-01  -3.2026031e-02   9.2342819e-02  -1.1816628e-02   3.3268340e-01   2.0685770e-01  -1.4734672e-01   7.3209057e-02   3.3845357e-01   2.5784884e-01   5.2962435e-02   1.0439569e-01   2.9215239e-01   2.7057794e-01  -1.4438121e-01   1.5268737e-01   2.6520998e-01   2.7235260e-01   2.4647211e-01   7.1288643e-02   4.9028113e-01   5.1462782e-01  -6.1759460e-02  -3.0961861e-02   1.0648671e-01   1.2019966e-01   1.4396537e-01   3.3063840e-01   4.2510714e-01   6.2523456e-01   1.8437514e-02  -1.2494224e-01  -3.1506012e-01  -1.0759762e-01  -2.5659095e-01  -2.3695820e-01  -4.0319582e-01  -3.8790839e-01   1.1441951e-01   2.3191485e-01  -1.3716154e-01  -8.3144755e-02  -1.6644741e-01  -3.8720597e-01   5.2503288e-03   8.0144216e-02  -9.6768045e-03  -6.7032835e-02   1.0681006e-02   8.3018419e-02  -7.1991562e-02  -2.1985182e-01   2.3684301e-01   2.3577579e-01  -1.9336321e-03   3.1431397e-02   1.8641951e-01   1.2612687e-01   1.0307762e-01   2.4610042e-01   3.1115958e-01   2.8923930e-01   2.5101498e-01   4.7799452e-01   2.2187798e-01   9.0169256e-02   1.9200894e-01   2.4632969e-01   7.6027488e-01   6.4181527e-01   1.0000000e+00   8.7136439e-01   3.4844102e-01   4.3220143e-01   9.3973131e-02  -2.6968903e-02  -9.6975470e-02  -2.2965525e-01  -2.5706474e-01  -3.0656286e-01  -4.0033364e-01  -3.4808977e-01   3.1228883e-01   7.7770449e-01   7.0712062e-01   6.4188862e-01   1.2864633e-01   3.5161028e-02  -2.1329082e-01  -3.5061746e-01
   3.4604681e-01   3.5222994e-01   2.2625076e-01   1.9684619e-01   1.2374910e-01  -1.2092764e-01  -7.4153209e-02  -2.6232400e-01  -4.0647431e-03   7.9789311e-02  -3.7580934e-02  -4.9582139e-02   1.9334451e-02   2.2657354e-01   1.1554068e-01   2.0069362e-01   1.6270497e-02   1.0730737e-01  -1.1534759e-01  -1.0593568e-01   1.2437876e-01  -3.6838947e-02   4.4903861e-01   3.3187523e-01   1.9771979e-01   1.1653260e-01   9.2402430e-02  -1.0849127e-03   1.6691748e-01   7.3861154e-02   3.6437863e-01   1.7596045e-01  -6.8225304e-02   1.0933645e-01   2.1571491e-01   8.3225353e-02  -1.5823442e-01  -1.0412849e-01   1.5082462e-01   7.0988189e-02  -2.3777490e-01   6.0042373e-02   9.7419887e-02   1.2069605e-01   1.7398085e-01  -1.7933241e-02   3.0483353e-01   3.8292543e-01  -8.1437321e-02  -1.3206706e-01  -3.6073063e-02   6.3851708e-02   2.2807063e-02   2.3312726e-01   2.9104192e-01   5.5931408e-01   2.4533615e-02  -8.2171794e-02  -1.6950533e-01  -7.8972797e-02  -1.2102099e-01  -2.1406801e-01  -2.8607671e-01  -2.8826201e-01   8.5475033e-02   1.1648340e-01  -1.0094692e-01  -1.0395927e-01  -1.7184573e-01  -4.3184195e-01  -3.2494816e-02  -1.0897058e-04   4.7612090e-02  -1.3078632e-01  -5.8786088e-02  -5.7734321e-03  -2.1517238e-01  -3.8614381e-01   1.6413678e-01   1.7933409e-01  -6.4570811e-02   3.9277723e-02   9.0822088e-02   8.6689975e-02   3.6490340e-02   1.8958168e-01   2.2323754e-01   3.5058387e-01   1.8795115e-01   4.7215357e-01  -8.8058230e-03   5.3234486e-02  -2.7308520e-02   6.3898713e-02   8.3219139e-01   7.7867858e-01   8.7136439e-01   1.0000000e+00   2.0935952e-01   3.7883427e-01  -8.4325609e-02  -1.3717764e-01  -2.2454687e-01  -2.7452424e-01  -2.8678172e-01  -3.4468097e-01  -4.7500730e-01  -3.9129777e-01   3.8088736e-01   8.2818223e-01   5.2504580e-01   5.9285734e-01  -4.6878026e-02  -4.9591087e-02  -2.5449716e-01  -3.5963521e-01
   1.9525790e-01   4.5943246e-01  -4.4811433e-01  -2.4369259e-01  -2.3299433e-01  -1.8037592e-01  -4.2577789e-01  -1.6168784e-01  -3.8119240e-01   2.6718633e-03  -7.6915716e-02   8.6789412e-02  -7.1085715e-02   7.3465394e-02   1.0330745e-01   3.0532977e-01   3.6493171e-01   3.8562687e-01  -2.4741817e-01   1.0238354e-01   1.2392273e-01  -8.5059036e-02  -1.6799004e-01  -2.7673580e-02  -2.4180649e-01  -1.8997998e-01  -1.2828293e-01  -2.1649936e-01   3.3174587e-01   3.6828490e-01  -1.4425987e-02  -9.7281279e-02  -4.3434783e-02   2.7291678e-02  -2.2102404e-01  -8.1287440e-02   3.1210465e-01   2.2548765e-01   2.3384908e-01   1.9221059e-02   3.3005813e-01   4.1020401e-01   2.3761849e-01   2.2031797e-01   3.1558181e-01   3.7868821e-01   2.9953929e-01   1.6744104e-01   1.4756528e-01   2.7557429e-01   2.0069938e-01   4.7119305e-01   3.4709026e-01   3.9793718e-01   4.4720170e-01   3.9845447e-01   3.5317854e-01   4.1587187e-01  -1.6380873e-01   5.5415381e-02  -1.3520597e-01  -1.1872853e-03   1.6821662e-01   3.1402192e-01  -4.5372072e-01  -3.9334864e-01  -3.5941725e-01  -1.1555979e-01  -1.2406320e-01  -4.6814395e-02   1.2401863e-02  -1.6921543e-01   4.3779939e-02   2.6228172e-01  -2.0470158e-01  -3.7723039e-02   1.5870577e-01   3.3443145e-01   4.1262975e-01   2.1195781e-01   3.3977624e-01   2.4787399e-01   3.4093792e-01   4.0768099e-01   5.3494527e-02   1.7480163e-01  -1.0460451e-01  -1.8245911e-01   1.1947648e-01   6.9941824e-02   5.6150895e-01   6.2940071e-02   2.9450233e-01   1.6909183e-01   2.9576523e-01   3.5357891e-01   3.4844102e-01   2.0935952e-01   1.0000000e+00   7.9785453e-01   4.9251280e-01   1.2706978e-01   4.4010342e-01   3.2323478e-01   3.6199043e-01   2.5942217e-01   1.9932305e-01   2.6599354e-01   5.1467420e-01   1.1593357e-01   4.6595595e-03   7.4611127e-01   6.7367983e-01   4.7148156e-01   3.9434258e-01   2.8058741e-01
   3.4066245e-01   4.4345854e-01  -2.7644180e-01  -2.3052355e-01  -2.2274962e-01  -3.3276294e-01  -5.1944920e-01  -4.4743130e-01  -3.0178386e-01  -1.5041058e-01  -4.5697911e-02   4.7192025e-02  -6.5442570e-02   1.0984657e-01   1.1143618e-01   3.0068851e-01   3.1019228e-01   2.7585796e-01  -3.0456058e-01  -8.8066249e-02   5.9728752e-02  -1.6997538e-01   1.4229280e-02   1.0518521e-01  -9.3448992e-03   6.4464562e-03  -6.5708964e-02  -1.7819124e-01   2.5187513e-01   3.3369439e-01  -8.6284843e-03  -9.0720020e-02  -1.1467963e-01  -5.5961302e-02   5.5946071e-03   9.3726873e-02   3.6403489e-01   2.4665465e-01   3.1183475e-01   5.6474815e-02   3.2795864e-01   3.4124530e-01   1.8444551e-01   1.7351615e-01   2.2623921e-01   1.6452122e-01   2.1461350e-01   1.3031600e-01   1.6223860e-01   1.9213232e-01   1.6075664e-01   2.8387165e-01   1.2002614e-01   3.5956733e-01   3.6043157e-01   4.2647424e-01   4.3418279e-01   2.8865250e-01  -4.6134794e-03   7.3779569e-02  -4.7933933e-02  -9.1596218e-02   5.3613608e-02   1.4408936e-01  -3.2617834e-01  -2.5352094e-01  -2.3972915e-01  -1.8503060e-01   1.1276279e-02  -1.5791622e-01  -1.8541872e-03  -1.1616234e-01   2.9047967e-02   1.7246280e-01  -1.9766112e-01  -1.7495094e-01   1.7107603e-01   2.0383492e-01   3.8792069e-01   2.3087224e-01   3.2714409e-01   3.1027062e-01   3.5610114e-01   3.3020398e-01   1.4194366e-01   2.6420679e-01   3.9795602e-03  -1.1656737e-01   1.7126254e-01   2.1915297e-01   3.8681366e-01   1.4856226e-01   2.4922079e-01   1.4084466e-01   3.9334057e-01   4.6540055e-01   4.3220143e-01   3.7883427e-01   7.9785453e-01   1.0000000e+00   2.3467063e-01  -1.1261671e-01   1.7667574e-01   2.2759568e-01   3.3399625e-01   2.3843943e-01   1.2529243e-01   2.9120628e-01   5.9172920e-01   1.9457575e-01   2.6722817e-02   8.1526129e-01   6.4849902e-01   4.9425798e-01   4.2987329e-01   3.3754156e-01
  -3.8673139e-02   1.8472849e-02  -2.9357527e-01  -1.0625411e-01  -1.0820096e-01  -2.9491117e-02  -3.0833005e-02   2.1324783e-01  -9.5783365e-02   2.4287296e-01  -1.2298945e-01   1.2301300e-01  -2.5141648e-02   7.9457614e-02   6.0868491e-02   1.4526764e-01   1.5975091e-01   2.2254506e-01  -6.3088008e-02   5.1335623e-02   1.8583881e-02  -1.2008080e-01  -2.7577269e-01  -1.4630784e-01  -3.6657387e-01  -2.0487953e-01  -2.4178762e-01  -2.4475059e-01   2.4135783e-01   2.3421251e-01  -5.1051158e-02  -2.1528801e-02   4.2973399e-02   1.0244662e-01  -2.3211192e-01  -4.9452737e-02   2.0376098e-01   2.4223733e-01   2.4127037e-01   1.3069751e-01   1.9804211e-01   2.2804543e-01   3.2347051e-02  -1.2670038e-02   1.5659917e-01   2.0968511e-01   6.6708040e-02   5.0710333e-02   1.2844650e-01   2.4746289e-01   1.0270179e-01   3.1541560e-01   7.8426730e-02   1.3173739e-02   2.3016992e-01   1.0436894e-01   1.5304176e-01   2.5376578e-01   3.1270742e-02   1.3648515e-01  -6.6208327e-03   1.1546685e-01   1.6528271e-01   3.1064399e-01  -1.7837366e-01  -1.0954991e-01  -6.2070432e-02   1.4716450e-01  -1.3783470e-01  -3.8271985e-02  -1.3067725e-01  -1.6890321e-01  -1.8981511e-02   1.1051992e-01  -1.0503260e-01   4.6606776e-02   5.1991326e-02   1.8316122e-01   2.2608896e-01   1.1406646e-01   1.7735880e-01   6.0343159e-02   1.1483038e-01   2.8758406e-01   8.7448607e-02   6.2949286e-02  -1.2145953e-01  -1.5751945e-01   1.7556134e-01  -6.7576037e-03   4.4824750e-01   1.6112516e-01   4.4797548e-01   3.6908779e-01   5.9299150e-02   2.6590440e-02   9.3973131e-02  -8.4325609e-02   4.9251280e-01   2.3467063e-01   1.0000000e+00   4.0499987e-01   6.0555052e-01   3.8561842e-01   1.9155612e-01   2.0922525e-01   2.0041572e-01   3.2029972e-01   1.4852167e-01   4.7413712e-02   2.7655457e-02   1.9727591e-01   3.9410311e-01   2.0710386e-01   1.4530829e-01   4.2713506e-02
  -3.0138870e-02  -2.1007429e-01  -7.5466240e-02   1.5222437e-02   9.3943083e-02   2.3566128e-01   2.5603197e-01   3.3936231e-01  -5.1568877e-02   8.0020460e-02  -1.8489046e-04   8.1557135e-03   7.6342271e-02  -3.3073975e-02  -1.1819819e-01  -6.6810861e-02  -5.2400381e-03  -7.2345281e-02   1.9811462e-01   1.8506063e-01   3.0498013e-01   3.1568720e-01  -3.5518316e-01  -2.0437989e-01  -2.2359963e-01  -7.3711341e-02   1.1909799e-01   1.5759649e-01   6.7752685e-02   2.1843919e-02  -1.4119254e-01  -1.1967517e-01   3.6570257e-01   2.8777433e-01  -1.5132551e-01  -7.6146828e-02   4.6116600e-02   1.3692911e-01   2.1428804e-01   1.8199942e-01   1.1738884e-01  -7.9217583e-03   1.2565747e-01   1.5930725e-01   1.8111622e-01   2.5560351e-01   1.6112477e-01   9.8607810e-02   2.4447609e-01   2.3115121e-01   1.9959410e-01   2.6446564e-01   1.6243022e-01  -1.9176983e-02   1.3500400e-01   2.8662964e-02  -9.2665476e-02   3.4206981e-02   6.1362068e-02   6.6019669e-02   9.9646571e-02   1.5309435e-01   1.3861956e-01   1.0873590e-01  -2.5139211e-02  -1.0897205e-02   1.5159016e-01   2.3933791e-01  -1.3086551e-01   6.4413289e-02  -1.0290070e-01  -6.9846603e-02   1.5631394e-01   9.5979369e-02   1.7067894e-02  -8.4134797e-03  -3.6548335e-02   8.6458430e-02  -5.3397721e-03   2.3361376e-02   1.9417499e-02  -6.1950474e-02  -8.2493833e-02  -7.9858497e-03  -1.9596313e-02  -1.7847604e-02  -1.2356757e-01  -6.2395572e-03  -6.8515582e-02  -2.3874866e-01   1.8549810e-01   4.8843119e-02   2.6420266e-01   4.0420746e-01  -1.2826950e-01  -2.5024689e-01  -2.6968903e-02  -1.3717764e-01   1.2706978e-01  -1.1261671e-01   4.0499987e-01   1.0000000e+00   4.3064869e-01   4.0688166e-01   1.8726872e-01   2.3373107e-01   3.3189397e-01   3.6261498e-01  -1.7876812e-01  -7.2464873e-02   1.3452774e-01  -1.3780431e-01   1.6989229e-01   1.7985040e-01   1.0980037e-01  -6.1148055e-03
  -1.5688748e-01  -3.3924904e-02  -2.9081006e-01  -1.5461554e-02   8.4846832e-02   9.4318704e-02  -9.6630874e-02   2.0283981e-01  -1.1884605e-01   1.1633129e-01  -2.4060294e-01   4.0789809e-02  -1.3693915e-01  -7.7283975e-02  -1.1978076e-01   1.2712252e-01  -8.3370794e-02  -6.5006325e-02  -8.8969140e-02   3.1684181e-02   8.0222460e-02   6.8182842e-02  -2.8125369e-01  -8.6211362e-02  -1.6731450e-01  -5.6665728e-02   7.7994458e-02  -2.6404330e-02  -4.4639800e-02   6.3623287e-02  -7.2152011e-02   1.0726682e-02  -8.7967228e-02  -4.0922906e-02  -1.2145119e-01   1.0781924e-01   3.5424049e-01   3.6884300e-01   3.6464419e-01   2.1634598e-01   4.0574132e-01   2.2080447e-01   1.8029166e-01   1.4956664e-01   1.5671601e-01   2.4243004e-01   1.3507748e-01   1.6676116e-02   2.2176473e-01   3.3945812e-01   2.4511570e-01   4.3673967e-01   2.5622151e-01   2.0890756e-02   2.5899222e-01   9.3243607e-02  -4.1594376e-02   8.7054480e-02   5.3142405e-02   1.6442767e-01  -7.3820031e-02   7.0498110e-02   6.7777840e-03   2.0524667e-01  -3.4226651e-01  -1.4101919e-01   6.1372783e-02   2.4877009e-01  -2.3989226e-01  -5.2134036e-02  -4.6498811e-02  -1.5798101e-01  -8.1925399e-02   1.0003303e-01  -1.3126589e-01  -1.9935861e-02   8.4380495e-02   3.5446953e-01   7.0292689e-02  -9.6375196e-02  -1.1983675e-02  -1.2141043e-01   1.4365093e-02   1.3816551e-01  -1.0918305e-01  -9.8262434e-03  -2.2745189e-01  -2.4154762e-01  -7.2054684e-02  -1.4487668e-01   4.0292135e-01  -4.9310986e-03   3.8678317e-01   1.5683174e-01  -2.1227227e-01  -2.5280136e-01  -9.6975470e-02  -2.2454687e-01   4.4010342e-01   1.7667574e-01   6.0555052e-01   4.3064869e-01   1.0000000e+00   7.5959782e-01   5.6065036e-01   5.7336201e-01   6.4277495e-01   5.5365843e-01   1.1102826e-02  -2.5773526e-01  -1.0680002e-02   9.0294028e-02   5.8249622e-01   6.3592650e-01   5.4410782e-01   3.1020903e-01
  -5.2690235e-02  -1.0816720e-01  -3.3997618e-01  -1.8330921e-01  -6.4383689e-02  -5.3105443e-03  -1.3061212e-01   9.1871921e-02  -2.7062267e-01  -1.4384321e-01  -1.8743165e-01   1.6249449e-01  -2.9229390e-02  -3.2282587e-02  -1.2620262e-01   9.2574962e-02  -7.4138105e-02  -5.4136215e-02  -3.9196569e-02   6.4819919e-02   2.0488252e-01   1.5457331e-01  -3.3655048e-01  -1.5838891e-01  -2.1048683e-01  -1.0713261e-01   1.1039539e-01   1.8379582e-02   4.8009626e-02   1.7336522e-01  -1.2182652e-01  -6.7964043e-02  -4.9477123e-02  -1.4515022e-01  -2.2247834e-01  -9.1130508e-03   3.8991702e-01   3.3334996e-01   3.7602212e-01   2.1188064e-01   4.8469187e-01   2.4163565e-01   8.6370681e-02   1.2726658e-01   8.0401019e-02   2.0836095e-01   5.5777833e-02  -8.2959917e-02   2.0665754e-01   2.2600866e-01   1.4006894e-01   2.0600144e-01   1.8147609e-01  -1.1121660e-01   2.0736987e-01   2.0169587e-02  -4.6373233e-02  -3.2545277e-02   1.1272500e-01   1.1072057e-02   2.4209900e-02   4.4804028e-03   8.6560708e-02   2.3168172e-01  -4.3690577e-01  -2.4466334e-01   3.6502033e-02   1.2712295e-01  -1.2697061e-01  -1.0623256e-01  -9.1753386e-02  -1.4339512e-01   9.4182290e-02   2.1567386e-01  -3.0863150e-02  -4.7002184e-02   1.4300410e-01   3.4181521e-01   6.1597633e-02  -9.0635188e-02   9.4062078e-03  -3.4966926e-02   3.8860855e-02   1.3703957e-01  -1.0901499e-01   1.0929137e-02  -2.1697082e-01  -2.3797362e-01  -1.5390912e-01  -3.2512066e-01   2.4627764e-01   1.8586660e-02   2.6761760e-01   8.3989191e-02  -2.7571636e-01  -2.6608745e-01  -2.2965525e-01  -2.7452424e-01   3.2323478e-01   2.2759568e-01   3.8561842e-01   4.0688166e-01   7.5959782e-01   1.0000000e+00   6.7544978e-01   6.6980832e-01   7.1936186e-01   6.5978768e-01   1.1122259e-02  -2.9731679e-01  -1.3689511e-01   5.4153378e-02   6.1788809e-01   7.0400387e-01   6.8905308e-01   4.5656888e-01
  -2.4001133e-01  -4.3938223e-02  -3.1701992e-01  -2.4419887e-01  -1.7378070e-02   6.1806912e-02  -2.6900254e-01  -5.8728775e-02  -3.0462036e-01  -2.6516033e-01  -3.0840498e-01  -4.4354499e-02  -1.7437654e-01  -2.5225886e-01  -2.4690697e-01   2.3111886e-02  -4.4063621e-02  -1.5417419e-01  -1.8991599e-01  -8.1634238e-02   3.6849795e-01   2.9381197e-01  -3.8051450e-01  -1.4326808e-01   6.1692532e-02   1.4502638e-01   2.9652630e-01   1.7756463e-01  -1.8795855e-01   6.5583221e-02  -1.7748652e-01  -1.5671358e-01  -1.9895033e-02  -8.4988594e-02  -6.8864477e-02   1.0999188e-01   3.0537071e-01   2.0625368e-01   3.0429559e-01   2.6000486e-02   3.9516742e-01  -4.9379857e-03   5.3830825e-02   8.2916795e-02   3.2391649e-02   1.5279436e-01  -1.7092005e-02  -1.7770218e-01   1.9792667e-01   2.3063599e-01   1.2945237e-01   1.9366531e-01   1.9548446e-01  -2.5122668e-02   6.6827338e-02  -2.2157191e-02  -2.1575273e-04   7.1696310e-02   1.3618915e-01   1.7844803e-01   1.3476831e-02   4.9971441e-02  -3.3180801e-03   2.0155639e-01  -4.0044400e-01  -2.5840086e-01   4.8085350e-02   1.1505932e-01  -1.1915881e-01  -8.4249515e-02   1.2836367e-01  -2.7252507e-02  -1.0744010e-01   1.0389976e-01  -2.5365160e-01  -3.1238055e-01   9.1041989e-02   3.2888953e-01   2.2593710e-02  -1.6439081e-01  -6.1047314e-02  -5.8999464e-02  -7.3655768e-02  -1.5216306e-02  -2.0425310e-01  -6.2837380e-02  -2.6067044e-01  -3.1438318e-01  -1.6735776e-01  -2.6323695e-01   2.1617271e-01  -6.6304446e-02   4.9387577e-02  -1.3456355e-01  -3.0701612e-01  -2.3483500e-01  -2.5706474e-01  -2.8678172e-01   3.6199043e-01   3.3399625e-01   1.9155612e-01   1.8726872e-01   5.6065036e-01   6.7544978e-01   1.0000000e+00   8.4275866e-01   8.0796278e-01   7.7861191e-01   1.4775588e-01  -4.3239085e-01  -3.5721913e-01   1.0693519e-01   5.4710903e-01   6.2631400e-01   8.2041265e-01   8.1603656e-01
  -3.3935622e-01  -1.5254065e-01  -3.4370127e-01  -2.3536640e-01  -3.8533322e-02   1.0040918e-01  -2.4921634e-01  -3.6199062e-02  -3.3057201e-01  -2.5429547e-01  -3.8499787e-01  -1.6216423e-01  -2.7988288e-01  -3.6622424e-01  -3.6658409e-01  -1.4010962e-01  -1.2770829e-01  -2.3128233e-01  -8.8173838e-02  -3.4063238e-02   2.3554852e-01   2.3724556e-01  -4.6936310e-01  -1.7501070e-01   4.8204202e-02   1.9403391e-01   2.1238927e-01   1.5678892e-01  -2.2982244e-01  -2.4664972e-02  -1.9241046e-01  -1.5057722e-01  -6.4269458e-02  -1.1047291e-01  -2.8432566e-02   1.4276729e-01   2.8605018e-01   2.0664320e-01   3.4575243e-01   1.1771571e-01   3.0131207e-01  -6.4422701e-02   1.6260961e-01   1.0788372e-01   9.0238783e-02   2.0141313e-01  -6.2378872e-03  -1.4735576e-01   2.5102724e-01   2.6995560e-01   1.9502018e-01   1.8782318e-01   1.9927383e-01   4.5566307e-02   6.3224474e-02  -2.5618273e-02   1.9393537e-02   4.5295544e-02   1.4203420e-01   1.8176161e-01  -6.4965045e-02  -2.1554574e-02  -4.6027619e-03   1.4250342e-01  -3.9873061e-01  -2.3131209e-01   1.4322800e-01   2.4629056e-01  -1.0661903e-01   2.4989651e-02   1.0777352e-01   2.0441115e-02  -8.3959427e-02   7.9637842e-02  -1.6251399e-01  -2.7068683e-01   4.4603317e-02   3.0984145e-01  -8.7431627e-02  -2.6632660e-01  -1.3353019e-01  -1.9270905e-01  -1.4091756e-01   1.6105835e-03  -3.1442229e-01  -1.8209838e-01  -2.7913028e-01  -2.8616269e-01  -2.4400416e-01  -2.9178427e-01   2.4276277e-01  -1.1164164e-02   8.2603180e-02  -8.3300226e-02  -3.6397263e-01  -3.3484832e-01  -3.0656286e-01  -3.4468097e-01   2.5942217e-01   2.3843943e-01   2.0922525e-01   2.3373107e-01   5.7336201e-01   6.6980832e-01   8.4275866e-01   1.0000000e+00   8.0203524e-01   7.4616092e-01  -2.5914598e-03  -5.0024657e-01  -2.9573402e-01   3.2363709e-03   5.4066457e-01   6.3626923e-01   8.1406318e-01   8.0199113e-01
  -3.2619677e-01  -2.1775046e-01  -3.2670403e-01  -2.1689206e-01   2.6963864e-03   4.0567501e-02  -2.3433133e-01  -2.8935113e-03  -2.5310004e-01  -2.1639448e-01  -3.0548848e-01  -6.7925192e-02  -2.4179330e-01  -2.9376477e-01  -3.3917600e-01  -1.2746552e-01  -1.3876214e-01  -2.5249279e-01  -2.4139891e-02  -2.0698565e-03   1.9462420e-01   2.2857618e-01  -4.3831394e-01  -1.8861086e-01  -1.1048635e-02   8.4626070e-02   1.6851193e-01   1.0043187e-01  -2.6902043e-01  -8.8363000e-02  -2.3530397e-01  -1.3982497e-01  -7.5584735e-02  -1.4478019e-01  -7.7220968e-02   1.2777444e-01   2.7407448e-01   2.1885824e-01   2.0835255e-01   4.0341063e-02   3.1660651e-01  -9.2210591e-02   2.3505826e-01   1.8198124e-01   1.2342239e-01   2.3896843e-01   4.9246438e-02  -1.0971152e-01   2.1030301e-01   2.6887574e-01   1.6407668e-01   2.4102913e-01   1.2765105e-01  -3.1108868e-02   2.3865609e-02  -8.7905495e-02  -7.5377889e-02  -1.3566470e-02   1.1858064e-01   1.2139717e-01  -5.7157214e-02  -5.3036889e-03   5.2507887e-03   1.4607286e-01  -3.9803153e-01  -1.9996736e-01   1.4698422e-01   2.8056731e-01  -1.5935066e-01   2.4472568e-02   9.3483939e-02  -3.7484857e-02  -1.3897530e-01  -1.2625714e-02  -1.9310648e-01  -2.7971049e-01   3.3932465e-02   3.6440164e-01  -1.1150587e-01  -2.6655159e-01  -1.3711677e-01  -2.0944888e-01  -2.0008576e-01  -1.2535831e-01  -3.0839118e-01  -1.8000885e-01  -3.6731086e-01  -3.6136412e-01  -3.4286968e-01  -4.4195658e-01   2.4648673e-01   8.3269568e-02   1.6377631e-01  -5.1743749e-04  -5.6055279e-01  -5.2627653e-01  -4.0033364e-01  -4.7500730e-01   1.9932305e-01   1.2529243e-01   2.0041572e-01   3.3189397e-01   6.4277495e-01   7.1936186e-01   8.0796278e-01   8.0203524e-01   1.0000000e+00   8.2268769e-01  -9.2535980e-02  -5.3043322e-01  -2.2795310e-01  -9.5899575e-02   5.2482685e-01   5.9835645e-01   6.7619783e-01   6.0704944e-01
  -2.5320162e-01  -2.3746708e-01  -3.1269983e-01  -1.8875535e-01  -4.5406705e-02   5.0956825e-02  -1.6706555e-01   4.7540947e-02  -1.1919122e-01  -9.1981477e-02  -2.2550717e-01   1.2999895e-02  -1.3058745e-01  -1.5526084e-01  -2.1578142e-01   7.8459420e-03  -9.3186987e-02  -2.6121057e-01  -1.4461516e-01  -1.0953831e-01   1.8734345e-01   1.3116549e-01  -4.5069425e-01  -2.1574088e-01  -6.5608854e-02   5.6153050e-02   6.0476034e-02   1.6174530e-02  -2.4144829e-01   3.5018557e-02  -3.0758720e-01  -2.3909802e-01   6.5639704e-02  -1.4238008e-02  -3.8451583e-02   1.6530922e-01   3.2165509e-01   2.3202368e-01   2.4498212e-01  -1.5238142e-02   3.8233743e-01  -3.0042951e-02   1.2269848e-01   9.1081361e-02   7.2463537e-02   9.4309797e-02  -8.9103018e-02  -2.4601704e-01   2.6689571e-01   2.7449981e-01   1.6102649e-01   2.0777684e-01  -1.3727983e-03  -9.5038373e-02  -6.3138464e-02  -1.9162741e-01  -2.5790045e-02   1.3113743e-02   2.7588378e-01   2.4008641e-01   1.3528094e-01   1.7845887e-01   3.3583470e-02   1.8741480e-01  -3.0076461e-01  -1.1882189e-01   2.1221466e-01   2.3436586e-01   3.9583182e-02   1.0519308e-01   7.5081918e-02  -5.9735233e-02  -1.1587198e-01   3.9705489e-02  -2.5033445e-01  -3.3255775e-01   1.8214625e-01   4.4583677e-01  -1.6802206e-02  -1.6079424e-01  -2.4058843e-02  -3.4918272e-02  -1.3756627e-01  -8.0487015e-02  -1.2428666e-01  -5.5768969e-02  -3.7740033e-01  -4.2399297e-01  -1.8097292e-01  -3.2341929e-01   2.2622009e-01   5.1343275e-02   2.1124352e-01   9.0444700e-02  -4.1503690e-01  -3.4836405e-01  -3.4808977e-01  -3.9129777e-01   2.6599354e-01   2.9120628e-01   3.2029972e-01   3.6261498e-01   5.5365843e-01   6.5978768e-01   7.7861191e-01   7.4616092e-01   8.2268769e-01   1.0000000e+00   1.3543576e-01  -5.0300957e-01  -3.2731728e-01   1.2048184e-02   4.9830083e-01   5.7519143e-01   6.9995583e-01   6.9389088e-01
   9.9460687e-02   2.6954166e-01  -2.5179311e-01  -2.0562920e-01   4.5253083e-02  -1.0081067e-01  -2.8412036e-01  -1.8488661e-01  -4.1993157e-02   1.0025325e-01  -1.2241101e-01   2.2622933e-01   4.6655540e-02   1.9344022e-01   2.3770343e-01   4.2161925e-01  -1.8937919e-04   6.8695004e-02  -4.4889142e-01  -2.1567767e-01   1.9169583e-01  -1.4070821e-01  -2.7514143e-02  -6.0370044e-02  -1.5400490e-01  -2.6271092e-01  -2.3512158e-02  -1.5642964e-01   1.3508505e-01   3.1743767e-01  -4.0268158e-02  -1.8930517e-01  -1.7059179e-01  -3.9427547e-02  -1.2043239e-01  -1.4574030e-01   4.8803188e-02  -8.3908844e-03  -4.7680227e-02  -2.8753478e-01   2.1419240e-01   1.4544279e-01  -1.6788283e-01  -2.0867170e-01  -9.3176941e-02  -1.9978283e-01  -2.7416447e-01  -3.7067939e-01  -6.8286962e-02  -4.4087484e-02  -2.6547035e-01   2.1907493e-02  -2.1500819e-01  -4.5900576e-02  -1.8737003e-01  -7.1246735e-02   7.1136006e-02   2.1624383e-01   8.2757390e-02   2.2886226e-01   9.7432666e-02   1.7142361e-01  -1.0848457e-01   1.9244494e-01  -3.0154223e-01  -2.6904843e-01  -2.3016375e-01  -2.2136149e-01  -9.0940845e-02  -1.8132716e-01   8.7691343e-03  -1.1010712e-01  -2.3609686e-01  -1.6426231e-02  -4.6957607e-01  -2.7530243e-01  -6.7067742e-02   2.6870069e-02   3.0788555e-01   4.5700897e-02   7.6318649e-02   1.8648597e-01   9.9378037e-02   3.3978737e-02   3.2248323e-02   4.5454479e-02  -3.5572857e-01  -3.9122310e-01   9.8568978e-02   1.3017898e-01   2.3018734e-01   8.1124079e-02   4.4322426e-02  -4.5773770e-02   6.2744081e-01   7.3449042e-01   3.1228883e-01   3.8088736e-01   5.1467420e-01   5.9172920e-01   1.4852167e-01  -1.7876812e-01   1.1102826e-02   1.1122259e-02   1.4775588e-01  -2.5914598e-03  -9.2535980e-02   1.3543576e-01   1.0000000e+00   3.4775411e-01  -2.4742047e-01   6.8897825e-01   1.1421446e-01   1.1933248e-01   1.5888146e-01   1.4001667e-01
   3.9436832e-01   2.9298612e-01   2.5410610e-01   1.8334130e-01   1.2720181e-01  -1.0356355e-01   4.1892923e-02  -1.3287878e-01   8.5748029e-02   1.8567374e-01   7.9935848e-02   1.2315653e-01   2.0219981e-01   3.7422321e-01   2.6076228e-01   2.9448260e-01   5.1008834e-04   9.8215985e-02  -1.1179236e-01  -1.2298901e-01   1.2572926e-01  -6.9779308e-02   4.3736731e-01   2.9101455e-01   3.0893442e-02  -6.3100635e-02   8.6135878e-04  -5.0343038e-02   2.7435073e-01   1.0347176e-01   3.1571063e-01   1.7754268e-01  -6.5088772e-02   9.9549516e-02   1.0740567e-01  -4.2576617e-02  -1.5258467e-01  -9.5046270e-02   4.6181095e-02  -1.2779294e-02  -2.1462580e-01   8.5583799e-02  -1.7259937e-02   2.9474400e-03   1.1034337e-01  -8.4646887e-02   2.1056982e-01   3.1918106e-01  -8.1908994e-02  -1.3264542e-01  -1.2722869e-01  -2.4843094e-02  -5.7730690e-02   7.9254200e-02   2.1388736e-01   3.8951576e-01  -5.6285302e-02  -6.5838803e-02  -1.2633022e-01  -4.9314264e-02   6.2236474e-03  -1.0102366e-01  -1.9721060e-01  -1.8384710e-01   1.2887674e-01   1.0318237e-01  -1.6574925e-01  -1.8205304e-01  -2.3363669e-01  -4.7570797e-01  -1.2883738e-02   9.5004473e-03   3.0043391e-02  -1.3541950e-01  -5.1974922e-03   5.5557601e-02  -2.1031060e-01  -4.1011293e-01   1.6346770e-01   1.8885390e-01  -5.8340444e-02   6.8693034e-02   3.7024570e-02   5.6649590e-02   1.6683571e-01   1.8411244e-01   1.7854442e-01   2.8434169e-01   3.0530598e-01   4.4804366e-01  -3.9243583e-02   1.1062790e-01   5.7047243e-02   1.1780220e-01   7.6138154e-01   6.7769663e-01   7.7770449e-01   8.2818223e-01   1.1593357e-01   1.9457575e-01   4.7413712e-02  -7.2464873e-02  -2.5773526e-01  -2.9731679e-01  -4.3239085e-01  -5.0024657e-01  -5.3043322e-01  -5.0300957e-01   3.4775411e-01   1.0000000e+00   5.6309522e-01   4.5772261e-01  -1.7565746e-01  -2.6017926e-01  -4.5216937e-01  -5.7574234e-01
   2.0203199e-01   1.2688350e-01   4.0847142e-01   5.3286080e-01   1.4024702e-01  -1.0394055e-01   3.1987219e-02  -3.5136722e-02   6.4846556e-02   1.5964722e-01   1.7467031e-02  -1.9447360e-01  -1.0653379e-01   1.7934837e-01   8.7245848e-03   1.4569838e-02  -6.0566314e-02  -6.2451974e-02   1.1056812e-01  -3.4968161e-03  -1.5344089e-01  -1.0316283e-01   5.4445429e-01   5.5634022e-01   3.2342603e-01   3.5980777e-01   1.0911125e-01  -1.2850857e-02   4.4820469e-03  -2.3056865e-01   3.5540865e-01   4.0851507e-01  -6.8869505e-02   5.3421851e-02   4.6011154e-01   4.4550302e-01   1.4398115e-01   2.6594838e-01   2.9633048e-01   4.1760871e-01  -1.6845512e-01   8.9066985e-02   4.4872276e-01   4.6859684e-01   2.5933280e-01   1.4797579e-01   6.4761024e-01   7.2107797e-01  -6.3314006e-03   2.6700256e-02   2.7875705e-01   8.0351444e-02   2.0574356e-01   2.9128413e-01   4.8336449e-01   5.9743187e-01  -1.6224983e-01  -3.9730499e-01  -3.6613528e-01  -2.2576781e-01  -3.1500767e-01  -2.9427147e-01  -3.9844169e-01  -5.3514559e-01   2.4016461e-01   4.5210637e-01   4.9971235e-02   8.9151646e-02  -1.2386937e-01  -2.4009832e-01  -1.8593748e-02   9.1859468e-02   9.4817657e-02  -6.8526391e-02   3.2439524e-01   2.4010494e-01   5.2365414e-02  -7.1854923e-02   6.1586402e-02   1.5619585e-01  -8.3836901e-02  -1.2990126e-01   1.2697697e-01   7.4514609e-02   9.4241721e-02   2.0123965e-01   4.5105804e-01   4.4525117e-01   1.8675382e-01   3.5158262e-01   1.4435553e-01   6.1590277e-02   3.1801135e-01   3.0107994e-01   2.7425028e-01   8.9608229e-02   7.0712062e-01   5.2504580e-01   4.6595595e-03   2.6722817e-02   2.7655457e-02   1.3452774e-01  -1.0680002e-02  -1.3689511e-01  -3.5721913e-01  -2.9573402e-01  -2.2795310e-01  -3.2731728e-01  -2.4742047e-01   5.6309522e-01   1.0000000e+00   2.3086967e-01   1.0977904e-01   2.1368358e-02  -2.8956828e-01  -4.8978068e-01
   1.9937347e-01   4.6568969e-01  -1.4160830e-01  -1.9702026e-03  -1.3536872e-01  -3.0731484e-01  -3.7057516e-01  -2.7022407e-01  -2.3602847e-01  -2.0162611e-02  -1.4505648e-01   8.6882232e-03  -1.0933057e-01   1.6394974e-01   1.4375047e-01   2.7815673e-01   1.6834032e-01   2.4203341e-01  -3.2491001e-01  -8.4455163e-02   3.0467068e-02  -2.4259025e-01   1.9182929e-01   2.1921119e-01  -1.7498906e-02  -2.3008870e-02  -8.7465437e-02  -2.7702617e-01   2.4977729e-01   2.3879692e-01   2.6371192e-01   1.5529176e-01  -1.9053093e-01  -2.5472007e-02   3.5599622e-02   4.7636685e-02   1.3623631e-01   1.0558481e-01   8.1102454e-02  -6.0272985e-02   1.1339215e-01   2.3448269e-01   2.1203596e-01   1.3432975e-01   1.6690118e-01   7.2844242e-02   2.6606231e-01   2.0212043e-01  -4.5170976e-02  -2.9175940e-02  -2.0008988e-02   1.7578661e-01   8.8142719e-02   3.3517035e-01   2.7019963e-01   4.3325569e-01   1.7031518e-01   1.6082537e-01  -2.4592022e-01  -5.1601364e-02  -1.9629536e-01  -1.5099979e-01  -1.4962779e-01   8.5632505e-03  -2.5728224e-01  -1.8325265e-01  -3.2174848e-01  -2.2828641e-01  -2.1356396e-01  -3.1525523e-01   4.1023083e-02  -8.5712584e-02  -7.6217462e-03   4.7814069e-02  -2.0590101e-01  -1.2078681e-01   3.7136081e-03   5.9106765e-02   3.3079455e-01   1.8067836e-01   1.6471201e-01   1.6481703e-01   3.0175484e-01   2.6705933e-01   4.1219710e-03   2.0171493e-01  -3.3638185e-02  -9.9768190e-02   1.2567125e-01   2.4329445e-01   5.0102268e-01   1.7569874e-01   2.9207885e-01   1.1368503e-01   6.2967453e-01   6.7102017e-01   6.4188862e-01   5.9285734e-01   7.4611127e-01   8.1526129e-01   1.9727591e-01  -1.3780431e-01   9.0294028e-02   5.4153378e-02   1.0693519e-01   3.2363709e-03  -9.5899575e-02   1.2048184e-02   6.8897825e-01   4.5772261e-01   2.3086967e-01   1.0000000e+00   4.8693233e-01   3.5231366e-01   1.9179554e-01   6.8922784e-02
   1.6266041e-01   2.5979488e-01  -2.8829798e-01  -2.1293857e-01  -2.4370518e-01  -3.0324190e-01  -3.9814264e-01  -2.2654986e-01  -3.0042233e-01  -1.2650725e-01   1.0883466e-02   2.4797060e-02  -2.6199826e-02   1.5725915e-02   4.5921280e-02   1.5734839e-01   2.0108167e-01   1.2790477e-01  -1.3571794e-01   6.5464974e-03  -8.5749761e-03  -1.1341883e-01  -1.5299841e-01   3.0639968e-03  -1.5330221e-01  -2.4900712e-02  -1.3647532e-01  -2.5933570e-01   1.9618340e-01   2.1624993e-01  -7.9937225e-02  -4.1092464e-03  -1.0952449e-01  -8.8989872e-02  -2.1572057e-02   1.8587754e-01   5.1156709e-01   3.2805823e-01   4.0649754e-01   1.2755392e-01   4.5564852e-01   3.1547242e-01   3.7458560e-01   4.0173527e-01   2.6920715e-01   3.6293840e-01   4.1222215e-01   3.0499956e-01   2.7937466e-01   2.9813503e-01   3.6292289e-01   3.0422785e-01   3.1251964e-01   2.6938399e-01   5.1457146e-01   3.6184452e-01   1.9950029e-01   1.0670390e-01  -5.6671167e-02  -6.3300709e-02  -8.0360305e-02  -9.9998334e-02   8.4951376e-02   1.5641140e-01  -3.7046797e-01  -2.4930186e-01  -2.4309134e-01  -1.1742089e-01  -1.3283101e-01  -1.5370766e-01   6.6087277e-04  -9.2190579e-02   1.4661046e-01   2.9353411e-01   1.8228040e-02  -6.1622223e-02   3.3183588e-01   5.1032914e-01   2.1311975e-01   1.3409695e-01   2.4510954e-01   1.4835624e-01   3.5339795e-01   3.0996953e-01   3.0438414e-02   1.0561519e-01   5.5273520e-03  -1.9999502e-01   1.1232236e-01  -1.4310297e-01   5.1785833e-01   1.1123409e-01   4.6227599e-01   2.6690775e-01  -7.2270142e-02  -7.4493643e-02   1.2864633e-01  -4.6878026e-02   6.7367983e-01   6.4849902e-01   3.9410311e-01   1.6989229e-01   5.8249622e-01   6.1788809e-01   5.4710903e-01   5.4066457e-01   5.2482685e-01   4.9830083e-01   1.1421446e-01  -1.7565746e-01   1.0977904e-01   4.8693233e-01   1.0000000e+00   7.6799488e-01   6.4969677e-01   4.6036115e-01
   2.4464752e-03   1.0491567e-01  -1.6029696e-01  -1.1275295e-01  -8.9422557e-02  -2.4604307e-01  -2.6874644e-01  -2.2631117e-01  -2.7739353e-01  -2.2167554e-01  -2.3542120e-01  -1.4520096e-01  -2.2894681e-01  -2.0632198e-01  -1.2742929e-01   1.0161357e-01  -1.0964949e-01  -1.6495568e-01  -1.1226661e-01  -3.0148102e-03   8.5561327e-04  -4.8970218e-02  -1.4110312e-02   1.2228272e-01   9.1909487e-02   1.7430435e-01   1.2479195e-01  -9.1829705e-02  -2.4669626e-02   5.4109017e-02   6.0265794e-02   7.6922995e-02  -2.3351599e-01  -2.1505688e-01   1.5493488e-01   3.2983213e-01   4.7421927e-01   3.4372542e-01   4.4536026e-01   2.3968187e-01   4.6775463e-01   2.3237119e-01   3.7742778e-01   3.2335434e-01   2.0257299e-01   1.9303698e-01   2.9381169e-01   1.1249168e-01   2.0327336e-01   1.4282832e-01   2.6922894e-01   2.0142829e-01   2.9470157e-01   1.6448762e-01   3.3073509e-01   2.4146222e-01  -2.2400808e-02  -2.2311824e-02  -2.8459197e-02  -3.1073483e-02  -1.3831945e-01  -1.7492244e-01  -1.2796884e-01  -3.1009358e-02  -2.8539247e-01  -1.3806134e-01   2.2624742e-02   8.8975906e-02  -1.8698002e-01  -2.2480605e-01   3.0835598e-02  -6.3515040e-02   6.1848821e-02   1.9102464e-01   4.5743376e-02  -4.5988829e-02   2.3351032e-01   4.7502029e-01   1.1315174e-02  -1.2028221e-01  -3.0455486e-02  -7.7986630e-02   3.1069512e-01   2.4703525e-01  -1.0086952e-02   1.5486838e-01  -1.2002142e-02  -1.9358090e-01  -4.4178857e-02  -1.9082768e-01   3.5674782e-01  -1.0012821e-01   2.1411449e-01  -1.3909821e-02  -1.2553920e-01  -1.5266920e-01   3.5161028e-02  -4.9591087e-02   4.7148156e-01   4.9425798e-01   2.0710386e-01   1.7985040e-01   6.3592650e-01   7.0400387e-01   6.2631400e-01   6.3626923e-01   5.9835645e-01   5.7519143e-01   1.1933248e-01  -2.6017926e-01   2.1368358e-02   3.5231366e-01   7.6799488e-01   1.0000000e+00   8.2100314e-01   5.3186788e-01
  -7.3282107e-02   8.4151591e-02  -2.7870062e-01  -3.0263116e-01  -1.4218866e-01  -1.0036782e-01  -3.0518794e-01  -1.9696013e-01  -3.0374614e-01  -2.8325738e-01  -1.9781390e-01  -4.6907074e-02  -1.4707781e-01  -2.1907460e-01  -1.1338088e-01   1.0801541e-01   4.1822164e-03  -1.4227434e-01  -1.9392101e-01  -4.3050466e-02   1.4381723e-01   9.3750033e-02  -2.8409702e-01  -1.3149814e-01   3.3859662e-02   1.2896254e-01   1.6791689e-01   4.3288391e-02  -5.8482288e-02   1.9710636e-01  -1.4859434e-01  -1.2952500e-01  -7.5153248e-02  -1.4935292e-01   4.8964520e-03   1.7352442e-01   4.5064176e-01   2.7808004e-01   3.9353671e-01   1.3805329e-01   5.0776302e-01   1.7467629e-01   1.9289796e-01   1.9528418e-01   8.5436494e-02   1.5505259e-01   6.0775069e-02  -1.1155076e-01   2.5967633e-01   1.5935661e-01   2.2395632e-01   1.4907473e-01   2.4978021e-01   3.9620753e-02   1.8118623e-01   2.1316635e-02   5.9377316e-02   1.1273461e-01   1.4202363e-01   6.8221049e-02   1.9924936e-02   4.0323913e-04   2.9208994e-02   1.6233058e-01  -3.4816353e-01  -2.9950528e-01   4.6035301e-03   1.1090844e-03   1.0238427e-02  -7.4597900e-02   2.2485976e-02  -1.0199238e-01   5.0619198e-02   2.9670673e-01  -7.9776825e-02  -1.9338541e-01   2.8613942e-01   4.8639196e-01   7.3645577e-02  -7.0908924e-02   5.5381551e-02   5.2794343e-02   1.8773489e-01   1.9142731e-01  -5.0048763e-02   1.9673112e-02  -1.4633777e-01  -3.0605442e-01  -7.2945073e-02  -2.9560489e-01   1.8260121e-01  -1.9297487e-01   2.4308221e-02  -1.1343301e-01  -2.5549582e-01  -2.1083402e-01  -2.1329082e-01  -2.5449716e-01   3.9434258e-01   4.2987329e-01   1.4530829e-01   1.0980037e-01   5.4410782e-01   6.8905308e-01   8.2041265e-01   8.1406318e-01   6.7619783e-01   6.9995583e-01   1.5888146e-01  -4.5216937e-01  -2.8956828e-01   1.9179554e-01   6.4969677e-01   8.2100314e-01   1.0000000e+00   8.1794556e-01
  -2.2279636e-01  -4.5470183e-02  -2.9262174e-01  -2.8743195e-01  -1.1443783e-01   2.6696486e-02  -2.3821403e-01  -9.4788234e-02  -2.7584169e-01  -2.9978153e-01  -2.7610812e-01  -1.3421181e-01  -2.0708488e-01  -2.9606704e-01  -2.2522105e-01  -5.4152560e-02  -5.3342945e-02  -1.5062252e-01  -1.3789526e-01  -2.3934529e-02   1.8087829e-01   1.2762369e-01  -3.3683269e-01  -1.6292805e-01   4.2189468e-02   1.2189484e-01   1.6899640e-01   6.7594426e-02  -1.5523711e-01   1.0639095e-01  -1.8830939e-01  -1.8867844e-01  -1.6396304e-02  -1.0090565e-01  -8.7301178e-03   1.1156824e-01   2.3748507e-01   8.8462904e-02   1.9933001e-01  -6.0979656e-02   3.4402508e-01  -5.8172713e-03   9.7619876e-02   1.0864307e-01   4.3577244e-02   1.4714841e-01  -5.9974367e-02  -2.2681171e-01   1.7472855e-01   1.3860387e-01   1.6189684e-01   3.8880737e-02   1.8014036e-01   3.4276822e-02  -6.3598250e-03  -1.2311515e-01   8.6259215e-02   9.0235375e-02   1.3587676e-01   6.9973987e-02   5.5641642e-04   9.5932560e-03   5.5602548e-02   1.8292276e-01  -3.1804283e-01  -2.7348961e-01   8.2206596e-02   3.8869111e-02   1.3929988e-01   6.4213503e-02   1.4815539e-01  -2.1547780e-02  -2.5088915e-02   1.8634831e-01  -1.6502314e-01  -2.4273143e-01   2.2353299e-01   4.0207221e-01  -2.1563703e-03  -1.7074443e-01  -1.2632226e-02  -4.9182613e-03   5.0361534e-02   9.0896102e-02  -1.4315636e-01  -5.2692668e-02  -1.5773172e-01  -2.9762626e-01  -1.6478882e-01  -3.1662833e-01   1.0509556e-01  -1.8937076e-01  -1.2169646e-01  -2.4233709e-01  -3.4275765e-01  -2.2905924e-01  -3.5061746e-01  -3.5963521e-01   2.8058741e-01   3.3754156e-01   4.2713506e-02  -6.1148055e-03   3.1020903e-01   4.5656888e-01   8.1603656e-01   8.0199113e-01   6.0704944e-01   6.9389088e-01   1.4001667e-01  -5.7574234e-01  -4.8978068e-01   6.8922784e-02   4.6036115e-01   5.3186788e-01   8.1794556e-01   1.0000000e+00
