# Supplementary material for: “I Know that You Know that I Know”: Neural Substrates Associated with Social Cognition Deficits in DM1 Patients
Source: PLoS One. 2016 Jun 3;11(6):e0156901. doi: 10.1371/journal.pone.0156901 (PMC4892543; doi:10.1371/journal.pone.0156901)
Supplement: S2 File — Adjacency matrices obtained by graph theory bases analysis illustrating the intra-nodal correlations in individual subjects (DM1 patients and controls) (ZIP) [file pone.0156901.s002.zip › Adjacency_matrices/Sub_33.txt]

   1.0000000e+00   6.8685540e-01   2.0730834e-01   1.7600430e-01  -4.1899171e-02  -3.4143744e-02   3.6490893e-01   2.9212798e-01  -2.8924787e-01  -2.0190610e-01   3.6918971e-01   4.1330169e-01   3.1711422e-01   3.5150097e-01  -4.0047586e-03   1.1911528e-01   5.2674522e-01   4.4991135e-01   4.6136694e-01   5.1660565e-01   1.8253592e-01   1.3998021e-01  -2.3941443e-03  -2.1527462e-02  -2.2645498e-01  -1.3666239e-01   1.2878940e-01   1.7553613e-01   3.1126855e-01   4.0059162e-01  -8.0847015e-02   4.5522509e-02   4.7157656e-01   5.6546646e-01  -2.5717084e-01  -1.9674475e-01  -2.4592324e-01  -1.0887585e-02   2.1324260e-01   2.3432472e-01   2.5633161e-01   3.6413991e-01  -2.9133581e-01  -1.2877761e-01  -4.6504399e-01  -2.2652774e-01  -7.0628781e-03  -7.0821043e-02  -3.2860536e-01  -2.0765587e-01   1.6203027e-02  -9.9615056e-02   1.1705408e-01   8.2892327e-02   3.8787910e-01   3.7652789e-01   8.1281995e-01   1.2666165e-01   2.9674075e-01   2.0641007e-01   3.8530042e-01   1.7220477e-01   3.5136877e-01   3.0454846e-01  -3.0353824e-01  -1.6249621e-01  -3.3743623e-01  -2.2553503e-01   3.6228156e-01  -4.3335534e-02  -9.9860638e-02  -1.5396960e-02   5.8251836e-01   6.1853516e-01   5.5012843e-01   4.4038527e-01   3.5543805e-03   1.8377070e-01   3.0693262e-01   3.2716226e-01   3.4948915e-01   4.0162987e-01   2.9220395e-01   3.6694236e-01  -6.4625533e-02  -9.9208171e-03   3.5353504e-01   2.9456707e-01   4.2851951e-01   3.7890773e-01  -2.7330865e-01  -4.1530104e-01  -2.4110274e-01  -1.8258926e-01   5.0928395e-02   1.0756108e-01   6.6553385e-02   3.1067176e-01   2.6003261e-01   2.5021612e-01   2.1980057e-01   1.5381523e-01   3.2027792e-02   3.3277311e-02  -9.2251185e-02  -3.5903471e-01  -3.4888466e-01   7.4441405e-02  -3.2064577e-01  -1.1080035e-01  -1.6644737e-01   3.1833153e-03   1.6659235e-01   1.2503216e-01  -2.6607265e-01  -6.0737152e-01
   6.8685540e-01   1.0000000e+00  -9.1563533e-03  -7.2244520e-02  -2.5222516e-01  -3.1274717e-01   2.2592152e-01   6.7135841e-02  -4.3219702e-01  -4.8457658e-01   4.6527766e-03   5.8029844e-01   9.1464513e-02   3.7522159e-01  -1.8968820e-01   6.7862526e-02   3.7412838e-01   5.4967159e-01   3.5355952e-01   4.8574710e-01  -5.0597886e-03  -3.3524695e-02  -7.8820112e-02  -1.2763313e-01  -2.3713496e-01  -2.4442951e-01   8.7831425e-03   1.1952442e-03   2.6004208e-01   3.6527674e-01  -1.1535957e-01  -3.3623675e-02   4.2994435e-01   4.9371984e-01  -1.9072259e-01  -1.1648415e-01  -2.4725884e-01  -2.1490150e-02   1.1801267e-01   3.6513913e-02   3.3188116e-01   2.6489315e-01  -3.8986304e-01  -2.4227956e-01  -4.1402485e-01  -1.5295731e-01   2.0801896e-02  -1.4535342e-01  -2.1537038e-01  -2.3160198e-01  -2.0465646e-01  -2.5708357e-01   1.3592335e-01   1.4017342e-02   2.7297527e-01   2.3948371e-01   5.6351102e-01   3.5877174e-01   3.6209850e-01   2.5707456e-01   1.5200014e-01   1.1773201e-01   2.4118283e-01   3.4555315e-01  -2.8429703e-01  -2.2469501e-01  -1.7071923e-01  -7.1488254e-02   3.7718862e-01   9.2623299e-02  -1.6430350e-01  -2.8834734e-02   2.9186346e-01   4.1846733e-01   3.0104796e-01   1.9381573e-01  -1.9459465e-01   7.9716691e-02   2.1010471e-01   2.8595951e-01   3.2757487e-01   5.0339209e-01   3.2514028e-01   3.4348621e-01  -9.7881739e-02  -4.9926807e-02   3.5930736e-01   2.3351900e-01   3.4190725e-01   1.8090991e-01  -1.1880856e-01  -3.2561690e-01  -3.6930459e-02  -1.6431373e-01   5.3602401e-02   2.8529145e-02   5.2427204e-02   2.3323724e-01   2.7644636e-01   1.7556912e-01   2.8529243e-01   1.4731137e-01   1.7637703e-01   5.2223241e-02   1.6420773e-01  -4.5155055e-02  -1.1014766e-01   2.3446344e-02  -2.5474864e-01  -1.2027962e-01   3.1857094e-02  -7.1502055e-03   1.3461941e-01   2.9411987e-01   6.9390094e-02  -2.9947194e-01
   2.0730834e-01  -9.1563533e-03   1.0000000e+00   5.8063885e-01   1.9037313e-01   2.4369764e-02   7.6638438e-01   5.0398025e-01   1.2114628e-01   5.1691645e-02   8.0781854e-02  -1.5084085e-01   2.8028343e-01  -2.8041565e-02   1.2225173e-01  -2.5011415e-02  -9.4033187e-02  -1.7817081e-01   1.0148764e-01   2.3683935e-02   1.6107551e-01   5.3155348e-02   5.8560664e-01   5.2893792e-01   1.7218580e-01   3.4723919e-01   1.9165442e-01   1.1158990e-01  -1.3932513e-01  -9.2653176e-02   4.2483933e-01   4.6619327e-01   1.3914858e-01   1.9807866e-01   4.2847316e-01   3.9085750e-01   3.0176587e-02   8.4891249e-02   2.7087139e-01   3.2457788e-01   3.3327334e-02   2.0612961e-01   3.3845288e-01   1.4829932e-01  -2.9523317e-02   2.7898105e-02   9.2338425e-02   1.7159501e-01  -8.7814821e-02  -1.2353732e-01   1.3399385e-02  -2.2382465e-02   1.4891772e-01   3.8377431e-01   2.3085089e-01   3.4989341e-01   5.9074734e-02  -2.8329015e-01  -1.6282261e-01  -2.3506702e-01  -1.3031254e-01  -2.6576973e-01  -2.3485952e-01  -1.9319878e-01   4.4138608e-01  -2.6199864e-02   1.6699445e-01   9.3149103e-02  -9.5242965e-02  -2.6495009e-01   2.2364114e-01   2.2583634e-01   1.9330965e-01   2.5877230e-01   1.7862942e-01   1.3569539e-01   1.0016983e-01   1.1732733e-01  -4.6353063e-02  -5.0585841e-02  -1.6584992e-01  -2.1568354e-01  -1.7282332e-02  -1.6417209e-01   2.6457035e-01   9.1068181e-02   1.7379938e-01  -1.9827750e-03   2.7766831e-01   3.4005548e-01  -9.1535872e-02   8.1524441e-02  -5.1677855e-02   4.5431925e-01   7.8163164e-02   2.3411547e-01   5.3201529e-02   2.9143046e-01  -1.6748450e-02   2.8199462e-01   1.1233477e-01   1.4348460e-01  -6.2416611e-02   8.3940850e-02   1.1652518e-01  -4.1222649e-02  -1.1887090e-02   2.0075989e-01  -1.6400829e-01  -3.3634488e-02   2.0042488e-01   3.9763798e-02   3.8118330e-02  -3.5494502e-02   4.0291137e-02  -3.4165878e-01
   1.7600430e-01  -7.2244520e-02   5.8063885e-01   1.0000000e+00   1.4203689e-01   1.1545319e-01   3.9610008e-01   7.2710816e-01   1.0969637e-01   2.5083154e-01   5.5995651e-02  -1.7346726e-01   1.6626956e-02  -8.5581183e-02   1.3147963e-01   8.3203432e-02   2.4642998e-02  -2.7709974e-01   2.5935361e-01   2.1790555e-01   8.7951888e-02   3.4617460e-02   2.3252425e-01   4.3656420e-01  -1.2542870e-01   9.9990365e-02  -1.4131227e-01  -1.7342742e-01   1.6198049e-02   1.1713592e-01   3.0828912e-01   5.2911793e-01   8.4188073e-02   2.3523148e-01   1.0523650e-01   3.3860438e-01   1.3389285e-01   1.5523769e-01   1.7455846e-01   2.5973123e-01   6.7304645e-02   1.0845773e-01   5.0725801e-01   3.0946051e-01   1.9873999e-01   3.2684025e-01   3.7937902e-01   5.6328510e-01   1.2195542e-01   2.3225093e-01   2.6732878e-01   3.7284576e-01   4.0218618e-01   4.4441938e-01   3.5271892e-01   4.1451705e-01   1.0072826e-01  -2.7466797e-01  -2.3786682e-01  -8.7267158e-02  -2.3134553e-01  -1.1253590e-01  -1.3269374e-01  -2.1033824e-01   2.4251431e-02   1.5428991e-01   1.1259981e-02   5.5622986e-02   6.8209260e-03  -2.1394818e-01   3.1478674e-01   2.9565924e-01   2.8241086e-01   3.1120926e-01   3.1694703e-01   2.6974552e-01   3.5294010e-01   3.8781403e-01   3.7069165e-02   4.9630789e-02  -8.8585016e-03  -2.1374183e-01   8.2991228e-02  -2.0663004e-01   2.2825595e-01   1.1630389e-01  -2.4206234e-02  -1.0364046e-01   2.2004113e-01   4.3408531e-01   1.8387429e-01   1.0327451e-01   2.1377713e-01   2.6780881e-01   4.5299696e-02   6.4056543e-02   2.7547748e-01   1.9508322e-01   2.8236456e-01   2.9370781e-01   3.9047547e-01   4.5963391e-01   2.2682107e-02   2.7857050e-01   1.1552724e-02  -1.4419414e-01   1.1305611e-01   3.2120817e-01  -1.4813955e-01  -2.8804450e-02   1.9992182e-01   2.8065763e-01   1.7623004e-01  -7.7646562e-02  -9.7245522e-02  -2.7040842e-01
  -4.1899171e-02  -2.5222516e-01   1.9037313e-01   1.4203689e-01   1.0000000e+00   7.3993443e-01   7.8757980e-02  -4.7861862e-03   7.4717471e-01   6.2732601e-01   1.3002079e-01  -2.3928437e-01   7.3650861e-02  -5.2756443e-02   4.9391917e-01   3.4667062e-01  -2.7148786e-01  -1.2571798e-01  -1.3938032e-01  -2.1737976e-01   5.4751394e-01   4.6539871e-01   4.8553206e-02   1.0070590e-02   3.9703263e-01   3.1724800e-01   5.6545330e-01   5.3579704e-01  -2.5587907e-01  -2.2887001e-01   1.8803355e-01   7.7091953e-02  -9.7365390e-02  -1.6807965e-01   9.2303052e-02  -3.1707368e-02   6.0354588e-02   3.2666817e-02  -4.7201200e-02   1.1387168e-01  -1.7356651e-01  -7.6750495e-02   3.2082052e-01   3.1788761e-01   2.0388001e-01   7.5525417e-02   3.1604413e-01   4.5632005e-02   1.5656079e-01   1.8993005e-01   3.5049727e-01   3.2530074e-01   3.0121836e-01   1.9609903e-01   1.4445606e-01   2.0118550e-01  -3.1832119e-02   8.9751727e-02   1.0525131e-01   1.4274094e-01   2.1465747e-01   1.9311349e-01   1.5167192e-02   1.2562957e-01   2.4046337e-01   2.3660993e-01   1.3478999e-01   7.9799146e-02  -2.8904971e-02  -1.6125349e-02   2.7538620e-01   1.7937740e-01   2.5022483e-03  -1.0802371e-01  -3.4107554e-02   7.5195818e-02   1.5183415e-01  -5.7551889e-02  -7.7682750e-02  -2.9159853e-02  -2.5444468e-01  -2.5413710e-01  -1.4791444e-01  -4.2139118e-01  -2.5188656e-02  -2.4101574e-01  -7.0034727e-02  -4.1864805e-01   1.0352875e-01   1.0980364e-01   9.1576000e-02   2.6117033e-01  -9.7125239e-02   2.6530926e-01   9.3856109e-02   7.7189595e-02  -7.0907878e-03   2.1428231e-02   9.3023206e-02   4.6517625e-02  -1.5489809e-01  -1.5995067e-01  -3.1307285e-01   1.5988345e-01  -1.0656873e-02   7.6414371e-02  -2.0027081e-01   1.6042514e-01   1.1369765e-01  -7.3917223e-02  -3.7227009e-01   2.0645273e-01  -4.1092607e-02  -1.9634114e-01  -9.4076071e-02   9.7609780e-02
  -3.4143744e-02  -3.1274717e-01   2.4369764e-02   1.1545319e-01   7.3993443e-01   1.0000000e+00  -2.3060098e-01  -1.2985845e-01   6.1611388e-01   8.3097548e-01   8.1441175e-02  -3.1278907e-01  -1.6957054e-02  -1.3230864e-01   5.1421569e-01   4.8417484e-01  -1.5046680e-01  -1.2430914e-01  -7.7449697e-02  -1.5700112e-01   6.5206173e-01   6.0346497e-01  -1.8772299e-02   5.8693289e-02   3.0566578e-01   3.0010764e-01   5.4642306e-01   5.8369932e-01  -1.6545087e-01  -1.8535317e-01   5.2039660e-02  -1.2717706e-02  -2.4138413e-01  -2.7288151e-01   3.8619689e-02   6.8609676e-02   3.2383884e-01   2.7140127e-01   9.3114011e-02   3.1036183e-01   8.8768400e-04   9.1098505e-03   2.9899899e-01   2.9675934e-01   1.7134169e-01   1.0606940e-02   3.4289306e-01   1.3778057e-01  -1.7503706e-03   2.7507299e-02   3.8700902e-01   2.2201232e-01   2.4852008e-01   9.0190940e-02   1.8530336e-01   2.5100757e-01   2.3410670e-03  -5.8645678e-03  -3.6526152e-02   1.4145380e-02   1.0183156e-01   1.3324994e-03  -7.5412550e-02  -8.8450487e-02   8.0227911e-02   9.5799247e-02   3.3624545e-02   2.8270660e-02  -2.1139229e-02   5.2004969e-03   3.7023731e-01   2.2587874e-01   8.2910600e-02  -3.4133111e-02   1.1917853e-01   2.1801799e-01   3.8236429e-01   1.4541905e-01   1.4989258e-01   9.2292641e-02  -1.3010445e-02  -1.1261533e-01  -3.1492901e-02  -2.0372632e-01   1.3702103e-01  -1.0214606e-01  -4.5976170e-02  -2.2744393e-01   5.9228858e-02   1.7064423e-01   5.3653965e-02   2.2780052e-01  -1.8866940e-01   2.1189071e-02   1.4221265e-01   2.2656308e-01   1.9602865e-01   1.3581657e-01   1.5317212e-01   7.3416988e-02  -2.2566429e-01  -2.2636106e-01  -2.9472409e-01   3.2030751e-01   3.8170874e-02   1.4568142e-01  -1.8525897e-01   1.3307846e-01   1.8502121e-01   4.2305019e-02  -2.4025967e-01   2.3910987e-01  -2.7639593e-02  -1.3510203e-01  -7.9128067e-02   1.0863543e-01
   3.6490893e-01   2.2592152e-01   7.6638438e-01   3.9610008e-01   7.8757980e-02  -2.3060098e-01   1.0000000e+00   5.7252740e-01  -4.9519683e-02  -2.1666554e-01   2.4984503e-01   2.2485780e-01   4.7969803e-01   2.6068323e-01   6.6827963e-02  -2.3634864e-02   5.6632610e-02   8.1472800e-02   2.1227864e-01   6.0265028e-02  -9.2977634e-02  -1.8499442e-01   5.0443864e-01   3.4950203e-01   1.9240307e-02   1.3866861e-01   8.6895679e-02  -2.7718539e-02   3.2561303e-03   7.3700222e-02   4.6972896e-01   5.1590293e-01   4.2778151e-01   4.9094325e-01   2.7056335e-01   2.0238101e-01  -2.8428366e-01  -2.6501150e-01   1.1549970e-01   2.0511973e-03  -9.4355066e-02   7.7147962e-03  -3.0774609e-02  -7.3319832e-02  -1.2891559e-01   5.7291346e-02  -2.0870521e-01  -1.1724406e-01  -7.9169868e-02   4.1691157e-03  -2.0308479e-01  -3.2997600e-02  -8.3825119e-02   1.7908852e-01   9.5062145e-02   1.3376911e-01   2.1866468e-01  -7.5030547e-02   1.0194606e-01  -4.7977339e-02   1.5071488e-01   7.5775086e-02   4.7017344e-02   1.6856935e-01   3.8480936e-01   1.5938042e-01   1.5627451e-01   1.2814940e-01  -7.4336189e-02  -1.5928238e-01   6.7176225e-02   3.1407504e-02   9.4792320e-02   2.1079027e-01   5.2109176e-03  -3.4294023e-02  -1.3342519e-01  -1.7254913e-02  -9.4018320e-02   1.8530300e-04  -1.2194127e-01  -2.1493631e-03   4.3412124e-02  -3.7125229e-02   5.2740674e-02   4.6588252e-02   2.3632734e-01   5.9542605e-02   2.7003109e-01   2.6892654e-01  -9.5424503e-02  -1.7174341e-03   9.9277486e-02   4.2229344e-01  -5.7221894e-02   2.6715118e-02  -1.1536091e-01   1.0238871e-01  -3.1557823e-02   1.9078702e-01   1.8147685e-01   7.8910214e-02   7.3477414e-02  -1.1420320e-01   1.5885515e-01  -4.6020089e-02  -7.9633627e-02   1.1397736e-01  -2.8051285e-01  -2.1535942e-01   6.4998421e-02  -9.7590308e-02   2.2578186e-02  -2.8801357e-02   6.0479917e-02  -4.0691957e-01
   2.9212798e-01   6.7135841e-02   5.0398025e-01   7.2710816e-01  -4.7861862e-03  -1.2985845e-01   5.7252740e-01   1.0000000e+00   3.6413342e-03   2.8975424e-02   2.3054839e-01   1.2781612e-01   2.4330578e-01   1.2639075e-01  -1.2845676e-02  -5.6010716e-02   1.2279488e-01  -7.6142931e-02   5.5840932e-02   1.1333169e-01  -6.8302164e-02  -1.6882119e-01   1.5598591e-01   2.1145019e-01  -2.6488006e-01  -7.0528067e-02  -2.6518772e-01  -2.8134968e-01   1.1707983e-02   2.0733892e-01   1.5787063e-01   4.4908343e-01   1.4090063e-01   3.8473714e-01  -1.2239657e-01   6.2852953e-02  -1.7134962e-01  -1.2444728e-01   6.2473977e-02   1.0784230e-01  -8.4396330e-02   2.9878110e-02   8.6452369e-02   9.8445770e-02  -6.1393152e-02   1.7904634e-01   9.7104400e-02   3.2590918e-01   9.6225119e-02   2.5552785e-01   9.5282645e-02   3.0954290e-01   2.5321714e-01   2.7259482e-01   3.1070219e-01   3.3427803e-01   2.3156602e-01  -2.6235286e-01  -1.0191355e-01  -6.2834141e-02   4.8766767e-02   1.4707111e-01   1.5782089e-01   6.9558431e-02  -8.7609665e-02   2.3964404e-01  -1.3843264e-01  -3.2901758e-02  -9.1004114e-02  -1.7584626e-01   1.7857198e-01   1.3594759e-01   2.9334176e-01   3.9164045e-01   2.2921592e-01   1.5572597e-01   2.1044538e-02   1.4701628e-01  -6.4626652e-02   2.4210803e-02  -7.2178293e-03  -1.2054210e-01   1.6271202e-02  -1.3367040e-01  -1.1034601e-02   5.7227566e-04   4.2866040e-02  -3.8946658e-02   4.0639742e-01   3.5438789e-01   1.5553534e-01  -9.7975005e-02   3.1543812e-01   2.5134773e-01  -1.0374056e-01  -8.8924500e-02   1.2988107e-01   1.6151827e-01   2.2842391e-01   2.0604805e-01   4.3672160e-01   3.7917134e-01   2.4389173e-01   1.3366912e-01   4.0373050e-02  -2.1684955e-01   2.1631654e-02   4.5686322e-02  -2.8012985e-01  -8.2100700e-02   1.7649315e-01   1.2898316e-01   1.8466464e-01   4.2699834e-03  -2.6604034e-02  -4.3754977e-01
  -2.8924787e-01  -4.3219702e-01   1.2114628e-01   1.0969637e-01   7.4717471e-01   6.1611388e-01  -4.9519683e-02   3.6413342e-03   1.0000000e+00   7.3894569e-01   1.8795148e-01  -2.9981198e-01   1.2821841e-01  -1.3442164e-01   5.7273486e-01   2.9362837e-01  -3.5477408e-01  -2.6492659e-01  -3.0693108e-01  -3.6459450e-01   3.7346705e-01   2.7017486e-01   7.7875282e-02   2.8590168e-02   2.1697409e-01   1.9399918e-01   2.5961666e-01   2.3239397e-01  -3.6986855e-01  -3.1806925e-01   4.3818262e-02  -3.1157359e-02  -2.8922871e-01  -2.9203745e-01  -1.3717580e-02  -1.0369330e-01   7.7743118e-02  -1.6848290e-03  -1.7697373e-01   2.6937626e-04  -2.1643627e-01  -1.6154785e-01   2.4635430e-01   1.0124288e-01   1.7348302e-01  -1.0285929e-01   1.6217551e-01   3.5252240e-02   1.6407374e-01   1.8005559e-01   3.0121131e-01   3.2660253e-01   2.9184722e-01   1.6021217e-01  -4.7686745e-02   4.4802499e-02  -2.4610504e-01  -4.3205178e-02  -1.0896967e-01  -7.4417987e-02   1.8415000e-01   1.4046966e-01   5.3859420e-03   6.5253083e-02   2.6869332e-01   2.9892732e-01   4.5304026e-03  -1.0809241e-01   3.6570011e-03   6.0975072e-03   4.8522373e-01   3.6786575e-01  -1.1900682e-01  -1.8501492e-01  -1.8040774e-01  -5.1855559e-02   1.2363276e-01  -8.0234058e-02  -2.6363894e-01  -1.5103314e-01  -3.3001082e-01  -4.3031239e-01  -2.1413299e-01  -4.8793980e-01  -8.9129236e-03  -3.3382206e-01  -2.6785646e-01  -4.8400830e-01   9.7487739e-02   3.7355421e-02   1.4944298e-01   4.1054422e-01   9.2531710e-02   3.9168592e-01  -2.3293379e-02   6.2408353e-03  -5.4659473e-03  -9.3422310e-02  -6.1332892e-02   1.4387810e-02  -6.4037495e-02  -1.1728312e-01  -8.7666362e-02   1.1119001e-01   6.0399084e-02   1.5324512e-01  -8.1892687e-02   3.4121093e-02   1.7500445e-01   3.2238619e-02  -1.7927624e-01   1.8543401e-01  -1.2357926e-01  -1.9424859e-01  -9.0382598e-03   1.8421432e-01
  -2.0190610e-01  -4.8457658e-01   5.1691645e-02   2.5083154e-01   6.2732601e-01   8.3097548e-01  -2.1666554e-01   2.8975424e-02   7.3894569e-01   1.0000000e+00   9.3292373e-02  -3.2144725e-01   4.0939401e-02  -1.6508615e-01   6.0866496e-01   4.8028612e-01  -2.3315066e-01  -3.3193769e-01  -1.6481741e-01  -2.0293643e-01   5.6261142e-01   5.0463833e-01   3.4549088e-02   1.3792187e-01   2.1034148e-01   2.5818913e-01   3.2420919e-01   3.6300616e-01  -1.8059692e-01  -1.9740570e-01   8.1650047e-02   2.7954690e-02  -3.3277175e-01  -2.8698554e-01   2.7145332e-02   9.1511913e-02   3.5590887e-01   2.3702115e-01   3.5564355e-02   2.6521384e-01  -6.2496498e-02  -4.4913180e-02   3.6954783e-01   2.8617966e-01   2.1218275e-01  -5.7530868e-03   3.0891606e-01   2.4650398e-01   4.0097488e-02   1.4960560e-01   4.4589315e-01   3.5071771e-01   2.9405874e-01   1.4785354e-01   9.7753735e-02   2.2028137e-01  -1.3098182e-01  -1.4487647e-01  -1.3586171e-01  -8.3434038e-02   5.6480286e-02  -2.7999099e-02  -1.1647710e-01  -1.3244603e-01   1.2271422e-01   2.5419263e-01  -4.9544322e-03   1.8920808e-02  -2.7629934e-02  -4.2288515e-02   4.9595541e-01   3.5741199e-01   3.7971288e-02  -2.0096236e-02   6.1236443e-02   1.6262403e-01   3.4981321e-01   2.1930707e-01   5.3119614e-02   3.7426240e-02  -6.3216647e-02  -2.6288040e-01  -5.5449309e-02  -3.2640275e-01   2.3248961e-01  -8.4537312e-02  -2.0914484e-01  -3.1048020e-01   1.2508305e-01   2.2154971e-01   1.7463727e-01   3.6395203e-01   3.8296694e-02   1.7860883e-01   7.4500011e-02   1.9516379e-01   2.0527883e-01   6.6874613e-02   2.5202723e-02   4.1726654e-02  -8.6413795e-02  -1.1388590e-01  -2.1006759e-01   2.4778917e-01   3.8823333e-02   1.1485819e-01  -1.8627265e-01   1.2237314e-01   1.1431815e-01   1.0493460e-01  -1.0900930e-01   3.3846881e-01  -1.3768324e-03  -1.7793277e-01  -5.7711960e-02   1.1511940e-01
   3.6918971e-01   4.6527766e-03   8.0781854e-02   5.5995651e-02   1.3002079e-01   8.1441175e-02   2.4984503e-01   2.3054839e-01   1.8795148e-01   9.3292373e-02   1.0000000e+00   3.2583232e-01   7.5240596e-01   4.7565906e-01   3.2927956e-01   2.4292217e-01   4.4910201e-01   4.0532458e-01   1.0333691e-01   2.9453006e-02   2.7601708e-02   2.3121987e-02   1.1886855e-01  -2.3627080e-03  -2.7418502e-02  -3.9057847e-02   5.8553442e-02   8.8774152e-02   3.6168777e-01   3.2020171e-01   1.3713556e-01   1.0599939e-01   1.1528150e-01   1.8634366e-01  -1.8190275e-01  -1.7927401e-01  -2.0633540e-01  -1.3953745e-01  -1.0510351e-02   1.1206780e-02  -1.2953301e-01  -4.9478133e-02  -2.2951017e-01  -5.6301430e-02  -1.8457144e-01  -2.3545909e-01  -1.7114040e-01  -1.9784258e-01   1.7281763e-02  -1.9936303e-02   2.8469786e-01   1.5543463e-01  -3.3251704e-01  -3.1653441e-01  -9.9288440e-02  -1.1411344e-01   3.1706987e-01  -1.4934074e-01  -2.3016072e-02  -3.3106159e-02   5.4360433e-01   3.0391465e-01   6.8054411e-01   4.8002044e-01   1.0303695e-01   1.8468753e-01  -2.4468389e-01  -3.4669707e-01  -8.4795029e-02  -2.5154303e-01  -1.8881830e-02  -1.6135399e-01   3.2760303e-01   3.1120670e-01   2.3658427e-01   1.4887264e-01   1.7621591e-01   3.9962400e-02   1.0679402e-01   3.6303819e-01   1.6936786e-01   3.0818349e-01   2.2852961e-01   2.0498963e-01   1.4590253e-02  -5.5464503e-03   1.9471683e-01   1.1965576e-01   2.0303031e-01  -1.3105208e-02  -2.7349155e-01  -2.7455361e-01  -2.3325087e-01  -1.3839189e-01  -2.6968103e-01  -6.4040500e-02  -1.5682934e-01   8.4564602e-03  -9.7103011e-02  -1.6722493e-02   5.9455921e-02  -1.4416953e-01   5.9061743e-02  -2.6646784e-01  -3.2238347e-01  -4.3726753e-01  -2.4179376e-01  -6.2586025e-02  -2.4956227e-01  -1.4011240e-01  -2.8955445e-01  -1.3537673e-01  -1.6924631e-01  -2.4856983e-01  -3.8181343e-01  -4.7206208e-01
   4.1330169e-01   5.8029844e-01  -1.5084085e-01  -1.7346726e-01  -2.3928437e-01  -3.1278907e-01   2.2485780e-01   1.2781612e-01  -2.9981198e-01  -3.2144725e-01   3.2583232e-01   1.0000000e+00   4.2340643e-01   8.5507844e-01   5.1504923e-03   2.6261285e-01   2.1855747e-01   6.8077691e-01   2.0128611e-01   2.3514217e-01  -6.1126547e-02  -8.3371070e-02  -3.6455119e-02  -1.6839147e-01  -1.7085760e-01  -1.4792175e-01  -1.4948674e-02  -1.7151157e-03   2.6932542e-01   3.5853366e-01  -2.5748494e-02   2.9145679e-02   3.3757743e-01   4.3150395e-01  -2.4690965e-01  -1.2528464e-01  -2.7540799e-01  -1.8338620e-01  -5.4879592e-02  -2.2468748e-01   6.4790022e-02  -6.2633061e-02  -6.2472494e-01  -4.1587074e-01  -3.6610901e-01  -1.5955964e-01  -3.5204596e-01  -4.2148314e-01  -8.4905060e-02  -4.5139702e-02  -7.7267864e-02  -7.3413965e-02  -2.5860607e-01  -4.6248044e-01  -1.0826863e-01  -2.6345421e-01   2.4647951e-01   1.6073134e-01   2.9821843e-01   1.9170978e-01   4.2796414e-01   3.4870147e-01   5.1270704e-01   6.3707794e-01  -2.2638714e-02   2.9711686e-01  -1.3530516e-01  -9.0684351e-03  -3.0125246e-02  -1.0386672e-01  -1.6198963e-01  -1.4525423e-01   7.0994939e-02   2.4495905e-01  -4.5713135e-03  -2.6049900e-02  -2.9006547e-01  -1.0444299e-01   3.9017349e-02   3.4325031e-01   2.3646086e-01   6.4757472e-01   3.0233756e-01   2.6710517e-01  -1.2247819e-01  -6.4579781e-02   2.3796676e-01   7.1755531e-02   1.8610726e-01  -2.0644421e-01  -1.6017262e-01  -3.6743181e-01   9.6890332e-02  -2.8758336e-01  -2.1470126e-01  -1.7769496e-01  -3.3552002e-01  -1.6812646e-01  -1.9925288e-01  -2.8952816e-01   2.0821998e-01  -5.5998772e-02   1.3749752e-01  -2.3996655e-01   2.7271648e-02  -8.1796096e-02  -1.8018634e-01  -1.2224013e-01  -3.2979038e-01  -2.5249519e-01  -2.4772383e-01  -2.9438225e-01   3.7932781e-03  -1.5399215e-01  -1.2799208e-01  -2.8353203e-01
   3.1711422e-01   9.1464513e-02   2.8028343e-01   1.6626956e-02   7.3650861e-02  -1.6957054e-02   4.7969803e-01   2.4330578e-01   1.2821841e-01   4.0939401e-02   7.5240596e-01   4.2340643e-01   1.0000000e+00   5.1597271e-01   4.2719897e-01   2.7813206e-01   1.8058709e-01   3.5356805e-01   7.2973413e-02  -9.3223053e-02   3.6886979e-02  -1.2793922e-02   3.0126363e-01   1.1905452e-01   3.2877589e-02   4.5695341e-02   1.8391734e-01   1.7843667e-01   2.4397951e-01   1.3008735e-01   2.6230550e-01   2.0274351e-01   6.5639496e-02   1.4848968e-01   8.5543098e-02   7.4536716e-02  -2.0795284e-01  -1.3633663e-01   2.0142594e-02   3.2684203e-03  -6.7243125e-02  -2.5653160e-02  -3.1571245e-01  -2.1077219e-01  -4.0324705e-01  -3.0740888e-01  -2.8176857e-01  -3.2927253e-01  -1.1079153e-01  -1.8811559e-01   2.0110617e-01  -6.3741393e-02  -3.7234684e-01  -3.8174727e-01  -1.8982964e-01  -1.4295926e-01   1.3511646e-01  -1.1568082e-01  -3.6164826e-02  -1.9220785e-01   4.3366436e-01   2.2891269e-01   4.1151710e-01   4.0154872e-01   3.7303292e-01   2.3709501e-01  -1.4541868e-01  -1.9429118e-01  -2.4589350e-01  -3.7293636e-01   2.7268811e-02  -1.2815829e-01   1.7801876e-01   2.7816018e-01   1.1738781e-01   1.2983387e-01   1.0594175e-01   2.9144888e-02   4.0115055e-02   2.5785065e-01   1.1101509e-01   3.1428013e-01   2.0166533e-01   1.7026715e-01   2.0134094e-01   4.4521277e-02   3.1858989e-01   1.2177821e-01   2.7289565e-01  -4.2282537e-02  -2.3443403e-01  -1.6588212e-01  -2.1875329e-01  -3.2769865e-02  -1.6990444e-01   6.7245883e-02  -1.9599668e-01   5.0498051e-02  -2.2806735e-01  -2.8409019e-02   1.2105024e-01  -1.6165539e-01   6.7627450e-02  -2.4384235e-01  -1.5961789e-01  -2.0489757e-01  -2.7870400e-01   4.0414336e-02  -2.7879093e-01  -9.3472233e-03  -1.4777603e-01  -1.3157467e-01  -2.3924061e-01  -3.0233594e-01  -2.6254102e-01  -5.2688545e-01
   3.5150097e-01   3.7522159e-01  -2.8041565e-02  -8.5581183e-02  -5.2756443e-02  -1.3230864e-01   2.6068323e-01   1.2639075e-01  -1.3442164e-01  -1.6508615e-01   4.7565906e-01   8.5507844e-01   5.1597271e-01   1.0000000e+00   1.8243478e-01   4.1503407e-01   8.8569419e-02   6.6222045e-01   1.6691381e-01   9.6502911e-02   9.5457332e-02   9.6649680e-02   7.7756584e-02  -4.9866532e-02   7.4113789e-03   6.8269084e-02   1.9279605e-01   1.7358876e-01   1.7348244e-01   2.5733017e-01   1.5709901e-01   1.5660149e-01   1.8301033e-01   2.6013847e-01  -9.3951113e-02  -3.5592204e-02  -1.9242335e-01  -1.3605118e-01  -5.8018699e-02  -1.8125072e-01  -5.3287125e-02  -1.3982091e-01  -4.2831157e-01  -2.9127041e-01  -2.8367908e-01  -1.4918941e-01  -2.6345873e-01  -4.2474653e-01  -5.0529437e-02  -7.0087563e-02   3.3358601e-02  -6.5371655e-03  -2.6748305e-01  -4.6955121e-01  -9.9264716e-02  -2.7338962e-01   1.7661963e-01   1.6001545e-01   1.8876983e-01   1.2789612e-01   4.2149682e-01   3.1037679e-01   4.2149427e-01   6.1018046e-01   1.3490776e-01   3.3779560e-01  -7.9711103e-02  -5.3060984e-02  -1.4605683e-01  -1.6962247e-01  -6.3835118e-02  -1.4967542e-01   2.5960053e-02   1.7161950e-01  -4.6241422e-03  -3.0867755e-02  -2.2091184e-01  -1.4262204e-01  -5.4792946e-03   3.9415929e-01   7.7806563e-02   5.5816556e-01   2.3696932e-01   1.4641696e-01   6.8680096e-04  -9.3263346e-02   3.1625407e-01   2.1255625e-02   1.9374799e-01  -2.7802441e-01  -2.8495142e-01  -4.3628757e-01  -4.5529596e-02  -2.7150253e-01  -1.6583270e-01  -8.5563109e-02  -3.6594952e-01  -2.1209393e-01  -2.4177937e-01  -3.6989274e-01   4.5491749e-02  -1.9206629e-01   2.4583396e-02  -1.7500348e-01  -2.1012438e-02  -7.0892375e-02  -2.6044014e-01  -2.0173110e-02  -2.7014207e-01  -2.4731595e-01  -3.9904201e-01  -2.9044934e-01  -3.4748217e-02  -2.9027389e-01  -1.6590224e-01  -2.9003616e-01
  -4.0047586e-03  -1.8968820e-01   1.2225173e-01   1.3147963e-01   4.9391917e-01   5.1421569e-01   6.6827963e-02  -1.2845676e-02   5.7273486e-01   6.0866496e-01   3.2927956e-01   5.1504923e-03   4.2719897e-01   1.8243478e-01   1.0000000e+00   6.7870458e-01  -1.9032897e-01  -1.6097604e-01   4.0664704e-02  -1.0100491e-01   6.0853330e-01   5.4694991e-01   3.7873815e-01   4.0445989e-01   3.4666336e-01   3.6903091e-01   5.6133906e-01   5.0085367e-01   1.1011475e-01  -1.1425649e-01   3.1825519e-01   1.6807612e-01  -1.9113402e-01  -2.0256204e-01   1.8464716e-01   1.1143389e-01   2.6870640e-01   2.7015877e-01   1.4040780e-01   2.8585585e-01   1.3347309e-01   1.4828731e-01   1.9234842e-01   1.4173068e-01  -5.1731402e-02  -1.4849468e-01   1.1810721e-01  -1.3489036e-01  -9.6291891e-02  -4.0823117e-02   2.9342473e-01   2.4158004e-01   6.0138553e-02   2.6861941e-02   4.1985612e-02   1.4838546e-01  -1.0953999e-01  -2.1981065e-01  -2.1921333e-01  -2.4020948e-01   1.1102509e-01  -3.3358883e-02  -8.7679725e-03  -1.5334702e-02   3.8412010e-01   1.7987855e-01  -7.7115907e-02  -1.8982396e-01  -7.1229307e-02  -2.2465202e-01   3.8655952e-01   2.2289551e-01   1.8413439e-01   9.6487931e-02   1.6611911e-01   2.1415674e-01   3.1315843e-01   1.9265692e-01   7.3131800e-02   8.2424054e-02   7.0203496e-02  -3.0192745e-03   3.3848986e-01  -8.7711643e-02   5.3117909e-01   1.2540322e-01   1.0872377e-01  -9.1994636e-02   3.1330424e-01   2.4775034e-01  -5.7152049e-02   7.3892131e-02  -1.2847092e-01   1.6180485e-01  -9.4298991e-02   7.5599123e-02  -1.1637922e-01  -7.3396184e-03  -1.2241771e-01   1.2988063e-02  -3.7404335e-02  -2.2681201e-01  -5.5938056e-02   8.1438638e-02   8.2560944e-02   1.0004243e-01  -2.9340175e-01   6.5647747e-02  -4.9248013e-02  -7.8556311e-02  -2.9225826e-01   1.2054213e-01  -2.0037223e-01  -3.4820656e-01  -6.1349744e-02  -1.9292923e-01
   1.1911528e-01   6.7862526e-02  -2.5011415e-02   8.3203432e-02   3.4667062e-01   4.8417484e-01  -2.3634864e-02  -5.6010716e-02   2.9362837e-01   4.8028612e-01   2.4292217e-01   2.6261285e-01   2.7813206e-01   4.1503407e-01   6.7870458e-01   1.0000000e+00   7.2885977e-03   1.6284315e-01   1.2996376e-01   1.1946877e-01   5.0172534e-01   4.9506588e-01   2.4270081e-01   2.9511167e-01   1.6153868e-01   1.6229732e-01   4.1877674e-01   4.1823945e-01   2.8181760e-01   2.3025949e-01   2.0032275e-01   8.9219462e-02  -1.1684737e-01  -1.3037475e-01   5.8383214e-02   1.1213546e-02   2.3608049e-01   2.8294736e-01   1.2177531e-01   2.3893059e-01   1.3113855e-01   1.6427695e-01   1.2028329e-01   7.3935284e-02  -1.0987208e-01  -1.5346467e-01   1.2600171e-01  -1.5154094e-01  -5.1504844e-03  -1.5318741e-01   3.4075502e-01   1.0539807e-01   7.7396521e-02  -4.6741947e-02   1.5815011e-01   1.3247265e-01   1.1432382e-01  -1.4776202e-01  -1.6271463e-01  -1.7503408e-01  -1.4428387e-02  -1.2560759e-01   1.3215023e-01   5.0550235e-02   1.3483363e-01   2.2319103e-02  -1.6741273e-01  -2.2593068e-01  -1.7203567e-02  -1.3485787e-01   1.6956097e-01  -5.9317267e-03   2.5002619e-01   2.3919193e-01   2.6967441e-01   3.6732315e-01   2.6607560e-01   2.0011554e-01   3.1834378e-01   4.0224481e-01   2.7579079e-01   3.7123926e-01   3.9694291e-01   1.7334439e-01   3.3244051e-01   1.1132839e-01   2.6513968e-01   7.5715537e-02   1.9932955e-01   1.7894112e-01  -1.7269970e-01  -1.1864031e-01  -1.5025513e-01  -7.5489658e-02   4.8024487e-02   2.2586515e-01  -5.1941830e-02   8.7112098e-02  -2.4118762e-02   2.5754158e-02  -8.4278915e-02  -7.1755524e-02  -1.9596765e-01   1.1321391e-01  -5.3635752e-02  -4.7703411e-02  -4.0144636e-01   5.1354508e-02   4.3771820e-02  -6.5472248e-02  -3.5716066e-01   1.3530890e-01  -5.2185105e-02  -2.0455250e-01  -1.3472078e-01  -1.8128108e-01
   5.2674522e-01   3.7412838e-01  -9.4033187e-02   2.4642998e-02  -2.7148786e-01  -1.5046680e-01   5.6632610e-02   1.2279488e-01  -3.5477408e-01  -2.3315066e-01   4.4910201e-01   2.1855747e-01   1.8058709e-01   8.8569419e-02  -1.9032897e-01   7.2885977e-03   1.0000000e+00   4.6106363e-01   4.9498725e-01   5.4690724e-01  -2.5935180e-01  -1.9695836e-01  -1.0127520e-01  -4.4316388e-02  -3.1239238e-01  -3.8484296e-01  -3.1671587e-01  -2.5695926e-01   7.2184837e-01   7.7294946e-01   3.5159340e-02   1.7883061e-02   5.0196081e-01   5.0025460e-01  -1.9695763e-01  -1.7887408e-01  -2.3754811e-01  -1.1052760e-01  -3.6622412e-02   3.5422185e-02   3.1433100e-02   2.2733601e-01  -1.6584784e-01  -4.0059394e-02  -1.4421234e-01  -3.6476581e-02  -8.5872744e-02   9.1887144e-02  -1.3733263e-01  -1.0647514e-01   1.3445597e-01  -1.7213817e-02  -2.0448644e-01  -8.4851599e-02   1.8765411e-02   2.7557661e-02   7.0973907e-01  -1.3969724e-01   2.4917157e-03   4.5465339e-02   1.2064014e-01   4.1684811e-02   5.9756866e-01   1.6106476e-01  -3.7511801e-01  -3.4580281e-01  -1.8882636e-01  -1.8844377e-01   2.7162081e-01  -2.7549770e-03  -3.3272951e-01  -2.5660340e-01   5.5643307e-01   5.4749376e-01   4.5888169e-01   3.4763835e-01   3.0667683e-01   3.3063893e-01   6.3228426e-01   6.3441084e-01   7.1663680e-01   5.6808324e-01   3.7025502e-01   5.6855662e-01  -7.3920346e-02   2.1681066e-01   3.8706812e-02   3.9715556e-01  -8.0531768e-02   1.2476028e-01  -2.0828576e-01  -3.2637844e-01  -1.6262841e-01  -3.7580163e-01  -1.8831546e-01   2.6105444e-05   4.5235624e-02   1.9070970e-01   2.0365436e-01   2.0526549e-01   1.0713283e-01   5.5515474e-02  -3.2111669e-02  -1.5363689e-01  -2.6653448e-01  -4.8315285e-01  -1.8704806e-01  -1.7972580e-01  -3.3705973e-01  -1.2937898e-01   9.3131358e-02  -4.8256015e-02  -4.2351265e-02   7.7107230e-02  -3.4323342e-01  -4.0122920e-01
   4.4991135e-01   5.4967159e-01  -1.7817081e-01  -2.7709974e-01  -1.2571798e-01  -1.2430914e-01   8.1472800e-02  -7.6142931e-02  -2.6492659e-01  -3.3193769e-01   4.0532458e-01   6.8077691e-01   3.5356805e-01   6.6222045e-01  -1.6097604e-01   1.6284315e-01   4.6106363e-01   1.0000000e+00   2.2925688e-01   2.6323971e-01  -5.9817340e-02  -6.6953621e-02  -2.0887457e-01  -3.5159160e-01  -1.6105770e-01  -2.0375941e-01   1.1109673e-02   3.4411980e-02   3.2500345e-01   4.9659286e-01  -4.2964421e-02  -7.2039942e-02   3.6618170e-01   3.4874596e-01  -2.3346166e-01  -1.8852302e-01  -2.7132898e-01  -1.3766071e-01  -5.2913401e-02  -2.1875965e-01   1.5007209e-02  -9.0003296e-02  -4.8976915e-01  -2.9852166e-01  -4.1887667e-01  -2.7692487e-01  -1.9456685e-01  -3.3212134e-01  -1.2813524e-01  -2.4712416e-01  -1.1044404e-03  -2.7363476e-01  -2.4831099e-01  -4.7061939e-01  -3.0134989e-02  -2.1056994e-01   4.2667722e-01   3.4353994e-01   3.0026746e-01   2.3258004e-01   4.3896791e-01   3.6015305e-01   5.9284868e-01   6.9187048e-01  -1.8426753e-01  -3.8794271e-02  -1.1251010e-01  -1.1860760e-01   1.3164976e-01   2.7987411e-02  -2.2899259e-01  -2.6257000e-01   1.5080929e-01   3.1339172e-01   1.0761069e-01   1.4057727e-01  -1.1777543e-01  -3.7649834e-02   2.0044715e-01   5.5580632e-01   2.4679627e-01   7.3139602e-01   2.0283021e-01   3.4583667e-01  -2.3577763e-01  -2.1211530e-01   3.2532383e-01   1.3633950e-01   7.9822230e-02  -2.9815297e-01  -2.9896563e-01  -4.5930073e-01  -2.4880054e-01  -5.4499039e-01  -8.1893202e-02  -2.5495284e-02  -2.0714912e-01  -7.6456648e-02  -9.0865296e-03  -2.3510529e-01   2.5534083e-02  -1.5472786e-01  -4.9797823e-02  -2.2919168e-01  -1.6722008e-01  -2.4800896e-01  -1.8102219e-01  -1.1255975e-01  -2.0654297e-01  -1.2603174e-01  -2.2737990e-01  -2.8292446e-01  -3.6671154e-02  -3.3751591e-02  -2.4432925e-01  -2.0867260e-01
   4.6136694e-01   3.5355952e-01   1.0148764e-01   2.5935361e-01  -1.3938032e-01  -7.7449697e-02   2.1227864e-01   5.5840932e-02  -3.0693108e-01  -1.6481741e-01   1.0333691e-01   2.0128611e-01   7.2973413e-02   1.6691381e-01   4.0664704e-02   1.2996376e-01   4.9498725e-01   2.2925688e-01   1.0000000e+00   7.8447619e-01   4.9454903e-02   1.0427870e-01   1.2117646e-01   2.0883203e-01   2.4121313e-02   5.4538397e-02   5.2245127e-02   5.0422623e-02   4.5120090e-01   5.3667271e-01   3.6723823e-01   3.0892271e-01   6.1898398e-01   5.6468183e-01   1.6034251e-01   1.9162093e-01  -1.2027836e-01  -4.0730044e-02  -3.4105530e-03   5.9094577e-02   1.2969322e-01   2.5887976e-01   5.6814810e-02  -2.5210730e-02  -9.7974542e-02   1.4281368e-01  -3.2725603e-02   5.8893939e-02  -2.3743050e-01  -8.1317115e-02  -1.4572008e-02  -8.1051093e-02  -1.4640373e-02   1.3149333e-01   5.1098874e-04   3.8038919e-02   4.0012251e-01  -8.0374535e-02   1.2511892e-01   1.4127057e-01  -1.7981280e-02   2.3476580e-02   6.0230963e-02   1.8071251e-02  -6.3728814e-02  -1.8426973e-01   1.3763459e-01   1.2776970e-01   4.5226332e-01   1.5872381e-01  -9.8231162e-02   1.2327849e-02   4.0854525e-01   4.4135747e-01   4.2502340e-01   3.4580892e-01   2.7938933e-01   4.3936411e-01   3.8204814e-01   3.9863462e-01   4.4783684e-01   3.2902454e-01   4.3678109e-01   2.8439662e-01   1.7973461e-01   1.6238227e-01  -1.5567592e-02   1.1944349e-01  -8.8582679e-02   1.2577752e-01  -9.9064981e-02  -5.5472881e-02  -4.1124649e-02  -8.3002646e-02  -2.3740300e-02   7.5789900e-02  -4.0393082e-02   9.0637629e-02   9.1129746e-02   1.2396522e-01   8.0608878e-02   1.4205772e-01  -1.1453715e-01  -6.1592146e-02  -7.1850146e-02  -2.1968615e-02  -1.7500301e-01   8.7246732e-02  -3.0521224e-01  -1.2504785e-01   3.5565301e-02  -7.4893440e-02   2.9884020e-02   1.1267347e-02  -9.6832575e-02  -2.2592128e-01
   5.1660565e-01   4.8574710e-01   2.3683935e-02   2.1790555e-01  -2.1737976e-01  -1.5700112e-01   6.0265028e-02   1.1333169e-01  -3.6459450e-01  -2.0293643e-01   2.9453006e-02   2.3514217e-01  -9.3223053e-02   9.6502911e-02  -1.0100491e-01   1.1946877e-01   5.4690724e-01   2.6323971e-01   7.8447619e-01   1.0000000e+00   4.2251000e-02   1.0355717e-01  -5.4139061e-02   6.9676954e-02  -1.0307947e-01  -5.5781346e-02  -1.0474581e-01  -6.1651250e-02   5.2916993e-01   6.4777014e-01   1.2556277e-01   1.9808614e-01   5.6695361e-01   6.0567047e-01  -4.3445477e-02   2.1849156e-04  -5.1645245e-02   1.0708321e-01   2.0511175e-02   9.9623829e-02   2.3275702e-01   4.0120962e-01   2.4433598e-02  -3.6983918e-02  -1.8153846e-01   2.1084155e-02   1.5893772e-01   1.8322184e-01  -2.4102998e-01  -1.5091104e-01  -3.3077904e-02  -1.2496306e-01   1.8717465e-01   2.5933329e-01   1.6950676e-01   2.0544816e-01   5.1630882e-01  -1.0934772e-01   5.2036339e-02   9.2080988e-02  -1.0521708e-01  -1.1599578e-01   1.1807966e-01  -5.1406617e-02  -2.8540218e-01  -3.4532042e-01  -7.7615650e-02  -1.8913244e-02   5.5357109e-01   2.6534339e-01  -1.4194674e-01   5.4228120e-02   5.7034896e-01   6.1172420e-01   5.4671794e-01   4.8101940e-01   1.4036214e-01   4.2995666e-01   4.5951134e-01   3.9821758e-01   5.2963755e-01   4.1748909e-01   4.3936129e-01   4.1199859e-01   1.1435177e-01   1.7667303e-01   2.3691704e-02   2.2789589e-01  -2.7717866e-02   1.9835324e-01  -4.0528248e-02  -1.9370014e-01  -1.8569020e-02  -1.9206907e-01   2.2541416e-02   4.7328560e-02   4.0092659e-02   1.4759355e-01   2.4502813e-01   1.5340643e-01   1.1053822e-01   2.4855559e-01  -7.9078190e-02  -2.0202188e-02  -1.4735767e-01  -2.1618363e-01  -1.5796553e-01  -4.8934093e-02  -2.9153979e-01  -7.6898896e-02   5.4983453e-02   8.9710220e-04   2.2892511e-01   2.5235319e-01  -4.5424106e-02  -2.0834711e-01
   1.8253592e-01  -5.0597886e-03   1.6107551e-01   8.7951888e-02   5.4751394e-01   6.5206173e-01  -9.2977634e-02  -6.8302164e-02   3.7346705e-01   5.6261142e-01   2.7601708e-02  -6.1126547e-02   3.6886979e-02   9.5457332e-02   6.0853330e-01   5.0172534e-01  -2.5935180e-01  -5.9817340e-02   4.9454903e-02   4.2251000e-02   1.0000000e+00   8.7768259e-01   1.5841948e-01   2.4624347e-01   4.8649984e-01   5.4597865e-01   7.9508262e-01   8.1774182e-01  -1.2280593e-01  -1.8178500e-01   1.2417570e-01   4.0484088e-02  -1.8775923e-01  -2.1349365e-01   1.5633317e-01   1.3009560e-01   3.5383500e-01   4.6534925e-01   3.6421087e-01   5.5627977e-01   2.7055442e-01   2.9563616e-01   2.8276819e-01   3.2330175e-01  -2.5414933e-02  -9.4239937e-02   3.7935414e-01   7.0563393e-02  -1.6471006e-01  -9.8654820e-02   2.8724706e-01   1.2706417e-01   3.7165731e-01   1.9885373e-01   3.8636840e-01   4.5736942e-01   5.0419500e-02  -2.5497872e-02   6.5766032e-02   4.7072122e-02   1.1211595e-01  -2.6323557e-02  -1.8042785e-01  -2.8692373e-02   1.3128825e-01  -1.1725173e-02   3.8553788e-02  -8.8783435e-03   8.3267324e-02  -8.5015732e-02   4.2471139e-01   3.1611354e-01   2.5515682e-01   1.7415057e-01   3.3690949e-01   3.2525176e-01   1.9692587e-01   1.9435442e-01   8.2590357e-02   9.5762951e-02   2.3938105e-02  -1.3752486e-02   2.2843212e-01  -1.9525496e-01   4.1354832e-01  -5.9790782e-02   1.5805560e-01  -1.9410114e-01   4.4032095e-01   3.0053790e-01  -8.8084776e-02   6.6222398e-04  -2.9341953e-01   4.8013364e-02   8.2589254e-02   2.4364406e-01   5.5103900e-02   2.9943497e-01   2.5952220e-02   1.0240714e-01  -1.1854184e-01  -1.5560867e-01  -2.9039023e-01   2.5415939e-01   8.6348268e-02   1.4895800e-01  -2.3204277e-01   9.7676594e-02   6.0424085e-03  -1.0047712e-02  -3.1368265e-01   2.1294988e-01   8.4610353e-02  -1.3615915e-01  -1.6371960e-03  -7.9806296e-02
   1.3998021e-01  -3.3524695e-02   5.3155348e-02   3.4617460e-02   4.6539871e-01   6.0346497e-01  -1.8499442e-01  -1.6882119e-01   2.7017486e-01   5.0463833e-01   2.3121987e-02  -8.3371070e-02  -1.2793922e-02   9.6649680e-02   5.4694991e-01   4.9506588e-01  -1.9695836e-01  -6.6953621e-02   1.0427870e-01   1.0355717e-01   8.7768259e-01   1.0000000e+00   1.4423586e-01   2.1931123e-01   5.4205035e-01   5.4614050e-01   7.4668016e-01   7.9277859e-01  -1.0277619e-02  -9.2382672e-02   1.8847567e-01   9.9550473e-02  -1.2774450e-01  -1.7339439e-01   1.1816766e-01   9.6015991e-02   3.3909235e-01   4.1798380e-01   2.4120951e-01   4.5769183e-01   1.9857748e-01   2.4231510e-01   2.9510527e-01   3.2513053e-01   5.3372152e-02   7.0575392e-03   3.7868874e-01   7.3335497e-02  -1.8753188e-01  -7.7855664e-02   2.3189585e-01   6.4051561e-02   2.2693964e-01   8.9141187e-02   2.4275521e-01   3.1002998e-01   6.6684824e-02  -4.1361287e-02   3.0085221e-03   4.5615097e-02   7.7784862e-02  -7.9878451e-02  -1.8776134e-01  -9.5069783e-02   1.1253586e-01  -4.7971788e-02   8.5716097e-02   5.2010264e-02   8.6552710e-02  -3.7269308e-02   3.5846342e-01   3.0393683e-01   2.0771517e-01   9.3003973e-02   2.7981226e-01   2.7329324e-01   2.2785755e-01   2.1482373e-01   1.0261291e-01   1.1462707e-01   6.9016341e-02   3.1539075e-02   2.0773363e-01  -1.2565933e-01   4.2867445e-01   1.4367116e-02   7.6927418e-02  -1.6244791e-01   2.9375917e-01   2.2548372e-01  -6.1870627e-02   4.1526179e-02  -2.8194465e-01   2.0704299e-02  -8.8380555e-03   9.8263741e-02  -6.6432932e-02   1.7195633e-01  -4.2618720e-02   3.9556148e-02  -2.1353036e-01  -1.8888198e-01  -3.5482729e-01   2.0694290e-01   4.3263842e-03   8.5265491e-02  -2.3708716e-01   4.6724858e-02  -2.8590186e-02  -9.1077509e-02  -3.6018172e-01   1.4677659e-01   7.2736229e-02  -1.8167403e-01  -5.0860905e-02  -5.0626050e-03
  -2.3941443e-03  -7.8820112e-02   5.8560664e-01   2.3252425e-01   4.8553206e-02  -1.8772299e-02   5.0443864e-01   1.5598591e-01   7.7875282e-02   3.4549088e-02   1.1886855e-01  -3.6455119e-02   3.0126363e-01   7.7756584e-02   3.7873815e-01   2.4270081e-01  -1.0127520e-01  -2.0887457e-01   1.2117646e-01  -5.4139061e-02   1.5841948e-01   1.4423586e-01   1.0000000e+00   8.4840495e-01   4.8727971e-01   4.9439750e-01   3.2364451e-01   1.6910853e-01  -2.0400751e-02  -7.3973764e-02   6.3977559e-01   4.9507865e-01   1.3394171e-01   1.2470032e-01   5.6246559e-01   3.5033591e-01  -1.0328225e-02   7.0609462e-02   3.3428047e-01   3.7460307e-01   5.6908764e-02   2.2596893e-01   2.1089056e-01   1.6441544e-01   5.9492502e-02   8.8254358e-02  -1.6761611e-01  -1.5623167e-01  -9.0451091e-03  -8.3509490e-02  -6.4101847e-02   6.8319532e-02  -2.0148551e-01   1.0707723e-01   1.5235514e-02   6.4490068e-02  -6.1720118e-02  -4.4717309e-01  -2.9635514e-01  -3.5884698e-01  -1.2090904e-01  -2.9613887e-01  -1.1558155e-01  -2.1724769e-01   6.5187790e-01   1.4769341e-02   1.8352621e-01   2.0838881e-02  -1.5392460e-01  -3.3185186e-01   1.1113910e-02  -3.5619798e-02   7.5545031e-02   1.4878329e-01   6.9838594e-02   4.0038139e-02   9.5249816e-02   5.6162585e-02   2.3616596e-02   6.9702479e-02   9.1982242e-03  -5.7186729e-02   2.4564634e-01  -1.3273915e-01   5.1189869e-01   2.8720877e-01   2.6085054e-01   7.3692204e-03   2.2724924e-01   2.7919937e-01  -3.9021786e-01  -6.9413126e-03  -5.4988123e-02   4.3011168e-01  -1.7900367e-01   1.6152105e-01  -2.2651648e-01   2.0386533e-01  -4.0726224e-01   1.4255324e-01  -1.2565524e-01  -2.4544939e-01  -2.9904086e-02  -1.4909762e-01   6.8051603e-02   6.8213341e-03  -1.3757515e-01  -1.9303774e-01  -1.8047511e-01  -1.7771683e-01   1.2617373e-03  -8.6247622e-02  -2.8349912e-01  -1.2929829e-01   8.7897709e-02  -3.8879462e-01
  -2.1527462e-02  -1.2763313e-01   5.2893792e-01   4.3656420e-01   1.0070590e-02   5.8693289e-02   3.4950203e-01   2.1145019e-01   2.8590168e-02   1.3792187e-01  -2.3627080e-03  -1.6839147e-01   1.1905452e-01  -4.9866532e-02   4.0445989e-01   2.9511167e-01  -4.4316388e-02  -3.5159160e-01   2.0883203e-01   6.9676954e-02   2.4624347e-01   2.1931123e-01   8.4840495e-01   1.0000000e+00   4.4113442e-01   5.1406768e-01   2.6829402e-01   1.2614375e-01   7.5691851e-02  -9.6351012e-03   6.2229307e-01   5.5543826e-01   5.2227388e-02   5.2682593e-02   5.9263272e-01   4.8200766e-01   1.9517877e-01   2.8979999e-01   4.1511024e-01   5.0549924e-01   1.6320081e-01   3.3951159e-01   4.5210357e-01   2.8084306e-01   2.2029266e-01   2.1348553e-01   1.1163962e-01   1.1731751e-01  -2.7236465e-02  -4.1863958e-02   4.5828718e-02   1.8624777e-01   3.0677213e-03   2.6908737e-01   1.7873473e-01   2.5455753e-01  -2.9437139e-02  -5.1896844e-01  -4.5808242e-01  -4.1866904e-01  -3.6449928e-01  -4.8463879e-01  -2.7497437e-01  -4.5249659e-01   5.0466253e-01  -1.0306168e-01   1.4045066e-01   7.9524512e-03  -1.8265163e-01  -3.5846588e-01   1.3055903e-01   4.2757482e-02   2.2504388e-01   2.1781827e-01   2.4606579e-01   1.6722179e-01   3.2211155e-01   2.5416740e-01   1.7728671e-01   1.4542654e-01   1.0395295e-01  -6.8950214e-02   3.6419802e-01  -5.2934503e-02   6.0855812e-01   4.5003892e-01   2.1660785e-01   1.2889891e-01   1.8749909e-01   4.3332161e-01  -2.9360121e-01  -4.2144637e-02  -2.0274055e-02   3.6230335e-01  -1.5591518e-01   1.4571496e-01  -3.8012755e-02   2.4277805e-01  -1.9372910e-01   1.7447806e-01  -3.8880839e-02  -9.2817146e-02  -9.8144772e-02  -4.9724478e-02   1.1600599e-01   9.6208582e-03  -1.8827081e-02  -1.1176982e-01  -2.3189374e-01  -2.3407343e-01   1.2196004e-01   3.9220765e-02  -2.2622455e-01  -1.4069967e-01   3.9672355e-02  -3.6643675e-01
  -2.2645498e-01  -2.3713496e-01   1.7218580e-01  -1.2542870e-01   3.9703263e-01   3.0566578e-01   1.9240307e-02  -2.6488006e-01   2.1697409e-01   2.1034148e-01  -2.7418502e-02  -1.7085760e-01   3.2877589e-02   7.4113789e-03   3.4666336e-01   1.6153868e-01  -3.1239238e-01  -1.6105770e-01   2.4121313e-02  -1.0307947e-01   4.8649984e-01   5.4205035e-01   4.8727971e-01   4.4113442e-01   1.0000000e+00   8.5312691e-01   7.3179772e-01   6.1793844e-01  -1.5770568e-01  -2.2598201e-01   5.9221615e-01   3.8111070e-01  -1.2033373e-02  -1.4287605e-01   5.9822241e-01   3.6474353e-01   1.2371526e-01   1.7937387e-01   1.7827347e-01   2.8286764e-01  -1.1050286e-02   1.3545286e-01   3.3214199e-01   4.0823586e-01   2.7945360e-01   1.5930643e-01   1.1726209e-01  -1.7798480e-01   7.0559186e-02  -3.2494996e-02   5.3658367e-02   5.6798532e-02  -1.6956889e-01  -4.8364860e-02  -1.1308311e-01  -6.3452069e-02  -2.0569516e-01  -1.3375836e-01  -7.3009278e-02  -5.0401401e-02   2.0799565e-02  -1.3242054e-01  -2.5583988e-01  -1.5770901e-01   6.0752399e-01   7.8039516e-02   4.6649023e-01   3.1220755e-01  -1.5476283e-01  -7.9142535e-02  -5.9611167e-04  -2.6665558e-02  -1.0865489e-01  -1.5571542e-01  -8.1836054e-02  -1.0035315e-01   5.7044229e-02  -1.3218802e-01  -2.1846690e-02   2.4645212e-02  -1.2836296e-01  -1.0384569e-01   7.8025747e-02  -2.2602816e-01   4.2199513e-01   1.7141372e-01   1.1295114e-01  -1.5286545e-01  -1.0367569e-02  -9.2970288e-02  -2.0021791e-01   8.0121704e-02  -1.0283216e-01   3.0623425e-01  -5.4880246e-02   9.8726953e-02  -2.7258052e-01   3.7954484e-02  -3.5162289e-01  -1.0593964e-01  -4.8528163e-01  -4.2730019e-01  -3.1941967e-01  -9.3395624e-02   1.0899863e-01   2.6537929e-01  -1.2230080e-01  -1.7694547e-01  -1.7526490e-02  -8.6344835e-02  -3.0379556e-01  -5.8544212e-02  -1.9007994e-01  -1.3353561e-01   1.1461987e-01   4.2110291e-02
  -1.3666239e-01  -2.4442951e-01   3.4723919e-01   9.9990365e-02   3.1724800e-01   3.0010764e-01   1.3866861e-01  -7.0528067e-02   1.9399918e-01   2.5818913e-01  -3.9057847e-02  -1.4792175e-01   4.5695341e-02   6.8269084e-02   3.6903091e-01   1.6229732e-01  -3.8484296e-01  -2.0375941e-01   5.4538397e-02  -5.5781346e-02   5.4597865e-01   5.4614050e-01   4.9439750e-01   5.1406768e-01   8.5312691e-01   1.0000000e+00   7.0393756e-01   6.2443018e-01  -2.4292182e-01  -3.0167882e-01   6.1177293e-01   5.3535287e-01  -1.3353403e-02  -8.5142812e-02   6.3413744e-01   5.0202882e-01   2.5624160e-01   2.8274965e-01   2.4486468e-01   3.2796242e-01   3.9538126e-02   1.8421799e-01   3.9036443e-01   3.5871198e-01   2.1202534e-01   1.4726392e-01   1.9004293e-01  -4.8995287e-02  -9.6246373e-02  -1.0157523e-01  -2.2127240e-02  -8.7153340e-03  -1.6039315e-02   8.9864203e-02   2.9879954e-02   5.9131903e-02  -2.3009801e-01  -1.0305165e-01  -1.0702540e-01  -8.4181935e-02  -4.9165535e-03  -1.7502972e-01  -3.9381523e-01  -2.1642436e-01   6.4060215e-01   1.5765204e-01   4.4215898e-01   3.5249020e-01  -9.3702608e-02  -2.4138264e-02   1.9765177e-01   1.7503077e-01  -8.8142076e-02  -1.1169632e-01  -3.9649696e-02  -9.0987975e-02   3.5823265e-02  -7.0183926e-02  -6.5880030e-02  -6.4768304e-02  -2.1461413e-01  -1.2448979e-01   3.7611280e-02  -2.1322700e-01   4.8683201e-01   2.2274106e-01   1.1934408e-01  -7.2171961e-02   9.2970509e-02   7.2535994e-02  -1.2912813e-01   7.1575843e-02  -1.5897753e-02   3.3484762e-01   7.2152519e-02   1.5127802e-01  -1.5159269e-01   1.1458250e-02  -3.0274690e-01  -1.5309545e-01  -3.8617211e-01  -3.6619638e-01  -2.4332792e-01  -2.5881453e-02   2.2850190e-01   3.2811400e-01  -4.6178395e-02  -2.8379800e-02   1.0941670e-02  -9.6899900e-02  -1.8754668e-01  -6.2562493e-02  -1.4936631e-02  -1.3114939e-01   1.6948431e-01   4.3795807e-02
   1.2878940e-01   8.7831425e-03   1.9165442e-01  -1.4131227e-01   5.6545330e-01   5.4642306e-01   8.6895679e-02  -2.6518772e-01   2.5961666e-01   3.2420919e-01   5.8553442e-02  -1.4948674e-02   1.8391734e-01   1.9279605e-01   5.6133906e-01   4.1877674e-01  -3.1671587e-01   1.1109673e-02   5.2245127e-02  -1.0474581e-01   7.9508262e-01   7.4668016e-01   3.2364451e-01   2.6829402e-01   7.3179772e-01   7.0393756e-01   1.0000000e+00   9.4652219e-01  -1.6365509e-01  -2.9077153e-01   3.3683534e-01   1.5625036e-01  -7.9011908e-02  -1.7191976e-01   4.0913812e-01   2.1840561e-01   1.8224089e-01   2.7864602e-01   2.6174065e-01   3.9168858e-01   1.6053318e-01   2.0246690e-01   1.5288390e-01   2.2246310e-01  -5.2521618e-02  -1.1613403e-01   1.3598738e-01  -2.8389050e-01  -2.4229063e-01  -2.3911197e-01   7.4052986e-02  -9.3107133e-02   2.7740430e-02  -4.3792021e-05   1.3179117e-01   1.7589637e-01  -4.3294846e-02   9.6196718e-02   1.0695878e-01   4.6695521e-02   2.0214002e-01   8.6595381e-03  -2.1145344e-01   3.0803586e-02   4.3536769e-01   1.6283557e-02   2.1443736e-01   1.2000383e-01  -3.9427918e-02  -6.9511088e-02   1.7231395e-01   9.7036313e-02   3.1064764e-02  -3.7555353e-02   9.6940013e-02   9.8207834e-02   8.7040356e-02  -4.7591623e-02   5.2439016e-02   3.2125287e-02  -9.4116533e-02   1.8338023e-02   1.4203377e-01  -1.1659950e-01   4.1276961e-01   4.4359548e-02   3.2208977e-01  -7.0185980e-02   2.7604772e-01   9.8999784e-02  -2.0345614e-01  -1.4468162e-02  -3.1498852e-01   1.3100257e-01   7.8843250e-02   1.9391694e-01  -1.8965961e-01   1.2161361e-01  -1.6072001e-01  -5.6079553e-03  -3.9689823e-01  -4.2987355e-01  -3.0326390e-01   1.1225640e-01   1.6549426e-01   2.8826757e-01  -3.1787296e-01   7.7652695e-02   6.2946107e-03  -1.0315868e-01  -4.4554272e-01   5.3958900e-03  -4.1384819e-02  -1.3176715e-01   8.1780733e-02  -3.6742501e-02
   1.7553613e-01   1.1952442e-03   1.1158990e-01  -1.7342742e-01   5.3579704e-01   5.8369932e-01  -2.7718539e-02  -2.8134968e-01   2.3239397e-01   3.6300616e-01   8.8774152e-02  -1.7151157e-03   1.7843667e-01   1.7358876e-01   5.0085367e-01   4.1823945e-01  -2.5695926e-01   3.4411980e-02   5.0422623e-02  -6.1651250e-02   8.1774182e-01   7.9277859e-01   1.6910853e-01   1.2614375e-01   6.1793844e-01   6.2443018e-01   9.4652219e-01   1.0000000e+00  -1.1714417e-01  -2.4009386e-01   2.0290894e-01   5.7441118e-02  -1.1041701e-01  -1.9668227e-01   2.8278418e-01   1.5057545e-01   2.0524520e-01   2.8844040e-01   2.1884157e-01   3.9050603e-01   1.4652295e-01   2.3004154e-01   1.0400779e-01   1.9175785e-01  -1.0430806e-01  -1.5312610e-01   1.6380596e-01  -2.2145484e-01  -2.8231410e-01  -2.6582264e-01   1.2997005e-01  -1.1489269e-01   6.8958229e-02  -2.5610624e-02   1.5545109e-01   1.7454544e-01  -2.3843923e-02   8.2818624e-02   1.2674738e-01   3.1710866e-02   2.1986344e-01   2.2532885e-02  -1.6401330e-01   3.7436196e-02   3.1328481e-01  -8.0848248e-03   1.2942849e-01   8.4537368e-02   5.9589381e-03  -4.5615751e-02   1.8452954e-01   9.0140736e-02   9.0936757e-02  -1.2515438e-02   1.6676778e-01   1.7353047e-01   1.0094524e-01  -6.8334975e-04   8.4690195e-02   5.2314696e-02  -2.1165620e-02   7.0416982e-02   1.1176757e-01  -5.1364497e-02   3.3987685e-01   1.9682547e-02   2.7265014e-01  -4.7179825e-02   2.3307506e-01   8.6529107e-02  -1.4524643e-01   8.0733014e-03  -3.4737483e-01   1.8887104e-02   1.1152048e-01   1.9125897e-01  -1.5389049e-01   1.1671389e-01  -1.3517386e-01  -7.3400103e-03  -3.6967003e-01  -3.7858626e-01  -3.1889312e-01   1.5093310e-01   1.1052090e-01   2.5443869e-01  -3.2339486e-01   1.0497162e-01   2.9184301e-02  -5.6075665e-02  -4.5586061e-01   1.8822153e-02   4.7766468e-02  -1.1896467e-01   4.9532987e-02   4.2923176e-03
   3.1126855e-01   2.6004208e-01  -1.3932513e-01   1.6198049e-02  -2.5587907e-01  -1.6545087e-01   3.2561303e-03   1.1707983e-02  -3.6986855e-01  -1.8059692e-01   3.6168777e-01   2.6932542e-01   2.4397951e-01   1.7348244e-01   1.1011475e-01   2.8181760e-01   7.2184837e-01   3.2500345e-01   4.5120090e-01   5.2916993e-01  -1.2280593e-01  -1.0277619e-02  -2.0400751e-02   7.5691851e-02  -1.5770568e-01  -2.4292182e-01  -1.6365509e-01  -1.1714417e-01   1.0000000e+00   7.6613948e-01   1.3533555e-01   1.9486017e-02   3.0858385e-01   2.7776094e-01  -1.9512310e-02  -1.5895232e-02   5.1866021e-02   1.4081101e-01   1.2580224e-01   9.5627459e-02   2.5815123e-01   3.3340195e-01  -5.7148777e-02   9.4154854e-03  -1.1772414e-01   2.1753204e-02  -3.3340391e-02  -1.0576968e-02  -1.0915839e-01  -1.5564520e-01   2.0329503e-01   1.5481299e-02  -3.2044830e-01  -1.4519341e-01  -5.3390003e-02  -3.8749660e-02   4.3653622e-01  -2.9709236e-01  -1.4875484e-01  -1.1845822e-01  -4.9917924e-02  -1.1877698e-01   4.3705119e-01   5.0940293e-04  -1.8963937e-01  -3.1379430e-01  -1.5364649e-01  -1.8698744e-01   5.2566903e-02  -1.1485033e-01  -3.7709412e-01  -3.9015143e-01   6.1875665e-01   5.2220182e-01   5.2182049e-01   4.8200569e-01   4.2970642e-01   4.3010384e-01   6.5665251e-01   5.2509024e-01   7.6229460e-01   6.4465858e-01   5.9171066e-01   6.6169536e-01   2.6752656e-01   4.6426064e-01   1.7942044e-01   4.4265952e-01  -1.6341781e-01   6.4132550e-02  -2.0049458e-01  -3.4823796e-01  -2.3705107e-01  -4.3283531e-01  -1.7210787e-01   1.7350078e-02  -8.8973231e-02   1.0522134e-01   1.0756588e-01   1.6784767e-01   4.3699265e-02   6.4129088e-02  -1.3531525e-01  -1.7168034e-01  -2.9118539e-01  -4.4018615e-01  -2.2354235e-01  -9.5780636e-02  -2.4198041e-01  -1.3215451e-01  -9.9609282e-02  -3.2050270e-02  -6.2047030e-02  -1.9518677e-02  -3.0058034e-01  -3.4294898e-01
   4.0059162e-01   3.6527674e-01  -9.2653176e-02   1.1713592e-01  -2.2887001e-01  -1.8535317e-01   7.3700222e-02   2.0733892e-01  -3.1806925e-01  -1.9740570e-01   3.2020171e-01   3.5853366e-01   1.3008735e-01   2.5733017e-01  -1.1425649e-01   2.3025949e-01   7.7294946e-01   4.9659286e-01   5.3667271e-01   6.4777014e-01  -1.8178500e-01  -9.2382672e-02  -7.3973764e-02  -9.6351012e-03  -2.2598201e-01  -3.0167882e-01  -2.9077153e-01  -2.4009386e-01   7.6613948e-01   1.0000000e+00   1.0546538e-01   9.2331171e-02   5.0133279e-01   5.1877870e-01  -1.4799245e-01  -1.1069236e-01  -2.3760178e-01   5.8587243e-04  -7.7540768e-02  -2.1130070e-02   5.9913970e-02   3.0207422e-01  -7.0156966e-02   2.1015220e-04  -1.2717574e-01   6.3175367e-02  -5.4558787e-02   1.0252465e-01  -3.1903912e-02  -3.0790921e-02   1.8446057e-01   9.5093737e-02  -1.5034751e-01  -5.4502285e-02   1.0892343e-03  -3.2614792e-02   5.1238155e-01  -2.3786447e-01  -3.9813627e-02   2.8155771e-02   4.5609998e-02   5.2012604e-02   5.2413826e-01   1.7401005e-01  -3.1959050e-01  -2.6284580e-01  -1.5403168e-01  -1.5534018e-01   2.2763056e-01  -2.2345384e-02  -2.6730087e-01  -2.5264348e-01   6.1717001e-01   6.1842540e-01   5.1611689e-01   4.7746964e-01   2.5228639e-01   3.9331263e-01   5.5676623e-01   6.7440210e-01   6.7826980e-01   6.2795313e-01   4.1026677e-01   4.6166051e-01  -1.9294501e-03   1.8499150e-01   3.2082919e-02   1.9718421e-01  -9.9995375e-02   3.7131278e-02  -2.1187227e-01  -3.1801261e-01  -1.4469433e-01  -3.8366325e-01  -1.5911748e-01  -2.1637147e-02  -9.2836689e-02   8.8929104e-02   1.2203742e-01   1.2710153e-01   5.1328447e-02   1.6419785e-01  -1.7584459e-01  -1.7679466e-01  -3.0619599e-01  -4.9492661e-01  -2.5944351e-01  -2.0274573e-01  -3.1769448e-01  -1.3311742e-01  -3.1276317e-02  -4.4242080e-02   4.0189065e-02  -2.6272806e-03  -3.6563868e-01  -3.5170853e-01
  -8.0847015e-02  -1.1535957e-01   4.2483933e-01   3.0828912e-01   1.8803355e-01   5.2039660e-02   4.6972896e-01   1.5787063e-01   4.3818262e-02   8.1650047e-02   1.3713556e-01  -2.5748494e-02   2.6230550e-01   1.5709901e-01   3.1825519e-01   2.0032275e-01   3.5159340e-02  -4.2964421e-02   3.6723823e-01   1.2556277e-01   1.2417570e-01   1.8847567e-01   6.3977559e-01   6.2229307e-01   5.9221615e-01   6.1177293e-01   3.3683534e-01   2.0290894e-01   1.3533555e-01   1.0546538e-01   1.0000000e+00   8.4864689e-01   3.3274108e-01   2.5366888e-01   6.7179531e-01   5.2787596e-01  -2.6272297e-02  -1.1538336e-01   3.8706755e-02   4.0555498e-02  -1.9619882e-01  -4.7001574e-02   3.0473477e-01   2.8547829e-01   2.6919103e-01   3.4651442e-01  -3.8048973e-03  -2.1204171e-02   5.6207328e-02   3.8462356e-02  -2.7623275e-02   1.1223184e-01  -2.6274115e-01  -2.7148146e-02  -1.5103064e-01  -1.4571622e-01   5.6018603e-04  -1.9603570e-01  -1.3855434e-01  -1.7711161e-01  -1.0435379e-01  -1.0735754e-01  -1.1884232e-01  -5.2224426e-02   6.3175949e-01   1.8820493e-01   4.7145085e-01   3.5084783e-01  -1.2050394e-01  -1.1570877e-01   4.6737613e-02  -3.1840115e-02  -7.5821820e-03   5.6427925e-02   1.5937950e-03  -3.6463322e-02   1.7617354e-01   1.2294499e-01   1.4426088e-01   2.6677824e-01   3.8679607e-02   7.9201088e-02   2.0339450e-01  -1.0248132e-01   4.3728491e-01   3.1792910e-01   8.4586674e-02  -9.1678929e-03  -9.3586358e-02   3.2094433e-02  -2.0027720e-01   4.6163045e-02   8.5696439e-02   2.8949977e-01  -1.6283942e-01   7.9350042e-02  -2.1613791e-01  -5.6604768e-02  -2.5504711e-01  -8.8498709e-02  -1.9540835e-01  -3.0521310e-01  -1.7420837e-01  -1.5435637e-01   1.2493856e-01   1.6162782e-01  -1.6612432e-01  -6.3189035e-02  -2.5558154e-01  -1.9158185e-01  -4.2784291e-02  -2.9680473e-02  -2.4215167e-01  -1.8667186e-01   9.5716450e-02  -1.5841996e-01
   4.5522509e-02  -3.3623675e-02   4.6619327e-01   5.2911793e-01   7.7091953e-02  -1.2717706e-02   5.1590293e-01   4.4908343e-01  -3.1157359e-02   2.7954690e-02   1.0599939e-01   2.9145679e-02   2.0274351e-01   1.5660149e-01   1.6807612e-01   8.9219462e-02   1.7883061e-02  -7.2039942e-02   3.0892271e-01   1.9808614e-01   4.0484088e-02   9.9550473e-02   4.9507865e-01   5.5543826e-01   3.8111070e-01   5.3535287e-01   1.5625036e-01   5.7441118e-02   1.9486017e-02   9.2331171e-02   8.4864689e-01   1.0000000e+00   3.3324519e-01   4.0224352e-01   4.7223864e-01   4.6722163e-01  -2.7069522e-02  -1.1069516e-01   5.0728852e-02   3.2056544e-02  -2.0269596e-01  -7.8418481e-02   2.6025947e-01   2.1795148e-01   2.3761753e-01   3.8820489e-01   1.1841609e-01   1.1496163e-01   2.2346581e-02   1.4748940e-01  -1.2044224e-01   1.6156473e-01  -4.9679786e-02   8.9576986e-02   4.6116041e-02   1.6974081e-03   6.7852082e-02  -1.2846350e-01  -1.0666457e-01  -1.0445487e-01  -7.6850178e-02  -2.0491417e-02  -1.3480826e-01  -4.9792927e-02   4.5269035e-01   2.7732010e-01   3.5508096e-01   3.5336602e-01  -4.4110450e-02  -3.3226543e-02   1.4741223e-01   1.2609903e-01  -1.2753064e-03   1.2505943e-01  -4.7934140e-03  -3.2413866e-02   6.2362653e-02   7.1483713e-02   2.4210115e-02   1.3534007e-01  -4.7627829e-02   1.4880620e-02   9.5386427e-02  -1.1393210e-01   3.1072375e-01   2.5271581e-01   6.2653666e-02   1.3061967e-02   5.4931377e-02   1.8048630e-01  -3.2539390e-02   6.1923175e-02   2.8853501e-01   3.5268463e-01  -8.4245192e-02  -6.1015395e-03  -3.6859309e-02  -5.9407988e-02  -6.5428373e-02  -2.3581291e-02   1.8610260e-02  -5.8373045e-02   2.0909285e-02  -3.4327511e-03   1.9824725e-01   9.0424146e-02  -1.4558565e-02   1.4639839e-02  -2.4874511e-01  -1.6909753e-01   6.0845237e-02   6.5429568e-03  -1.8188920e-02  -9.1612391e-02   1.3034434e-01  -2.1048867e-01
   4.7157656e-01   4.2994435e-01   1.3914858e-01   8.4188073e-02  -9.7365390e-02  -2.4138413e-01   4.2778151e-01   1.4090063e-01  -2.8922871e-01  -3.3277175e-01   1.1528150e-01   3.3757743e-01   6.5639496e-02   1.8301033e-01  -1.9113402e-01  -1.1684737e-01   5.0196081e-01   3.6618170e-01   6.1898398e-01   5.6695361e-01  -1.8775923e-01  -1.2774450e-01   1.3394171e-01   5.2227388e-02  -1.2033373e-02  -1.3353403e-02  -7.9011908e-02  -1.1041701e-01   3.0858385e-01   5.0133279e-01   3.3274108e-01   3.3324519e-01   1.0000000e+00   8.6690154e-01   4.6025630e-02   5.0077235e-02  -4.2853600e-01  -2.6327463e-01  -1.2880356e-01  -1.3520853e-01  -7.0999218e-02   1.9809756e-01  -1.6575867e-01  -1.4498044e-01  -8.4337447e-02   2.1336544e-01  -2.2347705e-01  -3.3603361e-02  -1.7507598e-01   1.0955844e-01  -2.3689272e-01  -1.6714423e-02  -1.3971328e-01   1.8936297e-02  -5.3511073e-02  -6.1601228e-02   4.8960541e-01   5.8139828e-02   3.5277317e-01   2.4576667e-01   2.7466868e-01   1.9040654e-01   3.3244422e-01   2.6779009e-01   4.0967632e-03  -3.0143531e-02   2.2382989e-01   2.4651703e-01   4.4060493e-01   1.7363584e-01  -2.3047413e-01  -5.8052052e-02   2.8394728e-01   3.7816800e-01   1.5778393e-01   1.4674085e-01  -1.1900124e-01   7.9768501e-02   2.1537101e-01   3.0671029e-01   3.2599815e-01   3.2957899e-01   2.3387178e-01   2.2513982e-01  -1.4061644e-01   8.0959026e-03  -6.9767912e-02   5.2833065e-02  -1.0121213e-01   1.1172756e-01  -1.8416317e-01  -3.8382815e-02   3.2245167e-02   6.6469177e-03  -1.7097058e-01  -1.5084565e-01  -2.3444306e-01   6.3630213e-03  -2.1290986e-02   6.6181008e-02   7.6049623e-02   5.9446838e-02  -1.4437641e-01  -2.4361480e-01  -3.2115854e-02  -1.3994541e-01  -1.0288367e-01  -1.1111928e-01  -3.8167946e-01  -2.9226864e-01  -1.0914471e-02  -2.7559335e-01   7.7384225e-02   3.2716497e-02  -7.0168475e-02  -2.2984781e-01
   5.6546646e-01   4.9371984e-01   1.9807866e-01   2.3523148e-01  -1.6807965e-01  -2.7288151e-01   4.9094325e-01   3.8473714e-01  -2.9203745e-01  -2.8698554e-01   1.8634366e-01   4.3150395e-01   1.4848968e-01   2.6013847e-01  -2.0256204e-01  -1.3037475e-01   5.0025460e-01   3.4874596e-01   5.6468183e-01   6.0567047e-01  -2.1349365e-01  -1.7339439e-01   1.2470032e-01   5.2682593e-02  -1.4287605e-01  -8.5142812e-02  -1.7191976e-01  -1.9668227e-01   2.7776094e-01   5.1877870e-01   2.5366888e-01   4.0224352e-01   8.6690154e-01   1.0000000e+00  -8.2999308e-02  -3.4165974e-02  -5.0644343e-01  -3.4330590e-01  -1.3287356e-01  -1.2885739e-01  -1.2879994e-01   1.2093355e-01  -2.6615826e-01  -1.5098036e-01  -1.7409680e-01   1.4865138e-01  -2.5038744e-01  -4.8959564e-02  -2.4584923e-01   9.0813239e-02  -2.4593642e-01  -1.6395362e-03  -4.0925757e-02   5.1563191e-02  -5.2361876e-04  -3.7775464e-03   5.5107548e-01   2.9407751e-02   3.2510171e-01   2.9446941e-01   2.8614460e-01   2.2131252e-01   3.2893864e-01   2.9620535e-01  -7.9095208e-02   3.9273537e-02   8.6648340e-02   1.9037563e-01   3.9373335e-01   1.3230499e-01  -1.5888132e-01   3.4739199e-02   3.0664675e-01   4.9247826e-01   1.7605312e-01   1.4601855e-01  -1.8637824e-01   9.3366918e-02   1.9665034e-01   3.1159726e-01   3.0383516e-01   3.1915950e-01   1.6419280e-01   1.9569542e-01  -1.2068877e-01   3.3924451e-02  -2.0641907e-02   6.8628550e-02   6.3933371e-02   2.0410440e-01  -1.0502686e-01  -4.9438711e-02   1.7621996e-01   8.0642122e-02  -1.5104191e-01  -1.3669775e-01  -1.5339512e-01   3.8356370e-02   4.7331950e-02   1.2187119e-01   1.4008877e-01   1.0954098e-01   9.3440833e-03  -1.8272979e-01   2.6461940e-02  -1.8876609e-01  -1.6040344e-01  -1.3290467e-01  -4.4363000e-01  -2.5450727e-01   3.4192056e-02  -1.6239846e-01   1.1042839e-01   1.0229159e-01  -7.2595183e-03  -3.6446939e-01
  -2.5717084e-01  -1.9072259e-01   4.2847316e-01   1.0523650e-01   9.2303052e-02   3.8619689e-02   2.7056335e-01  -1.2239657e-01  -1.3717580e-02   2.7145332e-02  -1.8190275e-01  -2.4690965e-01   8.5543098e-02  -9.3951113e-02   1.8464716e-01   5.8383214e-02  -1.9695763e-01  -2.3346166e-01   1.6034251e-01  -4.3445477e-02   1.5633317e-01   1.1816766e-01   5.6246559e-01   5.9263272e-01   5.9822241e-01   6.3413744e-01   4.0913812e-01   2.8278418e-01  -1.9512310e-02  -1.4799245e-01   6.7179531e-01   4.7223864e-01   4.6025630e-02  -8.2999308e-02   1.0000000e+00   7.8402967e-01   2.4874372e-01   2.3928423e-01   1.6075005e-01   2.6264269e-01   7.8377376e-02   2.2920592e-01   4.7013716e-01   2.9808973e-01   2.5162230e-01   2.5625691e-01   5.3980355e-02   3.1278418e-02   3.9038470e-02  -1.6941318e-01   3.7979706e-02  -4.5032062e-02  -1.7713409e-01   1.0101232e-01  -8.9702852e-02  -5.5932576e-02  -2.5984586e-01  -1.9228765e-01  -2.0548372e-01  -2.6768293e-01  -3.0049179e-01  -3.4252434e-01  -4.4988702e-01  -3.8854407e-01   7.0448355e-01  -1.4849492e-02   5.4544492e-01   3.8942150e-01  -1.8570236e-01  -1.8116204e-01   2.3186616e-02  -7.7299039e-04  -2.8103234e-02   3.8862593e-03   1.4512815e-02   2.3587449e-03   2.5222894e-01   1.3021364e-01   2.1374440e-01   1.0095903e-01   2.7083308e-03  -1.6949828e-02   1.0091089e-01  -5.3211047e-02   6.1124826e-01   4.4464433e-01   1.1634703e-01   9.9679620e-02  -1.8409611e-01  -3.5653496e-02  -1.5655249e-01   1.0724507e-01  -5.5426049e-02   2.5087502e-01   1.2147027e-01   3.3323094e-01  -5.5974312e-02   6.3146301e-02  -2.6868383e-01  -3.9981912e-02  -2.5342417e-01  -2.5279828e-01  -2.5571299e-01  -9.9270470e-02   1.4984762e-01   3.4890399e-01  -1.5183507e-02   1.1454425e-01   2.2918834e-02   2.3412966e-02   1.5167246e-01  -4.6561568e-02  -2.4528993e-01  -1.2215587e-01   9.6085867e-02   2.0969556e-02
  -1.9674475e-01  -1.1648415e-01   3.9085750e-01   3.3860438e-01  -3.1707368e-02   6.8609676e-02   2.0238101e-01   6.2852953e-02  -1.0369330e-01   9.1511913e-02  -1.7927401e-01  -1.2528464e-01   7.4536716e-02  -3.5592204e-02   1.1143389e-01   1.1213546e-02  -1.7887408e-01  -1.8852302e-01   1.9162093e-01   2.1849156e-04   1.3009560e-01   9.6015991e-02   3.5033591e-01   4.8200766e-01   3.6474353e-01   5.0202882e-01   2.1840561e-01   1.5057545e-01  -1.5895232e-02  -1.1069236e-01   5.2787596e-01   4.6722163e-01   5.0077235e-02  -3.4165974e-02   7.8402967e-01   1.0000000e+00   3.5536261e-01   3.9507822e-01   1.7580992e-01   2.6632837e-01   1.1109224e-01   1.9522244e-01   4.5872662e-01   2.6532639e-01   3.0726390e-01   4.3676108e-01   2.2291896e-01   2.8933606e-01   1.0158033e-01   2.6058906e-02   1.6463533e-01   8.6279168e-02  -7.1873182e-02   6.2985959e-02  -7.5889596e-02  -3.4957771e-04  -2.9503949e-01  -1.8634032e-01  -1.4095351e-01  -2.0173908e-01  -2.8120185e-01  -3.0523111e-01  -4.2631996e-01  -3.4300114e-01   5.7638826e-01   1.7492018e-01   5.5311778e-01   5.1297528e-01  -2.3608102e-01  -3.0091468e-01   2.0033763e-01   1.3605966e-01  -1.0072513e-02   3.4176633e-02   1.1063483e-01   3.1366364e-02   3.8984224e-01   3.0039177e-01   9.1135460e-02   1.1066836e-01   4.9784358e-02   3.5505061e-02   2.1995720e-01  -8.5894917e-02   5.5454007e-01   4.4459511e-01   9.5127287e-02   5.0643641e-03  -1.6345503e-01  -3.9978991e-02   6.4487905e-02   1.9331467e-01   5.9661209e-03   1.0969979e-01   4.9955496e-02   2.2134693e-01   9.1371013e-02   5.5449781e-02  -1.6484702e-01  -6.6613496e-02  -1.4724519e-02  -1.1320807e-02  -2.0994729e-01   7.6583263e-02   1.9345957e-01   3.5366981e-01   1.8412653e-01   3.1201792e-01  -5.2479018e-02   5.5318478e-02   3.6176766e-01   9.5203108e-03  -9.9990377e-02  -1.4242186e-01   2.4509537e-02  -9.5179690e-04
  -2.4592324e-01  -2.4725884e-01   3.0176587e-02   1.3389285e-01   6.0354588e-02   3.2383884e-01  -2.8428366e-01  -1.7134962e-01   7.7743118e-02   3.5590887e-01  -2.0633540e-01  -2.7540799e-01  -2.0795284e-01  -1.9242335e-01   2.6870640e-01   2.3608049e-01  -2.3754811e-01  -2.7132898e-01  -1.2027836e-01  -5.1645245e-02   3.5383500e-01   3.3909235e-01  -1.0328225e-02   1.9517877e-01   1.2371526e-01   2.5624160e-01   1.8224089e-01   2.0524520e-01   5.1866021e-02  -2.3760178e-01  -2.6272297e-02  -2.7069522e-02  -4.2853600e-01  -5.0644343e-01   2.4874372e-01   3.5536261e-01   1.0000000e+00   6.8164638e-01   5.1460748e-01   3.9062192e-01   4.4660888e-01   1.0001930e-01   4.6640344e-01   1.9501844e-01   2.3019866e-01   9.8031675e-02   5.7538279e-01   3.8678131e-01   1.0470530e-01   2.8557642e-02   1.6075461e-01   4.7736697e-02   2.5516714e-01   2.7461398e-01   3.5306872e-01   3.8184197e-01  -2.1507440e-01  -3.6256384e-03  -2.6554169e-01  -2.6636799e-01  -2.9522148e-01  -3.3825958e-01  -3.6752202e-01  -3.9414442e-01   7.6368765e-02  -4.8640061e-02   6.4873170e-02   7.6489117e-02  -5.3912012e-02   1.9702506e-02   2.9356923e-01   2.3588677e-01  -4.3892879e-04  -7.7794721e-02   1.0027696e-01   9.0101394e-02   3.9480365e-01   3.3348095e-01   1.0848070e-01  -1.3421144e-01  -3.2306243e-02  -6.8720829e-02   2.4067490e-01   7.6820269e-02   4.2397098e-01   2.5356953e-01   9.7430719e-02   1.6173395e-01   9.3216213e-02   1.9023621e-01   3.5193660e-01   1.3251424e-01   4.8382038e-02  -1.2248727e-02   2.2032311e-01   2.2219740e-01   4.2145018e-01   8.7242304e-02   2.6733820e-01   2.7283452e-03   7.5461708e-02   1.1804421e-01   5.0796818e-02   3.4884616e-01   1.9698775e-01   2.0367739e-01   2.6652746e-01   2.8471403e-01   2.2222076e-01   1.0003247e-01   2.6287095e-01   2.8594760e-01   2.4998273e-01   1.0673979e-01   1.8091143e-01   3.1870323e-01
  -1.0887585e-02  -2.1490150e-02   8.4891249e-02   1.5523769e-01   3.2666817e-02   2.7140127e-01  -2.6501150e-01  -1.2444728e-01  -1.6848290e-03   2.3702115e-01  -1.3953745e-01  -1.8338620e-01  -1.3633663e-01  -1.3605118e-01   2.7015877e-01   2.8294736e-01  -1.1052760e-01  -1.3766071e-01  -4.0730044e-02   1.0708321e-01   4.6534925e-01   4.1798380e-01   7.0609462e-02   2.8979999e-01   1.7937387e-01   2.8274965e-01   2.7864602e-01   2.8844040e-01   1.4081101e-01   5.8587243e-04  -1.1538336e-01  -1.1069516e-01  -2.6327463e-01  -3.4330590e-01   2.3928423e-01   3.9507822e-01   6.8164638e-01   1.0000000e+00   4.9407341e-01   6.6499503e-01   5.2635531e-01   5.9328059e-01   4.5942897e-01   2.4687958e-01   3.3761198e-02   1.3972342e-02   5.3550280e-01   3.8585738e-01  -1.6710086e-02  -1.2202640e-01   3.2026582e-01   5.2445562e-02   2.9320936e-01   2.9980954e-01   3.8912224e-01   4.8111800e-01  -1.3954195e-01  -1.6728272e-01  -2.7178193e-01  -2.0718849e-01  -2.4168789e-01  -3.8229874e-01  -2.7277139e-01  -4.4149070e-01   1.4465767e-02  -2.8430806e-01  -1.3163168e-02  -5.0187804e-02   2.1700015e-02  -1.8735519e-01   2.5631767e-01   2.6592772e-01   3.2222403e-01   2.2379561e-01   4.0631509e-01   4.0383948e-01   5.1893043e-01   4.5099935e-01   1.9562983e-01   3.9949014e-02   1.8825398e-01   1.1830945e-01   3.5620965e-01   1.8663056e-01   5.1684056e-01   3.0155049e-01   2.0059456e-01   1.6926918e-01   2.1644573e-01   2.9490635e-01   8.4432455e-02  -2.2171950e-02  -2.9174069e-01  -1.3022863e-01   2.0550549e-01   2.4325214e-01   3.0404591e-01   3.1253764e-01   1.9114611e-01   1.7476142e-01  -1.6742361e-03   1.9096440e-01  -1.2735090e-01   3.0797678e-01   1.0980471e-03  -3.6461124e-02   1.7356558e-01   2.7852073e-01   1.0922656e-01   1.2768220e-01   1.8411486e-01   2.0016225e-01   2.1345767e-01   4.0780355e-02  -9.3991445e-02  -3.9369949e-04
   2.1324260e-01   1.1801267e-01   2.7087139e-01   1.7455846e-01  -4.7201200e-02   9.3114011e-02   1.1549970e-01   6.2473977e-02  -1.7697373e-01   3.5564355e-02  -1.0510351e-02  -5.4879592e-02   2.0142594e-02  -5.8018699e-02   1.4040780e-01   1.2177531e-01  -3.6622412e-02  -5.2913401e-02  -3.4105530e-03   2.0511175e-02   3.6421087e-01   2.4120951e-01   3.3428047e-01   4.1511024e-01   1.7827347e-01   2.4486468e-01   2.6174065e-01   2.1884157e-01   1.2580224e-01  -7.7540768e-02   3.8706755e-02   5.0728852e-02  -1.2880356e-01  -1.3287356e-01   1.6075005e-01   1.7580992e-01   5.1460748e-01   4.9407341e-01   1.0000000e+00   7.0673994e-01   5.3048467e-01   3.1274693e-01   1.8572383e-01   2.2947700e-01   1.7405425e-02   7.0952280e-03   2.4540100e-01   5.5933885e-02  -1.8920314e-02  -9.8491469e-02   8.5310669e-02   3.9290965e-02   6.7286421e-02   1.9463237e-01   6.0715588e-01   5.4743098e-01   1.7885441e-01  -4.1324764e-02  -5.3562403e-03  -5.9114504e-02  -2.2348122e-02  -1.9782842e-01  -1.0783145e-01  -1.6064474e-01   4.6404941e-02  -1.7082666e-01   4.3540433e-02   3.7265508e-02   2.7604307e-02  -3.3185929e-02  -6.5179901e-02  -1.4266012e-01   2.7536121e-01   2.5341414e-01   3.5309251e-01   3.0345339e-01   2.1134565e-01   2.2594738e-01   1.2937269e-01  -4.2751070e-02   2.6585123e-02   1.7217376e-02   3.3035046e-01   1.4991344e-01   3.5633837e-01   2.6730741e-01   5.4339419e-01   2.7933707e-01   4.5963114e-01   5.0870702e-01  -1.7584527e-01  -2.3969179e-01  -2.0436192e-01   4.0756609e-02   1.2234486e-01   2.7678987e-01   2.6563836e-01   4.1900890e-01   1.0378927e-01   2.1630684e-01   5.6931743e-02   8.6415483e-02   2.7097101e-02   1.5544326e-01   1.1143276e-01  -8.4840245e-02   7.5944944e-02  -9.6478441e-03  -1.3909441e-02  -6.3534093e-02   6.7847412e-02   8.4571460e-02   1.4724700e-01   1.5162772e-01   9.4295415e-02  -2.0402848e-01
   2.3432472e-01   3.6513913e-02   3.2457788e-01   2.5973123e-01   1.1387168e-01   3.1036183e-01   2.0511973e-03   1.0784230e-01   2.6937626e-04   2.6521384e-01   1.1206780e-02  -2.2468748e-01   3.2684203e-03  -1.8125072e-01   2.8585585e-01   2.3893059e-01   3.5422185e-02  -2.1875965e-01   5.9094577e-02   9.9623829e-02   5.5627977e-01   4.5769183e-01   3.7460307e-01   5.0549924e-01   2.8286764e-01   3.2796242e-01   3.9168858e-01   3.9050603e-01   9.5627459e-02  -2.1130070e-02   4.0555498e-02   3.2056544e-02  -1.3520853e-01  -1.2885739e-01   2.6264269e-01   2.6632837e-01   3.9062192e-01   6.6499503e-01   7.0673994e-01   1.0000000e+00   4.3100683e-01   6.1726764e-01   3.8605341e-01   3.9384699e-01   5.0765936e-03  -2.7717425e-02   3.4117304e-01   2.4197729e-01  -5.8767461e-02  -1.8895955e-01   3.5437676e-01   1.2518390e-01   2.3992559e-01   3.0025134e-01   5.6687133e-01   6.6462500e-01   1.7413916e-01  -3.3297549e-01  -1.0287931e-01  -1.4227153e-01  -3.7395584e-02  -2.7183288e-01  -1.3621867e-01  -3.4389630e-01   3.8533748e-02  -2.8676225e-01   1.5705697e-02  -1.1985131e-02   8.1000656e-02  -1.7851611e-01   5.1166110e-02   2.0203399e-03   5.0943452e-01   4.3769062e-01   5.7773109e-01   5.1369259e-01   4.6425181e-01   3.9863685e-01   2.3426999e-01   3.1243019e-02   2.1825495e-01  -2.7068914e-02   3.4027707e-01   1.2488160e-01   4.8267891e-01   3.1957402e-01   4.2092282e-01   2.1814289e-01   4.3098815e-01   5.9821996e-01  -1.7542909e-01  -1.0276147e-01  -3.1063503e-01   1.1351849e-01   1.0299576e-01   3.4910751e-01   2.6926203e-01   6.0620834e-01   7.2751813e-02   4.2672465e-01  -3.2867196e-02   1.3239633e-01  -1.3460489e-01   1.9030257e-01  -6.9937914e-02  -1.2913812e-01  -2.1314377e-03   9.3717113e-02  -2.7986500e-02   2.1313697e-02   6.1522448e-02   1.4033321e-01   2.8273786e-02   7.7492829e-03  -1.0493670e-01  -3.4774036e-01
   2.5633161e-01   3.3188116e-01   3.3327334e-02   6.7304645e-02  -1.7356651e-01   8.8768400e-04  -9.4355066e-02  -8.4396330e-02  -2.1643627e-01  -6.2496498e-02  -1.2953301e-01   6.4790022e-02  -6.7243125e-02  -5.3287125e-02   1.3347309e-01   1.3113855e-01   3.1433100e-02   1.5007209e-02   1.2969322e-01   2.3275702e-01   2.7055442e-01   1.9857748e-01   5.6908764e-02   1.6320081e-01  -1.1050286e-02   3.9538126e-02   1.6053318e-01   1.4652295e-01   2.5815123e-01   5.9913970e-02  -1.9619882e-01  -2.0269596e-01  -7.0999218e-02  -1.2879994e-01   7.8377376e-02   1.1109224e-01   4.4660888e-01   5.2635531e-01   5.3048467e-01   4.3100683e-01   1.0000000e+00   4.8112298e-01   1.0889249e-01  -3.0578257e-03  -1.6645677e-01  -1.0950487e-01   2.7071343e-01   7.8055964e-02  -1.6751317e-01  -2.3448989e-01   1.4931849e-02  -1.3638070e-01   1.4275906e-01   1.7729061e-01   3.3635824e-01   4.0504754e-01   7.0874837e-02  -1.6899140e-02  -9.9471401e-02  -1.1146249e-01  -9.1309230e-02  -1.5780462e-01  -1.0259323e-01  -2.2489905e-01  -1.5605227e-01  -2.6395714e-01  -2.2108215e-01  -1.8325764e-01   1.0899755e-01  -9.3739255e-02  -2.7071563e-02   2.8553501e-02   3.6409846e-01   2.9923822e-01   3.8589198e-01   3.8383167e-01   2.3179774e-01   3.6791702e-01   2.4814441e-01  -2.2156974e-02   2.8855292e-01   1.6614982e-01   4.4958628e-01   2.8219415e-01   3.8230638e-01   1.9142803e-01   2.8830543e-01   2.1802197e-01   2.7337679e-01   2.6959267e-01  -2.9723270e-02  -2.1506621e-01  -1.0936010e-01  -1.3690148e-01   1.9902045e-02   3.6009835e-02   9.3691720e-02   2.2489830e-01   1.9389570e-01   2.0246766e-01   2.7406251e-01   1.3373087e-01   3.8334036e-02   1.0052396e-01   4.6871164e-02  -2.8566491e-02   1.1278816e-01   5.8395117e-02  -9.9210351e-02  -1.2478661e-01  -1.6426246e-02   1.3090422e-03   1.6788021e-01   1.5087735e-01  -5.4445273e-04  -7.6527811e-02
   3.6413991e-01   2.6489315e-01   2.0612961e-01   1.0845773e-01  -7.6750495e-02   9.1098505e-03   7.7147962e-03   2.9878110e-02  -1.6154785e-01  -4.4913180e-02  -4.9478133e-02  -6.2633061e-02  -2.5653160e-02  -1.3982091e-01   1.4828731e-01   1.6427695e-01   2.2733601e-01  -9.0003296e-02   2.5887976e-01   4.0120962e-01   2.9563616e-01   2.4231510e-01   2.2596893e-01   3.3951159e-01   1.3545286e-01   1.8421799e-01   2.0246690e-01   2.3004154e-01   3.3340195e-01   3.0207422e-01  -4.7001574e-02  -7.8418481e-02   1.9809756e-01   1.2093355e-01   2.2920592e-01   1.9522244e-01   1.0001930e-01   5.9328059e-01   3.1274693e-01   6.1726764e-01   4.8112298e-01   1.0000000e+00   2.3045644e-01   1.4019593e-01  -1.6238091e-01  -6.8743631e-02   1.4336657e-01   1.9061053e-01  -1.9599828e-01  -2.7671849e-01   1.8185359e-01  -8.2036832e-03   1.6327385e-01   3.4128730e-01   2.7501514e-01   4.0411874e-01   2.1784323e-01  -3.5179060e-01  -1.9134702e-01  -2.2458145e-01  -1.6272513e-01  -3.9973648e-01  -9.7201040e-02  -4.0620322e-01  -2.8881167e-03  -4.3615585e-01  -1.0040982e-01  -1.5970705e-01   2.1751482e-01  -1.6963142e-01  -8.7928967e-02   3.7464187e-02   6.5452622e-01   5.5446977e-01   6.1694437e-01   6.0008243e-01   3.0493224e-01   3.4178967e-01   3.7470305e-01   1.8798734e-01   4.5691175e-01   1.9803540e-01   3.7944302e-01   3.3880269e-01   4.0479655e-01   3.3687819e-01   1.7155455e-01   2.6048529e-01   1.7002671e-01   3.7969195e-01  -2.6807361e-01  -2.0740108e-01  -3.5137232e-01  -6.3047137e-02   1.4106606e-01   1.9743979e-01   4.1360929e-02   3.9398109e-01   5.4304980e-02   3.2368619e-01  -2.9463452e-02   1.9739237e-01  -2.7845259e-01   2.5529449e-02  -1.9304223e-01  -2.0805421e-01  -1.4332156e-01   4.2824087e-02  -8.8476306e-02   2.4837297e-02   2.8481702e-03  -4.3134489e-02   7.1278463e-02   4.7596724e-02  -1.8042243e-01  -3.2537751e-01
  -2.9133581e-01  -3.8986304e-01   3.3845288e-01   5.0725801e-01   3.2082052e-01   2.9899899e-01  -3.0774609e-02   8.6452369e-02   2.4635430e-01   3.6954783e-01  -2.2951017e-01  -6.2472494e-01  -3.1571245e-01  -4.2831157e-01   1.9234842e-01   1.2028329e-01  -1.6584784e-01  -4.8976915e-01   5.6814810e-02   2.4433598e-02   2.8276819e-01   2.9510527e-01   2.1089056e-01   4.5210357e-01   3.3214199e-01   3.9036443e-01   1.5288390e-01   1.0400779e-01  -5.7148777e-02  -7.0156966e-02   3.0473477e-01   2.6025947e-01  -1.6575867e-01  -2.6615826e-01   4.7013716e-01   4.5872662e-01   4.6640344e-01   4.5942897e-01   1.8572383e-01   3.8605341e-01   1.0889249e-01   2.3045644e-01   1.0000000e+00   6.7045286e-01   5.4072624e-01   4.3141022e-01   6.3180616e-01   5.9535682e-01   2.5585445e-01   2.3479836e-01   3.8573775e-01   3.5544576e-01   4.1184518e-01   5.7686164e-01   2.7463809e-01   3.6635669e-01  -1.8120146e-01  -2.2483165e-01  -2.9050848e-01  -1.3163992e-01  -4.6947340e-01  -3.9602748e-01  -4.6167449e-01  -5.7544585e-01   2.3678523e-01  -1.2212420e-01   3.3372154e-01   2.1036566e-01   1.5527995e-02  -9.2486445e-02   2.6947747e-01   2.3817233e-01   1.1809407e-01  -1.9109790e-03   1.8460896e-01   1.6271645e-01   4.5609220e-01   3.3798483e-01   1.5651045e-01   2.7979148e-02  -2.4070039e-02  -2.6998204e-01  -1.4774071e-02  -2.0253888e-01   4.3556457e-01   3.0363490e-01  -1.5983768e-01  -7.5502317e-02  -5.0515786e-02   2.9365260e-01   2.2104290e-01   2.7916340e-01   4.9799729e-02   2.9510557e-01   2.6940073e-01   2.1886126e-01   3.2169740e-01   1.6522213e-01   2.0165499e-01   1.9371928e-01  -2.7422078e-02   1.9848391e-01  -2.6403920e-01   2.1125975e-01  -2.0493133e-02   7.0940821e-02   2.4815673e-01   1.9226819e-01   1.8993552e-01   1.0268300e-01   2.1616544e-01   3.9909376e-01   1.0409502e-01  -6.1857772e-02  -2.0623856e-02   1.5674482e-01
  -1.2877761e-01  -2.4227956e-01   1.4829932e-01   3.0946051e-01   3.1788761e-01   2.9675934e-01  -7.3319832e-02   9.8445770e-02   1.0124288e-01   2.8617966e-01  -5.6301430e-02  -4.1587074e-01  -2.1077219e-01  -2.9127041e-01   1.4173068e-01   7.3935284e-02  -4.0059394e-02  -2.9852166e-01  -2.5210730e-02  -3.6983918e-02   3.2330175e-01   3.2513053e-01   1.6441544e-01   2.8084306e-01   4.0823586e-01   3.5871198e-01   2.2246310e-01   1.9175785e-01   9.4154854e-03   2.1015220e-04   2.8547829e-01   2.1795148e-01  -1.4498044e-01  -1.5098036e-01   2.9808973e-01   2.6532639e-01   1.9501844e-01   2.4687958e-01   2.2947700e-01   3.9384699e-01  -3.0578257e-03   1.4019593e-01   6.7045286e-01   1.0000000e+00   4.4545526e-01   4.0413965e-01   4.4155371e-01   3.8254066e-01   4.1985765e-01   1.6814237e-01   5.0562043e-01   3.7489085e-01   2.1487947e-01   2.9128273e-01   2.8007995e-01   3.1603577e-01   2.5244519e-02  -1.4036528e-01  -8.2955668e-02   9.3291094e-02  -2.5822478e-01  -1.7624217e-01  -1.8541469e-01  -3.0850894e-01   1.0979850e-01  -3.1881439e-02   3.4476678e-01   2.5541158e-01  -1.0679785e-01  -1.7749414e-01   2.2874079e-02   4.8497893e-03   1.8896739e-01   4.2135401e-02   2.3072319e-01   1.6143514e-01   3.1058816e-01   2.6384193e-01   2.2779744e-01   1.3409809e-01   8.9508804e-02  -8.9034701e-02   2.9214711e-02  -1.8524480e-01   3.9670549e-01   3.1918222e-01  -4.0700084e-02  -7.9991760e-02  -1.2631933e-02   2.3086472e-01   1.1915129e-01   1.0619336e-01  -6.6755419e-02   1.5605050e-01   1.8287093e-01   2.5619799e-01   2.8547006e-01   3.3411903e-01   1.7843345e-01   2.5156760e-01  -1.2575825e-01  -3.9499373e-02  -1.3480943e-01   1.1602070e-01  -6.3899839e-02  -4.9119594e-02   2.8145160e-02   1.5924408e-02   1.2232342e-01   1.4633360e-01  -2.1880994e-02   4.0989670e-01   1.3267826e-02  -6.0627078e-02  -6.9620384e-02  -7.8008430e-02
  -4.6504399e-01  -4.1402485e-01  -2.9523317e-02   1.9873999e-01   2.0388001e-01   1.7134169e-01  -1.2891559e-01  -6.1393152e-02   1.7348302e-01   2.1218275e-01  -1.8457144e-01  -3.6610901e-01  -4.0324705e-01  -2.8367908e-01  -5.1731402e-02  -1.0987208e-01  -1.4421234e-01  -4.1887667e-01  -9.7974542e-02  -1.8153846e-01  -2.5414933e-02   5.3372152e-02   5.9492502e-02   2.2029266e-01   2.7945360e-01   2.1202534e-01  -5.2521618e-02  -1.0430806e-01  -1.1772414e-01  -1.2717574e-01   2.6919103e-01   2.3761753e-01  -8.4337447e-02  -1.7409680e-01   2.5162230e-01   3.0726390e-01   2.3019866e-01   3.3761198e-02   1.7405425e-02   5.0765936e-03  -1.6645677e-01  -1.6238091e-01   5.4072624e-01   4.4545526e-01   1.0000000e+00   7.4495343e-01   2.9979376e-01   3.9968954e-01   5.8165514e-01   6.4576095e-01   1.2398706e-01   5.6919147e-01   4.4109013e-02   2.0967632e-01  -5.5740636e-02  -9.6021113e-02  -2.5617397e-01  -7.4032304e-02   1.0176120e-02   9.6338452e-02  -1.9485063e-01  -8.6556023e-02  -1.9221132e-01  -2.7901360e-01   2.5388861e-01   3.1158765e-01   5.3497205e-01   4.4824997e-01  -2.2437709e-01  -2.5147002e-02   1.6793351e-01   6.1991286e-02  -2.6343649e-01  -4.1545932e-01  -2.4853258e-01  -2.9343871e-01   1.9515154e-01   4.7646603e-02  -9.4915269e-02  -4.5069005e-02  -1.2643485e-01  -2.6424493e-01  -1.5697124e-01  -3.6847552e-01   5.4231458e-02   2.0889087e-01  -3.4308942e-01  -2.9423671e-01  -3.4130229e-01  -7.2158777e-02   2.1824207e-01   4.0296540e-01   2.7040245e-01   2.5567140e-01  -4.1576290e-02  -7.5929534e-02   1.4958754e-01  -9.5646553e-02  -1.4598732e-02  -4.8630451e-02  -7.1441632e-02  -3.3714773e-02  -1.6974239e-01   6.2439767e-02   8.8194731e-02   1.6099416e-01   4.1504500e-01   2.6174969e-02   2.1191703e-01  -1.4041836e-01   1.0751755e-01   1.1343944e-01  -1.1195820e-01  -1.6851222e-01   3.3456789e-03   3.9803716e-01
  -2.2652774e-01  -1.5295731e-01   2.7898105e-02   3.2684025e-01   7.5525417e-02   1.0606940e-02   5.7291346e-02   1.7904634e-01  -1.0285929e-01  -5.7530868e-03  -2.3545909e-01  -1.5955964e-01  -3.0740888e-01  -1.4918941e-01  -1.4849468e-01  -1.5346467e-01  -3.6476581e-02  -2.7692487e-01   1.4281368e-01   2.1084155e-02  -9.4239937e-02   7.0575392e-03   8.8254358e-02   2.1348553e-01   1.5930643e-01   1.4726392e-01  -1.1613403e-01  -1.5312610e-01   2.1753204e-02   6.3175367e-02   3.4651442e-01   3.8820489e-01   2.1336544e-01   1.4865138e-01   2.5625691e-01   4.3676108e-01   9.8031675e-02   1.3972342e-02   7.0952280e-03  -2.7717425e-02  -1.0950487e-01  -6.8743631e-02   4.3141022e-01   4.0413965e-01   7.4495343e-01   1.0000000e+00   2.6407769e-01   4.2836415e-01   4.9225843e-01   7.1686420e-01   7.1833698e-02   5.7791751e-01   1.2797663e-02   1.9447185e-01  -2.8789783e-02  -3.7346752e-02  -1.3716832e-01  -9.4103021e-02   1.3258410e-01   1.5974576e-01  -1.5913117e-01   1.2643376e-02  -1.1489843e-01  -2.3951787e-01   1.6503632e-01   3.4276762e-01   5.7247145e-01   6.1997852e-01  -1.6249520e-01  -9.2017473e-02   7.0713249e-02   3.3967287e-02  -1.1053549e-01  -1.7486797e-01  -9.8807718e-02  -1.5695040e-01   1.5992436e-01   1.5438054e-01   1.3911623e-02   2.7819194e-02   9.3008751e-02  -3.5310657e-02  -3.7109800e-03  -2.2541785e-01   8.9414891e-02   3.1017322e-01  -2.8172831e-01  -2.2630161e-01  -2.8790012e-01   4.0241195e-03   2.1083021e-01   2.9193012e-01   2.8635337e-01   1.5768928e-01  -4.3662481e-02  -9.9587265e-02   4.6234313e-02  -9.9340933e-02   1.6362360e-02  -6.0613833e-02   8.9379617e-02   1.3313112e-01  -1.3285505e-01   1.3943388e-01   8.9612681e-02   1.9287581e-01   3.9888149e-01   3.8892517e-02  -2.5915442e-03  -1.6042052e-01   1.7545309e-01   8.4187561e-02  -9.7342642e-03  -1.6566604e-01  -1.0182918e-02   1.7946791e-01
  -7.0628781e-03   2.0801896e-02   9.2338425e-02   3.7937902e-01   3.1604413e-01   3.4289306e-01  -2.0870521e-01   9.7104400e-02   1.6217551e-01   3.0891606e-01  -1.7114040e-01  -3.5204596e-01  -2.8176857e-01  -2.6345873e-01   1.1810721e-01   1.2600171e-01  -8.5872744e-02  -1.9456685e-01  -3.2725603e-02   1.5893772e-01   3.7935414e-01   3.7868874e-01  -1.6761611e-01   1.1163962e-01   1.1726209e-01   1.9004293e-01   1.3598738e-01   1.6380596e-01  -3.3340391e-02  -5.4558787e-02  -3.8048973e-03   1.1841609e-01  -2.2347705e-01  -2.5038744e-01   5.3980355e-02   2.2291896e-01   5.7538279e-01   5.3550280e-01   2.4540100e-01   3.4117304e-01   2.7071343e-01   1.4336657e-01   6.3180616e-01   4.4155371e-01   2.9979376e-01   2.6407769e-01   1.0000000e+00   6.9971422e-01   2.3697782e-01   2.2150272e-01   3.0063921e-01   2.5164237e-01   6.8248680e-01   5.3469173e-01   5.2158870e-01   6.3134218e-01   3.1718868e-02   1.0880596e-01  -1.6356279e-01  -8.4199436e-03  -2.9974474e-01  -1.8532811e-01  -2.1440715e-01  -2.8692978e-01  -1.8317607e-01  -1.6719985e-01  -4.4480032e-02   1.0721549e-02   1.5578628e-01   5.9679405e-02   3.2598997e-01   3.1311477e-01   1.5377364e-01   5.0422975e-02   2.6548016e-01   1.9296214e-01   3.4553643e-01   3.3852954e-01   5.8559562e-02   2.2678706e-02  -1.2779455e-02  -1.0334968e-01   1.4344401e-01  -1.3871718e-01   1.9276891e-01   1.8037418e-02   5.1768616e-02  -7.8421958e-02   2.0427712e-01   3.1694213e-01   3.8741682e-01   1.1996355e-01   3.4476418e-02   9.1144042e-02   1.8275166e-01   4.0438611e-02   5.3163077e-01   2.5184084e-01   5.5838061e-01   2.2852539e-01   2.2543690e-01   3.1233305e-01  -2.1647672e-03   4.6968227e-01   4.4244039e-02  -2.4142412e-03   2.9971505e-01   2.7343225e-01   4.2056731e-02   3.5333090e-02   2.2830709e-01   5.0001759e-01   3.1241366e-01   2.1719331e-01   5.2156210e-02   1.4523123e-01
  -7.0821043e-02  -1.4535342e-01   1.7159501e-01   5.6328510e-01   4.5632005e-02   1.3778057e-01  -1.1724406e-01   3.2590918e-01   3.5252240e-02   2.4650398e-01  -1.9784258e-01  -4.2148314e-01  -3.2927253e-01  -4.2474653e-01  -1.3489036e-01  -1.5154094e-01   9.1887144e-02  -3.3212134e-01   5.8893939e-02   1.8322184e-01   7.0563393e-02   7.3335497e-02  -1.5623167e-01   1.1731751e-01  -1.7798480e-01  -4.8995287e-02  -2.8389050e-01  -2.2145484e-01  -1.0576968e-02   1.0252465e-01  -2.1204171e-02   1.1496163e-01  -3.3603361e-02  -4.8959564e-02   3.1278418e-02   2.8933606e-01   3.8678131e-01   3.8585738e-01   5.5933885e-02   2.4197729e-01   7.8055964e-02   1.9061053e-01   5.9535682e-01   3.8254066e-01   3.9968954e-01   4.2836415e-01   6.9971422e-01   1.0000000e+00   3.1054696e-01   3.7860194e-01   3.0441184e-01   3.8253447e-01   5.4447557e-01   5.5591431e-01   3.4703812e-01   5.0447070e-01  -1.0594131e-02  -1.2945455e-01  -2.2962764e-01  -1.0426892e-01  -3.6978932e-01  -2.1082734e-01  -1.5313994e-01  -3.6966222e-01  -2.1486935e-01  -8.4838171e-02   3.2027617e-02   9.1719119e-02   9.4685592e-02  -5.0174300e-02   3.7596858e-01   3.9460729e-01   1.9315303e-01   1.1468088e-01   2.5211552e-01   1.6652507e-01   3.9014376e-01   4.5856325e-01   9.1599287e-02   6.5181373e-02   1.0369188e-01  -1.9169726e-01  -3.5731819e-03  -2.1610697e-01   1.2938042e-01   4.2448338e-02  -3.0238233e-01  -1.8298289e-01   2.1472538e-02   3.0030427e-01   4.0397845e-01   2.6287653e-01   8.1469541e-02   7.7158067e-02   1.0955015e-01   8.2209356e-02   5.9593772e-01   2.9454018e-01   4.8686623e-01   2.7744042e-01   3.3345009e-01   4.8031199e-01  -7.4844062e-02   3.4232549e-01  -9.6781258e-02  -1.0395162e-01   3.6749642e-01   2.8511815e-01   1.9732548e-02   1.5398038e-01   5.0251272e-01   4.3916772e-01   2.7853950e-01   8.4833078e-02  -5.9455791e-02   1.1781079e-01
  -3.2860536e-01  -2.1537038e-01  -8.7814821e-02   1.2195542e-01   1.5656079e-01  -1.7503706e-03  -7.9169868e-02   9.6225119e-02   1.6407374e-01   4.0097488e-02   1.7281763e-02  -8.4905060e-02  -1.1079153e-01  -5.0529437e-02  -9.6291891e-02  -5.1504844e-03  -1.3733263e-01  -1.2813524e-01  -2.3743050e-01  -2.4102998e-01  -1.6471006e-01  -1.8753188e-01  -9.0451091e-03  -2.7236465e-02   7.0559186e-02  -9.6246373e-02  -2.4229063e-01  -2.8231410e-01  -1.0915839e-01  -3.1903912e-02   5.6207328e-02   2.2346581e-02  -1.7507598e-01  -2.4584923e-01   3.9038470e-02   1.0158033e-01   1.0470530e-01  -1.6710086e-02  -1.8920314e-02  -5.8767461e-02  -1.6751317e-01  -1.9599828e-01   2.5585445e-01   4.1985765e-01   5.8165514e-01   4.9225843e-01   2.3697782e-01   3.1054696e-01   1.0000000e+00   5.7839630e-01   4.0991504e-01   5.7984452e-01   5.2896503e-02   9.7009396e-03   1.5675729e-02  -4.8692174e-02  -1.7075887e-01  -4.7932004e-02   4.7413266e-02   5.7236200e-02  -4.5322101e-02   1.1497419e-01   1.6314455e-01   4.3589397e-02   8.7936476e-02   4.0563068e-01   2.2894372e-01   1.8133404e-01  -2.5382608e-01  -1.6742315e-01  -3.5963884e-03  -1.0273254e-01  -1.9585122e-01  -2.1964423e-01  -1.9645035e-01  -1.7960732e-01   7.6921599e-02  -1.5668434e-03  -1.6835306e-01   2.6244716e-04  -8.1142788e-02  -8.2640347e-02  -4.5821549e-02  -2.7564154e-01  -9.5407586e-02   1.6405218e-02  -1.4847580e-01  -2.7048254e-01  -1.8328791e-01  -2.1653526e-01   1.7619855e-01   1.4550159e-01   1.6087287e-01   1.2528208e-01   2.1158349e-02   2.8658249e-02   2.0807623e-01   6.4235124e-02   8.3596645e-02  -9.4899218e-03   1.5997516e-01   2.1724855e-01   8.8511233e-02   8.7255325e-02  -1.1028030e-01   3.0463437e-02   2.5525206e-01   5.4326164e-02   1.9455558e-01   1.2401286e-01   4.8098063e-02   1.7477827e-01  -1.2745681e-01  -1.0053751e-01  -1.0950807e-01   1.0921590e-01
  -2.0765587e-01  -2.3160198e-01  -1.2353732e-01   2.3225093e-01   1.8993005e-01   2.7507299e-02   4.1691157e-03   2.5552785e-01   1.8005559e-01   1.4960560e-01  -1.9936303e-02  -4.5139702e-02  -1.8811559e-01  -7.0087563e-02  -4.0823117e-02  -1.5318741e-01  -1.0647514e-01  -2.4712416e-01  -8.1317115e-02  -1.5091104e-01  -9.8654820e-02  -7.7855664e-02  -8.3509490e-02  -4.1863958e-02  -3.2494996e-02  -1.0157523e-01  -2.3911197e-01  -2.6582264e-01  -1.5564520e-01  -3.0790921e-02   3.8462356e-02   1.4748940e-01   1.0955844e-01   9.0813239e-02  -1.6941318e-01   2.6058906e-02   2.8557642e-02  -1.2202640e-01  -9.8491469e-02  -1.8895955e-01  -2.3448989e-01  -2.7671849e-01   2.3479836e-01   1.6814237e-01   6.4576095e-01   7.1686420e-01   2.2150272e-01   3.7860194e-01   5.7839630e-01   1.0000000e+00   1.2249904e-01   7.6641369e-01   1.5692135e-01   1.8427109e-01  -1.6099715e-02  -2.5107156e-02  -1.2108704e-01   2.5772730e-02   2.5693687e-01   2.9172111e-01   1.5778040e-01   3.3892282e-01   1.4525833e-01   1.0451845e-01   1.0385431e-03   5.5574250e-01   2.5032449e-01   3.2738177e-01  -6.0892029e-02  -2.9113664e-02   2.1598162e-01   1.7852886e-01  -2.4004940e-01  -2.4852637e-01  -2.7517444e-01  -2.9016899e-01  -5.0746347e-02  -4.1111647e-02  -2.7773556e-01  -1.2512755e-01  -9.8254884e-02  -2.0589331e-01  -1.1790078e-01  -4.0977940e-01  -1.8862924e-01  -7.3605091e-02  -4.3693483e-01  -4.4689162e-01   1.3954787e-03   3.0099368e-02   3.2730906e-01   3.6221397e-01   4.1475188e-01   2.2349680e-01  -8.7881786e-02  -2.4771619e-01   1.1842978e-01  -1.6466925e-01   9.0295491e-02  -7.2186198e-02   3.0243705e-01   2.4533898e-01   8.1776079e-02   1.2912436e-01   3.8690908e-02   5.0033033e-02   3.7196554e-01  -2.5278157e-03   9.4636474e-03  -1.0098758e-01   9.6704432e-02   1.7738137e-01   8.2206022e-02  -1.3779698e-01  -5.7722125e-02   1.5370133e-01
   1.6203027e-02  -2.0465646e-01   1.3399385e-02   2.6732878e-01   3.5049727e-01   3.8700902e-01  -2.0308479e-01   9.5282645e-02   3.0121131e-01   4.4589315e-01   2.8469786e-01  -7.7267864e-02   2.0110617e-01   3.3358601e-02   2.9342473e-01   3.4075502e-01   1.3445597e-01  -1.1044404e-03  -1.4572008e-02  -3.3077904e-02   2.8724706e-01   2.3189585e-01  -6.4101847e-02   4.5828718e-02   5.3658367e-02  -2.2127240e-02   7.4052986e-02   1.2997005e-01   2.0329503e-01   1.8446057e-01  -2.7623275e-02  -1.2044224e-01  -2.3689272e-01  -2.4593642e-01   3.7979706e-02   1.6463533e-01   1.6075461e-01   3.2026582e-01   8.5310669e-02   3.5437676e-01   1.4931849e-02   1.8185359e-01   3.8573775e-01   5.0562043e-01   1.2398706e-01   7.1833698e-02   3.0063921e-01   3.0441184e-01   4.0991504e-01   1.2249904e-01   1.0000000e+00   4.4729927e-01   1.5106049e-01  -7.6747683e-02   1.1607198e-01   1.3409558e-01   5.1762392e-02  -2.5431574e-01  -1.2832428e-01  -3.4489517e-02   9.0624564e-04   4.6617909e-03   2.4945151e-01  -5.2318467e-03  -1.0810644e-03   1.0244405e-01  -1.6849967e-02  -1.9860877e-02  -1.5562158e-01  -3.4589107e-01   2.2091971e-02  -5.2436697e-02   3.5024789e-01   2.7554332e-01   3.7884509e-01   4.1984480e-01   5.3354344e-01   3.4117121e-01   2.6175166e-01   2.9860684e-01   3.3783624e-01   1.6711517e-01   1.7127594e-01   1.1042311e-02   2.9556648e-01   1.9731673e-01  -1.2952235e-02  -8.9095922e-02   1.1098276e-02   5.8123639e-02   8.1006745e-03  -2.1130107e-02  -2.4660340e-01  -1.8779252e-01   7.7881989e-02   2.3169088e-01   1.7419119e-01   2.1845332e-01   6.1661132e-02   1.2628209e-01   5.3548167e-02   1.6500907e-01  -2.4279199e-01   1.5107424e-01  -3.5664127e-01  -2.1436192e-01  -1.4200160e-01   1.0072582e-01   7.6416797e-03   2.1240169e-01  -1.3246272e-01   2.7430498e-01  -8.9363873e-02  -2.7052806e-01  -4.5136221e-01  -2.6630724e-01
  -9.9615056e-02  -2.5708357e-01  -2.2382465e-02   3.7284576e-01   3.2530074e-01   2.2201232e-01  -3.2997600e-02   3.0954290e-01   3.2660253e-01   3.5071771e-01   1.5543463e-01  -7.3413965e-02  -6.3741393e-02  -6.5371655e-03   2.4158004e-01   1.0539807e-01  -1.7213817e-02  -2.7363476e-01  -8.1051093e-02  -1.2496306e-01   1.2706417e-01   6.4051561e-02   6.8319532e-02   1.8624777e-01   5.6798532e-02  -8.7153340e-03  -9.3107133e-02  -1.1489269e-01   1.5481299e-02   9.5093737e-02   1.1223184e-01   1.6156473e-01  -1.6714423e-02  -1.6395362e-03  -4.5032062e-02   8.6279168e-02   4.7736697e-02   5.2445562e-02   3.9290965e-02   1.2518390e-01  -1.3638070e-01  -8.2036832e-03   3.5544576e-01   3.7489085e-01   5.6919147e-01   5.7791751e-01   2.5164237e-01   3.8253447e-01   5.7984452e-01   7.6641369e-01   4.4729927e-01   1.0000000e+00   1.7293111e-01   1.7670375e-01   1.1985515e-01   1.0856092e-01  -3.7930257e-02  -2.5090426e-01   5.4372621e-02   1.2397275e-01   1.1282670e-01   1.7607203e-01   2.1996485e-01   1.6593385e-02   5.6379655e-02   4.7657814e-01   1.1164289e-01   1.3745679e-01  -1.0556911e-01  -2.2415962e-01   1.9756574e-01   5.0497969e-02   1.1879478e-01   3.3194269e-02   6.8931312e-02   3.1198515e-02   1.5833582e-01   1.0698690e-01   1.9185125e-03   1.0124088e-01   1.2465469e-01  -9.4191939e-02   4.6955703e-02  -3.3110816e-01   6.7890698e-02   1.3254381e-01  -2.5115711e-01  -3.3977871e-01   5.3172942e-02   1.8397364e-01   5.1236146e-02   1.0559643e-01   1.9961762e-01   1.4385225e-01  -6.8340264e-02  -3.1431842e-02   1.3562350e-01  -7.0580483e-03   5.2098883e-02   2.3612101e-02   2.4938633e-01   1.8319717e-01  -6.1888630e-02   1.0111275e-01  -8.5339758e-02  -6.5484820e-02   1.4067735e-01  -2.6872632e-02  -3.2750739e-02  -5.4978230e-02  -8.0139536e-02   2.6712880e-01  -4.4871389e-02  -2.8241139e-01  -2.6800004e-01  -1.4152375e-01
   1.1705408e-01   1.3592335e-01   1.4891772e-01   4.0218618e-01   3.0121836e-01   2.4852008e-01  -8.3825119e-02   2.5321714e-01   2.9184722e-01   2.9405874e-01  -3.3251704e-01  -2.5860607e-01  -3.7234684e-01  -2.6748305e-01   6.0138553e-02   7.7396521e-02  -2.0448644e-01  -2.4831099e-01  -1.4640373e-02   1.8717465e-01   3.7165731e-01   2.2693964e-01  -2.0148551e-01   3.0677213e-03  -1.6956889e-01  -1.6039315e-02   2.7740430e-02   6.8958229e-02  -3.2044830e-01  -1.5034751e-01  -2.6274115e-01  -4.9679786e-02  -1.3971328e-01  -4.0925757e-02  -1.7713409e-01  -7.1873182e-02   2.5516714e-01   2.9320936e-01   6.7286421e-02   2.3992559e-01   1.4275906e-01   1.6327385e-01   4.1184518e-01   2.1487947e-01   4.4109013e-02   1.2797663e-02   6.8248680e-01   5.4447557e-01   5.2896503e-02   1.5692135e-01   1.5106049e-01   1.7293111e-01   1.0000000e+00   7.1760971e-01   5.8572784e-01   6.8044910e-01   5.9176490e-02   1.7488775e-01  -2.8257572e-02   6.9476713e-02  -2.4014916e-01  -8.8199615e-02  -2.6253208e-01  -1.9473047e-01  -3.1386390e-01  -1.5455846e-01  -2.1628897e-01  -1.3065988e-01   3.7921108e-01   1.7833742e-01   4.0224470e-01   5.0568385e-01   1.1111067e-01   1.3397827e-01   1.7971382e-01   2.0680244e-01   2.4988321e-02   1.9100775e-01  -1.1260296e-01  -1.4046742e-01  -1.2580371e-01  -2.7148696e-01  -5.6654245e-02  -2.6807641e-01  -8.0117225e-03  -2.2472110e-01  -1.1606985e-01  -2.1084582e-01   3.8987864e-01   4.4771362e-01   4.6796588e-01   2.5085839e-01   2.3054838e-01   2.9427990e-01   2.6435292e-01   4.5252730e-02   4.8032960e-01   2.4982971e-01   5.8554397e-01   3.5003101e-01   3.2002989e-01   4.1985993e-01   1.4068466e-01   4.7033873e-01   1.5202592e-01   7.1633407e-02   1.8109049e-01   2.2793009e-01   9.6847867e-02   8.0556395e-02   2.0263414e-01   4.9929034e-01   4.3880035e-01   3.1455573e-01   2.3748302e-01   1.2087827e-01
   8.2892327e-02   1.4017342e-02   3.8377431e-01   4.4441938e-01   1.9609903e-01   9.0190940e-02   1.7908852e-01   2.7259482e-01   1.6021217e-01   1.4785354e-01  -3.1653441e-01  -4.6248044e-01  -3.8174727e-01  -4.6955121e-01   2.6861941e-02  -4.6741947e-02  -8.4851599e-02  -4.7061939e-01   1.3149333e-01   2.5933329e-01   1.9885373e-01   8.9141187e-02   1.0707723e-01   2.6908737e-01  -4.8364860e-02   8.9864203e-02  -4.3792021e-05  -2.5610624e-02  -1.4519341e-01  -5.4502285e-02  -2.7148146e-02   8.9576986e-02   1.8936297e-02   5.1563191e-02   1.0101232e-01   6.2985959e-02   2.7461398e-01   2.9980954e-01   1.9463237e-01   3.0025134e-01   1.7729061e-01   3.4128730e-01   5.7686164e-01   2.9128273e-01   2.0967632e-01   1.9447185e-01   5.3469173e-01   5.5591431e-01   9.7009396e-03   1.8427109e-01  -7.6747683e-02   1.7670375e-01   7.1760971e-01   1.0000000e+00   5.0644288e-01   6.7920567e-01   7.2324622e-02  -1.7578888e-02  -1.0070043e-01   1.8632116e-02  -3.6394501e-01  -2.6533268e-01  -3.8583826e-01  -4.5398893e-01  -8.7047915e-02  -2.8970624e-01   2.0087588e-02  -9.3077097e-03   3.8776449e-01   2.0579873e-01   3.2891051e-01   4.2466772e-01   2.3224561e-01   1.3400433e-01   2.2989877e-01   1.8507277e-01   1.3019846e-01   2.8015285e-01   5.2315322e-02  -1.5534349e-01  -9.6294652e-02  -3.7708580e-01  -5.8827834e-02  -2.0164967e-01   1.4218997e-01   3.8240862e-02  -1.4699547e-01  -8.5122923e-02   2.5391136e-01   5.6817345e-01   3.5325809e-01   2.8848221e-01   2.2509561e-01   4.7090437e-01   3.2994239e-01   1.8169591e-01   4.6013210e-01   2.9074231e-01   4.8899344e-01   4.4196924e-01   2.0948854e-01   3.8095395e-01   7.8644350e-02   3.0631257e-01   1.4800881e-01   2.9670740e-02   1.9708441e-01   2.1434706e-01   1.4429229e-01   7.2448255e-02   3.5555430e-01   4.2851514e-01   3.5242364e-01   3.0422146e-01   2.1516282e-01   9.4344124e-02
   3.8787910e-01   2.7297527e-01   2.3085089e-01   3.5271892e-01   1.4445606e-01   1.8530336e-01   9.5062145e-02   3.1070219e-01  -4.7686745e-02   9.7753735e-02  -9.9288440e-02  -1.0826863e-01  -1.8982964e-01  -9.9264716e-02   4.1985612e-02   1.5815011e-01   1.8765411e-02  -3.0134989e-02   5.1098874e-04   1.6950676e-01   3.8636840e-01   2.4275521e-01   1.5235514e-02   1.7873473e-01  -1.1308311e-01   2.9879954e-02   1.3179117e-01   1.5545109e-01  -5.3390003e-02   1.0892343e-03  -1.5103064e-01   4.6116041e-02  -5.3511073e-02  -5.2361876e-04  -8.9702852e-02  -7.5889596e-02   3.5306872e-01   3.8912224e-01   6.0715588e-01   5.6687133e-01   3.3635824e-01   2.7501514e-01   2.7463809e-01   2.8007995e-01  -5.5740636e-02  -2.8789783e-02   5.2158870e-01   3.4703812e-01   1.5675729e-02  -1.6099715e-02   1.1607198e-01   1.1985515e-01   5.8572784e-01   5.0644288e-01   1.0000000e+00   8.1308997e-01   3.4244398e-01   1.3525946e-01   6.0327215e-02   6.4011639e-02  -8.4036930e-02  -7.5882719e-02  -6.8875067e-02  -1.1950124e-01  -3.2679928e-01  -2.4280431e-01  -1.5776827e-01  -8.3061059e-02   3.1306430e-01   1.7696429e-01   1.8113982e-01   1.1196830e-01   3.6592353e-01   3.4322630e-01   4.2476960e-01   3.9524116e-01   1.1238386e-01   2.8908245e-01   1.3548346e-01  -1.2397073e-02  -4.0102690e-02  -6.1668129e-02   7.9985235e-02   2.9820891e-02   7.1811400e-02   2.0133637e-03   3.2984507e-01   2.0498157e-01   5.8150215e-01   6.7200669e-01   1.0512848e-01  -1.8902993e-01  -3.4821579e-02   8.8941815e-02   3.1096715e-01   2.3064916e-01   5.3833231e-01   4.2319032e-01   5.4076257e-01   2.9733135e-01   2.6600230e-01   3.2038774e-01   2.0562641e-01   3.3894428e-01   1.8477530e-01  -1.1455728e-01   8.2728765e-02   1.3037668e-01   5.6553516e-02  -3.4964612e-02   1.3456491e-01   2.7810880e-01   3.0236524e-01   2.1052858e-01   1.1620963e-01  -1.4469377e-01
   3.7652789e-01   2.3948371e-01   3.4989341e-01   4.1451705e-01   2.0118550e-01   2.5100757e-01   1.3376911e-01   3.3427803e-01   4.4802499e-02   2.2028137e-01  -1.1411344e-01  -2.6345421e-01  -1.4295926e-01  -2.7338962e-01   1.4838546e-01   1.3247265e-01   2.7557661e-02  -2.1056994e-01   3.8038919e-02   2.0544816e-01   4.5736942e-01   3.1002998e-01   6.4490068e-02   2.5455753e-01  -6.3452069e-02   5.9131903e-02   1.7589637e-01   1.7454544e-01  -3.8749660e-02  -3.2614792e-02  -1.4571622e-01   1.6974081e-03  -6.1601228e-02  -3.7775464e-03  -5.5932576e-02  -3.4957771e-04   3.8184197e-01   4.8111800e-01   5.4743098e-01   6.6462500e-01   4.0504754e-01   4.0411874e-01   3.6635669e-01   3.1603577e-01  -9.6021113e-02  -3.7346752e-02   6.3134218e-01   5.0447070e-01  -4.8692174e-02  -2.5107156e-02   1.3409558e-01   1.0856092e-01   6.8044910e-01   6.7920567e-01   8.1308997e-01   1.0000000e+00   3.2024689e-01   1.3687142e-02  -2.6872756e-02   7.9122459e-03  -1.1968988e-01  -1.5902947e-01  -1.5412853e-01  -2.3855849e-01  -2.9746191e-01  -3.1865329e-01  -2.0098855e-01  -1.3424675e-01   2.9292301e-01   6.2710862e-02   2.6108640e-01   2.8691097e-01   4.3642037e-01   3.8488675e-01   4.7520880e-01   4.0042935e-01   2.3357236e-01   3.6963057e-01   1.3969794e-01  -7.2486117e-02   4.7653749e-02  -1.6515753e-01   1.9582635e-01  -1.2183475e-02   1.8144406e-01  -5.6541362e-03   2.5291652e-01   1.1518294e-01   5.9650256e-01   7.5067431e-01   1.7295716e-01  -2.5629985e-02  -9.2604768e-02   2.1518565e-01   2.4735480e-01   2.6843322e-01   5.6970471e-01   6.2800313e-01   6.0079322e-01   5.7141367e-01   2.9152428e-01   3.8321266e-01   9.0720832e-02   3.8715530e-01   1.0749347e-01  -1.0618928e-01   8.9169202e-02   2.3170419e-01  -3.2628915e-02   3.7290534e-02   2.3852001e-01   4.0446604e-01   3.7347401e-01   2.8116564e-01   8.9768682e-02  -2.1674420e-01
   8.1281995e-01   5.6351102e-01   5.9074734e-02   1.0072826e-01  -3.1832119e-02   2.3410670e-03   2.1866468e-01   2.3156602e-01  -2.4610504e-01  -1.3098182e-01   3.1706987e-01   2.4647951e-01   1.3511646e-01   1.7661963e-01  -1.0953999e-01   1.1432382e-01   7.0973907e-01   4.2667722e-01   4.0012251e-01   5.1630882e-01   5.0419500e-02   6.6684824e-02  -6.1720118e-02  -2.9437139e-02  -2.0569516e-01  -2.3009801e-01  -4.3294846e-02  -2.3843923e-02   4.3653622e-01   5.1238155e-01   5.6018603e-04   6.7852082e-02   4.8960541e-01   5.5107548e-01  -2.5984586e-01  -2.9503949e-01  -2.1507440e-01  -1.3954195e-01   1.7885441e-01   1.7413916e-01   7.0874837e-02   2.1784323e-01  -1.8120146e-01   2.5244519e-02  -2.5617397e-01  -1.3716832e-01   3.1718868e-02  -1.0594131e-02  -1.7075887e-01  -1.2108704e-01   5.1762392e-02  -3.7930257e-02   5.9176490e-02   7.2324622e-02   3.4244398e-01   3.2024689e-01   1.0000000e+00   1.2227653e-01   2.6030899e-01   2.4615632e-01   2.7701384e-01   1.0151026e-01   4.0632337e-01   2.6250014e-01  -3.8927833e-01  -2.6505967e-01  -2.4374720e-01  -1.8340172e-01   3.9215780e-01   9.7183765e-02  -2.5533619e-01  -1.6821598e-01   5.6609881e-01   6.0600811e-01   4.8556939e-01   3.9855234e-01   5.4255670e-02   1.7014508e-01   4.8513182e-01   4.6904508e-01   4.1828886e-01   3.8941282e-01   3.0377039e-01   4.2420833e-01  -1.5230134e-01   2.9772505e-02   2.6504784e-01   3.6278240e-01   2.3057373e-01   3.5950204e-01  -2.7473434e-01  -4.0756747e-01  -1.4408204e-01  -1.9142185e-01  -6.8867598e-05   1.2070032e-01   1.4665191e-01   3.7405761e-01   3.3043438e-01   2.7579203e-01   1.5957906e-01   9.9655782e-02  -1.0834333e-02  -3.6563862e-02  -1.3591727e-01  -4.1987803e-01  -3.6697266e-01  -1.1089532e-01  -2.9704457e-01  -1.2218202e-01  -1.0353142e-01   1.0533828e-01   9.7681446e-02   2.1438195e-01  -2.4068551e-01  -5.2799746e-01
   1.2666165e-01   3.5877174e-01  -2.8329015e-01  -2.7466797e-01   8.9751727e-02  -5.8645678e-03  -7.5030547e-02  -2.6235286e-01  -4.3205178e-02  -1.4487647e-01  -1.4934074e-01   1.6073134e-01  -1.1568082e-01   1.6001545e-01  -2.1981065e-01  -1.4776202e-01  -1.3969724e-01   3.4353994e-01  -8.0374535e-02  -1.0934772e-01  -2.5497872e-02  -4.1361287e-02  -4.4717309e-01  -5.1896844e-01  -1.3375836e-01  -1.0305165e-01   9.6196718e-02   8.2818624e-02  -2.9709236e-01  -2.3786447e-01  -1.9603570e-01  -1.2846350e-01   5.8139828e-02   2.9407751e-02  -1.9228765e-01  -1.8634032e-01  -3.6256384e-03  -1.6728272e-01  -4.1324764e-02  -3.3297549e-01  -1.6899140e-02  -3.5179060e-01  -2.2483165e-01  -1.4036528e-01  -7.4032304e-02  -9.4103021e-02   1.0880596e-01  -1.2945455e-01  -4.7932004e-02   2.5772730e-02  -2.5431574e-01  -2.5090426e-01   1.7488775e-01  -1.7578888e-02   1.3525946e-01   1.3687142e-02   1.2227653e-01   1.0000000e+00   5.7424992e-01   5.9180117e-01   2.9532164e-01   4.5077885e-01  -4.8718500e-02   4.7028209e-01  -1.8134059e-01   1.2336547e-01   1.4352479e-01   1.9812229e-01   3.0423748e-01   4.7135937e-01   3.8557494e-02   1.2225441e-01  -3.9673388e-01  -3.0011744e-01  -3.6875378e-01  -3.2147860e-01  -3.2459714e-01  -2.3266541e-01  -1.5830958e-01  -8.5695294e-02  -3.5674650e-01   1.0341793e-02  -2.8755689e-01  -9.8076126e-02  -3.2968733e-01  -4.1504930e-01   3.9309730e-02  -9.9966549e-02   1.0169978e-01  -1.2617890e-01   2.0205807e-01   6.6397906e-02   1.3221113e-01  -7.2637172e-02   2.8817659e-01   1.9199925e-02   2.0609787e-01  -1.4802843e-01   2.7658995e-01  -1.8033318e-01   1.1249009e-01  -1.2018539e-01   2.3720028e-01   1.4822109e-01   2.6870371e-01   2.8363693e-01   9.3634337e-02   2.4902150e-01   1.6688853e-01   8.3065200e-02  -4.6922514e-02   7.2510381e-03   1.7208860e-01   2.1707605e-01   2.3891249e-01   3.8540110e-01
   2.9674075e-01   3.6209850e-01  -1.6282261e-01  -2.3786682e-01   1.0525131e-01  -3.6526152e-02   1.0194606e-01  -1.0191355e-01  -1.0896967e-01  -1.3586171e-01  -2.3016072e-02   2.9821843e-01  -3.6164826e-02   1.8876983e-01  -2.1921333e-01  -1.6271463e-01   2.4917157e-03   3.0026746e-01   1.2511892e-01   5.2036339e-02   6.5766032e-02   3.0085221e-03  -2.9635514e-01  -4.5808242e-01  -7.3009278e-02  -1.0702540e-01   1.0695878e-01   1.2674738e-01  -1.4875484e-01  -3.9813627e-02  -1.3855434e-01  -1.0666457e-01   3.5277317e-01   3.2510171e-01  -2.0548372e-01  -1.4095351e-01  -2.6554169e-01  -2.7178193e-01  -5.3562403e-03  -1.0287931e-01  -9.9471401e-02  -1.9134702e-01  -2.9050848e-01  -8.2955668e-02   1.0176120e-02   1.3258410e-01  -1.6356279e-01  -2.2962764e-01   4.7413266e-02   2.5693687e-01  -1.2832428e-01   5.4372621e-02  -2.8257572e-02  -1.0070043e-01   6.0327215e-02  -2.6872756e-02   2.6030899e-01   5.7424992e-01   1.0000000e+00   7.6639648e-01   6.1802278e-01   6.4557867e-01   1.7911922e-01   5.6780964e-01  -1.2252750e-01   3.5010484e-01   3.5362470e-01   4.5421559e-01   3.3331566e-01   3.1422581e-01  -8.0992433e-02  -4.9700365e-02  -1.3348439e-01  -1.8226483e-02  -1.4278547e-01  -1.4091756e-01  -3.4439024e-01  -1.5643165e-01  -1.8104457e-01  -1.0875333e-01  -1.0123530e-01   6.6521343e-02  -1.4295184e-01  -7.2398868e-02  -3.7783891e-01  -2.8372356e-01  -6.9115366e-03  -1.6018565e-01   9.2511358e-02  -3.3483733e-02   4.9298027e-03   1.5202533e-01   6.3449411e-02   5.1509668e-03   2.4923607e-01   1.4288703e-01   4.8142923e-02   5.7333587e-02   1.4388557e-02  -4.5041420e-02   1.0376075e-01   6.0290786e-02   2.5772208e-02  -2.2872362e-03   1.4691191e-01   1.7978712e-01   4.0022592e-02   2.2207406e-01   1.1919812e-01   1.2329073e-01  -1.1977221e-01  -8.5792379e-02   6.4506402e-02   2.8400755e-02  -1.6223693e-02   7.0424876e-02
   2.0641007e-01   2.5707456e-01  -2.3506702e-01  -8.7267158e-02   1.4274094e-01   1.4145380e-02  -4.7977339e-02  -6.2834141e-02  -7.4417987e-02  -8.3434038e-02  -3.3106159e-02   1.9170978e-01  -1.9220785e-01   1.2789612e-01  -2.4020948e-01  -1.7503408e-01   4.5465339e-02   2.3258004e-01   1.4127057e-01   9.2080988e-02   4.7072122e-02   4.5615097e-02  -3.5884698e-01  -4.1866904e-01  -5.0401401e-02  -8.4181935e-02   4.6695521e-02   3.1710866e-02  -1.1845822e-01   2.8155771e-02  -1.7711161e-01  -1.0445487e-01   2.4576667e-01   2.9446941e-01  -2.6768293e-01  -2.0173908e-01  -2.6636799e-01  -2.0718849e-01  -5.9114504e-02  -1.4227153e-01  -1.1146249e-01  -2.2458145e-01  -1.3163992e-01   9.3291094e-02   9.6338452e-02   1.5974576e-01  -8.4199436e-03  -1.0426892e-01   5.7236200e-02   2.9172111e-01  -3.4489517e-02   1.2397275e-01   6.9476713e-02   1.8632116e-02   6.4011639e-02   7.9122459e-03   2.4615632e-01   5.9180117e-01   7.6639648e-01   1.0000000e+00   4.3200651e-01   6.1006166e-01   1.2871209e-01   4.7405805e-01  -2.7650487e-01   2.2600924e-01   3.0461916e-01   3.8771322e-01   3.8534565e-01   3.8550565e-01  -5.1862470e-02   4.9593581e-02  -1.3843242e-01  -8.3139615e-02  -1.7066934e-01  -2.0174676e-01  -2.2119283e-01  -6.4040738e-02  -4.8775652e-02   1.1258253e-02  -1.0784922e-01   1.8066179e-03  -1.5949392e-01  -1.9413155e-01  -3.2280258e-01  -3.0204661e-01  -1.0374148e-01  -2.7890776e-01   5.0598729e-02  -2.3363082e-03   3.7601976e-02   5.9379167e-02   8.3197892e-02  -4.1615373e-02   1.8631079e-01   1.4483246e-02   8.5565960e-02   3.5299282e-02   7.9539667e-02  -4.2440331e-02   1.5811965e-01   4.2545702e-02   4.5759949e-03   2.5252249e-02   4.6999326e-02   7.6054202e-02   2.8256306e-02   1.9408604e-01   1.1283120e-02   1.8465445e-03  -1.6822136e-01  -6.1232536e-02   5.9623564e-02  -2.1105274e-02  -1.5801584e-01   8.3211120e-02
   3.8530042e-01   1.5200014e-01  -1.3031254e-01  -2.3134553e-01   2.1465747e-01   1.0183156e-01   1.5071488e-01   4.8766767e-02   1.8415000e-01   5.6480286e-02   5.4360433e-01   4.2796414e-01   4.3366436e-01   4.2149682e-01   1.1102509e-01  -1.4428387e-02   1.2064014e-01   4.3896791e-01  -1.7981280e-02  -1.0521708e-01   1.1211595e-01   7.7784862e-02  -1.2090904e-01  -3.6449928e-01   2.0799565e-02  -4.9165535e-03   2.0214002e-01   2.1986344e-01  -4.9917924e-02   4.5609998e-02  -1.0435379e-01  -7.6850178e-02   2.7466868e-01   2.8614460e-01  -3.0049179e-01  -2.8120185e-01  -2.9522148e-01  -2.4168789e-01  -2.2348122e-02  -3.7395584e-02  -9.1309230e-02  -1.6272513e-01  -4.6947340e-01  -2.5822478e-01  -1.9485063e-01  -1.5913117e-01  -2.9974474e-01  -3.6978932e-01  -4.5322101e-02   1.5778040e-01   9.0624564e-04   1.1282670e-01  -2.4014916e-01  -3.6394501e-01  -8.4036930e-02  -1.1968988e-01   2.7701384e-01   2.9532164e-01   6.1802278e-01   4.3200651e-01   1.0000000e+00   7.7026231e-01   5.7436265e-01   7.4574091e-01   6.3815379e-03   4.6840116e-01  -1.3957072e-02   4.4638974e-02   1.4770680e-01   6.0616392e-02  -5.2951729e-02  -8.1510322e-02   3.0151529e-02   1.0398499e-01  -7.7492733e-02  -6.6116997e-02  -1.8044874e-01  -1.9603698e-01  -2.0743250e-01  -1.6276254e-02  -7.3780056e-02   1.4244260e-01  -2.1552072e-02  -5.1287742e-04  -3.0354171e-01  -3.1771172e-01   1.3690639e-01  -1.2751166e-01   2.7625873e-01  -6.0628964e-02  -1.5802948e-01  -4.4288869e-02  -3.1850238e-02  -5.8835115e-02  -1.5224595e-01  -9.4966888e-02  -2.3304512e-01  -3.3698899e-02  -1.9793184e-01  -9.8595175e-02   4.0206931e-02  -1.5558987e-01   6.3494547e-02  -2.1060723e-01  -7.7608677e-02  -1.1772498e-01  -1.3778968e-01  -3.1272493e-02  -1.2373502e-01  -9.9552682e-02  -3.7033011e-01  -2.4162250e-01   3.7729540e-03  -1.5996250e-01  -2.7370796e-01  -2.0310861e-01
   1.7220477e-01   1.1773201e-01  -2.6576973e-01  -1.1253590e-01   1.9311349e-01   1.3324994e-03   7.5775086e-02   1.4707111e-01   1.4046966e-01  -2.7999099e-02   3.0391465e-01   3.4870147e-01   2.2891269e-01   3.1037679e-01  -3.3358883e-02  -1.2560759e-01   4.1684811e-02   3.6015305e-01   2.3476580e-02  -1.1599578e-01  -2.6323557e-02  -7.9878451e-02  -2.9613887e-01  -4.8463879e-01  -1.3242054e-01  -1.7502972e-01   8.6595381e-03   2.2532885e-02  -1.1877698e-01   5.2012604e-02  -1.0735754e-01  -2.0491417e-02   1.9040654e-01   2.2131252e-01  -3.4252434e-01  -3.0523111e-01  -3.3825958e-01  -3.8229874e-01  -1.9782842e-01  -2.7183288e-01  -1.5780462e-01  -3.9973648e-01  -3.9602748e-01  -1.7624217e-01  -8.6556023e-02   1.2643376e-02  -1.8532811e-01  -2.1082734e-01   1.1497419e-01   3.3892282e-01   4.6617909e-03   1.7607203e-01  -8.8199615e-02  -2.6533268e-01  -7.5882719e-02  -1.5902947e-01   1.0151026e-01   4.5077885e-01   6.4557867e-01   6.1006166e-01   7.7026231e-01   1.0000000e+00   5.0720683e-01   7.8009766e-01  -1.9408334e-01   5.0857971e-01   5.3455789e-02   1.2534014e-01   1.7498142e-01   1.8976055e-01  -2.2767773e-02  -5.1435014e-02  -1.4544555e-01  -7.3203681e-02  -2.2075777e-01  -1.9172968e-01  -1.8076947e-01  -1.1988643e-01  -2.6777155e-01  -9.0587722e-02  -1.1554115e-01   8.5287926e-03  -1.3106349e-01  -2.2922047e-01  -3.7029355e-01  -5.0036679e-01  -8.8033698e-02  -3.6820273e-01   1.7862329e-01  -1.7178010e-01   5.8141148e-02   7.4424824e-02   1.5263242e-01  -7.8820674e-02  -9.5670536e-02  -1.4342511e-01  -9.7787621e-02  -1.0005498e-01  -3.2488832e-02  -7.8552589e-02   2.2086115e-01  -3.7199048e-02   2.0384022e-01  -4.8514935e-02   8.2936796e-03  -9.3288842e-03  -2.5731207e-03   8.9092522e-02  -5.6955342e-02   1.1534172e-02  -2.6158025e-01  -1.2566875e-01   3.1649081e-02  -1.3093232e-01  -1.9717264e-01  -2.2302738e-02
   3.5136877e-01   2.4118283e-01  -2.3485952e-01  -1.3269374e-01   1.5167192e-02  -7.5412550e-02   4.7017344e-02   1.5782089e-01   5.3859420e-03  -1.1647710e-01   6.8054411e-01   5.1270704e-01   4.1151710e-01   4.2149427e-01  -8.7679725e-03   1.3215023e-01   5.9756866e-01   5.9284868e-01   6.0230963e-02   1.1807966e-01  -1.8042785e-01  -1.8776134e-01  -1.1558155e-01  -2.7497437e-01  -2.5583988e-01  -3.9381523e-01  -2.1145344e-01  -1.6401330e-01   4.3705119e-01   5.2413826e-01  -1.1884232e-01  -1.3480826e-01   3.3244422e-01   3.2893864e-01  -4.4988702e-01  -4.2631996e-01  -3.6752202e-01  -2.7277139e-01  -1.0783145e-01  -1.3621867e-01  -1.0259323e-01  -9.7201040e-02  -4.6167449e-01  -1.8541469e-01  -1.9221132e-01  -1.1489843e-01  -2.1440715e-01  -1.5313994e-01   1.6314455e-01   1.4525833e-01   2.4945151e-01   2.1996485e-01  -2.6253208e-01  -3.8583826e-01  -6.8875067e-02  -1.5412853e-01   4.0632337e-01  -4.8718500e-02   1.7911922e-01   1.2871209e-01   5.7436265e-01   5.0720683e-01   1.0000000e+00   6.3996257e-01  -2.5631784e-01   1.2232484e-01  -3.0105572e-01  -2.8353825e-01   6.2890111e-02  -9.1145115e-02  -3.1847951e-01  -3.5011320e-01   2.9569240e-01   3.1119047e-01   1.6098305e-01   1.4602989e-01  -2.4950178e-03  -5.5811183e-02   1.6037863e-01   3.7826806e-01   4.0025141e-01   4.7303910e-01   2.2007424e-01   2.3370908e-01  -2.7919745e-01  -1.5772940e-01   9.1982469e-02   1.1376985e-02   1.1330838e-01  -9.0370317e-02  -2.2206897e-01  -2.8859428e-01  -9.7485848e-02  -2.9546603e-01  -3.3409595e-01  -1.5640658e-01  -1.9252618e-01   2.5319352e-02  -1.9652273e-02   3.2001742e-02   1.5606393e-01   5.7504662e-03   8.6491958e-02  -1.7642941e-01  -3.2030178e-01  -4.9882345e-01  -1.4815061e-01  -2.5732187e-01  -2.1692983e-01  -1.5235444e-01  -2.7852574e-01  -1.4794246e-01  -8.0160429e-02  -9.4079058e-02  -3.7551391e-01  -3.6846867e-01
   3.0454846e-01   3.4555315e-01  -1.9319878e-01  -2.1033824e-01   1.2562957e-01  -8.8450487e-02   1.6856935e-01   6.9558431e-02   6.5253083e-02  -1.3244603e-01   4.8002044e-01   6.3707794e-01   4.0154872e-01   6.1018046e-01  -1.5334702e-02   5.0550235e-02   1.6106476e-01   6.9187048e-01   1.8071251e-02  -5.1406617e-02  -2.8692373e-02  -9.5069783e-02  -2.1724769e-01  -4.5249659e-01  -1.5770901e-01  -2.1642436e-01   3.0803586e-02   3.7436196e-02   5.0940293e-04   1.7401005e-01  -5.2224426e-02  -4.9792927e-02   2.6779009e-01   2.9620535e-01  -3.8854407e-01  -3.4300114e-01  -3.9414442e-01  -4.4149070e-01  -1.6064474e-01  -3.4389630e-01  -2.2489905e-01  -4.0620322e-01  -5.7544585e-01  -3.0850894e-01  -2.7901360e-01  -2.3951787e-01  -2.8692978e-01  -3.6966222e-01   4.3589397e-02   1.0451845e-01  -5.2318467e-03   1.6593385e-02  -1.9473047e-01  -4.5398893e-01  -1.1950124e-01  -2.3855849e-01   2.6250014e-01   4.7028209e-01   5.6780964e-01   4.7405805e-01   7.4574091e-01   7.8009766e-01   6.3996257e-01   1.0000000e+00  -1.0041315e-01   4.2871879e-01  -7.3309593e-02  -4.8501169e-02   1.0984862e-01   7.1589713e-02  -7.6990446e-02  -1.5389517e-01  -9.2246968e-02   6.2011794e-02  -1.5507831e-01  -1.6931604e-01  -2.9857686e-01  -2.1518296e-01  -2.0264934e-01   1.7125025e-01  -1.0248730e-01   2.7807357e-01   3.8779530e-02  -8.5611814e-02  -4.1668089e-01  -4.9857189e-01   1.4505992e-01  -2.4295101e-01   2.1409256e-01  -2.5192779e-01  -1.6586882e-01  -1.9886273e-01  -2.0238439e-02  -2.3850598e-01  -2.0539761e-01  -1.6691079e-01  -2.1524836e-01  -1.4543730e-01  -1.1663012e-01  -2.2432905e-01   1.6704090e-01  -1.3896662e-01   1.1626783e-01  -2.4832347e-01  -9.6004576e-02  -1.2688622e-01  -2.0244229e-01  -7.6793613e-03  -2.2087293e-01  -1.1481286e-01  -3.3104697e-01  -2.0881791e-01  -6.3497982e-02  -1.3209061e-01  -1.8762750e-01  -1.6074053e-01
  -3.0353824e-01  -2.8429703e-01   4.4138608e-01   2.4251431e-02   2.4046337e-01   8.0227911e-02   3.8480936e-01  -8.7609665e-02   2.6869332e-01   1.2271422e-01   1.0303695e-01  -2.2638714e-02   3.7303292e-01   1.3490776e-01   3.8412010e-01   1.3483363e-01  -3.7511801e-01  -1.8426753e-01  -6.3728814e-02  -2.8540218e-01   1.3128825e-01   1.1253586e-01   6.5187790e-01   5.0466253e-01   6.0752399e-01   6.4060215e-01   4.3536769e-01   3.1328481e-01  -1.8963937e-01  -3.1959050e-01   6.3175949e-01   4.5269035e-01   4.0967632e-03  -7.9095208e-02   7.0448355e-01   5.7638826e-01   7.6368765e-02   1.4465767e-02   4.6404941e-02   3.8533748e-02  -1.5605227e-01  -2.8881167e-03   2.3678523e-01   1.0979850e-01   2.5388861e-01   1.6503632e-01  -1.8317607e-01  -2.1486935e-01   8.7936476e-02   1.0385431e-03  -1.0810644e-03   5.6379655e-02  -3.1386390e-01  -8.7047915e-02  -3.2679928e-01  -2.9746191e-01  -3.8927833e-01  -1.8134059e-01  -1.2252750e-01  -2.7650487e-01   6.3815379e-03  -1.9408334e-01  -2.5631784e-01  -1.0041315e-01   1.0000000e+00   3.7043897e-01   5.0822525e-01   3.4008285e-01  -3.5172935e-01  -2.7167784e-01   1.3553184e-01   5.0447306e-02  -2.4431230e-01  -1.9525480e-01  -2.6390411e-01  -2.2217092e-01   1.3901180e-02  -1.8868602e-01  -1.3522022e-01  -5.2467349e-02  -2.3613340e-01  -7.7706185e-02  -3.0587047e-02  -2.1815208e-01   4.5093820e-01   3.1062384e-01   5.2384429e-02  -1.1070294e-01  -1.0582694e-01  -1.4966808e-01  -1.3636001e-01   2.3579499e-01   2.9347838e-02   3.8992451e-01   3.9794743e-03   1.7055017e-01  -2.6734026e-01  -1.4602087e-01  -4.9116217e-01  -2.0343878e-01  -2.5505064e-01  -3.8303419e-01  -1.7499888e-01  -2.2696102e-01   1.7398819e-01   3.4487884e-01  -7.3176845e-03  -1.1874071e-02   7.3478133e-02  -1.3763091e-02  -4.8790629e-02  -1.3811870e-01  -2.8657878e-01  -2.8550526e-01   1.4464176e-01   1.9522651e-02
  -1.6249621e-01  -2.2469501e-01  -2.6199864e-02   1.5428991e-01   2.3660993e-01   9.5799247e-02   1.5938042e-01   2.3964404e-01   2.9892732e-01   2.5419263e-01   1.8468753e-01   2.9711686e-01   2.3709501e-01   3.3779560e-01   1.7987855e-01   2.2319103e-02  -3.4580281e-01  -3.8794271e-02  -1.8426973e-01  -3.4532042e-01  -1.1725173e-02  -4.7971788e-02   1.4769341e-02  -1.0306168e-01   7.8039516e-02   1.5765204e-01   1.6283557e-02  -8.0848248e-03  -3.1379430e-01  -2.6284580e-01   1.8820493e-01   2.7732010e-01  -3.0143531e-02   3.9273537e-02  -1.4849492e-02   1.7492018e-01  -4.8640061e-02  -2.8430806e-01  -1.7082666e-01  -2.8676225e-01  -2.6395714e-01  -4.3615585e-01  -1.2212420e-01  -3.1881439e-02   3.1158765e-01   3.4276762e-01  -1.6719985e-01  -8.4838171e-02   4.0563068e-01   5.5574250e-01   1.0244405e-01   4.7657814e-01  -1.5455846e-01  -2.8970624e-01  -2.4280431e-01  -3.1865329e-01  -2.6505967e-01   1.2336547e-01   3.5010484e-01   2.2600924e-01   4.6840116e-01   5.0857971e-01   1.2232484e-01   4.2871879e-01   3.7043897e-01   1.0000000e+00   3.0649231e-01   4.2029687e-01  -2.7500043e-01  -1.1790758e-01   2.7105397e-01   1.5665584e-01  -4.1159588e-01  -2.9627894e-01  -4.4196262e-01  -4.1063269e-01  -1.9776912e-01  -2.0420782e-01  -3.9679200e-01  -2.0220871e-01  -2.8979181e-01  -1.1809933e-01  -1.6729349e-01  -4.0854202e-01  -9.4816266e-02  -8.7536666e-02  -2.1824411e-01  -4.0212887e-01   5.3751604e-03  -2.3773899e-01   1.7533978e-01   2.3828413e-01   3.9692639e-01   1.6927551e-01  -5.4873595e-02  -1.0733943e-01  -1.2674887e-01  -3.4554777e-01  -2.8673503e-01  -3.7221903e-01   1.6146271e-01  -7.3568408e-02   8.4648268e-02  -7.8937259e-02   1.6621245e-01   2.9192002e-01   8.5779520e-02   1.4564916e-01   3.4763927e-02  -1.3098709e-02  -1.7597206e-01  -8.0437513e-02  -7.4272055e-02  -3.5763043e-01  -6.0256259e-02   9.9004171e-02
  -3.3743623e-01  -1.7071923e-01   1.6699445e-01   1.1259981e-02   1.3478999e-01   3.3624545e-02   1.5627451e-01  -1.3843264e-01   4.5304026e-03  -4.9544322e-03  -2.4468389e-01  -1.3530516e-01  -1.4541868e-01  -7.9711103e-02  -7.7115907e-02  -1.6741273e-01  -1.8882636e-01  -1.1251010e-01   1.3763459e-01  -7.7615650e-02   3.8553788e-02   8.5716097e-02   1.8352621e-01   1.4045066e-01   4.6649023e-01   4.4215898e-01   2.1443736e-01   1.2942849e-01  -1.5364649e-01  -1.5403168e-01   4.7145085e-01   3.5508096e-01   2.2382989e-01   8.6648340e-02   5.4544492e-01   5.5311778e-01   6.4873170e-02  -1.3163168e-02   4.3540433e-02   1.5705697e-02  -2.2108215e-01  -1.0040982e-01   3.3372154e-01   3.4476678e-01   5.3497205e-01   5.7247145e-01  -4.4480032e-02   3.2027617e-02   2.2894372e-01   2.5032449e-01  -1.6849967e-02   1.1164289e-01  -2.1628897e-01   2.0087588e-02  -1.5776827e-01  -2.0098855e-01  -2.4374720e-01   1.4352479e-01   3.5362470e-01   3.0461916e-01  -1.3957072e-02   5.3455789e-02  -3.0105572e-01  -7.3309593e-02   5.0822525e-01   3.0649231e-01   1.0000000e+00   8.8163938e-01  -4.4400283e-02   1.4803463e-01   8.7861010e-02   6.1031935e-02  -2.9808462e-01  -2.8561650e-01  -2.8778235e-01  -2.8857026e-01   3.0278601e-02   5.3598401e-03  -3.8554068e-02  -5.3243978e-02  -1.4278648e-01  -1.1179866e-01  -1.6596394e-01  -2.6312554e-01   1.8245862e-01   2.0659451e-01  -1.9584281e-01  -2.2815812e-01  -3.0147120e-01  -1.7705056e-01   1.3228822e-01   4.0118177e-01   1.5452721e-01   2.4445841e-01   1.6404964e-01   1.9751458e-01  -5.3910843e-02  -6.8609144e-02  -2.7441561e-01  -1.6339315e-01  -1.8605476e-01  -1.6271998e-01  -2.2605672e-01  -3.6385796e-02   2.5716076e-01   4.4706386e-01   2.9883941e-01   1.5452274e-01   1.9015409e-01   4.3276042e-02   1.6385812e-01  -1.6983269e-01  -1.5755034e-01  -2.4557824e-01   1.1749087e-01   3.5400943e-01
  -2.2553503e-01  -7.1488254e-02   9.3149103e-02   5.5622986e-02   7.9799146e-02   2.8270660e-02   1.2814940e-01  -3.2901758e-02  -1.0809241e-01   1.8920808e-02  -3.4669707e-01  -9.0684351e-03  -1.9429118e-01  -5.3060984e-02  -1.8982396e-01  -2.2593068e-01  -1.8844377e-01  -1.1860760e-01   1.2776970e-01  -1.8913244e-02  -8.8783435e-03   5.2010264e-02   2.0838881e-02   7.9524512e-03   3.1220755e-01   3.5249020e-01   1.2000383e-01   8.4537368e-02  -1.8698744e-01  -1.5534018e-01   3.5084783e-01   3.5336602e-01   2.4651703e-01   1.9037563e-01   3.8942150e-01   5.1297528e-01   7.6489117e-02  -5.0187804e-02   3.7265508e-02  -1.1985131e-02  -1.8325764e-01  -1.5970705e-01   2.1036566e-01   2.5541158e-01   4.4824997e-01   6.1997852e-01   1.0721549e-02   9.1719119e-02   1.8133404e-01   3.2738177e-01  -1.9860877e-02   1.3745679e-01  -1.3065988e-01  -9.3077097e-03  -8.3061059e-02  -1.3424675e-01  -1.8340172e-01   1.9812229e-01   4.5421559e-01   3.8771322e-01   4.4638974e-02   1.2534014e-01  -2.8353825e-01  -4.8501169e-02   3.4008285e-01   4.2029687e-01   8.8163938e-01   1.0000000e+00   6.7029862e-03   2.3674145e-01   6.7079433e-02   1.1357377e-01  -3.3280977e-01  -2.6016664e-01  -3.0859453e-01  -3.1600535e-01  -4.9266253e-02   2.7844217e-02  -5.3979575e-02  -1.2499854e-01  -9.5092530e-02  -5.8426119e-02  -1.9228695e-01  -2.1092534e-01   7.8650679e-02   2.3984091e-01  -1.8618163e-01  -1.6832568e-01  -2.5426588e-01  -8.1342877e-02   2.6785054e-01   3.9388732e-01   3.0654084e-01   2.2185765e-01   2.1590358e-01   1.3059791e-01   1.3247716e-02  -1.2320234e-01  -1.8577071e-01  -2.0739495e-01  -9.5948972e-02  -4.2751040e-02  -1.6895774e-01   8.1395587e-02   3.3306349e-01   5.0469553e-01   2.8315400e-01   1.6088421e-01   9.7063327e-02   1.0857825e-02   1.9308088e-01  -1.0737828e-01  -1.1499732e-02  -1.4984986e-01   1.4591808e-01   3.4549320e-01
   3.6228156e-01   3.7718862e-01  -9.5242965e-02   6.8209260e-03  -2.8904971e-02  -2.1139229e-02  -7.4336189e-02  -9.1004114e-02   3.6570011e-03  -2.7629934e-02  -8.4795029e-02  -3.0125246e-02  -2.4589350e-01  -1.4605683e-01  -7.1229307e-02  -1.7203567e-02   2.7162081e-01   1.3164976e-01   4.5226332e-01   5.5357109e-01   8.3267324e-02   8.6552710e-02  -1.5392460e-01  -1.8265163e-01  -1.5476283e-01  -9.3702608e-02  -3.9427918e-02   5.9589381e-03   5.2566903e-02   2.2763056e-01  -1.2050394e-01  -4.4110450e-02   4.4060493e-01   3.9373335e-01  -1.8570236e-01  -2.3608102e-01  -5.3912012e-02   2.1700015e-02   2.7604307e-02   8.1000656e-02   1.0899755e-01   2.1751482e-01   1.5527995e-02  -1.0679785e-01  -2.2437709e-01  -1.6249520e-01   1.5578628e-01   9.4685592e-02  -2.5382608e-01  -6.0892029e-02  -1.5562158e-01  -1.0556911e-01   3.7921108e-01   3.8776449e-01   3.1306430e-01   2.9292301e-01   3.9215780e-01   3.0423748e-01   3.3331566e-01   3.8534565e-01   1.4770680e-01   1.7498142e-01   6.2890111e-02   1.0984862e-01  -3.5172935e-01  -2.7500043e-01  -4.4400283e-02   6.7029862e-03   1.0000000e+00   6.6654468e-01   4.3255009e-02   2.5367907e-01   2.1635653e-01   2.9031430e-01   2.3227831e-01   2.1227535e-01  -7.1143595e-02   1.9529105e-01   1.6936505e-01   6.7969708e-02   1.5155550e-01   1.9126192e-02   6.0348679e-02   1.2907109e-01  -1.1890435e-01  -1.8480104e-01  -6.7230300e-02   5.5794717e-02   1.8994850e-01   3.5682123e-01   4.2194115e-02   5.0366784e-02   1.0038163e-01   9.0566531e-02   2.2321108e-01   7.2643491e-02   2.0570890e-01   1.0387051e-01   2.1407086e-01   1.6279302e-01   1.4507628e-01   2.3474888e-01   9.1972156e-02   1.3666819e-01   3.8226301e-02   1.9664124e-02  -1.1770477e-01   8.3708333e-03  -3.3646621e-02   4.8858412e-02   1.0243156e-01   9.0895044e-02   2.8090680e-01   3.4918238e-01   1.0279156e-01   6.3710724e-02
  -4.3335534e-02   9.2623299e-02  -2.6495009e-01  -2.1394818e-01  -1.6125349e-02   5.2004969e-03  -1.5928238e-01  -1.7584626e-01   6.0975072e-03  -4.2288515e-02  -2.5154303e-01  -1.0386672e-01  -3.7293636e-01  -1.6962247e-01  -2.2465202e-01  -1.3485787e-01  -2.7549770e-03   2.7987411e-02   1.5872381e-01   2.6534339e-01  -8.5015732e-02  -3.7269308e-02  -3.3185186e-01  -3.5846588e-01  -7.9142535e-02  -2.4138264e-02  -6.9511088e-02  -4.5615751e-02  -1.1485033e-01  -2.2345384e-02  -1.1570877e-01  -3.3226543e-02   1.7363584e-01   1.3230499e-01  -1.8116204e-01  -3.0091468e-01   1.9702506e-02  -1.8735519e-01  -3.3185929e-02  -1.7851611e-01  -9.3739255e-02  -1.6963142e-01  -9.2486445e-02  -1.7749414e-01  -2.5147002e-02  -9.2017473e-02   5.9679405e-02  -5.0174300e-02  -1.6742315e-01  -2.9113664e-02  -3.4589107e-01  -2.2415962e-01   1.7833742e-01   2.0579873e-01   1.7696429e-01   6.2710862e-02   9.7183765e-02   4.7135937e-01   3.1422581e-01   3.8550565e-01   6.0616392e-02   1.8976055e-01  -9.1145115e-02   7.1589713e-02  -2.7167784e-01  -1.1790758e-01   1.4803463e-01   2.3674145e-01   6.6654468e-01   1.0000000e+00  -5.8717675e-03   9.0833838e-02  -1.9483548e-01  -1.7852389e-01  -1.9362313e-01  -1.5018272e-01  -2.8727277e-01  -1.5026714e-01  -2.0262070e-02  -2.2333369e-01  -1.9129190e-01  -1.7606385e-01  -2.6500238e-01   2.2947257e-02  -3.2446245e-01  -1.9784981e-01  -9.8591260e-02   3.5683039e-02  -7.7207465e-02   9.2703568e-02   1.9322141e-01   9.9039578e-02   2.8250244e-01   1.3778469e-01   2.6141796e-01   1.6761428e-02   1.5280914e-01  -1.7157833e-01   1.5928754e-01  -9.5310283e-02  -9.5648912e-02   9.9374292e-03   1.5326411e-01   1.5866843e-01   2.0931682e-01   2.9440099e-01   6.0580455e-02  -9.2903524e-02   2.4523414e-01   2.1123737e-02   2.1626516e-02  -1.0614442e-01   2.1219596e-01   3.9885745e-01   4.0163032e-01   4.9970888e-01
  -9.9860638e-02  -1.6430350e-01   2.2364114e-01   3.1478674e-01   2.7538620e-01   3.7023731e-01   6.7176225e-02   1.7857198e-01   4.8522373e-01   4.9595541e-01  -1.8881830e-02  -1.6198963e-01   2.7268811e-02  -6.3835118e-02   3.8655952e-01   1.6956097e-01  -3.3272951e-01  -2.2899259e-01  -9.8231162e-02  -1.4194674e-01   4.2471139e-01   3.5846342e-01   1.1113910e-02   1.3055903e-01  -5.9611167e-04   1.9765177e-01   1.7231395e-01   1.8452954e-01  -3.7709412e-01  -2.6730087e-01   4.6737613e-02   1.4741223e-01  -2.3047413e-01  -1.5888132e-01   2.3186616e-02   2.0033763e-01   2.9356923e-01   2.5631767e-01  -6.5179901e-02   5.1166110e-02  -2.7071563e-02  -8.7928967e-02   2.6947747e-01   2.2874079e-02   1.6793351e-01   7.0713249e-02   3.2598997e-01   3.7596858e-01  -3.5963884e-03   2.1598162e-01   2.2091971e-02   1.9756574e-01   4.0224470e-01   3.2891051e-01   1.8113982e-01   2.6108640e-01  -2.5533619e-01   3.8557494e-02  -8.0992433e-02  -5.1862470e-02  -5.2951729e-02  -2.2767773e-02  -3.1847951e-01  -7.6990446e-02   1.3553184e-01   2.7105397e-01   8.7861010e-02   6.7079433e-02   4.3255009e-02  -5.8717675e-03   1.0000000e+00   7.9077742e-01  -1.4006721e-01  -1.6718795e-01  -6.3576950e-02  -1.0337945e-01   1.4205759e-01   2.2908409e-01  -2.2646687e-01  -1.2173554e-01  -2.9197481e-01  -2.8765830e-01  -1.7087334e-01  -4.0673355e-01   1.3057227e-01  -1.5969257e-01  -3.0367449e-01  -3.3380237e-01   2.8569908e-01   2.0238645e-01   3.3329399e-01   3.7194843e-01   1.1372636e-01   2.3901439e-01   3.6795210e-02  -1.1531428e-02   2.3743642e-01  -6.9792260e-02   8.1976593e-02  -7.6838067e-02   1.8195549e-01   5.2237056e-02   8.1040158e-03   2.2836200e-01   2.7537488e-01   3.0252629e-01   1.6673675e-01   2.7076162e-01   6.4961432e-02  -1.0659517e-02   2.6658486e-01   2.1624699e-01   2.3224887e-02  -2.2972366e-01   6.7538062e-02   2.2761843e-01
  -1.5396960e-02  -2.8834734e-02   2.2583634e-01   2.9565924e-01   1.7937740e-01   2.2587874e-01   3.1407504e-02   1.3594759e-01   3.6786575e-01   3.5741199e-01  -1.6135399e-01  -1.4525423e-01  -1.2815829e-01  -1.4967542e-01   2.2289551e-01  -5.9317267e-03  -2.5660340e-01  -2.6257000e-01   1.2327849e-02   5.4228120e-02   3.1611354e-01   3.0393683e-01  -3.5619798e-02   4.2757482e-02  -2.6665558e-02   1.7503077e-01   9.7036313e-02   9.0140736e-02  -3.9015143e-01  -2.5264348e-01  -3.1840115e-02   1.2609903e-01  -5.8052052e-02   3.4739199e-02  -7.7299039e-04   1.3605966e-01   2.3588677e-01   2.6592772e-01  -1.4266012e-01   2.0203399e-03   2.8553501e-02   3.7464187e-02   2.3817233e-01   4.8497893e-03   6.1991286e-02   3.3967287e-02   3.1311477e-01   3.9460729e-01  -1.0273254e-01   1.7852886e-01  -5.2436697e-02   5.0497969e-02   5.0568385e-01   4.2466772e-01   1.1196830e-01   2.8691097e-01  -1.6821598e-01   1.2225441e-01  -4.9700365e-02   4.9593581e-02  -8.1510322e-02  -5.1435014e-02  -3.5011320e-01  -1.5389517e-01   5.0447306e-02   1.5665584e-01   6.1031935e-02   1.1357377e-01   2.5367907e-01   9.0833838e-02   7.9077742e-01   1.0000000e+00  -1.6987870e-01  -9.9565668e-02  -1.4718391e-01  -1.4156629e-01   3.9626015e-02   1.5606021e-01  -2.0236053e-01  -1.8166073e-01  -1.9811354e-01  -2.6448342e-01  -1.8138803e-01  -3.1840482e-01   1.6896890e-01  -1.6536826e-01  -4.7007078e-01  -2.9060228e-01   2.9489542e-01   2.0731589e-01   4.3693220e-01   4.2999974e-01   2.2519645e-01   3.3278317e-01   1.5612937e-01  -2.6115900e-02   2.3472286e-01  -2.2732717e-02   1.8860228e-01   5.2620736e-02   1.6774969e-01   1.7189567e-01   7.1454447e-02   3.2416988e-01   2.9895628e-01   3.0434281e-01   1.2390568e-01   2.5293732e-01   4.0847526e-02   9.8459391e-02   3.1759776e-01   2.7065555e-01   2.3333928e-01  -1.3689678e-02   1.5822925e-01   2.7106975e-01
   5.8251836e-01   2.9186346e-01   1.9330965e-01   2.8241086e-01   2.5022483e-03   8.2910600e-02   9.4792320e-02   2.9334176e-01  -1.1900682e-01   3.7971288e-02   3.2760303e-01   7.0994939e-02   1.7801876e-01   2.5960053e-02   1.8413439e-01   2.5002619e-01   5.5643307e-01   1.5080929e-01   4.0854525e-01   5.7034896e-01   2.5515682e-01   2.0771517e-01   7.5545031e-02   2.2504388e-01  -1.0865489e-01  -8.8142076e-02   3.1064764e-02   9.0936757e-02   6.1875665e-01   6.1717001e-01  -7.5821820e-03  -1.2753064e-03   2.8394728e-01   3.0664675e-01  -2.8103234e-02  -1.0072513e-02  -4.3892879e-04   3.2222403e-01   2.7536121e-01   5.0943452e-01   3.6409846e-01   6.5452622e-01   1.1809407e-01   1.8896739e-01  -2.6343649e-01  -1.1053549e-01   1.5377364e-01   1.9315303e-01  -1.9585122e-01  -2.4004940e-01   3.5024789e-01   1.1879478e-01   1.1111067e-01   2.3224561e-01   3.6592353e-01   4.3642037e-01   5.6609881e-01  -3.9673388e-01  -1.3348439e-01  -1.3843242e-01   3.0151529e-02  -1.4544555e-01   2.9569240e-01  -9.2246968e-02  -2.4431230e-01  -4.1159588e-01  -2.9808462e-01  -3.3280977e-01   2.1635653e-01  -1.9483548e-01  -1.4006721e-01  -1.6987870e-01   1.0000000e+00   8.5781482e-01   9.2171212e-01   8.4366549e-01   4.4712178e-01   5.2168141e-01   5.7433597e-01   4.2636099e-01   5.8201636e-01   3.4225612e-01   4.9180214e-01   4.3413937e-01   2.7835456e-01   2.8222381e-01   2.2907360e-01   3.0851258e-01   1.9553231e-01   4.2743768e-01  -2.8584327e-01  -3.8388748e-01  -3.5707269e-01  -2.6689310e-01  -8.3653303e-02   1.5702201e-01   7.4583401e-02   4.0748221e-01   2.3275157e-01   3.6361170e-01   1.4898995e-01   1.9680705e-01  -1.4402949e-01  -1.0856264e-01  -3.4350009e-01  -5.2896356e-01  -2.9192714e-01  -6.6653428e-02  -3.0488447e-01  -6.6167409e-02  -6.2287596e-02   7.3222750e-02   5.1912072e-02  -6.4616527e-03  -3.8836910e-01  -6.0735991e-01
   6.1853516e-01   4.1846733e-01   2.5877230e-01   3.1120926e-01  -1.0802371e-01  -3.4133111e-02   2.1079027e-01   3.9164045e-01  -1.8501492e-01  -2.0096236e-02   3.1120670e-01   2.4495905e-01   2.7816018e-01   1.7161950e-01   9.6487931e-02   2.3919193e-01   5.4749376e-01   3.1339172e-01   4.4135747e-01   6.1172420e-01   1.7415057e-01   9.3003973e-02   1.4878329e-01   2.1781827e-01  -1.5571542e-01  -1.1169632e-01  -3.7555353e-02  -1.2515438e-02   5.2220182e-01   6.1842540e-01   5.6427925e-02   1.2505943e-01   3.7816800e-01   4.9247826e-01   3.8862593e-03   3.4176633e-02  -7.7794721e-02   2.2379561e-01   2.5341414e-01   4.3769062e-01   2.9923822e-01   5.5446977e-01  -1.9109790e-03   4.2135401e-02  -4.1545932e-01  -1.7486797e-01   5.0422975e-02   1.1468088e-01  -2.1964423e-01  -2.4852637e-01   2.7554332e-01   3.3194269e-02   1.3397827e-01   1.3400433e-01   3.4322630e-01   3.8488675e-01   6.0600811e-01  -3.0011744e-01  -1.8226483e-02  -8.3139615e-02   1.0398499e-01  -7.3203681e-02   3.1119047e-01   6.2011794e-02  -1.9525480e-01  -2.9627894e-01  -2.8561650e-01  -2.6016664e-01   2.9031430e-01  -1.7852389e-01  -1.6718795e-01  -9.9565668e-02   8.5781482e-01   1.0000000e+00   7.9456596e-01   7.9332163e-01   2.8873037e-01   4.7032720e-01   4.9756144e-01   4.9783062e-01   5.5348012e-01   4.3313174e-01   4.9899510e-01   4.3383183e-01   2.6614145e-01   2.0253590e-01   2.7621119e-01   3.1571084e-01   3.0895813e-01   3.8564285e-01  -2.9598119e-01  -3.8449578e-01  -2.3111182e-01  -1.9302369e-01  -3.6845178e-02   1.8973853e-01   7.8710666e-02   3.9626548e-01   2.0764093e-01   2.9935760e-01   2.2128191e-01   2.7425398e-01  -7.4589353e-02  -1.2928448e-01  -3.0601355e-01  -4.6417944e-01  -3.5765872e-01  -6.4602364e-02  -3.9647943e-01   8.1404955e-03   3.3733403e-02   7.1022216e-02   5.9673920e-02   5.7846671e-02  -2.7555040e-01  -6.7422346e-01
   5.5012843e-01   3.0104796e-01   1.7862942e-01   3.1694703e-01  -3.4107554e-02   1.1917853e-01   5.2109176e-03   2.2921592e-01  -1.8040774e-01   6.1236443e-02   2.3658427e-01  -4.5713135e-03   1.1738781e-01  -4.6241422e-03   1.6611911e-01   2.6967441e-01   4.5888169e-01   1.0761069e-01   4.2502340e-01   5.4671794e-01   3.3690949e-01   2.7981226e-01   6.9838594e-02   2.4606579e-01  -8.1836054e-02  -3.9649696e-02   9.6940013e-02   1.6676778e-01   5.2182049e-01   5.1611689e-01   1.5937950e-03  -4.7934140e-03   1.5778393e-01   1.7605312e-01   1.4512815e-02   1.1063483e-01   1.0027696e-01   4.0631509e-01   3.5309251e-01   5.7773109e-01   3.8589198e-01   6.1694437e-01   1.8460896e-01   2.3072319e-01  -2.4853258e-01  -9.8807718e-02   2.6548016e-01   2.5211552e-01  -1.9645035e-01  -2.7517444e-01   3.7884509e-01   6.8931312e-02   1.7971382e-01   2.2989877e-01   4.2476960e-01   4.7520880e-01   4.8556939e-01  -3.6875378e-01  -1.4278547e-01  -1.7066934e-01  -7.7492733e-02  -2.2075777e-01   1.6098305e-01  -1.5507831e-01  -2.6390411e-01  -4.4196262e-01  -2.8778235e-01  -3.0859453e-01   2.3227831e-01  -1.9362313e-01  -6.3576950e-02  -1.4718391e-01   9.2171212e-01   7.9456596e-01   1.0000000e+00   8.3979841e-01   4.7943415e-01   5.6198628e-01   5.1326781e-01   3.9516507e-01   5.2825932e-01   2.9804931e-01   4.9557087e-01   4.0085127e-01   3.2139237e-01   2.9856157e-01   3.1690439e-01   3.3407201e-01   2.5462763e-01   4.3590559e-01  -2.5263196e-01  -3.6359943e-01  -4.0234585e-01  -2.9480599e-01  -3.7168451e-02   2.1699877e-01   1.6498607e-01   4.4261925e-01   2.5121566e-01   3.4314402e-01   9.7201628e-02   2.2284423e-01  -1.5904614e-01   6.2003766e-03  -3.1596678e-01  -4.6236045e-01  -2.7259584e-01   2.4421924e-02  -2.5145763e-01   8.6265944e-03   2.4682743e-02   1.9895006e-01   7.8933232e-02   4.8874246e-02  -3.3163964e-01  -5.5512708e-01
   4.4038527e-01   1.9381573e-01   1.3569539e-01   2.6974552e-01   7.5195818e-02   2.1801799e-01  -3.4294023e-02   1.5572597e-01  -5.1855559e-02   1.6262403e-01   1.4887264e-01  -2.6049900e-02   1.2983387e-01  -3.0867755e-02   2.1415674e-01   3.6732315e-01   3.4763835e-01   1.4057727e-01   3.4580892e-01   4.8101940e-01   3.2525176e-01   2.7329324e-01   4.0038139e-02   1.6722179e-01  -1.0035315e-01  -9.0987975e-02   9.8207834e-02   1.7353047e-01   4.8200569e-01   4.7746964e-01  -3.6463322e-02  -3.2413866e-02   1.4674085e-01   1.4601855e-01   2.3587449e-03   3.1366364e-02   9.0101394e-02   4.0383948e-01   3.0345339e-01   5.1369259e-01   3.8383167e-01   6.0008243e-01   1.6271645e-01   1.6143514e-01  -2.9343871e-01  -1.5695040e-01   1.9296214e-01   1.6652507e-01  -1.7960732e-01  -2.9016899e-01   4.1984480e-01   3.1198515e-02   2.0680244e-01   1.8507277e-01   3.9524116e-01   4.0042935e-01   3.9855234e-01  -3.2147860e-01  -1.4091756e-01  -2.0174676e-01  -6.6116997e-02  -1.9172968e-01   1.4602989e-01  -1.6931604e-01  -2.2217092e-01  -4.1063269e-01  -2.8857026e-01  -3.1600535e-01   2.1227535e-01  -1.5018272e-01  -1.0337945e-01  -1.4156629e-01   8.4366549e-01   7.9332163e-01   8.3979841e-01   1.0000000e+00   4.4316763e-01   5.0704323e-01   4.8153685e-01   3.6878193e-01   4.7998363e-01   3.0062993e-01   3.9104305e-01   3.7030540e-01   3.2545572e-01   2.1790109e-01   2.5510827e-01   2.2254008e-01   1.6573416e-01   3.5000907e-01  -2.2911064e-01  -2.6202644e-01  -3.9589702e-01  -2.6851820e-01   5.9608721e-02   2.3638868e-01   1.0868850e-01   3.7765808e-01   2.2680642e-01   3.6202725e-01   8.4897135e-02   2.6794041e-01  -2.1347843e-01   3.6304140e-02  -3.6512587e-01  -4.4218167e-01  -3.1460179e-01   1.0490950e-02  -1.2634174e-01   1.0010646e-01  -8.4192948e-02   1.3152712e-01   1.2047187e-01   1.0668485e-02  -2.8517835e-01  -4.5455236e-01
   3.5543805e-03  -1.9459465e-01   1.0016983e-01   3.5294010e-01   1.5183415e-01   3.8236429e-01  -1.3342519e-01   2.1044538e-02   1.2363276e-01   3.4981321e-01   1.7621591e-01  -2.9006547e-01   1.0594175e-01  -2.2091184e-01   3.1315843e-01   2.6607560e-01   3.0667683e-01  -1.1777543e-01   2.7938933e-01   1.4036214e-01   1.9692587e-01   2.2785755e-01   9.5249816e-02   3.2211155e-01   5.7044229e-02   3.5823265e-02   8.7040356e-02   1.0094524e-01   4.2970642e-01   2.5228639e-01   1.7617354e-01   6.2362653e-02  -1.1900124e-01  -1.8637824e-01   2.5222894e-01   3.8984224e-01   3.9480365e-01   5.1893043e-01   2.1134565e-01   4.6425181e-01   2.3179774e-01   3.0493224e-01   4.5609220e-01   3.1058816e-01   1.9515154e-01   1.5992436e-01   3.4553643e-01   3.9014376e-01   7.6921599e-02  -5.0746347e-02   5.3354344e-01   1.5833582e-01   2.4988321e-02   1.3019846e-01   1.1238386e-01   2.3357236e-01   5.4255670e-02  -3.2459714e-01  -3.4439024e-01  -2.2119283e-01  -1.8044874e-01  -1.8076947e-01  -2.4950178e-03  -2.9857686e-01   1.3901180e-02  -1.9776912e-01   3.0278601e-02  -4.9266253e-02  -7.1143595e-02  -2.8727277e-01   1.4205759e-01   3.9626015e-02   4.4712178e-01   2.8873037e-01   4.7943415e-01   4.4316763e-01   1.0000000e+00   7.3641321e-01   4.1025248e-01   3.0701692e-01   3.9830417e-01   1.3223843e-01   3.8938878e-01   2.1270471e-01   4.3130780e-01   3.4552711e-01   6.5523643e-02   1.4707462e-01  -1.0567002e-01   1.7304588e-01   1.8577112e-02   4.8242801e-02  -2.8773216e-01  -2.0354386e-01  -1.1815029e-01   9.1741511e-02   2.0838320e-01   2.3588835e-01   1.4874620e-01   2.4220194e-01  -2.8931991e-02   6.1093418e-02  -2.0211836e-01   9.0881639e-02  -2.1830650e-01  -1.4475846e-01  -4.9959611e-02   1.9623503e-01  -1.2313321e-01  -3.9531976e-02   1.6996317e-01   1.6744198e-01  -1.8072372e-01  -2.0345429e-01  -3.6394019e-01  -1.6000716e-01
   1.8377070e-01   7.9716691e-02   1.1732733e-01   3.8781403e-01  -5.7551889e-02   1.4541905e-01  -1.7254913e-02   1.4701628e-01  -8.0234058e-02   2.1930707e-01   3.9962400e-02  -1.0444299e-01   2.9144888e-02  -1.4262204e-01   1.9265692e-01   2.0011554e-01   3.3063893e-01  -3.7649834e-02   4.3936411e-01   4.2995666e-01   1.9435442e-01   2.1482373e-01   5.6162585e-02   2.5416740e-01  -1.3218802e-01  -7.0183926e-02  -4.7591623e-02  -6.8334975e-04   4.3010384e-01   3.9331263e-01   1.2294499e-01   7.1483713e-02   7.9768501e-02   9.3366918e-02   1.3021364e-01   3.0039177e-01   3.3348095e-01   4.5099935e-01   2.2594738e-01   3.9863685e-01   3.6791702e-01   3.4178967e-01   3.3798483e-01   2.6384193e-01   4.7646603e-02   1.5438054e-01   3.3852954e-01   4.5856325e-01  -1.5668434e-03  -4.1111647e-02   3.4117121e-01   1.0698690e-01   1.9100775e-01   2.8015285e-01   2.8908245e-01   3.6963057e-01   1.7014508e-01  -2.3266541e-01  -1.5643165e-01  -6.4040738e-02  -1.9603698e-01  -1.1988643e-01  -5.5811183e-02  -2.1518296e-01  -1.8868602e-01  -2.0420782e-01   5.3598401e-03   2.7844217e-02   1.9529105e-01  -1.5026714e-01   2.2908409e-01   1.5606021e-01   5.2168141e-01   4.7032720e-01   5.6198628e-01   5.0704323e-01   7.3641321e-01   1.0000000e+00   4.2271451e-01   3.4623273e-01   4.5950545e-01   2.0270429e-01   5.0724370e-01   1.7740628e-01   4.2465911e-01   2.8677913e-01   6.7144937e-02   1.0855964e-01   5.2465083e-02   3.3698424e-01   1.2668851e-01   3.4470714e-02  -1.3813998e-01  -1.9293205e-01  -9.1873796e-02   5.3481602e-02   2.6568572e-01   2.7145003e-01   2.3829047e-01   2.3208057e-01   2.2995471e-01   1.9283764e-01  -5.0592017e-02   5.2448300e-02  -1.0144507e-01  -1.3147674e-01  -4.2677859e-02   2.0833989e-01  -3.5638667e-01  -9.5450840e-02   3.0901637e-01   2.1505171e-01   2.7280253e-02  -6.3829739e-02  -2.3625905e-01  -1.9476474e-01
   3.0693262e-01   2.1010471e-01  -4.6353063e-02   3.7069165e-02  -7.7682750e-02   1.4989258e-01  -9.4018320e-02  -6.4626652e-02  -2.6363894e-01   5.3119614e-02   1.0679402e-01   3.9017349e-02   4.0115055e-02  -5.4792946e-03   7.3131800e-02   3.1834378e-01   6.3228426e-01   2.0044715e-01   3.8204814e-01   4.5951134e-01   8.2590357e-02   1.0261291e-01   2.3616596e-02   1.7728671e-01  -2.1846690e-02  -6.5880030e-02   5.2439016e-02   8.4690195e-02   6.5665251e-01   5.5676623e-01   1.4426088e-01   2.4210115e-02   2.1537101e-01   1.9665034e-01   2.1374440e-01   9.1135460e-02   1.0848070e-01   1.9562983e-01   1.2937269e-01   2.3426999e-01   2.4814441e-01   3.7470305e-01   1.5651045e-01   2.2779744e-01  -9.4915269e-02   1.3911623e-02   5.8559562e-02   9.1599287e-02  -1.6835306e-01  -2.7773556e-01   2.6175166e-01   1.9185125e-03  -1.1260296e-01   5.2315322e-02   1.3548346e-01   1.3969794e-01   4.8513182e-01  -1.5830958e-01  -1.8104457e-01  -4.8775652e-02  -2.0743250e-01  -2.6777155e-01   1.6037863e-01  -2.0264934e-01  -1.3522022e-01  -3.9679200e-01  -3.8554068e-02  -5.3979575e-02   1.6936505e-01  -2.0262070e-02  -2.2646687e-01  -2.0236053e-01   5.7433597e-01   4.9756144e-01   5.1326781e-01   4.8153685e-01   4.1025248e-01   4.2271451e-01   1.0000000e+00   6.4909557e-01   7.4583231e-01   5.6855889e-01   3.1583812e-01   5.6214849e-01   3.7865585e-01   5.2472652e-01   8.6446518e-02   4.8694383e-01  -1.1295732e-01   2.0498802e-01  -2.2414585e-01  -3.6202968e-01  -1.8651730e-01  -3.9587129e-01   1.2934533e-01   3.4671439e-01   1.1626266e-01   2.1026486e-01   1.6849263e-01   9.1364131e-02  -3.6268628e-02  -1.4757581e-01  -1.7571694e-01  -5.2531735e-02  -1.1452093e-01  -1.7325872e-01  -3.1631577e-01  -1.5492275e-01  -1.8259569e-01   1.9034535e-02  -1.0214929e-03   1.4721168e-01  -4.4277829e-02   1.9271743e-02  -2.2706808e-01  -2.5356087e-01
   3.2716226e-01   2.8595951e-01  -5.0585841e-02   4.9630789e-02  -2.9159853e-02   9.2292641e-02   1.8530300e-04   2.4210803e-02  -1.5103314e-01   3.7426240e-02   3.6303819e-01   3.4325031e-01   2.5785065e-01   3.9415929e-01   8.2424054e-02   4.0224481e-01   6.3441084e-01   5.5580632e-01   3.9863462e-01   3.9821758e-01   9.5762951e-02   1.1462707e-01   6.9702479e-02   1.4542654e-01   2.4645212e-02  -6.4768304e-02   3.2125287e-02   5.2314696e-02   5.2509024e-01   6.7440210e-01   2.6677824e-01   1.3534007e-01   3.0671029e-01   3.1159726e-01   1.0095903e-01   1.1066836e-01  -1.3421144e-01   3.9949014e-02  -4.2751070e-02   3.1243019e-02  -2.2156974e-02   1.8798734e-01   2.7979148e-02   1.3409809e-01  -4.5069005e-02   2.7819194e-02   2.2678706e-02   6.5181373e-02   2.6244716e-04  -1.2512755e-01   2.9860684e-01   1.0124088e-01  -1.4046742e-01  -1.5534349e-01  -1.2397073e-02  -7.2486117e-02   4.6904508e-01  -8.5695294e-02  -1.0875333e-01   1.1258253e-02  -1.6276254e-02  -9.0587722e-02   3.7826806e-01   1.7125025e-01  -5.2467349e-02  -2.0220871e-01  -5.3243978e-02  -1.2499854e-01   6.7969708e-02  -2.2333369e-01  -1.2173554e-01  -1.8166073e-01   4.2636099e-01   4.9783062e-01   3.9516507e-01   3.6878193e-01   3.0701692e-01   3.4623273e-01   6.4909557e-01   1.0000000e+00   5.8663886e-01   6.8960783e-01   3.7230473e-01   2.9980951e-01   1.9605069e-01   1.5853786e-01   1.5726134e-01   1.5644572e-01  -7.0230503e-02  -8.7236352e-02  -3.4363491e-01  -3.7378434e-01  -2.5893354e-01  -4.0834444e-01  -1.4382586e-01   1.3495029e-01  -4.3822085e-02   1.2245820e-01   1.9144036e-02  -6.7923836e-02  -2.9430567e-02  -1.2908899e-01  -3.0096115e-01  -1.5332256e-01  -2.4093880e-01  -2.7343077e-01  -3.8653829e-01  -1.6342787e-01  -3.4751392e-01  -9.5076636e-02  -6.5570950e-02   3.9118042e-02  -1.2926230e-01  -1.3360494e-01  -3.4822649e-01  -3.3543869e-01
   3.4948915e-01   3.2757487e-01  -1.6584992e-01  -8.8585016e-03  -2.5444468e-01  -1.3010445e-02  -1.2194127e-01  -7.2178293e-03  -3.3001082e-01  -6.3216647e-02   1.6936786e-01   2.3646086e-01   1.1101509e-01   7.7806563e-02   7.0203496e-02   2.7579079e-01   7.1663680e-01   2.4679627e-01   4.4783684e-01   5.2963755e-01   2.3938105e-02   6.9016341e-02   9.1982242e-03   1.0395295e-01  -1.2836296e-01  -2.1461413e-01  -9.4116533e-02  -2.1165620e-02   7.6229460e-01   6.7826980e-01   3.8679607e-02  -4.7627829e-02   3.2599815e-01   3.0383516e-01   2.7083308e-03   4.9784358e-02  -3.2306243e-02   1.8825398e-01   2.6585123e-02   2.1825495e-01   2.8855292e-01   4.5691175e-01  -2.4070039e-02   8.9508804e-02  -1.2643485e-01   9.3008751e-02  -1.2779455e-02   1.0369188e-01  -8.1142788e-02  -9.8254884e-02   3.3783624e-01   1.2465469e-01  -1.2580371e-01  -9.6294652e-02  -4.0102690e-02   4.7653749e-02   4.1828886e-01  -3.5674650e-01  -1.0123530e-01  -1.0784922e-01  -7.3780056e-02  -1.1554115e-01   4.0025141e-01  -1.0248730e-01  -2.3613340e-01  -2.8979181e-01  -1.4278648e-01  -9.5092530e-02   1.5155550e-01  -1.9129190e-01  -2.9197481e-01  -1.9811354e-01   5.8201636e-01   5.5348012e-01   5.2825932e-01   4.7998363e-01   3.9830417e-01   4.5950545e-01   7.4583231e-01   5.8663886e-01   1.0000000e+00   6.9441588e-01   5.4501451e-01   6.0889939e-01   3.4907750e-01   4.6375891e-01   1.3813136e-02   3.6765381e-01  -8.7273148e-02   1.3468855e-01  -1.7818272e-01  -2.4465745e-01  -1.7410234e-01  -4.0708840e-01  -9.7688114e-02   1.2149148e-01  -2.6564398e-02   2.4123556e-01   1.0124413e-01   2.4517340e-01   4.7289807e-02   5.3770989e-02  -1.6447990e-01  -1.0724003e-03  -1.8838816e-01  -2.3381483e-01  -2.1817963e-01  -1.9759745e-01  -2.6887321e-01  -2.6519273e-03  -1.5494012e-02   1.0298023e-01   2.6394425e-02   1.2745481e-02  -2.8734011e-01  -3.8781850e-01
   4.0162987e-01   5.0339209e-01  -2.1568354e-01  -2.1374183e-01  -2.5413710e-01  -1.1261533e-01  -2.1493631e-03  -1.2054210e-01  -4.3031239e-01  -2.6288040e-01   3.0818349e-01   6.4757472e-01   3.1428013e-01   5.5816556e-01  -3.0192745e-03   3.7123926e-01   5.6808324e-01   7.3139602e-01   3.2902454e-01   4.1748909e-01  -1.3752486e-02   3.1539075e-02  -5.7186729e-02  -6.8950214e-02  -1.0384569e-01  -1.2448979e-01   1.8338023e-02   7.0416982e-02   6.4465858e-01   6.2795313e-01   7.9201088e-02   1.4880620e-02   3.2957899e-01   3.1915950e-01  -1.6949828e-02   3.5505061e-02  -6.8720829e-02   1.1830945e-01   1.7217376e-02  -2.7068914e-02   1.6614982e-01   1.9803540e-01  -2.6998204e-01  -8.9034701e-02  -2.6424493e-01  -3.5310657e-02  -1.0334968e-01  -1.9169726e-01  -8.2640347e-02  -2.0589331e-01   1.6711517e-01  -9.4191939e-02  -2.7148696e-01  -3.7708580e-01  -6.1668129e-02  -1.6515753e-01   3.8941282e-01   1.0341793e-02   6.6521343e-02   1.8066179e-03   1.4244260e-01   8.5287926e-03   4.7303910e-01   2.7807357e-01  -7.7706185e-02  -1.1809933e-01  -1.1179866e-01  -5.8426119e-02   1.9126192e-02  -1.7606385e-01  -2.8765830e-01  -2.6448342e-01   3.4225612e-01   4.3313174e-01   2.9804931e-01   3.0062993e-01   1.3223843e-01   2.0270429e-01   5.6855889e-01   6.8960783e-01   6.9441588e-01   1.0000000e+00   4.3953705e-01   6.6136303e-01   1.6819549e-01   3.4578578e-01   2.5955865e-01   4.2865560e-01  -4.3098700e-02  -1.0913383e-01  -2.6102381e-01  -4.3875542e-01  -2.0267626e-01  -5.7709414e-01  -3.3379074e-02   6.5867152e-02  -1.5522491e-01  -1.5170666e-02   5.5544739e-03  -1.3286435e-01  -1.1788971e-02  -1.4178165e-01  -1.1180565e-01  -2.2191663e-01  -1.9385574e-01  -2.1776295e-01  -2.0192084e-01  -1.9429157e-01  -2.3591947e-01  -1.1826348e-01  -1.6678743e-01  -7.1526083e-02   1.9034034e-03  -6.5064970e-02  -2.9022968e-01  -3.1253648e-01
   2.9220395e-01   3.2514028e-01  -1.7282332e-02   8.2991228e-02  -1.4791444e-01  -3.1492901e-02   4.3412124e-02   1.6271202e-02  -2.1413299e-01  -5.5449309e-02   2.2852961e-01   3.0233756e-01   2.0166533e-01   2.3696932e-01   3.3848986e-01   3.9694291e-01   3.7025502e-01   2.0283021e-01   4.3678109e-01   4.3936129e-01   2.2843212e-01   2.0773363e-01   2.4564634e-01   3.6419802e-01   7.8025747e-02   3.7611280e-02   1.4203377e-01   1.1176757e-01   5.9171066e-01   4.1026677e-01   2.0339450e-01   9.5386427e-02   2.3387178e-01   1.6419280e-01   1.0091089e-01   2.1995720e-01   2.4067490e-01   3.5620965e-01   3.3035046e-01   3.4027707e-01   4.4958628e-01   3.7944302e-01  -1.4774071e-02   2.9214711e-02  -1.5697124e-01  -3.7109800e-03   1.4344401e-01  -3.5731819e-03  -4.5821549e-02  -1.1790078e-01   1.7127594e-01   4.6955703e-02  -5.6654245e-02  -5.8827834e-02   7.9985235e-02   1.9582635e-01   3.0377039e-01  -2.8755689e-01  -1.4295184e-01  -1.5949392e-01  -2.1552072e-02  -1.3106349e-01   2.2007424e-01   3.8779530e-02  -3.0587047e-02  -1.6729349e-01  -1.6596394e-01  -1.9228695e-01   6.0348679e-02  -2.6500238e-01  -1.7087334e-01  -1.8138803e-01   4.9180214e-01   4.9899510e-01   4.9557087e-01   3.9104305e-01   3.8938878e-01   5.0724370e-01   3.1583812e-01   3.7230473e-01   5.4501451e-01   4.3953705e-01   1.0000000e+00   3.8988640e-01   3.9615244e-01   2.9012833e-01   4.1106358e-01   2.3469710e-01   9.5962623e-02   1.9675703e-01  -1.8802045e-01  -2.8275998e-01  -2.0039657e-01  -2.1100282e-01  -3.9271182e-01  -1.1372328e-01  -9.2496169e-02   2.4584094e-01   5.4235359e-02   2.0356004e-01   1.8809002e-01   8.8435570e-02  -2.7468692e-02  -5.8609499e-02  -1.0041736e-01  -1.5991740e-01  -1.7841445e-01  -1.0551440e-02  -5.0324675e-01  -3.0167212e-01  -7.3797042e-02  -8.7131731e-03   2.9383381e-02   8.3830155e-02  -1.1263950e-01  -4.4246041e-01
   3.6694236e-01   3.4348621e-01  -1.6417209e-01  -2.0663004e-01  -4.2139118e-01  -2.0372632e-01  -3.7125229e-02  -1.3367040e-01  -4.8793980e-01  -3.2640275e-01   2.0498963e-01   2.6710517e-01   1.7026715e-01   1.4641696e-01  -8.7711643e-02   1.7334439e-01   5.6855662e-01   3.4583667e-01   2.8439662e-01   4.1199859e-01  -1.9525496e-01  -1.2565933e-01  -1.3273915e-01  -5.2934503e-02  -2.2602816e-01  -2.1322700e-01  -1.1659950e-01  -5.1364497e-02   6.6169536e-01   4.6166051e-01  -1.0248132e-01  -1.1393210e-01   2.2513982e-01   1.9569542e-01  -5.3211047e-02  -8.5894917e-02   7.6820269e-02   1.8663056e-01   1.4991344e-01   1.2488160e-01   2.8219415e-01   3.3880269e-01  -2.0253888e-01  -1.8524480e-01  -3.6847552e-01  -2.2541785e-01  -1.3871718e-01  -2.1610697e-01  -2.7564154e-01  -4.0977940e-01   1.1042311e-02  -3.3110816e-01  -2.6807641e-01  -2.0164967e-01   2.9820891e-02  -1.2183475e-02   4.2420833e-01  -9.8076126e-02  -7.2398868e-02  -1.9413155e-01  -5.1287742e-04  -2.2922047e-01   2.3370908e-01  -8.5611814e-02  -2.1815208e-01  -4.0854202e-01  -2.6312554e-01  -2.1092534e-01   1.2907109e-01   2.2947257e-02  -4.0673355e-01  -3.1840482e-01   4.3413937e-01   4.3383183e-01   4.0085127e-01   3.7030540e-01   2.1270471e-01   1.7740628e-01   5.6214849e-01   2.9980951e-01   6.0889939e-01   6.6136303e-01   3.8988640e-01   1.0000000e+00   1.0466949e-01   5.0396545e-01   2.8398156e-01   8.7058159e-01  -1.0302004e-01   1.1511402e-01  -1.6589276e-01  -4.0778814e-01  -1.6969162e-01  -4.2035140e-01   4.7486510e-02   3.1862196e-02  -6.0803537e-02   4.1891370e-02   1.6429268e-01   4.2777069e-02  -1.1147459e-01   3.7078543e-02   3.8038681e-02  -1.7169015e-01  -1.1402431e-01  -1.9817384e-01  -1.6697743e-01  -1.6277209e-01  -1.4486936e-01  -6.6514517e-02  -2.4997912e-02  -6.2425709e-02   1.2466161e-01   1.5955477e-01  -1.0200719e-01  -2.5430317e-01
  -6.4625533e-02  -9.7881739e-02   2.6457035e-01   2.2825595e-01  -2.5188656e-02   1.3702103e-01   5.2740674e-02  -1.1034601e-02  -8.9129236e-03   2.3248961e-01   1.4590253e-02  -1.2247819e-01   2.0134094e-01   6.8680096e-04   5.3117909e-01   3.3244051e-01  -7.3920346e-02  -2.3577763e-01   1.7973461e-01   1.1435177e-01   4.1354832e-01   4.2867445e-01   5.1189869e-01   6.0855812e-01   4.2199513e-01   4.8683201e-01   4.1276961e-01   3.3987685e-01   2.6752656e-01  -1.9294501e-03   4.3728491e-01   3.1072375e-01  -1.4061644e-01  -1.2068877e-01   6.1124826e-01   5.5454007e-01   4.2397098e-01   5.1684056e-01   3.5633837e-01   4.8267891e-01   3.8230638e-01   4.0479655e-01   4.3556457e-01   3.9670549e-01   5.4231458e-02   8.9414891e-02   1.9276891e-01   1.2938042e-01  -9.5407586e-02  -1.8862924e-01   2.9556648e-01   6.7890698e-02  -8.0117225e-03   1.4218997e-01   7.1811400e-02   1.8144406e-01  -1.5230134e-01  -3.2968733e-01  -3.7783891e-01  -3.2280258e-01  -3.0354171e-01  -3.7029355e-01  -2.7919745e-01  -4.1668089e-01   4.5093820e-01  -9.4816266e-02   1.8245862e-01   7.8650679e-02  -1.1890435e-01  -3.2446245e-01   1.3057227e-01   1.6896890e-01   2.7835456e-01   2.6614145e-01   3.2139237e-01   3.2545572e-01   4.3130780e-01   4.2465911e-01   3.7865585e-01   1.9605069e-01   3.4907750e-01   1.6819549e-01   3.9615244e-01   1.0466949e-01   1.0000000e+00   5.7961110e-01   1.3535059e-01   1.5499268e-01   1.8707369e-01   2.2777688e-01  -5.5738198e-02  -5.3734652e-03  -1.2856856e-01   9.1781471e-02   7.1782405e-02   3.0353933e-01   5.0318736e-02   1.8929895e-01  -7.2822630e-02   1.5685540e-01  -8.9440515e-02  -1.3516267e-01  -1.0075806e-01   8.1818060e-02   8.0424590e-02   1.1756787e-01  -1.2454021e-01   6.0102281e-02  -7.5611540e-02   1.2392637e-01   3.7737025e-02   2.1910670e-01  -2.5992234e-02  -1.0901108e-01   5.3804675e-02  -2.0327894e-01
  -9.9208171e-03  -4.9926807e-02   9.1068181e-02   1.1630389e-01  -2.4101574e-01  -1.0214606e-01   4.6588252e-02   5.7227566e-04  -3.3382206e-01  -8.4537312e-02  -5.5464503e-03  -6.4579781e-02   4.4521277e-02  -9.3263346e-02   1.2540322e-01   1.1132839e-01   2.1681066e-01  -2.1211530e-01   1.6238227e-01   1.7667303e-01  -5.9790782e-02   1.4367116e-02   2.8720877e-01   4.5003892e-01   1.7141372e-01   2.2274106e-01   4.4359548e-02   1.9682547e-02   4.6426064e-01   1.8499150e-01   3.1792910e-01   2.5271581e-01   8.0959026e-03   3.3924451e-02   4.4464433e-01   4.4459511e-01   2.5356953e-01   3.0155049e-01   2.6730741e-01   3.1957402e-01   1.9142803e-01   3.3687819e-01   3.0363490e-01   3.1918222e-01   2.0889087e-01   3.1017322e-01   1.8037418e-02   4.2448338e-02   1.6405218e-02  -7.3605091e-02   1.9731673e-01   1.3254381e-01  -2.2472110e-01   3.8240862e-02   2.0133637e-03  -5.6541362e-03   2.9772505e-02  -4.1504930e-01  -2.8372356e-01  -3.0204661e-01  -3.1771172e-01  -5.0036679e-01  -1.5772940e-01  -4.9857189e-01   3.1062384e-01  -8.7536666e-02   2.0659451e-01   2.3984091e-01  -1.8480104e-01  -1.9784981e-01  -1.5969257e-01  -1.6536826e-01   2.8222381e-01   2.0253590e-01   2.9856157e-01   2.1790109e-01   3.4552711e-01   2.8677913e-01   5.2472652e-01   1.5853786e-01   4.6375891e-01   3.4578578e-01   2.9012833e-01   5.0396545e-01   5.7961110e-01   1.0000000e+00   1.6674999e-01   5.9464476e-01  -1.5035507e-01   2.5150790e-01  -1.0860942e-02  -1.3674726e-01   6.4915097e-02  -1.3802788e-02   7.6894532e-02   1.5124363e-01  -6.6049463e-03  -2.6258013e-02  -6.4651380e-02  -1.2303392e-02  -1.6869727e-01  -8.7963070e-02  -5.5688570e-02  -1.0289638e-01   5.8521717e-02   5.2698481e-02   2.9734631e-03  -1.6708385e-01  -6.3495334e-02  -7.6578958e-02   1.3810215e-01   1.1792755e-01  -9.7050806e-02  -3.1906809e-02  -7.0854610e-03  -1.7922163e-01
   3.5353504e-01   3.5930736e-01   1.7379938e-01  -2.4206234e-02  -7.0034727e-02  -4.5976170e-02   2.3632734e-01   4.2866040e-02  -2.6785646e-01  -2.0914484e-01   1.9471683e-01   2.3796676e-01   3.1858989e-01   3.1625407e-01   1.0872377e-01   2.6513968e-01   3.8706812e-02   3.2532383e-01  -1.5567592e-02   2.3691704e-02   1.5805560e-01   7.6927418e-02   2.6085054e-01   2.1660785e-01   1.1295114e-01   1.1934408e-01   3.2208977e-01   2.7265014e-01   1.7942044e-01   3.2082919e-02   8.4586674e-02   6.2653666e-02  -6.9767912e-02  -2.0641907e-02   1.1634703e-01   9.5127287e-02   9.7430719e-02   2.0059456e-01   5.4339419e-01   4.2092282e-01   2.8830543e-01   1.7155455e-01  -1.5983768e-01  -4.0700084e-02  -3.4308942e-01  -2.8172831e-01   5.1768616e-02  -3.0238233e-01  -1.4847580e-01  -4.3693483e-01  -1.2952235e-02  -2.5115711e-01  -1.1606985e-01  -1.4699547e-01   3.2984507e-01   2.5291652e-01   2.6504784e-01   3.9309730e-02  -6.9115366e-03  -1.0374148e-01   1.3690639e-01  -8.8033698e-02   9.1982469e-02   1.4505992e-01   5.2384429e-02  -2.1824411e-01  -1.9584281e-01  -1.8618163e-01  -6.7230300e-02  -9.8591260e-02  -3.0367449e-01  -4.7007078e-01   2.2907360e-01   2.7621119e-01   3.1690439e-01   2.5510827e-01   6.5523643e-02   6.7144937e-02   8.6446518e-02   1.5726134e-01   1.3813136e-02   2.5955865e-01   4.1106358e-01   2.8398156e-01   1.3535059e-01   1.6674999e-01   1.0000000e+00   4.1313205e-01   3.2914611e-01   2.1801435e-01  -3.4578793e-01  -4.7471796e-01  -2.9729396e-01  -1.0574994e-01  -6.1499132e-02   1.2631867e-01  -2.7471472e-02   2.8068477e-01  -1.2258469e-02   1.2870059e-01  -7.8817269e-02  -3.7252601e-02   3.8415246e-02   5.6258038e-02  -1.3131954e-02  -1.3673431e-01  -1.9666328e-01   2.2264921e-02  -1.8113692e-01  -1.5196713e-01  -1.5750956e-01  -8.1502569e-02  -7.9376076e-03   2.4126427e-01   3.5849158e-02  -3.9787626e-01
   2.9456707e-01   2.3351900e-01  -1.9827750e-03  -1.0364046e-01  -4.1864805e-01  -2.2744393e-01   5.9542605e-02  -3.8946658e-02  -4.8400830e-01  -3.1048020e-01   1.1965576e-01   7.1755531e-02   1.2177821e-01   2.1255625e-02  -9.1994636e-02   7.5715537e-02   3.9715556e-01   1.3633950e-01   1.1944349e-01   2.2789589e-01  -1.9410114e-01  -1.6244791e-01   7.3692204e-03   1.2889891e-01  -1.5286545e-01  -7.2171961e-02  -7.0185980e-02  -4.7179825e-02   4.4265952e-01   1.9718421e-01  -9.1678929e-03   1.3061967e-02   5.2833065e-02   6.8628550e-02   9.9679620e-02   5.0643641e-03   1.6173395e-01   1.6926918e-01   2.7933707e-01   2.1814289e-01   2.1802197e-01   2.6048529e-01  -7.5502317e-02  -7.9991760e-02  -2.9423671e-01  -2.2630161e-01  -7.8421958e-02  -1.8298289e-01  -2.7048254e-01  -4.4689162e-01  -8.9095922e-02  -3.3977871e-01  -2.1084582e-01  -8.5122923e-02   2.0498157e-01   1.1518294e-01   3.6278240e-01  -9.9966549e-02  -1.6018565e-01  -2.7890776e-01  -1.2751166e-01  -3.6820273e-01   1.1376985e-02  -2.4295101e-01  -1.1070294e-01  -4.0212887e-01  -2.2815812e-01  -1.6832568e-01   5.5794717e-02   3.5683039e-02  -3.3380237e-01  -2.9060228e-01   3.0851258e-01   3.1571084e-01   3.3407201e-01   2.2254008e-01   1.4707462e-01   1.0855964e-01   4.8694383e-01   1.5644572e-01   3.6765381e-01   4.2865560e-01   2.3469710e-01   8.7058159e-01   1.5499268e-01   5.9464476e-01   4.1313205e-01   1.0000000e+00   3.4984561e-02   2.7344475e-01  -1.3492216e-01  -4.1993805e-01  -6.8236965e-02  -2.2280989e-01   1.7566958e-01   1.4695502e-01   8.4413742e-02   8.2180791e-02   2.0579970e-01   2.5608609e-02  -1.3836478e-01  -1.0696642e-03   1.5325662e-01  -1.0902680e-01   7.1763417e-02  -9.1479892e-02  -1.1100963e-01  -1.1875722e-01  -7.3652970e-02  -2.7880221e-02   1.1043926e-01   3.9410046e-02   7.5673002e-02   2.4226004e-01   4.3143167e-02  -2.3093271e-01
   4.2851951e-01   3.4190725e-01   2.7766831e-01   2.2004113e-01   1.0352875e-01   5.9228858e-02   2.7003109e-01   4.0639742e-01   9.7487739e-02   1.2508305e-01   2.0303031e-01   1.8610726e-01   2.7289565e-01   1.9374799e-01   3.1330424e-01   1.9932955e-01  -8.0531768e-02   7.9822230e-02  -8.8582679e-02  -2.7717866e-02   4.4032095e-01   2.9375917e-01   2.2724924e-01   1.8749909e-01  -1.0367569e-02   9.2970509e-02   2.7604772e-01   2.3307506e-01  -1.6341781e-01  -9.9995375e-02  -9.3586358e-02   5.4931377e-02  -1.0121213e-01   6.3933371e-02  -1.8409611e-01  -1.6345503e-01   9.3216213e-02   2.1644573e-01   4.5963114e-01   4.3098815e-01   2.7337679e-01   1.7002671e-01  -5.0515786e-02  -1.2631933e-02  -3.4130229e-01  -2.8790012e-01   2.0427712e-01   2.1472538e-02  -1.8328791e-01   1.3954787e-03   1.1098276e-02   5.3172942e-02   3.8987864e-01   2.5391136e-01   5.8150215e-01   5.9650256e-01   2.3057373e-01   1.0169978e-01   9.2511358e-02   5.0598729e-02   2.7625873e-01   1.7862329e-01   1.1330838e-01   2.1409256e-01  -1.0582694e-01   5.3751604e-03  -3.0147120e-01  -2.5426588e-01   1.8994850e-01  -7.7207465e-02   2.8569908e-01   2.9489542e-01   1.9553231e-01   3.0895813e-01   2.5462763e-01   1.6573416e-01  -1.0567002e-01   5.2465083e-02  -1.1295732e-01  -7.0230503e-02  -8.7273148e-02  -4.3098700e-02   9.5962623e-02  -1.0302004e-01   1.8707369e-01  -1.5035507e-01   3.2914611e-01   3.4984561e-02   1.0000000e+00   5.8688461e-01   4.0829038e-02  -1.3613695e-01   4.7816437e-02   2.3018880e-01   9.3827768e-02   1.1872283e-01   2.2427261e-01   3.4683417e-01   2.3923420e-01   2.4067590e-01   3.1149274e-01   1.6213528e-01   3.2315244e-01   2.2057517e-01   1.9173399e-01  -1.3560370e-01  -3.8542944e-02   2.9801361e-02  -1.2820003e-01   1.0553965e-02   5.5701557e-02   2.7016666e-01   2.1856880e-01   1.2942325e-01   9.8589183e-02  -3.5838124e-01
   3.7890773e-01   1.8090991e-01   3.4005548e-01   4.3408531e-01   1.0980364e-01   1.7064423e-01   2.6892654e-01   3.5438789e-01   3.7355421e-02   2.2154971e-01  -1.3105208e-02  -2.0644421e-01  -4.2282537e-02  -2.7802441e-01   2.4775034e-01   1.7894112e-01   1.2476028e-01  -2.9815297e-01   1.2577752e-01   1.9835324e-01   3.0053790e-01   2.2548372e-01   2.7919937e-01   4.3332161e-01  -9.2970288e-02   7.2535994e-02   9.8999784e-02   8.6529107e-02   6.4132550e-02   3.7131278e-02   3.2094433e-02   1.8048630e-01   1.1172756e-01   2.0410440e-01  -3.5653496e-02  -3.9978991e-02   1.9023621e-01   2.9490635e-01   5.0870702e-01   5.9821996e-01   2.6959267e-01   3.7969195e-01   2.9365260e-01   2.3086472e-01  -7.2158777e-02   4.0241195e-03   3.1694213e-01   3.0030427e-01  -2.1653526e-01   3.0099368e-02   5.8123639e-02   1.8397364e-01   4.4771362e-01   5.6817345e-01   6.7200669e-01   7.5067431e-01   3.5950204e-01  -1.2617890e-01  -3.3483733e-02  -2.3363082e-03  -6.0628964e-02  -1.7178010e-01  -9.0370317e-02  -2.5192779e-01  -1.4966808e-01  -2.3773899e-01  -1.7705056e-01  -8.1342877e-02   3.5682123e-01   9.2703568e-02   2.0238645e-01   2.0731589e-01   4.2743768e-01   3.8564285e-01   4.3590559e-01   3.5000907e-01   1.7304588e-01   3.3698424e-01   2.0498802e-01  -8.7236352e-02   1.3468855e-01  -1.0913383e-01   1.9675703e-01   1.1511402e-01   2.2777688e-01   2.5150790e-01   2.1801435e-01   2.7344475e-01   5.8688461e-01   1.0000000e+00   6.9901707e-02   4.7142127e-02   9.4356812e-02   3.4357082e-01   1.6196151e-01   1.7887167e-01   4.1770378e-01   4.4160391e-01   3.8033193e-01   4.8716094e-01   2.8236071e-01   2.8496799e-01   1.4019195e-01   1.7814184e-01   1.2825739e-01  -1.6193742e-01   4.0563326e-02   3.5574427e-02  -1.2990028e-01  -1.3146313e-01   1.9494433e-01   3.6259477e-01   2.4994891e-01   2.1117754e-01   6.0327970e-02  -3.5319982e-01
  -2.7330865e-01  -1.1880856e-01  -9.1535872e-02   1.8387429e-01   9.1576000e-02   5.3653965e-02  -9.5424503e-02   1.5553534e-01   1.4944298e-01   1.7463727e-01  -2.7349155e-01  -1.6017262e-01  -2.3443403e-01  -2.8495142e-01  -5.7152049e-02  -1.7269970e-01  -2.0828576e-01  -2.9896563e-01  -9.9064981e-02  -4.0528248e-02  -8.8084776e-02  -6.1870627e-02  -3.9021786e-01  -2.9360121e-01  -2.0021791e-01  -1.2912813e-01  -2.0345614e-01  -1.4524643e-01  -2.0049458e-01  -2.1187227e-01  -2.0027720e-01  -3.2539390e-02  -1.8416317e-01  -1.0502686e-01  -1.5655249e-01   6.4487905e-02   3.5193660e-01   8.4432455e-02  -1.7584527e-01  -1.7542909e-01  -2.9723270e-02  -2.6807361e-01   2.2104290e-01   1.1915129e-01   2.1824207e-01   2.1083021e-01   3.8741682e-01   4.0397845e-01   1.7619855e-01   3.2730906e-01   8.1006745e-03   5.1236146e-02   4.6796588e-01   3.5325809e-01   1.0512848e-01   1.7295716e-01  -2.7473434e-01   2.0205807e-01   4.9298027e-03   3.7601976e-02  -1.5802948e-01   5.8141148e-02  -2.2206897e-01  -1.6586882e-01  -1.3636001e-01   1.7533978e-01   1.3228822e-01   2.6785054e-01   4.2194115e-02   1.9322141e-01   3.3329399e-01   4.3693220e-01  -2.8584327e-01  -2.9598119e-01  -2.5263196e-01  -2.2911064e-01   1.8577112e-02   1.2668851e-01  -2.2414585e-01  -3.4363491e-01  -1.7818272e-01  -2.6102381e-01  -1.8802045e-01  -1.6589276e-01  -5.5738198e-02  -1.0860942e-02  -3.4578793e-01  -1.3492216e-01   4.0829038e-02   6.9901707e-02   1.0000000e+00   6.3015697e-01   6.0469098e-01   3.2059929e-01   1.7687745e-01  -1.2504625e-01   3.6467920e-01  -1.1064191e-01   4.8112255e-01   1.2680921e-01   2.8486267e-01   3.2940421e-01   3.7499849e-01   3.6907221e-01   3.8190177e-01   2.9087438e-01   4.6316230e-01   3.1057681e-01   2.2185595e-01   1.4557541e-01   4.2353316e-01   3.9922952e-01   4.2154413e-01   2.1887754e-01   3.6904125e-01   4.9515189e-01
  -4.1530104e-01  -3.2561690e-01   8.1524441e-02   1.0327451e-01   2.6117033e-01   2.2780052e-01  -1.7174341e-03  -9.7975005e-02   4.1054422e-01   3.6395203e-01  -2.7455361e-01  -3.6743181e-01  -1.6588212e-01  -4.3628757e-01   7.3892131e-02  -1.1864031e-01  -3.2637844e-01  -4.5930073e-01  -5.5472881e-02  -1.9370014e-01   6.6222398e-04   4.1526179e-02  -6.9413126e-03  -4.2144637e-02   8.0121704e-02   7.1575843e-02  -1.4468162e-02   8.0733014e-03  -3.4823796e-01  -3.1801261e-01   4.6163045e-02   6.1923175e-02  -3.8382815e-02  -4.9438711e-02   1.0724507e-01   1.9331467e-01   1.3251424e-01  -2.2171950e-02  -2.3969179e-01  -1.0276147e-01  -2.1506621e-01  -2.0740108e-01   2.7916340e-01   1.0619336e-01   4.0296540e-01   2.9193012e-01   1.1996355e-01   2.6287653e-01   1.4550159e-01   3.6221397e-01  -2.1130107e-02   1.0559643e-01   2.5085839e-01   2.8848221e-01  -1.8902993e-01  -2.5629985e-02  -4.0756747e-01   6.6397906e-02   1.5202533e-01   5.9379167e-02  -4.4288869e-02   7.4424824e-02  -2.8859428e-01  -1.9886273e-01   2.3579499e-01   2.3828413e-01   4.0118177e-01   3.9388732e-01   5.0366784e-02   9.9039578e-02   3.7194843e-01   4.2999974e-01  -3.8388748e-01  -3.8449578e-01  -3.6359943e-01  -2.6202644e-01   4.8242801e-02   3.4470714e-02  -3.6202968e-01  -3.7378434e-01  -2.4465745e-01  -4.3875542e-01  -2.8275998e-01  -4.0778814e-01  -5.3734652e-03  -1.3674726e-01  -4.7471796e-01  -4.1993805e-01  -1.3613695e-01   4.7142127e-02   6.3015697e-01   1.0000000e+00   3.8530595e-01   5.5097401e-01   1.3506156e-01   6.4375358e-02   2.0730397e-01   1.0892426e-02   8.5088888e-02   2.8642684e-01   5.1879176e-02   1.6635048e-01   3.5412700e-02   2.4938614e-01   2.7697479e-01   3.3205217e-01   3.9629587e-01   3.2404464e-01   3.3830071e-01   2.0677909e-01   3.0700831e-01   2.5278558e-01   1.5417900e-01   6.6957679e-02   2.6629023e-01   4.6549207e-01
  -2.4110274e-01  -3.6930459e-02  -5.1677855e-02   2.1377713e-01  -9.7125239e-02  -1.8866940e-01   9.9277486e-02   3.1543812e-01   9.2531710e-02   3.8296694e-02  -2.3325087e-01   9.6890332e-02  -2.1875329e-01  -4.5529596e-02  -1.2847092e-01  -1.5025513e-01  -1.6262841e-01  -2.4880054e-01  -4.1124649e-02  -1.8569020e-02  -2.9341953e-01  -2.8194465e-01  -5.4988123e-02  -2.0274055e-02  -1.0283216e-01  -1.5897753e-02  -3.1498852e-01  -3.4737483e-01  -2.3705107e-01  -1.4469433e-01   8.5696439e-02   2.8853501e-01   3.2245167e-02   1.7621996e-01  -5.5426049e-02   5.9661209e-03   4.8382038e-02  -2.9174069e-01  -2.0436192e-01  -3.1063503e-01  -1.0936010e-01  -3.5137232e-01   4.9799729e-02  -6.6755419e-02   2.7040245e-01   2.8635337e-01   3.4476418e-02   8.1469541e-02   1.6087287e-01   4.1475188e-01  -2.4660340e-01   1.9961762e-01   2.3054838e-01   2.2509561e-01  -3.4821579e-02  -9.2604768e-02  -1.4408204e-01   1.3221113e-01   6.3449411e-02   8.3197892e-02  -3.1850238e-02   1.5263242e-01  -9.7485848e-02  -2.0238439e-02   2.9347838e-02   3.9692639e-01   1.5452721e-01   3.0654084e-01   1.0038163e-01   2.8250244e-01   1.1372636e-01   2.2519645e-01  -3.5707269e-01  -2.3111182e-01  -4.0234585e-01  -3.9589702e-01  -2.8773216e-01  -1.3813998e-01  -1.8651730e-01  -2.5893354e-01  -1.7410234e-01  -2.0267626e-01  -2.0039657e-01  -1.6969162e-01  -1.2856856e-01   6.4915097e-02  -2.9729396e-01  -6.8236965e-02   4.7816437e-02   9.4356812e-02   6.0469098e-01   3.8530595e-01   1.0000000e+00   4.8840264e-01   4.0945574e-02  -1.8207268e-01   7.6559638e-02  -3.1458281e-01   1.1443102e-01  -1.0408207e-01   3.3972285e-01   1.5393196e-01   5.0396142e-01   8.4504209e-02   4.4480056e-01   3.4541546e-01   3.6192434e-01  -9.8222503e-02   3.7969705e-02  -6.6672079e-02   2.5699746e-01   1.9910112e-01   1.9884000e-01   2.1624539e-01   3.9569015e-01   3.0143166e-01
  -1.8258926e-01  -1.6431373e-01   4.5431925e-01   2.6780881e-01   2.6530926e-01   2.1189071e-02   4.2229344e-01   2.5134773e-01   3.9168592e-01   1.7860883e-01  -1.3839189e-01  -2.8758336e-01  -3.2769865e-02  -2.7150253e-01   1.6180485e-01  -7.5489658e-02  -3.7580163e-01  -5.4499039e-01  -8.3002646e-02  -1.9206907e-01   4.8013364e-02   2.0704299e-02   4.3011168e-01   3.6230335e-01   3.0623425e-01   3.3484762e-01   1.3100257e-01   1.8887104e-02  -4.3283531e-01  -3.8366325e-01   2.8949977e-01   3.5268463e-01   6.6469177e-03   8.0642122e-02   2.5087502e-01   1.0969979e-01  -1.2248727e-02  -1.3022863e-01   4.0756609e-02   1.1351849e-01  -1.3690148e-01  -6.3047137e-02   2.9510557e-01   1.5605050e-01   2.5567140e-01   1.5768928e-01   9.1144042e-02   7.7158067e-02   1.2528208e-01   2.2349680e-01  -1.8779252e-01   1.4385225e-01   2.9427990e-01   4.7090437e-01   8.8941815e-02   2.1518565e-01  -1.9142185e-01  -7.2637172e-02   5.1509668e-03  -4.1615373e-02  -5.8835115e-02  -7.8820674e-02  -2.9546603e-01  -2.3850598e-01   3.8992451e-01   1.6927551e-01   2.4445841e-01   2.2185765e-01   9.0566531e-02   1.3778469e-01   2.3901439e-01   3.3278317e-01  -2.6689310e-01  -1.9302369e-01  -2.9480599e-01  -2.6851820e-01  -2.0354386e-01  -1.9293205e-01  -3.9587129e-01  -4.0834444e-01  -4.0708840e-01  -5.7709414e-01  -2.1100282e-01  -4.2035140e-01   9.1781471e-02  -1.3802788e-02  -1.0574994e-01  -2.2280989e-01   2.3018880e-01   3.4357082e-01   3.2059929e-01   5.5097401e-01   4.8840264e-01   1.0000000e+00   8.9890092e-02   4.5177232e-02   1.2421926e-01   8.8988857e-02   2.7950281e-02   3.0751697e-01   2.3698659e-02   2.1806073e-01   1.8022112e-01   1.7412403e-01   3.6885249e-01   2.9015210e-01   1.6196207e-01   7.6219852e-02   1.4172362e-01   2.2314359e-02   1.8905301e-01   2.2783722e-01   6.8126293e-02   1.8926105e-01   4.4068355e-01   1.0961804e-01
   5.0928395e-02   5.3602401e-02   7.8163164e-02   4.5299696e-02   9.3856109e-02   1.4221265e-01  -5.7221894e-02  -1.0374056e-01  -2.3293379e-02   7.4500011e-02  -2.6968103e-01  -2.1470126e-01  -1.6990444e-01  -1.6583270e-01  -9.4298991e-02   4.8024487e-02  -1.8831546e-01  -8.1893202e-02  -2.3740300e-02   2.2541416e-02   8.2589254e-02  -8.8380555e-03  -1.7900367e-01  -1.5591518e-01  -5.4880246e-02   7.2152519e-02   7.8843250e-02   1.1152048e-01  -1.7210787e-01  -1.5911748e-01  -1.6283942e-01  -8.4245192e-02  -1.7097058e-01  -1.5104191e-01   1.2147027e-01   4.9955496e-02   2.2032311e-01   2.0550549e-01   1.2234486e-01   1.0299576e-01   1.9902045e-02   1.4106606e-01   2.6940073e-01   1.8287093e-01  -4.1576290e-02  -4.3662481e-02   1.8275166e-01   1.0955015e-01   2.1158349e-02  -8.7881786e-02   7.7881989e-02  -6.8340264e-02   2.6435292e-01   3.2994239e-01   3.1096715e-01   2.4735480e-01  -6.8867598e-05   2.8817659e-01   2.4923607e-01   1.8631079e-01  -1.5224595e-01  -9.5670536e-02  -3.3409595e-01  -2.0539761e-01   3.9794743e-03  -5.4873595e-02   1.6404964e-01   2.1590358e-01   2.2321108e-01   2.6141796e-01   3.6795210e-02   1.5612937e-01  -8.3653303e-02  -3.6845178e-02  -3.7168451e-02   5.9608721e-02  -1.1815029e-01  -9.1873796e-02   1.2934533e-01  -1.4382586e-01  -9.7688114e-02  -3.3379074e-02  -3.9271182e-01   4.7486510e-02   7.1782405e-02   7.6894532e-02  -6.1499132e-02   1.7566958e-01   9.3827768e-02   1.6196151e-01   1.7687745e-01   1.3506156e-01   4.0945574e-02   8.9890092e-02   1.0000000e+00   7.1161158e-01   5.3483735e-01   1.8594141e-01   3.7868540e-01   1.0986488e-01  -4.9337636e-02   2.3281491e-01   1.3996666e-02   3.1512088e-01   2.1348466e-01   2.3120559e-01   7.5269845e-02   4.0518445e-01   6.4383014e-01   6.3967719e-01   1.3836559e-01   3.4732294e-01   2.4083756e-01   2.0774199e-01   1.1951002e-01   2.1203575e-01
   1.0756108e-01   2.8529145e-02   2.3411547e-01   6.4056543e-02   7.7189595e-02   2.2656308e-01   2.6715118e-02  -8.8924500e-02   6.2408353e-03   1.9516379e-01  -6.4040500e-02  -1.7769496e-01   6.7245883e-02  -8.5563109e-02   7.5599123e-02   2.2586515e-01   2.6105444e-05  -2.5495284e-02   7.5789900e-02   4.7328560e-02   2.4364406e-01   9.8263741e-02   1.6152105e-01   1.4571496e-01   9.8726953e-02   1.5127802e-01   1.9391694e-01   1.9125897e-01   1.7350078e-02  -2.1637147e-02   7.9350042e-02  -6.1015395e-03  -1.5084565e-01  -1.3669775e-01   3.3323094e-01   2.2134693e-01   2.2219740e-01   2.4325214e-01   2.7678987e-01   3.4910751e-01   3.6009835e-02   1.9743979e-01   2.1886126e-01   2.5619799e-01  -7.5929534e-02  -9.9587265e-02   4.0438611e-02   8.2209356e-02   2.8658249e-02  -2.4771619e-01   2.3169088e-01  -3.1431842e-02   4.5252730e-02   1.8169591e-01   2.3064916e-01   2.6843322e-01   1.2070032e-01   1.9199925e-02   1.4288703e-01   1.4483246e-02  -9.4966888e-02  -1.4342511e-01  -1.5640658e-01  -1.6691079e-01   1.7055017e-01  -1.0733943e-01   1.9751458e-01   1.3059791e-01   7.2643491e-02   1.6761428e-02  -1.1531428e-02  -2.6115900e-02   1.5702201e-01   1.8973853e-01   2.1699877e-01   2.3638868e-01   9.1741511e-02   5.3481602e-02   3.4671439e-01   1.3495029e-01   1.2149148e-01   6.5867152e-02  -1.1372328e-01   3.1862196e-02   3.0353933e-01   1.5124363e-01   1.2631867e-01   1.4695502e-01   1.1872283e-01   1.7887167e-01  -1.2504625e-01   6.4375358e-02  -1.8207268e-01   4.5177232e-02   7.1161158e-01   1.0000000e+00   5.0209728e-01   5.2911240e-01   1.6741378e-01   2.9179065e-01  -8.0073116e-02   5.8452152e-02  -8.0862558e-02   2.4130426e-01   1.2299822e-01   8.9026670e-02  -9.3288572e-02   3.2688402e-01   4.9803181e-01   6.9596215e-01   1.5472016e-01   3.5462122e-01   3.6856554e-02   1.6366922e-01   5.5880697e-03  -9.7074365e-02
   6.6553385e-02   5.2427204e-02   5.3201529e-02   2.7547748e-01  -7.0907878e-03   1.9602865e-01  -1.1536091e-01   1.2988107e-01  -5.4659473e-03   2.0527883e-01  -1.5682934e-01  -3.3552002e-01  -1.9599668e-01  -3.6594952e-01  -1.1637922e-01  -5.1941830e-02   4.5235624e-02  -2.0714912e-01  -4.0393082e-02   4.0092659e-02   5.5103900e-02  -6.6432932e-02  -2.2651648e-01  -3.8012755e-02  -2.7258052e-01  -1.5159269e-01  -1.8965961e-01  -1.5389049e-01  -8.8973231e-02  -9.2836689e-02  -2.1613791e-01  -3.6859309e-02  -2.3444306e-01  -1.5339512e-01  -5.5974312e-02   9.1371013e-02   4.2145018e-01   3.0404591e-01   2.6563836e-01   2.6926203e-01   9.3691720e-02   4.1360929e-02   3.2169740e-01   2.8547006e-01   1.4958754e-01   4.6234313e-02   5.3163077e-01   5.9593772e-01   2.0807623e-01   1.1842978e-01   1.7419119e-01   1.3562350e-01   4.8032960e-01   4.6013210e-01   5.3833231e-01   5.6970471e-01   1.4665191e-01   2.0609787e-01   4.8142923e-02   8.5565960e-02  -2.3304512e-01  -9.7787621e-02  -1.9252618e-01  -2.1524836e-01  -2.6734026e-01  -1.2674887e-01  -5.3910843e-02   1.3247716e-02   2.0570890e-01   1.5280914e-01   2.3743642e-01   2.3472286e-01   7.4583401e-02   7.8710666e-02   1.6498607e-01   1.0868850e-01   2.0838320e-01   2.6568572e-01   1.1626266e-01  -4.3822085e-02  -2.6564398e-02  -1.5522491e-01  -9.2496169e-02  -6.0803537e-02   5.0318736e-02  -6.6049463e-03  -2.7471472e-02   8.4413742e-02   2.2427261e-01   4.1770378e-01   3.6467920e-01   2.0730397e-01   7.6559638e-02   1.2421926e-01   5.3483735e-01   5.0209728e-01   1.0000000e+00   5.1335666e-01   6.9844235e-01   4.0764135e-01   3.0945709e-01   4.2019901e-01   2.4581658e-01   3.7684062e-01   1.5575836e-01  -1.5783141e-02   2.4452483e-01   4.2030602e-01   3.1246876e-01   4.8050821e-01   5.3808290e-01   6.1996889e-01   2.8639678e-01   3.5418243e-01   1.1621325e-01   4.3697715e-02
   3.1067176e-01   2.3323724e-01   2.9143046e-01   1.9508322e-01   2.1428231e-02   1.3581657e-01   1.0238871e-01   1.6151827e-01  -9.3422310e-02   6.6874613e-02   8.4564602e-03  -1.6812646e-01   5.0498051e-02  -2.1209393e-01  -7.3396184e-03   8.7112098e-02   1.9070970e-01  -7.6456648e-02   9.0637629e-02   1.4759355e-01   2.9943497e-01   1.7195633e-01   2.0386533e-01   2.4277805e-01   3.7954484e-02   1.1458250e-02   1.2161361e-01   1.1671389e-01   1.0522134e-01   8.8929104e-02  -5.6604768e-02  -5.9407988e-02   6.3630213e-03   3.8356370e-02   6.3146301e-02   5.5449781e-02   8.7242304e-02   3.1253764e-01   4.1900890e-01   6.0620834e-01   2.2489830e-01   3.9398109e-01   1.6522213e-01   3.3411903e-01  -9.5646553e-02  -9.9340933e-02   2.5184084e-01   2.9454018e-01   6.4235124e-02  -1.6466925e-01   2.1845332e-01  -7.0580483e-03   2.4982971e-01   2.9074231e-01   4.2319032e-01   6.2800313e-01   3.7405761e-01  -1.4802843e-01   5.7333587e-02   3.5299282e-02  -3.3698899e-02  -1.0005498e-01   2.5319352e-02  -1.4543730e-01  -1.4602087e-01  -3.4554777e-01  -6.8609144e-02  -1.2320234e-01   1.0387051e-01  -1.7157833e-01  -6.9792260e-02  -2.2732717e-02   4.0748221e-01   3.9626548e-01   4.4261925e-01   3.7765808e-01   2.3588835e-01   2.7145003e-01   2.1026486e-01   1.2245820e-01   2.4123556e-01  -1.5170666e-02   2.4584094e-01   4.1891370e-02   1.8929895e-01  -2.6258013e-02   2.8068477e-01   8.2180791e-02   3.4683417e-01   4.4160391e-01  -1.1064191e-01   1.0892426e-02  -3.1458281e-01   8.8988857e-02   1.8594141e-01   5.2911240e-01   5.1335666e-01   1.0000000e+00   3.4691339e-01   7.5175298e-01   1.6756212e-01   2.5888521e-01  -3.7239876e-02   2.2603357e-01  -2.6959757e-02  -2.4031208e-01  -2.3441160e-02   1.9735572e-01   4.2244923e-02   3.0356219e-01   2.2764197e-01   3.8810325e-01   1.7721181e-01   2.5103195e-01  -7.0705709e-02  -4.1050966e-01
   2.6003261e-01   2.7644636e-01  -1.6748450e-02   2.8236456e-01   9.3023206e-02   1.5317212e-01  -3.1557823e-02   2.2842391e-01  -6.1332892e-02   2.5202723e-02  -9.7103011e-02  -1.9925288e-01  -2.2806735e-01  -2.4177937e-01  -1.2241771e-01  -2.4118762e-02   2.0365436e-01  -9.0865296e-03   9.1129746e-02   2.4502813e-01   2.5952220e-02  -4.2618720e-02  -4.0726224e-01  -1.9372910e-01  -3.5162289e-01  -3.0274690e-01  -1.6072001e-01  -1.3517386e-01   1.0756588e-01   1.2203742e-01  -2.5504711e-01  -6.5428373e-02  -2.1290986e-02   4.7331950e-02  -2.6868383e-01  -1.6484702e-01   2.6733820e-01   1.9114611e-01   1.0378927e-01   7.2751813e-02   1.9389570e-01   5.4304980e-02   2.0165499e-01   1.7843345e-01  -1.4598732e-02   1.6362360e-02   5.5838061e-01   4.8686623e-01   8.3596645e-02   9.0295491e-02   6.1661132e-02   5.2098883e-02   5.8554397e-01   4.8899344e-01   5.4076257e-01   6.0079322e-01   3.3043438e-01   2.7658995e-01   1.4388557e-02   7.9539667e-02  -1.9793184e-01  -3.2488832e-02  -1.9652273e-02  -1.1663012e-01  -4.9116217e-01  -2.8673503e-01  -2.7441561e-01  -1.8577071e-01   2.1407086e-01   1.5928754e-01   8.1976593e-02   1.8860228e-01   2.3275157e-01   2.0764093e-01   2.5121566e-01   2.2680642e-01   1.4874620e-01   2.3829047e-01   1.6849263e-01   1.9144036e-02   1.0124413e-01   5.5544739e-03   5.4235359e-02   1.6429268e-01  -7.2822630e-02  -6.4651380e-02  -1.2258469e-02   2.0579970e-01   2.3923420e-01   3.8033193e-01   4.8112255e-01   8.5088888e-02   1.1443102e-01   2.7950281e-02   3.7868540e-01   1.6741378e-01   6.9844235e-01   3.4691339e-01   1.0000000e+00   4.7520382e-01   2.9870635e-01   4.3592605e-01   2.6245084e-01   4.0783206e-01   1.8134692e-01  -8.2118989e-02   1.8192745e-01   3.3449226e-01   1.3924134e-01   1.9764686e-01   2.6897240e-01   5.6388284e-01   4.7346642e-01   4.5987572e-01   1.9510602e-01   4.0421667e-02
   2.5021612e-01   1.7556912e-01   2.8199462e-01   2.9370781e-01   4.6517625e-02   7.3416988e-02   1.9078702e-01   2.0604805e-01   1.4387810e-02   4.1726654e-02  -1.6722493e-02  -2.8952816e-01  -2.8409019e-02  -3.6989274e-01   1.2988063e-02   2.5754158e-02   2.0526549e-01  -2.3510529e-01   1.2396522e-01   1.5340643e-01   1.0240714e-01   3.9556148e-02   1.4255324e-01   1.7447806e-01  -1.0593964e-01  -1.5309545e-01  -5.6079553e-03  -7.3400103e-03   1.6784767e-01   1.2710153e-01  -8.8498709e-02  -2.3581291e-02   6.6181008e-02   1.2187119e-01  -3.9981912e-02  -6.6613496e-02   2.7283452e-03   1.7476142e-01   2.1630684e-01   4.2672465e-01   2.0246766e-01   3.2368619e-01   1.9371928e-01   2.5156760e-01  -4.8630451e-02  -6.0613833e-02   2.2852539e-01   2.7744042e-01  -9.4899218e-03  -7.2186198e-02   1.2628209e-01   2.3612101e-02   3.5003101e-01   4.4196924e-01   2.9733135e-01   5.7141367e-01   2.7579203e-01  -1.8033318e-01  -4.5041420e-02  -4.2440331e-02  -9.8595175e-02  -7.8552589e-02   3.2001742e-02  -2.2432905e-01  -2.0343878e-01  -3.7221903e-01  -1.6339315e-01  -2.0739495e-01   1.6279302e-01  -9.5310283e-02  -7.6838067e-02   5.2620736e-02   3.6361170e-01   2.9935760e-01   3.4314402e-01   3.6202725e-01   2.4220194e-01   2.3208057e-01   9.1364131e-02  -6.7923836e-02   2.4517340e-01  -1.3286435e-01   2.0356004e-01   4.2777069e-02   1.5685540e-01  -1.2303392e-02   1.2870059e-01   2.5608609e-02   2.4067590e-01   4.8716094e-01   1.2680921e-01   2.8642684e-01  -1.0408207e-01   3.0751697e-01   1.0986488e-01   2.9179065e-01   4.0764135e-01   7.5175298e-01   4.7520382e-01   1.0000000e+00   1.6480188e-01   3.9795087e-01   4.5493658e-02   3.0655978e-01  -2.0364820e-02  -2.4959427e-01   4.7861312e-02   2.4243776e-01   1.1433934e-01   2.0475886e-01   1.3550339e-01   4.1544126e-01   3.3509849e-01   3.8545267e-01   3.4838255e-02  -2.8913405e-01
   2.1980057e-01   2.8529243e-01   1.1233477e-01   3.9047547e-01  -1.5489809e-01  -2.2566429e-01   1.8147685e-01   4.3672160e-01  -6.4037495e-02  -8.6413795e-02   5.9455921e-02   2.0821998e-01   1.2105024e-01   4.5491749e-02  -3.7404335e-02  -8.4278915e-02   1.0713283e-01   2.5534083e-02   8.0608878e-02   1.1053822e-01  -1.1854184e-01  -2.1353036e-01  -1.2565524e-01  -3.8880839e-02  -4.8528163e-01  -3.8617211e-01  -3.9689823e-01  -3.6967003e-01   4.3699265e-02   5.1328447e-02  -1.9540835e-01   1.8610260e-02   7.6049623e-02   1.4008877e-01  -2.5342417e-01  -1.4724519e-02   7.5461708e-02  -1.6742361e-03   5.6931743e-02  -3.2867196e-02   2.7406251e-01  -2.9463452e-02  -2.7422078e-02  -1.2575825e-01  -7.1441632e-02   8.9379617e-02   2.2543690e-01   3.3345009e-01   1.5997516e-01   3.0243705e-01   5.3548167e-02   2.4938633e-01   3.2002989e-01   2.0948854e-01   2.6600230e-01   2.9152428e-01   1.5957906e-01   1.1249009e-01   1.0376075e-01   1.5811965e-01   4.0206931e-02   2.2086115e-01   1.5606393e-01   1.6704090e-01  -2.5505064e-01   1.6146271e-01  -1.8605476e-01  -9.5948972e-02   1.4507628e-01  -9.5648912e-02   1.8195549e-01   1.6774969e-01   1.4898995e-01   2.2128191e-01   9.7201628e-02   8.4897135e-02  -2.8931991e-02   2.2995471e-01  -3.6268628e-02  -2.9430567e-02   4.7289807e-02  -1.1788971e-02   1.8809002e-01  -1.1147459e-01  -8.9440515e-02  -1.6869727e-01  -7.8817269e-02  -1.3836478e-01   3.1149274e-01   2.8236071e-01   2.8486267e-01   5.1879176e-02   3.3972285e-01   2.3698659e-02  -4.9337636e-02  -8.0073116e-02   3.0945709e-01   1.6756212e-01   2.9870635e-01   1.6480188e-01   1.0000000e+00   4.6330137e-01   4.5547354e-01   1.0890167e-01   1.3986369e-02  -1.3603553e-01   3.9334786e-01   2.5600602e-01  -2.1918999e-01  -3.6763283e-02   2.9279436e-01   1.0961933e-01   1.1786526e-01  -9.1147863e-03  -1.2571939e-01  -2.3261221e-01
   1.5381523e-01   1.4731137e-01   1.4348460e-01   4.5963391e-01  -1.5995067e-01  -2.2636106e-01   7.8910214e-02   3.7917134e-01  -1.1728312e-01  -1.1388590e-01  -1.4416953e-01  -5.5998772e-02  -1.6165539e-01  -1.9206629e-01  -2.2681201e-01  -7.1755524e-02   5.5515474e-02  -1.5472786e-01   1.4205772e-01   2.4855559e-01  -1.5560867e-01  -1.8888198e-01  -2.4544939e-01  -9.2817146e-02  -4.2730019e-01  -3.6619638e-01  -4.2987355e-01  -3.7858626e-01   6.4129088e-02   1.6419785e-01  -3.0521310e-01  -5.8373045e-02   5.9446838e-02   1.0954098e-01  -2.5279828e-01  -1.1320807e-02   1.1804421e-01   1.9096440e-01   8.6415483e-02   1.3239633e-01   1.3373087e-01   1.9739237e-01   1.9848391e-01  -3.9499373e-02  -3.3714773e-02   1.3313112e-01   3.1233305e-01   4.8031199e-01   2.1724855e-01   2.4533898e-01   1.6500907e-01   1.8319717e-01   4.1985993e-01   3.8095395e-01   3.2038774e-01   3.8321266e-01   9.9655782e-02  -1.2018539e-01   6.0290786e-02   4.2545702e-02  -1.5558987e-01  -3.7199048e-02   5.7504662e-03  -1.3896662e-01  -3.8303419e-01  -7.3568408e-02  -1.6271998e-01  -4.2751040e-02   2.3474888e-01   9.9374292e-03   5.2237056e-02   1.7189567e-01   1.9680705e-01   2.7425398e-01   2.2284423e-01   2.6794041e-01   6.1093418e-02   1.9283764e-01  -1.4757581e-01  -1.2908899e-01   5.3770989e-02  -1.4178165e-01   8.8435570e-02   3.7078543e-02  -1.3516267e-01  -8.7963070e-02  -3.7252601e-02  -1.0696642e-03   1.6213528e-01   2.8496799e-01   3.2940421e-01   1.6635048e-01   1.5393196e-01   2.1806073e-01   2.3281491e-01   5.8452152e-02   4.2019901e-01   2.5888521e-01   4.3592605e-01   3.9795087e-01   4.6330137e-01   1.0000000e+00   5.5861884e-02   3.3854016e-01  -1.1235707e-01  -1.9311198e-01   2.4514397e-01   4.1366059e-01   9.6112824e-02   2.8224956e-01   3.4378750e-01   2.8271906e-01   3.7879261e-01   1.8206270e-01  -8.0616505e-02  -9.0710950e-02
   3.2027792e-02   1.7637703e-01  -6.2416611e-02   2.2682107e-02  -3.1307285e-01  -2.9472409e-01   7.3477414e-02   2.4389173e-01  -8.7666362e-02  -2.1006759e-01   5.9061743e-02   1.3749752e-01   6.7627450e-02   2.4583396e-02  -5.5938056e-02  -1.9596765e-01  -3.2111669e-02  -4.9797823e-02  -1.1453715e-01  -7.9078190e-02  -2.9039023e-01  -3.5482729e-01  -2.9904086e-02  -9.8144772e-02  -3.1941967e-01  -2.4332792e-01  -3.0326390e-01  -3.1889312e-01  -1.3531525e-01  -1.7584459e-01  -1.7420837e-01   2.0909285e-02  -1.4437641e-01   9.3440833e-03  -2.5571299e-01  -2.0994729e-01   5.0796818e-02  -1.2735090e-01   2.7097101e-02  -1.3460489e-01   3.8334036e-02  -2.7845259e-01  -2.6403920e-01  -1.3480943e-01  -1.6974239e-01  -1.3285505e-01  -2.1647672e-03  -7.4844062e-02   8.8511233e-02   8.1776079e-02  -2.4279199e-01  -6.1888630e-02   1.4068466e-01   7.8644350e-02   2.0562641e-01   9.0720832e-02  -1.0834333e-02   2.3720028e-01   2.5772208e-02   4.5759949e-03   6.3494547e-02   2.0384022e-01   8.6491958e-02   1.1626783e-01  -1.7499888e-01   8.4648268e-02  -2.2605672e-01  -1.6895774e-01   9.1972156e-02   1.5326411e-01   8.1040158e-03   7.1454447e-02  -1.4402949e-01  -7.4589353e-02  -1.5904614e-01  -2.1347843e-01  -2.0211836e-01  -5.0592017e-02  -1.7571694e-01  -3.0096115e-01  -1.6447990e-01  -1.1180565e-01  -2.7468692e-02   3.8038681e-02  -1.0075806e-01  -5.5688570e-02   3.8415246e-02   1.5325662e-01   3.2315244e-01   1.4019195e-01   3.7499849e-01   3.5412700e-02   5.0396142e-01   1.8022112e-01   1.3996666e-02  -8.0862558e-02   2.4581658e-01  -3.7239876e-02   2.6245084e-01   4.5493658e-02   4.5547354e-01   5.5861884e-02   1.0000000e+00   1.7933964e-01   3.9394439e-01   1.1984527e-01   3.0064016e-01  -3.8351364e-02  -1.9836818e-03   9.3593572e-02   2.9550885e-01   1.2440423e-01   8.4721458e-02   3.3335861e-01   3.8617402e-01  -3.4729041e-02
   3.3277311e-02   5.2223241e-02   8.3940850e-02   2.7857050e-01   1.5988345e-01   3.2030751e-01  -1.1420320e-01   1.3366912e-01   1.1119001e-01   2.4778917e-01  -2.6646784e-01  -2.3996655e-01  -2.4384235e-01  -1.7500348e-01   8.1438638e-02   1.1321391e-01  -1.5363689e-01  -2.2919168e-01  -6.1592146e-02  -2.0202188e-02   2.5415939e-01   2.0694290e-01  -1.4909762e-01  -4.9724478e-02  -9.3395624e-02  -2.5881453e-02   1.1225640e-01   1.5093310e-01  -1.7168034e-01  -1.7679466e-01  -1.5435637e-01  -3.4327511e-03  -2.4361480e-01  -1.8272979e-01  -9.9270470e-02   7.6583263e-02   3.4884616e-01   3.0797678e-01   1.5544326e-01   1.9030257e-01   1.0052396e-01   2.5529449e-02   2.1125975e-01   1.1602070e-01   6.2439767e-02   1.3943388e-01   4.6968227e-01   3.4232549e-01   8.7255325e-02   1.2912436e-01   1.5107424e-01   1.0111275e-01   4.7033873e-01   3.0631257e-01   3.3894428e-01   3.8715530e-01  -3.6563862e-02   1.4822109e-01  -2.2872362e-03   2.5252249e-02  -2.1060723e-01  -4.8514935e-02  -1.7642941e-01  -2.4832347e-01  -2.2696102e-01  -7.8937259e-02  -3.6385796e-02   8.1395587e-02   1.3666819e-01   1.5866843e-01   2.2836200e-01   3.2416988e-01  -1.0856264e-01  -1.2928448e-01   6.2003766e-03   3.6304140e-02   9.0881639e-02   5.2448300e-02  -5.2531735e-02  -1.5332256e-01  -1.0724003e-03  -2.2191663e-01  -5.8609499e-02  -1.7169015e-01   8.1818060e-02  -1.0289638e-01   5.6258038e-02  -1.0902680e-01   2.2057517e-01   1.7814184e-01   3.6907221e-01   2.4938614e-01   8.4504209e-02   1.7412403e-01   3.1512088e-01   2.4130426e-01   3.7684062e-01   2.2603357e-01   4.0783206e-01   3.0655978e-01   1.0890167e-01   3.3854016e-01   1.7933964e-01   1.0000000e+00   4.2130541e-01   2.8601263e-01   1.4159352e-01   3.6552212e-01   2.7614899e-01   3.1531258e-01   1.8016367e-01   3.4025179e-01   3.4572435e-01   3.6896166e-01   3.4957986e-01   2.0706061e-01
  -9.2251185e-02   1.6420773e-01   1.1652518e-01   1.1552724e-02  -1.0656873e-02   3.8170874e-02   1.5885515e-01   4.0373050e-02   6.0399084e-02   3.8823333e-02  -3.2238347e-01   2.7271648e-02  -1.5961789e-01  -2.1012438e-02   8.2560944e-02  -5.3635752e-02  -2.6653448e-01  -1.6722008e-01  -7.1850146e-02  -1.4735767e-01   8.6348268e-02   4.3263842e-03   6.8051603e-02   1.1600599e-01   1.0899863e-01   2.2850190e-01   1.6549426e-01   1.1052090e-01  -2.9118539e-01  -3.0619599e-01   1.2493856e-01   1.9824725e-01  -3.2115854e-02   2.6461940e-02   1.4984762e-01   1.9345957e-01   1.9698775e-01   1.0980471e-03   1.1143276e-01  -6.9937914e-02   4.6871164e-02  -1.9304223e-01  -2.0493133e-02  -6.3899839e-02   8.8194731e-02   8.9612681e-02   4.4244039e-02  -9.6781258e-02  -1.1028030e-01   3.8690908e-02  -3.5664127e-01  -8.5339758e-02   1.5202592e-01   1.4800881e-01   1.8477530e-01   1.0749347e-01  -1.3591727e-01   2.6870371e-01   1.4691191e-01   4.6999326e-02  -7.7608677e-02   8.2936796e-03  -3.2030178e-01  -9.6004576e-02   1.7398819e-01   1.6621245e-01   2.5716076e-01   3.3306349e-01   3.8226301e-02   2.0931682e-01   2.7537488e-01   2.9895628e-01  -3.4350009e-01  -3.0601355e-01  -3.1596678e-01  -3.6512587e-01  -2.1830650e-01  -1.0144507e-01  -1.1452093e-01  -2.4093880e-01  -1.8838816e-01  -1.9385574e-01  -1.0041736e-01  -1.1402431e-01   8.0424590e-02   5.8521717e-02  -1.3131954e-02   7.1763417e-02   1.9173399e-01   1.2825739e-01   3.8190177e-01   2.7697479e-01   4.4480056e-01   3.6885249e-01   2.1348466e-01   1.2299822e-01   1.5575836e-01  -2.6959757e-02   1.8134692e-01  -2.0364820e-02   1.3986369e-02  -1.1235707e-01   3.9394439e-01   4.2130541e-01   1.0000000e+00   6.7609862e-01   1.9622191e-01   8.1094754e-02   1.0785735e-01   2.7422570e-02   2.8384130e-01   1.4595336e-01   2.0223843e-01   2.7853817e-01   6.4931624e-01   3.1117260e-01
  -3.5903471e-01  -4.5155055e-02  -4.1222649e-02  -1.4419414e-01   7.6414371e-02   1.4568142e-01  -4.6020089e-02  -2.1684955e-01   1.5324512e-01   1.1485819e-01  -4.3726753e-01  -8.1796096e-02  -2.0489757e-01  -7.0892375e-02   1.0004243e-01  -4.7703411e-02  -4.8315285e-01  -2.4800896e-01  -2.1968615e-02  -2.1618363e-01   1.4895800e-01   8.5265491e-02   6.8213341e-03   9.6208582e-03   2.6537929e-01   3.2811400e-01   2.8826757e-01   2.5443869e-01  -4.4018615e-01  -4.9492661e-01   1.6162782e-01   9.0424146e-02  -1.3994541e-01  -1.8876609e-01   3.4890399e-01   3.5366981e-01   2.0367739e-01  -3.6461124e-02  -8.4840245e-02  -1.2913812e-01  -2.8566491e-02  -2.0805421e-01   7.0940821e-02  -4.9119594e-02   1.6099416e-01   1.9287581e-01  -2.4142412e-03  -1.0395162e-01   3.0463437e-02   5.0033033e-02  -2.1436192e-01  -6.5484820e-02   7.1633407e-02   2.9670740e-02  -1.1455728e-01  -1.0618928e-01  -4.1987803e-01   2.8363693e-01   1.7978712e-01   7.6054202e-02  -1.1772498e-01  -9.3288842e-03  -4.9882345e-01  -1.2688622e-01   3.4487884e-01   2.9192002e-01   4.4706386e-01   5.0469553e-01   1.9664124e-02   2.9440099e-01   3.0252629e-01   3.0434281e-01  -5.2896356e-01  -4.6417944e-01  -4.6236045e-01  -4.4218167e-01  -1.4475846e-01  -1.3147674e-01  -1.7325872e-01  -2.7343077e-01  -2.3381483e-01  -2.1776295e-01  -1.5991740e-01  -1.9817384e-01   1.1756787e-01   5.2698481e-02  -1.3673431e-01  -9.1479892e-02  -1.3560370e-01  -1.6193742e-01   2.9087438e-01   3.3205217e-01   3.4541546e-01   2.9015210e-01   2.3120559e-01   8.9026670e-02  -1.5783141e-02  -2.4031208e-01  -8.2118989e-02  -2.4959427e-01  -1.3603553e-01  -1.9311198e-01   1.1984527e-01   2.8601263e-01   6.7609862e-01   1.0000000e+00   1.6104612e-01   8.2826494e-02   1.8778298e-01   6.8053294e-02   1.3322737e-01  -2.6172679e-02   1.6714304e-03   9.5851904e-02   5.8434289e-01   5.3214965e-01
  -3.4888466e-01  -1.1014766e-01  -1.1887090e-02   1.1305611e-01  -2.0027081e-01  -1.8525897e-01  -7.9633627e-02   2.1631654e-02  -8.1892687e-02  -1.8627265e-01  -2.4179376e-01  -1.8018634e-01  -2.7870400e-01  -2.6044014e-01  -2.9340175e-01  -4.0144636e-01  -1.8704806e-01  -1.8102219e-01  -1.7500301e-01  -1.5796553e-01  -2.3204277e-01  -2.3708716e-01  -1.3757515e-01  -1.8827081e-02  -1.2230080e-01  -4.6178395e-02  -3.1787296e-01  -3.2339486e-01  -2.2354235e-01  -2.5944351e-01  -1.6612432e-01  -1.4558565e-02  -1.0288367e-01  -1.6040344e-01  -1.5183507e-02   1.8412653e-01   2.6652746e-01   1.7356558e-01   7.5944944e-02  -2.1314377e-03   1.1278816e-01  -1.4332156e-01   2.4815673e-01   2.8145160e-02   4.1504500e-01   3.9888149e-01   2.9971505e-01   3.6749642e-01   2.5525206e-01   3.7196554e-01  -1.4200160e-01   1.4067735e-01   1.8109049e-01   1.9708441e-01   8.2728765e-02   8.9169202e-02  -3.6697266e-01   9.3634337e-02   4.0022592e-02   2.8256306e-02  -1.3778968e-01  -2.5731207e-03  -1.4815061e-01  -2.0244229e-01  -7.3176845e-03   8.5779520e-02   2.9883941e-01   2.8315400e-01  -1.1770477e-01   6.0580455e-02   1.6673675e-01   1.2390568e-01  -2.9192714e-01  -3.5765872e-01  -2.7259584e-01  -3.1460179e-01  -4.9959611e-02  -4.2677859e-02  -3.1631577e-01  -3.8653829e-01  -2.1817963e-01  -2.0192084e-01  -1.7841445e-01  -1.6697743e-01  -1.2454021e-01   2.9734631e-03  -1.9666328e-01  -1.1100963e-01  -3.8542944e-02   4.0563326e-02   4.6316230e-01   3.9629587e-01   3.6192434e-01   1.6196207e-01   7.5269845e-02  -9.3288572e-02   2.4452483e-01  -2.3441160e-02   1.8192745e-01   4.7861312e-02   3.9334786e-01   2.4514397e-01   3.0064016e-01   1.4159352e-01   1.9622191e-01   1.6104612e-01   1.0000000e+00   1.6578520e-01   2.6461943e-01  -6.9138573e-03   4.2408573e-01  -2.4242938e-02   1.1929537e-01   4.4694139e-02   1.6184375e-01   3.8522189e-01
   7.4441405e-02   2.3446344e-02   2.0075989e-01   3.2120817e-01   1.6042514e-01   1.3307846e-01   1.1397736e-01   4.5686322e-02   3.4121093e-02   1.2237314e-01  -6.2586025e-02  -1.2224013e-01   4.0414336e-02  -2.0173110e-02   6.5647747e-02   5.1354508e-02  -1.7972580e-01  -1.1255975e-01   8.7246732e-02  -4.8934093e-02   9.7676594e-02   4.6724858e-02  -1.9303774e-01  -1.1176982e-01  -1.7694547e-01  -2.8379800e-02   7.7652695e-02   1.0497162e-01  -9.5780636e-02  -2.0274573e-01  -6.3189035e-02   1.4639839e-02  -1.1111928e-01  -1.3290467e-01   1.1454425e-01   3.1201792e-01   2.8471403e-01   2.7852073e-01  -9.6478441e-03   9.3717113e-02   5.8395117e-02   4.2824087e-02   1.9226819e-01   1.5924408e-02   2.6174969e-02   3.8892517e-02   2.7343225e-01   2.8511815e-01   5.4326164e-02  -2.5278157e-03   1.0072582e-01  -2.6872632e-02   2.2793009e-01   2.1434706e-01   1.3037668e-01   2.3170419e-01  -1.1089532e-01   2.4902150e-01   2.2207406e-01   1.9408604e-01  -3.1272493e-02   8.9092522e-02  -2.5732187e-01  -7.6793613e-03  -1.1874071e-02   1.4564916e-01   1.5452274e-01   1.6088421e-01   8.3708333e-03  -9.2903524e-02   2.7076162e-01   2.5293732e-01  -6.6653428e-02  -6.4602364e-02   2.4421924e-02   1.0490950e-02   1.9623503e-01   2.0833989e-01  -1.5492275e-01  -1.6342787e-01  -1.9759745e-01  -1.9429157e-01  -1.0551440e-02  -1.6277209e-01   6.0102281e-02  -1.6708385e-01   2.2264921e-02  -1.1875722e-01   2.9801361e-02   3.5574427e-02   3.1057681e-01   3.2404464e-01  -9.8222503e-02   7.6219852e-02   4.0518445e-01   3.2688402e-01   4.2030602e-01   1.9735572e-01   3.3449226e-01   2.4243776e-01   2.5600602e-01   4.1366059e-01  -3.8351364e-02   3.6552212e-01   8.1094754e-02   8.2826494e-02   1.6578520e-01   1.0000000e+00   2.7445074e-01   3.4012938e-01   1.7207191e-01   1.6188696e-01   1.6460974e-01  -5.0822787e-02  -1.0610529e-01   1.1034548e-01
  -3.2064577e-01  -2.5474864e-01  -1.6400829e-01  -1.4813955e-01   1.1369765e-01   1.8502121e-01  -2.8051285e-01  -2.8012985e-01   1.7500445e-01   1.1431815e-01  -2.4956227e-01  -3.2979038e-01  -2.7879093e-01  -2.7014207e-01  -4.9248013e-02   4.3771820e-02  -3.3705973e-01  -2.0654297e-01  -3.0521224e-01  -2.9153979e-01   6.0424085e-03  -2.8590186e-02  -1.8047511e-01  -2.3189374e-01  -1.7526490e-02   1.0941670e-02   6.2946107e-03   2.9184301e-02  -2.4198041e-01  -3.1769448e-01  -2.5558154e-01  -2.4874511e-01  -3.8167946e-01  -4.4363000e-01   2.2918834e-02  -5.2479018e-02   2.2222076e-01   1.0922656e-01  -1.3909441e-02  -2.7986500e-02  -9.9210351e-02  -8.8476306e-02   1.8993552e-01   1.2232342e-01   2.1191703e-01  -2.5915442e-03   4.2056731e-02   1.9732548e-02   1.9455558e-01   9.4636474e-03   7.6416797e-03  -3.2750739e-02   9.6847867e-02   1.4429229e-01   5.6553516e-02  -3.2628915e-02  -2.9704457e-01   1.6688853e-01   1.1919812e-01   1.1283120e-02  -1.2373502e-01  -5.6955342e-02  -2.1692983e-01  -2.2087293e-01   7.3478133e-02   3.4763927e-02   1.9015409e-01   9.7063327e-02  -3.3646621e-02   2.4523414e-01   6.4961432e-02   4.0847526e-02  -3.0488447e-01  -3.9647943e-01  -2.5145763e-01  -1.2634174e-01  -1.2313321e-01  -3.5638667e-01  -1.8259569e-01  -3.4751392e-01  -2.6887321e-01  -2.3591947e-01  -5.0324675e-01  -1.4486936e-01  -7.5611540e-02  -6.3495334e-02  -1.8113692e-01  -7.3652970e-02  -1.2820003e-01  -1.2990028e-01   2.2185595e-01   3.3830071e-01   3.7969705e-02   1.4172362e-01   6.4383014e-01   4.9803181e-01   3.1246876e-01   4.2244923e-02   1.3924134e-01   1.1433934e-01  -2.1918999e-01   9.6112824e-02  -1.9836818e-03   2.7614899e-01   1.0785735e-01   1.8778298e-01   2.6461943e-01   2.7445074e-01   1.0000000e+00   5.6724401e-01   5.4716814e-03   1.5757370e-01   4.8938403e-02   9.0763197e-02   1.4447595e-01   4.7367802e-01
  -1.1080035e-01  -1.2027962e-01  -3.3634488e-02  -2.8804450e-02  -7.3917223e-02   4.2305019e-02  -2.1535942e-01  -8.2100700e-02   3.2238619e-02   1.0493460e-01  -1.4011240e-01  -2.5249519e-01  -9.3472233e-03  -2.4731595e-01  -7.8556311e-02  -6.5472248e-02  -1.2937898e-01  -1.2603174e-01  -1.2504785e-01  -7.6898896e-02  -1.0047712e-02  -9.1077509e-02  -1.7771683e-01  -2.3407343e-01  -8.6344835e-02  -9.6899900e-02  -1.0315868e-01  -5.6075665e-02  -1.3215451e-01  -1.3311742e-01  -1.9158185e-01  -1.6909753e-01  -2.9226864e-01  -2.5450727e-01   2.3412966e-02   5.5318478e-02   1.0003247e-01   1.2768220e-01  -6.3534093e-02   2.1313697e-02  -1.2478661e-01   2.4837297e-02   1.0268300e-01   1.4633360e-01  -1.4041836e-01  -1.6042052e-01   3.5333090e-02   1.5398038e-01   1.2401286e-01  -1.0098758e-01   2.1240169e-01  -5.4978230e-02   8.0556395e-02   7.2448255e-02  -3.4964612e-02   3.7290534e-02  -1.2218202e-01   8.3065200e-02   1.2329073e-01   1.8465445e-03  -9.9552682e-02   1.1534172e-02  -1.5235444e-01  -1.1481286e-01  -1.3763091e-02  -1.3098709e-02   4.3276042e-02   1.0857825e-02   4.8858412e-02   2.1123737e-02  -1.0659517e-02   9.8459391e-02  -6.6167409e-02   8.1404955e-03   8.6265944e-03   1.0010646e-01  -3.9531976e-02  -9.5450840e-02   1.9034535e-02  -9.5076636e-02  -2.6519273e-03  -1.1826348e-01  -3.0167212e-01  -6.6514517e-02   1.2392637e-01  -7.6578958e-02  -1.5196713e-01  -2.7880221e-02   1.0553965e-02  -1.3146313e-01   1.4557541e-01   2.0677909e-01  -6.6672079e-02   2.2314359e-02   6.3967719e-01   6.9596215e-01   4.8050821e-01   3.0356219e-01   1.9764686e-01   2.0475886e-01  -3.6763283e-02   2.8224956e-01   9.3593572e-02   3.1531258e-01   2.7422570e-02   6.8053294e-02  -6.9138573e-03   3.4012938e-01   5.6724401e-01   1.0000000e+00   2.6117853e-01   4.4267766e-01   1.2510694e-01   2.1628279e-01   5.5476872e-02   7.7815698e-02
  -1.6644737e-01   3.1857094e-02   2.0042488e-01   1.9992182e-01  -3.7227009e-01  -2.4025967e-01   6.4998421e-02   1.7649315e-01  -1.7927624e-01  -1.0900930e-01  -2.8955445e-01  -2.4772383e-01  -1.4777603e-01  -3.9904201e-01  -2.9225826e-01  -3.5716066e-01   9.3131358e-02  -2.2737990e-01   3.5565301e-02   5.4983453e-02  -3.1368265e-01  -3.6018172e-01   1.2617373e-03   1.2196004e-01  -3.0379556e-01  -1.8754668e-01  -4.4554272e-01  -4.5586061e-01  -9.9609282e-02  -3.1276317e-02  -4.2784291e-02   6.0845237e-02  -1.0914471e-02   3.4192056e-02   1.5167246e-01   3.6176766e-01   2.6287095e-01   1.8411486e-01   6.7847412e-02   6.1522448e-02  -1.6426246e-02   2.8481702e-03   2.1616544e-01  -2.1880994e-02   1.0751755e-01   1.7545309e-01   2.2830709e-01   5.0251272e-01   4.8098063e-02   9.6704432e-02  -1.3246272e-01  -8.0139536e-02   2.0263414e-01   3.5555430e-01   1.3456491e-01   2.3852001e-01  -1.0353142e-01  -4.6922514e-02  -1.1977221e-01  -1.6822136e-01  -3.7033011e-01  -2.6158025e-01  -2.7852574e-01  -3.3104697e-01  -4.8790629e-02  -1.7597206e-01   1.6385812e-01   1.9308088e-01   1.0243156e-01   2.1626516e-02   2.6658486e-01   3.1759776e-01  -6.2287596e-02   3.3733403e-02   2.4682743e-02  -8.4192948e-02   1.6996317e-01   3.0901637e-01  -1.0214929e-03  -6.5570950e-02  -1.5494012e-02  -1.6678743e-01  -7.3797042e-02  -2.4997912e-02   3.7737025e-02   1.3810215e-01  -1.5750956e-01   1.1043926e-01   5.5701557e-02   1.9494433e-01   4.2353316e-01   3.0700831e-01   2.5699746e-01   1.8905301e-01   1.3836559e-01   1.5472016e-01   5.3808290e-01   2.2764197e-01   2.6897240e-01   1.3550339e-01   2.9279436e-01   3.4378750e-01   2.9550885e-01   1.8016367e-01   2.8384130e-01   1.3322737e-01   4.2408573e-01   1.7207191e-01   5.4716814e-03   2.6117853e-01   1.0000000e+00   2.9547479e-01   7.2020186e-02   2.1908346e-01   2.1447241e-01   1.2665132e-01
   3.1833153e-03  -7.1502055e-03   3.9763798e-02   2.8065763e-01   2.0645273e-01   2.3910987e-01  -9.7590308e-02   1.2898316e-01   1.8543401e-01   3.3846881e-01  -1.3537673e-01  -2.9438225e-01  -1.3157467e-01  -2.9044934e-01   1.2054213e-01   1.3530890e-01  -4.8256015e-02  -2.8292446e-01  -7.4893440e-02   8.9710220e-04   2.1294988e-01   1.4677659e-01  -8.6247622e-02   3.9220765e-02  -5.8544212e-02  -6.2562493e-02   5.3958900e-03   1.8822153e-02  -3.2050270e-02  -4.4242080e-02  -2.9680473e-02   6.5429568e-03  -2.7559335e-01  -1.6239846e-01  -4.6561568e-02   9.5203108e-03   2.8594760e-01   2.0016225e-01   8.4571460e-02   1.4033321e-01   1.3090422e-03  -4.3134489e-02   3.9909376e-01   4.0989670e-01   1.1343944e-01   8.4187561e-02   5.0001759e-01   4.3916772e-01   1.7477827e-01   1.7738137e-01   2.7430498e-01   2.6712880e-01   4.9929034e-01   4.2851514e-01   2.7810880e-01   4.0446604e-01   1.0533828e-01   7.2510381e-03  -8.5792379e-02  -6.1232536e-02  -2.4162250e-01  -1.2566875e-01  -1.4794246e-01  -2.0881791e-01  -1.3811870e-01  -8.0437513e-02  -1.6983269e-01  -1.0737828e-01   9.0895044e-02  -1.0614442e-01   2.1624699e-01   2.7065555e-01   7.3222750e-02   7.1022216e-02   1.9895006e-01   1.3152712e-01   1.6744198e-01   2.1505171e-01   1.4721168e-01   3.9118042e-02   1.0298023e-01  -7.1526083e-02  -8.7131731e-03  -6.2425709e-02   2.1910670e-01   1.1792755e-01  -8.1502569e-02   3.9410046e-02   2.7016666e-01   3.6259477e-01   3.9922952e-01   2.5278558e-01   1.9910112e-01   2.2783722e-01   3.4732294e-01   3.5462122e-01   6.1996889e-01   3.8810325e-01   5.6388284e-01   4.1544126e-01   1.0961933e-01   2.8271906e-01   1.2440423e-01   3.4025179e-01   1.4595336e-01  -2.6172679e-02  -2.4242938e-02   1.6188696e-01   1.5757370e-01   4.4267766e-01   2.9547479e-01   1.0000000e+00   3.6186091e-01   3.4905572e-01   1.2950469e-01  -2.8186155e-02
   1.6659235e-01   1.3461941e-01   3.8118330e-02   1.7623004e-01  -4.1092607e-02  -2.7639593e-02   2.2578186e-02   1.8466464e-01  -1.2357926e-01  -1.3768324e-03  -1.6924631e-01   3.7932781e-03  -2.3924061e-01  -3.4748217e-02  -2.0037223e-01  -5.2185105e-02  -4.2351265e-02  -3.6671154e-02   2.9884020e-02   2.2892511e-01   8.4610353e-02   7.2736229e-02  -2.8349912e-01  -2.2622455e-01  -1.9007994e-01  -1.4936631e-02  -4.1384819e-02   4.7766468e-02  -6.2047030e-02   4.0189065e-02  -2.4215167e-01  -1.8188920e-02   7.7384225e-02   1.1042839e-01  -2.4528993e-01  -9.9990377e-02   2.4998273e-01   2.1345767e-01   1.4724700e-01   2.8273786e-02   1.6788021e-01   7.1278463e-02   1.0409502e-01   1.3267826e-02  -1.1195820e-01  -9.7342642e-03   3.1241366e-01   2.7853950e-01  -1.2745681e-01   8.2206022e-02  -8.9363873e-02  -4.4871389e-02   4.3880035e-01   3.5242364e-01   3.0236524e-01   3.7347401e-01   9.7681446e-02   1.7208860e-01   6.4506402e-02   5.9623564e-02   3.7729540e-03   3.1649081e-02  -8.0160429e-02  -6.3497982e-02  -2.8657878e-01  -7.4272055e-02  -1.5755034e-01  -1.1499732e-02   2.8090680e-01   2.1219596e-01   2.3224887e-02   2.3333928e-01   5.1912072e-02   5.9673920e-02   7.8933232e-02   1.2047187e-01  -1.8072372e-01   2.7280253e-02  -4.4277829e-02  -1.2926230e-01   2.6394425e-02   1.9034034e-03   2.9383381e-02   1.2466161e-01  -2.5992234e-02  -9.7050806e-02  -7.9376076e-03   7.5673002e-02   2.1856880e-01   2.4994891e-01   4.2154413e-01   1.5417900e-01   1.9884000e-01   6.8126293e-02   2.4083756e-01   3.6856554e-02   2.8639678e-01   1.7721181e-01   4.7346642e-01   3.3509849e-01   1.1786526e-01   3.7879261e-01   8.4721458e-02   3.4572435e-01   2.0223843e-01   1.6714304e-03   1.1929537e-01   1.6460974e-01   4.8938403e-02   1.2510694e-01   7.2020186e-02   3.6186091e-01   1.0000000e+00   5.0860632e-01   2.7932401e-01   1.4527883e-01
   1.2503216e-01   2.9411987e-01  -3.5494502e-02  -7.7646562e-02  -1.9634114e-01  -1.3510203e-01  -2.8801357e-02   4.2699834e-03  -1.9424859e-01  -1.7793277e-01  -2.4856983e-01  -1.5399215e-01  -3.0233594e-01  -2.9027389e-01  -3.4820656e-01  -2.0455250e-01   7.7107230e-02  -3.3751591e-02   1.1267347e-02   2.5235319e-01  -1.3615915e-01  -1.8167403e-01  -1.2929829e-01  -1.4069967e-01  -1.3353561e-01  -1.3114939e-01  -1.3176715e-01  -1.1896467e-01  -1.9518677e-02  -2.6272806e-03  -1.8667186e-01  -9.1612391e-02   3.2716497e-02   1.0229159e-01  -1.2215587e-01  -1.4242186e-01   1.0673979e-01   4.0780355e-02   1.5162772e-01   7.7492829e-03   1.5087735e-01   4.7596724e-02  -6.1857772e-02  -6.0627078e-02  -1.6851222e-01  -1.6566604e-01   2.1719331e-01   8.4833078e-02  -1.0053751e-01  -1.3779698e-01  -2.7052806e-01  -2.8241139e-01   3.1455573e-01   3.0422146e-01   2.1052858e-01   2.8116564e-01   2.1438195e-01   2.1707605e-01   2.8400755e-02  -2.1105274e-02  -1.5996250e-01  -1.3093232e-01  -9.4079058e-02  -1.3209061e-01  -2.8550526e-01  -3.5763043e-01  -2.4557824e-01  -1.4984986e-01   3.4918238e-01   3.9885745e-01  -2.2972366e-01  -1.3689678e-02  -6.4616527e-03   5.7846671e-02   4.8874246e-02   1.0668485e-02  -2.0345429e-01  -6.3829739e-02   1.9271743e-02  -1.3360494e-01   1.2745481e-02  -6.5064970e-02   8.3830155e-02   1.5955477e-01  -1.0901108e-01  -3.1906809e-02   2.4126427e-01   2.4226004e-01   1.2942325e-01   2.1117754e-01   2.1887754e-01   6.6957679e-02   2.1624539e-01   1.8926105e-01   2.0774199e-01   1.6366922e-01   3.5418243e-01   2.5103195e-01   4.5987572e-01   3.8545267e-01  -9.1147863e-03   1.8206270e-01   3.3335861e-01   3.6896166e-01   2.7853817e-01   9.5851904e-02   4.4694139e-02  -5.0822787e-02   9.0763197e-02   2.1628279e-01   2.1908346e-01   3.4905572e-01   5.0860632e-01   1.0000000e+00   5.7552844e-01   1.2746941e-01
  -2.6607265e-01   6.9390094e-02   4.0291137e-02  -9.7245522e-02  -9.4076071e-02  -7.9128067e-02   6.0479917e-02  -2.6604034e-02  -9.0382598e-03  -5.7711960e-02  -3.8181343e-01  -1.2799208e-01  -2.6254102e-01  -1.6590224e-01  -6.1349744e-02  -1.3472078e-01  -3.4323342e-01  -2.4432925e-01  -9.6832575e-02  -4.5424106e-02  -1.6371960e-03  -5.0860905e-02   8.7897709e-02   3.9672355e-02   1.1461987e-01   1.6948431e-01   8.1780733e-02   4.9532987e-02  -3.0058034e-01  -3.6563868e-01   9.5716450e-02   1.3034434e-01  -7.0168475e-02  -7.2595183e-03   9.6085867e-02   2.4509537e-02   1.8091143e-01  -9.3991445e-02   9.4295415e-02  -1.0493670e-01  -5.4445273e-04  -1.8042243e-01  -2.0623856e-02  -6.9620384e-02   3.3456789e-03  -1.0182918e-02   5.2156210e-02  -5.9455791e-02  -1.0950807e-01  -5.7722125e-02  -4.5136221e-01  -2.6800004e-01   2.3748302e-01   2.1516282e-01   1.1620963e-01   8.9768682e-02  -2.4068551e-01   2.3891249e-01  -1.6223693e-02  -1.5801584e-01  -2.7370796e-01  -1.9717264e-01  -3.7551391e-01  -1.8762750e-01   1.4464176e-01  -6.0256259e-02   1.1749087e-01   1.4591808e-01   1.0279156e-01   4.0163032e-01   6.7538062e-02   1.5822925e-01  -3.8836910e-01  -2.7555040e-01  -3.3163964e-01  -2.8517835e-01  -3.6394019e-01  -2.3625905e-01  -2.2706808e-01  -3.4822649e-01  -2.8734011e-01  -2.9022968e-01  -1.1263950e-01  -1.0200719e-01   5.3804675e-02  -7.0854610e-03   3.5849158e-02   4.3143167e-02   9.8589183e-02   6.0327970e-02   3.6904125e-01   2.6629023e-01   3.9569015e-01   4.4068355e-01   1.1951002e-01   5.5880697e-03   1.1621325e-01  -7.0705709e-02   1.9510602e-01   3.4838255e-02  -1.2571939e-01  -8.0616505e-02   3.8617402e-01   3.4957986e-01   6.4931624e-01   5.8434289e-01   1.6184375e-01  -1.0610529e-01   1.4447595e-01   5.5476872e-02   2.1447241e-01   1.2950469e-01   2.7932401e-01   5.7552844e-01   1.0000000e+00   4.4436364e-01
  -6.0737152e-01  -2.9947194e-01  -3.4165878e-01  -2.7040842e-01   9.7609780e-02   1.0863543e-01  -4.0691957e-01  -4.3754977e-01   1.8421432e-01   1.1511940e-01  -4.7206208e-01  -2.8353203e-01  -5.2688545e-01  -2.9003616e-01  -1.9292923e-01  -1.8128108e-01  -4.0122920e-01  -2.0867260e-01  -2.2592128e-01  -2.0834711e-01  -7.9806296e-02  -5.0626050e-03  -3.8879462e-01  -3.6643675e-01   4.2110291e-02   4.3795807e-02  -3.6742501e-02   4.2923176e-03  -3.4294898e-01  -3.5170853e-01  -1.5841996e-01  -2.1048867e-01  -2.2984781e-01  -3.6446939e-01   2.0969556e-02  -9.5179690e-04   3.1870323e-01  -3.9369949e-04  -2.0402848e-01  -3.4774036e-01  -7.6527811e-02  -3.2537751e-01   1.5674482e-01  -7.8008430e-02   3.9803716e-01   1.7946791e-01   1.4523123e-01   1.1781079e-01   1.0921590e-01   1.5370133e-01  -2.6630724e-01  -1.4152375e-01   1.2087827e-01   9.4344124e-02  -1.4469377e-01  -2.1674420e-01  -5.2799746e-01   3.8540110e-01   7.0424876e-02   8.3211120e-02  -2.0310861e-01  -2.2302738e-02  -3.6846867e-01  -1.6074053e-01   1.9522651e-02   9.9004171e-02   3.5400943e-01   3.4549320e-01   6.3710724e-02   4.9970888e-01   2.2761843e-01   2.7106975e-01  -6.0735991e-01  -6.7422346e-01  -5.5512708e-01  -4.5455236e-01  -1.6000716e-01  -1.9476474e-01  -2.5356087e-01  -3.3543869e-01  -3.8781850e-01  -3.1253648e-01  -4.4246041e-01  -2.5430317e-01  -2.0327894e-01  -1.7922163e-01  -3.9787626e-01  -2.3093271e-01  -3.5838124e-01  -3.5319982e-01   4.9515189e-01   4.6549207e-01   3.0143166e-01   1.0961804e-01   2.1203575e-01  -9.7074365e-02   4.3697715e-02  -4.1050966e-01   4.0421667e-02  -2.8913405e-01  -2.3261221e-01  -9.0710950e-02  -3.4729041e-02   2.0706061e-01   3.1117260e-01   5.3214965e-01   3.8522189e-01   1.1034548e-01   4.7367802e-01   7.7815698e-02   1.2665132e-01  -2.8186155e-02   1.4527883e-01   1.2746941e-01   4.4436364e-01   1.0000000e+00
