# Supplementary material for: “I Know that You Know that I Know”: Neural Substrates Associated with Social Cognition Deficits in DM1 Patients
Source: PLoS One. 2016 Jun 3;11(6):e0156901. doi: 10.1371/journal.pone.0156901 (PMC4892543; doi:10.1371/journal.pone.0156901)
Supplement: S2 File — Adjacency matrices obtained by graph theory bases analysis illustrating the intra-nodal correlations in individual subjects (DM1 patients and controls) (ZIP) [file pone.0156901.s002.zip › Adjacency_matrices/Sub_34.txt]

   1.0000000e+00   1.5357930e-01   2.0725136e-01   5.7874394e-02  -8.4676832e-02  -1.3296895e-01   1.8046457e-01   4.2960502e-02  -1.3061225e-01  -2.1060071e-01   1.7731542e-01   2.0342963e-01   1.0589252e-01   1.4916812e-01   8.4893252e-02  -1.1301444e-01  -6.4914132e-04   2.0031059e-01   3.1115709e-01   1.3565530e-01   8.2511500e-02  -6.2609794e-03   1.2172850e-01  -4.8856255e-02   3.1723320e-03  -6.5034014e-02   1.3722213e-01   1.5782511e-01  -1.1784313e-01  -1.4926578e-01  -4.1422551e-02   8.7711011e-02   1.9655221e-01   1.3474781e-01  -8.8022675e-02  -1.0175248e-01   2.1969810e-02   8.5010211e-03   2.3745583e-02   5.8210174e-02   2.0551570e-01   1.5338244e-01  -1.0249869e-01  -2.3102958e-02  -2.0341945e-01  -1.7133083e-01  -6.8751582e-02  -5.8419056e-02  -9.8429706e-02   1.7867479e-03  -7.4701077e-02   6.7544567e-02  -8.1647862e-02  -3.0922193e-02  -5.9921872e-02   1.1730093e-01   5.8638199e-01   2.6644975e-01   2.7041387e-01   6.2955667e-02   2.5114346e-01   2.1416128e-02   1.1806515e-01   7.8314679e-02   8.4329789e-02  -8.2326682e-04   1.1031064e-01  -5.5998083e-02   5.9428641e-02  -2.0918585e-03  -7.0946677e-02  -1.3186451e-01   2.5359824e-01   2.2530999e-01   2.3292448e-01   7.4357922e-02   1.9991542e-01   1.4975858e-01   6.1157763e-02   4.3830822e-02   5.8819428e-04  -6.1736155e-02   2.1175489e-01   7.2594591e-02   2.6213044e-01   8.1602932e-02   2.2149469e-01  -2.3814876e-02   1.8019041e-01   1.2336553e-02  -4.0447919e-01  -2.5269793e-01  -3.1322366e-01  -1.6552774e-01  -4.2086715e-02  -6.0520239e-02  -1.8432926e-01   6.3667790e-02  -3.0997305e-01   1.2437842e-02  -2.5140606e-01  -5.5675368e-02  -2.9050600e-01  -1.1010965e-01  -1.6880195e-01  -2.4412700e-01  -1.2541724e-01  -2.1823324e-01  -1.4988868e-01  -1.5610203e-01  -1.8841749e-01  -1.3644557e-01  -1.7361037e-01  -1.7366597e-01  -2.6243978e-01  -2.1838946e-01
   1.5357930e-01   1.0000000e+00  -2.6755997e-01   2.6240330e-03  -8.2534861e-04  -1.3563499e-01  -4.0852420e-01  -2.1305384e-01  -1.3311960e-01  -2.1126607e-01  -1.6282072e-01  -1.0127848e-01  -3.3973763e-01  -2.4471856e-01  -5.6484137e-02  -1.1192975e-01   4.1399031e-01   3.1606632e-01   3.6654750e-01   4.8747510e-01   1.0894127e-01   1.5940899e-01  -2.2105178e-01  -2.0940529e-01   2.8765011e-03  -5.2490132e-02   2.4754635e-02  -1.6298121e-02   2.3282011e-01   3.1111032e-01  -1.4754045e-01  -1.1527632e-01   3.5865454e-02   7.5233955e-02  -1.8528128e-01  -2.1198959e-01   2.5446513e-02   1.7521372e-03  -6.0588759e-02  -1.0259141e-01   1.2017980e-01   1.9217955e-01   2.9511985e-01   1.5155169e-01  -2.7947844e-02  -2.9038307e-02  -3.8530968e-03  -1.7146153e-01  -5.2109532e-02  -6.0515496e-02  -9.9169687e-02  -6.7953835e-02   7.2463135e-03   4.4980808e-02  -1.0619176e-01  -1.4408942e-01   4.1106046e-01   6.2540552e-01  -1.0857863e-01   1.2511857e-01  -2.0799795e-01  -2.8737649e-02  -3.0065855e-03   3.0352805e-02  -3.7952896e-01  -3.8648107e-01  -2.9968329e-01  -2.3798305e-01   3.4058757e-01   3.2298604e-02  -1.1234119e-01  -3.3480585e-02   8.7438722e-02   1.7791892e-01   2.1790862e-02   7.6651362e-02   4.6993673e-02   9.2412270e-02   5.1481205e-01   3.5309965e-01   5.2973543e-01   3.3923584e-01   1.4483105e-02   4.3005983e-02  -7.1714804e-02  -5.0411864e-02   1.0738808e-01  -1.0859635e-01  -1.1066365e-01  -1.5971131e-01  -2.6235928e-01  -4.5515427e-01  -3.2138752e-01  -3.5270144e-01  -1.6628531e-01  -1.6764080e-01  -4.9758562e-02  -1.0681589e-01   5.1906301e-02  -6.7688425e-02  -9.5005434e-03   4.1004132e-02  -1.2354756e-01   2.8887042e-02  -9.5132111e-02  -1.8975138e-01   2.1065895e-01   1.9300319e-01  -9.7598844e-02  -2.5997073e-01  -2.1345903e-01  -6.7970803e-02   8.4364577e-02   1.1405152e-01  -1.0339748e-01   3.4999193e-02
   2.0725136e-01  -2.6755997e-01   1.0000000e+00   5.4178464e-01   8.7441109e-02  -7.6571000e-02   4.1814330e-01   1.7448306e-01  -3.1861686e-01  -3.6414566e-01  -3.0401417e-01  -2.7531498e-01  -1.9770088e-01  -2.1785898e-01   1.8694328e-02  -1.4997498e-01  -6.1675405e-01  -2.5070156e-01   1.8154959e-01   1.5773615e-01   2.6556373e-01   4.9156156e-02   7.6196824e-01   5.5836139e-01   3.7193608e-01   1.6934913e-01   3.8116033e-01   2.3335486e-01  -4.1787838e-01  -5.0145180e-01   3.4737028e-01   3.2198117e-01   1.5058709e-01   8.2874677e-02   3.3707436e-01   2.7884868e-01   3.4250528e-01   4.2997516e-01   3.8343941e-01   3.5105065e-01   4.3059091e-01   3.4322728e-01  -4.3960120e-02  -4.3910748e-02   4.5895431e-03  -1.5548154e-01   2.0266263e-01   1.2949207e-01   1.8981471e-02  -1.6816571e-01   8.5974511e-02  -3.4402591e-04   3.6478607e-01   3.9143716e-01   4.2823889e-01   4.2064220e-01  -2.0021916e-01   1.5759322e-01  -1.5840401e-01  -3.5432840e-01  -2.6402827e-01  -4.0376228e-01  -4.7433171e-01  -4.4083978e-01  -1.5781953e-02  -2.0091160e-01   9.2458409e-02  -1.8739423e-01  -4.7981442e-02  -3.0980045e-02   1.1864915e-01   2.0038476e-02   9.7980670e-02  -2.8807307e-02   1.4645845e-01   3.8171450e-02   7.8561807e-02   9.7743282e-02  -3.0108271e-01  -2.3575642e-01  -4.3616530e-01  -3.2708150e-01   1.8796556e-01  -7.2010640e-02   3.4186092e-01   1.9820666e-01   3.2718796e-01   3.2359333e-01   4.2172759e-01   1.7946933e-01   5.9166332e-03   1.2763777e-01   1.6112749e-01   2.4669066e-01  -6.5377839e-02  -1.0296687e-01  -1.0149356e-01  -8.3618714e-02   2.9833066e-02   5.9549744e-03   7.9454464e-02   7.2116100e-02   1.3752505e-02   1.5117431e-01   3.0934078e-01   2.8934673e-01   3.8953390e-02  -1.7206316e-01  -1.9037980e-01  -9.1214798e-02  -1.6622247e-01  -1.6109354e-01   3.6541518e-02  -2.5827426e-02   1.3688183e-01   1.0595300e-01
   5.7874394e-02   2.6240330e-03   5.4178464e-01   1.0000000e+00   3.1040761e-01   2.6552054e-01   1.7650512e-02   4.2168563e-01  -1.5868006e-01  -2.7069202e-02  -4.4412821e-01  -2.9332120e-01  -4.2612350e-01  -2.8608141e-01   1.3306967e-01   2.0554508e-01  -3.6819728e-01  -3.7496151e-01   2.6319485e-01   1.9914357e-01   4.4858511e-01   3.8992593e-01   3.8622374e-01   5.8476692e-01   2.1619291e-01   1.1414328e-01   5.0389025e-01   3.7059780e-01  -4.1659637e-01  -3.9976925e-01   1.0551579e-01   1.5750152e-01  -2.4781196e-01  -1.4074687e-01   1.2834844e-01   1.3130168e-01   4.0108875e-01   4.0707119e-01   4.2861134e-01   3.4453308e-01   3.7015854e-01   3.6221371e-01   1.6143051e-01   1.3868528e-01   1.4094363e-02  -2.8956207e-01   1.5844381e-01   4.1118547e-02   7.6999925e-02  -2.0337462e-01   2.1629001e-01   2.0747338e-01   2.6335566e-01   1.7568826e-01   4.0740770e-01   2.3973865e-01  -2.3839803e-01   7.9346925e-02  -2.2045331e-01  -2.9470195e-01  -3.1422026e-01  -3.8205494e-01  -4.6099275e-01  -3.7982401e-01  -1.0378219e-01  -5.7756866e-02  -1.5615868e-01  -1.9631855e-01  -1.1974690e-01  -9.9770625e-02   1.1724397e-01  -7.4520249e-02   6.8120076e-02   9.0975430e-02   1.8790379e-01   2.1793768e-01   4.9968364e-02   2.5494492e-03  -4.1571199e-03  -1.6104100e-01  -1.1119611e-02  -1.4157346e-01   1.7503120e-01  -6.1830233e-02   2.5578132e-01   1.2375707e-01   4.0100138e-01   3.0130616e-01   1.9615152e-01   3.3549242e-01  -1.6807726e-01  -2.0785931e-01  -6.1664384e-02   4.2661290e-02   2.2226662e-02  -3.1196342e-02   6.5722771e-02   8.5509391e-02   7.1807026e-02   1.0708850e-01   2.3176173e-01   2.9595118e-01   5.8333442e-02   3.2965656e-01   2.5172225e-01   2.5490606e-01   1.7372312e-01   2.7388320e-02  -5.2948737e-02  -1.1099976e-01  -1.5921865e-01  -4.1420829e-02   3.0567510e-02   6.0981204e-02   1.5227806e-01   1.4304933e-01
  -8.4676832e-02  -8.2534861e-04   8.7441109e-02   3.1040761e-01   1.0000000e+00   7.9517183e-01  -5.1591942e-02   6.1511593e-02   5.0118613e-01   5.6313482e-01  -7.4319567e-02  -2.0239789e-01  -5.4250100e-02  -1.9529352e-01   6.2129117e-01   4.3998602e-01  -7.9911794e-02  -3.5578002e-01   2.6237302e-01   1.2164490e-02   5.4977377e-01   5.9415079e-01  -3.4261796e-02   9.6105947e-02   1.4763930e-01   2.4272551e-01   5.0191370e-01   5.9223947e-01  -1.6735674e-01  -2.7041372e-01   7.2723066e-02  -1.0512392e-01  -2.7613716e-01  -2.5341809e-01   2.3966827e-01   1.9414870e-01   2.6723527e-01   2.1147748e-01   2.4475494e-01   1.1951963e-01   1.8901973e-02   8.2341628e-02   1.8843043e-01   2.7840526e-01   1.0010093e-01  -2.8870251e-02   2.0975662e-01   1.9755217e-01  -5.5091242e-03   1.8333190e-02   1.6711245e-01   7.3324069e-02  -2.1475036e-01  -1.9608129e-02   8.7999757e-02   1.0668632e-01  -1.7260277e-01  -1.9906355e-01   1.2806057e-01   3.5335268e-02   7.9142394e-02  -1.6918393e-02  -1.6087062e-01  -2.0156825e-01   1.9226978e-01   1.6278902e-01   5.2745913e-02   4.9556966e-02   1.1918581e-02   4.0138199e-02   2.4329195e-01   2.2309928e-02   1.0535837e-01   8.6495841e-02   8.3364281e-02   2.9775321e-01   1.7739207e-01   2.6238970e-02   1.5881460e-02  -2.4917065e-02   6.9142727e-02   1.4717578e-02   3.7354798e-01   1.2604573e-01   2.8341166e-01   1.2646702e-01   3.9591268e-01   4.2279011e-01  -1.5094358e-01   1.1094557e-01  -3.3033678e-01  -5.4822944e-02  -2.2503066e-01   1.4664646e-01   1.8399513e-01   2.5397932e-02   2.0356927e-01   1.8292798e-01   1.1174156e-01   4.0966983e-01   1.6448221e-01   4.4806102e-01  -1.0865563e-01   1.0111545e-01  -6.5249045e-02   1.0046177e-01   3.1265713e-02  -1.3779487e-01   2.6538539e-02   8.3672559e-02   7.4032456e-02   1.5137488e-02  -1.3194794e-02  -2.6451708e-02   3.5250202e-02  -1.5821144e-03
  -1.3296895e-01  -1.3563499e-01  -7.6571000e-02   2.6552054e-01   7.9517183e-01   1.0000000e+00  -7.5661763e-02   1.7549130e-01   4.8969922e-01   7.6273162e-01   7.3555679e-02   2.9553778e-03   8.2463092e-02   2.9364440e-02   5.6492454e-01   5.6666785e-01   6.9414791e-02  -2.1321382e-01   1.6988883e-01  -9.3804519e-02   4.2278431e-01   5.2456465e-01  -1.1115107e-01   2.1145141e-01  -9.5185360e-03   2.9886656e-01   3.7680855e-01   5.1069370e-01  -9.7012828e-02  -2.1673080e-01   7.5333159e-02  -8.3463906e-02  -2.8017310e-01  -1.9727622e-01   1.6490267e-01   1.9138739e-01   1.4178753e-01   6.5216962e-02   1.4077330e-01   9.0991677e-02  -9.3665011e-02  -4.6895724e-02   1.5576687e-01   2.5503487e-01   1.1128547e-01   1.0523201e-01   2.0421912e-01   2.3997405e-01   1.2962272e-02   1.8937383e-01   1.4366078e-01   3.8786067e-02  -2.1643105e-01  -4.6285787e-02   2.5713225e-02   1.2727690e-01  -1.3626126e-01  -2.5794711e-01   1.7464819e-01   1.6951611e-01   1.8639391e-01   2.2178527e-01   3.0736965e-02   3.9941944e-02   2.3599744e-01   3.7469708e-01   4.4057826e-02   1.4407017e-01  -1.0583808e-01   7.3320431e-02   1.6709031e-01   3.0366465e-02   6.2639373e-02   6.3166952e-02   6.3483047e-03   2.3028546e-01   1.4950244e-01   1.2880709e-02   1.1731383e-02  -3.1194256e-02   1.0358216e-01   1.1610756e-01   3.1387206e-01   2.9938661e-01   2.0216337e-01   2.0079753e-01   2.5555623e-01   3.8271569e-01  -1.8277898e-01   3.3675843e-01  -1.9574805e-01   1.9664790e-02  -1.3966500e-01   1.3593901e-01   2.6595078e-01   1.6877574e-01   2.7793579e-01   2.6340316e-01   1.1972303e-01   3.5149344e-01   1.3351488e-01   2.6234181e-01  -4.5845953e-03  -6.0225636e-02  -4.8879958e-02   1.3266767e-02  -1.2183527e-01  -2.4327910e-01   1.3488216e-01   2.2373716e-01   1.5664180e-01   1.2493164e-01  -1.2275424e-01  -1.4797949e-01  -2.8841162e-02  -1.0896794e-01
   1.8046457e-01  -4.0852420e-01   4.1814330e-01   1.7650512e-02  -5.1591942e-02  -7.5661763e-02   1.0000000e+00   4.7659057e-01   2.5835619e-01   4.1446258e-02   3.4132376e-01   3.0381558e-01   4.9764078e-01   2.9199537e-01   4.6672640e-02  -1.0870819e-01  -4.1509242e-01  -1.5457232e-01  -2.8501895e-01  -2.6641886e-01  -3.2360884e-01  -4.5634617e-01   2.9931287e-01   2.7491425e-02  -3.1032847e-02  -1.3538193e-01  -2.3905010e-01  -2.3148192e-01  -3.2825034e-01  -3.9879068e-01   1.4274942e-01   1.3788399e-01   2.0857513e-01   1.5932169e-01   1.8458278e-01   2.2115935e-01  -5.8288993e-02   1.1481450e-01  -5.1225880e-02   1.0810939e-01  -9.1459036e-03   3.3054338e-02  -3.5989817e-01  -3.3939935e-01  -2.2219729e-01  -2.0595999e-01  -1.6756846e-01  -6.1904222e-02  -1.7461752e-01  -1.2762869e-02  -2.1981463e-02   7.7160014e-02   3.6166720e-03   6.1685498e-02   2.4266253e-01   3.4938346e-01  -1.4029111e-01  -1.4044114e-01   4.1001246e-01   5.9609001e-02   5.1247842e-01   1.8381128e-01   3.1589363e-03   1.0799660e-01   5.8336613e-01   3.7479411e-01   3.5748455e-01   1.8334141e-01  -3.4367569e-01  -1.8615312e-01  -5.9260289e-03   7.5239958e-02   2.3954588e-02  -6.8945761e-02   2.1907328e-01   2.6318329e-02   1.4715523e-01   2.1015651e-01  -3.6004201e-01  -2.1565850e-01  -5.7542616e-01  -3.5199453e-01  -7.7549115e-02  -3.1035114e-01   2.4121279e-01   3.4364241e-02  -4.3933448e-02   3.0654704e-02   6.2746852e-01   4.3807722e-01   1.2195734e-02   2.4497453e-01   1.1058441e-01   2.0258670e-01  -7.9342785e-03  -1.0164044e-01  -1.7760373e-01  -1.5286847e-01  -9.6647428e-02   4.6285194e-02  -1.0917964e-01  -2.0194650e-01  -3.2389063e-02  -1.7749328e-02   6.5046030e-02   4.3263534e-02  -3.2510446e-01  -1.1075914e-01  -2.2230243e-01  -7.7481730e-02  -9.8096290e-02  -1.9300928e-01  -1.1411148e-01  -9.8130680e-02  -5.6040092e-03  -1.0785509e-01
   4.2960502e-02  -2.1305384e-01   1.7448306e-01   4.2168563e-01   6.1511593e-02   1.7549130e-01   4.7659057e-01   1.0000000e+00   2.1945735e-01   3.7155649e-01   1.2371020e-01   4.4511907e-01   1.4408418e-01   4.0725210e-01   1.0564274e-01   3.0921440e-01  -2.5300765e-01  -1.2732188e-01  -2.1581766e-01  -2.1715492e-01  -2.2069304e-01  -2.1466641e-01   2.0105968e-01   3.0264451e-01  -2.4030019e-01  -2.4450038e-01  -1.3314739e-01  -1.0875033e-01  -3.2117807e-01  -1.5852014e-01  -6.8831944e-02   1.2087051e-01  -2.0382755e-03   1.2648127e-01  -2.2829138e-01  -9.6353205e-02   2.4987538e-03   1.5109990e-01  -8.5622235e-02   9.4177027e-02   3.6758927e-02   1.1875551e-01  -3.1978707e-01  -3.3788590e-01  -1.9560255e-01  -3.8051315e-01  -1.4848156e-01  -1.6293667e-01  -6.5390979e-02  -8.3816136e-02  -6.3349314e-02   8.6741682e-02   5.3542189e-02  -1.8702439e-01   1.2180316e-01   1.8169602e-01  -1.7639145e-01  -2.0279176e-01   1.1519701e-02   4.7328468e-02   2.2211211e-01   2.8022902e-01   2.7350529e-02   3.0269756e-01   3.2437169e-01   4.8635578e-01  -1.9196210e-01  -1.5982437e-01  -4.4144958e-01  -2.7051106e-01   1.4565925e-01  -6.6068578e-02   1.3619017e-01   7.4568870e-02   3.1003428e-01   1.5560901e-01   6.8833190e-02   1.0906875e-01  -1.7289020e-01  -1.4248072e-01  -2.3548037e-01  -1.4686815e-01  -1.2636368e-01  -2.7338656e-01   3.2006485e-02  -6.6576872e-02   7.6802624e-02  -8.7662029e-03   5.3217790e-01   5.9058850e-01   8.8589173e-03   6.2751531e-02   3.2769172e-02   3.9623840e-02   5.7560117e-02  -3.4515861e-02  -5.2947716e-02  -2.5841936e-02  -5.7347700e-02   5.5520044e-02   8.6258830e-02  -9.8241944e-02   9.2926513e-02   5.6870756e-02   3.1031415e-02  -1.3431622e-01  -2.8740726e-01   8.0925400e-02  -1.2575205e-01  -5.7575325e-02  -3.8604658e-02  -8.1982203e-02  -1.6799786e-01  -1.1284139e-01  -5.2043022e-02  -1.1106698e-01
  -1.3061225e-01  -1.3311960e-01  -3.1861686e-01  -1.5868006e-01   5.0118613e-01   4.8969922e-01   2.5835619e-01   2.1945735e-01   1.0000000e+00   6.9346816e-01   3.7301544e-01   2.5921216e-01   4.6200494e-01   2.4866411e-01   4.8707853e-01   4.0716499e-01   1.9900428e-01  -1.3075013e-01  -1.1298588e-01  -1.7729632e-01  -2.8214497e-01  -1.3736844e-01  -2.0336473e-01  -2.7155865e-01  -1.8087776e-01  -4.6999720e-02  -2.2821963e-01  -5.5534459e-02   1.0246796e-01   8.7037340e-02  -1.2913473e-02  -7.8714886e-02  -7.5819992e-02  -1.5118663e-02   5.1097444e-02   1.0223445e-01  -1.7339110e-01  -1.1440479e-01  -1.1416466e-01  -1.3897990e-01  -2.6201651e-01  -2.1273462e-01  -5.8932701e-02   1.9999793e-02  -2.7246077e-02  -1.3501638e-01  -2.5821574e-01  -1.1391385e-01  -1.7368599e-01  -1.2575378e-02  -1.8773688e-02   8.2349435e-02  -5.3392038e-01  -2.8245202e-01  -1.8654713e-01   2.0886987e-02  -7.0361042e-02  -4.2056754e-01   3.3317526e-01   1.4278978e-01   5.0767652e-01   2.7469572e-01   1.4436805e-01   1.5355272e-01   6.1777447e-01   5.2214287e-01   2.3298307e-01   3.4490726e-01  -1.5614300e-01   5.7123130e-02   2.4006946e-01  -2.0543839e-02   1.7850194e-01   1.3841970e-01   1.4431960e-01   2.9181537e-01   1.9872500e-01   1.1971973e-01   6.7047030e-02   9.5863940e-02   3.0911814e-02   9.6613025e-02   6.8542687e-02  -1.8594041e-02   1.3227061e-01   9.9591050e-02   4.0878801e-02   1.0143084e-01  -4.2180641e-02   1.8321495e-01  -2.9210706e-01  -2.8924045e-02  -2.2179519e-01  -1.0587610e-01   6.9805303e-02  -2.2137974e-02  -1.9347115e-02  -1.8176776e-02  -1.5593999e-01   2.1902657e-01  -1.9896855e-01  -5.4423674e-02  -1.8132924e-01  -9.2346308e-02  -9.8072736e-02  -4.6546031e-02  -2.0356113e-01  -1.4800103e-01   2.0434658e-02  -4.5552920e-02   1.2033013e-02  -4.5667561e-02  -1.2872759e-01  -7.1376146e-02   4.0774568e-02  -5.2178618e-03
  -2.1060071e-01  -2.1126607e-01  -3.6414566e-01  -2.7069202e-02   5.6313482e-01   7.6273162e-01   4.1446258e-02   3.7155649e-01   6.9346816e-01   1.0000000e+00   3.0071283e-01   3.1563216e-01   3.5091082e-01   3.5279990e-01   4.7283192e-01   6.1107125e-01   1.6414418e-01  -1.4416767e-01  -8.4531916e-02  -2.4436652e-01  -6.3900354e-02   1.2243628e-01  -2.2514912e-01   4.0015249e-02  -2.3816940e-01   8.0604697e-02  -8.4028187e-02   1.0296279e-01   4.1949265e-02   2.7972781e-02  -3.5736241e-02  -4.7687420e-02  -2.0087625e-01  -7.4155869e-02  -9.7751556e-02  -1.9534107e-02  -6.3949474e-02  -1.0549196e-01  -9.4232482e-02  -1.2767470e-01  -2.0892606e-01  -1.3853150e-01  -1.8233213e-02   6.4598435e-02  -7.5479532e-02  -5.4779531e-02  -2.5327695e-02   8.5920825e-02  -1.1277291e-01   6.9831181e-02  -2.4929261e-02   7.3949724e-03  -3.0672091e-01  -2.4642646e-01  -1.1838747e-01  -3.8190129e-02  -1.2944533e-01  -4.3536691e-01   1.4981829e-01   2.5864225e-01   3.4691955e-01   4.4860172e-01   2.3166457e-01   3.3666282e-01   3.4884306e-01   5.1997371e-01  -9.8044383e-02   1.1019293e-01  -1.8055477e-01   8.1344623e-03   1.8553426e-01   1.3069863e-02   9.2555201e-02   5.5956172e-02   7.1410457e-02   1.7696079e-01   1.4170128e-01   6.9314330e-02   3.2952839e-04   1.7535576e-02   8.2108653e-02   1.3577936e-01   1.1564643e-01   1.2525330e-01   5.5134508e-02   1.0167988e-01   2.9287041e-02   1.0309911e-01  -7.5590244e-02   3.9133629e-01  -5.6534656e-02   1.1541389e-01  -4.7364065e-02   7.2535528e-02   1.8154715e-01   1.0861781e-01   1.7724885e-01   1.4794172e-01   5.8709160e-02   2.8898485e-01  -4.9023795e-02   4.4118981e-02  -8.2852296e-03  -9.5214487e-02  -1.2378684e-01  -6.7132958e-02  -2.4462096e-01  -1.4611201e-01   1.2073531e-01   1.9915396e-01   2.0770638e-01   1.0403895e-01  -1.0824637e-01  -9.3990257e-02  -5.3546462e-03  -1.0564283e-01
   1.7731542e-01  -1.6282072e-01  -3.0401417e-01  -4.4412821e-01  -7.4319567e-02   7.3555679e-02   3.4132376e-01   1.2371020e-01   3.7301544e-01   3.0071283e-01   1.0000000e+00   7.3639972e-01   8.2868707e-01   7.1869397e-01   3.8453468e-01   2.2181641e-01   1.8225805e-01   2.2907330e-01  -2.7561411e-01  -4.2800523e-01  -3.8567363e-01  -2.8267448e-01  -7.4560332e-02  -1.5152799e-01  -3.0151849e-01  -1.7958736e-01  -3.4095666e-01  -1.5453216e-01   3.8741927e-01   1.0933832e-01  -2.5187320e-02  -4.8508027e-02   7.8787301e-02   1.1318977e-01  -1.2588232e-01  -7.7425673e-02  -1.6405046e-01  -1.0672218e-01  -1.9356735e-01  -5.2299216e-02  -2.1251324e-01  -5.7987233e-02  -3.8436832e-01  -3.1191936e-01  -4.4107300e-01  -1.5899117e-01  -2.6544909e-01   7.1092308e-02  -2.9344975e-01   1.6456723e-01  -1.2543812e-01  -5.8945905e-02  -4.3014254e-01  -3.3916855e-01  -2.0040074e-01   2.8812658e-02   6.2010059e-02  -1.5765624e-01   5.1390378e-01   4.8150877e-01   7.6233487e-01   7.0170123e-01   6.2557393e-01   6.8274976e-01   4.7123774e-01   5.5933688e-01   1.5571619e-01   2.2196389e-01  -3.6164243e-01  -9.8647887e-02  -6.1398574e-02  -1.9107446e-01   3.2174042e-01   2.5941636e-01   2.8075984e-01   3.4390096e-01   3.4697003e-01   2.6148314e-01   6.9929555e-02   2.7362560e-01  -6.7172395e-02   1.9580191e-01   1.8957147e-01   1.0952078e-01   1.9115961e-01   9.2766100e-02  -3.6482901e-02   4.1228284e-02   8.7496957e-02   2.7024517e-01  -2.4742503e-01   2.1514091e-02  -2.4853915e-01  -1.1742106e-01   8.4453463e-02   5.5154462e-02  -6.4630113e-02  -5.1888647e-02  -3.9989740e-01  -1.5478190e-01  -3.2954474e-01  -2.2213845e-01  -2.0000708e-01  -2.7082980e-01  -2.6660019e-01  -3.1157311e-01  -5.6361143e-01  -3.1671895e-01  -9.8602572e-02   2.0552236e-01   1.1777453e-01  -1.6325293e-01  -3.8239017e-01  -3.3965035e-01  -2.4235476e-01  -3.0922142e-01
   2.0342963e-01  -1.0127848e-01  -2.7531498e-01  -2.9332120e-01  -2.0239789e-01   2.9553778e-03   3.0381558e-01   4.4511907e-01   2.5921216e-01   3.1563216e-01   7.3639972e-01   1.0000000e+00   6.3697406e-01   8.9211535e-01   1.5036345e-01   2.5964432e-01   8.8389599e-02   3.3182339e-01  -3.4514052e-01  -3.9233183e-01  -4.5138818e-01  -3.9899222e-01  -2.8185323e-02  -3.3008676e-03  -3.6058035e-01  -2.1466097e-01  -4.0512681e-01  -2.5876762e-01   2.2198480e-01   2.1046473e-01  -7.2693588e-02   1.2909787e-01   1.0903545e-01   2.3539363e-01  -2.6406156e-01  -1.1996677e-01  -9.8023727e-02  -4.3697398e-03  -2.3910932e-01  -5.6169129e-02  -1.3499904e-02  -2.4199836e-02  -4.0083949e-01  -3.8099891e-01  -5.0219474e-01  -2.0233028e-01  -1.6524688e-01   3.9320730e-02  -3.1028596e-01   1.9829098e-01  -2.1528089e-01   3.5061349e-02  -1.8939789e-01  -3.2362847e-01  -6.4454544e-02   1.3360216e-01   1.3053018e-01  -4.9780394e-02   3.4806637e-01   4.8951739e-01   6.0567286e-01   7.7456808e-01   5.2732505e-01   7.9446619e-01   2.3812708e-01   5.1642501e-01  -6.3490116e-02   1.0791561e-01  -4.3090315e-01  -2.4105941e-01   8.5726765e-03  -7.4583494e-02   2.5306015e-01   2.9956811e-01   2.7330835e-01   2.1021011e-01   3.3491247e-01   3.5972802e-01   3.5007015e-03   2.0689347e-01  -5.2083903e-02   1.7688078e-01   3.1111843e-02  -5.2231556e-03   3.2696532e-02   9.4654537e-02  -4.8671897e-02  -8.7322993e-02   2.8922627e-01   4.4587222e-01  -1.3011862e-01  -2.4573661e-02  -1.5756131e-01  -1.6389440e-01  -4.2117319e-02  -5.2231834e-02  -1.4768448e-01  -1.2920611e-01  -2.9490481e-01  -2.0881076e-01  -2.3718922e-01  -2.8953285e-01  -6.1441927e-02  -2.5752092e-01  -1.9197988e-01  -4.1205759e-01  -5.5361410e-01  -2.2400032e-01  -2.4728578e-01   9.0125600e-02   6.1578571e-02  -2.6406957e-01  -4.4466617e-01  -3.7075990e-01  -2.7631948e-01  -3.4842832e-01
   1.0589252e-01  -3.3973763e-01  -1.9770088e-01  -4.2612350e-01  -5.4250100e-02   8.2463092e-02   4.9764078e-01   1.4408418e-01   4.6200494e-01   3.5091082e-01   8.2868707e-01   6.3697406e-01   1.0000000e+00   6.9034509e-01   3.2911587e-01   1.4066782e-01   8.7228976e-02   1.1566340e-01  -3.1080507e-01  -4.3761979e-01  -4.1393532e-01  -3.6814822e-01   3.5484656e-02  -1.3015391e-01  -1.3678210e-01  -1.8464443e-04  -3.4374306e-01  -1.7432234e-01   2.6514412e-01  -4.0168153e-03  -7.4929039e-02  -1.1948320e-01   2.0259857e-02  -1.2493569e-02  -4.4297310e-03   8.2020412e-02  -1.6260396e-01  -9.4630390e-02  -1.9569811e-01  -5.3896337e-02  -1.3440467e-01  -1.4093908e-01  -2.5989824e-01  -2.2445175e-01  -3.5405582e-01  -1.4718116e-01  -1.7246580e-01   6.3118099e-02  -3.3036799e-01   6.4354015e-02  -1.0084185e-01   3.2490675e-03  -3.1610330e-01  -1.3184384e-01  -9.1761910e-02   1.8095638e-01  -4.3812124e-02  -2.6369810e-01   4.4237906e-01   3.3657504e-01   7.2268672e-01   5.9177011e-01   4.1869860e-01   4.8002938e-01   5.8934318e-01   5.7027320e-01   2.1201696e-01   2.5939416e-01  -3.4315152e-01  -6.1092471e-02   3.4385379e-02  -3.9214994e-02   1.2803291e-01   7.6786589e-02   1.5207037e-01   1.7925603e-01   3.0847327e-01   2.6571037e-01  -1.3172478e-01   7.1111635e-02  -2.1034102e-01   2.3955724e-02   1.1901738e-01   2.0972248e-02   1.9991377e-01   1.1538905e-01  -7.1922059e-02   6.6842377e-02   2.0050851e-01   3.4803377e-01  -6.3256466e-02   1.6876672e-01  -1.7922522e-02   7.7858179e-03  -5.1139847e-03  -1.9944606e-02  -1.2368127e-01  -1.2490715e-01  -2.5877863e-01  -8.0499719e-02  -2.8837270e-01  -2.8885715e-01  -9.6674262e-02  -2.9636188e-01  -1.3407286e-01  -1.6472019e-01  -4.6765264e-01  -3.1528682e-01  -1.4415724e-01   1.1972603e-01   8.1951249e-02  -1.8732984e-01  -2.9365374e-01  -2.5985470e-01  -1.1939432e-01  -2.3840382e-01
   1.4916812e-01  -2.4471856e-01  -2.1785898e-01  -2.8608141e-01  -1.9529352e-01   2.9364440e-02   2.9199537e-01   4.0725210e-01   2.4866411e-01   3.5279990e-01   7.1869397e-01   8.9211535e-01   6.9034509e-01   1.0000000e+00   2.3258510e-01   3.7126325e-01   5.5903328e-02   2.6825739e-01  -2.5319930e-01  -3.4964738e-01  -3.9277986e-01  -3.3437577e-01   1.4076421e-01   1.5843637e-01  -2.2924419e-01  -8.9280286e-02  -2.8661781e-01  -1.4805791e-01   2.7853032e-01   2.6379062e-01   6.1755071e-02   2.5407666e-01   1.3250403e-01   2.6367826e-01  -1.7403270e-01  -6.4524743e-02  -1.0647602e-02   4.9747944e-02  -1.5344021e-01   1.8691368e-02   3.2248002e-02   4.6081386e-02  -4.0252309e-01  -3.8146222e-01  -4.8194982e-01  -2.1027719e-01  -8.1731014e-02   1.0761733e-01  -3.5503425e-01   6.1663659e-02  -2.4303623e-01  -7.5362542e-02  -1.4954440e-01  -2.7694998e-01  -4.4224822e-02   1.5110335e-01   4.8599601e-02  -1.3632081e-01   2.1451004e-01   3.8920032e-01   5.4655075e-01   7.2198102e-01   4.9056292e-01   7.1234975e-01   2.8001183e-01   5.1408697e-01  -9.3681572e-02   6.8027301e-02  -4.1247976e-01  -1.1008575e-01  -4.2463960e-02  -1.3329400e-01   2.6824232e-01   2.8511506e-01   2.7026434e-01   2.4151296e-01   3.6006489e-01   3.5883269e-01  -3.3369574e-02   2.1211964e-01  -1.2306770e-02   2.7534660e-01   1.7973683e-01   1.5769824e-01   1.7307309e-01   2.8533982e-01  -1.1339276e-02  -2.6030984e-02   2.3338541e-01   4.2592006e-01  -7.4800174e-02   2.6411711e-02  -5.2782810e-02  -1.0341241e-01  -6.8924869e-02  -3.6806937e-02  -1.7212857e-01  -1.2919426e-01  -3.4966489e-01  -2.4530077e-01  -3.3555227e-01  -3.5912626e-01  -1.1616068e-01  -3.7053250e-01  -1.8531087e-01  -4.0908272e-01  -5.8831806e-01  -2.8938348e-01  -2.3960982e-01   1.3949000e-01   1.0414203e-01  -2.7243054e-01  -4.7464274e-01  -4.5522977e-01  -2.7604154e-01  -3.7783026e-01
   8.4893252e-02  -5.6484137e-02   1.8694328e-02   1.3306967e-01   6.2129117e-01   5.6492454e-01   4.6672640e-02   1.0564274e-01   4.8707853e-01   4.7283192e-01   3.8453468e-01   1.5036345e-01   3.2911587e-01   2.3258510e-01   1.0000000e+00   7.5585148e-01  -3.3768785e-04  -1.8793378e-01   2.0704751e-01  -1.1725505e-01   2.3163636e-01   4.0798715e-01   1.9527002e-01   1.4176630e-01  -1.1919661e-01  -5.7735748e-02   3.1639483e-01   4.9135114e-01   2.6090210e-01   2.0511067e-02   3.0438739e-02  -3.7107007e-02  -3.0675704e-01  -2.4936297e-01  -2.3023360e-02  -4.3993310e-02   1.7964139e-02   3.7117205e-02   2.2918458e-01   1.7005532e-01   5.6190615e-02   1.9005586e-01  -3.0801336e-02   4.9705097e-02  -2.6617515e-02  -3.6916495e-02  -3.3081979e-02   2.5263828e-02   4.8797495e-03   4.8600638e-02   1.9989343e-01   8.1467728e-02  -3.0055649e-01  -1.1800022e-01  -1.4061505e-01   8.7801359e-02  -2.8302684e-01  -2.3555434e-01   1.1769809e-01   6.8061326e-03   2.1779538e-01   1.3736571e-01   2.6808551e-01   6.0621543e-02   3.7842997e-01   2.7196163e-01  -9.6285317e-02  -9.3856399e-02  -1.8146758e-01   5.3448701e-02   4.3854053e-02  -2.2546668e-01   3.6364851e-01   2.1712519e-01   2.4427062e-01   4.3084592e-01   1.4280407e-01  -6.1069379e-02   9.3429130e-03   6.2440391e-02   1.1205318e-01   1.9701055e-01   5.6767806e-01   4.0787817e-01   6.2997958e-01   4.1022476e-01   4.6011644e-01   4.5679035e-01  -9.8021695e-02   1.6476708e-01  -5.0180664e-01  -2.1111400e-01  -3.6053159e-01  -1.1565388e-01   2.3709662e-01   1.9623567e-01   1.6051486e-01   1.6163425e-01  -1.3127232e-01   1.8060711e-01   1.3376664e-02   2.8260498e-01  -5.0661637e-02   6.0431144e-02  -2.1944322e-02   8.1177834e-03  -8.4508388e-02  -1.9428361e-01   1.6699350e-01   1.5903746e-01   7.5760945e-03   1.0088480e-01  -2.0784944e-02  -6.0894781e-02   7.8780698e-02   9.8476782e-02
  -1.1301444e-01  -1.1192975e-01  -1.4997498e-01   2.0554508e-01   4.3998602e-01   5.6666785e-01  -1.0870819e-01   3.0921440e-01   4.0716499e-01   6.1107125e-01   2.2181641e-01   2.5964432e-01   1.4066782e-01   3.7126325e-01   7.5585148e-01   1.0000000e+00   1.3635770e-01  -1.4746026e-01   1.6451190e-01  -4.7758679e-02   9.8162343e-02   3.2693578e-01   1.0575960e-01   2.6517942e-01  -2.0059969e-01  -7.6031329e-02   2.0526332e-01   3.4044153e-01   2.3085995e-01   2.4575116e-01   1.1070419e-01   1.3063417e-01  -3.8984618e-01  -1.8438444e-01  -1.9749293e-01  -1.8953108e-01  -9.8544615e-03  -3.2311256e-03   1.7097647e-01   1.7414345e-01   7.3691628e-02   2.0691667e-01  -5.5407886e-02   8.1675385e-03  -6.8222987e-03  -8.9390466e-02  -5.7930466e-02  -7.7183206e-02  -7.8626417e-04  -3.6915717e-02   1.9774449e-02   5.0525496e-02  -2.2343611e-01  -2.1955709e-01  -1.9491914e-01  -1.9710171e-03  -3.1429046e-01  -3.5195751e-01  -9.2999856e-02  -2.6564484e-02   6.4804663e-02   1.9186313e-01   3.2035932e-01   2.4007389e-01   1.7732207e-01   3.1716953e-01  -3.4138147e-01  -2.3394751e-01  -2.0904148e-01   1.0552207e-01  -2.2212791e-02  -2.9445293e-01   3.1839436e-01   2.4003425e-01   2.6221830e-01   3.7750020e-01   5.9572823e-02  -9.0413790e-02   9.1480269e-02   6.4187753e-02   2.4730266e-01   3.5152357e-01   3.8213122e-01   4.7807919e-01   3.8666618e-01   4.2801997e-01   2.9284650e-01   3.1132210e-01  -1.7985797e-01   3.0709498e-01  -3.3258832e-01  -2.0324251e-01  -2.7816417e-01  -2.1102927e-01   2.1179793e-01   2.6330212e-01   1.3892952e-01   1.7690053e-01  -4.0513511e-02   1.9037807e-01   2.0378807e-02   1.1555347e-01   7.1997613e-02   2.1139252e-02   4.9866167e-02  -1.5704658e-02  -6.3098878e-02  -3.9963448e-02   2.6686788e-01   1.5294394e-01   2.1995140e-02   1.7432892e-01   3.6950861e-03  -5.3810967e-02   1.4455619e-01   1.6740875e-01
  -6.4914132e-04   4.1399031e-01  -6.1675405e-01  -3.6819728e-01  -7.9911794e-02   6.9414791e-02  -4.1509242e-01  -2.5300765e-01   1.9900428e-01   1.6414418e-01   1.8225805e-01   8.8389599e-02   8.7228976e-02   5.5903328e-02  -3.3768785e-04   1.3635770e-01   1.0000000e+00   5.2742673e-01   1.3002579e-01   1.7940108e-01  -3.5721045e-02   9.5692228e-02  -4.7826478e-01  -3.7276477e-01   4.5389223e-02   9.9918670e-02  -6.1508642e-02  -1.9279861e-02   5.8175647e-01   5.6176628e-01  -1.0537124e-01  -2.2367153e-01  -3.8521938e-02  -3.3779799e-03  -1.6231909e-01  -1.8723293e-01  -3.6134070e-01  -3.2914163e-01  -1.9922692e-01   1.8973256e-02  -3.3899129e-01  -5.3565739e-02   1.3553234e-01   6.9581100e-02   2.0437607e-01   1.1054156e-01  -1.0846026e-01  -1.4008514e-01   1.8943289e-02   1.8362218e-02  -7.0301703e-02  -1.0103479e-01  -3.2562789e-01  -1.8567126e-01  -4.9306585e-01  -2.3101644e-01   3.8102594e-01   1.0099742e-02   9.9871388e-03   9.5075574e-02   8.3464453e-02   1.6936640e-01   3.0646825e-01   2.6658635e-01   5.2055138e-02   1.9580847e-01  -8.9372246e-02  -3.1974996e-03   1.3073809e-01   2.4295057e-01  -2.9861417e-02  -9.1523975e-02   1.6995812e-01   1.6722925e-01  -7.1352476e-03   1.1605426e-01  -1.6694860e-01  -2.0443325e-01   6.2030106e-01   3.6754574e-01   5.3567471e-01   4.9048730e-01  -1.2827051e-01   3.3663014e-01  -2.9785008e-01  -1.3208802e-01  -2.5062432e-01  -1.8579897e-01  -4.1688527e-01  -1.9422385e-01  -5.2229202e-02  -2.0959486e-01  -2.0137382e-01  -3.4001827e-01   1.3074967e-01   2.2298289e-01   9.9324809e-02   1.4894064e-01  -2.1109075e-02   1.0245045e-01  -7.7993057e-02  -2.1214475e-01  -1.4740113e-03  -1.7642024e-01  -1.6438862e-02  -1.4642312e-01   8.9874554e-02   1.5587795e-01   3.2689665e-01   8.4410313e-02   1.1131254e-01   2.3975043e-01   2.5126123e-02   5.1477579e-02  -1.4252870e-02   5.9086900e-02
   2.0031059e-01   3.1606632e-01  -2.5070156e-01  -3.7496151e-01  -3.5578002e-01  -2.1321382e-01  -1.5457232e-01  -1.2732188e-01  -1.3075013e-01  -1.4416767e-01   2.2907330e-01   3.3182339e-01   1.1566340e-01   2.6825739e-01  -1.8793378e-01  -1.4746026e-01   5.2742673e-01   1.0000000e+00   5.7304304e-02   1.3009572e-01  -1.4250415e-01  -1.6340498e-01  -1.1464844e-01  -1.3068708e-01   9.6571282e-02   1.3630295e-01  -1.5744676e-01  -1.0884352e-01   4.2276426e-01   5.8706937e-01   1.4297915e-01   1.4655443e-01   5.1735575e-01   5.1610053e-01   4.8975637e-02   1.0281773e-01  -1.9067751e-01  -1.1755261e-01  -1.1272967e-01   3.5192541e-02   3.2216553e-03   1.7618885e-01  -8.1087642e-02  -1.4210556e-01  -6.7772037e-02   1.1931972e-01   1.4330950e-02   7.9450800e-02  -1.5815445e-01   2.8437429e-02  -1.8464758e-01  -2.3046522e-01  -5.2651805e-02  -7.3170840e-02  -1.5884269e-01  -4.4595072e-02   5.0291669e-01   3.8433383e-01   5.7265414e-02   1.9743927e-01   1.0697491e-01   2.7425253e-01   2.7321562e-01   3.6099219e-01  -1.0268629e-01   7.4322947e-02   1.0709393e-01   1.8635206e-01   7.6044539e-02   4.2118793e-02  -1.5209960e-01  -1.8261678e-02   2.3852026e-01   3.3540802e-01   6.4712403e-02   3.3831506e-02   5.3662700e-03   1.6210014e-01   2.9995700e-01   4.7302715e-01   2.8035276e-01   4.1135541e-01  -3.1427491e-02   3.0124862e-01  -2.4869147e-01   2.2889056e-03  -2.9514049e-01  -2.2635901e-01  -5.0273967e-02  -1.7490744e-01   9.1656026e-03  -8.5801634e-02  -6.8412816e-02  -2.3761559e-01  -7.6253901e-02  -2.4586118e-03  -3.4073874e-02  -5.1753431e-02  -1.5213492e-01  -2.9384692e-01  -2.8153338e-01  -4.0109098e-01  -1.8824439e-01  -3.5685867e-01  -1.4393689e-01  -4.1979703e-01  -2.0283460e-01  -1.3888041e-01  -6.3018350e-02   3.6851652e-02   9.2358366e-02  -5.0496825e-02  -3.8649869e-01  -2.8176841e-01  -3.4157891e-01  -3.5858041e-01
   3.1115709e-01   3.6654750e-01   1.8154959e-01   2.6319485e-01   2.6237302e-01   1.6988883e-01  -2.8501895e-01  -2.1581766e-01  -1.1298588e-01  -8.4531916e-02  -2.7561411e-01  -3.4514052e-01  -3.1080507e-01  -2.5319930e-01   2.0704751e-01   1.6451190e-01   1.3002579e-01   5.7304304e-02   1.0000000e+00   7.8836441e-01   4.2362069e-01   3.9701616e-01   1.0299758e-01   9.7264047e-02   2.3317121e-01   1.5720991e-01   4.5204765e-01   3.7654942e-01   7.3101253e-02   3.4828313e-02   1.9281157e-01   1.0832070e-01   1.2878953e-01   1.4459647e-01   9.5858901e-02   6.9605470e-02   2.6511151e-01   2.7591566e-01   2.0238963e-01   1.2728094e-01   3.6768219e-01   2.7883939e-01   1.8558297e-01   1.7618969e-01   1.0848671e-02  -1.1273108e-01   1.5480202e-01   3.8465528e-02  -1.6080115e-01  -2.5107813e-01  -2.8043152e-01  -2.0615660e-01  -1.2986319e-01   1.1537954e-01  -5.1312917e-02   4.5724812e-02   2.5813503e-01   2.8837312e-01  -1.0971983e-01  -9.6210859e-02  -1.7396121e-01  -2.0625716e-01  -8.0033167e-02  -1.8633762e-01  -1.8825786e-01  -2.2260573e-01  -8.0446337e-02  -1.9850129e-01   4.5214217e-01   3.7614518e-01  -1.1150828e-01  -1.8003809e-01   2.8222049e-01   3.6011933e-01   1.3352533e-01   2.6499361e-01   2.2851665e-01   1.7158882e-01   3.3633533e-01   2.7884807e-01   4.7518469e-01   3.9313777e-01   5.5575051e-01   4.3859871e-01   2.3659630e-01   1.9355317e-01   4.5464226e-01   2.9061931e-01  -3.9579931e-01  -1.7047384e-01  -3.1531747e-01  -3.0520243e-01  -2.9470522e-01  -1.2156644e-01  -8.8996054e-02  -1.0151082e-01  -1.1593118e-02   3.7521905e-02   8.3011024e-02   1.6344706e-01  -1.3358959e-01   2.1163774e-01  -1.7327877e-01  -1.2256051e-01  -4.6850463e-02  -1.2230577e-01   1.6946058e-01  -1.8842285e-01  -9.6081691e-02  -1.7737695e-01  -1.2325328e-01  -5.3260801e-02  -5.5320112e-02  -7.2080369e-02  -1.4286356e-01  -4.8038972e-02
   1.3565530e-01   4.8747510e-01   1.5773615e-01   1.9914357e-01   1.2164490e-02  -9.3804519e-02  -2.6641886e-01  -2.1715492e-01  -1.7729632e-01  -2.4436652e-01  -4.2800523e-01  -3.9233183e-01  -4.3761979e-01  -3.4964738e-01  -1.1725505e-01  -4.7758679e-02   1.7940108e-01   1.3009572e-01   7.8836441e-01   1.0000000e+00   2.0193526e-01   8.2721148e-02   6.3503788e-02  -1.2428257e-02   2.6164452e-01   1.0177744e-01   1.9325268e-01   2.0913611e-02   2.3227019e-02   1.4608142e-01   1.7971599e-01   1.1872830e-01   2.4729389e-01   3.0723294e-01   4.5209092e-02   1.0934826e-02   1.5489984e-01   1.3132536e-01   6.1119550e-02  -5.2810605e-02   3.7621314e-01   2.0366483e-01   3.3214392e-01   2.2579225e-01   6.1755150e-02  -1.1543728e-01   3.7787021e-02  -1.8953771e-01  -1.7349012e-01  -2.9231216e-01  -2.6209305e-01  -1.1856466e-01   7.7593375e-02   2.2014054e-01  -6.8124652e-02  -1.4678483e-02   2.2547379e-01   4.2374290e-01  -1.6656833e-01  -1.2553374e-01  -3.2198261e-01  -3.0792177e-01  -2.7143524e-01  -2.2983165e-01  -3.3146286e-01  -3.5612961e-01  -6.2926047e-02  -1.8408737e-01   6.8043859e-01   5.0789865e-01  -8.2524178e-02  -5.9871399e-02   4.0422749e-02   2.0133188e-01  -4.7783602e-02   5.3954051e-03   6.0419088e-02   1.4290959e-01   3.6968535e-01   2.2162203e-01   4.5622407e-01   3.2191998e-01   1.9187389e-01   2.5097736e-01   8.5356446e-02   1.6395744e-01   1.4751727e-01   4.9817869e-02  -3.1397661e-01  -2.2058267e-01  -1.1179490e-01  -2.6241732e-01  -1.7083254e-01  -1.6857722e-01  -3.5092984e-01  -2.8303778e-01  -2.5384022e-01  -2.3299732e-01   1.0499755e-01   3.4820955e-02  -1.3169531e-01   1.4059943e-01  -1.6431326e-01  -3.2083542e-02  -5.1909153e-03  -6.6995281e-02   3.7031018e-01  -3.0663640e-02  -1.4028368e-01  -4.2527229e-01  -3.5673278e-01  -1.0850668e-01   9.2008477e-02   9.7099711e-02  -8.8770825e-02   6.1497186e-02
   8.2511500e-02   1.0894127e-01   2.6556373e-01   4.4858511e-01   5.4977377e-01   4.2278431e-01  -3.2360884e-01  -2.2069304e-01  -2.8214497e-01  -6.3900354e-02  -3.8567363e-01  -4.5138818e-01  -4.1393532e-01  -3.9277986e-01   2.3163636e-01   9.8162343e-02  -3.5721045e-02  -1.4250415e-01   4.2362069e-01   2.0193526e-01   1.0000000e+00   8.5843762e-01   7.9598350e-02   3.0394829e-01   4.5186346e-01   3.9701087e-01   8.8234328e-01   8.1734810e-01  -1.0565073e-01  -2.4035571e-01   8.7536765e-02  -6.9137582e-02  -1.7596177e-01  -2.2458136e-01   3.0523355e-01   2.0885927e-01   3.9940977e-01   2.9853579e-01   4.3761834e-01   3.8775564e-01   2.2672241e-01   2.3566369e-01   2.6913967e-01   2.7799470e-01   2.2508383e-01   1.4356429e-01   5.1221421e-01   3.4644591e-01   1.9558706e-01   3.3350533e-02   2.5616751e-01   9.9380308e-03   1.8258723e-01   1.9280892e-01   2.5749455e-01   1.3659345e-01  -2.3317584e-02   1.2626380e-01  -1.0517734e-01  -1.5471474e-01  -3.0462537e-01  -3.0935198e-01  -2.5525123e-01  -4.0840060e-01  -2.3743157e-01  -1.9045762e-01   2.6109991e-02  -8.6701910e-02   1.8875688e-01   1.4069713e-01   2.4410945e-02   1.4363553e-04   9.2656870e-04   8.9742452e-02  -7.0455099e-02   1.0513022e-01   3.0815635e-03  -1.1886281e-01   8.4875541e-02  -1.3510192e-02   2.1260958e-01   5.9991498e-02   4.0304603e-01   2.6578129e-01   2.1240414e-01   1.2824141e-01   3.8201650e-01   3.1926613e-01  -2.2801787e-01  -1.5286267e-01  -1.5529732e-01  -1.3354750e-01  -1.0818304e-01   1.8922577e-01   2.1374948e-01   1.4099520e-01   3.1696377e-01   3.1568411e-01   2.3620815e-01   2.6813553e-01   3.6087876e-01   5.1151484e-01   8.4834483e-02   1.6637324e-01  -2.0624588e-03   6.4323541e-02   2.1187479e-01   1.1368356e-02   9.8288654e-02   2.1407020e-01   1.4611447e-01   1.1815701e-01   7.0243445e-02   3.6244995e-02  -5.7961637e-02  -6.7197608e-02
  -6.2609794e-03   1.5940899e-01   4.9156156e-02   3.8992593e-01   5.9415079e-01   5.2456465e-01  -4.5634617e-01  -2.1466641e-01  -1.3736844e-01   1.2243628e-01  -2.8267448e-01  -3.9899222e-01  -3.6814822e-01  -3.3437577e-01   4.0798715e-01   3.2693578e-01   9.5692228e-02  -1.6340498e-01   3.9701616e-01   8.2721148e-02   8.5843762e-01   1.0000000e+00  -4.6540707e-03   2.6017547e-01   2.9864518e-01   3.4115210e-01   7.9897838e-01   8.3707758e-01   8.5796772e-02  -8.1444538e-02   6.0356187e-02  -9.9883041e-02  -2.9369629e-01  -3.0028756e-01   2.1789609e-01   1.3003713e-01   3.0712893e-01   1.9637404e-01   4.7475439e-01   3.8904808e-01   5.2599296e-02   2.7895108e-01   2.0864540e-01   2.3175714e-01   2.2660675e-01   1.9305454e-01   3.9978942e-01   2.8893857e-01   2.2282699e-01   7.3624373e-02   3.2663554e-01   4.2691307e-03   2.2656368e-02   7.2049539e-02   1.2223977e-01   2.2028790e-02  -7.5755921e-02   1.4895871e-02  -1.4558644e-01  -1.1739914e-01  -2.7894748e-01  -2.1385287e-01  -6.5506915e-02  -2.9348586e-01  -1.7608319e-01  -8.5606184e-02  -1.0983120e-01  -1.0097312e-01   5.8084372e-02   1.1401744e-01  -3.5173867e-02  -5.2158625e-02   1.2115959e-01   1.4572935e-01   7.5170435e-03   2.4206701e-01  -5.1884401e-02  -2.3609199e-01   1.8928387e-01   2.1862949e-02   3.2827223e-01   1.6291117e-01   4.6268314e-01   4.3580261e-01   2.4853828e-01   1.6170958e-01   3.9875742e-01   3.8492596e-01  -3.7294408e-01  -1.2026295e-01  -2.8307258e-01  -2.5412194e-01  -2.0886685e-01   4.4823945e-02   3.8079328e-01   3.2966891e-01   4.4782994e-01   4.4862705e-01   1.3756969e-01   1.9372184e-01   3.1858705e-01   4.2968089e-01   5.1092477e-02   1.5750544e-01   3.4909900e-02   1.2348704e-01   1.3501684e-01  -1.0330529e-02   2.8861517e-01   3.5213094e-01   2.2312718e-01   2.5687880e-01   6.5701463e-02  -1.2830244e-02   2.1829684e-02   3.8905536e-02
   1.2172850e-01  -2.2105178e-01   7.6196824e-01   3.8622374e-01  -3.4261796e-02  -1.1115107e-01   2.9931287e-01   2.0105968e-01  -2.0336473e-01  -2.2514912e-01  -7.4560332e-02  -2.8185323e-02   3.5484656e-02   1.4076421e-01   1.9527002e-01   1.0575960e-01  -4.7826478e-01  -1.1464844e-01   1.0299758e-01   6.3503788e-02   7.9598350e-02  -4.6540707e-03   1.0000000e+00   7.5779629e-01   3.8450949e-01   2.4289232e-01   3.2237423e-01   2.2730336e-01  -1.3716499e-01  -1.7848166e-01   4.4111036e-01   4.6118558e-01   1.7533639e-01   1.5770700e-01   3.2917630e-01   3.1659668e-01   3.4314674e-01   4.8659514e-01   3.8670074e-01   3.4128269e-01   5.2311611e-01   4.1415136e-01  -1.4821159e-01  -1.9137467e-01  -1.8133755e-01  -2.6411646e-01   1.1997367e-01   1.1865721e-01  -1.9915752e-01  -3.3618018e-01  -1.1822544e-01  -2.3342679e-01   3.5825957e-01   3.5913575e-01   3.6483025e-01   4.3209863e-01  -2.3197082e-01   1.5463580e-01  -3.3143881e-01  -3.4574624e-01  -2.2747927e-01  -2.0926630e-01  -2.9016442e-01  -2.1985942e-01   4.1663204e-03  -1.3858713e-01  -1.4104716e-01  -2.5246969e-01  -1.6562753e-01   8.1394895e-02   5.4684878e-02  -5.8789819e-02   1.7798088e-01   1.1719112e-01   2.1065201e-01   2.0328877e-01   2.2934381e-01   2.1320762e-01  -2.2503319e-01  -5.8606738e-02  -2.9740614e-01  -4.2903276e-02   3.8000707e-01   1.7457259e-01   4.8160800e-01   4.7242382e-01   4.3120487e-01   4.0474479e-01   4.3830532e-01   2.6869616e-01  -1.9333887e-02   4.7728395e-02   1.7224864e-01   8.1847402e-02  -1.3160351e-01  -1.3450215e-01  -1.8797551e-01  -2.0859001e-01  -8.7155448e-02  -2.2906781e-01  -1.8777444e-01  -2.4263131e-01  -1.1529409e-01  -1.1485332e-01   2.9090817e-01   1.9786551e-01  -1.7138206e-01  -3.1339923e-01  -2.2603035e-01  -6.4211638e-02  -1.5713759e-01  -2.4067208e-01  -8.0107857e-02  -1.9619286e-01   1.4269871e-01   6.3681471e-02
  -4.8856255e-02  -2.0940529e-01   5.5836139e-01   5.8476692e-01   9.6105947e-02   2.1145141e-01   2.7491425e-02   3.0264451e-01  -2.7155865e-01   4.0015249e-02  -1.5152799e-01  -3.3008676e-03  -1.3015391e-01   1.5843637e-01   1.4176630e-01   2.6517942e-01  -3.7276477e-01  -1.3068708e-01   9.7264047e-02  -1.2428257e-02   3.0394829e-01   2.6017547e-01   7.5779629e-01   1.0000000e+00   4.0579454e-01   4.3183542e-01   4.8066358e-01   3.5824863e-01  -1.7121754e-01  -1.5782349e-01   4.6140105e-01   4.7968857e-01  -1.6747986e-02   8.2158974e-02   3.3531635e-01   3.3862166e-01   4.4410739e-01   4.7319625e-01   4.5029695e-01   4.2880385e-01   5.0645735e-01   4.5569235e-01   3.4633064e-03  -6.8456350e-02  -1.0975052e-01  -1.7836496e-01   3.2550680e-01   3.3182308e-01  -1.4040206e-01  -2.3573541e-01  -9.7752136e-02  -2.0970235e-01   4.0277191e-01   2.2030520e-01   4.3671721e-01   3.2979993e-01  -2.7682618e-01   6.9464774e-02  -4.5787545e-01  -2.8177190e-01  -3.1154095e-01  -1.3887947e-01  -2.4537181e-01  -1.1978308e-01  -1.8530173e-01  -3.8200154e-02  -3.0515735e-01  -2.4019502e-01  -2.4569197e-01  -4.4902958e-02  -9.2534911e-04  -5.1750256e-02   1.3970468e-01   1.5409753e-01   1.8825055e-01   2.6952425e-01   1.7459199e-01   1.6464081e-01  -9.2546911e-02   8.4085478e-03  -1.3534254e-01   8.6539265e-02   3.2587412e-01   2.4616617e-01   2.9850379e-01   4.1080894e-01   3.6302743e-01   3.4450480e-01   3.1985588e-01   4.1315516e-01   7.9302473e-02   4.1927537e-02   1.9753588e-01   1.0740986e-01   5.4538748e-02   6.1380504e-02   1.2005716e-01   4.4778696e-02   1.0230785e-01  -1.1112958e-01   3.7516352e-02  -1.2238251e-01   8.6019292e-02  -5.9462731e-02   2.8494469e-01   1.6719343e-01  -2.1331858e-01  -2.0731147e-01  -9.1458248e-02   2.1717234e-01   1.4512256e-01  -5.8147605e-02  -1.3367032e-01  -2.0910596e-01   1.3018093e-01  -4.8614362e-02
   3.1723320e-03   2.8765011e-03   3.7193608e-01   2.1619291e-01   1.4763930e-01  -9.5185360e-03  -3.1032847e-02  -2.4030019e-01  -1.8087776e-01  -2.3816940e-01  -3.0151849e-01  -3.6058035e-01  -1.3678210e-01  -2.2924419e-01  -1.1919661e-01  -2.0059969e-01   4.5389223e-02   9.6571282e-02   2.3317121e-01   2.6164452e-01   4.5186346e-01   2.9864518e-01   3.8450949e-01   4.0579454e-01   1.0000000e+00   8.1358040e-01   5.8120611e-01   4.1130449e-01  -4.7670028e-02  -5.0034467e-02   5.5059222e-01   2.8329186e-01   1.2196981e-01   1.3679376e-02   6.6748175e-01   5.7851763e-01   2.5238230e-01   3.2608691e-01   4.0863590e-01   4.5204349e-01   2.1798294e-01   3.0696809e-01   2.0903770e-01   1.1085078e-01   1.7122350e-01  -4.2922597e-03   3.7956943e-01   2.6309561e-01  -1.4506392e-01  -2.1284187e-01  -4.0727304e-02  -1.0227925e-01   2.8360105e-01   4.2041991e-01   2.4616855e-01   3.5078266e-01   3.8651026e-02   4.9272504e-02  -3.2643205e-01  -4.0712365e-01  -2.5854252e-01  -3.9581100e-01  -4.0021962e-01  -4.1360765e-01  -1.3439139e-01  -1.4049525e-01   5.7639654e-02   2.6354578e-02   1.7440310e-01   2.4817813e-01  -1.1964535e-02   1.4049287e-01  -7.4730076e-02   7.2383679e-02  -1.6457118e-02   7.8515307e-02   2.2713916e-02   2.9956018e-02   1.5808040e-01   9.9724104e-02   4.3673741e-02   7.5341462e-02   1.2523852e-01   2.2752786e-01   4.8142093e-02   2.0967610e-01   9.3708341e-03   1.1908210e-01  -4.8738085e-02  -9.8015811e-02   1.5241401e-01   5.8384466e-02   1.9256684e-01   1.2332574e-01   2.2739843e-02   5.4010044e-02   7.3317124e-02   3.9257278e-02   1.9314628e-01   4.6469936e-02   1.0028820e-02  -8.3293488e-02  -2.1045493e-02  -8.4921931e-02   2.3898885e-01   2.0081457e-01   5.4836260e-02  -8.7852356e-02   9.9582722e-03   9.9121815e-02   1.4267131e-01   1.1920682e-03  -3.3048455e-02  -8.8561475e-02   1.3401686e-01  -3.9284690e-02
  -6.5034014e-02  -5.2490132e-02   1.6934913e-01   1.1414328e-01   2.4272551e-01   2.9886656e-01  -1.3538193e-01  -2.4450038e-01  -4.6999720e-02   8.0604697e-02  -1.7958736e-01  -2.1466097e-01  -1.8464443e-04  -8.9280286e-02  -5.7735748e-02  -7.6031329e-02   9.9918670e-02   1.3630295e-01   1.5720991e-01   1.0177744e-01   3.9701087e-01   3.4115210e-01   2.4289232e-01   4.3183542e-01   8.1358040e-01   1.0000000e+00   4.3187742e-01   3.9661844e-01  -6.6364357e-03  -3.1490917e-02   5.8586024e-01   3.5209918e-01   6.0983778e-02   2.0863771e-02   6.8347308e-01   6.6050787e-01   2.7592158e-01   2.2074412e-01   2.4980426e-01   2.2382941e-01   1.2364300e-01   9.9345984e-02   2.3841754e-01   1.8631691e-01   6.8611794e-02   1.7797733e-01   4.4444173e-01   4.1713688e-01  -2.8088518e-01  -3.7210022e-02  -1.0437214e-01  -2.0390956e-01   2.3692521e-01   3.8596296e-01   2.2037224e-01   2.9938213e-01   1.1487268e-01   3.1788312e-02  -2.0898031e-01  -1.4418103e-01  -1.1797219e-01  -1.2064357e-01  -2.2426856e-01  -2.2431899e-01  -1.7230587e-01  -6.5160940e-02   3.1936317e-02   1.9207103e-01   1.0237105e-01   1.2855456e-01   4.4470504e-02   2.9799548e-01  -1.1962649e-01   4.9182732e-02  -1.1587923e-01   6.1088047e-02   1.7723922e-01   1.7349532e-01   1.5637609e-01   1.5161695e-01   1.3225334e-01   1.7487956e-01   1.8266047e-01   3.1961492e-01  -1.4487500e-03   2.9048452e-01   7.7674222e-03   1.8082476e-01  -1.1924265e-01  -1.1874106e-02   1.6900135e-01   1.3371308e-01   2.0165250e-01   1.5209329e-01  -3.0487374e-02  -2.6878595e-02   7.1206750e-02   1.9168636e-02   1.2680100e-01   3.4993516e-02  -9.4008832e-02  -1.5144649e-01  -1.0613138e-01  -2.2832906e-01   1.7704663e-01   1.5177950e-01  -1.0431934e-01  -3.2210044e-01  -7.7428445e-02   1.3974293e-01   1.9823971e-01  -7.9381891e-02  -1.8070783e-01  -2.2011061e-01   6.1615001e-02  -1.5709424e-01
   1.3722213e-01   2.4754635e-02   3.8116033e-01   5.0389025e-01   5.0191370e-01   3.7680855e-01  -2.3905010e-01  -1.3314739e-01  -2.2821963e-01  -8.4028187e-02  -3.4095666e-01  -4.0512681e-01  -3.4374306e-01  -2.8661781e-01   3.1639483e-01   2.0526332e-01  -6.1508642e-02  -1.5744676e-01   4.5204765e-01   1.9325268e-01   8.8234328e-01   7.9897838e-01   3.2237423e-01   4.8066358e-01   5.8120611e-01   4.3187742e-01   1.0000000e+00   8.9395975e-01  -7.4769300e-02  -2.0256021e-01   2.3226720e-01   3.7409506e-02  -1.8067024e-01  -2.3343951e-01   3.8519227e-01   2.7159408e-01   3.6254748e-01   3.8435540e-01   5.1700999e-01   5.6645602e-01   2.6138343e-01   3.4801467e-01   1.3393660e-01   1.3958708e-01   2.2382038e-01   1.3465800e-02   4.1044687e-01   2.6399025e-01   1.4055498e-01  -9.5456684e-02   1.6233640e-01  -1.5361230e-02   1.2094594e-01   2.1325131e-01   2.2469258e-01   2.6254538e-01  -8.5454275e-02   4.8940001e-02  -2.4107068e-01  -3.4289692e-01  -3.3173574e-01  -3.7137553e-01  -2.8076372e-01  -4.2893495e-01  -1.3886863e-01  -9.2878544e-02  -5.8329021e-02  -1.9040558e-01   5.0405131e-02   2.1372117e-01  -7.3130383e-02  -1.1520203e-01   5.2047540e-02   1.2201123e-01   3.0155371e-02   2.0307251e-01  -4.0416094e-02  -1.7072639e-01   8.0823714e-02  -2.7002322e-02   1.1059969e-01   6.9330797e-02   4.7028111e-01   3.6517840e-01   3.1627479e-01   2.2729046e-01   4.4788459e-01   4.1583630e-01  -1.7928196e-01  -3.1841987e-02  -1.8643496e-01  -1.7200012e-01  -8.2533851e-02   1.1564545e-01   2.6187704e-01   2.3761793e-01   2.7696353e-01   3.1497475e-01   1.6390577e-01   2.0200862e-01   2.7458639e-01   3.1849329e-01   7.7206112e-02   8.2065219e-02   1.3930601e-01   1.1112787e-01   1.7636158e-01  -2.0240916e-02   1.5453093e-01   2.2157043e-01   9.9440793e-02   1.2817447e-01   2.3102111e-02  -6.1449638e-02   4.7137935e-02   7.8645320e-03
   1.5782511e-01  -1.6298121e-02   2.3335486e-01   3.7059780e-01   5.9223947e-01   5.1069370e-01  -2.3148192e-01  -1.0875033e-01  -5.5534459e-02   1.0296279e-01  -1.5453216e-01  -2.5876762e-01  -1.7432234e-01  -1.4805791e-01   4.9135114e-01   3.4044153e-01  -1.9279861e-02  -1.0884352e-01   3.7654942e-01   2.0913611e-02   8.1734810e-01   8.3707758e-01   2.2730336e-01   3.5824863e-01   4.1130449e-01   3.9661844e-01   8.9395975e-01   1.0000000e+00   5.3626245e-02  -1.2360229e-01   2.0914777e-01   3.8356392e-02  -2.1905722e-01  -2.6148014e-01   3.3575282e-01   2.4621550e-01   3.5490433e-01   3.3135899e-01   4.4729076e-01   4.5325107e-01   1.2025339e-01   2.7645998e-01   5.3234527e-02   1.2997694e-01   1.6130666e-01   7.6071305e-02   4.1293433e-01   3.5922720e-01   1.5653259e-01   5.4184424e-02   2.4046154e-01   1.5530359e-03  -4.7560615e-02   1.5458532e-01   1.7408650e-01   2.6009818e-01  -2.8242005e-02  -5.6134596e-02  -8.4283296e-02  -1.7279496e-01  -1.4081330e-01  -1.7748240e-01  -5.3200551e-02  -3.0776963e-01   4.5657961e-03   3.3425147e-02  -2.0844239e-02  -9.7585878e-02  -7.0600827e-02   1.4938774e-01   3.0984460e-02  -6.0258954e-02   1.4221888e-01   1.4331533e-01   8.2903338e-02   2.5446001e-01   4.1501381e-02  -1.5056843e-01   5.1761903e-02  -2.8747541e-02   1.6221266e-01   1.1252999e-01   5.7855741e-01   4.3868821e-01   3.6076423e-01   2.9651328e-01   5.1023521e-01   4.7945005e-01  -2.6118216e-01  -3.8171027e-02  -2.8504008e-01  -1.6927305e-01  -1.7272310e-01   1.3449790e-01   2.4575174e-01   2.1030441e-01   2.7427825e-01   3.0624620e-01   6.4631690e-02   1.9478812e-01   1.9443523e-01   3.5448838e-01  -4.7797915e-02   2.2998047e-02  -2.2828764e-02   4.9609338e-04   1.0121053e-01  -1.2492392e-01   1.0854338e-01   2.6071369e-01   1.3254338e-01   7.1488623e-02  -9.9160807e-02  -1.9644774e-01  -7.6870878e-02  -9.1332651e-02
  -1.1784313e-01   2.3282011e-01  -4.1787838e-01  -4.1659637e-01  -1.6735674e-01  -9.7012828e-02  -3.2825034e-01  -3.2117807e-01   1.0246796e-01   4.1949265e-02   3.8741927e-01   2.2198480e-01   2.6514412e-01   2.7853032e-01   2.6090210e-01   2.3085995e-01   5.8175647e-01   4.2276426e-01   7.3101253e-02   2.3227019e-02  -1.0565073e-01   8.5796772e-02  -1.3716499e-01  -1.7121754e-01  -4.7670028e-02  -6.6364357e-03  -7.4769300e-02   5.3626245e-02   1.0000000e+00   6.9432158e-01   4.9023912e-02   4.4071727e-02   6.6557257e-02   1.3155825e-01  -1.2470688e-01  -1.1693308e-01  -1.3268575e-01  -1.9010575e-01   6.2811668e-02   3.9356197e-02  -6.9373430e-02   1.2303368e-01  -3.2147516e-02  -1.2827111e-01  -5.4380267e-02   1.4294311e-01   7.3303406e-02   7.2866271e-02  -4.9937202e-02   4.5888353e-02  -1.3660952e-03  -1.6332582e-01  -1.7854415e-01  -6.4031918e-02  -2.0300824e-01  -8.7207001e-02   4.1139280e-02  -8.4949945e-03  -1.0911811e-01   7.9783346e-02   3.7965896e-02   1.9792062e-01   4.2527742e-01   2.4651122e-01  -4.3835325e-02   1.0221004e-02  -2.3691759e-01  -1.1377417e-01  -8.9837466e-02   7.2365072e-02  -5.9906334e-02  -1.1507881e-01   3.9055457e-01   3.2392895e-01   1.0122029e-01   2.3893866e-01  -6.1565428e-02  -7.4452335e-02   4.4343033e-01   4.8448887e-01   5.1757030e-01   5.9263958e-01   2.9205886e-01   5.1216167e-01   5.6605124e-02   1.4311957e-01   4.7017598e-02   9.0775683e-02  -3.4969090e-01  -2.0938964e-01  -2.3237214e-01  -3.5097629e-01  -2.9371734e-01  -3.9635601e-01   8.5532932e-02   1.5234476e-01   1.4384088e-01   4.7810049e-02  -1.6109192e-01  -2.1096561e-01  -2.1939682e-01  -1.7320541e-01  -3.7038963e-02  -1.1585880e-01  -1.2761395e-03  -1.3436812e-01   7.0401748e-03  -9.1043307e-02   1.4123974e-01   2.0317515e-01   1.2531650e-01   1.0982075e-01  -9.8771494e-02  -9.0988035e-02  -1.0610003e-02   5.4893959e-02
  -1.4926578e-01   3.1111032e-01  -5.0145180e-01  -3.9976925e-01  -2.7041372e-01  -2.1673080e-01  -3.9879068e-01  -1.5852014e-01   8.7037340e-02   2.7972781e-02   1.0933832e-01   2.1046473e-01  -4.0168153e-03   2.6379062e-01   2.0511067e-02   2.4575116e-01   5.6176628e-01   5.8706937e-01   3.4828313e-02   1.4608142e-01  -2.4035571e-01  -8.1444538e-02  -1.7848166e-01  -1.5782349e-01  -5.0034467e-02  -3.1490917e-02  -2.0256021e-01  -1.2360229e-01   6.9432158e-01   1.0000000e+00   1.2276037e-01   1.8056550e-01   1.3917324e-01   2.8174516e-01  -1.5690313e-01  -1.3247075e-01  -1.7918210e-01  -2.4144180e-01   2.5504360e-02  -2.3942543e-02   2.7888736e-02   2.0275134e-01   6.7564134e-02  -4.4012074e-03   8.5731576e-02   1.5021923e-01  -5.1228057e-02  -1.5165821e-01  -8.9724908e-02  -8.7627000e-02  -1.8950970e-01  -1.4511487e-01  -7.6614332e-02  -2.0809255e-01  -2.4127650e-01  -2.4612364e-01   9.9230856e-02   5.0015792e-03  -2.9976416e-01  -7.0211115e-02  -1.4571420e-01   8.0436469e-02   2.9357833e-01   2.3617966e-01  -1.9128898e-01  -8.3257530e-02  -2.8333504e-01  -1.0691199e-01   4.7622810e-02   3.4998530e-02  -1.5075469e-01  -1.0169266e-01   3.1613937e-01   3.5324288e-01   1.7471896e-01   1.3373387e-01  -1.6071029e-01  -7.7046110e-02   4.5396375e-01   5.0786388e-01   5.4534047e-01   6.4050307e-01  -2.1516489e-02   3.7053947e-01  -2.0261353e-01   1.0962492e-01  -1.8935457e-01  -2.1271569e-01  -2.7713002e-01  -2.6395124e-01  -8.8896709e-02  -2.9489322e-01  -1.6914456e-01  -4.8356104e-01  -1.3278219e-02   1.0245517e-01   3.0808174e-02  -4.8054847e-02  -8.2352702e-02  -2.3168574e-01  -1.8391924e-01  -3.0401308e-01  -4.3044988e-02  -1.1764260e-01  -6.8148753e-02  -2.4548083e-01   5.4602686e-02   1.4515913e-01   1.8850579e-01   3.0789800e-02   5.4438136e-02   1.4449835e-01  -4.2104307e-02  -9.0098900e-03  -2.3488480e-02   9.1201708e-02
  -4.1422551e-02  -1.4754045e-01   3.4737028e-01   1.0551579e-01   7.2723066e-02   7.5333159e-02   1.4274942e-01  -6.8831944e-02  -1.2913473e-02  -3.5736241e-02  -2.5187320e-02  -7.2693588e-02  -7.4929039e-02   6.1755071e-02   3.0438739e-02   1.1070419e-01  -1.0537124e-01   1.4297915e-01   1.9281157e-01   1.7971599e-01   8.7536765e-02   6.0356187e-02   4.4111036e-01   4.6140105e-01   5.5059222e-01   5.8586024e-01   2.3226720e-01   2.0914777e-01   4.9023912e-02   1.2276037e-01   1.0000000e+00   8.2415837e-01   2.8269505e-01   3.7724840e-01   5.8406492e-01   5.2344092e-01   2.2743595e-01   2.5330902e-01   2.1099159e-01   2.1644621e-01   1.7914193e-01   3.0127507e-01  -1.4652942e-01  -1.5177330e-01  -5.8423497e-02   6.2751165e-02   1.9142371e-01   2.7481613e-01  -3.0508000e-01  -8.8102704e-02  -2.4691698e-01  -2.6359187e-01   1.0296007e-01   2.1747136e-01   1.9314823e-01   2.5873111e-01   4.3480949e-02   3.4845499e-03  -1.3718095e-01  -1.5190456e-01  -2.7572184e-02  -1.0883995e-01  -1.7751383e-02  -7.2971438e-02  -1.2001730e-01  -6.3367901e-02   9.6304678e-02   1.5441897e-01  -3.8247298e-02   5.7027930e-02  -7.6392860e-02   1.4974755e-01   1.7739699e-01   2.6205335e-01   1.9546023e-01   2.6341397e-01   1.9167193e-01   2.1465035e-01   1.0320534e-01   2.1770938e-01   3.5951209e-02   2.5120078e-01   3.1937361e-01   4.1351007e-01   1.3017464e-01   3.9516830e-01   5.1712689e-02   1.8811089e-01  -4.2180127e-02  -7.5300883e-03  -1.1379293e-02   4.1579142e-02   3.2567802e-02   1.8961400e-02  -6.2094519e-02  -3.7117766e-02  -4.6480489e-02  -8.0017641e-02  -1.4722649e-02  -8.1949095e-02  -3.1667831e-01  -2.8061900e-01  -2.0954458e-01  -2.5019219e-01   1.5285183e-01   5.9406308e-02  -2.2265867e-01  -3.6058590e-01  -1.3386098e-01   6.0710371e-02   8.9022651e-02  -1.5015489e-01  -2.7414017e-01  -3.1303575e-01   1.6318545e-02  -1.3171302e-01
   8.7711011e-02  -1.1527632e-01   3.2198117e-01   1.5750152e-01  -1.0512392e-01  -8.3463906e-02   1.3788399e-01   1.2087051e-01  -7.8714886e-02  -4.7687420e-02  -4.8508027e-02   1.2909787e-01  -1.1948320e-01   2.5407666e-01  -3.7107007e-02   1.3063417e-01  -2.2367153e-01   1.4655443e-01   1.0832070e-01   1.1872830e-01  -6.9137582e-02  -9.9883041e-02   4.6118558e-01   4.7968857e-01   2.8329186e-01   3.5209918e-01   3.7409506e-02   3.8356392e-02   4.4071727e-02   1.8056550e-01   8.2415837e-01   1.0000000e+00   3.2488391e-01   4.7648978e-01   3.6651043e-01   3.4265492e-01   2.6194974e-01   2.2205780e-01   1.5771145e-01   6.7601958e-02   2.9285781e-01   3.2701008e-01  -1.8336552e-01  -1.8071441e-01  -2.0522951e-01   8.3280636e-03   1.8008218e-01   2.4485073e-01  -2.9348665e-01  -6.2492118e-02  -2.2822174e-01  -1.9378844e-01   2.3764337e-01   1.3650335e-01   2.4841192e-01   1.6548836e-01   1.0574915e-01   1.0860185e-01  -1.7991337e-01  -8.1545708e-02  -6.0917702e-02  -1.9635453e-02   4.6455921e-04   2.8327425e-02  -2.1396582e-01  -1.6157863e-01  -8.8625372e-02   5.9241297e-02  -1.2118064e-01  -1.0395031e-01  -7.9528881e-02   1.4245889e-01   2.0117019e-01   2.7839112e-01   2.0974985e-01   2.0114951e-01   2.0364212e-01   2.7067250e-01   4.6803683e-02   2.0783369e-01   5.9720917e-02   2.3543207e-01   2.7881610e-01   2.7188470e-01   1.8927210e-01   4.2720190e-01   1.2257896e-01   4.0181283e-02   1.5631795e-01   4.7524766e-02  -6.4628198e-02  -7.2922676e-02  -3.3268472e-02  -9.5178837e-02  -1.8481811e-01  -1.5500829e-01  -1.5285490e-01  -1.4606674e-01  -1.3402810e-01  -1.9279162e-01  -3.7075484e-01  -3.0338184e-01  -1.7653092e-01  -1.8006756e-01   1.4492879e-01   1.2040956e-02  -1.9682023e-01  -3.0718075e-01  -2.6794231e-01  -5.3387477e-02   2.0227889e-03  -2.4114878e-01  -2.6307303e-01  -2.6567365e-01  -1.9110518e-02  -1.0791139e-01
   1.9655221e-01   3.5865454e-02   1.5058709e-01  -2.4781196e-01  -2.7613716e-01  -2.8017310e-01   2.0857513e-01  -2.0382755e-03  -7.5819992e-02  -2.0087625e-01   7.8787301e-02   1.0903545e-01   2.0259857e-02   1.3250403e-01  -3.0675704e-01  -3.8984618e-01  -3.8521938e-02   5.1735575e-01   1.2878953e-01   2.4729389e-01  -1.7596177e-01  -2.9369629e-01   1.7533639e-01  -1.6747986e-02   1.2196981e-01   6.0983778e-02  -1.8067024e-01  -2.1905722e-01   6.6557257e-02   1.3917324e-01   2.8269505e-01   3.2488391e-01   1.0000000e+00   9.0003353e-01   2.6651209e-01   3.4573100e-01   4.1274493e-02   6.9307253e-02  -6.5400099e-03  -8.0441319e-02   1.6127247e-01   1.1570956e-01  -2.6853580e-01  -3.2820947e-01  -1.9030482e-01  -3.6976073e-02   1.1263805e-01   1.9662345e-01  -2.7044481e-01  -1.5653160e-01  -3.0404546e-01  -4.1756964e-01   9.4123335e-02   8.0856739e-02   1.8732617e-01   9.0960352e-02   4.5373784e-01   4.1014219e-01   1.6221284e-01   1.8962222e-01   1.5489302e-01   1.4817252e-01   4.4317729e-02   1.4791150e-01  -1.5217466e-02  -4.2403232e-03   4.1811871e-01   3.3776051e-01   2.5065731e-01   1.4083675e-01  -1.3088869e-01   1.6101785e-02   2.1894116e-01   3.4334178e-01   6.2759858e-02   6.4694913e-02   2.4406459e-01   4.0973647e-01   3.8100848e-02   3.1449291e-01   1.8577338e-02   1.5544521e-01   1.2994155e-01   6.3046129e-02  -3.3839222e-02   5.0627882e-02  -1.2957476e-01  -8.2057817e-02   1.9479806e-01  -1.2801526e-01  -2.8414666e-02   6.0341866e-02  -9.5818005e-03  -1.0397421e-02  -1.2739970e-01  -2.0733443e-01  -8.0430631e-02  -1.0609169e-01  -1.8220089e-01  -2.3557034e-01  -4.8684776e-01  -4.0025258e-01  -3.3872726e-01  -3.1275286e-01  -1.1889134e-01  -2.5536626e-01  -3.7161379e-01  -3.4407215e-01  -3.1498952e-01  -4.8287643e-02   8.0160335e-02  -1.8690101e-01  -3.8545348e-01  -2.7748463e-01  -3.1404138e-01  -4.4001264e-01
   1.3474781e-01   7.5233955e-02   8.2874677e-02  -1.4074687e-01  -2.5341809e-01  -1.9727622e-01   1.5932169e-01   1.2648127e-01  -1.5118663e-02  -7.4155869e-02   1.1318977e-01   2.3539363e-01  -1.2493569e-02   2.6367826e-01  -2.4936297e-01  -1.8438444e-01  -3.3779799e-03   5.1610053e-01   1.4459647e-01   3.0723294e-01  -2.2458136e-01  -3.0028756e-01   1.5770700e-01   8.2158974e-02   1.3679376e-02   2.0863771e-02  -2.3343951e-01  -2.6148014e-01   1.3155825e-01   2.8174516e-01   3.7724840e-01   4.7648978e-01   9.0003353e-01   1.0000000e+00   1.6313980e-01   2.6533199e-01   1.2338313e-01   1.2637471e-01  -1.5863588e-02  -1.0079731e-01   2.4285781e-01   2.0092072e-01  -2.7150137e-01  -3.3513071e-01  -3.0580606e-01  -1.1202307e-01   7.9210085e-02   1.6824497e-01  -3.6407069e-01  -1.8462276e-01  -3.9486024e-01  -4.1101877e-01   6.4619126e-02  -3.9137724e-02   2.1364194e-01   4.9162242e-02   3.8713510e-01   4.1055455e-01   1.4092853e-01   2.7618045e-01   1.5611209e-01   2.2108087e-01   6.9055958e-02   2.6060361e-01  -1.2741456e-01   1.1115880e-02   2.9222527e-01   3.0714671e-01   1.5729969e-01   8.9124027e-02  -8.8637692e-02   1.8247350e-02   3.0467145e-01   4.4196795e-01   1.5426893e-01   1.5549594e-01   3.1073729e-01   5.0239490e-01   1.4307980e-01   4.0923645e-01   1.6030930e-01   3.1634433e-01   1.8059206e-01   1.3645000e-01  -4.1140440e-02   1.0666232e-01  -9.0117728e-02  -8.4295591e-02   1.5838438e-01  -4.0454703e-02  -8.9172566e-02  -3.2852123e-02  -7.6270078e-02  -1.1502499e-01  -2.1240693e-01  -2.7998755e-01  -1.5005893e-01  -1.8038687e-01  -2.4314601e-01  -2.7776335e-01  -5.3760105e-01  -4.0221176e-01  -3.6843536e-01  -3.0422950e-01  -1.1804790e-01  -2.8704706e-01  -3.8143876e-01  -3.5656078e-01  -3.8161915e-01  -1.0796314e-01   1.3590613e-02  -2.6639159e-01  -4.4394287e-01  -3.3019386e-01  -3.3820874e-01  -4.3852815e-01
  -8.8022675e-02  -1.8528128e-01   3.3707436e-01   1.2834844e-01   2.3966827e-01   1.6490267e-01   1.8458278e-01  -2.2829138e-01   5.1097444e-02  -9.7751556e-02  -1.2588232e-01  -2.6406156e-01  -4.4297310e-03  -1.7403270e-01  -2.3023360e-02  -1.9749293e-01  -1.6231909e-01   4.8975637e-02   9.5858901e-02   4.5209092e-02   3.0523355e-01   2.1789609e-01   3.2917630e-01   3.3531635e-01   6.6748175e-01   6.8347308e-01   3.8519227e-01   3.3575282e-01  -1.2470688e-01  -1.5690313e-01   5.8406492e-01   3.6651043e-01   2.6651209e-01   1.6313980e-01   1.0000000e+00   9.4236220e-01   3.3317277e-01   3.4632756e-01   3.6823697e-01   2.7867977e-01   1.5415434e-01   1.8081567e-01   2.0419125e-01   1.7387478e-01   1.2526275e-01   2.0272478e-01   3.7227028e-01   4.6290811e-01  -2.9619961e-01  -1.9770244e-02   9.4738708e-04  -1.5918623e-01   1.3507117e-01   3.2087193e-01   3.9653251e-01   2.9920247e-01  -2.1383840e-02   5.0585051e-02   1.1614645e-02  -1.8351901e-01   3.2187270e-02  -1.5736250e-01  -3.2923431e-01  -3.4599881e-01   8.6062604e-02  -5.7656400e-03   3.6677910e-01   4.2241454e-01   1.0974853e-02   6.9595218e-02  -1.2519860e-01   2.1910712e-01  -6.9962626e-02   7.6332218e-02  -2.2889184e-03   1.4546759e-01   2.1648492e-01   2.2863057e-01   8.6317708e-02   1.6494720e-01  -8.2200666e-02   9.4995273e-02   2.3796561e-01   1.9072892e-01   2.0162192e-01   3.3536657e-01   8.5423955e-02   3.4248817e-01   2.0392781e-02  -9.3368660e-03  -4.3922732e-02  -5.4620475e-03   2.8411960e-02   1.0391031e-01  -2.5816548e-02  -8.5346713e-02   3.9491100e-02  -8.2525676e-02   1.4270604e-02  -1.1294158e-01  -2.1622724e-01  -1.3859806e-01  -2.3880129e-01  -2.3820856e-01   1.5486550e-01   1.8337386e-01  -9.7378732e-02  -4.0462345e-01  -1.9002880e-01   9.2873256e-02   1.1293725e-01  -1.8896514e-01  -2.7902872e-01  -2.7530991e-01   1.5483219e-02  -1.5818065e-01
  -1.0175248e-01  -2.1198959e-01   2.7884868e-01   1.3130168e-01   1.9414870e-01   1.9138739e-01   2.2115935e-01  -9.6353205e-02   1.0223445e-01  -1.9534107e-02  -7.7425673e-02  -1.1996677e-01   8.2020412e-02  -6.4524743e-02  -4.3993310e-02  -1.8953108e-01  -1.8723293e-01   1.0281773e-01   6.9605470e-02   1.0934826e-02   2.0885927e-01   1.3003713e-01   3.1659668e-01   3.3862166e-01   5.7851763e-01   6.6050787e-01   2.7159408e-01   2.4621550e-01  -1.1693308e-01  -1.3247075e-01   5.2344092e-01   3.4265492e-01   3.4573100e-01   2.6533199e-01   9.4236220e-01   1.0000000e+00   3.6549948e-01   3.9972271e-01   3.1713690e-01   2.2443754e-01   2.1858485e-01   1.4616180e-01   1.5035458e-01   8.9044387e-02   1.7052749e-02   1.5954618e-01   3.9430285e-01   4.8981051e-01  -4.0552257e-01  -2.0619077e-02  -8.8239393e-02  -1.9305528e-01   1.5951781e-01   3.2961302e-01   4.5252728e-01   3.5389700e-01  -3.3860567e-03   6.6477628e-02   4.0272373e-02  -9.9012207e-02   1.0540629e-01  -4.0655870e-02  -2.9955870e-01  -2.4221084e-01   9.0664108e-02   6.7443784e-02   3.5760817e-01   4.7012419e-01  -6.6823432e-02  -2.0135185e-02  -6.3990686e-02   2.7084639e-01  -3.2224380e-02   1.7350006e-01   3.3165674e-02   1.9285167e-01   3.1968167e-01   3.5963616e-01   6.1506839e-02   2.0378190e-01  -6.3811166e-02   1.1909587e-01   2.7101463e-01   1.7398362e-01   1.5859914e-01   3.0420740e-01   1.0144896e-01   3.5780245e-01   9.3900490e-02   9.1236056e-02  -1.1935427e-02   2.6339794e-02   6.7333281e-02   1.0449890e-01  -7.4488417e-02  -1.7421728e-01   1.5402889e-02  -1.4180080e-01   2.8621815e-02  -1.2815709e-01  -2.7592904e-01  -2.1676820e-01  -2.3729918e-01  -2.8475603e-01   1.6717153e-01   1.4266240e-01  -2.1810250e-01  -4.9991767e-01  -3.0007959e-01   4.6986266e-02   1.1543177e-01  -2.4575388e-01  -3.7418258e-01  -3.3470772e-01  -1.7901408e-02  -2.4297806e-01
   2.1969810e-02   2.5446513e-02   3.4250528e-01   4.0108875e-01   2.6723527e-01   1.4178753e-01  -5.8288993e-02   2.4987538e-03  -1.7339110e-01  -6.3949474e-02  -1.6405046e-01  -9.8023727e-02  -1.6260396e-01  -1.0647602e-02   1.7964139e-02  -9.8544615e-03  -3.6134070e-01  -1.9067751e-01   2.6511151e-01   1.5489984e-01   3.9940977e-01   3.0712893e-01   3.4314674e-01   4.4410739e-01   2.5238230e-01   2.7592158e-01   3.6254748e-01   3.5490433e-01  -1.3268575e-01  -1.7918210e-01   2.2743595e-01   2.6194974e-01   4.1274493e-02   1.2338313e-01   3.3317277e-01   3.6549948e-01   1.0000000e+00   7.5673819e-01   5.1412691e-01   2.7055722e-01   5.9200818e-01   3.5296334e-01   1.1519032e-01   1.2373872e-01  -3.2635568e-01  -3.0559062e-01   4.8096294e-01   5.0271887e-01  -2.9721325e-01  -1.7296360e-01  -1.3226220e-01  -1.0427917e-01   2.3125424e-01   1.9785873e-01   6.1911971e-01   3.7418876e-01  -2.9597989e-02   2.5892369e-01  -1.2345107e-01   6.5014206e-02  -8.1742440e-02  -1.2950654e-02  -2.8740076e-01  -1.5325668e-01  -2.7123616e-01  -2.0498742e-01  -8.6088793e-02  -3.5117932e-02   2.3705411e-02  -8.2924720e-02   1.6061540e-01   3.6819022e-02   2.0428968e-01   3.0497198e-01   2.7752674e-01   3.4191458e-01   5.8646311e-01   5.3578665e-01   1.8483179e-01   2.7110157e-01   1.5392595e-01   1.6875430e-01   5.2966169e-01  -2.6946691e-02   2.3656078e-01   2.1271260e-01   6.0649052e-01   5.2494088e-01   7.2829784e-02   1.8933447e-01  -2.2347400e-01  -1.7073358e-01  -1.3616676e-01   6.1106753e-02  -2.8800060e-01  -4.0792163e-01  -1.3541026e-01  -2.5375592e-01  -1.2548648e-01  -1.8904572e-01  -7.7172938e-02   1.0810579e-01  -3.4994998e-01  -1.6802196e-01  -1.5358507e-01  -6.2405134e-02  -1.6218605e-01  -3.2849361e-01  -5.4640978e-01  -8.0425022e-02  -5.8063069e-02  -4.9017120e-01  -3.5253182e-01  -3.9166966e-01  -3.2654907e-01  -2.9862926e-01
   8.5010211e-03   1.7521372e-03   4.2997516e-01   4.0707119e-01   2.1147748e-01   6.5216962e-02   1.1481450e-01   1.5109990e-01  -1.1440479e-01  -1.0549196e-01  -1.0672218e-01  -4.3697398e-03  -9.4630390e-02   4.9747944e-02   3.7117205e-02  -3.2311256e-03  -3.2914163e-01  -1.1755261e-01   2.7591566e-01   1.3132536e-01   2.9853579e-01   1.9637404e-01   4.8659514e-01   4.7319625e-01   3.2608691e-01   2.2074412e-01   3.8435540e-01   3.3135899e-01  -1.9010575e-01  -2.4144180e-01   2.5330902e-01   2.2205780e-01   6.9307253e-02   1.2637471e-01   3.4632756e-01   3.9972271e-01   7.5673819e-01   1.0000000e+00   3.7136471e-01   4.7101101e-01   4.7367603e-01   3.8155892e-01  -1.1384522e-01  -6.4924809e-02  -3.2019427e-01  -3.9477893e-01   2.9505986e-01   4.1172357e-01  -3.2365729e-01  -2.6636047e-01  -2.3302934e-01  -1.6315619e-01   6.3321070e-02   1.9799218e-01   4.7698429e-01   5.1471855e-01  -7.1500399e-02   2.0067434e-01  -1.3143184e-01  -4.4225973e-02   2.0655232e-02   3.3655343e-03  -3.0351286e-01  -8.6334749e-02  -9.0320822e-02  -4.1406992e-02  -6.9333996e-02  -6.0637616e-02  -1.5348609e-01  -1.1690122e-02   1.5474444e-01   5.3791896e-03   1.9593697e-01   3.0197886e-01   2.8376501e-01   3.6916098e-01   5.5069542e-01   4.9632684e-01   1.2614788e-01   1.9906942e-01   2.3044707e-03   1.2498219e-01   4.7207003e-01  -4.0477616e-02   2.1951409e-01   2.0769839e-01   5.4728911e-01   4.8847916e-01   1.3346367e-01   2.3935810e-01  -1.1752529e-01  -5.4569952e-02  -1.2678382e-02   1.2705582e-01  -2.7200424e-01  -3.6533017e-01  -2.1093202e-01  -2.7195859e-01  -9.9892265e-02  -1.4498149e-01  -1.1981580e-01   1.2707229e-02  -2.7116242e-01  -1.9958553e-01   1.8226491e-02  -4.6763052e-02  -2.3828904e-01  -3.1758725e-01  -5.3662265e-01  -1.0151158e-01  -7.1417660e-02  -5.1107300e-01  -3.4801485e-01  -3.8404087e-01  -2.1232403e-01  -2.5696486e-01
   2.3745583e-02  -6.0588759e-02   3.8343941e-01   4.2861134e-01   2.4475494e-01   1.4077330e-01  -5.1225880e-02  -8.5622235e-02  -1.1416466e-01  -9.4232482e-02  -1.9356735e-01  -2.3910932e-01  -1.9569811e-01  -1.5344021e-01   2.2918458e-01   1.7097647e-01  -1.9922692e-01  -1.1272967e-01   2.0238963e-01   6.1119550e-02   4.3761834e-01   4.7475439e-01   3.8670074e-01   4.5029695e-01   4.0863590e-01   2.4980426e-01   5.1700999e-01   4.4729076e-01   6.2811668e-02   2.5504360e-02   2.1099159e-01   1.5771145e-01  -6.5400099e-03  -1.5863588e-02   3.6823697e-01   3.1713690e-01   5.1412691e-01   3.7136471e-01   1.0000000e+00   6.8744094e-01   4.7659099e-01   6.2796417e-01   2.2164190e-01   2.1136953e-01   5.4985308e-02  -1.2326758e-01   3.8761599e-01   3.0455392e-01   1.2216530e-02  -2.5803328e-01   2.1037037e-01   2.3759419e-02   2.1760009e-01   8.6856778e-02   5.6155020e-01   3.6818549e-01  -2.4874828e-01   7.7868288e-03  -3.3063539e-01  -4.1499401e-01  -2.7819204e-01  -3.6699402e-01  -3.1957913e-01  -3.8610298e-01  -7.8636607e-02  -1.4064929e-01  -8.9684846e-02  -1.4238711e-01  -3.7645367e-02   4.2710005e-02  -2.0626439e-01  -2.9728962e-01   3.7872446e-01   3.4219029e-01   4.0755205e-01   3.6593831e-01   2.7750647e-02  -3.6819532e-02   1.5582827e-01   1.7157398e-01   6.4892914e-02   1.0126047e-01   3.5383845e-01   2.2656448e-01   3.2179804e-01   1.9413540e-01   3.8063467e-01   3.7571724e-01   2.9066215e-02   1.2217268e-01  -3.8582016e-01  -4.0031536e-01  -3.0080233e-01  -2.8260376e-01   3.8690904e-01   3.2946379e-01   4.3277028e-01   3.5237448e-01   6.0327847e-02  -8.9926307e-03   6.4741771e-02   4.2848954e-02  -2.5418208e-02   1.3303247e-01   1.6402104e-01   1.9681198e-01  -3.7533486e-02  -6.4493229e-02   2.3304516e-01   3.4675251e-01   2.0005911e-01   2.4831581e-01   6.1981337e-02   1.4140677e-02   1.2760349e-01   1.6670030e-01
   5.8210174e-02  -1.0259141e-01   3.5105065e-01   3.4453308e-01   1.1951963e-01   9.0991677e-02   1.0810939e-01   9.4177027e-02  -1.3897990e-01  -1.2767470e-01  -5.2299216e-02  -5.6169129e-02  -5.3896337e-02   1.8691368e-02   1.7005532e-01   1.7414345e-01   1.8973256e-02   3.5192541e-02   1.2728094e-01  -5.2810605e-02   3.8775564e-01   3.8904808e-01   3.4128269e-01   4.2880385e-01   4.5204349e-01   2.2382941e-01   5.6645602e-01   4.5325107e-01   3.9356197e-02  -2.3942543e-02   2.1644621e-01   6.7601958e-02  -8.0441319e-02  -1.0079731e-01   2.7867977e-01   2.2443754e-01   2.7055722e-01   4.7101101e-01   6.8744094e-01   1.0000000e+00   1.8478596e-01   5.5490773e-01  -6.9561056e-02  -4.0198670e-02   1.2850011e-01  -1.7058916e-01   2.6956809e-01   2.6208862e-01   6.2188014e-02  -2.4160311e-01   1.3874495e-01   2.1494256e-02   4.5883580e-02   2.2113781e-02   3.1486347e-01   5.5647228e-01  -1.8385787e-01  -8.6743493e-02  -2.7145258e-01  -3.9735538e-01  -7.1510389e-02  -2.0504563e-01  -1.3931931e-01  -1.5012655e-01   1.3875767e-01   1.9683141e-01  -6.0178949e-02  -1.4870612e-01  -2.6050598e-01   5.8145015e-02  -2.2022894e-01  -3.3889965e-01   3.3352027e-01   2.3569265e-01   3.3682722e-01   3.7063276e-01  -9.4941515e-02  -1.7870701e-01   1.8500314e-01   7.7137322e-02  -7.7207455e-02   9.0648136e-02   2.1200659e-01   2.2012062e-01   1.7082639e-01   8.3927363e-02   2.1185443e-01   2.8814796e-01   8.9870552e-02   2.2461252e-01  -1.5851715e-01  -1.9300346e-01  -1.0531313e-01  -1.8167224e-01   4.8121322e-01   5.0032318e-01   4.1997313e-01   4.4390875e-01   8.5716522e-02   1.1814148e-01   1.9747429e-01  -9.8866850e-02   1.8092036e-01   3.1207001e-02   3.3723257e-01   1.4980575e-01  -1.6187886e-01   7.7050289e-02   3.0062529e-01   4.6966272e-01   3.2633027e-01   2.6752926e-01   1.3649546e-02  -4.3453891e-02   1.5238441e-01   1.1811709e-01
   2.0551570e-01   1.2017980e-01   4.3059091e-01   3.7015854e-01   1.8901973e-02  -9.3665011e-02  -9.1459036e-03   3.6758927e-02  -2.6201651e-01  -2.0892606e-01  -2.1251324e-01  -1.3499904e-02  -1.3440467e-01   3.2248002e-02   5.6190615e-02   7.3691628e-02  -3.3899129e-01   3.2216553e-03   3.6768219e-01   3.7621314e-01   2.2672241e-01   5.2599296e-02   5.2311611e-01   5.0645735e-01   2.1798294e-01   1.2364300e-01   2.6138343e-01   1.2025339e-01  -6.9373430e-02   2.7888736e-02   1.7914193e-01   2.9285781e-01   1.6127247e-01   2.4285781e-01   1.5415434e-01   2.1858485e-01   5.9200818e-01   4.7367603e-01   4.7659099e-01   1.8478596e-01   1.0000000e+00   5.4497909e-01   2.3283476e-01   1.3589730e-01  -1.5326675e-01  -1.9227244e-01   3.7917524e-01   1.6078458e-01  -1.9690465e-01  -2.8316593e-01  -2.2250322e-01  -9.2655044e-02   4.2059629e-01   2.7503723e-01   5.2355132e-01   2.6126652e-01  -6.7825391e-02   3.5030403e-01  -3.1781910e-01  -2.3914278e-01  -3.1284002e-01  -2.3096428e-01  -3.0175811e-01  -1.9036474e-01  -3.5802953e-01  -4.0160559e-01  -2.1967344e-01  -2.7539824e-01   1.1540031e-01  -8.6401370e-02  -2.3588670e-02  -8.7561709e-02   2.5660780e-01   3.9379710e-01   3.2879283e-01   2.3154262e-01   3.4980235e-01   4.5163444e-01  -9.9700068e-03   2.4618210e-01   1.0439214e-01   1.6246374e-01   4.2150135e-01   1.0300535e-01   3.0225200e-01   3.1258339e-01   4.9991905e-01   2.6038045e-01   2.4830395e-01   1.5528224e-01  -2.3654926e-01  -2.5988321e-01  -1.6014239e-01  -1.5818391e-01  -3.0002957e-01  -3.2838721e-01  -1.5742263e-01  -2.6996482e-01   7.3788363e-02  -1.3121690e-01  -7.8507079e-02  -1.1833494e-02  -6.7336166e-02  -6.0181517e-02  -4.8320872e-03  -5.5800928e-02  -1.5751372e-02  -1.4348207e-01  -3.7887713e-01  -2.4395245e-01  -2.4478352e-01  -2.6146808e-01  -3.5519551e-02  -4.2517852e-02  -1.0686428e-01  -8.2126939e-02
   1.5338244e-01   1.9217955e-01   3.4322728e-01   3.6221371e-01   8.2341628e-02  -4.6895724e-02   3.3054338e-02   1.1875551e-01  -2.1273462e-01  -1.3853150e-01  -5.7987233e-02  -2.4199836e-02  -1.4093908e-01   4.6081386e-02   1.9005586e-01   2.0691667e-01  -5.3565739e-02   1.7618885e-01   2.7883939e-01   2.0366483e-01   2.3566369e-01   2.7895108e-01   4.1415136e-01   4.5569235e-01   3.0696809e-01   9.9345984e-02   3.4801467e-01   2.7645998e-01   1.2303368e-01   2.0275134e-01   3.0127507e-01   3.2701008e-01   1.1570956e-01   2.0092072e-01   1.8081567e-01   1.4616180e-01   3.5296334e-01   3.8155892e-01   6.2796417e-01   5.5490773e-01   5.4497909e-01   1.0000000e+00   1.3612852e-01   8.7686222e-02  -2.1597761e-02  -1.5017970e-01   2.9845061e-01   1.9214005e-01  -8.7575860e-02  -2.8408854e-01   6.0772397e-02   2.7764482e-02   1.6816140e-01  -1.1163854e-02   3.5936194e-01   1.6461789e-01  -1.7625396e-01   1.5302020e-01  -3.5828233e-01  -3.4625756e-01  -2.5153626e-01  -2.4348378e-01  -1.8311382e-01  -1.7126189e-01  -1.3382424e-01  -1.4531290e-01  -2.3055928e-01  -2.7987732e-01  -1.7896047e-01  -1.3044305e-01  -2.2152746e-01  -2.0823102e-01   5.6948840e-01   5.3233560e-01   6.1980722e-01   5.2663984e-01  -1.9821418e-02   4.7164968e-03   1.8561725e-01   2.3114531e-01   6.8628059e-02   1.8178774e-01   2.8754396e-01   2.9067134e-01   3.0142165e-01   1.9912492e-01   2.8257777e-01   1.2559044e-01   1.7104444e-01   1.3062591e-01  -3.0772358e-01  -3.6222156e-01  -2.7237820e-01  -3.6692810e-01   1.3414753e-01   1.7090727e-01   1.7577510e-01   1.2801423e-01  -1.4845450e-03  -1.1219013e-01  -1.1542958e-02  -9.8759306e-02   1.4555443e-02   7.2545744e-02   1.8223400e-01   7.2486016e-02  -7.3977935e-02   1.0292358e-02   5.3563326e-02   1.3864133e-01   4.4838498e-02   8.8368283e-02  -1.0321461e-02   1.6020978e-02   6.2319024e-02   1.0385908e-01
  -1.0249869e-01   2.9511985e-01  -4.3960120e-02   1.6143051e-01   1.8843043e-01   1.5576687e-01  -3.5989817e-01  -3.1978707e-01  -5.8932701e-02  -1.8233213e-02  -3.8436832e-01  -4.0083949e-01  -2.5989824e-01  -4.0252309e-01  -3.0801336e-02  -5.5407886e-02   1.3553234e-01  -8.1087642e-02   1.8558297e-01   3.3214392e-01   2.6913967e-01   2.0864540e-01  -1.4821159e-01   3.4633064e-03   2.0903770e-01   2.3841754e-01   1.3393660e-01   5.3234527e-02  -3.2147516e-02   6.7564134e-02  -1.4652942e-01  -1.8336552e-01  -2.6853580e-01  -2.7150137e-01   2.0419125e-01   1.5035458e-01   1.1519032e-01  -1.1384522e-01   2.2164190e-01  -6.9561056e-02   2.3283476e-01   1.3612852e-01   1.0000000e+00   8.8087640e-01   4.0549991e-01   2.9858828e-01   4.0513534e-01   1.5852088e-01   1.2839920e-01   7.8743868e-02   2.3164222e-01   2.7910792e-01   2.1347493e-01   2.4153229e-01   1.3274527e-01  -1.1089331e-01  -1.3370579e-01   9.6376733e-02  -2.4644610e-01  -2.3623779e-01  -3.9283865e-01  -3.1539785e-01  -5.0144166e-01  -4.6741515e-01  -2.9941511e-01  -3.7077779e-01  -1.4221197e-01  -1.1395668e-01   3.0392869e-01   8.5244985e-02   4.5796054e-03   1.5431382e-01  -1.7494845e-01  -1.6031711e-01  -1.3958669e-01  -1.3058766e-01  -1.6678185e-01  -1.4623350e-01   1.8011713e-01   3.8407978e-02   2.2248465e-01   8.1448376e-02  -1.4261872e-01   9.5211153e-02  -4.7781461e-02   8.9321827e-02  -5.1178977e-02  -2.5032680e-02  -2.2358531e-01  -1.2189903e-01   2.5318584e-02  -2.1005096e-01  -5.6067573e-02  -1.4057246e-01  -9.0670077e-02  -4.2627830e-02   9.2726287e-02  -3.3724636e-02   3.3405202e-01   1.1539172e-01   1.5004812e-01   2.3119128e-01   7.2051580e-02   5.3260775e-02   5.7098184e-02   2.3089903e-01   5.0180428e-01   4.2803165e-02   9.9658569e-02  -5.8423440e-02  -3.3784541e-02   1.4946913e-01   2.6666545e-01   2.5552915e-01   1.6787783e-01   2.2158291e-01
  -2.3102958e-02   1.5155169e-01  -4.3910748e-02   1.3868528e-01   2.7840526e-01   2.5503487e-01  -3.3939935e-01  -3.3788590e-01   1.9999793e-02   6.4598435e-02  -3.1191936e-01  -3.8099891e-01  -2.2445175e-01  -3.8146222e-01   4.9705097e-02   8.1675385e-03   6.9581100e-02  -1.4210556e-01   1.7618969e-01   2.2579225e-01   2.7799470e-01   2.3175714e-01  -1.9137467e-01  -6.8456350e-02   1.1085078e-01   1.8631691e-01   1.3958708e-01   1.2997694e-01  -1.2827111e-01  -4.4012074e-03  -1.5177330e-01  -1.8071441e-01  -3.2820947e-01  -3.3513071e-01   1.7387478e-01   8.9044387e-02   1.2373872e-01  -6.4924809e-02   2.1136953e-01  -4.0198670e-02   1.3589730e-01   8.7686222e-02   8.8087640e-01   1.0000000e+00   4.2298365e-01   3.0666930e-01   3.1478972e-01   2.1720665e-01   2.0756942e-01   1.5495136e-01   2.8483078e-01   4.2377668e-01   3.1125755e-02   1.2120919e-01   2.9099681e-02  -1.2236951e-01  -1.1271035e-01  -7.5298180e-02  -1.2196223e-01  -1.8606438e-01  -2.3242369e-01  -2.7297503e-01  -3.9916882e-01  -4.2656465e-01  -1.6603523e-01  -2.6808368e-01  -3.6084713e-02  -3.5272492e-04   2.9444122e-01   7.6867937e-02   1.0120163e-02   4.3508143e-02  -1.1837237e-01  -1.7267020e-01  -7.8005271e-02  -1.0419902e-01  -1.2237577e-01  -1.8113968e-01   1.5413750e-01  -1.7143657e-02   1.6278060e-01   3.5901942e-02  -1.2933087e-01   3.2290746e-02  -2.7450633e-02   1.0789398e-01  -2.5229084e-02  -4.8622572e-02  -3.5103860e-01  -1.6112549e-01  -7.8112546e-02  -1.7405217e-01  -1.3244191e-01  -1.4359401e-01  -6.8299416e-02   6.3095583e-04   3.3754176e-02   1.0480156e-02   1.4952363e-01   1.4049835e-01   1.3025605e-01   3.1608289e-01  -7.9597749e-03   6.7023924e-02  -6.2711271e-02   2.1037091e-01   4.6876687e-01   2.5120981e-02   1.3088360e-01  -1.7848360e-02  -4.1146383e-02   1.1690044e-01   2.3845306e-01   2.1989459e-01   9.5199633e-02   2.3560390e-01
  -2.0341945e-01  -2.7947844e-02   4.5895431e-03   1.4094363e-02   1.0010093e-01   1.1128547e-01  -2.2219729e-01  -1.9560255e-01  -2.7246077e-02  -7.5479532e-02  -4.4107300e-01  -5.0219474e-01  -3.5405582e-01  -4.8194982e-01  -2.6617515e-02  -6.8222987e-03   2.0437607e-01  -6.7772037e-02   1.0848671e-02   6.1755150e-02   2.2508383e-01   2.2660675e-01  -1.8133755e-01  -1.0975052e-01   1.7122350e-01   6.8611794e-02   2.2382038e-01   1.6130666e-01  -5.4380267e-02   8.5731576e-02  -5.8423497e-02  -2.0522951e-01  -1.9030482e-01  -3.0580606e-01   1.2526275e-01   1.7052749e-02  -3.2635568e-01  -3.2019427e-01   5.4985308e-02   1.2850011e-01  -1.5326675e-01  -2.1597761e-02   4.0549991e-01   4.2298365e-01   1.0000000e+00   6.4075015e-01   1.2747472e-01  -1.2202274e-01   6.5789759e-01   3.2035306e-01   4.2944545e-01   2.6207530e-01   7.8061495e-02   1.7397248e-01  -2.2000785e-01  -1.3788256e-01  -1.3106100e-01  -2.7582464e-01  -3.3259387e-01  -4.7563319e-01  -4.3733809e-01  -4.8870439e-01  -1.6936626e-01  -4.4292756e-01   6.1414257e-02  -1.2480089e-01   2.4137859e-02  -7.1869068e-02   1.2183767e-01  -7.2480470e-03   3.2318400e-02   9.5031134e-02  -1.5861583e-01  -3.1588841e-01  -2.1072429e-01  -2.7702062e-01  -5.9829644e-01  -6.0461113e-01  -8.6950379e-02  -3.0122889e-01  -1.6048291e-02  -1.2702413e-01  -3.2493703e-01   7.5676073e-02  -2.2752745e-01  -7.0733808e-02  -2.4751183e-01  -1.8552881e-01  -2.7521899e-01  -3.0274203e-01   2.2360615e-01   5.3853908e-02   1.6564632e-01   9.6943591e-03   3.0776012e-01   4.2576033e-01   2.9916313e-01   2.8464301e-01   3.9741491e-01   3.1376576e-01   4.9071539e-01   1.8925824e-01   4.4424899e-01   1.9806286e-01   2.1186718e-01   2.2743255e-01   4.6523169e-01   4.6667680e-01   5.5193870e-01   1.4276397e-01   1.2309795e-01   5.6208597e-01   4.6975312e-01   3.9977552e-01   2.5003965e-01   3.3013382e-01
  -1.7133083e-01  -2.9038307e-02  -1.5548154e-01  -2.8956207e-01  -2.8870251e-02   1.0523201e-01  -2.0595999e-01  -3.8051315e-01  -1.3501638e-01  -5.4779531e-02  -1.5899117e-01  -2.0233028e-01  -1.4718116e-01  -2.1027719e-01  -3.6916495e-02  -8.9390466e-02   1.1054156e-01   1.1931972e-01  -1.1273108e-01  -1.1543728e-01   1.4356429e-01   1.9305454e-01  -2.6411646e-01  -1.7836496e-01  -4.2922597e-03   1.7797733e-01   1.3465800e-02   7.6071305e-02   1.4294311e-01   1.5021923e-01   6.2751165e-02   8.3280636e-03  -3.6976073e-02  -1.1202307e-01   2.0272478e-01   1.5954618e-01  -3.0559062e-01  -3.9477893e-01  -1.2326758e-01  -1.7058916e-01  -1.9227244e-01  -1.5017970e-01   2.9858828e-01   3.0666930e-01   6.4075015e-01   1.0000000e+00   2.8533680e-01   1.0739371e-01   3.9792871e-01   6.6654549e-01   4.1955653e-01   1.1894967e-01   2.2852021e-01   2.8171199e-01  -9.4828717e-02  -1.8542284e-01  -4.8019070e-02  -7.0947376e-02  -6.6738763e-02  -6.9415238e-02  -2.4799746e-01  -1.1359597e-01   8.9736688e-02  -1.8237190e-01  -1.5672035e-01  -2.5825747e-01   5.1115154e-02   1.4997744e-01  -7.0081234e-03  -1.9042180e-01  -9.8425943e-02   3.8956230e-01  -2.3634477e-01  -2.9945828e-01  -3.5026721e-01  -3.9782308e-01  -4.0588394e-01  -3.3850357e-01  -1.5420804e-01  -1.4054649e-01   8.6145050e-02   1.6504874e-02  -1.4487980e-01   2.4022129e-01  -7.4606551e-02   1.2883449e-01  -3.0428590e-01  -1.9816427e-01  -2.6976317e-01  -3.4016842e-01   2.3424403e-01   1.1617000e-01   1.6296168e-01   1.0542173e-01   1.2448475e-01   2.1850048e-01   1.7724540e-01   9.6367193e-02   2.3882960e-01   5.4744299e-02   1.8978427e-01   1.2262079e-01   2.5374740e-01   5.6295460e-02   7.2244433e-02   1.0019235e-01   2.3949284e-01   3.9234384e-02   2.8429327e-01   1.4663976e-01   7.2906214e-02   3.2575591e-01   2.1656566e-01   1.8947309e-01   8.5596534e-02   8.8199513e-02
  -6.8751582e-02  -3.8530968e-03   2.0266263e-01   1.5844381e-01   2.0975662e-01   2.0421912e-01  -1.6756846e-01  -1.4848156e-01  -2.5821574e-01  -2.5327695e-02  -2.6544909e-01  -1.6524688e-01  -1.7246580e-01  -8.1731014e-02  -3.3081979e-02  -5.7930466e-02  -1.0846026e-01   1.4330950e-02   1.5480202e-01   3.7787021e-02   5.1221421e-01   3.9978942e-01   1.1997367e-01   3.2550680e-01   3.7956943e-01   4.4444173e-01   4.1044687e-01   4.1293433e-01   7.3303406e-02  -5.1228057e-02   1.9142371e-01   1.8008218e-01   1.1263805e-01   7.9210085e-02   3.7227028e-01   3.9430285e-01   4.8096294e-01   2.9505986e-01   3.8761599e-01   2.6956809e-01   3.7917524e-01   2.9845061e-01   4.0513534e-01   3.1478972e-01   1.2747472e-01   2.8533680e-01   1.0000000e+00   7.4394236e-01   1.3246188e-01   1.8523058e-01   1.8692575e-01   1.8514037e-02   4.5825268e-01   4.4463648e-01   5.9737893e-01   3.7413889e-01  -2.6692055e-02   1.1049497e-01  -2.1725513e-01  -7.3785908e-02  -2.3778511e-01  -8.0790458e-02  -2.1677758e-01  -2.5205647e-01  -3.6446025e-01  -2.4689908e-01  -8.2844799e-02  -6.5524291e-02  -5.6119063e-02  -1.2439880e-01  -1.7292751e-02   1.7868617e-01   9.0645401e-02   1.0174979e-01   3.3804031e-02   8.3054482e-02   1.1389612e-01   1.1302465e-01   4.4061786e-02   1.8623860e-01   1.9820994e-01   1.5991376e-01   3.5135639e-01   2.6290951e-01   1.1331021e-01   1.8433736e-01   2.0955017e-01   2.3078702e-01  -1.1509909e-02   5.7662599e-03   6.1065994e-02  -1.4243334e-02   2.4480518e-02   1.6962483e-01   4.2161207e-02   5.7826974e-03   3.1799382e-01   1.7503113e-01   3.2973297e-01   1.5588286e-01   6.0610568e-02   9.3404504e-02   8.0456328e-02  -1.0613836e-01   5.9457372e-02   8.2373325e-02  -2.0437871e-02  -2.0187381e-01  -1.6895301e-01   2.8894564e-01   3.3122185e-01   1.0267679e-02  -9.1876695e-02  -1.2918105e-01  -5.0066019e-02  -2.1414063e-01
  -5.8419056e-02  -1.7146153e-01   1.2949207e-01   4.1118547e-02   1.9755217e-01   2.3997405e-01  -6.1904222e-02  -1.6293667e-01  -1.1391385e-01   8.5920825e-02   7.1092308e-02   3.9320730e-02   6.3118099e-02   1.0761733e-01   2.5263828e-02  -7.7183206e-02  -1.4008514e-01   7.9450800e-02   3.8465528e-02  -1.8953771e-01   3.4644591e-01   2.8893857e-01   1.1865721e-01   3.3182308e-01   2.6309561e-01   4.1713688e-01   2.6399025e-01   3.5922720e-01   7.2866271e-02  -1.5165821e-01   2.7481613e-01   2.4485073e-01   1.9662345e-01   1.6824497e-01   4.6290811e-01   4.8981051e-01   5.0271887e-01   4.1172357e-01   3.0455392e-01   2.6208862e-01   1.6078458e-01   1.9214005e-01   1.5852088e-01   2.1720665e-01  -1.2202274e-01   1.0739371e-01   7.4394236e-01   1.0000000e+00  -5.7675491e-02   1.5570458e-01   5.9016601e-02  -3.9280754e-02   5.8675698e-02   1.6042662e-01   4.6760643e-01   3.0734386e-01   4.5472432e-02   2.6325924e-02   3.1710993e-02   1.7890516e-01   1.1844695e-01   1.6829463e-01  -1.4952169e-02  -4.5214873e-02  -1.2432965e-01   4.6684792e-02   1.5520996e-01   2.6310058e-01  -1.5918220e-01  -1.4834198e-01   1.3788950e-02   9.5627357e-02   1.8543078e-01   1.6115732e-01   9.1177077e-02   2.6028164e-01   3.2790894e-01   2.4661780e-01   4.7869746e-02   2.2237354e-01   2.6611497e-02   1.4449862e-01   4.0997579e-01   2.0640492e-01   4.7105591e-02   1.4905497e-01   2.0835692e-01   2.7174789e-01  -9.3037141e-02   4.2697108e-02  -5.8754947e-03   6.6900666e-02   6.0334751e-03   1.6793589e-01   7.6439320e-02   8.3051073e-04   3.0549568e-01   1.8841546e-01   8.5717113e-02   5.2094631e-02  -1.3155366e-01   4.4199086e-03  -1.1181364e-01  -2.5813778e-01  -2.9054897e-02   4.1038669e-02  -2.8490211e-01  -4.4018814e-01  -2.7772720e-01   4.9698944e-01   5.6478454e-01  -1.4613345e-01  -4.1024483e-01  -3.8671709e-01  -1.7740015e-01  -4.0743770e-01
  -9.8429706e-02  -5.2109532e-02   1.8981471e-02   7.6999925e-02  -5.5091242e-03   1.2962272e-02  -1.7461752e-01  -6.5390979e-02  -1.7368599e-01  -1.1277291e-01  -2.9344975e-01  -3.1028596e-01  -3.3036799e-01  -3.5503425e-01   4.8797495e-03  -7.8626417e-04   1.8943289e-02  -1.5815445e-01  -1.6080115e-01  -1.7349012e-01   1.9558706e-01   2.2282699e-01  -1.9915752e-01  -1.4040206e-01  -1.4506392e-01  -2.8088518e-01   1.4055498e-01   1.5653259e-01  -4.9937202e-02  -8.9724908e-02  -3.0508000e-01  -2.9348665e-01  -2.7044481e-01  -3.6407069e-01  -2.9619961e-01  -4.0552257e-01  -2.9721325e-01  -3.2365729e-01   1.2216530e-02   6.2188014e-02  -1.9690465e-01  -8.7575860e-02   1.2839920e-01   2.0756942e-01   6.5789759e-01   3.9792871e-01   1.3246188e-01  -5.7675491e-02   1.0000000e+00   4.8360089e-01   6.2517380e-01   4.6374217e-01   1.1728358e-01   1.1290918e-01  -1.1956911e-01  -1.3380229e-01  -1.2816078e-01  -2.2024649e-01  -9.2569306e-02  -1.9387034e-01  -3.2765455e-01  -3.2662741e-01   1.3085506e-02  -2.5651260e-01  -4.0127881e-03  -1.0280562e-01  -2.5606978e-04  -1.4954583e-01  -3.5937675e-02  -8.4096546e-02   1.0888221e-01  -4.5614886e-02  -8.4495591e-02  -3.7274138e-01  -1.7139431e-01  -3.0178153e-01  -5.4426831e-01  -5.9732160e-01  -2.7830803e-01  -4.0171640e-01  -1.3883240e-01  -3.2088125e-01  -2.5502047e-01  -6.3440969e-02  -1.7743599e-01  -1.9742324e-01  -1.1576940e-01  -2.0294401e-01  -1.4763861e-01  -2.0540347e-01   1.6616726e-01   6.7184317e-02   9.9978304e-02   1.6271579e-01   3.3739917e-01   4.2705574e-01   3.1770514e-01   3.8465794e-01   2.6465028e-01   2.1277803e-01   5.9158683e-01   3.4714033e-01   4.4812737e-01   3.3675784e-01  -2.4741037e-02   9.1383582e-02   3.3190251e-01   5.3562651e-01   4.7629719e-01   2.4623086e-01   1.4031062e-01   4.8938791e-01   4.1457137e-01   3.1283968e-01   5.4873556e-02   1.6815893e-01
   1.7867479e-03  -6.0515496e-02  -1.6816571e-01  -2.0337462e-01   1.8333190e-02   1.8937383e-01  -1.2762869e-02  -8.3816136e-02  -1.2575378e-02   6.9831181e-02   1.6456723e-01   1.9829098e-01   6.4354015e-02   6.1663659e-02   4.8600638e-02  -3.6915717e-02   1.8362218e-02   2.8437429e-02  -2.5107813e-01  -2.9231216e-01   3.3350533e-02   7.3624373e-02  -3.3618018e-01  -2.3573541e-01  -2.1284187e-01  -3.7210022e-02  -9.5456684e-02   5.4184424e-02   4.5888353e-02  -8.7627000e-02  -8.8102704e-02  -6.2492118e-02  -1.5653160e-01  -1.8462276e-01  -1.9770244e-02  -2.0619077e-02  -1.7296360e-01  -2.6636047e-01  -2.5803328e-01  -2.4160311e-01  -2.8316593e-01  -2.8408854e-01   7.8743868e-02   1.5495136e-01   3.2035306e-01   6.6654549e-01   1.8523058e-01   1.5570458e-01   4.8360089e-01   1.0000000e+00   5.1248586e-01   4.7560659e-01   6.8500434e-02   1.8251466e-01  -1.3951463e-01  -6.0685350e-02   4.3724276e-02  -1.1150767e-01   3.3756098e-01   3.5502361e-01   1.5271631e-01   2.7738003e-01   2.9569379e-01   1.8333958e-01   1.7433794e-02   9.9490992e-02   1.0353438e-01   2.0159432e-01  -1.7315512e-01  -2.9326506e-01   8.4555230e-02   3.0664053e-01  -1.2918850e-01  -2.3178303e-01  -1.9850101e-01  -2.4499487e-01  -1.4388985e-01  -1.6989378e-01  -1.5712480e-01  -1.8017237e-01  -6.4709718e-03  -1.0319526e-01  -9.4367244e-02   6.5165691e-02  -2.1387382e-02   5.0349712e-02  -1.5297499e-01  -8.9926986e-02  -1.5557592e-01   4.8367586e-04   1.2236219e-01   1.0062713e-01   5.9490581e-04   1.8190121e-01   7.3902487e-02   1.1128859e-01   3.0197125e-02   3.2206706e-02   3.1574272e-02   5.1143952e-03   2.5645093e-01   2.6436860e-01   1.5930721e-01   5.7572647e-02  -1.6661230e-01  -1.0488235e-01   5.4738427e-03  -3.4353311e-02   5.9181068e-02   1.5080881e-01   3.5748356e-02   8.2046279e-02  -7.5484993e-02  -9.1556814e-02  -2.2244455e-01  -1.8628275e-01
  -7.4701077e-02  -9.9169687e-02   8.5974511e-02   2.1629001e-01   1.6711245e-01   1.4366078e-01  -2.1981463e-02  -6.3349314e-02  -1.8773688e-02  -2.4929261e-02  -1.2543812e-01  -2.1528089e-01  -1.0084185e-01  -2.4303623e-01   1.9989343e-01   1.9774449e-02  -7.0301703e-02  -1.8464758e-01  -2.8043152e-01  -2.6209305e-01   2.5616751e-01   3.2663554e-01  -1.1822544e-01  -9.7752136e-02  -4.0727304e-02  -1.0437214e-01   1.6233640e-01   2.4046154e-01  -1.3660952e-03  -1.8950970e-01  -2.4691698e-01  -2.2822174e-01  -3.0404546e-01  -3.9486024e-01   9.4738708e-04  -8.8239393e-02  -1.3226220e-01  -2.3302934e-01   2.1037037e-01   1.3874495e-01  -2.2250322e-01   6.0772397e-02   2.3164222e-01   2.8483078e-01   4.2944545e-01   4.1955653e-01   1.8692575e-01   5.9016601e-02   6.2517380e-01   5.1248586e-01   1.0000000e+00   6.4378660e-01   1.9905142e-01   1.9441604e-01   8.2880307e-02   4.6961259e-02  -2.5711839e-01  -1.8956284e-01   8.5688513e-02  -1.0664333e-01  -1.1475855e-01  -2.1469641e-01  -7.1088192e-02  -3.0072429e-01   2.0617871e-01   4.9087194e-02   1.0755230e-01   9.0216807e-02  -1.4330521e-01  -1.1752424e-01   1.0300265e-01   9.3083743e-02  -8.7787607e-02  -2.6578708e-01  -1.4484573e-01  -1.8310210e-01  -4.5699379e-01  -5.2736604e-01  -1.9876807e-01  -4.0484597e-01  -1.2157129e-01  -3.5536730e-01  -1.4311000e-01   1.6168623e-02   2.5146586e-01   9.0678799e-02  -8.2360522e-02  -2.6287412e-02  -5.9866821e-03  -1.0339123e-02  -2.0391465e-02  -3.3796639e-02  -1.9428626e-02   1.0484569e-01   2.4613055e-01   3.3662652e-01   2.4845690e-01   2.7954896e-01   4.4853958e-02   8.0336554e-02   4.1551020e-01   4.1453727e-01   2.1680864e-01   4.5750190e-01   6.1156586e-02   2.1975307e-01   2.6472912e-01   1.8677441e-01   3.6230425e-01   2.2424115e-01   3.8982511e-02   3.3444010e-01   2.4834004e-01   2.6731080e-01   9.6642730e-02   1.9417985e-01
   6.7544567e-02  -6.7953835e-02  -3.4402591e-04   2.0747338e-01   7.3324069e-02   3.8786067e-02   7.7160014e-02   8.6741682e-02   8.2349435e-02   7.3949724e-03  -5.8945905e-02   3.5061349e-02   3.2490675e-03  -7.5362542e-02   8.1467728e-02   5.0525496e-02  -1.0103479e-01  -2.3046522e-01  -2.0615660e-01  -1.1856466e-01   9.9380308e-03   4.2691307e-03  -2.3342679e-01  -2.0970235e-01  -1.0227925e-01  -2.0390956e-01  -1.5361230e-02   1.5530359e-03  -1.6332582e-01  -1.4511487e-01  -2.6359187e-01  -1.9378844e-01  -4.1756964e-01  -4.1101877e-01  -1.5918623e-01  -1.9305528e-01  -1.0427917e-01  -1.6315619e-01   2.3759419e-02   2.1494256e-02  -9.2655044e-02   2.7764482e-02   2.7910792e-01   4.2377668e-01   2.6207530e-01   1.1894967e-01   1.8514037e-02  -3.9280754e-02   4.6374217e-01   4.7560659e-01   6.4378660e-01   1.0000000e+00  -7.8935975e-03   2.1716164e-02  -6.1419502e-02  -1.5752413e-02  -2.0645294e-01  -2.9524585e-01   1.8797588e-01  -2.9279729e-02   7.1152658e-02  -1.2249524e-01  -8.3380642e-02  -1.4549001e-01   1.3705309e-01   1.4469812e-01   7.4711166e-02   8.1216584e-02  -8.3974484e-02  -1.9723837e-01   5.0343769e-02  -3.0296912e-02  -7.3967012e-02  -1.4991748e-01   2.8360754e-02  -9.6002889e-02  -2.9266724e-01  -3.4825742e-01  -1.0129215e-01  -3.4982512e-01  -1.4753651e-01  -3.6538982e-01  -2.7559140e-01  -1.8749169e-01   5.6857821e-02  -6.0581252e-03  -1.4009422e-01  -1.9610739e-01  -6.9082556e-02   1.1255165e-01  -6.3526848e-02  -1.1018700e-01  -9.5065806e-02  -5.9727797e-02   9.9156860e-03   1.5196263e-01  -4.2734642e-02   7.3649046e-02  -3.3266527e-02   9.6843981e-02   3.8716368e-01   3.8320525e-01   2.6168165e-01   4.4394781e-01   1.4834744e-02   1.5819297e-01   2.9055615e-01   2.4824530e-01   1.6256231e-01   2.2962107e-03  -1.1074799e-01   1.0318438e-01   1.5471714e-01   2.2872956e-01   6.0934392e-02   1.9424026e-01
  -8.1647862e-02   7.2463135e-03   3.6478607e-01   2.6335566e-01  -2.1475036e-01  -2.1643105e-01   3.6166720e-03   5.3542189e-02  -5.3392038e-01  -3.0672091e-01  -4.3014254e-01  -1.8939789e-01  -3.1610330e-01  -1.4954440e-01  -3.0055649e-01  -2.2343611e-01  -3.2562789e-01  -5.2651805e-02  -1.2986319e-01   7.7593375e-02   1.8258723e-01   2.2656368e-02   3.5825957e-01   4.0277191e-01   2.8360105e-01   2.3692521e-01   1.2094594e-01  -4.7560615e-02  -1.7854415e-01  -7.6614332e-02   1.0296007e-01   2.3764337e-01   9.4123335e-02   6.4619126e-02   1.3507117e-01   1.5951781e-01   2.3125424e-01   6.3321070e-02   2.1760009e-01   4.5883580e-02   4.2059629e-01   1.6816140e-01   2.1347493e-01   3.1125755e-02   7.8061495e-02   2.2852021e-01   4.5825268e-01   5.8675698e-02   1.1728358e-01   6.8500434e-02   1.9905142e-01  -7.8935975e-03   1.0000000e+00   6.1467686e-01   5.1566697e-01   2.5947452e-01  -1.5223880e-01   2.6817094e-01  -3.6135477e-01  -2.0677761e-01  -4.8552827e-01  -2.6628375e-01  -3.6120984e-01  -2.1069018e-01  -4.6491717e-01  -4.6592672e-01  -2.9850190e-01  -2.4250133e-01   2.3773513e-02  -1.0475369e-01  -1.6554075e-02   2.7419310e-01  -2.7110176e-01  -2.5203543e-01  -1.8845818e-01  -3.6382301e-01  -1.4916538e-01  -2.5120798e-04  -1.9059213e-01  -1.3024632e-01  -7.6847699e-02  -1.2851418e-01  -9.0346714e-02  -5.8399007e-02   1.1810092e-01   1.5233429e-01  -3.7640351e-02  -3.0083198e-02   4.5452605e-01   1.3377570e-01   3.8038082e-01   1.8391440e-01   3.4282393e-01   2.0265538e-01  -1.5705795e-01  -1.4453255e-01  -3.9391761e-02  -1.6029656e-01   3.3372682e-01  -6.3761973e-02   1.4118081e-01  -8.1146020e-02   2.1283066e-01   1.7753753e-01   2.4549366e-01   2.5082397e-01   1.4694170e-01   9.1136388e-02  -7.4159824e-02  -1.2353286e-01  -1.3926192e-01   5.0190989e-02   2.9023796e-01   2.4333005e-01   2.0906100e-01   1.4274978e-01
  -3.0922193e-02   4.4980808e-02   3.9143716e-01   1.7568826e-01  -1.9608129e-02  -4.6285787e-02   6.1685498e-02  -1.8702439e-01  -2.8245202e-01  -2.4642646e-01  -3.3916855e-01  -3.2362847e-01  -1.3184384e-01  -2.7694998e-01  -1.1800022e-01  -2.1955709e-01  -1.8567126e-01  -7.3170840e-02   1.1537954e-01   2.2014054e-01   1.9280892e-01   7.2049539e-02   3.5913575e-01   2.2030520e-01   4.2041991e-01   3.8596296e-01   2.1325131e-01   1.5458532e-01  -6.4031918e-02  -2.0809255e-01   2.1747136e-01   1.3650335e-01   8.0856739e-02  -3.9137724e-02   3.2087193e-01   3.2961302e-01   1.9785873e-01   1.9799218e-01   8.6856778e-02   2.2113781e-02   2.7503723e-01  -1.1163854e-02   2.4153229e-01   1.2120919e-01   1.7397248e-01   2.8171199e-01   4.4463648e-01   1.6042662e-01   1.1290918e-01   1.8251466e-01   1.9441604e-01   2.1716164e-02   6.1467686e-01   1.0000000e+00   3.4665174e-01   4.5685212e-01   1.0896458e-02   2.3624391e-01  -1.7750629e-01  -1.8723440e-01  -2.9779636e-01  -2.5320876e-01  -3.0221558e-01  -3.0737915e-01  -2.4309507e-01  -3.9733577e-01  -1.2355175e-01  -1.6784880e-01   8.8447560e-02   6.3204919e-02   1.8408430e-01   4.4452058e-01  -3.3763597e-01  -3.0971229e-01  -3.3230332e-01  -3.4477611e-01  -2.7156627e-02   5.1347081e-02  -1.0902767e-01  -1.4411871e-01   9.0820395e-03  -5.1014080e-02   1.4394005e-01   1.3118996e-01   2.1703906e-01   3.1409307e-01   8.1143364e-02   2.2751222e-01   1.5396400e-01   7.1371030e-02   3.0567820e-01   2.4625502e-01   3.6334617e-01   3.8028668e-01  -3.3080014e-01  -2.7610599e-01  -2.2670614e-01  -2.9761397e-01   3.0613282e-01   5.3986526e-02  -2.5678488e-02  -2.1692844e-02   3.6964493e-02   2.5367633e-02   2.9783512e-01   3.3196770e-01   2.2719057e-01  -2.0664636e-01  -2.0768169e-01  -2.6409832e-01  -2.6693282e-01  -1.2203110e-01   1.4087950e-01   3.6220107e-02   1.5229318e-01   4.8420261e-02
  -5.9921872e-02  -1.0619176e-01   4.2823889e-01   4.0740770e-01   8.7999757e-02   2.5713225e-02   2.4266253e-01   1.2180316e-01  -1.8654713e-01  -1.1838747e-01  -2.0040074e-01  -6.4454544e-02  -9.1761910e-02  -4.4224822e-02  -1.4061505e-01  -1.9491914e-01  -4.9306585e-01  -1.5884269e-01  -5.1312917e-02  -6.8124652e-02   2.5749455e-01   1.2223977e-01   3.6483025e-01   4.3671721e-01   2.4616855e-01   2.2037224e-01   2.2469258e-01   1.7408650e-01  -2.0300824e-01  -2.4127650e-01   1.9314823e-01   2.4841192e-01   1.8732617e-01   2.1364194e-01   3.9653251e-01   4.5252728e-01   6.1911971e-01   4.7698429e-01   5.6155020e-01   3.1486347e-01   5.2355132e-01   3.5936194e-01   1.3274527e-01   2.9099681e-02  -2.2000785e-01  -9.4828717e-02   5.9737893e-01   4.6760643e-01  -1.1956911e-01  -1.3951463e-01   8.2880307e-02  -6.1419502e-02   5.1566697e-01   3.4665174e-01   1.0000000e+00   5.4349209e-01  -1.6542222e-01   2.3211146e-01  -7.2371885e-02  -9.3448571e-02  -1.1475360e-01  -1.3184263e-01  -4.2051502e-01  -2.8310059e-01  -2.3666488e-01  -2.4974711e-01   5.8958214e-02   6.1093652e-02  -2.4411632e-01  -2.1860165e-01  -9.1211119e-03   1.4841809e-01   5.2942673e-02   9.5721242e-02   1.9598984e-01   9.5231969e-02   2.6936304e-01   3.5196385e-01  -1.4489383e-01   5.0408567e-02  -1.5303671e-01  -1.1026905e-01   2.4823809e-01  -1.3085960e-01   1.5935594e-01   8.9513292e-02   2.9839620e-01   2.7984996e-01   4.2305990e-01   2.6632286e-01  -5.3593945e-02  -6.9810386e-02   3.5698328e-03   1.2498879e-01  -6.0190845e-02  -2.0522262e-01   1.4977536e-01  -5.4692578e-02   1.7789990e-01  -5.2106057e-02  -6.0129328e-02  -3.3824704e-02  -7.7237356e-02   6.8051114e-02   8.7326065e-02   1.3676306e-01  -1.3136376e-01  -2.1681492e-01  -3.5244757e-01   3.7125833e-02   4.5732721e-02  -2.1181347e-01  -1.1817225e-01  -6.7434425e-02  -5.8048708e-03  -1.5293800e-01
   1.1730093e-01  -1.4408942e-01   4.2064220e-01   2.3973865e-01   1.0668632e-01   1.2727690e-01   3.4938346e-01   1.8169602e-01   2.0886987e-02  -3.8190129e-02   2.8812658e-02   1.3360216e-01   1.8095638e-01   1.5110335e-01   8.7801359e-02  -1.9710171e-03  -2.3101644e-01  -4.4595072e-02   4.5724812e-02  -1.4678483e-02   1.3659345e-01   2.2028790e-02   4.3209863e-01   3.2979993e-01   3.5078266e-01   2.9938213e-01   2.6254538e-01   2.6009818e-01  -8.7207001e-02  -2.4612364e-01   2.5873111e-01   1.6548836e-01   9.0960352e-02   4.9162242e-02   2.9920247e-01   3.5389700e-01   3.7418876e-01   5.1471855e-01   3.6818549e-01   5.5647228e-01   2.6126652e-01   1.6461789e-01  -1.1089331e-01  -1.2236951e-01  -1.3788256e-01  -1.8542284e-01   3.7413889e-01   3.0734386e-01  -1.3380229e-01  -6.0685350e-02   4.6961259e-02  -1.5752413e-02   2.5947452e-01   4.5685212e-01   5.4349209e-01   1.0000000e+00  -1.2741315e-02   4.4444012e-02   1.2679475e-03  -8.7676647e-02   1.8402724e-01   6.2252121e-02  -1.2779725e-01  -6.2467167e-04   1.2901875e-01   1.3884724e-01   3.5969153e-02  -1.3795661e-02  -1.9541277e-01   1.1957604e-01   8.9112665e-02   6.5477380e-02   8.1846944e-02   3.4516131e-02   9.4611083e-02   7.9992649e-02   2.3222559e-01   1.9909711e-01  -4.0565771e-02  -3.6922529e-03  -1.3804374e-01  -2.4258197e-02   2.9287267e-01   6.1646004e-02   2.4699415e-01   2.4937702e-01   2.9482742e-01   4.6229466e-01   3.0136786e-01   4.1829941e-01  -2.3681357e-02   6.1525648e-02   2.1803872e-02   7.9303172e-02  -5.2031343e-03  -5.8108469e-02   1.5471684e-02  -4.2759391e-03   1.1524566e-01   1.6289138e-01  -8.7048042e-02  -1.3617359e-01  -5.7493302e-02  -1.1299738e-01   2.5057784e-01   8.2726767e-02  -2.1772005e-01  -2.9054514e-01  -2.2360637e-01   3.5583842e-02   1.5447484e-02  -1.7053878e-01  -1.5673146e-01  -1.8264427e-01   1.4016642e-02  -1.0456708e-01
   5.8638199e-01   4.1106046e-01  -2.0021916e-01  -2.3839803e-01  -1.7260277e-01  -1.3626126e-01  -1.4029111e-01  -1.7639145e-01  -7.0361042e-02  -1.2944533e-01   6.2010059e-02   1.3053018e-01  -4.3812124e-02   4.8599601e-02  -2.8302684e-01  -3.1429046e-01   3.8102594e-01   5.0291669e-01   2.5813503e-01   2.2547379e-01  -2.3317584e-02  -7.5755921e-02  -2.3197082e-01  -2.7682618e-01   3.8651026e-02   1.1487268e-01  -8.5454275e-02  -2.8242005e-02   4.1139280e-02   9.9230856e-02   4.3480949e-02   1.0574915e-01   4.5373784e-01   3.8713510e-01  -2.1383840e-02  -3.3860567e-03  -2.9597989e-02  -7.1500399e-02  -2.4874828e-01  -1.8385787e-01  -6.7825391e-02  -1.7625396e-01  -1.3370579e-01  -1.1271035e-01  -1.3106100e-01  -4.8019070e-02  -2.6692055e-02   4.5472432e-02  -1.2816078e-01   4.3724276e-02  -2.5711839e-01  -2.0645294e-01  -1.5223880e-01   1.0896458e-02  -1.6542222e-01  -1.2741315e-02   1.0000000e+00   4.6708189e-01   3.0526613e-01   3.8243664e-01   2.5995562e-01   2.2733594e-01   2.4178422e-01   2.7781281e-01  -1.0307702e-01  -2.4864159e-02   2.0151888e-01   1.8987667e-01   3.1609098e-01   7.4395008e-02  -1.6579079e-02  -1.7977385e-03   4.5818935e-02   1.9443191e-01  -4.9086732e-02  -3.4243735e-02   3.0607216e-01   3.1531051e-01   3.1584534e-01   2.5112633e-01   2.9836715e-01   1.7965121e-01   6.1668588e-02   4.5632637e-02  -2.1673142e-01  -7.7073540e-02  -9.5051663e-02  -1.9820796e-01  -8.3454200e-02  -1.8634636e-01  -1.3071235e-01  -8.1278418e-02  -1.2362971e-01  -1.5732687e-02  -1.4728022e-01  -1.6330725e-01  -1.5439899e-01   2.4027797e-02  -1.7581108e-01   2.4682020e-02  -3.7658213e-01  -2.1064514e-01  -3.7766532e-01  -2.9951932e-01  -2.4968356e-01  -3.4381316e-01  -1.8226202e-01  -1.3090077e-01  -2.2096427e-01  -1.8493267e-01  -9.1602252e-03  -1.7315911e-01  -2.8962861e-01  -2.9252863e-01  -3.9119098e-01  -4.0739257e-01
   2.6644975e-01   6.2540552e-01   1.5759322e-01   7.9346925e-02  -1.9906355e-01  -2.5794711e-01  -1.4044114e-01  -2.0279176e-01  -4.2056754e-01  -4.3536691e-01  -1.5765624e-01  -4.9780394e-02  -2.6369810e-01  -1.3632081e-01  -2.3555434e-01  -3.5195751e-01   1.0099742e-02   3.8433383e-01   2.8837312e-01   4.2374290e-01   1.2626380e-01   1.4895871e-02   1.5463580e-01   6.9464774e-02   4.9272504e-02   3.1788312e-02   4.8940001e-02  -5.6134596e-02  -8.4949945e-03   5.0015792e-03   3.4845499e-03   1.0860185e-01   4.1014219e-01   4.1055455e-01   5.0585051e-02   6.6477628e-02   2.5892369e-01   2.0067434e-01   7.7868288e-03  -8.6743493e-02   3.5030403e-01   1.5302020e-01   9.6376733e-02  -7.5298180e-02  -2.7582464e-01  -7.0947376e-02   1.1049497e-01   2.6325924e-02  -2.2024649e-01  -1.1150767e-01  -1.8956284e-01  -2.9524585e-01   2.6817094e-01   2.3624391e-01   2.3211146e-01   4.4444012e-02   4.6708189e-01   1.0000000e+00   9.1046869e-02   3.1301643e-01  -1.6620234e-01   5.4124538e-02  -1.6107242e-01   1.7037084e-02  -4.6437594e-01  -4.3198147e-01   2.1627496e-02  -8.6774043e-03   3.1824090e-01   8.9878611e-02  -1.3939906e-01   9.0586074e-02  -4.7378823e-02   1.4802933e-01  -1.3961968e-01  -4.7748086e-02   2.7603317e-01   4.3118770e-01   1.9587905e-01   2.4835464e-01   1.8693538e-01   1.3982541e-01   1.6955522e-01   2.9462696e-03   6.9945390e-02   9.9493524e-02   1.3199562e-01   6.1360900e-02   1.9049224e-01  -2.0360857e-02  -1.1905405e-01  -2.1796150e-01  -7.8297702e-02  -5.7471368e-02  -3.3609889e-01  -3.8924685e-01  -2.2048371e-01  -2.7709717e-01  -8.9744818e-02  -2.8782057e-01  -2.0141536e-01  -9.1702194e-02  -2.7096736e-01  -1.5122326e-01  -8.1232356e-02  -1.9811538e-01  -3.1873001e-03  -1.5648781e-01  -4.2126415e-01  -3.2426783e-01  -2.9334007e-01  -3.3757836e-01  -1.5763703e-01  -1.1839711e-01  -3.0084078e-01  -2.5811650e-01
   2.7041387e-01  -1.0857863e-01  -1.5840401e-01  -2.2045331e-01   1.2806057e-01   1.7464819e-01   4.1001246e-01   1.1519701e-02   3.3317526e-01   1.4981829e-01   5.1390378e-01   3.4806637e-01   4.4237906e-01   2.1451004e-01   1.1769809e-01  -9.2999856e-02   9.9871388e-03   5.7265414e-02  -1.0971983e-01  -1.6656833e-01  -1.0517734e-01  -1.4558644e-01  -3.3143881e-01  -4.5787545e-01  -3.2643205e-01  -2.0898031e-01  -2.4107068e-01  -8.4283296e-02  -1.0911811e-01  -2.9976416e-01  -1.3718095e-01  -1.7991337e-01   1.6221284e-01   1.4092853e-01   1.1614645e-02   4.0272373e-02  -1.2345107e-01  -1.3143184e-01  -3.3063539e-01  -2.7145258e-01  -3.1781910e-01  -3.5828233e-01  -2.4644610e-01  -1.2196223e-01  -3.3259387e-01  -6.6738763e-02  -2.1725513e-01   3.1710993e-02  -9.2569306e-02   3.3756098e-01   8.5688513e-02   1.8797588e-01  -3.6135477e-01  -1.7750629e-01  -7.2371885e-02   1.2679475e-03   3.0526613e-01   9.1046869e-02   1.0000000e+00   7.2391855e-01   7.8472355e-01   5.3357645e-01   2.9441753e-01   3.6998276e-01   4.1212909e-01   4.6669293e-01   6.7603441e-01   6.1482583e-01  -2.9006510e-02   6.6876404e-02   3.1009924e-03  -5.5698656e-04  -3.2785290e-02   8.7350182e-03  -6.7893993e-02   2.6906722e-02   3.4629071e-01   2.9918417e-01  -6.4239781e-02  -2.3429506e-02  -1.3135840e-01  -1.1978457e-01   7.4672980e-02  -1.1474023e-01   1.2135849e-01  -6.6537625e-03  -8.6495243e-02   5.2387947e-02   3.7113996e-02   1.6715410e-01  -2.3211525e-01   8.5564956e-02  -2.3116382e-01   1.6208377e-01  -8.7856492e-02  -1.9732537e-01  -2.1448557e-01  -9.4198656e-02  -3.2102967e-01   2.4561272e-02  -2.3366975e-01   9.5046175e-02  -3.0648644e-01  -9.3525898e-02  -3.5523622e-01  -2.1548320e-01  -2.6780539e-01  -2.9616025e-01  -2.6206224e-01  -1.1564103e-01  -1.3543273e-01  -3.0805373e-01  -3.3710360e-01  -2.3352333e-01  -3.6130434e-01  -3.6433710e-01
   6.2955667e-02   1.2511857e-01  -3.5432840e-01  -2.9470195e-01   3.5335268e-02   1.6951611e-01   5.9609001e-02   4.7328468e-02   1.4278978e-01   2.5864225e-01   4.8150877e-01   4.8951739e-01   3.3657504e-01   3.8920032e-01   6.8061326e-03  -2.6564484e-02   9.5075574e-02   1.9743927e-01  -9.6210859e-02  -1.2553374e-01  -1.5471474e-01  -1.1739914e-01  -3.4574624e-01  -2.8177190e-01  -4.0712365e-01  -1.4418103e-01  -3.4289692e-01  -1.7279496e-01   7.9783346e-02  -7.0211115e-02  -1.5190456e-01  -8.1545708e-02   1.8962222e-01   2.7618045e-01  -1.8351901e-01  -9.9012207e-02   6.5014206e-02  -4.4225973e-02  -4.1499401e-01  -3.9735538e-01  -2.3914278e-01  -3.4625756e-01  -2.3623779e-01  -1.8606438e-01  -4.7563319e-01  -6.9415238e-02  -7.3785908e-02   1.7890516e-01  -1.9387034e-01   3.5502361e-01  -1.0664333e-01  -2.9279729e-02  -2.0677761e-01  -1.8723440e-01  -9.3448571e-02  -8.7676647e-02   3.8243664e-01   3.1301643e-01   7.2391855e-01   1.0000000e+00   6.0145001e-01   7.8591560e-01   4.3023536e-01   6.4585039e-01   4.1661964e-02   3.3975690e-01   2.6474018e-01   4.1713755e-01   6.6084177e-03  -8.6619275e-03   6.9684670e-02   4.6905269e-02  -6.9934079e-03   4.7482914e-02  -1.4787219e-01   2.6185554e-02   4.7938972e-01   4.8606580e-01   5.8639115e-02   1.2929287e-01   1.2431863e-01   1.3740815e-01   1.4711309e-01  -2.8205562e-02  -4.3330839e-02   8.9363338e-03  -5.1675895e-02   3.2498337e-02  -2.8369724e-02   2.3601401e-01  -3.9213645e-02   1.1378525e-01  -8.5075167e-02   1.5445903e-01  -1.8086341e-01  -2.9629615e-01  -1.8898820e-01  -1.7658375e-01  -2.6581931e-01  -1.1433776e-01  -2.7368266e-01   6.5443339e-03  -3.2888843e-01  -2.5355034e-01  -4.1849489e-01  -3.6330981e-01  -3.8863617e-01  -3.0909240e-01  -4.0354988e-01  -3.0566787e-02   5.5488101e-03  -3.9005300e-01  -4.5541394e-01  -3.9101098e-01  -4.9996497e-01  -5.1364874e-01
   2.5114346e-01  -2.0799795e-01  -2.6402827e-01  -3.1422026e-01   7.9142394e-02   1.8639391e-01   5.1247842e-01   2.2211211e-01   5.0767652e-01   3.4691955e-01   7.6233487e-01   6.0567286e-01   7.2268672e-01   5.4655075e-01   2.1779538e-01   6.4804663e-02   8.3464453e-02   1.0697491e-01  -1.7396121e-01  -3.2198261e-01  -3.0462537e-01  -2.7894748e-01  -2.2747927e-01  -3.1154095e-01  -2.5854252e-01  -1.1797219e-01  -3.3173574e-01  -1.4081330e-01   3.7965896e-02  -1.4571420e-01  -2.7572184e-02  -6.0917702e-02   1.5489302e-01   1.5611209e-01   3.2187270e-02   1.0540629e-01  -8.1742440e-02   2.0655232e-02  -2.7819204e-01  -7.1510389e-02  -3.1284002e-01  -2.5153626e-01  -3.9283865e-01  -2.3242369e-01  -4.3733809e-01  -2.4799746e-01  -2.3778511e-01   1.1844695e-01  -3.2765455e-01   1.5271631e-01  -1.1475855e-01   7.1152658e-02  -4.8552827e-01  -2.9779636e-01  -1.1475360e-01   1.8402724e-01   2.5995562e-01  -1.6620234e-01   7.8472355e-01   6.0145001e-01   1.0000000e+00   7.0740775e-01   4.8910263e-01   6.0643138e-01   6.2410037e-01   6.9838935e-01   4.5713024e-01   5.0420317e-01  -2.1335035e-01   3.3047932e-04  -1.9544638e-02  -9.7613627e-02   1.5462692e-01   1.7164165e-01   1.7389861e-01   2.5668289e-01   4.5097871e-01   3.5262486e-01   8.2006016e-02   1.6570093e-01  -7.9623050e-02   7.4788166e-02   1.2061886e-01  -7.9864586e-02   1.2771049e-01   4.0254839e-02  -5.2261901e-02   8.4661123e-02   1.0999366e-01   3.2745197e-01  -2.5985664e-01   7.3107516e-02  -2.5262301e-01   2.4625804e-02  -1.4803832e-02  -1.0574839e-01  -1.5190198e-01  -5.4122622e-02  -3.8680629e-01   1.1750770e-02  -3.3428612e-01  -1.1632872e-01  -3.0677048e-01  -2.7268548e-01  -3.2995614e-01  -3.0231959e-01  -5.3982193e-01  -3.3420644e-01  -2.6734742e-01   4.3915953e-02   8.0850483e-02  -3.0368266e-01  -4.5983034e-01  -3.6430641e-01  -3.3817539e-01  -4.1616009e-01
   2.1416128e-02  -2.8737649e-02  -4.0376228e-01  -3.8205494e-01  -1.6918393e-02   2.2178527e-01   1.8381128e-01   2.8022902e-01   2.7469572e-01   4.4860172e-01   7.0170123e-01   7.7456808e-01   5.9177011e-01   7.2198102e-01   1.3736571e-01   1.9186313e-01   1.6936640e-01   2.7425253e-01  -2.0625716e-01  -3.0792177e-01  -3.0935198e-01  -2.1385287e-01  -2.0926630e-01  -1.3887947e-01  -3.9581100e-01  -1.2064357e-01  -3.7137553e-01  -1.7748240e-01   1.9792062e-01   8.0436469e-02  -1.0883995e-01  -1.9635453e-02   1.4817252e-01   2.2108087e-01  -1.5736250e-01  -4.0655870e-02  -1.2950654e-02   3.3655343e-03  -3.6699402e-01  -2.0504563e-01  -2.3096428e-01  -2.4348378e-01  -3.1539785e-01  -2.7297503e-01  -4.8870439e-01  -1.1359597e-01  -8.0790458e-02   1.6829463e-01  -3.2662741e-01   2.7738003e-01  -2.1469641e-01  -1.2249524e-01  -2.6628375e-01  -2.5320876e-01  -1.3184263e-01   6.2252121e-02   2.2733594e-01   5.4124538e-02   5.3357645e-01   7.8591560e-01   7.0740775e-01   1.0000000e+00   5.6365864e-01   8.5621697e-01   2.7459840e-01   5.6932036e-01   4.8049717e-02   2.2160573e-01  -2.1357007e-01  -5.8051573e-02  -5.8136888e-03  -2.1589399e-03   1.1367904e-01   1.7633897e-01   8.2165872e-02   1.7046483e-01   4.5203356e-01   4.3017244e-01   7.9668519e-02   2.5332340e-01   8.7017207e-02   2.6601209e-01   1.3821339e-01   5.7408073e-02  -1.3064672e-02   6.5050114e-02  -2.9857171e-02   6.3337788e-02   8.8636139e-02   4.3284342e-01  -3.0177458e-02   1.2103792e-01  -8.8138644e-02   7.2319817e-02  -5.1033427e-02  -1.4694037e-01  -1.3571726e-01  -1.5525076e-01  -2.8676571e-01  -1.8508254e-01  -2.8284576e-01  -2.1200237e-01  -2.5746873e-01  -4.4690478e-01  -3.7873219e-01  -4.5817862e-01  -5.9321630e-01  -3.3041838e-01  -3.1458026e-01   1.0445357e-01   1.1221161e-01  -3.3783375e-01  -5.3095248e-01  -5.1171072e-01  -4.4760668e-01  -5.0354709e-01
   1.1806515e-01  -3.0065855e-03  -4.7433171e-01  -4.6099275e-01  -1.6087062e-01   3.0736965e-02   3.1589363e-03   2.7350529e-02   1.4436805e-01   2.3166457e-01   6.2557393e-01   5.2732505e-01   4.1869860e-01   4.9056292e-01   2.6808551e-01   3.2035932e-01   3.0646825e-01   2.7321562e-01  -8.0033167e-02  -2.7143524e-01  -2.5525123e-01  -6.5506915e-02  -2.9016442e-01  -2.4537181e-01  -4.0021962e-01  -2.2426856e-01  -2.8076372e-01  -5.3200551e-02   4.2527742e-01   2.9357833e-01  -1.7751383e-02   4.6455921e-04   4.4317729e-02   6.9055958e-02  -3.2923431e-01  -2.9955870e-01  -2.8740076e-01  -3.0351286e-01  -3.1957913e-01  -1.3931931e-01  -3.0175811e-01  -1.8311382e-01  -5.0144166e-01  -3.9916882e-01  -1.6936626e-01   8.9736688e-02  -2.1677758e-01  -1.4952169e-02   1.3085506e-02   2.9569379e-01  -7.1088192e-02  -8.3380642e-02  -3.6120984e-01  -3.0221558e-01  -4.2051502e-01  -1.2779725e-01   2.4178422e-01  -1.6107242e-01   2.9441753e-01   4.3023536e-01   4.8910263e-01   5.6365864e-01   1.0000000e+00   7.3547053e-01   2.5690523e-01   3.7430091e-01  -6.4417289e-03   8.6597383e-02  -8.1434227e-02  -8.6463675e-02  -1.3276562e-01  -1.5854193e-01   2.8505121e-01   2.3851459e-01   1.4045015e-01   2.0258655e-01   1.2848258e-01   2.0805704e-02   1.4357577e-01   1.8610169e-01   2.4548707e-01   3.1666188e-01   1.8035475e-01   2.4521987e-01   4.6863249e-02   7.4582652e-02  -7.8420147e-03  -3.4576794e-02  -1.6231918e-01   4.6126576e-02  -1.4310906e-01   1.7285715e-02  -1.9137242e-01  -9.5400194e-02   2.0260844e-01   2.4873227e-01   1.3229478e-01   1.7944207e-01  -1.9048590e-01   2.6886517e-02  -6.8898102e-02  -5.2565363e-02  -8.0059088e-03  -9.0910223e-02  -2.5151966e-01  -3.6037043e-01  -3.9517838e-01   6.0114001e-03   1.2443442e-01   2.7904739e-01   2.4411016e-01   9.0336615e-02  -1.9164906e-01  -1.9239009e-01  -2.2522773e-01  -2.3134857e-01
   7.8314679e-02   3.0352805e-02  -4.4083978e-01  -3.7982401e-01  -2.0156825e-01   3.9941944e-02   1.0799660e-01   3.0269756e-01   1.5355272e-01   3.3666282e-01   6.8274976e-01   7.9446619e-01   4.8002938e-01   7.1234975e-01   6.0621543e-02   2.4007389e-01   2.6658635e-01   3.6099219e-01  -1.8633762e-01  -2.2983165e-01  -4.0840060e-01  -2.9348586e-01  -2.1985942e-01  -1.1978308e-01  -4.1360765e-01  -2.2431899e-01  -4.2893495e-01  -3.0776963e-01   2.4651122e-01   2.3617966e-01  -7.2971438e-02   2.8327425e-02   1.4791150e-01   2.6060361e-01  -3.4599881e-01  -2.4221084e-01  -1.5325668e-01  -8.6334749e-02  -3.8610298e-01  -1.5012655e-01  -1.9036474e-01  -1.7126189e-01  -4.6741515e-01  -4.2656465e-01  -4.4292756e-01  -1.8237190e-01  -2.5205647e-01  -4.5214873e-02  -2.5651260e-01   1.8333958e-01  -3.0072429e-01  -1.4549001e-01  -2.1069018e-01  -3.0737915e-01  -2.8310059e-01  -6.2467167e-04   2.7781281e-01   1.7037084e-02   3.6998276e-01   6.4585039e-01   6.0643138e-01   8.5621697e-01   7.3547053e-01   1.0000000e+00   1.7455511e-01   5.0866761e-01  -9.1497431e-02   7.4300000e-02  -1.5435486e-01  -6.5474681e-02  -4.6234262e-02  -1.0277692e-01   1.9359228e-01   2.4783351e-01   1.5362154e-01   1.7344777e-01   3.2490970e-01   3.1241026e-01   1.8445255e-01   2.9647458e-01   1.4672279e-01   3.3484544e-01   3.8017569e-02   6.4925123e-02  -9.5771041e-02  -7.9074049e-03  -1.2632351e-01  -6.3024774e-02   9.6050748e-02   3.8735083e-01  -2.5693305e-03   1.0656937e-01  -8.4479112e-02  -5.2059738e-02   1.4634678e-02  -5.6850893e-03  -1.0973544e-01  -5.8839799e-02  -2.2582746e-01  -1.1083219e-01  -2.1605382e-01  -2.6265987e-01  -1.0182348e-01  -2.8952109e-01  -2.6405804e-01  -4.4569555e-01  -5.8235090e-01  -1.0702784e-01  -1.3190252e-01   1.0885946e-01   1.2037167e-01  -1.5591382e-01  -3.4214343e-01  -3.3696269e-01  -3.2040295e-01  -3.6116761e-01
   8.4329789e-02  -3.7952896e-01  -1.5781953e-02  -1.0378219e-01   1.9226978e-01   2.3599744e-01   5.8336613e-01   3.2437169e-01   6.1777447e-01   3.4884306e-01   4.7123774e-01   2.3812708e-01   5.8934318e-01   2.8001183e-01   3.7842997e-01   1.7732207e-01   5.2055138e-02  -1.0268629e-01  -1.8825786e-01  -3.3146286e-01  -2.3743157e-01  -1.7608319e-01   4.1663204e-03  -1.8530173e-01  -1.3439139e-01  -1.7230587e-01  -1.3886863e-01   4.5657961e-03  -4.3835325e-02  -1.9128898e-01  -1.2001730e-01  -2.1396582e-01  -1.5217466e-02  -1.2741456e-01   8.6062604e-02   9.0664108e-02  -2.7123616e-01  -9.0320822e-02  -7.8636607e-02   1.3875767e-01  -3.5802953e-01  -1.3382424e-01  -2.9941511e-01  -1.6603523e-01   6.1414257e-02  -1.5672035e-01  -3.6446025e-01  -1.2432965e-01  -4.0127881e-03   1.7433794e-02   2.0617871e-01   1.3705309e-01  -4.6491717e-01  -2.4309507e-01  -2.3666488e-01   1.2901875e-01  -1.0307702e-01  -4.6437594e-01   4.1212909e-01   4.1661964e-02   6.2410037e-01   2.7459840e-01   2.5690523e-01   1.7455511e-01   1.0000000e+00   7.4437718e-01   3.9344296e-01   2.9270421e-01  -2.5751779e-01   4.4047413e-02   1.1492688e-01  -1.4964373e-01   1.6080880e-01   2.2986080e-02   1.8750825e-01   2.0910789e-01   2.8590856e-02  -9.6543782e-02  -1.4531471e-01  -1.6899781e-01  -3.0876957e-01  -1.5950443e-01  -2.8353444e-02  -7.3633494e-02   2.2860077e-01   4.1749913e-02   1.9818122e-02   9.6140534e-02   1.8129352e-01   2.9189800e-01  -1.6391913e-01   1.1653487e-01  -8.6136661e-02   2.9506561e-02   2.4474854e-01   1.9398395e-01   2.6771286e-02   1.0776736e-01  -2.2618057e-01   1.1349641e-01  -9.1531520e-03  -8.1621674e-02  -7.7582497e-02  -1.0156916e-01  -1.0890603e-01  -9.9610311e-02  -2.9392802e-01  -2.5786643e-02   1.3464826e-01   1.3424127e-01   9.4139175e-02   5.1989296e-02  -1.2793285e-01  -1.1555074e-01  -7.5489076e-02  -5.4876936e-02
  -8.2326682e-04  -3.8648107e-01  -2.0091160e-01  -5.7756866e-02   1.6278902e-01   3.7469708e-01   3.7479411e-01   4.8635578e-01   5.2214287e-01   5.1997371e-01   5.5933688e-01   5.1642501e-01   5.7027320e-01   5.1408697e-01   2.7196163e-01   3.1716953e-01   1.9580847e-01   7.4322947e-02  -2.2260573e-01  -3.5612961e-01  -1.9045762e-01  -8.5606184e-02  -1.3858713e-01  -3.8200154e-02  -1.4049525e-01  -6.5160940e-02  -9.2878544e-02   3.3425147e-02   1.0221004e-02  -8.3257530e-02  -6.3367901e-02  -1.6157863e-01  -4.2403232e-03   1.1115880e-02  -5.7656400e-03   6.7443784e-02  -2.0498742e-01  -4.1406992e-02  -1.4064929e-01   1.9683141e-01  -4.0160559e-01  -1.4531290e-01  -3.7077779e-01  -2.6808368e-01  -1.2480089e-01  -2.5825747e-01  -2.4689908e-01   4.6684792e-02  -1.0280562e-01   9.9490992e-02   4.9087194e-02   1.4469812e-01  -4.6592672e-01  -3.9733577e-01  -2.4974711e-01   1.3884724e-01  -2.4864159e-02  -4.3198147e-01   4.6669293e-01   3.3975690e-01   6.9838935e-01   5.6932036e-01   3.7430091e-01   5.0866761e-01   7.4437718e-01   1.0000000e+00   3.0763717e-01   3.5498439e-01  -3.3171216e-01   9.0590215e-02   8.8918954e-03  -2.5573054e-01   1.7310688e-01   1.3219223e-01   1.5824069e-01   2.8619011e-01   1.1231976e-01   6.4582422e-03   1.1840271e-02  -2.0541906e-02  -1.5102804e-01   2.8272409e-03  -4.2376359e-03   4.4216964e-02   5.2288306e-02   3.6636533e-03  -1.2034330e-01   7.4153734e-02   5.9285060e-02   4.9454280e-01  -5.3871591e-02   1.4692366e-01  -5.9077223e-02   2.7414940e-02   3.0703655e-01   2.7626702e-01   1.2424193e-01   2.2494166e-01  -2.1012813e-01   1.1718369e-01  -3.4061371e-02  -1.6643672e-01  -1.5277839e-02  -1.9904608e-01  -1.0542952e-01  -1.7727380e-01  -4.6528401e-01  -1.1343341e-01   1.2682767e-01   3.3115556e-01   2.9336444e-01   4.9403941e-02  -3.6641833e-01  -2.9846164e-01  -1.5212624e-01  -2.4288824e-01
   1.1031064e-01  -2.9968329e-01   9.2458409e-02  -1.5615868e-01   5.2745913e-02   4.4057826e-02   3.5748455e-01  -1.9196210e-01   2.3298307e-01  -9.8044383e-02   1.5571619e-01  -6.3490116e-02   2.1201696e-01  -9.3681572e-02  -9.6285317e-02  -3.4138147e-01  -8.9372246e-02   1.0709393e-01  -8.0446337e-02  -6.2926047e-02   2.6109991e-02  -1.0983120e-01  -1.4104716e-01  -3.0515735e-01   5.7639654e-02   3.1936317e-02  -5.8329021e-02  -2.0844239e-02  -2.3691759e-01  -2.8333504e-01   9.6304678e-02  -8.8625372e-02   4.1811871e-01   2.9222527e-01   3.6677910e-01   3.5760817e-01  -8.6088793e-02  -6.9333996e-02  -8.9684846e-02  -6.0178949e-02  -2.1967344e-01  -2.3055928e-01  -1.4221197e-01  -3.6084713e-02   2.4137859e-02   5.1115154e-02  -8.2844799e-02   1.5520996e-01  -2.5606978e-04   1.0353438e-01   1.0755230e-01   7.4711166e-02  -2.9850190e-01  -1.2355175e-01   5.8958214e-02   3.5969153e-02   2.0151888e-01   2.1627496e-02   6.7603441e-01   2.6474018e-01   4.5713024e-01   4.8049717e-02  -6.4417289e-03  -9.1497431e-02   3.9344296e-01   3.0763717e-01   1.0000000e+00   8.3221492e-01   1.7010822e-01   1.8740379e-01   2.6133251e-02   5.7008845e-02  -4.7872259e-02   3.5295810e-02  -1.2371977e-01  -7.5286651e-03   1.8823279e-01   1.8141208e-01  -1.6952421e-01  -5.9871883e-02  -2.6267819e-01  -2.1654744e-01  -2.1395196e-02  -1.1084721e-01  -1.8848544e-02  -1.4851773e-02  -2.0050102e-01   1.7457510e-02  -3.2251301e-02  -1.4055782e-01  -9.5149465e-02   1.7752427e-01  -3.5126107e-02   1.7189689e-01   7.2757408e-03  -6.4367522e-02  -2.3303110e-02   2.6371475e-02  -1.9556526e-01   6.2688908e-03  -1.3705490e-01   1.8904392e-02  -2.1773910e-01  -9.1636736e-02  -1.7376950e-01  -6.5952066e-02  -1.6906510e-01  -2.3823590e-01  -1.2963037e-01   2.2584195e-02   6.5555267e-02  -1.6031175e-01  -2.9031865e-01  -1.5112782e-01  -2.4589978e-01  -3.3142807e-01
  -5.5998083e-02  -2.3798305e-01  -1.8739423e-01  -1.9631855e-01   4.9556966e-02   1.4407017e-01   1.8334141e-01  -1.5982437e-01   3.4490726e-01   1.1019293e-01   2.2196389e-01   1.0791561e-01   2.5939416e-01   6.8027301e-02  -9.3856399e-02  -2.3394751e-01  -3.1974996e-03   1.8635206e-01  -1.9850129e-01  -1.8408737e-01  -8.6701910e-02  -1.0097312e-01  -2.5246969e-01  -2.4019502e-01   2.6354578e-02   1.9207103e-01  -1.9040558e-01  -9.7585878e-02  -1.1377417e-01  -1.0691199e-01   1.5441897e-01   5.9241297e-02   3.3776051e-01   3.0714671e-01   4.2241454e-01   4.7012419e-01  -3.5117932e-02  -6.0637616e-02  -1.4238711e-01  -1.4870612e-01  -2.7539824e-01  -2.7987732e-01  -1.1395668e-01  -3.5272492e-04  -7.1869068e-02   1.4997744e-01  -6.5524291e-02   2.6310058e-01  -1.4954583e-01   2.0159432e-01   9.0216807e-02   8.1216584e-02  -2.4250133e-01  -1.6784880e-01   6.1093652e-02  -1.3795661e-02   1.8987667e-01  -8.6774043e-03   6.1482583e-01   4.1713755e-01   5.0420317e-01   2.2160573e-01   8.6597383e-02   7.4300000e-02   2.9270421e-01   3.5498439e-01   8.3221492e-01   1.0000000e+00   5.0626327e-02   8.6414115e-02   4.7299542e-02   1.6784815e-01  -9.3772951e-02   4.4966098e-02  -1.9650735e-01   5.6624620e-03   2.7600727e-01   2.9485050e-01  -4.4477555e-02   5.8451835e-02  -1.0620905e-01  -5.3555795e-02  -2.4046431e-02  -6.7163918e-02  -6.2002187e-02   9.2491505e-02  -2.5353630e-01  -4.3983298e-02  -8.5368807e-02  -6.4757668e-02  -4.7331563e-02   1.5875362e-01  -7.7754442e-03   7.5047376e-02  -6.7264082e-02  -1.2456055e-01  -3.7968794e-02  -5.3469705e-02  -2.4298448e-01  -1.1533782e-01  -2.4557922e-01  -1.0308953e-01  -2.3937546e-01  -1.5736699e-01  -1.5093776e-01  -7.1855536e-02  -2.6671914e-01  -3.3378924e-01  -1.8804171e-01   6.3069202e-02   1.3244880e-01  -2.3103569e-01  -4.0317876e-01  -2.1442834e-01  -2.3770043e-01  -3.6503245e-01
   5.9428641e-02   3.4058757e-01  -4.7981442e-02  -1.1974690e-01   1.1918581e-02  -1.0583808e-01  -3.4367569e-01  -4.4144958e-01  -1.5614300e-01  -1.8055477e-01  -3.6164243e-01  -4.3090315e-01  -3.4315152e-01  -4.1247976e-01  -1.8146758e-01  -2.0904148e-01   1.3073809e-01   7.6044539e-02   4.5214217e-01   6.8043859e-01   1.8875688e-01   5.8084372e-02  -1.6562753e-01  -2.4569197e-01   1.7440310e-01   1.0237105e-01   5.0405131e-02  -7.0600827e-02  -8.9837466e-02   4.7622810e-02  -3.8247298e-02  -1.2118064e-01   2.5065731e-01   1.5729969e-01   1.0974853e-02  -6.6823432e-02   2.3705411e-02  -1.5348609e-01  -3.7645367e-02  -2.6050598e-01   1.1540031e-01  -1.7896047e-01   3.0392869e-01   2.9444122e-01   1.2183767e-01  -7.0081234e-03  -5.6119063e-02  -1.5918220e-01  -3.5937675e-02  -1.7315512e-01  -1.4330521e-01  -8.3974484e-02   2.3773513e-02   8.8447560e-02  -2.4411632e-01  -1.9541277e-01   3.1609098e-01   3.1824090e-01  -2.9006510e-02   6.6084177e-03  -2.1335035e-01  -2.1357007e-01  -8.1434227e-02  -1.5435486e-01  -2.5751779e-01  -3.3171216e-01   1.7010822e-01   5.0626327e-02   1.0000000e+00   5.7215676e-01  -9.8296000e-02  -6.3409397e-02  -2.0642817e-01  -1.1679185e-02  -2.8254617e-01  -2.3758782e-01   3.5334963e-02   6.2034759e-02   2.5333626e-01   1.3442815e-01   3.3261974e-01   1.3146945e-01  -5.1438431e-02  -1.0067362e-02  -5.9713259e-02   4.2869840e-02  -9.4284490e-02  -9.2706544e-02  -3.7544312e-01  -3.7803834e-01  -1.9041159e-02  -4.4160716e-02  -6.3184730e-02  -2.9188479e-02  -2.0289680e-01  -1.5333681e-01  -1.2248689e-01  -8.2508067e-02   6.1482407e-02   4.7146656e-02  -4.2798206e-03   2.5709984e-01  -1.5086121e-01   2.4835072e-02  -2.0126912e-01  -7.4409882e-02   3.2700120e-01   1.0467457e-01   2.6006696e-02  -2.2895002e-01  -1.4387328e-01   2.6084868e-02   1.6829399e-01   1.6419659e-01  -1.3129124e-01   4.1654361e-04
  -2.0918585e-03   3.2298604e-02  -3.0980045e-02  -9.9770625e-02   4.0138199e-02   7.3320431e-02  -1.8615312e-01  -2.7051106e-01   5.7123130e-02   8.1344623e-03  -9.8647887e-02  -2.4105941e-01  -6.1092471e-02  -1.1008575e-01   5.3448701e-02   1.0552207e-01   2.4295057e-01   4.2118793e-02   3.7614518e-01   5.0789865e-01   1.4069713e-01   1.1401744e-01   8.1394895e-02  -4.4902958e-02   2.4817813e-01   1.2855456e-01   2.1372117e-01   1.4938774e-01   7.2365072e-02   3.4998530e-02   5.7027930e-02  -1.0395031e-01   1.4083675e-01   8.9124027e-02   6.9595218e-02  -2.0135185e-02  -8.2924720e-02  -1.1690122e-02   4.2710005e-02   5.8145015e-02  -8.6401370e-02  -1.3044305e-01   8.5244985e-02   7.6867937e-02  -7.2480470e-03  -1.9042180e-01  -1.2439880e-01  -1.4834198e-01  -8.4096546e-02  -2.9326506e-01  -1.1752424e-01  -1.9723837e-01  -1.0475369e-01   6.3204919e-02  -2.1860165e-01   1.1957604e-01   7.4395008e-02   8.9878611e-02   6.6876404e-02  -8.6619275e-03   3.3047932e-04  -5.8051573e-02  -8.6463675e-02  -6.5474681e-02   4.4047413e-02   9.0590215e-02   1.8740379e-01   8.6414115e-02   5.7215676e-01   1.0000000e+00  -1.0350830e-01  -1.9746143e-01  -1.4666045e-01  -8.9677811e-02  -3.0827970e-01  -1.4371956e-01  -1.1685018e-02  -6.2472485e-02   1.7690868e-01   3.6115599e-02   1.9411929e-01   1.8188331e-01   1.3476323e-01   3.1111956e-01   1.9031027e-01   2.9353843e-01  -1.0146271e-02   1.6080028e-01  -3.5222226e-01  -7.3401672e-02   8.6097885e-03   2.3371662e-02  -2.6587848e-02  -5.6077548e-03  -7.7826703e-02   8.1671724e-03  -1.1881578e-01  -1.9532314e-02  -7.3038861e-03   3.6776022e-02  -1.9916964e-01   7.5287213e-03  -1.6864075e-01  -1.9141577e-01  -6.6171722e-02  -1.4404105e-02   1.9249449e-01  -1.3348680e-01   1.4506172e-01  -7.7826317e-02  -1.2684156e-01   4.5948302e-02   7.5421556e-02   2.4759781e-02  -1.8939313e-02   2.7662330e-02
  -7.0946677e-02  -1.1234119e-01   1.1864915e-01   1.1724397e-01   2.4329195e-01   1.6709031e-01  -5.9260289e-03   1.4565925e-01   2.4006946e-01   1.8553426e-01  -6.1398574e-02   8.5726765e-03   3.4385379e-02  -4.2463960e-02   4.3854053e-02  -2.2212791e-02  -2.9861417e-02  -1.5209960e-01  -1.1150828e-01  -8.2524178e-02   2.4410945e-02  -3.5173867e-02   5.4684878e-02  -9.2534911e-04  -1.1964535e-02   4.4470504e-02  -7.3130383e-02   3.0984460e-02  -5.9906334e-02  -1.5075469e-01  -7.6392860e-02  -7.9528881e-02  -1.3088869e-01  -8.8637692e-02  -1.2519860e-01  -6.3990686e-02   1.6061540e-01   1.5474444e-01  -2.0626439e-01  -2.2022894e-01  -2.3588670e-02  -2.2152746e-01   4.5796054e-03   1.0120163e-02   3.2318400e-02  -9.8425943e-02  -1.7292751e-02   1.3788950e-02   1.0888221e-01   8.4555230e-02   1.0300265e-01   5.0343769e-02  -1.6554075e-02   1.8408430e-01  -9.1211119e-03   8.9112665e-02  -1.6579079e-02  -1.3939906e-01   3.1009924e-03   6.9684670e-02  -1.9544638e-02  -5.8136888e-03  -1.3276562e-01  -4.6234262e-02   1.1492688e-01   8.8918954e-03   2.6133251e-02   4.7299542e-02  -9.8296000e-02  -1.0350830e-01   1.0000000e+00   5.3396170e-01  -1.1654535e-03  -9.4386807e-02  -1.0418617e-01  -7.0540756e-02   1.9074763e-01   1.5794267e-01  -1.6962887e-01  -2.1817532e-01  -1.2836525e-01  -1.7262692e-01  -1.2410616e-02  -1.4762684e-01  -1.9344796e-01  -8.7381985e-02   2.0287325e-01   1.2944328e-01   7.6925830e-02  -1.6285103e-02   1.7345044e-01   3.0302846e-01   2.6275289e-01   3.2327514e-01  -2.9763560e-01  -4.0240090e-01  -2.8621648e-01  -3.2696322e-01   2.4009072e-02   6.1723180e-02   1.2880980e-01   1.5724958e-01  -1.0261578e-01   1.9950263e-02  -7.9380096e-02  -3.5804211e-02   1.0668902e-02  -9.9025088e-02  -3.0840318e-01  -2.4168584e-01  -1.2585220e-01  -3.1066608e-01  -5.9630264e-02  -9.5458416e-02  -1.3983215e-01  -1.4040065e-01
  -1.3186451e-01  -3.3480585e-02   2.0038476e-02  -7.4520249e-02   2.2309928e-02   3.0366465e-02   7.5239958e-02  -6.6068578e-02  -2.0543839e-02   1.3069863e-02  -1.9107446e-01  -7.4583494e-02  -3.9214994e-02  -1.3329400e-01  -2.2546668e-01  -2.9445293e-01  -9.1523975e-02  -1.8261678e-02  -1.8003809e-01  -5.9871399e-02   1.4363553e-04  -5.2158625e-02  -5.8789819e-02  -5.1750256e-02   1.4049287e-01   2.9799548e-01  -1.1520203e-01  -6.0258954e-02  -1.1507881e-01  -1.0169266e-01   1.4974755e-01   1.4245889e-01   1.6101785e-02   1.8247350e-02   2.1910712e-01   2.7084639e-01   3.6819022e-02   5.3791896e-03  -2.9728962e-01  -3.3889965e-01  -8.7561709e-02  -2.0823102e-01   1.5431382e-01   4.3508143e-02   9.5031134e-02   3.8956230e-01   1.7868617e-01   9.5627357e-02  -4.5614886e-02   3.0664053e-01   9.3083743e-02  -3.0296912e-02   2.7419310e-01   4.4452058e-01   1.4841809e-01   6.5477380e-02  -1.7977385e-03   9.0586074e-02  -5.5698656e-04   4.6905269e-02  -9.7613627e-02  -2.1589399e-03  -1.5854193e-01  -1.0277692e-01  -1.4964373e-01  -2.5573054e-01   5.7008845e-02   1.6784815e-01  -6.3409397e-02  -1.9746143e-01   5.3396170e-01   1.0000000e+00  -4.0664826e-01  -2.8836879e-01  -3.7175904e-01  -3.8374928e-01  -5.2288251e-02   6.9232393e-02  -2.0232150e-01  -1.7619953e-01  -9.0878778e-02  -1.3663676e-01  -1.3789305e-01  -6.2628756e-02  -1.9667106e-01  -6.3855430e-03  -9.2024899e-02   5.8528806e-03   1.3508640e-01  -8.2507815e-02   4.0459680e-01   3.6221952e-01   4.2229100e-01   4.0454358e-01  -3.3948387e-01  -4.1608417e-01  -2.5830056e-01  -3.8577728e-01   2.2461553e-01   3.0690707e-03   9.3260388e-02   7.3052843e-02  -6.5002738e-03   3.4678304e-03   6.2061339e-02   8.2349036e-02   1.1118533e-01  -1.5474322e-01  -3.2490168e-01  -2.6728747e-01  -1.3490864e-01  -2.3925177e-01   7.3536123e-04  -2.2237115e-04  -2.9503152e-02  -1.6890628e-01
   2.5359824e-01   8.7438722e-02   9.7980670e-02   6.8120076e-02   1.0535837e-01   6.2639373e-02   2.3954588e-02   1.3619017e-01   1.7850194e-01   9.2555201e-02   3.2174042e-01   2.5306015e-01   1.2803291e-01   2.6824232e-01   3.6364851e-01   3.1839436e-01   1.6995812e-01   2.3852026e-01   2.8222049e-01   4.0422749e-02   9.2656870e-04   1.2115959e-01   1.7798088e-01   1.3970468e-01  -7.4730076e-02  -1.1962649e-01   5.2047540e-02   1.4221888e-01   3.9055457e-01   3.1613937e-01   1.7739699e-01   2.0117019e-01   2.1894116e-01   3.0467145e-01  -6.9962626e-02  -3.2224380e-02   2.0428968e-01   1.9593697e-01   3.7872446e-01   3.3352027e-01   2.5660780e-01   5.6948840e-01  -1.7494845e-01  -1.1837237e-01  -1.5861583e-01  -2.3634477e-01   9.0645401e-02   1.8543078e-01  -8.4495591e-02  -1.2918850e-01  -8.7787607e-02  -7.3967012e-02  -2.7110176e-01  -3.3763597e-01   5.2942673e-02   8.1846944e-02   4.5818935e-02  -4.7378823e-02  -3.2785290e-02  -6.9934079e-03   1.5462692e-01   1.1367904e-01   2.8505121e-01   1.9359228e-01   1.6080880e-01   1.7310688e-01  -4.7872259e-02  -9.3772951e-02  -2.0642817e-01  -1.4666045e-01  -1.1654535e-03  -4.0664826e-01   1.0000000e+00   7.5617749e-01   8.0677775e-01   7.7891121e-01   2.6568104e-01   1.5385329e-01   3.1632639e-01   4.1769829e-01   2.1648066e-01   3.5620036e-01   4.2264152e-01   2.9865627e-01   1.8198171e-01   6.0640772e-02   3.8593495e-01   2.2293738e-01  -2.1702117e-02   8.0416371e-02  -5.2405880e-01  -3.9586820e-01  -4.9673566e-01  -4.5432453e-01   2.5085049e-01   1.7710925e-01   2.0594719e-01   2.0350272e-01  -3.0317892e-01  -8.6170971e-02  -2.0818772e-01  -1.5490627e-01  -1.8632858e-01  -1.1293924e-01  -7.9594142e-02  -2.3536912e-01  -4.1667426e-01  -1.7737833e-01   2.4373917e-02   2.5381549e-01   1.9685773e-01   1.0560496e-02  -2.7030957e-01  -2.0910488e-01  -1.6203094e-01  -8.1679500e-02
   2.2530999e-01   1.7791892e-01  -2.8807307e-02   9.0975430e-02   8.6495841e-02   6.3166952e-02  -6.8945761e-02   7.4568870e-02   1.3841970e-01   5.5956172e-02   2.5941636e-01   2.9956811e-01   7.6786589e-02   2.8511506e-01   2.1712519e-01   2.4003425e-01   1.6722925e-01   3.3540802e-01   3.6011933e-01   2.0133188e-01   8.9742452e-02   1.4572935e-01   1.1719112e-01   1.5409753e-01   7.2383679e-02   4.9182732e-02   1.2201123e-01   1.4331533e-01   3.2392895e-01   3.5324288e-01   2.6205335e-01   2.7839112e-01   3.4334178e-01   4.4196795e-01   7.6332218e-02   1.7350006e-01   3.0497198e-01   3.0197886e-01   3.4219029e-01   2.3569265e-01   3.9379710e-01   5.3233560e-01  -1.6031711e-01  -1.7267020e-01  -3.1588841e-01  -2.9945828e-01   1.0174979e-01   1.6115732e-01  -3.7274138e-01  -2.3178303e-01  -2.6578708e-01  -1.4991748e-01  -2.5203543e-01  -3.0971229e-01   9.5721242e-02   3.4516131e-02   1.9443191e-01   1.4802933e-01   8.7350182e-03   4.7482914e-02   1.7164165e-01   1.7633897e-01   2.3851459e-01   2.4783351e-01   2.2986080e-02   1.3219223e-01   3.5295810e-02   4.4966098e-02  -1.1679185e-02  -8.9677811e-02  -9.4386807e-02  -2.8836879e-01   7.5617749e-01   1.0000000e+00   6.9356994e-01   7.9875442e-01   4.4085503e-01   3.8146475e-01   3.9689978e-01   5.4874044e-01   3.4780223e-01   4.2558018e-01   4.6658050e-01   3.1059482e-01   1.6105635e-01   1.3391433e-01   3.2987307e-01   1.3843305e-01  -7.4333250e-02   3.2600419e-02  -5.2841783e-01  -4.2083779e-01  -4.7369398e-01  -3.9575426e-01   8.9072900e-02   2.4526989e-02   1.0157354e-01   9.4981911e-02  -2.8895653e-01  -1.8323417e-01  -2.4886592e-01  -1.3485109e-01  -2.5789189e-01  -1.7532576e-01  -1.4164534e-01  -3.4919601e-01  -4.5781813e-01  -2.3206378e-01  -1.3880232e-01   9.4038320e-02   1.2599505e-01  -1.3806770e-01  -4.1786893e-01  -3.2445279e-01  -2.8695772e-01  -2.5295274e-01
   2.3292448e-01   2.1790862e-02   1.4645845e-01   1.8790379e-01   8.3364281e-02   6.3483047e-03   2.1907328e-01   3.1003428e-01   1.4431960e-01   7.1410457e-02   2.8075984e-01   2.7330835e-01   1.5207037e-01   2.7026434e-01   2.4427062e-01   2.6221830e-01  -7.1352476e-03   6.4712403e-02   1.3352533e-01  -4.7783602e-02  -7.0455099e-02   7.5170435e-03   2.1065201e-01   1.8825055e-01  -1.6457118e-02  -1.1587923e-01   3.0155371e-02   8.2903338e-02   1.0122029e-01   1.7471896e-01   1.9546023e-01   2.0974985e-01   6.2759858e-02   1.5426893e-01  -2.2889184e-03   3.3165674e-02   2.7752674e-01   2.8376501e-01   4.0755205e-01   3.3682722e-01   3.2879283e-01   6.1980722e-01  -1.3958669e-01  -7.8005271e-02  -2.1072429e-01  -3.5026721e-01   3.3804031e-02   9.1177077e-02  -1.7139431e-01  -1.9850101e-01  -1.4484573e-01   2.8360754e-02  -1.8845818e-01  -3.3230332e-01   1.9598984e-01   9.4611083e-02  -4.9086732e-02  -1.3961968e-01  -6.7893993e-02  -1.4787219e-01   1.7389861e-01   8.2165872e-02   1.4045015e-01   1.5362154e-01   1.8750825e-01   1.5824069e-01  -1.2371977e-01  -1.9650735e-01  -2.8254617e-01  -3.0827970e-01  -1.0418617e-01  -3.7175904e-01   8.0677775e-01   6.9356994e-01   1.0000000e+00   7.6739429e-01   2.8043025e-01   1.7244770e-01   2.3664595e-01   3.1214520e-01   1.8530945e-02   1.5520739e-01   2.2403236e-01   2.1610959e-02   1.1300522e-01  -9.3349975e-02   2.9994573e-01   9.2485508e-02   1.2595536e-01   2.0240168e-01  -4.7774247e-01  -3.7232764e-01  -4.5315785e-01  -3.8493658e-01   2.0793950e-01   1.2632651e-01   1.0638425e-01   9.9289022e-02  -2.5849937e-01  -1.1798611e-01  -1.3315095e-01  -1.7033131e-01  -1.8142637e-01  -9.8399217e-02  -1.5229366e-01  -2.2611410e-01  -3.9688325e-01  -1.4172934e-02  -1.2857169e-02   1.3781444e-01   9.3528895e-02  -3.1438617e-02  -2.1680178e-01  -2.0281797e-01  -1.2587532e-01  -3.8974495e-02
   7.4357922e-02   7.6651362e-02   3.8171450e-02   2.1793768e-01   2.9775321e-01   2.3028546e-01   2.6318329e-02   1.5560901e-01   2.9181537e-01   1.7696079e-01   3.4390096e-01   2.1021011e-01   1.7925603e-01   2.4151296e-01   4.3084592e-01   3.7750020e-01   1.1605426e-01   3.3831506e-02   2.6499361e-01   5.3954051e-03   1.0513022e-01   2.4206701e-01   2.0328877e-01   2.6952425e-01   7.8515307e-02   6.1088047e-02   2.0307251e-01   2.5446001e-01   2.3893866e-01   1.3373387e-01   2.6341397e-01   2.0114951e-01   6.4694913e-02   1.5549594e-01   1.4546759e-01   1.9285167e-01   3.4191458e-01   3.6916098e-01   3.6593831e-01   3.7063276e-01   2.3154262e-01   5.2663984e-01  -1.3058766e-01  -1.0419902e-01  -2.7702062e-01  -3.9782308e-01   8.3054482e-02   2.6028164e-01  -3.0178153e-01  -2.4499487e-01  -1.8310210e-01  -9.6002889e-02  -3.6382301e-01  -3.4477611e-01   9.5231969e-02   7.9992649e-02  -3.4243735e-02  -4.7748086e-02   2.6906722e-02   2.6185554e-02   2.5668289e-01   1.7046483e-01   2.0258655e-01   1.7344777e-01   2.0910789e-01   2.8619011e-01  -7.5286651e-03   5.6624620e-03  -2.3758782e-01  -1.4371956e-01  -7.0540756e-02  -3.8374928e-01   7.7891121e-01   7.9875442e-01   7.6739429e-01   1.0000000e+00   4.2857702e-01   2.4208798e-01   3.7748592e-01   4.0839537e-01   1.7829223e-01   3.4781924e-01   4.9292416e-01   2.6499488e-01   2.4829803e-01   9.2565778e-02   4.4837877e-01   3.3274820e-01  -2.9338220e-02   1.8256809e-01  -5.3044356e-01  -3.6348645e-01  -4.6839354e-01  -3.3886004e-01   2.4457847e-01   1.3985490e-01   2.0875009e-01   1.7986623e-01  -2.6641532e-01  -3.7172672e-02  -1.6128986e-01  -9.5672791e-02  -2.0624291e-01  -1.4113168e-01  -1.7564424e-02  -9.9787835e-02  -4.6102782e-01  -2.0572667e-01  -5.6404026e-02   2.5117836e-01   2.4484563e-01  -8.7288100e-02  -3.3787034e-01  -2.9619135e-01  -7.6331617e-02  -9.2555077e-02
   1.9991542e-01   4.6993673e-02   7.8561807e-02   4.9968364e-02   1.7739207e-01   1.4950244e-01   1.4715523e-01   6.8833190e-02   1.9872500e-01   1.4170128e-01   3.4697003e-01   3.3491247e-01   3.0847327e-01   3.6006489e-01   1.4280407e-01   5.9572823e-02  -1.6694860e-01   5.3662700e-03   2.2851665e-01   6.0419088e-02   3.0815635e-03  -5.1884401e-02   2.2934381e-01   1.7459199e-01   2.2713916e-02   1.7723922e-01  -4.0416094e-02   4.1501381e-02  -6.1565428e-02  -1.6071029e-01   1.9167193e-01   2.0364212e-01   2.4406459e-01   3.1073729e-01   2.1648492e-01   3.1968167e-01   5.8646311e-01   5.5069542e-01   2.7750647e-02  -9.4941515e-02   3.4980235e-01  -1.9821418e-02  -1.6678185e-01  -1.2237577e-01  -5.9829644e-01  -4.0588394e-01   1.1389612e-01   3.2790894e-01  -5.4426831e-01  -1.4388985e-01  -4.5699379e-01  -2.9266724e-01  -1.4916538e-01  -2.7156627e-02   2.6936304e-01   2.3222559e-01   3.0607216e-01   2.7603317e-01   3.4629071e-01   4.7938972e-01   4.5097871e-01   4.5203356e-01   1.2848258e-01   3.2490970e-01   2.8590856e-02   1.1231976e-01   1.8823279e-01   2.7600727e-01   3.5334963e-02  -1.1685018e-02   1.9074763e-01  -5.2288251e-02   2.6568104e-01   4.4085503e-01   2.8043025e-01   4.2857702e-01   1.0000000e+00   9.0877820e-01   1.8815210e-01   4.1120918e-01   1.6230676e-01   2.8053644e-01   5.3822886e-01  -3.0807643e-02   2.2028324e-01   2.8394893e-01   4.4543461e-01   3.7383397e-01   7.8675744e-02   2.3598492e-01  -3.2016252e-01  -6.6009570e-02  -1.9624865e-01   7.9411776e-02  -3.8071571e-01  -5.3559995e-01  -3.3558571e-01  -3.8008399e-01  -3.6431861e-01  -2.2165596e-01  -4.7746160e-01  -1.1444933e-01  -5.7718142e-01  -4.3827697e-01  -3.4883135e-01  -3.3065871e-01  -5.3534918e-01  -5.5010422e-01  -6.9519693e-01  -2.0771663e-01  -1.0531397e-01  -7.0425721e-01  -5.9239949e-01  -5.9404355e-01  -4.5016551e-01  -5.2375575e-01
   1.4975858e-01   9.2412270e-02   9.7743282e-02   2.5494492e-03   2.6238970e-02   1.2880709e-02   2.1015651e-01   1.0906875e-01   1.1971973e-01   6.9314330e-02   2.6148314e-01   3.5972802e-01   2.6571037e-01   3.5883269e-01  -6.1069379e-02  -9.0413790e-02  -2.0443325e-01   1.6210014e-01   1.7158882e-01   1.4290959e-01  -1.1886281e-01  -2.3609199e-01   2.1320762e-01   1.6464081e-01   2.9956018e-02   1.7349532e-01  -1.7072639e-01  -1.5056843e-01  -7.4452335e-02  -7.7046110e-02   2.1465035e-01   2.7067250e-01   4.0973647e-01   5.0239490e-01   2.2863057e-01   3.5963616e-01   5.3578665e-01   4.9632684e-01  -3.6819532e-02  -1.7870701e-01   4.5163444e-01   4.7164968e-03  -1.4623350e-01  -1.8113968e-01  -6.0461113e-01  -3.3850357e-01   1.1302465e-01   2.4661780e-01  -5.9732160e-01  -1.6989378e-01  -5.2736604e-01  -3.4825742e-01  -2.5120798e-04   5.1347081e-02   3.5196385e-01   1.9909711e-01   3.1531051e-01   4.3118770e-01   2.9918417e-01   4.8606580e-01   3.5262486e-01   4.3017244e-01   2.0805704e-02   3.1241026e-01  -9.6543782e-02   6.4582422e-03   1.8141208e-01   2.9485050e-01   6.2034759e-02  -6.2472485e-02   1.5794267e-01   6.9232393e-02   1.5385329e-01   3.8146475e-01   1.7244770e-01   2.4208798e-01   9.0877820e-01   1.0000000e+00   1.1248143e-01   4.2921640e-01   1.2072807e-01   2.5845804e-01   3.9566717e-01  -9.9882870e-02   1.1132046e-01   2.5014824e-01   2.8707856e-01   2.2919001e-01   2.0868454e-01   2.4639679e-01  -1.8511950e-01  -1.9698858e-02  -7.8435955e-02   9.2607450e-02  -5.1967320e-01  -6.6199121e-01  -4.2969990e-01  -5.3043447e-01  -3.1991585e-01  -3.3443548e-01  -5.1815585e-01  -2.2067302e-01  -5.5159877e-01  -4.4349486e-01  -3.3619310e-01  -3.8050437e-01  -4.9472429e-01  -5.2197200e-01  -7.9689584e-01  -3.4107476e-01  -2.1793789e-01  -7.5630049e-01  -6.0477931e-01  -5.6037427e-01  -4.8857431e-01  -5.8443336e-01
   6.1157763e-02   5.1481205e-01  -3.0108271e-01  -4.1571199e-03   1.5881460e-02   1.1731383e-02  -3.6004201e-01  -1.7289020e-01   6.7047030e-02   3.2952839e-04   6.9929555e-02   3.5007015e-03  -1.3172478e-01  -3.3369574e-02   9.3429130e-03   9.1480269e-02   6.2030106e-01   2.9995700e-01   3.3633533e-01   3.6968535e-01   8.4875541e-02   1.8928387e-01  -2.2503319e-01  -9.2546911e-02   1.5808040e-01   1.5637609e-01   8.0823714e-02   5.1761903e-02   4.4343033e-01   4.5396375e-01   1.0320534e-01   4.6803683e-02   3.8100848e-02   1.4307980e-01   8.6317708e-02   6.1506839e-02   1.8483179e-01   1.2614788e-01   1.5582827e-01   1.8500314e-01  -9.9700068e-03   1.8561725e-01   1.8011713e-01   1.5413750e-01  -8.6950379e-02  -1.5420804e-01   4.4061786e-02   4.7869746e-02  -2.7830803e-01  -1.5712480e-01  -1.9876807e-01  -1.0129215e-01  -1.9059213e-01  -1.0902767e-01  -1.4489383e-01  -4.0565771e-02   3.1584534e-01   1.9587905e-01  -6.4239781e-02   5.8639115e-02   8.2006016e-02   7.9668519e-02   1.4357577e-01   1.8445255e-01  -1.4531471e-01   1.1840271e-02  -1.6952421e-01  -4.4477555e-02   2.5333626e-01   1.7690868e-01  -1.6962887e-01  -2.0232150e-01   3.1632639e-01   3.9689978e-01   2.3664595e-01   3.7748592e-01   1.8815210e-01   1.1248143e-01   1.0000000e+00   7.1809256e-01   7.2761063e-01   7.1562431e-01   1.1110727e-01   1.7820656e-01  -1.9661139e-02   6.0962135e-02   8.8507818e-02   1.3527954e-01  -3.2457830e-01  -4.9038141e-02  -3.8332057e-01  -4.9356732e-01  -4.5619641e-01  -4.7088633e-01  -2.7091617e-02   3.9948505e-03   4.5465441e-03   1.4971546e-03  -2.0964684e-01  -6.8732318e-02  -1.8823421e-01  -6.7584428e-02  -2.1467778e-01  -4.9457731e-02   1.5925104e-02  -3.9188170e-02   6.5080685e-02  -2.9637222e-02   2.3994141e-02  -3.1070058e-02  -1.3313339e-02  -4.7840606e-02  -1.1970706e-01  -8.0578938e-02  -4.2256778e-02   8.5808542e-02
   4.3830822e-02   3.5309965e-01  -2.3575642e-01  -1.6104100e-01  -2.4917065e-02  -3.1194256e-02  -2.1565850e-01  -1.4248072e-01   9.5863940e-02   1.7535576e-02   2.7362560e-01   2.0689347e-01   7.1111635e-02   2.1211964e-01   6.2440391e-02   6.4187753e-02   3.6754574e-01   4.7302715e-01   2.7884807e-01   2.2162203e-01  -1.3510192e-02   2.1862949e-02  -5.8606738e-02   8.4085478e-03   9.9724104e-02   1.5161695e-01  -2.7002322e-02  -2.8747541e-02   4.8448887e-01   5.0786388e-01   2.1770938e-01   2.0783369e-01   3.1449291e-01   4.0923645e-01   1.6494720e-01   2.0378190e-01   2.7110157e-01   1.9906942e-01   1.7157398e-01   7.7137322e-02   2.4618210e-01   2.3114531e-01   3.8407978e-02  -1.7143657e-02  -3.0122889e-01  -1.4054649e-01   1.8623860e-01   2.2237354e-01  -4.0171640e-01  -1.8017237e-01  -4.0484597e-01  -3.4982512e-01  -1.3024632e-01  -1.4411871e-01   5.0408567e-02  -3.6922529e-03   2.5112633e-01   2.4835464e-01  -2.3429506e-02   1.2929287e-01   1.6570093e-01   2.5332340e-01   1.8610169e-01   2.9647458e-01  -1.6899781e-01  -2.0541906e-02  -5.9871883e-02   5.8451835e-02   1.3442815e-01   3.6115599e-02  -2.1817532e-01  -1.7619953e-01   4.1769829e-01   5.4874044e-01   3.1214520e-01   4.0839537e-01   4.1120918e-01   4.2921640e-01   7.1809256e-01   1.0000000e+00   6.5208727e-01   8.0973283e-01   3.3061181e-01   2.2565470e-01   2.8443590e-02   1.3569064e-01   1.4561066e-01   1.8737121e-01  -1.6311097e-01  -5.9516934e-02  -3.8871315e-01  -3.7626260e-01  -4.1873648e-01  -3.5780578e-01  -1.0449137e-01  -1.5890260e-01  -4.5593865e-03  -1.0635490e-01  -2.4804002e-01  -2.4785613e-01  -3.7159964e-01  -1.9866109e-01  -3.0752683e-01  -3.0771249e-01  -1.7914318e-01  -2.7232320e-01  -2.4837373e-01  -2.5350001e-01  -2.3390654e-01  -9.3359066e-03   5.7904215e-02  -2.2467531e-01  -3.8067896e-01  -3.1597901e-01  -2.2364184e-01  -2.4702760e-01
   5.8819428e-04   5.2973543e-01  -4.3616530e-01  -1.1119611e-02   6.9142727e-02   1.0358216e-01  -5.7542616e-01  -2.3548037e-01   3.0911814e-02   8.2108653e-02  -6.7172395e-02  -5.2083903e-02  -2.1034102e-01  -1.2306770e-02   1.1205318e-01   2.4730266e-01   5.3567471e-01   2.8035276e-01   4.7518469e-01   4.5622407e-01   2.1260958e-01   3.2827223e-01  -2.9740614e-01  -1.3534254e-01   4.3673741e-02   1.3225334e-01   1.1059969e-01   1.6221266e-01   5.1757030e-01   5.4534047e-01   3.5951209e-02   5.9720917e-02   1.8577338e-02   1.6030930e-01  -8.2200666e-02  -6.3811166e-02   1.5392595e-01   2.3044707e-03   6.4892914e-02  -7.7207455e-02   1.0439214e-01   6.8628059e-02   2.2248465e-01   1.6278060e-01  -1.6048291e-02   8.6145050e-02   1.9820994e-01   2.6611497e-02  -1.3883240e-01  -6.4709718e-03  -1.2157129e-01  -1.4753651e-01  -7.6847699e-02   9.0820395e-03  -1.5303671e-01  -1.3804374e-01   2.9836715e-01   1.8693538e-01  -1.3135840e-01   1.2431863e-01  -7.9623050e-02   8.7017207e-02   2.4548707e-01   1.4672279e-01  -3.0876957e-01  -1.5102804e-01  -2.6267819e-01  -1.0620905e-01   3.3261974e-01   1.9411929e-01  -1.2836525e-01  -9.0878778e-02   2.1648066e-01   3.4780223e-01   1.8530945e-02   1.7829223e-01   1.6230676e-01   1.2072807e-01   7.2761063e-01   6.5208727e-01   1.0000000e+00   7.9948955e-01   3.3300275e-01   4.0260812e-01   7.9249904e-02   2.3467135e-01   1.7521509e-01   1.2084263e-01  -4.8702586e-01  -1.9973790e-01  -2.9425920e-01  -4.2982924e-01  -3.6948516e-01  -3.0280343e-01  -1.3610769e-01  -9.0281315e-02   2.0154833e-02  -1.5296029e-02  -7.3465049e-02  -1.8326348e-02  -1.7508987e-01   1.2611629e-01  -1.9145753e-01  -6.5471686e-02  -1.4033707e-01  -1.8144207e-01   1.4513195e-01  -6.4199089e-02  -2.6601846e-02  -1.2090049e-01  -6.2427452e-02  -3.2970275e-02  -1.0904663e-01  -8.3109012e-02  -1.3681300e-01  -5.2538132e-02
  -6.1736155e-02   3.3923584e-01  -3.2708150e-01  -1.4157346e-01   1.4717578e-02   1.1610756e-01  -3.5199453e-01  -1.4686815e-01   9.6613025e-02   1.3577936e-01   1.9580191e-01   1.7688078e-01   2.3955724e-02   2.7534660e-01   1.9701055e-01   3.5152357e-01   4.9048730e-01   4.1135541e-01   3.9313777e-01   3.2191998e-01   5.9991498e-02   1.6291117e-01  -4.2903276e-02   8.6539265e-02   7.5341462e-02   1.7487956e-01   6.9330797e-02   1.1252999e-01   5.9263958e-01   6.4050307e-01   2.5120078e-01   2.3543207e-01   1.5544521e-01   3.1634433e-01   9.4995273e-02   1.1909587e-01   1.6875430e-01   1.2498219e-01   1.0126047e-01   9.0648136e-02   1.6246374e-01   1.8178774e-01   8.1448376e-02   3.5901942e-02  -1.2702413e-01   1.6504874e-02   1.5991376e-01   1.4449862e-01  -3.2088125e-01  -1.0319526e-01  -3.5536730e-01  -3.6538982e-01  -1.2851418e-01  -5.1014080e-02  -1.1026905e-01  -2.4258197e-02   1.7965121e-01   1.3982541e-01  -1.1978457e-01   1.3740815e-01   7.4788166e-02   2.6601209e-01   3.1666188e-01   3.3484544e-01  -1.5950443e-01   2.8272409e-03  -2.1654744e-01  -5.3555795e-02   1.3146945e-01   1.8188331e-01  -1.7262692e-01  -1.3663676e-01   3.5620036e-01   4.2558018e-01   1.5520739e-01   3.4781924e-01   2.8053644e-01   2.5845804e-01   7.1562431e-01   8.0973283e-01   7.9948955e-01   1.0000000e+00   3.9169465e-01   5.3301418e-01   1.0635375e-01   3.6831833e-01   1.8068651e-01   2.7089628e-01  -3.2689215e-01  -2.4332336e-02  -2.9389967e-01  -3.4533577e-01  -3.3530552e-01  -3.5499903e-01  -8.0229414e-02  -5.7252814e-02   1.0877454e-03  -8.3624204e-02  -1.3443867e-01  -1.3325691e-01  -3.3995926e-01  -1.2395660e-01  -2.2160193e-01  -2.9078967e-01  -6.3570411e-02  -2.1345933e-01  -8.3486811e-02  -2.2125581e-01  -8.5251039e-02   2.8134506e-02   3.9477904e-02  -1.1189225e-01  -2.7555341e-01  -2.7529495e-01  -1.2671557e-01  -1.1198648e-01
   2.1175489e-01   1.4483105e-02   1.8796556e-01   1.7503120e-01   3.7354798e-01   3.1387206e-01  -7.7549115e-02  -1.2636368e-01   6.8542687e-02   1.1564643e-01   1.8957147e-01   3.1111843e-02   1.1901738e-01   1.7973683e-01   5.6767806e-01   3.8213122e-01  -1.2827051e-01  -3.1427491e-02   5.5575051e-01   1.9187389e-01   4.0304603e-01   4.6268314e-01   3.8000707e-01   3.2587412e-01   1.2523852e-01   1.8266047e-01   4.7028111e-01   5.7855741e-01   2.9205886e-01  -2.1516489e-02   3.1937361e-01   2.7881610e-01   1.2994155e-01   1.8059206e-01   2.3796561e-01   2.7101463e-01   5.2966169e-01   4.7207003e-01   3.5383845e-01   2.1200659e-01   4.2150135e-01   2.8754396e-01  -1.4261872e-01  -1.2933087e-01  -3.2493703e-01  -1.4487980e-01   3.5135639e-01   4.0997579e-01  -2.5502047e-01  -9.4367244e-02  -1.4311000e-01  -2.7559140e-01  -9.0346714e-02   1.4394005e-01   2.4823809e-01   2.9287267e-01   6.1668588e-02   1.6955522e-01   7.4672980e-02   1.4711309e-01   1.2061886e-01   1.3821339e-01   1.8035475e-01   3.8017569e-02  -2.8353444e-02  -4.2376359e-03  -2.1395196e-02  -2.4046431e-02  -5.1438431e-02   1.3476323e-01  -1.2410616e-02  -1.3789305e-01   4.2264152e-01   4.6658050e-01   2.2403236e-01   4.9292416e-01   5.3822886e-01   3.9566717e-01   1.1110727e-01   3.3061181e-01   3.3300275e-01   3.9169465e-01   1.0000000e+00   5.7116657e-01   5.9838025e-01   4.7593853e-01   7.3317343e-01   6.4924031e-01  -1.6140278e-01   6.6792630e-02  -4.2763409e-01  -2.3415754e-01  -2.8495586e-01   2.7457981e-02  -4.8953767e-02  -1.4497949e-01   2.8830485e-02  -1.9906042e-03  -1.3354827e-01  -1.8802011e-02  -3.2165475e-01   7.7997479e-02  -3.3334115e-01  -2.7051628e-01  -1.0138306e-01  -1.3159258e-01  -2.8473911e-01  -5.4908672e-01  -3.1084741e-01   6.1992522e-02   1.5921814e-02  -2.7433991e-01  -3.4337814e-01  -4.2202311e-01  -2.3315096e-01  -2.9324747e-01
   7.2594591e-02   4.3005983e-02  -7.2010640e-02  -6.1830233e-02   1.2604573e-01   2.9938661e-01  -3.1035114e-01  -2.7338656e-01  -1.8594041e-02   1.2525330e-01   1.0952078e-01  -5.2231556e-03   2.0972248e-02   1.5769824e-01   4.0787817e-01   4.7807919e-01   3.3663014e-01   3.0124862e-01   4.3859871e-01   2.5097736e-01   2.6578129e-01   4.3580261e-01   1.7457259e-01   2.4616617e-01   2.2752786e-01   3.1961492e-01   3.6517840e-01   4.3868821e-01   5.1216167e-01   3.7053947e-01   4.1351007e-01   2.7188470e-01   6.3046129e-02   1.3645000e-01   1.9072892e-01   1.7398362e-01  -2.6946691e-02  -4.0477616e-02   2.2656448e-01   2.2012062e-01   1.0300535e-01   2.9067134e-01   9.5211153e-02   3.2290746e-02   7.5676073e-02   2.4022129e-01   2.6290951e-01   2.0640492e-01  -6.3440969e-02   6.5165691e-02   1.6168623e-02  -1.8749169e-01  -5.8399007e-02   1.3118996e-01  -1.3085960e-01   6.1646004e-02   4.5632637e-02   2.9462696e-03  -1.1474023e-01  -2.8205562e-02  -7.9864586e-02   5.7408073e-02   2.4521987e-01   6.4925123e-02  -7.3633494e-02   4.4216964e-02  -1.1084721e-01  -6.7163918e-02  -1.0067362e-02   3.1111956e-01  -1.4762684e-01  -6.2628756e-02   2.9865627e-01   3.1059482e-01   2.1610959e-02   2.6499488e-01  -3.0807643e-02  -9.9882870e-02   1.7820656e-01   2.2565470e-01   4.0260812e-01   5.3301418e-01   5.7116657e-01   1.0000000e+00   3.2431404e-01   5.0524348e-01   2.0531500e-01   3.4953304e-01  -3.8445616e-01  -6.3290651e-02  -1.7011383e-01  -1.8856120e-01  -1.5957169e-01  -1.6787644e-01   1.7730906e-01   2.6567368e-01   2.0381326e-01   2.1398807e-01   4.8445718e-02  -3.3318713e-03  -2.5057185e-01  -1.0661693e-01  -1.0402987e-01  -2.8003118e-01   1.1200558e-01  -3.1850812e-02  -8.1116138e-02  -3.9544546e-01   2.0418315e-01   2.6584740e-01   1.4898529e-01   1.8725536e-01  -1.5673442e-01  -2.5226322e-01   5.6267194e-03  -6.2713762e-02
   2.6213044e-01  -7.1714804e-02   3.4186092e-01   2.5578132e-01   2.8341166e-01   2.0216337e-01   2.4121279e-01   3.2006485e-02   1.3227061e-01   5.5134508e-02   1.9115961e-01   3.2696532e-02   1.9991377e-01   1.7307309e-01   6.2997958e-01   3.8666618e-01  -2.9785008e-01  -2.4869147e-01   2.3659630e-01   8.5356446e-02   2.1240414e-01   2.4853828e-01   4.8160800e-01   2.9850379e-01   4.8142093e-02  -1.4487500e-03   3.1627479e-01   3.6076423e-01   5.6605124e-02  -2.0261353e-01   1.3017464e-01   1.8927210e-01  -3.3839222e-02  -4.1140440e-02   2.0162192e-01   1.5859914e-01   2.3656078e-01   2.1951409e-01   3.2179804e-01   1.7082639e-01   3.0225200e-01   3.0142165e-01  -4.7781461e-02  -2.7450633e-02  -2.2752745e-01  -7.4606551e-02   1.1331021e-01   4.7105591e-02  -1.7743599e-01  -2.1387382e-02   2.5146586e-01   5.6857821e-02   1.1810092e-01   2.1703906e-01   1.5935594e-01   2.4699415e-01  -2.1673142e-01   6.9945390e-02   1.2135849e-01  -4.3330839e-02   1.2771049e-01  -1.3064672e-02   4.6863249e-02  -9.5771041e-02   2.2860077e-01   5.2288306e-02  -1.8848544e-02  -6.2002187e-02  -5.9713259e-02   1.9031027e-01  -1.9344796e-01  -1.9667106e-01   1.8198171e-01   1.6105635e-01   1.1300522e-01   2.4829803e-01   2.2028324e-01   1.1132046e-01  -1.9661139e-02   2.8443590e-02   7.9249904e-02   1.0635375e-01   5.9838025e-01   3.2431404e-01   1.0000000e+00   6.9840380e-01   4.8744936e-01   4.5336877e-01   1.8655490e-01   2.5382070e-01  -4.2544103e-01  -2.1117190e-01  -2.7102942e-01  -4.3145769e-02  -7.4500854e-02  -3.9287900e-02  -1.0870749e-01  -6.6225144e-02  -2.4297271e-01  -5.2327689e-02  -2.1698305e-01   1.4719487e-01  -1.8803016e-01   6.8647623e-02   8.3108897e-02   1.3347052e-01  -5.7660992e-02  -3.6641986e-01  -8.8940633e-02  -6.0874638e-02  -2.6833814e-01  -1.3213010e-01  -3.1956113e-02  -5.8391788e-02   7.4730476e-02   1.0086103e-01
   8.1602932e-02  -5.0411864e-02   1.9820666e-01   1.2375707e-01   1.2646702e-01   2.0079753e-01   3.4364241e-02  -6.6576872e-02   9.9591050e-02   1.0167988e-01   9.2766100e-02   9.4654537e-02   1.1538905e-01   2.8533982e-01   4.1022476e-01   4.2801997e-01  -1.3208802e-01   2.2889056e-03   1.9355317e-01   1.6395744e-01   1.2824141e-01   1.6170958e-01   4.7242382e-01   4.1080894e-01   2.0967610e-01   2.9048452e-01   2.2729046e-01   2.9651328e-01   1.4311957e-01   1.0962492e-01   3.9516830e-01   4.2720190e-01   5.0627882e-02   1.0666232e-01   3.3536657e-01   3.0420740e-01   2.1271260e-01   2.0769839e-01   1.9413540e-01   8.3927363e-02   3.1258339e-01   1.9912492e-01   8.9321827e-02   1.0789398e-01  -7.0733808e-02   1.2883449e-01   1.8433736e-01   1.4905497e-01  -1.9742324e-01   5.0349712e-02   9.0678799e-02  -6.0581252e-03   1.5233429e-01   3.1409307e-01   8.9513292e-02   2.4937702e-01  -7.7073540e-02   9.9493524e-02  -6.6537625e-03   8.9363338e-03   4.0254839e-02   6.5050114e-02   7.4582652e-02  -7.9074049e-03   4.1749913e-02   3.6636533e-03  -1.4851773e-02   9.2491505e-02   4.2869840e-02   2.9353843e-01  -8.7381985e-02  -6.3855430e-03   6.0640772e-02   1.3391433e-01  -9.3349975e-02   9.2565778e-02   2.8394893e-01   2.5014824e-01   6.0962135e-02   1.3569064e-01   2.3467135e-01   3.6831833e-01   4.7593853e-01   5.0524348e-01   6.9840380e-01   1.0000000e+00   2.7244719e-01   3.5784710e-01  -1.4491278e-02   2.2653400e-01  -2.1584735e-01  -1.0500970e-01  -7.0827384e-02  -3.3917231e-02  -2.9612505e-01  -1.6043339e-01  -2.5863834e-01  -2.6272898e-01  -2.0719983e-01  -1.5743046e-01  -3.2478148e-01  -4.6376943e-04  -2.3449528e-01  -1.2624480e-01   6.0162277e-02   2.8134432e-02  -3.7587487e-02  -4.2542558e-01  -1.8709520e-01  -1.1217768e-01  -2.5199811e-01  -2.7261252e-01  -1.8580686e-01  -2.2704722e-01  -2.1346838e-02  -4.5316485e-02
   2.2149469e-01   1.0738808e-01   3.2718796e-01   4.0100138e-01   3.9591268e-01   2.5555623e-01  -4.3933448e-02   7.6802624e-02   4.0878801e-02   2.9287041e-02  -3.6482901e-02  -4.8671897e-02  -7.1922059e-02  -1.1339276e-02   4.6011644e-01   2.9284650e-01  -2.5062432e-01  -2.9514049e-01   4.5464226e-01   1.4751727e-01   3.8201650e-01   3.9875742e-01   4.3120487e-01   3.6302743e-01   9.3708341e-03   7.7674222e-03   4.4788459e-01   5.1023521e-01   4.7017598e-02  -1.8935457e-01   5.1712689e-02   1.2257896e-01  -1.2957476e-01  -9.0117728e-02   8.5423955e-02   1.0144896e-01   6.0649052e-01   5.4728911e-01   3.8063467e-01   2.1185443e-01   4.9991905e-01   2.8257777e-01  -5.1178977e-02  -2.5229084e-02  -2.4751183e-01  -3.0428590e-01   2.0955017e-01   2.0835692e-01  -1.1576940e-01  -1.5297499e-01  -8.2360522e-02  -1.4009422e-01  -3.7640351e-02   8.1143364e-02   2.9839620e-01   2.9482742e-01  -9.5051663e-02   1.3199562e-01  -8.6495243e-02  -5.1675895e-02  -5.2261901e-02  -2.9857171e-02  -7.8420147e-03  -1.2632351e-01   1.9818122e-02  -1.2034330e-01  -2.0050102e-01  -2.5353630e-01  -9.4284490e-02  -1.0146271e-02   2.0287325e-01  -9.2024899e-02   3.8593495e-01   3.2987307e-01   2.9994573e-01   4.4837877e-01   4.4543461e-01   2.8707856e-01   8.8507818e-02   1.4561066e-01   1.7521509e-01   1.8068651e-01   7.3317343e-01   2.0531500e-01   4.8744936e-01   2.7244719e-01   1.0000000e+00   6.9643498e-01   7.7492372e-02   1.6805485e-01  -4.7224417e-01  -3.5315857e-01  -3.6539026e-01  -1.0106817e-01  -7.8373203e-02  -2.4505735e-01  -4.0985616e-02  -1.0492814e-01  -1.1112793e-01  -1.5906393e-02   7.4717311e-03   1.9287928e-01  -2.3655208e-01  -4.9649807e-02  -5.8066439e-02  -5.7250283e-02  -8.4579023e-02  -2.9144390e-01  -3.5134505e-01  -1.1326768e-01  -1.7351284e-01  -3.3848078e-01  -1.4126017e-01  -2.1408024e-01  -1.5532080e-01  -6.2527711e-02
  -2.3814876e-02  -1.0859635e-01   3.2359333e-01   3.0130616e-01   4.2279011e-01   3.8271569e-01   3.0654704e-02  -8.7662029e-03   1.0143084e-01   1.0309911e-01   4.1228284e-02  -8.7322993e-02   6.6842377e-02  -2.6030984e-02   4.5679035e-01   3.1132210e-01  -1.8579897e-01  -2.2635901e-01   2.9061931e-01   4.9817869e-02   3.1926613e-01   3.8492596e-01   4.0474479e-01   3.4450480e-01   1.1908210e-01   1.8082476e-01   4.1583630e-01   4.7945005e-01   9.0775683e-02  -2.1271569e-01   1.8811089e-01   4.0181283e-02  -8.2057817e-02  -8.4295591e-02   3.4248817e-01   3.5780245e-01   5.2494088e-01   4.8847916e-01   3.7571724e-01   2.8814796e-01   2.6038045e-01   1.2559044e-01  -2.5032680e-02  -4.8622572e-02  -1.8552881e-01  -1.9816427e-01   2.3078702e-01   2.7174789e-01  -2.0294401e-01  -8.9926986e-02  -2.6287412e-02  -1.9610739e-01  -3.0083198e-02   2.2751222e-01   2.7984996e-01   4.6229466e-01  -1.9820796e-01   6.1360900e-02   5.2387947e-02   3.2498337e-02   8.4661123e-02   6.3337788e-02  -3.4576794e-02  -6.3024774e-02   9.6140534e-02   7.4153734e-02   1.7457510e-02  -4.3983298e-02  -9.2706544e-02   1.6080028e-01   1.2944328e-01   5.8528806e-03   2.2293738e-01   1.3843305e-01   9.2485508e-02   3.3274820e-01   3.7383397e-01   2.2919001e-01   1.3527954e-01   1.8737121e-01   1.2084263e-01   2.7089628e-01   6.4924031e-01   3.4953304e-01   4.5336877e-01   3.5784710e-01   6.9643498e-01   1.0000000e+00   1.2627065e-02   3.0566732e-01  -3.5272735e-01  -2.0188767e-01  -2.6583370e-01  -1.7611374e-02  -3.3562750e-02  -1.7020009e-01  -7.3716589e-03  -9.5081591e-02  -9.5043602e-02  -3.2431711e-02  -1.0505885e-01   1.1477898e-01  -2.7549010e-01  -1.5644554e-01   1.0100849e-01   7.9109537e-02  -1.0333573e-01  -5.0364640e-01  -2.6537229e-01  -1.1223130e-02  -1.1531590e-01  -2.7958175e-01  -2.6175610e-01  -3.1243389e-01  -3.8669332e-02  -7.4380595e-02
   1.8019041e-01  -1.1066365e-01   4.2172759e-01   1.9615152e-01  -1.5094358e-01  -1.8277898e-01   6.2746852e-01   5.3217790e-01  -4.2180641e-02  -7.5590244e-02   8.7496957e-02   2.8922627e-01   2.0050851e-01   2.3338541e-01  -9.8021695e-02  -1.7985797e-01  -4.1688527e-01  -5.0273967e-02  -3.9579931e-01  -3.1397661e-01  -2.2801787e-01  -3.7294408e-01   4.3830532e-01   3.1985588e-01  -4.8738085e-02  -1.1924265e-01  -1.7928196e-01  -2.6118216e-01  -3.4969090e-01  -2.7713002e-01  -4.2180127e-02   1.5631795e-01   1.9479806e-01   1.5838438e-01   2.0392781e-02   9.3900490e-02   7.2829784e-02   1.3346367e-01   2.9066215e-02   8.9870552e-02   2.4830395e-01   1.7104444e-01  -2.2358531e-01  -3.5103860e-01  -2.7521899e-01  -2.6976317e-01  -1.1509909e-02  -9.3037141e-02  -1.4763861e-01  -1.5557592e-01  -5.9866821e-03  -6.9082556e-02   4.5452605e-01   1.5396400e-01   4.2305990e-01   3.0136786e-01  -8.3454200e-02   1.9049224e-01   3.7113996e-02  -2.8369724e-02   1.0999366e-01   8.8636139e-02  -1.6231918e-01   9.6050748e-02   1.8129352e-01   5.9285060e-02  -3.2251301e-02  -8.5368807e-02  -3.7544312e-01  -3.5222226e-01   7.6925830e-02   1.3508640e-01  -2.1702117e-02  -7.4333250e-02   1.2595536e-01  -2.9338220e-02   7.8675744e-02   2.0868454e-01  -3.2457830e-01  -1.6311097e-01  -4.8702586e-01  -3.2689215e-01  -1.6140278e-01  -3.8445616e-01   1.8655490e-01  -1.4491278e-02   7.7492372e-02   1.2627065e-02   1.0000000e+00   5.2582060e-01   1.3509797e-01   2.2183083e-01   2.1846243e-01   1.4815863e-01  -5.7625604e-02  -1.7399772e-01  -1.0312093e-01  -1.6127211e-01   4.8062974e-02  -4.5188817e-02   3.2838254e-02  -3.1834061e-01   1.0287526e-01   1.1132649e-01   2.1215239e-01   9.3155659e-02  -2.9511767e-01   2.8787092e-02  -2.5745623e-01  -1.3379866e-01  -1.0738733e-01  -1.6227321e-01   3.6705325e-02   8.3208494e-02   1.3851270e-01  -1.0631974e-02
   1.2336553e-02  -1.5971131e-01   1.7946933e-01   3.3549242e-01   1.1094557e-01   3.3675843e-01   4.3807722e-01   5.9058850e-01   1.8321495e-01   3.9133629e-01   2.7024517e-01   4.4587222e-01   3.4803377e-01   4.2592006e-01   1.6476708e-01   3.0709498e-01  -1.9422385e-01  -1.7490744e-01  -1.7047384e-01  -2.2058267e-01  -1.5286267e-01  -1.2026295e-01   2.6869616e-01   4.1315516e-01  -9.8015811e-02  -1.1874106e-02  -3.1841987e-02  -3.8171027e-02  -2.0938964e-01  -2.6395124e-01  -7.5300883e-03   4.7524766e-02  -1.2801526e-01  -4.0454703e-02  -9.3368660e-03   9.1236056e-02   1.8933447e-01   2.3935810e-01   1.2217268e-01   2.2461252e-01   1.5528224e-01   1.3062591e-01  -1.2189903e-01  -1.6112549e-01  -3.0274203e-01  -3.4016842e-01   5.7662599e-03   4.2697108e-02  -2.0540347e-01   4.8367586e-04  -1.0339123e-02   1.1255165e-01   1.3377570e-01   7.1371030e-02   2.6632286e-01   4.1829941e-01  -1.8634636e-01  -2.0360857e-02   1.6715410e-01   2.3601401e-01   3.2745197e-01   4.3284342e-01   4.6126576e-02   3.8735083e-01   2.9189800e-01   4.9454280e-01  -1.4055782e-01  -6.4757668e-02  -3.7803834e-01  -7.3401672e-02  -1.6285103e-02  -8.2507815e-02   8.0416371e-02   3.2600419e-02   2.0240168e-01   1.8256809e-01   2.3598492e-01   2.4639679e-01  -4.9038141e-02  -5.9516934e-02  -1.9973790e-01  -2.4332336e-02   6.6792630e-02  -6.3290651e-02   2.5382070e-01   2.2653400e-01   1.6805485e-01   3.0566732e-01   5.2582060e-01   1.0000000e+00  -1.1811477e-02   7.5929067e-02   4.8162273e-02   4.9085062e-02   6.2031340e-02   1.1357205e-02  -3.2254241e-02  -5.0580907e-02   1.2225165e-02   4.8214561e-02  -3.2332618e-02  -2.3120381e-01   6.4316208e-02  -7.5999479e-02   1.1046171e-01   1.5598976e-02  -3.6297457e-01  -1.4790871e-01  -1.2624902e-01   6.4768026e-02  -4.6747188e-02  -1.1670491e-01  -1.6120899e-01  -1.7004964e-01   2.5318160e-02  -7.9369653e-02
  -4.0447919e-01  -2.6235928e-01   5.9166332e-03  -1.6807726e-01  -3.3033678e-01  -1.9574805e-01   1.2195734e-02   8.8589173e-03  -2.9210706e-01  -5.6534656e-02  -2.4742503e-01  -1.3011862e-01  -6.3256466e-02  -7.4800174e-02  -5.0180664e-01  -3.3258832e-01  -5.2229202e-02   9.1656026e-03  -3.1531747e-01  -1.1179490e-01  -1.5529732e-01  -2.8307258e-01  -1.9333887e-02   7.9302473e-02   1.5241401e-01   1.6900135e-01  -1.8643496e-01  -2.8504008e-01  -2.3237214e-01  -8.8896709e-02  -1.1379293e-02  -6.4628198e-02  -2.8414666e-02  -8.9172566e-02  -4.3922732e-02  -1.1935427e-02  -2.2347400e-01  -1.1752529e-01  -3.8582016e-01  -1.5851715e-01  -2.3654926e-01  -3.0772358e-01   2.5318584e-02  -7.8112546e-02   2.2360615e-01   2.3424403e-01   6.1065994e-02  -5.8754947e-03   1.6616726e-01   1.2236219e-01  -2.0391465e-02  -6.3526848e-02   3.8038082e-01   3.0567820e-01  -5.3593945e-02  -2.3681357e-02  -1.3071235e-01  -1.1905405e-01  -2.3211525e-01  -3.9213645e-02  -2.5985664e-01  -3.0177458e-02  -1.4310906e-01  -2.5693305e-03  -1.6391913e-01  -5.3871591e-02  -9.5149465e-02  -4.7331563e-02  -1.9041159e-02   8.6097885e-03   1.7345044e-01   4.0459680e-01  -5.2405880e-01  -5.2841783e-01  -4.7774247e-01  -5.3044356e-01  -3.2016252e-01  -1.8511950e-01  -3.8332057e-01  -3.8871315e-01  -2.9425920e-01  -2.9389967e-01  -4.2763409e-01  -1.7011383e-01  -4.2544103e-01  -2.1584735e-01  -4.7224417e-01  -3.5272735e-01   1.3509797e-01  -1.1811477e-02   1.0000000e+00   7.7242675e-01   8.9936657e-01   6.1177357e-01  -1.1436419e-01  -3.2131963e-02  -5.3301778e-02  -1.2718710e-01   5.0124849e-01   1.2581587e-01   2.3527964e-01  -1.3456029e-01   3.7851284e-01   1.1960870e-02   2.2503748e-01   2.1324139e-01   7.5411568e-02   2.2413458e-01   6.1636387e-02   1.8914051e-02   1.6906071e-01   1.2687868e-01   2.3977215e-01   1.6742461e-01   2.1174414e-01   1.1627457e-02
  -2.5269793e-01  -4.5515427e-01   1.2763777e-01  -2.0785931e-01  -5.4822944e-02   1.9664790e-02   2.4497453e-01   6.2751531e-02  -2.8924045e-02   1.1541389e-01   2.1514091e-02  -2.4573661e-02   1.6876672e-01   2.6411711e-02  -2.1111400e-01  -2.0324251e-01  -2.0959486e-01  -8.5801634e-02  -3.0520243e-01  -2.6241732e-01  -1.3354750e-01  -2.5412194e-01   4.7728395e-02   4.1927537e-02   5.8384466e-02   1.3371308e-01  -1.7200012e-01  -1.6927305e-01  -3.5097629e-01  -2.9489322e-01   4.1579142e-02  -7.2922676e-02   6.0341866e-02  -3.2852123e-02  -5.4620475e-03   2.6339794e-02  -1.7073358e-01  -5.4569952e-02  -4.0031536e-01  -1.9300346e-01  -2.5988321e-01  -3.6222156e-01  -2.1005096e-01  -1.7405217e-01   5.3853908e-02   1.1617000e-01  -1.4243334e-02   6.6900666e-02   6.7184317e-02   1.0062713e-01  -3.3796639e-02  -1.1018700e-01   1.8391440e-01   2.4625502e-01  -6.9810386e-02   6.1525648e-02  -8.1278418e-02  -2.1796150e-01   8.5564956e-02   1.1378525e-01   7.3107516e-02   1.2103792e-01   1.7285715e-02   1.0656937e-01   1.1653487e-01   1.4692366e-01   1.7752427e-01   1.5875362e-01  -4.4160716e-02   2.3371662e-02   3.0302846e-01   3.6221952e-01  -3.9586820e-01  -4.2083779e-01  -3.7232764e-01  -3.6348645e-01  -6.6009570e-02  -1.9698858e-02  -4.9356732e-01  -3.7626260e-01  -4.2982924e-01  -3.4533577e-01  -2.3415754e-01  -1.8856120e-01  -2.1117190e-01  -1.0500970e-01  -3.5315857e-01  -2.0188767e-01   2.2183083e-01   7.5929067e-02   7.7242675e-01   1.0000000e+00   8.1032137e-01   7.7659037e-01  -9.6998415e-02  -8.0630770e-02  -1.0875240e-01  -1.2266504e-01   3.2602400e-01   2.8048474e-01   1.0556857e-01  -7.3975064e-02   2.1501147e-01  -1.8549685e-02   1.1934983e-01   1.8777364e-01  -1.3988900e-01   1.9520482e-02  -2.4571640e-02   3.5660136e-02   1.7703687e-01   4.1730784e-03   1.0890681e-01   5.1320588e-02   1.3532318e-01  -9.2885564e-02
  -3.1322366e-01  -3.2138752e-01   1.6112749e-01  -6.1664384e-02  -2.2503066e-01  -1.3966500e-01   1.1058441e-01   3.2769172e-02  -2.2179519e-01  -4.7364065e-02  -2.4853915e-01  -1.5756131e-01  -1.7922522e-02  -5.2782810e-02  -3.6053159e-01  -2.7816417e-01  -2.0137382e-01  -6.8412816e-02  -2.9470522e-01  -1.7083254e-01  -1.0818304e-01  -2.0886685e-01   1.7224864e-01   1.9753588e-01   1.9256684e-01   2.0165250e-01  -8.2533851e-02  -1.7272310e-01  -2.9371734e-01  -1.6914456e-01   3.2567802e-02  -3.3268472e-02  -9.5818005e-03  -7.6270078e-02   2.8411960e-02   6.7333281e-02  -1.3616676e-01  -1.2678382e-02  -3.0080233e-01  -1.0531313e-01  -1.6014239e-01  -2.7237820e-01  -5.6067573e-02  -1.3244191e-01   1.6564632e-01   1.6296168e-01   2.4480518e-02   6.0334751e-03   9.9978304e-02   5.9490581e-04  -1.9428626e-02  -9.5065806e-02   3.4282393e-01   3.6334617e-01   3.5698328e-03   2.1803872e-02  -1.2362971e-01  -7.8297702e-02  -2.3116382e-01  -8.5075167e-02  -2.5262301e-01  -8.8138644e-02  -1.9137242e-01  -8.4479112e-02  -8.6136661e-02  -5.9077223e-02  -3.5126107e-02  -7.7754442e-03  -6.3184730e-02  -2.6587848e-02   2.6275289e-01   4.2229100e-01  -4.9673566e-01  -4.7369398e-01  -4.5315785e-01  -4.6839354e-01  -1.9624865e-01  -7.8435955e-02  -4.5619641e-01  -4.1873648e-01  -3.6948516e-01  -3.3530552e-01  -2.8495586e-01  -1.5957169e-01  -2.7102942e-01  -7.0827384e-02  -3.6539026e-01  -2.6583370e-01   2.1846243e-01   4.8162273e-02   8.9936657e-01   8.1032137e-01   1.0000000e+00   7.2232411e-01  -1.4035947e-01  -6.5182166e-02  -1.1195612e-01  -1.5266678e-01   3.8869085e-01   8.4292995e-02   1.6542138e-01  -1.5400301e-01   2.9348494e-01   1.1355575e-02   2.7667495e-01   2.7221760e-01  -5.3176849e-03   1.2887678e-01  -1.8736607e-03  -9.6261093e-03   1.2261877e-01   3.3602379e-02   1.7431331e-01   5.4195034e-02   2.3005975e-01  -1.3498281e-02
  -1.6552774e-01  -3.5270144e-01   2.4669066e-01   4.2661290e-02   1.4664646e-01   1.3593901e-01   2.0258670e-01   3.9623840e-02  -1.0587610e-01   7.2535528e-02  -1.1742106e-01  -1.6389440e-01   7.7858179e-03  -1.0341241e-01  -1.1565388e-01  -2.1102927e-01  -3.4001827e-01  -2.3761559e-01  -1.2156644e-01  -1.6857722e-01   1.8922577e-01   4.4823945e-02   8.1847402e-02   1.0740986e-01   1.2332574e-01   1.5209329e-01   1.1564545e-01   1.3449790e-01  -3.9635601e-01  -4.8356104e-01   1.8961400e-02  -9.5178837e-02  -1.0397421e-02  -1.1502499e-01   1.0391031e-01   1.0449890e-01   6.1106753e-02   1.2705582e-01  -2.8260376e-01  -1.8167224e-01  -1.5818391e-01  -3.6692810e-01  -1.4057246e-01  -1.4359401e-01   9.6943591e-03   1.0542173e-01   1.6962483e-01   1.6793589e-01   1.6271579e-01   1.8190121e-01   1.0484569e-01  -5.9727797e-02   2.0265538e-01   3.8028668e-01   1.2498879e-01   7.9303172e-02  -1.5732687e-02  -5.7471368e-02   1.6208377e-01   1.5445903e-01   2.4625804e-02   7.2319817e-02  -9.5400194e-02  -5.2059738e-02   2.9506561e-02   2.7414940e-02   1.7189689e-01   7.5047376e-02  -2.9188479e-02  -5.6077548e-03   3.2327514e-01   4.0454358e-01  -4.5432453e-01  -3.9575426e-01  -3.8493658e-01  -3.3886004e-01   7.9411776e-02   9.2607450e-02  -4.7088633e-01  -3.5780578e-01  -3.0280343e-01  -3.5499903e-01   2.7457981e-02  -1.6787644e-01  -4.3145769e-02  -3.3917231e-02  -1.0106817e-01  -1.7611374e-02   1.4815863e-01   4.9085062e-02   6.1177357e-01   7.7659037e-01   7.2232411e-01   1.0000000e+00  -1.7210019e-01  -1.9617053e-01  -1.1805443e-01  -1.3595131e-01   2.9005374e-01   1.8890573e-01   1.8861604e-01   2.5335764e-01   8.1145579e-02   2.2169392e-02  -9.1125253e-02   7.4516141e-02  -8.2830523e-02  -3.4178938e-02  -2.0233174e-01  -4.5757423e-02   7.5286944e-02  -1.4889000e-01  -7.6218962e-03  -1.4338441e-01  -6.6914378e-02  -3.0186415e-01
  -4.2086715e-02  -1.6628531e-01  -6.5377839e-02   2.2226662e-02   1.8399513e-01   2.6595078e-01  -7.9342785e-03   5.7560117e-02   6.9805303e-02   1.8154715e-01   8.4453463e-02  -4.2117319e-02  -5.1139847e-03  -6.8924869e-02   2.3709662e-01   2.1179793e-01   1.3074967e-01  -7.6253901e-02  -8.8996054e-02  -3.5092984e-01   2.1374948e-01   3.8079328e-01  -1.3160351e-01   5.4538748e-02   2.2739843e-02  -3.0487374e-02   2.6187704e-01   2.4575174e-01   8.5532932e-02  -1.3278219e-02  -6.2094519e-02  -1.8481811e-01  -1.2739970e-01  -2.1240693e-01  -2.5816548e-02  -7.4488417e-02  -2.8800060e-01  -2.7200424e-01   3.8690904e-01   4.8121322e-01  -3.0002957e-01   1.3414753e-01  -9.0670077e-02  -6.8299416e-02   3.0776012e-01   1.2448475e-01   4.2161207e-02   7.6439320e-02   3.3739917e-01   7.3902487e-02   2.4613055e-01   9.9156860e-03  -1.5705795e-01  -3.3080014e-01  -6.0190845e-02  -5.2031343e-03  -1.4728022e-01  -3.3609889e-01  -8.7856492e-02  -1.8086341e-01  -1.4803832e-02  -5.1033427e-02   2.0260844e-01   1.4634678e-02   2.4474854e-01   3.0703655e-01   7.2757408e-03  -6.7264082e-02  -2.0289680e-01  -7.7826703e-02  -2.9763560e-01  -3.3948387e-01   2.5085049e-01   8.9072900e-02   2.0793950e-01   2.4457847e-01  -3.8071571e-01  -5.1967320e-01  -2.7091617e-02  -1.0449137e-01  -1.3610769e-01  -8.0229414e-02  -4.8953767e-02   1.7730906e-01  -7.4500854e-02  -2.9612505e-01  -7.8373203e-02  -3.3562750e-02  -5.7625604e-02   6.2031340e-02  -1.1436419e-01  -9.6998415e-02  -1.4035947e-01  -1.7210019e-01   1.0000000e+00   9.0082477e-01   8.7385447e-01   8.8839916e-01   2.8651317e-01   3.7869767e-01   3.4530915e-01   8.6148502e-03   4.0562940e-01   1.8874020e-01   2.1991103e-01   1.7959228e-01  -1.7089909e-01   2.8392191e-01   7.7064629e-01   7.9212810e-01   6.7678646e-01   7.9244718e-01   2.5039300e-01   1.9445778e-01   2.9339416e-01   2.2755690e-01
  -6.0520239e-02  -1.6764080e-01  -1.0296687e-01  -3.1196342e-02   2.5397932e-02   1.6877574e-01  -1.0164044e-01  -3.4515861e-02  -2.2137974e-02   1.0861781e-01   5.5154462e-02  -5.2231834e-02  -1.9944606e-02  -3.6806937e-02   1.9623567e-01   2.6330212e-01   2.2298289e-01  -2.4586118e-03  -1.0151082e-01  -2.8303778e-01   1.4099520e-01   3.2966891e-01  -1.3450215e-01   6.1380504e-02   5.4010044e-02  -2.6878595e-02   2.3761793e-01   2.1030441e-01   1.5234476e-01   1.0245517e-01  -3.7117766e-02  -1.5500829e-01  -2.0733443e-01  -2.7998755e-01  -8.5346713e-02  -1.7421728e-01  -4.0792163e-01  -3.6533017e-01   3.2946379e-01   5.0032318e-01  -3.2838721e-01   1.7090727e-01  -4.2627830e-02   6.3095583e-04   4.2576033e-01   2.1850048e-01   5.7826974e-03   8.3051073e-04   4.2705574e-01   1.1128859e-01   3.3662652e-01   1.5196263e-01  -1.4453255e-01  -2.7610599e-01  -2.0522262e-01  -5.8108469e-02  -1.6330725e-01  -3.8924685e-01  -1.9732537e-01  -2.9629615e-01  -1.0574839e-01  -1.4694037e-01   2.4873227e-01  -5.6850893e-03   1.9398395e-01   2.7626702e-01  -6.4367522e-02  -1.2456055e-01  -1.5333681e-01   8.1671724e-03  -4.0240090e-01  -4.1608417e-01   1.7710925e-01   2.4526989e-02   1.2632651e-01   1.3985490e-01  -5.3559995e-01  -6.6199121e-01   3.9948505e-03  -1.5890260e-01  -9.0281315e-02  -5.7252814e-02  -1.4497949e-01   2.6567368e-01  -3.9287900e-02  -1.6043339e-01  -2.4505735e-01  -1.7020009e-01  -1.7399772e-01   1.1357205e-02  -3.2131963e-02  -8.0630770e-02  -6.5182166e-02  -1.9617053e-01   9.0082477e-01   1.0000000e+00   7.9271668e-01   8.7822652e-01   2.5779416e-01   3.0745431e-01   3.6767131e-01  -2.6097390e-03   5.0592427e-01   2.1627171e-01   2.8277607e-01   2.1442196e-01  -3.7034970e-02   3.6979993e-01   8.8919438e-01   7.7663826e-01   6.1530836e-01   8.6190749e-01   3.1383333e-01   2.3811397e-01   3.5064811e-01   3.2236761e-01
  -1.8432926e-01  -4.9758562e-02  -1.0149356e-01   6.5722771e-02   2.0356927e-01   2.7793579e-01  -1.7760373e-01  -5.2947716e-02  -1.9347115e-02   1.7724885e-01  -6.4630113e-02  -1.4768448e-01  -1.2368127e-01  -1.7212857e-01   1.6051486e-01   1.3892952e-01   9.9324809e-02  -3.4073874e-02  -1.1593118e-02  -2.5384022e-01   3.1696377e-01   4.4782994e-01  -1.8797551e-01   1.2005716e-01   7.3317124e-02   7.1206750e-02   2.7696353e-01   2.7427825e-01   1.4384088e-01   3.0808174e-02  -4.6480489e-02  -1.5285490e-01  -8.0430631e-02  -1.5005893e-01   3.9491100e-02   1.5402889e-02  -1.3541026e-01  -2.1093202e-01   4.3277028e-01   4.1997313e-01  -1.5742263e-01   1.7577510e-01   9.2726287e-02   3.3754176e-02   2.9916313e-01   1.7724540e-01   3.1799382e-01   3.0549568e-01   3.1770514e-01   3.0197125e-02   2.4845690e-01  -4.2734642e-02  -3.9391761e-02  -2.2670614e-01   1.4977536e-01   1.5471684e-02  -1.5439899e-01  -2.2048371e-01  -2.1448557e-01  -1.8898820e-01  -1.5190198e-01  -1.3571726e-01   1.3229478e-01  -1.0973544e-01   2.6771286e-02   1.2424193e-01  -2.3303110e-02  -3.7968794e-02  -1.2248689e-01  -1.1881578e-01  -2.8621648e-01  -2.5830056e-01   2.0594719e-01   1.0157354e-01   1.0638425e-01   2.0875009e-01  -3.3558571e-01  -4.2969990e-01   4.5465441e-03  -4.5593865e-03   2.0154833e-02   1.0877454e-03   2.8830485e-02   2.0381326e-01  -1.0870749e-01  -2.5863834e-01  -4.0985616e-02  -7.3716589e-03  -1.0312093e-01  -3.2254241e-02  -5.3301778e-02  -1.0875240e-01  -1.1195612e-01  -1.1805443e-01   8.7385447e-01   7.9271668e-01   1.0000000e+00   8.7405755e-01   4.8000856e-01   4.1045759e-01   3.8119987e-01   1.2233366e-01   4.6010484e-01   2.3058323e-01   2.2289464e-01   1.9732874e-01  -6.7758407e-02   2.5402875e-01   6.3829109e-01   8.1578190e-01   7.9461955e-01   7.5123033e-01   2.2068622e-01   2.3779839e-01   2.8882334e-01   1.4481013e-01
   6.3667790e-02  -1.0681589e-01  -8.3618714e-02   8.5509391e-02   1.8292798e-01   2.6340316e-01  -1.5286847e-01  -2.5841936e-02  -1.8176776e-02   1.4794172e-01  -5.1888647e-02  -1.2920611e-01  -1.2490715e-01  -1.2919426e-01   1.6163425e-01   1.7690053e-01   1.4894064e-01  -5.1753431e-02   3.7521905e-02  -2.3299732e-01   3.1568411e-01   4.4862705e-01  -2.0859001e-01   4.4778696e-02   3.9257278e-02   1.9168636e-02   3.1497475e-01   3.0624620e-01   4.7810049e-02  -4.8054847e-02  -8.0017641e-02  -1.4606674e-01  -1.0609169e-01  -1.8038687e-01  -8.2525676e-02  -1.4180080e-01  -2.5375592e-01  -2.7195859e-01   3.5237448e-01   4.4390875e-01  -2.6996482e-01   1.2801423e-01  -3.3724636e-02   1.0480156e-02   2.8464301e-01   9.6367193e-02   1.7503113e-01   1.8841546e-01   3.8465794e-01   3.2206706e-02   2.7954896e-01   7.3649046e-02  -1.6029656e-01  -2.9761397e-01  -5.4692578e-02  -4.2759391e-03   2.4027797e-02  -2.7709717e-01  -9.4198656e-02  -1.7658375e-01  -5.4122622e-02  -1.5525076e-01   1.7944207e-01  -5.8839799e-02   1.0776736e-01   2.2494166e-01   2.6371475e-02  -5.3469705e-02  -8.2508067e-02  -1.9532314e-02  -3.2696322e-01  -3.8577728e-01   2.0350272e-01   9.4981911e-02   9.9289022e-02   1.7986623e-01  -3.8008399e-01  -5.3043447e-01   1.4971546e-03  -1.0635490e-01  -1.5296029e-02  -8.3624204e-02  -1.9906042e-03   2.1398807e-01  -6.6225144e-02  -2.6272898e-01  -1.0492814e-01  -9.5081591e-02  -1.6127211e-01  -5.0580907e-02  -1.2718710e-01  -1.2266504e-01  -1.5266678e-01  -1.3595131e-01   8.8839916e-01   8.7822652e-01   8.7405755e-01   1.0000000e+00   2.9760084e-01   4.6308972e-01   3.1485785e-01   1.0521929e-01   4.0791589e-01   2.2808224e-01   2.1999510e-01   1.8006262e-01  -8.9136632e-02   2.7497622e-01   7.2382413e-01   7.6599648e-01   7.1939545e-01   7.8792920e-01   2.3385557e-01   2.0813433e-01   2.6347628e-01   1.6633109e-01
  -3.0997305e-01   5.1906301e-02   2.9833066e-02   7.1807026e-02   1.1174156e-01   1.1972303e-01  -9.6647428e-02  -5.7347700e-02  -1.5593999e-01   5.8709160e-02  -3.9989740e-01  -2.9490481e-01  -2.5877863e-01  -3.4966489e-01  -1.3127232e-01  -4.0513511e-02  -2.1109075e-02  -1.5213492e-01   8.3011024e-02   1.0499755e-01   2.3620815e-01   1.3756969e-01  -8.7155448e-02   1.0230785e-01   1.9314628e-01   1.2680100e-01   1.6390577e-01   6.4631690e-02  -1.6109192e-01  -8.2352702e-02  -1.4722649e-02  -1.3402810e-01  -1.8220089e-01  -2.4314601e-01   1.4270604e-02   2.8621815e-02  -1.2548648e-01  -9.9892265e-02   6.0327847e-02   8.5716522e-02   7.3788363e-02  -1.4845450e-03   3.3405202e-01   1.4952363e-01   3.9741491e-01   2.3882960e-01   3.2973297e-01   8.5717113e-02   2.6465028e-01   3.1574272e-02   4.4853958e-02  -3.3266527e-02   3.3372682e-01   3.0613282e-01   1.7789990e-01   1.1524566e-01  -1.7581108e-01  -8.9744818e-02  -3.2102967e-01  -2.6581931e-01  -3.8680629e-01  -2.8676571e-01  -1.9048590e-01  -2.2582746e-01  -2.2618057e-01  -2.1012813e-01  -1.9556526e-01  -2.4298448e-01   6.1482407e-02  -7.3038861e-03   2.4009072e-02   2.2461553e-01  -3.0317892e-01  -2.8895653e-01  -2.5849937e-01  -2.6641532e-01  -3.6431861e-01  -3.1991585e-01  -2.0964684e-01  -2.4804002e-01  -7.3465049e-02  -1.3443867e-01  -1.3354827e-01   4.8445718e-02  -2.4297271e-01  -2.0719983e-01  -1.1112793e-01  -9.5043602e-02   4.8062974e-02   1.2225165e-02   5.0124849e-01   3.2602400e-01   3.8869085e-01   2.9005374e-01   2.8651317e-01   2.5779416e-01   4.8000856e-01   2.9760084e-01   1.0000000e+00   6.3016777e-01   4.3527142e-01   1.6258904e-01   6.4821801e-01   2.5819685e-01   3.7197747e-01   3.4266074e-01   2.9120207e-01   3.4063406e-01   3.1738503e-01   2.0581962e-01   3.5102939e-01   5.0416258e-01   5.5624524e-01   4.8880511e-01   4.3151817e-01   2.5848039e-01
   1.2437842e-02  -6.7688425e-02   5.9549744e-03   1.0708850e-01   4.0966983e-01   3.5149344e-01   4.6285194e-02   5.5520044e-02   2.1902657e-01   2.8898485e-01  -1.5478190e-01  -2.0881076e-01  -8.0499719e-02  -2.4530077e-01   1.8060711e-01   1.9037807e-01   1.0245045e-01  -2.9384692e-01   1.6344706e-01   3.4820955e-02   2.6813553e-01   1.9372184e-01  -2.2906781e-01  -1.1112958e-01   4.6469936e-02   3.4993516e-02   2.0200862e-01   1.9478812e-01  -2.1096561e-01  -2.3168574e-01  -8.1949095e-02  -1.9279162e-01  -2.3557034e-01  -2.7776335e-01  -1.1294158e-01  -1.2815709e-01  -1.8904572e-01  -1.4498149e-01  -8.9926307e-03   1.1814148e-01  -1.3121690e-01  -1.1219013e-01   1.1539172e-01   1.4049835e-01   3.1376576e-01   5.4744299e-02   1.5588286e-01   5.2094631e-02   2.1277803e-01   5.1143952e-03   8.0336554e-02   9.6843981e-02  -6.3761973e-02   5.3986526e-02  -5.2106057e-02   1.6289138e-01   2.4682020e-02  -2.8782057e-01   2.4561272e-02  -1.1433776e-01   1.1750770e-02  -1.8508254e-01   2.6886517e-02  -1.1083219e-01   1.1349641e-01   1.1718369e-01   6.2688908e-03  -1.1533782e-01   4.7146656e-02   3.6776022e-02   6.1723180e-02   3.0690707e-03  -8.6170971e-02  -1.8323417e-01  -1.1798611e-01  -3.7172672e-02  -2.2165596e-01  -3.3443548e-01  -6.8732318e-02  -2.4785613e-01  -1.8326348e-02  -1.3325691e-01  -1.8802011e-02  -3.3318713e-03  -5.2327689e-02  -1.5743046e-01  -1.5906393e-02  -3.2431711e-02  -4.5188817e-02   4.8214561e-02   1.2581587e-01   2.8048474e-01   8.4292995e-02   1.8890573e-01   3.7869767e-01   3.0745431e-01   4.1045759e-01   4.6308972e-01   6.3016777e-01   1.0000000e+00   2.8329169e-01   2.9372082e-01   4.4052597e-01   3.7707048e-01   3.4168854e-01   3.6892269e-01   2.1921914e-01   2.7177201e-01   3.6038411e-01   1.8855246e-01   3.2004742e-01   4.7174143e-01   5.0173891e-01   5.0589066e-01   4.3325335e-01   3.0817310e-01
  -2.5140606e-01  -9.5005434e-03   7.9454464e-02   2.3176173e-01   1.6448221e-01   1.3351488e-01  -1.0917964e-01   8.6258830e-02  -1.9896855e-01  -4.9023795e-02  -3.2954474e-01  -2.3718922e-01  -2.8837270e-01  -3.3555227e-01   1.3376664e-02   2.0378807e-02  -7.7993057e-02  -2.8153338e-01  -1.3358959e-01  -1.3169531e-01   3.6087876e-01   3.1858705e-01  -1.8777444e-01   3.7516352e-02   1.0028820e-02  -9.4008832e-02   2.7458639e-01   1.9443523e-01  -2.1939682e-01  -1.8391924e-01  -3.1667831e-01  -3.7075484e-01  -4.8684776e-01  -5.3760105e-01  -2.1622724e-01  -2.7592904e-01  -7.7172938e-02  -1.1981580e-01   6.4741771e-02   1.9747429e-01  -7.8507079e-02  -1.1542958e-02   1.5004812e-01   1.3025605e-01   4.9071539e-01   1.8978427e-01   6.0610568e-02  -1.3155366e-01   5.9158683e-01   2.5645093e-01   4.1551020e-01   3.8716368e-01   1.4118081e-01  -2.5678488e-02  -6.0129328e-02  -8.7048042e-02  -3.7658213e-01  -2.0141536e-01  -2.3366975e-01  -2.7368266e-01  -3.3428612e-01  -2.8284576e-01  -6.8898102e-02  -2.1605382e-01  -9.1531520e-03  -3.4061371e-02  -1.3705490e-01  -2.4557922e-01  -4.2798206e-03  -1.9916964e-01   1.2880980e-01   9.3260388e-02  -2.0818772e-01  -2.4886592e-01  -1.3315095e-01  -1.6128986e-01  -4.7746160e-01  -5.1815585e-01  -1.8823421e-01  -3.7159964e-01  -1.7508987e-01  -3.3995926e-01  -3.2165475e-01  -2.5057185e-01  -2.1698305e-01  -3.2478148e-01   7.4717311e-03  -1.0505885e-01   3.2838254e-02  -3.2332618e-02   2.3527964e-01   1.0556857e-01   1.6542138e-01   1.8861604e-01   3.4530915e-01   3.6767131e-01   3.8119987e-01   3.1485785e-01   4.3527142e-01   2.8329169e-01   1.0000000e+00   5.2036562e-01   6.8204749e-01   5.1902685e-01   1.0801535e-01   1.4028229e-01   3.0983654e-01   6.5542220e-01   3.8164653e-01   2.3230020e-01   2.0268271e-01   4.0864653e-01   4.4341326e-01   4.1177457e-01   1.5171933e-01   2.2046528e-01
  -5.5675368e-02   4.1004132e-02   7.2116100e-02   2.9595118e-01   4.4806102e-01   2.6234181e-01  -2.0194650e-01  -9.8241944e-02  -5.4423674e-02   4.4118981e-02  -2.2213845e-01  -2.8953285e-01  -2.8885715e-01  -3.5912626e-01   2.8260498e-01   1.1555347e-01  -2.1214475e-01  -4.0109098e-01   2.1163774e-01   1.4059943e-01   5.1151484e-01   4.2968089e-01  -2.4263131e-01  -1.2238251e-01  -8.3293488e-02  -1.5144649e-01   3.1849329e-01   3.5448838e-01  -1.7320541e-01  -3.0401308e-01  -2.8061900e-01  -3.0338184e-01  -4.0025258e-01  -4.0221176e-01  -1.3859806e-01  -2.1676820e-01   1.0810579e-01   1.2707229e-02   4.2848954e-02  -9.8866850e-02  -1.1833494e-02  -9.8759306e-02   2.3119128e-01   3.1608289e-01   1.8925824e-01   1.2262079e-01   9.3404504e-02   4.4199086e-03   3.4714033e-01   2.6436860e-01   4.1453727e-01   3.8320525e-01  -8.1146020e-02  -2.1692844e-02  -3.3824704e-02  -1.3617359e-01  -2.1064514e-01  -9.1702194e-02   9.5046175e-02   6.5443339e-03  -1.1632872e-01  -2.1200237e-01  -5.2565363e-02  -2.6265987e-01  -8.1621674e-02  -1.6643672e-01   1.8904392e-02  -1.0308953e-01   2.5709984e-01   7.5287213e-03   1.5724958e-01   7.3052843e-02  -1.5490627e-01  -1.3485109e-01  -1.7033131e-01  -9.5672791e-02  -1.1444933e-01  -2.2067302e-01  -6.7584428e-02  -1.9866109e-01   1.2611629e-01  -1.2395660e-01   7.7997479e-02  -1.0661693e-01   1.4719487e-01  -4.6376943e-04   1.9287928e-01   1.1477898e-01  -3.1834061e-01  -2.3120381e-01  -1.3456029e-01  -7.3975064e-02  -1.5400301e-01   2.5335764e-01   8.6148502e-03  -2.6097390e-03   1.2233366e-01   1.0521929e-01   1.6258904e-01   2.9372082e-01   5.2036562e-01   1.0000000e+00   1.8172990e-01   5.4574436e-01  -1.9326831e-01   3.4378147e-02   4.4972920e-01   2.3158823e-01   5.1989342e-02  -3.0744948e-02  -5.6793186e-02   7.6470859e-02   2.2005577e-01   2.4611890e-01  -6.4391736e-02   4.6239926e-02
  -2.9050600e-01  -1.2354756e-01   1.3752505e-02   5.8333442e-02  -1.0865563e-01  -4.5845953e-03  -3.2389063e-02   9.2926513e-02  -1.8132924e-01  -8.2852296e-03  -2.0000708e-01  -6.1441927e-02  -9.6674262e-02  -1.1616068e-01  -5.0661637e-02   7.1997613e-02  -1.4740113e-03  -1.8824439e-01  -1.7327877e-01  -1.6431326e-01   8.4834483e-02   5.1092477e-02  -1.1529409e-01   8.6019292e-02  -2.1045493e-02  -1.0613138e-01   7.7206112e-02  -4.7797915e-02  -3.7038963e-02  -4.3044988e-02  -2.0954458e-01  -1.7653092e-01  -3.3872726e-01  -3.6843536e-01  -2.3880129e-01  -2.3729918e-01  -3.4994998e-01  -2.7116242e-01  -2.5418208e-02   1.8092036e-01  -6.7336166e-02   1.4555443e-02   7.2051580e-02  -7.9597749e-03   4.4424899e-01   2.5374740e-01   8.0456328e-02  -1.1181364e-01   4.4812737e-01   1.5930721e-01   2.1680864e-01   2.6168165e-01   2.1283066e-01   3.6964493e-02  -7.7237356e-02  -5.7493302e-02  -3.7766532e-01  -2.7096736e-01  -3.0648644e-01  -3.2888843e-01  -3.0677048e-01  -2.5746873e-01  -8.0059088e-03  -1.0182348e-01  -7.7582497e-02  -1.5277839e-02  -2.1773910e-01  -2.3937546e-01  -1.5086121e-01  -1.6864075e-01  -1.0261578e-01  -6.5002738e-03  -1.8632858e-01  -2.5789189e-01  -1.8142637e-01  -2.0624291e-01  -5.7718142e-01  -5.5159877e-01  -2.1467778e-01  -3.0752683e-01  -1.9145753e-01  -2.2160193e-01  -3.3334115e-01  -1.0402987e-01  -1.8803016e-01  -2.3449528e-01  -2.3655208e-01  -2.7549010e-01   1.0287526e-01   6.4316208e-02   3.7851284e-01   2.1501147e-01   2.9348494e-01   8.1145579e-02   4.0562940e-01   5.0592427e-01   4.6010484e-01   4.0791589e-01   6.4821801e-01   4.4052597e-01   6.8204749e-01   1.8172990e-01   1.0000000e+00   5.0213435e-01   5.2174644e-01   3.8972008e-01   2.7918066e-01   5.7225526e-01   5.1069859e-01   3.1182209e-01   3.0911328e-01   5.9107739e-01   6.1270531e-01   6.1975139e-01   5.2580265e-01   4.4159945e-01
  -1.1010965e-01   2.8887042e-02   1.5117431e-01   3.2965656e-01   1.0111545e-01  -6.0225636e-02  -1.7749328e-02   5.6870756e-02  -9.2346308e-02  -9.5214487e-02  -2.7082980e-01  -2.5752092e-01  -2.9636188e-01  -3.7053250e-01   6.0431144e-02   2.1139252e-02  -1.7642024e-01  -3.5685867e-01  -1.2256051e-01  -3.2083542e-02   1.6637324e-01   1.5750544e-01  -1.1485332e-01  -5.9462731e-02  -8.4921931e-02  -2.2832906e-01   8.2065219e-02   2.2998047e-02  -1.1585880e-01  -1.1764260e-01  -2.5019219e-01  -1.8006756e-01  -3.1275286e-01  -3.0422950e-01  -2.3820856e-01  -2.8475603e-01  -1.6802196e-01  -1.9958553e-01   1.3303247e-01   3.1207001e-02  -6.0181517e-02   7.2545744e-02   5.3260775e-02   6.7023924e-02   1.9806286e-01   5.6295460e-02  -1.0613836e-01  -2.5813778e-01   3.3675784e-01   5.7572647e-02   4.5750190e-01   4.4394781e-01   1.7753753e-01   2.5367633e-02   6.8051114e-02  -1.1299738e-01  -2.9951932e-01  -1.5122326e-01  -9.3525898e-02  -2.5355034e-01  -2.7268548e-01  -4.4690478e-01  -9.0910223e-02  -2.8952109e-01  -1.0156916e-01  -1.9904608e-01  -9.1636736e-02  -1.5736699e-01   2.4835072e-02  -1.9141577e-01   1.9950263e-02   3.4678304e-03  -1.1293924e-01  -1.7532576e-01  -9.8399217e-02  -1.4113168e-01  -4.3827697e-01  -4.4349486e-01  -4.9457731e-02  -3.0771249e-01  -6.5471686e-02  -2.9078967e-01  -2.7051628e-01  -2.8003118e-01   6.8647623e-02  -1.2624480e-01  -4.9649807e-02  -1.5644554e-01   1.1132649e-01  -7.5999479e-02   1.1960870e-02  -1.8549685e-02   1.1355575e-02   2.2169392e-02   1.8874020e-01   2.1627171e-01   2.3058323e-01   2.2808224e-01   2.5819685e-01   3.7707048e-01   5.1902685e-01   5.4574436e-01   5.0213435e-01   1.0000000e+00   3.8701297e-01   5.1263845e-01   4.6406696e-01   4.8005729e-01   3.3705019e-01  -2.0020084e-02  -6.1314533e-02   3.5730378e-01   5.8426442e-01   6.9910478e-01   5.2946162e-01   5.5080707e-01
  -1.6880195e-01  -9.5132111e-02   3.0934078e-01   2.5172225e-01  -6.5249045e-02  -4.8879958e-02   6.5046030e-02   3.1031415e-02  -9.8072736e-02  -1.2378684e-01  -2.6660019e-01  -1.9197988e-01  -1.3407286e-01  -1.8531087e-01  -2.1944322e-02   4.9866167e-02  -1.6438862e-02  -1.4393689e-01  -4.6850463e-02  -5.1909153e-03  -2.0624588e-03   3.4909900e-02   2.9090817e-01   2.8494469e-01   2.3898885e-01   1.7704663e-01   1.3930601e-01  -2.2828764e-02  -1.2761395e-03  -6.8148753e-02   1.5285183e-01   1.4492879e-01  -1.1889134e-01  -1.1804790e-01   1.5486550e-01   1.6717153e-01  -1.5358507e-01   1.8226491e-02   1.6402104e-01   3.3723257e-01  -4.8320872e-03   1.8223400e-01   5.7098184e-02  -6.2711271e-02   2.1186718e-01   7.2244433e-02   5.9457372e-02  -2.9054897e-02  -2.4741037e-02  -1.6661230e-01   6.1156586e-02   1.4834744e-02   2.4549366e-01   2.9783512e-01   8.7326065e-02   2.5057784e-01  -2.4968356e-01  -8.1232356e-02  -3.5523622e-01  -4.1849489e-01  -3.2995614e-01  -3.7873219e-01  -2.5151966e-01  -2.6405804e-01  -1.0890603e-01  -1.0542952e-01  -1.7376950e-01  -1.5093776e-01  -2.0126912e-01  -6.6171722e-02  -7.9380096e-02   6.2061339e-02  -7.9594142e-02  -1.4164534e-01  -1.5229366e-01  -1.7564424e-02  -3.4883135e-01  -3.3619310e-01   1.5925104e-02  -1.7914318e-01  -1.4033707e-01  -6.3570411e-02  -1.0138306e-01   1.1200558e-01   8.3108897e-02   6.0162277e-02  -5.8066439e-02   1.0100849e-01   2.1215239e-01   1.1046171e-01   2.2503748e-01   1.1934983e-01   2.7667495e-01  -9.1125253e-02   2.1991103e-01   2.8277607e-01   2.2289464e-01   2.1999510e-01   3.7197747e-01   3.4168854e-01   1.0801535e-01  -1.9326831e-01   5.2174644e-01   3.8701297e-01   1.0000000e+00   7.8522479e-01   2.4071466e-01   5.8111834e-02   3.0641633e-01   9.6851723e-02   9.2912479e-02   3.0952273e-01   4.0412771e-01   4.3223357e-01   8.0075414e-01   6.3434001e-01
  -2.4412700e-01  -1.8975138e-01   2.8934673e-01   2.5490606e-01   1.0046177e-01   1.3266767e-02   4.3263534e-02  -1.3431622e-01  -4.6546031e-02  -6.7132958e-02  -3.1157311e-01  -4.1205759e-01  -1.6472019e-01  -4.0908272e-01   8.1177834e-03  -1.5704658e-02  -1.4642312e-01  -4.1979703e-01  -1.2230577e-01  -6.6995281e-02   6.4323541e-02   1.2348704e-01   1.9786551e-01   1.6719343e-01   2.0081457e-01   1.5177950e-01   1.1112787e-01   4.9609338e-04  -1.3436812e-01  -2.4548083e-01   5.9406308e-02   1.2040956e-02  -2.5536626e-01  -2.8704706e-01   1.8337386e-01   1.4266240e-01  -6.2405134e-02  -4.6763052e-02   1.9681198e-01   1.4980575e-01  -5.5800928e-02   7.2486016e-02   2.3089903e-01   2.1037091e-01   2.2743255e-01   1.0019235e-01   8.2373325e-02   4.1038669e-02   9.1383582e-02  -1.0488235e-01   2.1975307e-01   1.5819297e-01   2.5082397e-01   3.3196770e-01   1.3676306e-01   8.2726767e-02  -3.4381316e-01  -1.9811538e-01  -2.1548320e-01  -3.6330981e-01  -3.0231959e-01  -4.5817862e-01  -3.6037043e-01  -4.4569555e-01  -9.9610311e-02  -1.7727380e-01  -6.5952066e-02  -7.1855536e-02  -7.4409882e-02  -1.4404105e-02  -3.5804211e-02   8.2349036e-02  -2.3536912e-01  -3.4919601e-01  -2.2611410e-01  -9.9787835e-02  -3.3065871e-01  -3.8050437e-01  -3.9188170e-02  -2.7232320e-01  -1.8144207e-01  -2.1345933e-01  -1.3159258e-01  -3.1850812e-02   1.3347052e-01   2.8134432e-02  -5.7250283e-02   7.9109537e-02   9.3155659e-02   1.5598976e-02   2.1324139e-01   1.8777364e-01   2.7221760e-01   7.4516141e-02   1.7959228e-01   2.1442196e-01   1.9732874e-01   1.8006262e-01   3.4266074e-01   3.6892269e-01   1.4028229e-01   3.4378147e-02   3.8972008e-01   5.1263845e-01   7.8522479e-01   1.0000000e+00   4.0060547e-01   8.4884204e-02   3.2077717e-01   7.2179641e-02   6.0424617e-02   3.2266457e-01   5.2412688e-01   5.0900543e-01   8.3843739e-01   7.0348691e-01
  -1.2541724e-01   2.1065895e-01   3.8953390e-02   1.7372312e-01   3.1265713e-02  -1.2183527e-01  -3.2510446e-01  -2.8740726e-01  -2.0356113e-01  -2.4462096e-01  -5.6361143e-01  -5.5361410e-01  -4.6765264e-01  -5.8831806e-01  -8.4508388e-02  -6.3098878e-02   8.9874554e-02  -2.0283460e-01   1.6946058e-01   3.7031018e-01   2.1187479e-01   1.3501684e-01  -1.7138206e-01  -2.1331858e-01   5.4836260e-02  -1.0431934e-01   1.7636158e-01   1.0121053e-01   7.0401748e-03   5.4602686e-02  -2.2265867e-01  -1.9682023e-01  -3.7161379e-01  -3.8143876e-01  -9.7378732e-02  -2.1810250e-01  -1.6218605e-01  -2.3828904e-01  -3.7533486e-02  -1.6187886e-01  -1.5751372e-02  -7.3977935e-02   5.0180428e-01   4.6876687e-01   4.6523169e-01   2.3949284e-01  -2.0437871e-02  -2.8490211e-01   3.3190251e-01   5.4738427e-03   2.6472912e-01   2.9055615e-01   1.4694170e-01   2.2719057e-01  -1.3136376e-01  -2.1772005e-01  -1.8226202e-01  -3.1873001e-03  -2.6780539e-01  -3.8863617e-01  -5.3982193e-01  -5.9321630e-01  -3.9517838e-01  -5.8235090e-01  -2.9392802e-01  -4.6528401e-01  -1.6906510e-01  -2.6671914e-01   3.2700120e-01   1.9249449e-01   1.0668902e-02   1.1118533e-01  -4.1667426e-01  -4.5781813e-01  -3.9688325e-01  -4.6102782e-01  -5.3534918e-01  -4.9472429e-01   6.5080685e-02  -2.4837373e-01   1.4513195e-01  -8.3486811e-02  -2.8473911e-01  -8.1116138e-02  -5.7660992e-02  -3.7587487e-02  -8.4579023e-02  -1.0333573e-01  -2.9511767e-01  -3.6297457e-01   7.5411568e-02  -1.3988900e-01  -5.3176849e-03  -8.2830523e-02  -1.7089909e-01  -3.7034970e-02  -6.7758407e-02  -8.9136632e-02   2.9120207e-01   2.1921914e-01   3.0983654e-01   4.4972920e-01   2.7918066e-01   4.6406696e-01   2.4071466e-01   4.0060547e-01   1.0000000e+00   3.9904061e-01   2.3253347e-01  -3.0618695e-01  -3.3838684e-01   2.0983637e-01   5.3592546e-01   5.5940691e-01   3.7245195e-01   5.7717999e-01
  -2.1823324e-01   1.9300319e-01  -1.7206316e-01   2.7388320e-02  -1.3779487e-01  -2.4327910e-01  -1.1075914e-01   8.0925400e-02  -1.4800103e-01  -1.4611201e-01  -3.1671895e-01  -2.2400032e-01  -3.1528682e-01  -2.8938348e-01  -1.9428361e-01  -3.9963448e-02   1.5587795e-01  -1.3888041e-01  -1.8842285e-01  -3.0663640e-02   1.1368356e-02  -1.0330529e-02  -3.1339923e-01  -2.0731147e-01  -8.7852356e-02  -3.2210044e-01  -2.0240916e-02  -1.2492392e-01  -9.1043307e-02   1.4515913e-01  -3.6058590e-01  -3.0718075e-01  -3.4407215e-01  -3.5656078e-01  -4.0462345e-01  -4.9991767e-01  -3.2849361e-01  -3.1758725e-01  -6.4493229e-02   7.7050289e-02  -1.4348207e-01   1.0292358e-02   4.2803165e-02   2.5120981e-02   4.6667680e-01   3.9234384e-02  -2.0187381e-01  -4.4018814e-01   5.3562651e-01  -3.4353311e-02   1.8677441e-01   2.4824530e-01   9.1136388e-02  -2.0664636e-01  -2.1681492e-01  -2.9054514e-01  -1.3090077e-01  -1.5648781e-01  -2.9616025e-01  -3.0909240e-01  -3.3420644e-01  -3.3041838e-01   6.0114001e-03  -1.0702784e-01  -2.5786643e-02  -1.1343341e-01  -2.3823590e-01  -3.3378924e-01   1.0467457e-01  -1.3348680e-01  -9.9025088e-02  -1.5474322e-01  -1.7737833e-01  -2.3206378e-01  -1.4172934e-02  -2.0572667e-01  -5.5010422e-01  -5.2197200e-01  -2.9637222e-02  -2.5350001e-01  -6.4199089e-02  -2.2125581e-01  -5.4908672e-01  -3.9544546e-01  -3.6641986e-01  -4.2542558e-01  -2.9144390e-01  -5.0364640e-01   2.8787092e-02  -1.4790871e-01   2.2413458e-01   1.9520482e-02   1.2887678e-01  -3.4178938e-02   2.8392191e-01   3.6979993e-01   2.5402875e-01   2.7497622e-01   3.4063406e-01   2.7177201e-01   6.5542220e-01   2.3158823e-01   5.7225526e-01   4.8005729e-01   5.8111834e-02   8.4884204e-02   3.9904061e-01   1.0000000e+00   4.9779815e-01   5.9650210e-02   8.8092468e-02   4.9923542e-01   6.2453757e-01   5.7031308e-01   2.5477228e-01   4.1284068e-01
  -1.4988868e-01  -9.7598844e-02  -1.9037980e-01  -5.2948737e-02   2.6538539e-02   1.3488216e-01  -2.2230243e-01  -1.2575205e-01   2.0434658e-02   1.2073531e-01  -9.8602572e-02  -2.4728578e-01  -1.4415724e-01  -2.3960982e-01   1.6699350e-01   2.6686788e-01   3.2689665e-01  -6.3018350e-02  -9.6081691e-02  -1.4028368e-01   9.8288654e-02   2.8861517e-01  -2.2603035e-01  -9.1458248e-02   9.9582722e-03  -7.7428445e-02   1.5453093e-01   1.0854338e-01   1.4123974e-01   1.8850579e-01  -1.3386098e-01  -2.6794231e-01  -3.1498952e-01  -3.8161915e-01  -1.9002880e-01  -3.0007959e-01  -5.4640978e-01  -5.3662265e-01   2.3304516e-01   3.0062529e-01  -3.7887713e-01   5.3563326e-02   9.9658569e-02   1.3088360e-01   5.5193870e-01   2.8429327e-01  -1.6895301e-01  -2.7772720e-01   4.7629719e-01   5.9181068e-02   3.6230425e-01   1.6256231e-01  -7.4159824e-02  -2.0768169e-01  -3.5244757e-01  -2.2360637e-01  -2.2096427e-01  -4.2126415e-01  -2.6206224e-01  -4.0354988e-01  -2.6734742e-01  -3.1458026e-01   1.2443442e-01  -1.3190252e-01   1.3464826e-01   1.2682767e-01  -1.2963037e-01  -1.8804171e-01   2.6006696e-02   1.4506172e-01  -3.0840318e-01  -3.2490168e-01   2.4373917e-02  -1.3880232e-01  -1.2857169e-02  -5.6404026e-02  -6.9519693e-01  -7.9689584e-01   2.3994141e-02  -2.3390654e-01  -2.6601846e-02  -8.5251039e-02  -3.1084741e-01   2.0418315e-01  -8.8940633e-02  -1.8709520e-01  -3.5134505e-01  -2.6537229e-01  -2.5745623e-01  -1.2624902e-01   6.1636387e-02  -2.4571640e-02  -1.8736607e-03  -2.0233174e-01   7.7064629e-01   8.8919438e-01   6.3829109e-01   7.2382413e-01   3.1738503e-01   3.6038411e-01   3.8164653e-01   5.1989342e-02   5.1069859e-01   3.3705019e-01   3.0641633e-01   3.2077717e-01   2.3253347e-01   4.9779815e-01   1.0000000e+00   5.4107560e-01   3.8073859e-01   9.2357573e-01   5.7027999e-01   4.9659775e-01   4.9181074e-01   5.6011656e-01
  -1.5610203e-01  -2.5997073e-01  -9.1214798e-02  -1.1099976e-01   8.3672559e-02   2.2373716e-01  -7.7481730e-02  -5.7575325e-02  -4.5552920e-02   1.9915396e-01   2.0552236e-01   9.0125600e-02   1.1972603e-01   1.3949000e-01   1.5903746e-01   1.5294394e-01   8.4410313e-02   3.6851652e-02  -1.7737695e-01  -4.2527229e-01   2.1407020e-01   3.5213094e-01  -6.4211638e-02   2.1717234e-01   9.9121815e-02   1.3974293e-01   2.2157043e-01   2.6071369e-01   2.0317515e-01   3.0789800e-02   6.0710371e-02  -5.3387477e-02  -4.8287643e-02  -1.0796314e-01   9.2873256e-02   4.6986266e-02  -8.0425022e-02  -1.0151158e-01   3.4675251e-01   4.6966272e-01  -2.4395245e-01   1.3864133e-01  -5.8423440e-02  -1.7848360e-02   1.4276397e-01   1.4663976e-01   2.8894564e-01   4.9698944e-01   2.4623086e-01   1.5080881e-01   2.2424115e-01   2.2962107e-03  -1.2353286e-01  -2.6409832e-01   3.7125833e-02   3.5583842e-02  -1.8493267e-01  -3.2426783e-01  -1.1564103e-01  -3.0566787e-02   4.3915953e-02   1.0445357e-01   2.7904739e-01   1.0885946e-01   1.3424127e-01   3.3115556e-01   2.2584195e-02   6.3069202e-02  -2.2895002e-01  -7.7826317e-02  -2.4168584e-01  -2.6728747e-01   2.5381549e-01   9.4038320e-02   1.3781444e-01   2.5117836e-01  -2.0771663e-01  -3.4107476e-01  -3.1070058e-02  -9.3359066e-03  -1.2090049e-01   2.8134506e-02   6.1992522e-02   2.6584740e-01  -6.0874638e-02  -1.1217768e-01  -1.1326768e-01  -1.1223130e-02  -1.3379866e-01   6.4768026e-02   1.8914051e-02   3.5660136e-02  -9.6261093e-03  -4.5757423e-02   7.9212810e-01   7.7663826e-01   8.1578190e-01   7.6599648e-01   2.0581962e-01   1.8855246e-01   2.3230020e-01  -3.0744948e-02   3.1182209e-01  -2.0020084e-02   9.6851723e-02   7.2179641e-02  -3.0618695e-01   5.9650210e-02   5.4107560e-01   1.0000000e+00   8.8275749e-01   5.7292342e-01  -3.2892539e-02  -6.1541620e-02   1.0127676e-01  -4.8516542e-02
  -1.8841749e-01  -2.1345903e-01  -1.6622247e-01  -1.5921865e-01   7.4032456e-02   1.5664180e-01  -9.8096290e-02  -3.8604658e-02   1.2033013e-02   2.0770638e-01   1.1777453e-01   6.1578571e-02   8.1951249e-02   1.0414203e-01   7.5760945e-03   2.1995140e-02   1.1131254e-01   9.2358366e-02  -1.2325328e-01  -3.5673278e-01   1.4611447e-01   2.2312718e-01  -1.5713759e-01   1.4512256e-01   1.4267131e-01   1.9823971e-01   9.9440793e-02   1.3254338e-01   1.2531650e-01   5.4438136e-02   8.9022651e-02   2.0227889e-03   8.0160335e-02   1.3590613e-02   1.1293725e-01   1.1543177e-01  -5.8063069e-02  -7.1417660e-02   2.0005911e-01   3.2633027e-01  -2.4478352e-01   4.4838498e-02  -3.3784541e-02  -4.1146383e-02   1.2309795e-01   7.2906214e-02   3.3122185e-01   5.6478454e-01   1.4031062e-01   3.5748356e-02   3.8982511e-02  -1.1074799e-01  -1.3926192e-01  -2.6693282e-01   4.5732721e-02   1.5447484e-02  -9.1602252e-03  -2.9334007e-01  -1.3543273e-01   5.5488101e-03   8.0850483e-02   1.1221161e-01   2.4411016e-01   1.2037167e-01   9.4139175e-02   2.9336444e-01   6.5555267e-02   1.3244880e-01  -1.4387328e-01  -1.2684156e-01  -1.2585220e-01  -1.3490864e-01   1.9685773e-01   1.2599505e-01   9.3528895e-02   2.4484563e-01  -1.0531397e-01  -2.1793789e-01  -1.3313339e-02   5.7904215e-02  -6.2427452e-02   3.9477904e-02   1.5921814e-02   1.4898529e-01  -2.6833814e-01  -2.5199811e-01  -1.7351284e-01  -1.1531590e-01  -1.0738733e-01  -4.6747188e-02   1.6906071e-01   1.7703687e-01   1.2261877e-01   7.5286944e-02   6.7678646e-01   6.1530836e-01   7.9461955e-01   7.1939545e-01   3.5102939e-01   3.2004742e-01   2.0268271e-01  -5.6793186e-02   3.0911328e-01  -6.1314533e-02   9.2912479e-02   6.0424617e-02  -3.3838684e-01   8.8092468e-02   3.8073859e-01   8.8275749e-01   1.0000000e+00   5.0121610e-01  -7.4130473e-02  -6.1402400e-02   9.6138409e-02  -1.6178833e-01
  -1.3644557e-01  -6.7970803e-02  -1.6109354e-01  -4.1420829e-02   1.5137488e-02   1.2493164e-01  -1.9300928e-01  -8.1982203e-02  -4.5667561e-02   1.0403895e-01  -1.6325293e-01  -2.6406957e-01  -1.8732984e-01  -2.7243054e-01   1.0088480e-01   1.7432892e-01   2.3975043e-01  -5.0496825e-02  -5.3260801e-02  -1.0850668e-01   1.1815701e-01   2.5687880e-01  -2.4067208e-01  -5.8147605e-02   1.1920682e-03  -7.9381891e-02   1.2817447e-01   7.1488623e-02   1.0982075e-01   1.4449835e-01  -1.5015489e-01  -2.4114878e-01  -1.8690101e-01  -2.6639159e-01  -1.8896514e-01  -2.4575388e-01  -4.9017120e-01  -5.1107300e-01   2.4831581e-01   2.6752926e-01  -2.6146808e-01   8.8368283e-02   1.4946913e-01   1.1690044e-01   5.6208597e-01   3.2575591e-01   1.0267679e-02  -1.4613345e-01   4.8938791e-01   8.2046279e-02   3.3444010e-01   1.0318438e-01   5.0190989e-02  -1.2203110e-01  -2.1181347e-01  -1.7053878e-01  -1.7315911e-01  -3.3757836e-01  -3.0805373e-01  -3.9005300e-01  -3.0368266e-01  -3.3783375e-01   9.0336615e-02  -1.5591382e-01   5.1989296e-02   4.9403941e-02  -1.6031175e-01  -2.3103569e-01   2.6084868e-02   4.5948302e-02  -3.1066608e-01  -2.3925177e-01   1.0560496e-02  -1.3806770e-01  -3.1438617e-02  -8.7288100e-02  -7.0425721e-01  -7.5630049e-01  -4.7840606e-02  -2.2467531e-01  -3.2970275e-02  -1.1189225e-01  -2.7433991e-01   1.8725536e-01  -1.3213010e-01  -2.7261252e-01  -3.3848078e-01  -2.7958175e-01  -1.6227321e-01  -1.1670491e-01   1.2687868e-01   4.1730784e-03   3.3602379e-02  -1.4889000e-01   7.9244718e-01   8.6190749e-01   7.5123033e-01   7.8792920e-01   5.0416258e-01   4.7174143e-01   4.0864653e-01   7.6470859e-02   5.9107739e-01   3.5730378e-01   3.0952273e-01   3.2266457e-01   2.0983637e-01   4.9923542e-01   9.2357573e-01   5.7292342e-01   5.0121610e-01   1.0000000e+00   5.9614766e-01   5.3836301e-01   4.8512347e-01   4.6266878e-01
  -1.7361037e-01   8.4364577e-02   3.6541518e-02   3.0567510e-02  -1.3194794e-02  -1.2275424e-01  -1.1411148e-01  -1.6799786e-01  -1.2872759e-01  -1.0824637e-01  -3.8239017e-01  -4.4466617e-01  -2.9365374e-01  -4.7464274e-01  -2.0784944e-02   3.6950861e-03   2.5126123e-02  -3.8649869e-01  -5.5320112e-02   9.2008477e-02   7.0243445e-02   6.5701463e-02  -8.0107857e-02  -1.3367032e-01  -3.3048455e-02  -1.8070783e-01   2.3102111e-02  -9.9160807e-02  -9.8771494e-02  -4.2104307e-02  -2.7414017e-01  -2.6307303e-01  -3.8545348e-01  -4.4394287e-01  -2.7902872e-01  -3.7418258e-01  -3.5253182e-01  -3.4801485e-01   6.1981337e-02   1.3649546e-02  -3.5519551e-02  -1.0321461e-02   2.6666545e-01   2.3845306e-01   4.6975312e-01   2.1656566e-01  -9.1876695e-02  -4.1024483e-01   4.1457137e-01  -7.5484993e-02   2.4834004e-01   1.5471714e-01   2.9023796e-01   1.4087950e-01  -1.1817225e-01  -1.5673146e-01  -2.8962861e-01  -1.5763703e-01  -3.3710360e-01  -4.5541394e-01  -4.5983034e-01  -5.3095248e-01  -1.9164906e-01  -3.4214343e-01  -1.2793285e-01  -3.6641833e-01  -2.9031865e-01  -4.0317876e-01   1.6829399e-01   7.5421556e-02  -5.9630264e-02   7.3536123e-04  -2.7030957e-01  -4.1786893e-01  -2.1680178e-01  -3.3787034e-01  -5.9239949e-01  -6.0477931e-01  -1.1970706e-01  -3.8067896e-01  -1.0904663e-01  -2.7555341e-01  -3.4337814e-01  -1.5673442e-01  -3.1956113e-02  -1.8580686e-01  -1.4126017e-01  -2.6175610e-01   3.6705325e-02  -1.6120899e-01   2.3977215e-01   1.0890681e-01   1.7431331e-01  -7.6218962e-03   2.5039300e-01   3.1383333e-01   2.2068622e-01   2.3385557e-01   5.5624524e-01   5.0173891e-01   4.4341326e-01   2.2005577e-01   6.1270531e-01   5.8426442e-01   4.0412771e-01   5.2412688e-01   5.3592546e-01   6.2453757e-01   5.7027999e-01  -3.2892539e-02  -7.4130473e-02   5.9614766e-01   1.0000000e+00   8.7835724e-01   6.5197603e-01   7.6707647e-01
  -1.7366597e-01   1.1405152e-01  -2.5827426e-02   6.0981204e-02  -2.6451708e-02  -1.4797949e-01  -9.8130680e-02  -1.1284139e-01  -7.1376146e-02  -9.3990257e-02  -3.3965035e-01  -3.7075990e-01  -2.5985470e-01  -4.5522977e-01  -6.0894781e-02  -5.3810967e-02   5.1477579e-02  -2.8176841e-01  -7.2080369e-02   9.7099711e-02   3.6244995e-02  -1.2830244e-02  -1.9619286e-01  -2.0910596e-01  -8.8561475e-02  -2.2011061e-01  -6.1449638e-02  -1.9644774e-01  -9.0988035e-02  -9.0098900e-03  -3.1303575e-01  -2.6567365e-01  -2.7748463e-01  -3.3019386e-01  -2.7530991e-01  -3.3470772e-01  -3.9166966e-01  -3.8404087e-01   1.4140677e-02  -4.3453891e-02  -4.2517852e-02   1.6020978e-02   2.5552915e-01   2.1989459e-01   3.9977552e-01   1.8947309e-01  -1.2918105e-01  -3.8671709e-01   3.1283968e-01  -9.1556814e-02   2.6731080e-01   2.2872956e-01   2.4333005e-01   3.6220107e-02  -6.7434425e-02  -1.8264427e-01  -2.9252863e-01  -1.1839711e-01  -2.3352333e-01  -3.9101098e-01  -3.6430641e-01  -5.1171072e-01  -1.9239009e-01  -3.3696269e-01  -1.1555074e-01  -2.9846164e-01  -1.5112782e-01  -2.1442834e-01   1.6419659e-01   2.4759781e-02  -9.5458416e-02  -2.2237115e-04  -2.0910488e-01  -3.2445279e-01  -2.0281797e-01  -2.9619135e-01  -5.9404355e-01  -5.6037427e-01  -8.0578938e-02  -3.1597901e-01  -8.3109012e-02  -2.7529495e-01  -4.2202311e-01  -2.5226322e-01  -5.8391788e-02  -2.2704722e-01  -2.1408024e-01  -3.1243389e-01   8.3208494e-02  -1.7004964e-01   1.6742461e-01   5.1320588e-02   5.4195034e-02  -1.4338441e-01   1.9445778e-01   2.3811397e-01   2.3779839e-01   2.0813433e-01   4.8880511e-01   5.0589066e-01   4.1177457e-01   2.4611890e-01   6.1975139e-01   6.9910478e-01   4.3223357e-01   5.0900543e-01   5.5940691e-01   5.7031308e-01   4.9659775e-01  -6.1541620e-02  -6.1402400e-02   5.3836301e-01   8.7835724e-01   1.0000000e+00   6.5928736e-01   7.2992091e-01
  -2.6243978e-01  -1.0339748e-01   1.3688183e-01   1.5227806e-01   3.5250202e-02  -2.8841162e-02  -5.6040092e-03  -5.2043022e-02   4.0774568e-02  -5.3546462e-03  -2.4235476e-01  -2.7631948e-01  -1.1939432e-01  -2.7604154e-01   7.8780698e-02   1.4455619e-01  -1.4252870e-02  -3.4157891e-01  -1.4286356e-01  -8.8770825e-02  -5.7961637e-02   2.1829684e-02   1.4269871e-01   1.3018093e-01   1.3401686e-01   6.1615001e-02   4.7137935e-02  -7.6870878e-02  -1.0610003e-02  -2.3488480e-02   1.6318545e-02  -1.9110518e-02  -3.1404138e-01  -3.3820874e-01   1.5483219e-02  -1.7901408e-02  -3.2654907e-01  -2.1232403e-01   1.2760349e-01   1.5238441e-01  -1.0686428e-01   6.2319024e-02   1.6787783e-01   9.5199633e-02   2.5003965e-01   8.5596534e-02  -5.0066019e-02  -1.7740015e-01   5.4873556e-02  -2.2244455e-01   9.6642730e-02   6.0934392e-02   2.0906100e-01   1.5229318e-01  -5.8048708e-03   1.4016642e-02  -3.9119098e-01  -3.0084078e-01  -3.6130434e-01  -4.9996497e-01  -3.3817539e-01  -4.4760668e-01  -2.2522773e-01  -3.2040295e-01  -7.5489076e-02  -1.5212624e-01  -2.4589978e-01  -2.3770043e-01  -1.3129124e-01  -1.8939313e-02  -1.3983215e-01  -2.9503152e-02  -1.6203094e-01  -2.8695772e-01  -1.2587532e-01  -7.6331617e-02  -4.5016551e-01  -4.8857431e-01  -4.2256778e-02  -2.2364184e-01  -1.3681300e-01  -1.2671557e-01  -2.3315096e-01   5.6267194e-03   7.4730476e-02  -2.1346838e-02  -1.5532080e-01  -3.8669332e-02   1.3851270e-01   2.5318160e-02   2.1174414e-01   1.3532318e-01   2.3005975e-01  -6.6914378e-02   2.9339416e-01   3.5064811e-01   2.8882334e-01   2.6347628e-01   4.3151817e-01   4.3325335e-01   1.5171933e-01  -6.4391736e-02   5.2580265e-01   5.2946162e-01   8.0075414e-01   8.3843739e-01   3.7245195e-01   2.5477228e-01   4.9181074e-01   1.0127676e-01   9.6138409e-02   4.8512347e-01   6.5197603e-01   6.5928736e-01   1.0000000e+00   8.2112819e-01
  -2.1838946e-01   3.4999193e-02   1.0595300e-01   1.4304933e-01  -1.5821144e-03  -1.0896794e-01  -1.0785509e-01  -1.1106698e-01  -5.2178618e-03  -1.0564283e-01  -3.0922142e-01  -3.4842832e-01  -2.3840382e-01  -3.7783026e-01   9.8476782e-02   1.6740875e-01   5.9086900e-02  -3.5858041e-01  -4.8038972e-02   6.1497186e-02  -6.7197608e-02   3.8905536e-02   6.3681471e-02  -4.8614362e-02  -3.9284690e-02  -1.5709424e-01   7.8645320e-03  -9.1332651e-02   5.4893959e-02   9.1201708e-02  -1.3171302e-01  -1.0791139e-01  -4.4001264e-01  -4.3852815e-01  -1.5818065e-01  -2.4297806e-01  -2.9862926e-01  -2.5696486e-01   1.6670030e-01   1.1811709e-01  -8.2126939e-02   1.0385908e-01   2.2158291e-01   2.3560390e-01   3.3013382e-01   8.8199513e-02  -2.1414063e-01  -4.0743770e-01   1.6815893e-01  -1.8628275e-01   1.9417985e-01   1.9424026e-01   1.4274978e-01   4.8420261e-02  -1.5293800e-01  -1.0456708e-01  -4.0739257e-01  -2.5811650e-01  -3.6433710e-01  -5.1364874e-01  -4.1616009e-01  -5.0354709e-01  -2.3134857e-01  -3.6116761e-01  -5.4876936e-02  -2.4288824e-01  -3.3142807e-01  -3.6503245e-01   4.1654361e-04   2.7662330e-02  -1.4040065e-01  -1.6890628e-01  -8.1679500e-02  -2.5295274e-01  -3.8974495e-02  -9.2555077e-02  -5.2375575e-01  -5.8443336e-01   8.5808542e-02  -2.4702760e-01  -5.2538132e-02  -1.1198648e-01  -2.9324747e-01  -6.2713762e-02   1.0086103e-01  -4.5316485e-02  -6.2527711e-02  -7.4380595e-02  -1.0631974e-02  -7.9369653e-02   1.1627457e-02  -9.2885564e-02  -1.3498281e-02  -3.0186415e-01   2.2755690e-01   3.2236761e-01   1.4481013e-01   1.6633109e-01   2.5848039e-01   3.0817310e-01   2.2046528e-01   4.6239926e-02   4.4159945e-01   5.5080707e-01   6.3434001e-01   7.0348691e-01   5.7717999e-01   4.1284068e-01   5.6011656e-01  -4.8516542e-02  -1.6178833e-01   4.6266878e-01   7.6707647e-01   7.2992091e-01   8.2112819e-01   1.0000000e+00
