# Supplementary material for: “I Know that You Know that I Know”: Neural Substrates Associated with Social Cognition Deficits in DM1 Patients
Source: PLoS One. 2016 Jun 3;11(6):e0156901. doi: 10.1371/journal.pone.0156901 (PMC4892543; doi:10.1371/journal.pone.0156901)
Supplement: S2 File — Adjacency matrices obtained by graph theory bases analysis illustrating the intra-nodal correlations in individual subjects (DM1 patients and controls) (ZIP) [file pone.0156901.s002.zip › Adjacency_matrices/Sub_35.txt]

   1.0000000e+00   7.4677175e-01   6.8598314e-01   7.6839693e-02   4.3825601e-01   3.1247978e-01   6.8168060e-01   1.8597928e-01   2.8498489e-01   4.0769323e-01   7.1721722e-01   8.5765106e-02   6.3334349e-01   2.1361685e-01   4.4794259e-01   1.4667250e-01   3.2997731e-02   2.2299401e-01   7.1277650e-01   2.8524558e-01   1.5312657e-01   7.7772087e-02   5.1134883e-01   8.5127322e-02   4.7620743e-01   3.9329775e-01   4.3350887e-01   3.3710266e-01  -9.2669554e-02  -1.3519168e-01   2.2208346e-01   6.3415223e-02   3.9457200e-01   3.2430640e-01   4.4197012e-01   1.9705512e-01  -2.9801231e-01  -4.3433147e-01   8.4224120e-02   3.7768914e-02  -1.0292813e-01  -1.3542433e-01   3.8204205e-01   3.3644625e-01   4.0703808e-01   1.9951906e-01   2.0142817e-01   4.6891123e-02   3.0661337e-01   1.6159825e-01   4.7511422e-01   4.3399078e-01  -9.1631860e-02   1.1911978e-01   1.6553712e-01   1.7948926e-01   4.7250407e-01   5.2239150e-01   4.3495193e-01  -2.7799366e-02   5.6578162e-01   2.1086794e-01   2.0268054e-01   2.1155818e-02   5.4699043e-01   3.5425033e-01   3.8907425e-01   1.6809089e-01   4.2122179e-02   2.3520144e-02   1.6113242e-01  -1.8228137e-01   2.6022805e-01   9.3514381e-02   4.4622520e-01   3.2193096e-01   1.2518854e-01   2.5542042e-02   2.5586263e-01   3.6650082e-01   2.1781162e-02   6.3072676e-02  -2.3288317e-01  -2.6912774e-01   5.3635452e-01   1.1686467e-01   5.3270057e-02  -1.0471075e-01   3.6324201e-01   1.1838632e-01  -2.2674607e-01   8.6347840e-02  -1.6066114e-01   3.4014771e-01   4.3938328e-02  -2.1706192e-01   1.2292341e-01   8.4483343e-02  -1.5102176e-01   1.5942261e-01  -4.5362971e-01  -2.4035367e-03  -3.7575247e-01  -3.1466393e-01  -1.8268896e-01  -1.0293423e-01  -3.0165683e-01  -2.6477647e-01  -2.7084096e-02  -1.9973596e-01   6.9574563e-02  -2.8721934e-01  -1.4163104e-01  -2.9895493e-01  -1.2979710e-01  -1.5918383e-01
   7.4677175e-01   1.0000000e+00   4.0209024e-01   8.0513780e-02   2.6319438e-01   1.4772547e-01   4.1156902e-01   1.5985924e-01   1.1681385e-01   2.0926096e-01   5.3165420e-01   3.7915296e-01   4.0746256e-01   3.5000246e-01   3.5119938e-01   2.1518479e-01   3.3987727e-01   4.7856312e-01   6.0292432e-01   5.7480564e-01   2.5070263e-01   2.7312081e-01   4.3158291e-01   8.7690440e-02   3.3968242e-01   2.3053566e-01   2.9202924e-01   1.9295683e-01   2.2493627e-01   2.5058094e-01   3.3771758e-01   1.7486052e-01   5.4055119e-01   5.0204204e-01   1.8037873e-01   2.5864331e-02  -9.5129215e-02  -2.0567324e-01   9.2992994e-04   7.2173977e-02   4.8952907e-02   1.3357281e-01   4.3329366e-01   4.1351090e-01   3.2225393e-01   3.1012683e-01   1.7387324e-01  -7.3586207e-02   4.1884050e-01   2.8948114e-01   4.9265093e-01   2.9328418e-01   1.2348274e-02   1.0343471e-01   6.3444942e-02   6.5807199e-02   6.2121130e-01   6.5168564e-01   3.2770102e-01   2.6874987e-02   3.4498137e-01   2.0418271e-01   3.2315909e-01   2.7647299e-01   2.6154640e-01   1.4763463e-01   1.8160418e-01   9.8784440e-02   1.8489553e-01   1.0233619e-01   3.6680673e-01   4.6078899e-02   4.8903983e-01   3.4880340e-01   5.5985195e-01   4.9440217e-01   2.6718425e-01   1.8453338e-01   5.5599221e-01   5.5858846e-01   4.1054088e-01   4.1654736e-01   1.0444509e-01   1.0185952e-01   4.3386036e-01   2.1632649e-01   3.0761571e-02  -5.4694034e-02   2.1924397e-01   1.7911491e-01  -2.9599465e-01  -1.0067424e-01  -2.1624191e-01   1.0022000e-01  -2.2501949e-01  -1.8375007e-01  -6.1015891e-02  -8.2730418e-03  -2.1138870e-01  -6.3867115e-02  -2.2341474e-01  -5.4526925e-02  -1.4667928e-01  -1.1212891e-01  -3.7885882e-03   7.7009876e-02  -1.8577353e-01  -1.1607423e-01  -1.7259946e-01  -2.9483800e-01  -4.8863066e-02  -3.8755807e-01  -2.0734345e-01  -1.3049667e-01   4.4165993e-03  -4.6672388e-02
   6.8598314e-01   4.0209024e-01   1.0000000e+00   4.9085269e-01   6.4608010e-01   4.2187038e-01   8.8754758e-01   2.9877184e-01   4.0042026e-01   3.2227451e-01   5.0093114e-01  -1.1136486e-01   4.9219610e-01   4.9948449e-02   5.4015464e-01   1.7966757e-01  -2.6336856e-01  -2.0602550e-01   6.4932788e-01   1.3698937e-01   1.3625406e-01   5.4476049e-02   7.8184345e-01   4.4192618e-01   6.7706353e-01   5.9675332e-01   6.0828709e-01   5.1013714e-01  -2.0635028e-01  -2.8524631e-01   4.4075953e-01   3.5830313e-01   2.4734850e-01   2.6853166e-01   7.6159382e-01   5.2431348e-01  -3.9794227e-01  -5.2558495e-01   2.2618043e-01   1.7197078e-01  -4.3592299e-02  -1.0676415e-01   3.1940860e-01   2.4791161e-01   5.0528980e-01   1.7389553e-01   1.9272520e-01  -3.4863529e-02   9.6876245e-02  -9.9950437e-03   2.7389216e-01   2.4249940e-01  -2.8363116e-01   9.2839707e-02   2.3924259e-01   2.1986694e-01  -2.7730642e-04   1.3485778e-01   2.7655567e-01  -2.2811919e-01   5.4492918e-01   3.4839558e-03   2.2588387e-02  -3.1475014e-01   8.5945156e-01   5.8789208e-01   5.5787012e-01   2.9404667e-01  -2.7043047e-01  -1.7337086e-01  -9.5260285e-03  -4.1434294e-01   2.4581430e-01   1.4602167e-02   4.2860800e-01   3.1160564e-01  -1.2293416e-01  -1.8082846e-01  -3.8118070e-03   4.6560170e-02  -2.8603159e-01  -2.4926267e-01  -4.0971742e-01  -4.8468462e-01   4.8582089e-01   2.6190620e-01   2.5064227e-01   5.1603742e-02   4.6153150e-01   1.0686950e-01  -1.8022276e-01   1.1143330e-01  -7.0921199e-02   3.8669138e-01   2.4659688e-01  -5.1031298e-02   2.2493184e-01   1.7548681e-01  -2.3079092e-01   8.3845109e-02  -4.7423110e-01   4.9858585e-02  -3.4937793e-01  -2.9554760e-01  -5.3467281e-02   1.7100601e-03  -2.4298631e-01  -2.9615510e-01   1.7789785e-01  -1.0212316e-01   3.7318304e-02  -3.4585730e-01  -3.8336450e-02  -1.9734563e-01  -3.2456367e-03   2.2029956e-03
   7.6839693e-02   8.0513780e-02   4.9085269e-01   1.0000000e+00   3.6413325e-01   4.6970822e-01   4.7884130e-01   7.3219233e-01   1.7025350e-01   2.8121576e-01  -6.4355413e-04   2.1151499e-01   3.4461789e-02   3.5386213e-01   2.2071431e-01   3.2836432e-01  -4.3316755e-01  -4.1353282e-01   1.5094976e-01   8.4378655e-02   6.9380904e-02   1.6898696e-01   5.6602914e-01   7.9255310e-01   3.6719877e-01   4.7916128e-01   3.9091082e-01   4.5406128e-01  -2.6081120e-01  -2.2663256e-01   4.8799662e-01   6.4169718e-01   1.0854718e-01   3.1333403e-01   5.2895693e-01   6.0680595e-01  -2.1691324e-01  -3.4696142e-01   2.1593102e-01   1.5957336e-01   2.3337285e-02  -7.5592442e-02   1.5388583e-01   2.6792814e-02   3.1324009e-01   1.5828004e-01   1.4235435e-01  -1.5568978e-01  -2.6096096e-02  -1.3293746e-02   8.4326773e-02  -6.6413352e-02  -1.3210915e-01  -1.7674404e-01   1.3910384e-01   8.1601278e-02  -1.6139100e-01  -2.3544104e-01   1.2954849e-01   1.7089874e-02   2.9124767e-01   2.7098953e-01  -1.1030835e-02  -1.4757034e-01   5.5662511e-01   7.4668502e-01   5.1808665e-01   5.0117538e-01  -3.8883170e-01  -2.9461842e-01   9.6848432e-02  -1.6006846e-01   1.7432966e-01   5.1720070e-02   1.9974163e-01   1.2548098e-01  -1.2128653e-01   1.4887497e-03  -1.8372429e-01  -3.1452488e-01  -3.9340573e-01  -3.8088855e-01  -2.0521312e-01  -2.3558661e-01   2.0556103e-01   5.6432197e-01   2.2101523e-01   3.4063611e-01   3.1666587e-01   3.6905088e-01  -1.6456582e-02  -2.0749585e-01   2.0780440e-01  -3.3034908e-02   1.8661664e-01  -3.8401648e-03   1.2422938e-01   1.2949394e-01  -2.2334452e-01  -2.5904794e-01  -1.2753075e-01  -9.6624141e-02  -2.1107321e-01  -2.4400803e-01  -1.6509694e-01  -1.4029996e-01   1.6795425e-02  -6.1867855e-02   9.3670455e-02  -6.1459392e-02  -2.0942945e-02  -3.7811140e-01  -1.7496398e-01  -2.1103739e-01  -1.0656107e-01  -1.1089629e-01
   4.3825601e-01   2.6319438e-01   6.4608010e-01   3.6413325e-01   1.0000000e+00   5.9804426e-01   6.6082631e-01   3.7705422e-01   6.9307861e-01   4.9660398e-01   3.5166137e-01  -2.4969139e-02   4.4598601e-01   1.4058359e-01   5.0676746e-01   1.5971191e-01  -2.5763204e-01  -1.4086937e-01   4.6111637e-01   5.5873060e-02   1.4568293e-01   1.8173602e-01   3.7759465e-01   1.8416939e-01   2.9926642e-01   2.5002379e-01   2.9291140e-01   2.9806526e-01  -2.0651375e-01  -2.5438711e-01   7.0659480e-02   3.0808143e-02  -3.9797941e-02  -8.2594649e-03   4.5053770e-01   2.4411560e-01  -2.1302564e-01  -3.2498767e-01   1.2919639e-01   5.6829893e-02  -1.4962373e-01  -8.9345912e-02   2.5309797e-01   2.2287357e-01   3.5812221e-01   2.2809800e-01   2.3145608e-01   1.3900964e-01   1.9226035e-01   1.7562356e-01   2.4987640e-01   2.6694322e-01  -5.4247321e-02   1.6888088e-01   2.3981427e-01   2.7672155e-01  -2.2514102e-02   7.6251263e-02   3.1320200e-01   7.7389751e-03   5.1139774e-01   1.8731319e-01   8.2879428e-02  -1.7742179e-01   5.7059440e-01   5.0471110e-01   3.9630684e-01   2.0582779e-01  -6.1244393e-02   3.0511766e-02  -2.5661746e-03  -2.2570392e-01   7.0402916e-02  -7.8423610e-02   2.2804406e-01   1.7559561e-01  -5.5634543e-02  -8.9870409e-02  -1.4670297e-01   1.3694739e-02  -2.5647799e-01  -1.8817463e-01  -2.2053003e-01  -3.0983668e-01   4.6309482e-01   3.3666609e-01   1.7492459e-01   5.7138414e-02   4.3779260e-01   3.0736331e-01   2.3413050e-01   3.5350911e-01   2.3954520e-01   5.0215518e-01   1.0943040e-01  -4.4418694e-02   1.7491060e-01   1.3423559e-01   1.8096290e-01   2.7314268e-01  -8.6655709e-02   2.8799691e-01  -5.5255830e-02   1.5928369e-02   3.1528873e-02   4.0144740e-02  -3.8737271e-02  -1.2279721e-01   5.0378604e-02  -1.3934788e-01   4.9535923e-02  -7.0206344e-02   1.2837725e-01  -5.0161899e-02   7.0822231e-02   2.6281178e-02
   3.1247978e-01   1.4772547e-01   4.2187038e-01   4.6970822e-01   5.9804426e-01   1.0000000e+00   3.9512145e-01   5.5035988e-01   4.4334860e-01   7.4440108e-01   1.0802124e-01   2.3132684e-03   2.2879170e-01   2.0757121e-01   2.9101895e-01   2.7477772e-01  -2.8929912e-01  -1.4182282e-01   1.0651448e-01  -1.7203823e-01   3.4175450e-01   3.3710268e-01   3.2026656e-01   3.6785362e-01   3.9999954e-01   5.0818397e-01   4.4582039e-01   5.8517704e-01  -3.8697539e-01  -3.5195314e-01   1.5465312e-02   8.8967865e-02  -2.9710458e-01  -1.6048636e-01   4.3974315e-01   2.9997260e-01  -2.2721954e-01  -3.0861143e-01   1.3333355e-01   6.0661726e-02  -1.5671252e-01  -1.0133405e-01   3.6915748e-01   2.7101797e-01   3.4286114e-01   2.5030505e-01   3.2646234e-01   2.5683820e-01   2.0554668e-01   1.3290983e-01   3.0118001e-01   2.5587048e-01   1.8946927e-01   2.3971176e-01   2.9781842e-01   2.4090120e-01  -3.7623617e-02   6.0333376e-03   1.7136963e-01  -2.3054569e-02   3.3185596e-01   2.2551044e-01  -2.2039369e-01  -3.2427419e-01   4.5991351e-01   5.3468699e-01   2.5044530e-01   1.5279141e-01  -1.4791313e-01   1.1792000e-01   2.0072944e-02  -1.7014354e-01  -6.2693476e-03  -1.7627477e-01   1.6679292e-01   4.3088489e-02  -2.2851224e-01  -1.9277549e-01  -1.1051365e-01  -1.0203802e-01  -2.3356559e-01  -1.9160430e-01  -3.2130432e-01  -3.4454840e-01   3.9880282e-01   3.5633770e-01   6.6836671e-02   8.7567131e-02   3.7524899e-01   3.2218101e-01   4.2886866e-01   3.1420121e-01   4.9763043e-01   4.6931465e-01   1.7055186e-01   1.7353515e-01   1.6399948e-01   1.9325568e-01   3.0348355e-01   2.4235286e-01  -9.5123046e-03   1.7692753e-01   4.7140988e-02   2.4520005e-02   7.5607766e-02   1.0977290e-01   5.3508038e-02  -2.0043157e-01   1.3667230e-01  -9.8901200e-02   7.1185207e-02   8.9162902e-02   2.2950165e-01   1.7589288e-02   1.4953187e-01   1.2011814e-01
   6.8168060e-01   4.1156902e-01   8.8754758e-01   4.7884130e-01   6.6082631e-01   3.9512145e-01   1.0000000e+00   5.0948343e-01   5.3490860e-01   4.3465699e-01   5.5703561e-01   7.4458463e-02   6.0959859e-01   1.9763096e-01   5.2774473e-01   1.8571802e-01  -2.3105572e-01  -1.1467789e-01   6.7354486e-01   2.6828570e-01   2.5388327e-02   2.3672173e-03   5.7920220e-01   2.6008116e-01   4.5806174e-01   3.8842511e-01   3.7491729e-01   2.8433519e-01  -1.3309184e-01  -1.8983894e-01   3.3498863e-01   2.2716367e-01   4.0703553e-01   3.6169221e-01   5.7273924e-01   3.7270249e-01  -4.6460196e-01  -5.6815419e-01   5.1698173e-02   2.8821766e-02  -2.1705950e-01  -1.3413697e-01   2.6574759e-01   2.1346885e-01   4.7364723e-01   1.9565974e-01   8.0484466e-02  -9.4132496e-02   1.6400948e-01   7.6732674e-02   3.1836379e-01   2.4226735e-01  -1.8478881e-01   1.0109858e-01   1.6641083e-01   1.3949616e-01   1.1900397e-01   1.7468424e-01   3.9091218e-01  -7.5812438e-02   6.8373089e-01   1.8247844e-01   1.9742685e-01  -1.1311477e-01   7.4999169e-01   5.7487577e-01   5.7533067e-01   3.4317328e-01  -1.2776563e-01  -1.6691401e-01   3.8949242e-02  -3.4570424e-01   2.1601861e-01  -2.0439453e-02   3.7906611e-01   2.5526192e-01  -6.6146127e-02  -1.3375990e-01   1.6224095e-02   8.4359466e-02  -2.2262414e-01  -1.6345217e-01  -3.1251186e-01  -3.6261168e-01   4.1070824e-01   2.6923547e-01   1.3031981e-01  -6.8513157e-02   3.0281618e-01   1.1606676e-01  -1.4813501e-01   1.1795050e-01  -4.7346877e-02   3.0073575e-01   9.8020780e-02  -1.7859800e-01   7.7763804e-02   2.8402295e-02  -1.5609446e-01   1.0611106e-01  -3.7189644e-01   5.8721699e-03  -2.3897339e-01  -2.1610559e-01  -2.8794329e-02   1.7485687e-02  -1.5474726e-01  -1.1944539e-01   7.5363099e-02  -2.1846885e-01  -7.1940964e-02  -3.6233719e-01  -7.7554675e-02  -1.3260739e-01   2.6809968e-02  -3.9087624e-03
   1.8597928e-01   1.5985924e-01   2.9877184e-01   7.3219233e-01   3.7705422e-01   5.5035988e-01   5.0948343e-01   1.0000000e+00   4.3559593e-01   6.3417444e-01   1.5905831e-01   3.9746182e-01   2.3032073e-01   5.7451991e-01   1.1692668e-01   2.5736824e-01  -3.2809607e-01  -1.9435201e-01   1.0797019e-01   5.6271299e-02  -5.7609534e-02   7.6012746e-02   1.9419740e-01   3.6504041e-01   1.1506740e-01   2.3629482e-01   6.0175366e-02   1.2538894e-01  -2.6572584e-01  -1.7299718e-01   1.8285503e-01   2.6351961e-01   1.4910804e-01   3.1924537e-01   2.6143312e-01   3.4644863e-01  -2.4551788e-01  -3.6756591e-01   7.3684129e-02   4.0848335e-02  -2.2333287e-01  -1.7295842e-01   2.4735016e-01   1.4604379e-01   2.9701350e-01   2.5357959e-01   1.7783152e-01   4.5622654e-02   1.9752603e-01   1.8034089e-01   2.6930651e-01   7.9615758e-02   8.0698755e-02  -1.1514649e-01   1.6488961e-01   1.5298083e-01  -1.7219935e-02  -1.1162888e-01   3.8961770e-01   2.5821200e-01   5.4127727e-01   6.3834492e-01   4.4001450e-02   9.8282141e-02   3.3570505e-01   7.0850437e-01   4.2261735e-01   4.7574275e-01  -2.4926525e-01  -1.5327099e-01   1.4881124e-01  -6.0630705e-02   1.2260755e-01   6.1189108e-02   1.9254610e-01   7.5344119e-02  -7.8571357e-02   5.5966337e-02  -1.3838303e-01  -1.7197558e-01  -2.8136407e-01  -2.2191586e-01  -1.7612167e-01  -1.7095379e-01   1.8413813e-01   4.0278751e-01  -4.0691019e-03   1.3394192e-01   1.7187062e-01   3.5135953e-01   1.2195564e-01  -3.3346846e-02   2.7872654e-01   3.7912679e-02   3.3226002e-02  -1.3875724e-01   8.4371786e-03   3.5635515e-02  -3.9879309e-04  -3.1903970e-02  -3.2824791e-02  -7.3332226e-02  -1.2663956e-01  -2.1424106e-01  -2.1743268e-01  -1.9245663e-01   8.6883196e-03  -2.3903984e-02  -5.3495990e-02  -1.6819042e-01  -1.9183064e-02  -2.3466187e-01  -1.8032098e-01  -2.1441739e-01  -1.4926531e-01  -1.6912717e-01
   2.8498489e-01   1.1681385e-01   4.0042026e-01   1.7025350e-01   6.9307861e-01   4.4334860e-01   5.3490860e-01   4.3559593e-01   1.0000000e+00   6.0154909e-01   3.5357504e-01  -3.7745819e-02   5.2434395e-01   1.1623059e-01   5.0347915e-01   2.3959907e-01  -1.1223574e-01  -4.5433248e-02   1.9945679e-01  -1.1791560e-01  -1.1606482e-01  -5.6512817e-02   1.1765926e-01  -4.4151727e-02   4.4857514e-02   2.8086306e-02  -5.8090483e-02  -6.8199681e-02  -1.1564816e-01  -1.2122902e-01  -5.9940077e-02  -1.5777186e-01   1.8748574e-02   3.2849236e-02   1.6039277e-01   2.4934156e-02  -2.4393653e-01  -3.1972371e-01  -1.6172099e-01  -1.5465552e-01  -3.4868844e-01  -1.9440101e-01   1.7912577e-01   2.4496312e-01   2.3573741e-01   1.8220296e-01   1.3055002e-01   2.0766289e-01   2.5527374e-01   2.1557841e-01   2.7883068e-01   2.4435968e-01   1.0159361e-01   2.1764889e-01   1.2671253e-01   2.1521557e-01  -1.1825370e-02   4.3224380e-02   3.9859979e-01   1.3064467e-01   5.9226046e-01   4.1284426e-01   1.1268475e-01   3.5938062e-02   3.3086545e-01   3.9421423e-01   2.2116129e-01   3.8685702e-02   8.1230256e-02   1.0247185e-01   1.1711479e-01  -2.1928212e-02  -2.0838331e-02  -8.2056038e-02   1.2352539e-01   4.0333682e-02  -1.5939589e-02  -4.3287310e-02  -9.9736380e-02   9.6971179e-03  -1.7361761e-01  -5.8267463e-02  -1.3282508e-01  -1.6069747e-01   3.4186237e-01   1.4825425e-01  -4.1882442e-02  -1.2959757e-01   1.9914974e-01   1.9787854e-01   2.7891726e-01   3.9306018e-01   2.5719801e-01   5.0358649e-01   8.5298297e-03  -9.0593296e-02   2.3796369e-02   1.0030666e-02   2.1723971e-01   3.1999458e-01   9.2671531e-02   2.5256131e-01   7.4786043e-02   3.6467695e-02   6.0666162e-03   1.5584754e-02  -1.0235998e-02  -1.1804265e-01  -1.0755377e-02  -1.3923278e-01   1.0111194e-03   1.4732208e-02   7.7960991e-02  -3.7730879e-02   2.9821730e-02   1.2985006e-02
   4.0769323e-01   2.0926096e-01   3.2227451e-01   2.8121576e-01   4.9660398e-01   7.4440108e-01   4.3465699e-01   6.3417444e-01   6.0154909e-01   1.0000000e+00   2.9535750e-01   1.8753668e-01   4.2293577e-01   3.9741030e-01   3.1785059e-01   4.2646628e-01  -2.3004326e-01  -6.3028078e-02   1.7857999e-01  -1.2084135e-01  -5.9511131e-02   7.7051585e-03   1.5322623e-01   1.1708045e-01   1.7110211e-01   2.6361214e-01   1.0062468e-01   1.2751228e-01  -3.3573398e-01  -2.4941265e-01  -1.6931363e-01  -1.5911560e-01  -1.2555410e-01  -4.2131226e-02   2.3475945e-01   1.0562498e-01  -3.3568071e-01  -4.1718805e-01  -3.0643367e-02  -6.8947113e-02  -3.4799991e-01  -1.7602963e-01   2.5735315e-01   1.9971329e-01   1.9483616e-01   1.2800489e-01   2.2015116e-01   2.3959700e-01   1.9876996e-01   1.8928652e-01   3.4978567e-01   3.7536837e-01   2.0484347e-01   1.7800180e-01   2.6829311e-01   2.6531560e-01  -8.7441549e-03   1.2554046e-03   3.7569107e-01   1.8021112e-01   5.6139552e-01   5.5110266e-01  -6.3738861e-02  -3.7033641e-02   3.4212890e-01   5.1853566e-01   1.7384416e-01   1.0361660e-01  -5.8325932e-02   1.6391194e-01  -1.3210470e-02  -1.7182003e-01   4.3927094e-02  -4.9533324e-02   2.1815957e-01   5.1621790e-02  -1.5021086e-01  -1.1559416e-01  -7.4761149e-02  -1.4551117e-02  -2.0133627e-01  -9.6943183e-02  -3.3078880e-01  -2.6851580e-01   3.6952339e-01   1.9370890e-01  -2.0014011e-02  -3.7629257e-02   3.4042934e-01   3.3505657e-01   3.8038807e-01   3.6420524e-01   4.1418815e-01   4.2601365e-01   8.0943741e-02  -1.1251578e-02   6.2848753e-02   1.0167582e-01   2.7471106e-01   3.3208993e-01  -2.6645454e-02   1.0884266e-01  -5.1750181e-02  -1.0777058e-01  -7.3255790e-02  -5.8536097e-02  -3.3153762e-02  -1.4218814e-01   2.5193112e-02  -1.2974986e-01   6.2272027e-02   3.2763109e-02   3.4922969e-02  -1.4744343e-01  -7.4903178e-03  -1.5289361e-02
   7.1721722e-01   5.3165420e-01   5.0093114e-01  -6.4355413e-04   3.5166137e-01   1.0802124e-01   5.5703561e-01   1.5905831e-01   3.5357504e-01   2.9535750e-01   1.0000000e+00   3.7153360e-01   8.5726501e-01   4.1431700e-01   5.9501480e-01   2.7407480e-01   1.1935061e-01   1.5525382e-01   6.7901908e-01   2.9015959e-01   8.8646042e-02  -4.8036298e-02   3.1288089e-01  -1.0050844e-02   1.5107258e-01   8.6115094e-02   1.3742281e-01   5.3530212e-02   8.4850397e-02  -5.7794051e-02   1.1713851e-01  -4.1933007e-02   3.4948081e-01   2.2533043e-01   2.3768479e-01   1.1857449e-02  -3.9960793e-01  -4.3436190e-01  -1.3275330e-01  -2.3740281e-01  -1.2830654e-01  -2.6806115e-01   7.5765983e-02   1.2089772e-01   1.9836310e-01   6.4482452e-02   5.2613862e-02  -2.1395985e-02   1.7252943e-01   6.5567483e-02   2.0083337e-01   2.8902006e-01  -2.9990956e-01  -2.5737881e-03   2.6609566e-02  -9.8045919e-03   1.8637619e-01   1.7326645e-01   3.4553299e-01   9.1554811e-03   6.3024514e-01   2.8006457e-01   5.6476207e-01   3.1903284e-01   4.0112981e-01   2.6612634e-01   2.4118972e-01   8.7521857e-02  -1.2183766e-01  -4.9986447e-02   1.0520164e-01  -1.3950159e-01   3.1633914e-01   1.9664518e-01   4.5224097e-01   3.1074329e-01   1.6067585e-01   1.0063316e-02   5.9227930e-02   1.8543282e-01   8.3650980e-02   1.4096969e-01  -9.2950078e-02  -1.9330464e-01   5.7645867e-01   1.1296922e-01   1.2482110e-01  -4.2816858e-02   1.7316423e-01  -3.0252202e-02  -1.7583881e-01   7.4031136e-02  -1.9793621e-01   1.7662810e-01   9.1888167e-02  -1.9622088e-01   1.9247681e-01   1.3498986e-01  -2.5625788e-02   1.6837334e-01  -3.3147942e-01  -8.5433926e-02  -3.4113187e-01  -2.9165153e-01  -2.6406795e-01  -1.9513890e-01  -3.1390410e-01  -2.5015575e-01   7.8811335e-02   4.0218890e-02   1.9054224e-01  -8.5881660e-02  -7.3462883e-02  -2.5770109e-01  -1.9104120e-01  -2.0599471e-01
   8.5765106e-02   3.7915296e-01  -1.1136486e-01   2.1151499e-01  -2.4969139e-02   2.3132684e-03   7.4458463e-02   3.9746182e-01  -3.7745819e-02   1.8753668e-01   3.7153360e-01   1.0000000e+00   3.5475532e-01   7.9372008e-01   1.5988622e-01   3.4431618e-01   2.7371174e-01   2.3655618e-01   2.1167332e-01   4.8829025e-01   1.3261463e-02   5.5055526e-02   3.6488315e-02   7.9240645e-02  -2.0344760e-01  -1.4139228e-01  -1.9906070e-01  -2.0754714e-01   3.5820003e-01   3.7043458e-01   1.0074826e-01   1.0210973e-01   3.6823005e-01   4.0780800e-01  -2.1212581e-01  -2.1253332e-01  -1.4680089e-01  -9.3482074e-02  -1.6932717e-01  -1.2926031e-01   1.2988428e-01   2.0786158e-01  -1.4355840e-01  -1.1899328e-01  -1.3353232e-01  -7.9130458e-03  -1.8077474e-01  -3.3034756e-01   2.2330157e-03   7.0963562e-02  -6.1156176e-02  -8.4146840e-02  -2.0598693e-01  -3.3081820e-01  -1.6982931e-01  -2.6883327e-01   1.6030147e-01  -5.2700459e-02   1.2092082e-01   1.0773280e-01   2.9863077e-01   3.4700928e-01   5.6390919e-01   5.1117298e-01  -1.1113568e-01   6.5685349e-02  -1.0284169e-01   2.8917048e-02  -1.4193634e-01  -1.1886900e-01   7.2942462e-02   4.0227560e-02   4.2701030e-01   4.2844772e-01   3.4895723e-01   3.0270089e-01   7.5256459e-02   1.0935812e-01   3.0396259e-01   1.9227826e-01   3.7418026e-01   4.2378552e-01   3.1068390e-01   3.1235896e-01   2.3427077e-01   3.3292602e-01   1.4814539e-01   1.8008461e-01  -9.9205721e-02   4.1967384e-02  -1.2553743e-01  -2.5139325e-01  -6.8871528e-02  -3.6038220e-01  -1.7410167e-01  -1.5526064e-01  -1.4850403e-01  -9.5893582e-02  -1.1393986e-01  -2.6177873e-01  -4.7314626e-02  -3.0065929e-01  -1.3759231e-01  -1.2970320e-01  -1.2032599e-01  -6.1549123e-02  -1.3463775e-01   1.3975535e-01  -3.3309413e-02  -6.3439835e-02  -1.3533945e-01  -1.8883758e-01  -2.2197755e-01  -9.6276367e-02  -7.3341864e-02  -7.4207779e-02
   6.3334349e-01   4.0746256e-01   4.9219610e-01   3.4461789e-02   4.4598601e-01   2.2879170e-01   6.0959859e-01   2.3032073e-01   5.2434395e-01   4.2293577e-01   8.5726501e-01   3.5475532e-01   1.0000000e+00   4.9153778e-01   7.1972133e-01   4.4174124e-01   5.1943394e-02   3.4125279e-03   5.5887813e-01   2.2281289e-01   1.6116491e-02  -6.6077155e-02   3.0596456e-01  -7.0299943e-03   1.1867778e-01   7.8409126e-02   1.2681608e-01   3.6186881e-02   8.6795515e-02  -4.5073380e-02   3.1167468e-02  -1.0066573e-01   2.9624250e-01   1.6791843e-01   1.9820498e-01  -2.0995530e-02  -4.0213025e-01  -4.2195363e-01  -1.8083935e-01  -2.3128257e-01  -1.6539600e-01  -1.4652507e-01  -3.4514795e-03   7.2261471e-02   1.4810788e-01  -7.9626087e-03  -1.3200983e-01  -1.0887712e-01   9.0863178e-02  -7.1952320e-03   1.6397725e-01   2.8567625e-01  -2.2230154e-01   7.0827844e-02   4.0135262e-02  -2.3384395e-02   1.0339122e-01   7.5656450e-02   3.9414999e-01   6.4985417e-02   6.7020957e-01   3.3206426e-01   5.5963136e-01   2.6518610e-01   4.0184749e-01   2.7007999e-01   2.0151591e-01   3.2450473e-02  -2.3306284e-02   9.5211439e-03   4.4042484e-02  -1.7084208e-01   1.9306205e-01   5.9456443e-02   3.1851739e-01   2.0424304e-01   8.7152461e-02  -7.1805763e-02   6.7800077e-02   1.4467291e-01   7.8843094e-02   1.4540158e-01  -2.7782061e-02  -1.0747007e-01   6.1849616e-01   1.8030624e-01   1.8769752e-01  -3.0714444e-02   2.4104241e-01   1.0146130e-01  -4.2547934e-02   2.3350473e-01  -7.8871929e-02   2.4433571e-01   8.6880420e-03  -1.1408983e-01   4.8458287e-02   2.9118048e-02   3.5674491e-02   2.2358729e-01  -3.0477533e-01  -3.0177566e-02  -2.3970078e-01  -1.8822070e-01  -9.9016730e-02  -2.6107756e-02  -2.2638224e-01  -5.6117342e-02   1.1516618e-01  -9.2433886e-02  -3.5617788e-02  -9.4780733e-02  -4.5502700e-02  -1.6100355e-01  -3.9988377e-02  -4.3481341e-02
   2.1361685e-01   3.5000246e-01   4.9948449e-02   3.5386213e-01   1.4058359e-01   2.0757121e-01   1.9763096e-01   5.7451991e-01   1.1623059e-01   3.9741030e-01   4.1431700e-01   7.9372008e-01   4.9153778e-01   1.0000000e+00   2.0928874e-01   4.6258075e-01   3.8491877e-03  -3.8857630e-02   1.8790632e-01   2.5141204e-01  -3.0159551e-02   6.8298407e-02   1.5110651e-01   2.6166421e-01  -6.6735727e-02   3.0642503e-02  -2.2596821e-02  -4.4529772e-02   3.5812502e-02   5.6016193e-02   6.3972866e-02   9.7543561e-02   1.8252410e-01   2.7109368e-01  -2.1635261e-02   8.6730579e-03  -1.1381918e-01  -1.1821471e-01  -3.6977193e-02  -3.1405716e-02   6.1097895e-02   7.1596435e-02  -7.0314760e-02  -1.2535137e-01  -6.3889718e-02  -3.6290596e-02  -1.4689354e-01  -2.4862065e-01  -1.5351574e-02  -1.4272289e-02  -2.5717536e-02  -1.5250700e-02  -1.3072113e-01  -2.7378361e-01  -6.1890372e-02  -1.3539481e-01   2.8353313e-02  -1.0980289e-01   2.1689451e-01   2.5445522e-01   4.0265616e-01   6.0930784e-01   4.7770391e-01   4.8763607e-01   3.8959449e-02   3.3010345e-01   1.9801279e-02   1.4648648e-01  -2.2048165e-01  -1.6517478e-01   1.6353155e-01   5.9669030e-02   3.1064791e-01   2.7089079e-01   2.9781030e-01   1.8900160e-01   1.0652278e-01   1.8077900e-01   9.3367895e-02  -7.1538996e-03   1.3598935e-01   1.4892105e-01   1.1751733e-01   1.2678535e-01   3.7952380e-01   3.7710731e-01   1.8692530e-01   2.2644653e-01   1.5950194e-01   3.1844906e-01   1.7056343e-02  -1.1688904e-01   1.2015827e-01  -1.5993762e-01  -1.1164820e-01  -1.8176091e-01  -1.3019030e-01  -6.9083881e-02  -1.1199060e-01  -1.6969424e-01  -9.6200322e-02  -1.9379177e-01  -2.4108056e-01  -2.8891058e-01  -2.7732720e-01  -2.3063586e-01  -1.8787205e-01   7.3056784e-02  -7.1071770e-02  -1.5264210e-01  -1.2960112e-01  -2.4412283e-01  -3.3649165e-01  -3.2761655e-01  -2.6672151e-01  -2.7307644e-01
   4.4794259e-01   3.5119938e-01   5.4015464e-01   2.2071431e-01   5.0676746e-01   2.9101895e-01   5.2774473e-01   1.1692668e-01   5.0347915e-01   3.1785059e-01   5.9501480e-01   1.5988622e-01   7.1972133e-01   2.0928874e-01   1.0000000e+00   6.6968253e-01  -3.2045075e-02  -1.2504967e-01   4.8511375e-01   1.8571600e-01   1.7767710e-01   1.3759924e-01   5.2529859e-01   2.4767065e-01   3.1099779e-01   2.5076190e-01   3.6454732e-01   2.7960750e-01   1.5123576e-01   1.5564793e-02   2.5097534e-01   1.5733931e-01   1.8476386e-01   1.1439464e-01   3.1616471e-01   1.1071922e-01  -2.9882483e-01  -3.4426655e-01  -1.1634289e-01  -8.8462917e-02  -8.1613430e-02   5.2893741e-03   1.1390214e-01   1.8650024e-01   1.9615194e-01   8.0356493e-02   1.3223857e-02  -1.1929003e-01   9.1293601e-02   6.4355641e-02   1.8284850e-01   3.4991940e-01  -4.7112845e-02   2.0046397e-01   1.2447748e-01   7.7635537e-02  -6.3275130e-02   5.4744509e-04   1.9703123e-01  -1.0451543e-01   4.6579334e-01   1.5582489e-01   3.3285737e-01   5.7235140e-02   5.3414305e-01   3.1013228e-01   1.7472593e-01  -2.0065018e-02  -5.9239059e-02   3.9787575e-03   8.4036728e-02  -1.7215523e-01   2.2979873e-01   7.9199461e-02   3.0313809e-01   2.5613548e-01   4.1008663e-02  -1.2404602e-01   1.1442706e-01   1.1597596e-01   6.2688764e-02   1.3391019e-01   7.3835841e-02  -6.2975831e-03   6.9090780e-01   3.8740485e-01   2.7534196e-01   1.0896156e-01   4.0134410e-01   2.8516959e-01   3.3291545e-02   2.2813794e-01  -5.8262675e-02   3.2027067e-01   1.2105767e-02   4.4350269e-02   7.7306117e-02   8.7216188e-02   4.2994188e-02   1.6695121e-01  -1.2660041e-01   8.7092730e-02  -4.6265560e-02   2.7862786e-02   1.7024941e-01   1.9944686e-01  -8.9863817e-02  -5.5803260e-02   1.7346593e-01  -1.2991801e-01  -7.2304687e-02  -1.5237975e-01   7.8296374e-02   4.9741775e-02   1.9790755e-01   2.1363161e-01
   1.4667250e-01   2.1518479e-01   1.7966757e-01   3.2836432e-01   1.5971191e-01   2.7477772e-01   1.8571802e-01   2.5736824e-01   2.3959907e-01   4.2646628e-01   2.7407480e-01   3.4431618e-01   4.4174124e-01   4.6258075e-01   6.6968253e-01   1.0000000e+00  -7.8257684e-02  -2.3112750e-01   1.3354361e-01   1.4959871e-01   1.6642552e-03   4.3805136e-02   3.9044758e-01   4.2845122e-01   1.7241513e-01   2.3762093e-01   2.5850165e-01   1.7653825e-01   7.5908686e-02   7.9246480e-02   1.7463631e-01   2.1881055e-01   4.5045370e-02   1.2445323e-01   1.6452124e-01   1.0889715e-01  -1.1811232e-01  -1.4673950e-01  -4.7800975e-02   6.8590394e-02   9.2116323e-02   1.9800970e-01   5.9042085e-03   2.0538287e-02  -2.1638403e-02  -3.4862970e-03  -9.8861571e-02  -2.5001526e-01  -4.0413456e-02   3.4977210e-02   8.0329075e-02   1.8566517e-01   1.1996438e-01   6.3489825e-02   9.5409691e-02   7.2146481e-02  -1.7898575e-01  -1.8779680e-01   4.1322377e-02   6.9720222e-02   2.4999886e-01   3.3534102e-01   2.2159586e-01   1.5461743e-01   3.1018778e-01   2.9854595e-01  -4.8129855e-02  -3.7655226e-02  -1.1046129e-01  -7.7116120e-02   4.8538122e-02  -8.7432040e-02   2.4191476e-01   1.3539692e-01   2.0138771e-01   1.2200787e-01   4.8130576e-02  -1.6102055e-02   1.6290684e-01   1.0718462e-02   9.9594806e-02   1.3235616e-01   1.3574204e-01   1.8523114e-01   5.5109161e-01   4.4921474e-01   3.0988886e-01   2.4589460e-01   4.1557086e-01   4.4255214e-01   3.0491649e-02   5.9041942e-02   4.7883456e-02   7.3870111e-02  -8.6083171e-02   1.0113145e-01  -1.1967984e-01   2.5413893e-03  -1.0796957e-01  -4.1328261e-02  -7.8562676e-02  -6.9023705e-02  -8.7067642e-02  -5.0509256e-02   8.3111593e-02   1.2327812e-01  -1.6426088e-01   5.2472526e-02   5.7395950e-02  -1.5772321e-01  -2.2753546e-01  -2.7710457e-01  -9.4960293e-02  -6.1672849e-02   6.9703559e-02   1.1168337e-01
   3.2997731e-02   3.3987727e-01  -2.6336856e-01  -4.3316755e-01  -2.5763204e-01  -2.8929912e-01  -2.3105572e-01  -3.2809607e-01  -1.1223574e-01  -2.3004326e-01   1.1935061e-01   2.7371174e-01   5.1943394e-02   3.8491877e-03  -3.2045075e-02  -7.8257684e-02   1.0000000e+00   7.8775054e-01  -1.0915300e-02   3.5873066e-01   2.8166946e-01   2.9006267e-01  -1.0118978e-01  -3.4333261e-01  -1.2845248e-02  -1.4486162e-01  -1.7632574e-01  -2.5731722e-01   8.0370580e-01   7.9977594e-01   1.4911574e-01  -1.0804833e-02   3.6196309e-01   2.7427007e-01  -3.2231677e-01  -4.2455083e-01   9.9738380e-02   1.7419799e-01  -2.2302885e-01  -1.2043414e-01   2.3366445e-01   3.3147794e-01   1.0516471e-01   1.0830097e-01  -9.1166748e-02   9.1923085e-02   4.1373749e-02  -6.0722411e-02   3.0050400e-01   1.0405009e-01   1.0899925e-01  -1.5469351e-01  -6.1755590e-02  -3.2198199e-02  -2.8124016e-01  -2.7482849e-01   5.3405105e-01   5.1958104e-01  -1.1333834e-01  -1.7120934e-01  -9.7582875e-02  -1.7245760e-01   3.3871422e-01   4.6447575e-01  -3.9863493e-01  -5.3218065e-01  -4.4883875e-01  -4.6975372e-01   2.8949836e-01  -1.8776642e-02   1.6545163e-01   2.0070203e-01   5.3178519e-01   4.3969606e-01   3.1055370e-01   2.9376889e-01   1.0002143e-01   3.9617542e-02   7.3281558e-01   7.3850310e-01   8.2695249e-01   8.3951042e-01   5.8212429e-01   5.1082526e-01  -1.7074518e-01  -1.9094000e-01  -2.1198841e-01  -2.6708055e-01  -4.7094623e-01  -4.1365430e-01  -3.0516503e-01  -2.8185948e-01  -3.4921947e-01  -2.7271363e-01  -7.0128469e-02   1.5805729e-01   2.2632646e-02   6.2394002e-02  -3.9767092e-02  -1.6185090e-01   1.7053576e-02  -2.0913601e-01   1.4939818e-01   2.2228014e-01   2.0124966e-01   2.3936141e-01   7.5508579e-02  -1.4403145e-01   1.0831427e-01   1.4309767e-01   7.1512510e-03   1.2637647e-01   6.5454937e-02   2.3395938e-01   2.1214694e-01   2.0031171e-01
   2.2299401e-01   4.7856312e-01  -2.0602550e-01  -4.1353282e-01  -1.4086937e-01  -1.4182282e-01  -1.1467789e-01  -1.9435201e-01  -4.5433248e-02  -6.3028078e-02   1.5525382e-01   2.3655618e-01   3.4125279e-03  -3.8857630e-02  -1.2504967e-01  -2.3112750e-01   7.8775054e-01   1.0000000e+00   1.4296848e-01   3.9428334e-01   2.8208418e-01   3.3169350e-01  -1.7728853e-01  -4.2329812e-01  -5.7983847e-02  -1.9623045e-01  -2.0043954e-01  -2.0951661e-01   5.2572628e-01   5.9187707e-01   8.8739165e-03  -1.8145466e-01   3.1090262e-01   2.1843001e-01  -3.3837255e-01  -4.4078340e-01   4.7593692e-02   1.3862520e-01  -2.1247985e-01  -1.3265472e-01  -2.9123293e-02   1.6316257e-01   2.5428291e-01   2.3082473e-01   2.6951334e-02   2.0386878e-01   1.6305080e-01   7.0866932e-02   4.3156393e-01   2.4274115e-01   2.6575037e-01  -8.3731771e-03   1.2211405e-01   9.1896884e-02  -1.7750400e-01  -1.2266592e-01   7.2740075e-01   7.0575454e-01   1.7820372e-02  -7.2767127e-02  -7.2729118e-02  -1.0518638e-01   2.1209292e-01   3.8706261e-01  -3.6444479e-01  -4.4510005e-01  -2.6424676e-01  -3.1550750e-01   4.1187929e-01   1.1740555e-01   2.3700346e-01   2.5992705e-01   3.1569897e-01   2.6284928e-01   2.1817793e-01   1.6366659e-01   1.6071754e-01   1.3138051e-01   6.2941356e-01   7.0852288e-01   6.8643718e-01   6.7941579e-01   4.0581202e-01   3.8421186e-01  -1.5479660e-01  -2.2870899e-01  -3.2033534e-01  -3.5466878e-01  -4.1683531e-01  -2.9155152e-01  -2.0118856e-01  -1.5698168e-01  -2.2224366e-01  -1.1588441e-01  -1.8406827e-01  -9.5350375e-02  -4.5172227e-02  -7.1925065e-02   6.9953336e-02  -5.4238601e-03   1.1056736e-01  -1.3246317e-01   2.0691839e-01   2.0357998e-01   1.3258061e-01   1.3625898e-01   1.2486970e-01  -1.3730283e-01  -1.3773025e-01  -6.0609086e-02   1.5502372e-02   9.7117552e-02   5.0685925e-02   1.6590319e-01   1.2409927e-01   5.6244873e-02
   7.1277650e-01   6.0292432e-01   6.4932788e-01   1.5094976e-01   4.6111637e-01   1.0651448e-01   6.7354486e-01   1.0797019e-01   1.9945679e-01   1.7857999e-01   6.7901908e-01   2.1167332e-01   5.5887813e-01   1.8790632e-01   4.8511375e-01   1.3354361e-01  -1.0915300e-02   1.4296848e-01   1.0000000e+00   6.5817098e-01   7.8881598e-02   6.0381126e-02   3.6889022e-01  -2.7442121e-02   2.2716399e-01   5.2669080e-02   1.7158219e-01   9.1486286e-02   1.3050247e-01   9.8596269e-03   1.8534309e-01   9.1371463e-03   4.9369555e-01   3.2890824e-01   2.9238544e-01   4.0881237e-02  -3.0139047e-01  -3.3528590e-01  -2.8792865e-02  -6.8642799e-02  -7.3056052e-02  -3.7988140e-02   1.7930740e-01   1.9291471e-01   2.8009600e-01   1.0215504e-01   4.9870223e-02  -8.8023788e-02   1.4914492e-01   2.3139116e-02   2.0199810e-01   2.7174106e-01  -2.5332841e-01   5.8565210e-02   8.7790874e-02   1.3439876e-02   2.1634560e-01   2.6517673e-01   2.5570709e-01  -5.7839829e-02   3.3929015e-01   2.3511512e-02   3.7512326e-01   4.1099607e-02   4.4553051e-01   1.6148009e-01   3.7504477e-01   1.9013588e-01   1.2197362e-01  -1.8379115e-03   1.1832447e-01  -1.8715892e-01   2.7055368e-01   1.2033754e-01   4.1770404e-01   3.4316284e-01   2.5925050e-01   6.1277752e-02   1.4902032e-01   2.3335692e-01   4.1669811e-02  -2.0248309e-02  -1.0128295e-01  -1.8038342e-01   3.5962604e-01   1.1421676e-02   2.1608762e-01  -1.4327397e-02   1.3902373e-01  -3.0510910e-02  -2.4275720e-01   2.8602557e-02  -2.5520440e-01   1.0288476e-01  -8.0744822e-02  -2.4309205e-01   2.8684163e-02  -4.0978865e-02  -1.5434715e-01   5.8025129e-02  -3.7080463e-01  -1.4702108e-01  -2.5649464e-01  -2.2952685e-01  -4.3049052e-02  -3.0064665e-03  -1.8613547e-01  -1.9881469e-01  -4.6565902e-02  -1.9623691e-01  -2.6713615e-02  -2.9192674e-01  -1.2882726e-01  -1.1632160e-01  -1.5200589e-02  -4.1174543e-02
   2.8524558e-01   5.7480564e-01   1.3698937e-01   8.4378655e-02   5.5873060e-02  -1.7203823e-01   2.6828570e-01   5.6271299e-02  -1.1791560e-01  -1.2084135e-01   2.9015959e-01   4.8829025e-01   2.2281289e-01   2.5141204e-01   1.8571600e-01   1.4959871e-01   3.5873066e-01   3.9428334e-01   6.5817098e-01   1.0000000e+00   1.0335028e-01   2.0783186e-01   1.2480832e-01  -1.2598098e-01  -3.3334489e-02  -1.8885518e-01  -7.6172860e-02  -1.4205247e-01   5.4969868e-01   5.3075127e-01   2.5215903e-01   1.0285515e-01   6.9046870e-01   5.2174550e-01  -1.3005637e-01  -2.1580925e-01  -1.0632330e-02  -1.4111150e-02  -1.8045783e-01  -5.6945593e-02   1.3808774e-01   2.9781318e-01   5.7955172e-02   7.4729645e-02   5.7856636e-02   1.0414611e-01  -1.7771764e-01  -3.3577747e-01   1.6540291e-01   5.5156908e-02   1.0144687e-01  -1.6875779e-02  -1.5957299e-01  -3.0015821e-02  -1.6133622e-01  -2.6870056e-01   3.6953840e-01   3.1945899e-01   5.8196133e-02   2.0176831e-02  -2.9502232e-03  -8.7459568e-02   4.6432658e-01   3.2240623e-01  -8.7177380e-03  -1.8681451e-01   5.8690931e-02   2.7153202e-02   3.5704165e-01  -3.6726644e-02   2.3854487e-01   8.9212078e-02   4.1540095e-01   3.2231845e-01   3.2528731e-01   3.7085549e-01   3.6080150e-01   1.6737343e-01   4.7263754e-01   4.2654443e-01   4.7640995e-01   3.8854799e-01   3.6720061e-01   3.7711408e-01   2.7188889e-02   3.1595154e-02   1.1365505e-01  -1.1658286e-02  -1.9490994e-01  -1.2018535e-01  -3.9592231e-01  -2.4558611e-01  -3.8805318e-01  -3.4513296e-01  -3.9199315e-01  -1.4380520e-01  -2.8389140e-01  -2.4740859e-01  -2.7833494e-01  -2.7070160e-01  -1.8282613e-01  -3.3344114e-01   2.3878086e-03   1.7943283e-02   1.6479996e-01   2.1616628e-01  -4.3944774e-03   1.1330285e-01  -1.7069582e-01  -2.6936779e-01  -2.8407120e-01  -3.4628629e-01  -2.4603065e-01   1.4492373e-01   1.6618016e-01   1.3036656e-01
   1.5312657e-01   2.5070263e-01   1.3625406e-01   6.9380904e-02   1.4568293e-01   3.4175450e-01   2.5388327e-02  -5.7609534e-02  -1.1606482e-01  -5.9511131e-02   8.8646042e-02   1.3261463e-02   1.6116491e-02  -3.0159551e-02   1.7767710e-01   1.6642552e-03   2.8166946e-01   2.8208418e-01   7.8881598e-02   1.0335028e-01   1.0000000e+00   7.8824241e-01   1.8776319e-01   1.3357649e-01   3.5559234e-01   3.2923811e-01   4.9833281e-01   5.6969898e-01   1.9589413e-01   4.5457003e-02   2.8882316e-01   2.2496071e-01  -5.2729559e-02  -1.2598469e-01   1.7976010e-01   7.7181363e-02  -6.6006837e-02   5.0130185e-02  -7.3165526e-02  -7.1112945e-02   5.5755073e-02   9.7816300e-03   2.9076044e-01   1.6962913e-01   2.8008977e-01   2.8158776e-01   2.4410033e-01   1.4866013e-01   3.5810426e-01   1.0849017e-01   2.2311191e-01   7.9686452e-02   1.2958094e-01   3.1702460e-01  -5.8641704e-02  -1.1541114e-01   2.5971734e-01   2.5253314e-01  -1.3899873e-01  -1.9602783e-01  -1.5115662e-01  -2.4176317e-01   3.2392526e-03  -5.7419871e-02   4.8439972e-02  -3.0686103e-02   9.3283539e-03  -6.8038306e-02   5.5695525e-02   1.2304161e-01   2.9770570e-01   2.1033947e-01   1.9385196e-01   4.4341663e-03   1.7908008e-01   1.6780386e-01  -8.3224307e-02  -1.8322847e-01   2.3535040e-01   1.6622383e-01   3.3506476e-01   2.1903549e-01   1.5858015e-01  -5.9987531e-02   1.8274397e-01   1.5626552e-01  -1.8185893e-01  -1.5889328e-01   2.9222038e-02  -8.0542092e-02   8.8056541e-02  -2.7068202e-02   2.3112403e-02   6.9914227e-02   1.1813402e-01   3.4261327e-01   2.2361373e-01   2.7876614e-01   2.0172343e-01   3.8770193e-02   2.1000742e-02  -2.0215680e-02   1.7612645e-01   2.3594506e-01   2.4674374e-01   2.9844918e-01   1.8990353e-01  -2.6413558e-01   2.4763957e-01   5.3361629e-02   1.2781615e-01   2.7905276e-01   4.1486182e-01   3.2002145e-01   3.0896725e-01   2.4830947e-01
   7.7772087e-02   2.7312081e-01   5.4476049e-02   1.6898696e-01   1.8173602e-01   3.3710268e-01   2.3672173e-03   7.6012746e-02  -5.6512817e-02   7.7051585e-03  -4.8036298e-02   5.5055526e-02  -6.6077155e-02   6.8298407e-02   1.3759924e-01   4.3805136e-02   2.9006267e-01   3.3169350e-01   6.0381126e-02   2.0783186e-01   7.8824241e-01   1.0000000e+00   1.9927272e-01   1.7028485e-01   3.7968054e-01   3.2287594e-01   3.5766973e-01   4.7157390e-01   2.5490777e-01   1.9583307e-01   3.2374270e-01   2.5500652e-01  -8.6154560e-03  -2.4640773e-02   1.0009928e-01   5.6904995e-02   1.1140499e-01   1.8704016e-01  -4.0404557e-02   6.6504477e-02   5.8805933e-02   2.0507381e-01   3.8203562e-01   1.8505759e-01   2.4458484e-01   3.0475067e-01   2.1096351e-01   1.2709250e-01   4.0944277e-01   1.3023557e-01   2.3246150e-01   3.1189565e-02   2.0865681e-01   3.2178828e-01  -7.1116970e-02  -6.7755390e-02   2.8580862e-01   3.0442555e-01  -1.3161169e-01  -6.7977829e-02  -2.1698132e-01  -1.1138573e-01  -1.1940997e-02   6.0300527e-02  -1.8814990e-02   8.0677842e-03  -1.5216258e-03  -7.0782290e-02   1.5912578e-01   3.6912125e-02   3.9367940e-01   3.5758733e-01   2.6876616e-01   9.2859335e-02   2.0621966e-01   2.0610411e-01   9.4041164e-02   5.9704279e-03   2.9343329e-01   1.9792010e-01   3.4141276e-01   2.1797470e-01   2.9446958e-01   1.9017411e-01   4.8673238e-02   1.5733402e-01  -8.5350165e-02  -1.8473240e-02  -3.7062517e-02   8.2921434e-02   1.4282458e-01  -1.9538918e-02   1.2056833e-01  -1.7148673e-02  -1.1105972e-01   2.6471450e-01   3.9052906e-02   1.0412838e-01   1.6327370e-01  -1.3615108e-02   1.4054354e-01  -1.4347914e-01   2.8164314e-01   2.6225990e-01   2.8226086e-01   3.0145660e-01   2.3970606e-01  -1.5734905e-01   1.6268085e-02  -1.6869704e-01  -7.2737262e-03   1.2996009e-01   2.1526869e-01   3.2361752e-01   3.0237981e-01   2.2472826e-01
   5.1134883e-01   4.3158291e-01   7.8184345e-01   5.6602914e-01   3.7759465e-01   3.2026656e-01   5.7920220e-01   1.9419740e-01   1.1765926e-01   1.5322623e-01   3.1288089e-01   3.6488315e-02   3.0596456e-01   1.5110651e-01   5.2529859e-01   3.9044758e-01  -1.0118978e-01  -1.7728853e-01   3.6889022e-01   1.2480832e-01   1.8776319e-01   1.9927272e-01   1.0000000e+00   7.7307096e-01   7.9678095e-01   7.8843097e-01   7.6605535e-01   6.6872796e-01  -6.7395575e-02  -9.6685357e-02   6.7924033e-01   6.6482815e-01   2.4114735e-01   3.7170843e-01   7.5262016e-01   6.0734318e-01  -2.3053666e-01  -3.6046656e-01   2.4081729e-01   2.5153621e-01   1.5650845e-01   5.8859903e-02   3.0047026e-01   2.0587393e-01   3.8167445e-01   1.3181820e-01   1.4751249e-01  -1.9803650e-01   2.8958506e-02  -5.7553990e-02   2.0276573e-01   9.3380510e-02  -2.6577838e-01  -4.6184782e-02   8.1572418e-02   1.0090858e-01   5.0448603e-02   1.4403943e-01   6.7867104e-02  -2.8519849e-01   3.4961321e-01  -1.7090035e-02   1.1522801e-03  -2.1839979e-01   7.8584693e-01   5.5957370e-01   3.6304154e-01   1.6669075e-01  -3.8010226e-01  -3.0218643e-01   4.1409099e-02  -2.9032225e-01   4.0378220e-01   2.0825517e-01   4.5137061e-01   3.5925555e-01  -9.7681990e-02  -1.0911220e-01   2.0986498e-01   1.5237291e-01  -1.1690157e-01  -3.3903752e-02  -1.8282881e-01  -2.0767084e-01   4.9871287e-01   4.7748103e-01   3.2599145e-01   2.4321700e-01   4.9674917e-01   2.3062272e-01  -2.9075629e-01  -1.0518033e-01  -9.6983466e-02   2.0626153e-01   2.1972903e-01   2.2064370e-02   1.7688127e-01   1.8486908e-01  -4.4767249e-01  -1.9011943e-01  -4.6699438e-01  -3.7853770e-02  -3.8121022e-01  -2.9164839e-01  -7.2336234e-02  -7.4377769e-03  -2.7126421e-01  -1.9492176e-01   1.6047381e-01  -7.0823951e-02   5.9366915e-03  -4.7227419e-01  -1.5599210e-01  -2.4361210e-01  -4.6575276e-02  -1.7040765e-02
   8.5127322e-02   8.7690440e-02   4.4192618e-01   7.9255310e-01   1.8416939e-01   3.6785362e-01   2.6008116e-01   3.6504041e-01  -4.4151727e-02   1.1708045e-01  -1.0050844e-02   7.9240645e-02  -7.0299943e-03   2.6166421e-01   2.4767065e-01   4.2845122e-01  -3.4333261e-01  -4.2329812e-01  -2.7442121e-02  -1.2598098e-01   1.3357649e-01   1.7028485e-01   7.7307096e-01   1.0000000e+00   5.8065150e-01   7.2718365e-01   6.6255359e-01   6.7307541e-01  -3.2310584e-01  -2.9827818e-01   5.6549625e-01   7.2792070e-01  -4.5250984e-02   1.9529373e-01   6.5923655e-01   7.2635802e-01  -1.1969226e-01  -2.1026661e-01   2.8893162e-01   2.2375293e-01   1.5984975e-01  -3.9909569e-02   1.3894642e-01   5.1197031e-03   2.5168576e-01   6.9039522e-02   1.5329396e-01  -1.6065767e-01  -1.3220317e-01  -1.0553019e-01   6.9033105e-03  -1.0594689e-01  -1.5109693e-01  -1.8072786e-01   7.5275551e-02   6.4645467e-02  -1.4218987e-01  -1.7046423e-01  -8.0321923e-02  -1.4409028e-01   1.3929554e-01   1.1218178e-01  -1.2543948e-01  -2.2723252e-01   6.0408110e-01   6.5054948e-01   3.3127328e-01   2.9271500e-01  -4.7268234e-01  -2.9315712e-01   6.4609123e-02  -1.4950627e-01   1.9649888e-01   6.4775378e-02   2.2482013e-01   1.2023003e-01  -1.2428080e-01   6.2146342e-03  -8.8531578e-02  -2.3733271e-01  -3.3023977e-01  -2.7279556e-01  -2.1432434e-01  -2.1704058e-01   3.3088622e-01   6.0541138e-01   3.5093334e-01   4.4342981e-01   4.7959604e-01   4.0085023e-01  -5.0677176e-02  -2.0355535e-01   2.0255893e-01   4.7172404e-02   2.7968470e-01   5.4488816e-02   1.8274908e-01   2.0825391e-01  -3.4666038e-01  -2.9774064e-01  -1.9428414e-01  -4.1211004e-02  -3.1790869e-01  -2.9070391e-01  -2.3018840e-01  -1.9111651e-01  -1.6255195e-01  -1.2007923e-01   1.2182225e-01   4.6573498e-02   8.5261212e-02  -3.6217777e-01  -1.9039312e-01  -3.2279999e-01  -2.1308094e-01  -2.0605862e-01
   4.7620743e-01   3.3968242e-01   6.7706353e-01   3.6719877e-01   2.9926642e-01   3.9999954e-01   4.5806174e-01   1.1506740e-01   4.4857514e-02   1.7110211e-01   1.5107258e-01  -2.0344760e-01   1.1867778e-01  -6.6735727e-02   3.1099779e-01   1.7241513e-01  -1.2845248e-02  -5.7983847e-02   2.2716399e-01  -3.3334489e-02   3.5559234e-01   3.7968054e-01   7.9678095e-01   5.8065150e-01   1.0000000e+00   9.0507709e-01   8.2102203e-01   7.3212328e-01  -1.1013756e-01  -9.8600604e-02   6.0523658e-01   5.6617935e-01   1.1189167e-01   2.5056455e-01   7.9017519e-01   6.3095496e-01  -1.0523976e-01  -2.3991388e-01   3.5851949e-01   3.9181224e-01   1.4925294e-01   8.3185342e-02   5.4932227e-01   3.6099620e-01   5.3691279e-01   3.1651095e-01   3.6222690e-01   4.6244351e-02   2.1223146e-01   7.1864922e-02   3.3942906e-01   1.9755457e-01  -6.5605923e-02   7.9795536e-02   2.1935996e-01   2.3675840e-01   1.1127916e-01   2.8081138e-01   2.9554048e-02  -3.0778922e-01   1.8546491e-01  -1.2855594e-01  -2.5899244e-01  -3.0010740e-01   6.7259270e-01   4.5738138e-01   3.4196610e-01   1.5145209e-01  -2.6861568e-01  -1.6615357e-01   8.1341098e-02  -2.3654816e-01   3.5287954e-01   1.1016194e-01   4.2881369e-01   2.9704533e-01  -1.3375033e-01  -1.2837962e-01   2.6183522e-01   2.3413527e-01  -7.1158665e-02  -1.7271829e-02  -2.1697788e-01  -2.3883418e-01   3.3681485e-01   2.7490632e-01   1.9747425e-01   1.3311044e-01   3.6552178e-01   8.9655678e-02  -1.8483187e-01  -2.9523767e-02  -3.0721042e-02   2.8839887e-01   2.2859150e-01   1.7802997e-01   2.4864497e-01   2.5249449e-01  -2.5570317e-01  -6.2648880e-02  -3.0679602e-01   2.4782042e-02  -2.0249160e-01  -1.6393999e-01   7.0324245e-02   1.1926560e-01  -2.0227236e-01  -3.6691218e-01   1.5039014e-01  -7.0948834e-02   7.6001435e-02  -2.8781763e-01   1.3288060e-02  -9.0088761e-02   8.5012992e-02   9.1600066e-02
   3.9329775e-01   2.3053566e-01   5.9675332e-01   4.7916128e-01   2.5002379e-01   5.0818397e-01   3.8842511e-01   2.3629482e-01   2.8086306e-02   2.6361214e-01   8.6115094e-02  -1.4139228e-01   7.8409126e-02   3.0642503e-02   2.5076190e-01   2.3762093e-01  -1.4486162e-01  -1.9623045e-01   5.2669080e-02  -1.8885518e-01   3.2923811e-01   3.2287594e-01   7.8843097e-01   7.2718365e-01   9.0507709e-01   1.0000000e+00   8.4137229e-01   7.9405333e-01  -2.7058345e-01  -2.5228540e-01   6.1952806e-01   6.5639519e-01   2.9570021e-02   2.2947785e-01   8.2771644e-01   7.5046259e-01  -1.3382049e-01  -2.5832102e-01   3.7841994e-01   3.6511764e-01   1.5762457e-01   4.7078156e-02   5.0484833e-01   3.1822461e-01   5.3551795e-01   3.0965009e-01   3.6263774e-01   1.0199751e-01   1.6908823e-01   8.7908765e-02   3.5892449e-01   1.6970580e-01  -3.2755900e-02   4.7074973e-02   2.3912215e-01   2.3898466e-01   4.1984793e-02   1.3732255e-01   5.4185961e-02  -2.7918658e-01   2.3252191e-01  -3.2010156e-02  -3.2396861e-01  -3.6680498e-01   7.0994985e-01   5.8606070e-01   3.7241231e-01   2.4357865e-01  -3.5317719e-01  -1.4316964e-01   3.2475720e-02  -2.5663219e-01   2.8910839e-01   7.4245057e-02   3.9629832e-01   2.6306022e-01  -2.4295246e-01  -1.8235443e-01   1.4994746e-01   8.7511834e-02  -1.5966071e-01  -7.9426863e-02  -3.0370963e-01  -3.0093343e-01   4.1644668e-01   4.3870984e-01   2.1994877e-01   2.0018540e-01   4.6137671e-01   2.1538760e-01  -9.4568967e-02  -1.0557760e-02   1.0359378e-01   2.6005188e-01   3.2563153e-01   2.4061653e-01   2.7377825e-01   3.1965629e-01  -2.3304258e-01  -5.3835576e-02  -3.0057779e-01   1.2032763e-02  -2.6687541e-01  -2.0380307e-01  -2.7780877e-02   3.0491813e-02  -2.0366288e-01  -3.0694684e-01   2.1256837e-01  -1.2794450e-02   1.3395193e-01  -2.3596853e-01   7.6885987e-03  -1.5110492e-01   1.5163548e-02   1.0013091e-02
   4.3350887e-01   2.9202924e-01   6.0828709e-01   3.9091082e-01   2.9291140e-01   4.4582039e-01   3.7491729e-01   6.0175366e-02  -5.8090483e-02   1.0062468e-01   1.3742281e-01  -1.9906070e-01   1.2681608e-01  -2.2596821e-02   3.6454732e-01   2.5850165e-01  -1.7632574e-01  -2.0043954e-01   1.7158219e-01  -7.6172860e-02   4.9833281e-01   3.5766973e-01   7.6605535e-01   6.6255359e-01   8.2102203e-01   8.4137229e-01   1.0000000e+00   9.2669445e-01  -2.8149004e-01  -3.2977089e-01   5.1828510e-01   5.4469863e-01  -2.5689357e-02   3.8512426e-02   7.8531259e-01   6.5600305e-01  -9.8976226e-02  -1.9692364e-01   2.7860916e-01   2.4222449e-01   1.7959645e-01  -4.6637370e-03   3.9495707e-01   2.4896819e-01   4.4273940e-01   2.3778838e-01   2.6411581e-01   6.9344555e-04   6.9848238e-02   1.3676339e-02   2.1808817e-01   1.3886850e-01  -2.6384525e-02   1.8999359e-01   1.2278775e-01   9.5844661e-02   7.4189000e-02   2.2356983e-01  -7.7951394e-02  -3.0195820e-01   8.8808987e-02  -1.8710324e-01  -2.6473465e-01  -4.0809006e-01   6.9305588e-01   4.2995028e-01   2.9933680e-01   1.5133606e-01  -2.5170448e-01  -1.6270731e-01   1.3423323e-01  -1.6856983e-01   1.4196656e-01  -8.3033110e-02   2.6358511e-01   1.9041156e-01  -1.2359317e-01  -1.2673854e-01   1.0305752e-01   6.7127263e-02  -1.3722124e-01  -9.3542870e-02  -1.9468392e-01  -2.8325021e-01   5.0805297e-01   4.4870827e-01   2.3254557e-01   1.6256104e-01   5.5383656e-01   2.2800923e-01  -7.5666330e-02  -1.0752119e-02   2.0774161e-02   2.7362495e-01   1.9590767e-01   1.2109053e-01   1.6005095e-01   1.8534560e-01  -2.1410576e-01  -6.2108542e-02  -3.0005009e-01   3.6015145e-02  -2.1609761e-01  -1.7099130e-01   3.4581305e-03   7.7486224e-02  -2.0462776e-01  -3.2714288e-01   1.3136000e-01  -1.2356279e-01   3.7865045e-02  -2.2521341e-01  -4.9317816e-03  -1.1044425e-01   2.7619519e-02   3.9501255e-03
   3.3710266e-01   1.9295683e-01   5.1013714e-01   4.5406128e-01   2.9806526e-01   5.8517704e-01   2.8433519e-01   1.2538894e-01  -6.8199681e-02   1.2751228e-01   5.3530212e-02  -2.0754714e-01   3.6186881e-02  -4.4529772e-02   2.7960750e-01   1.7653825e-01  -2.5731722e-01  -2.0951661e-01   9.1486286e-02  -1.4205247e-01   5.6969898e-01   4.7157390e-01   6.6872796e-01   6.7307541e-01   7.3212328e-01   7.9405333e-01   9.2669445e-01   1.0000000e+00  -3.5208963e-01  -4.0529721e-01   4.2653575e-01   4.9736635e-01  -1.5819412e-01  -7.8596432e-02   7.0094707e-01   6.0923052e-01  -8.6808364e-02  -1.7491529e-01   2.6207681e-01   1.8028707e-01   1.1465107e-01  -6.9209545e-02   3.5094844e-01   1.9610762e-01   4.0218296e-01   2.1154771e-01   2.8417466e-01   6.8752418e-02   6.4676178e-02  -2.5738855e-03   1.6301981e-01   1.1372146e-01   1.9177956e-02   1.9563888e-01   1.1961750e-01   8.7667541e-02   4.1013944e-02   1.3914915e-01  -1.0708363e-01  -2.4570261e-01   1.1664687e-02  -1.8231841e-01  -3.1611238e-01  -4.4698061e-01   6.1508568e-01   4.5057169e-01   3.0489221e-01   1.7650060e-01  -2.4643288e-01  -1.2395501e-01   1.2868501e-01  -1.0406807e-01   4.7448625e-02  -1.5027437e-01   1.6823333e-01   1.0274555e-01  -1.2655633e-01  -1.2505693e-01  -2.2345722e-02  -6.2482623e-02  -2.2372381e-01  -2.0668241e-01  -2.1953345e-01  -3.2983820e-01   4.2367924e-01   4.2639242e-01   1.7108339e-01   2.1041766e-01   4.9951297e-01   2.4645018e-01   7.9670242e-02   2.5425099e-02   1.8126289e-01   2.9512796e-01   2.3428344e-01   1.5576769e-01   2.0956600e-01   2.1035174e-01  -8.3074474e-02  -3.5391726e-02  -2.1503526e-01   4.6994099e-02  -1.3847621e-01  -1.2734977e-01  -1.3365781e-02   4.3520302e-02  -8.7570392e-02  -2.9597948e-01   1.2893095e-01  -8.0125295e-02   1.0069511e-01  -9.7560239e-02   7.2389265e-02  -7.9205003e-02   2.6084858e-02  -6.5789984e-03
  -9.2669554e-02   2.2493627e-01  -2.0635028e-01  -2.6081120e-01  -2.0651375e-01  -3.8697539e-01  -1.3309184e-01  -2.6572584e-01  -1.1564816e-01  -3.3573398e-01   8.4850397e-02   3.5820003e-01   8.6795515e-02   3.5812502e-02   1.5123576e-01   7.5908686e-02   8.0370580e-01   5.2572628e-01   1.3050247e-01   5.4969868e-01   1.9589413e-01   2.5490777e-01  -6.7395575e-02  -3.2310584e-01  -1.1013756e-01  -2.7058345e-01  -2.8149004e-01  -3.5208963e-01   1.0000000e+00   9.2351566e-01   2.6711660e-01   9.9890802e-02   4.9595802e-01   3.9592717e-01  -3.8466321e-01  -4.6633189e-01   9.1161326e-02   1.7901046e-01  -2.2304258e-01  -2.0557693e-02   3.2940557e-01   4.8415105e-01  -2.6000944e-02   1.4388456e-02  -1.2427146e-01   4.1451322e-02  -1.4205938e-01  -3.1154221e-01   1.8404102e-01   9.1043162e-03   1.1799870e-02  -1.6991706e-01  -1.1148964e-01  -9.5401433e-02  -2.7005808e-01  -3.0643088e-01   2.3569583e-01   2.2147641e-01  -1.3850345e-01  -2.0535363e-01  -1.1569391e-01  -2.1137575e-01   4.4381654e-01   4.4655493e-01  -3.4186925e-01  -4.9879908e-01  -3.7408727e-01  -3.7955616e-01   2.3073507e-01  -1.2117967e-01   5.7617467e-02   1.3425520e-01   5.2584852e-01   4.8252879e-01   2.3865359e-01   3.1640489e-01   6.9137005e-02  -7.3262048e-02   6.5294845e-01   5.8753816e-01   7.4431406e-01   7.0402791e-01   6.6770941e-01   6.1770490e-01  -1.6749528e-01  -9.5190417e-02  -7.4349445e-02  -1.1653469e-01  -4.8394397e-01  -3.7934945e-01  -4.0933748e-01  -3.2935232e-01  -4.8505356e-01  -4.2703852e-01  -1.3149250e-01   2.3974484e-01  -8.5128115e-02  -4.4527232e-02  -1.5592498e-01  -2.9349583e-01  -4.7280674e-02  -2.7304368e-01   1.8149433e-01   2.5071045e-01   3.7678302e-01   4.0631473e-01   1.2214282e-01   7.2080341e-02   1.8890812e-01   3.7822799e-02  -2.3808702e-01  -5.9172583e-02   7.6599531e-02   3.8540186e-01   3.9038655e-01   4.3367653e-01
  -1.3519168e-01   2.5058094e-01  -2.8524631e-01  -2.2663256e-01  -2.5438711e-01  -3.5195314e-01  -1.8983894e-01  -1.7299718e-01  -1.2122902e-01  -2.4941265e-01  -5.7794051e-02   3.7043458e-01  -4.5073380e-02   5.6016193e-02   1.5564793e-02   7.9246480e-02   7.9977594e-01   5.9187707e-01   9.8596269e-03   5.3075127e-01   4.5457003e-02   1.9583307e-01  -9.6685357e-02  -2.9827818e-01  -9.8600604e-02  -2.5228540e-01  -3.2977089e-01  -4.0529721e-01   9.2351566e-01   1.0000000e+00   2.4687550e-01   1.1975530e-01   4.8887870e-01   4.7478048e-01  -4.1454108e-01  -4.4431242e-01   2.2788592e-01   2.3634517e-01  -1.2257848e-01   1.1380807e-01   3.6391453e-01   5.6812402e-01   8.7513493e-02   1.0216393e-01  -1.2718946e-01   1.0550704e-01  -7.1057247e-02  -3.0366443e-01   2.1179695e-01   8.9730125e-02   7.1536936e-02  -1.8145904e-01   5.1157658e-03  -1.4251978e-01  -1.9527393e-01  -1.9791757e-01   2.8769826e-01   2.8768404e-01  -1.1422852e-01  -1.5350757e-01  -1.2353835e-01  -1.2354869e-01   3.2406941e-01   4.8399066e-01  -3.9440405e-01  -4.7517936e-01  -3.9969478e-01  -3.7344423e-01   2.3954719e-01  -1.3513238e-01   5.6200011e-02   1.4323170e-01   5.4902879e-01   5.6028886e-01   2.4990481e-01   3.0928170e-01   1.1647687e-01   7.4125368e-02   7.2650009e-01   6.7852983e-01   7.5075220e-01   7.4499120e-01   6.8743082e-01   7.2863062e-01  -2.2662731e-01  -8.3814001e-02  -6.0226078e-02  -7.6658328e-02  -4.8791772e-01  -2.9959202e-01  -4.1618462e-01  -3.7649803e-01  -4.3111996e-01  -4.3235548e-01  -2.3803921e-01   1.6572122e-01  -1.7881364e-01  -1.3156590e-01  -1.8538240e-01  -3.4623294e-01   3.0471566e-02  -2.4286118e-01   2.0983300e-01   2.3708862e-01   3.4562605e-01   3.6522739e-01   1.1177903e-01   1.1454858e-01   2.4030879e-02  -5.2339094e-02  -2.9963801e-01  -1.7962357e-01  -2.8870655e-02   3.2185879e-01   3.3824320e-01   3.8813329e-01
   2.2208346e-01   3.3771758e-01   4.4075953e-01   4.8799662e-01   7.0659480e-02   1.5465312e-02   3.3498863e-01   1.8285503e-01  -5.9940077e-02  -1.6931363e-01   1.1713851e-01   1.0074826e-01   3.1167468e-02   6.3972866e-02   2.5097534e-01   1.7463631e-01   1.4911574e-01   8.8739165e-03   1.8534309e-01   2.5215903e-01   2.8882316e-01   3.2374270e-01   6.7924033e-01   5.6549625e-01   6.0523658e-01   6.1952806e-01   5.1828510e-01   4.2653575e-01   2.6711660e-01   2.4687550e-01   1.0000000e+00   9.1394085e-01   5.3155961e-01   6.4400684e-01   5.5541376e-01   5.5454972e-01  -6.6515433e-02  -9.3272031e-02   1.6577992e-01   3.0582431e-01   2.9031672e-01   1.8878567e-01   4.4140515e-01   3.4852392e-01   5.3272279e-01   4.4814162e-01   2.4338388e-01  -1.0923863e-01   2.8825032e-01   1.7743785e-01   2.6056697e-01  -7.8233638e-02  -1.5143166e-01  -1.5744011e-01  -4.0897106e-02  -2.2588382e-02   1.3347495e-01   1.7433103e-01  -4.8123945e-02  -3.1518545e-01   1.5077586e-01  -4.2632983e-02   6.6277744e-02   9.1531638e-03   4.9300616e-01   3.5702482e-01   3.2467646e-01   2.3759389e-01  -2.6511516e-01  -3.3803198e-01   2.0530969e-01  -3.1312627e-02   5.4213942e-01   3.9823753e-01   5.0220029e-01   4.8071664e-01  -3.5672432e-02  -1.9031032e-02   3.5758049e-01   2.8113994e-01   1.4905054e-01   1.6261501e-01   1.2499200e-01   1.1243913e-01   2.1729736e-01   4.2316753e-01   1.6273533e-01   1.7345366e-01   7.8573723e-02  -5.2599231e-03  -5.1230816e-01  -4.4415811e-01  -3.9098810e-01  -2.8635913e-01   1.6394713e-01   1.8249602e-01   1.1702554e-01   1.8504035e-01  -5.1386072e-01  -3.9904585e-01  -3.5800960e-01  -2.9069815e-01  -3.0250516e-01  -2.4129848e-01  -4.2106702e-02   2.2008230e-02  -1.9773563e-01  -2.3314522e-01   1.6135264e-01  -3.9742814e-02   7.1602588e-04  -4.5396103e-01  -1.3335302e-01  -1.0082885e-01   1.1810778e-02   2.9975844e-02
   6.3415223e-02   1.7486052e-01   3.5830313e-01   6.4169718e-01   3.0808143e-02   8.8967865e-02   2.2716367e-01   2.6351961e-01  -1.5777186e-01  -1.5911560e-01  -4.1933007e-02   1.0210973e-01  -1.0066573e-01   9.7543561e-02   1.5733931e-01   2.1881055e-01  -1.0804833e-02  -1.8145466e-01   9.1371463e-03   1.0285515e-01   2.2496071e-01   2.5500652e-01   6.6482815e-01   7.2792070e-01   5.6617935e-01   6.5639519e-01   5.4469863e-01   4.9736635e-01   9.9890802e-02   1.1975530e-01   9.1394085e-01   1.0000000e+00   3.5954187e-01   5.5999381e-01   5.6949763e-01   6.3495084e-01   1.2804711e-02  -5.3800050e-02   2.8282305e-01   3.5708544e-01   3.5502568e-01   1.8947943e-01   3.3893596e-01   2.3047054e-01   4.3265155e-01   3.7595498e-01   2.2857931e-01  -1.2653438e-01   1.4637207e-01   1.2511341e-01   1.7040138e-01  -1.2339052e-01  -1.4131711e-01  -2.2559095e-01   2.9696057e-02   4.0371503e-02   1.4957033e-02  -1.6993449e-02  -7.2107635e-02  -2.7498970e-01   9.2881297e-02  -3.3333207e-02  -2.9886570e-02  -8.8395445e-02   4.7829973e-01   4.2772204e-01   3.1580031e-01   2.9757660e-01  -3.9468825e-01  -4.0127701e-01   1.2260402e-01  -5.8916467e-02   4.1896376e-01   3.0559584e-01   3.6444916e-01   3.4790124e-01  -7.3993882e-02   2.7229390e-03   2.0733675e-01   7.2960870e-02   1.3998075e-03   2.4028080e-02   8.6254154e-02   5.7543554e-02   2.1617670e-01   5.1149961e-01   2.4394321e-01   2.9378725e-01   1.5213140e-01   1.0110729e-01  -3.9986257e-01  -4.2733347e-01  -2.3256186e-01  -2.6499007e-01   2.1945032e-01   2.3094439e-01   1.4226845e-01   2.1398998e-01  -4.7328990e-01  -4.0836371e-01  -2.9599954e-01  -2.0679928e-01  -3.2326558e-01  -2.2192534e-01  -9.6095360e-02  -4.3755654e-02  -1.8241604e-01  -1.5284716e-01   1.8433840e-01   3.8065023e-02   6.6387320e-03  -4.2423885e-01  -1.3306990e-01  -1.3778195e-01  -4.3717377e-02  -1.6696516e-02
   3.9457200e-01   5.4055119e-01   2.4734850e-01   1.0854718e-01  -3.9797941e-02  -2.9710458e-01   4.0703553e-01   1.4910804e-01   1.8748574e-02  -1.2555410e-01   3.4948081e-01   3.6823005e-01   2.9624250e-01   1.8252410e-01   1.8476386e-01   4.5045370e-02   3.6196309e-01   3.1090262e-01   4.9369555e-01   6.9046870e-01  -5.2729559e-02  -8.6154560e-03   2.4114735e-01  -4.5250984e-02   1.1189167e-01   2.9570021e-02  -2.5689357e-02  -1.5819412e-01   4.9595802e-01   4.8887870e-01   5.3155961e-01   3.5954187e-01   1.0000000e+00   8.6709031e-01   6.5943342e-02   4.7432881e-02  -9.5488576e-02  -1.6172090e-01  -4.6050717e-02   4.4302728e-02   1.3225077e-01   1.7637891e-01   2.2214086e-01   2.4300394e-01   2.8384963e-01   2.5892043e-01  -1.7717555e-03  -1.9816835e-01   2.6715799e-01   2.5399685e-01   3.2098520e-01   8.3270801e-02  -1.2239539e-01  -1.0427383e-01  -1.5515777e-02  -1.0387434e-01   4.4340481e-01   3.8673167e-01   3.4135098e-01   6.4466976e-02   3.3972323e-01   1.0653540e-01   4.8604897e-01   3.8634738e-01   1.8325368e-01   5.9386995e-02   3.3176313e-01   2.6914532e-01   2.3967219e-01  -8.3731940e-02   1.9988468e-01  -1.6269169e-02   5.1291438e-01   4.2997905e-01   4.6298283e-01   4.9196580e-01   2.3656926e-01   1.5148613e-01   4.6684615e-01   4.9087980e-01   3.5135799e-01   3.9414807e-01   2.9237146e-01   2.6623512e-01   7.3976677e-02   1.1359936e-01   9.0055408e-03  -7.4924906e-02  -1.4927005e-01  -8.9231478e-02  -5.1337899e-01  -3.1656783e-01  -4.6428651e-01  -3.0511628e-01  -1.1427498e-01  -4.1575739e-02  -5.3434824e-02  -1.6960999e-02  -3.6944812e-01  -2.5123585e-01  -2.2716646e-01  -2.4564565e-01  -1.3730929e-01  -9.3942738e-02   9.1973641e-03   7.3395907e-02   1.3979332e-02   1.3917338e-01   9.5164776e-03  -1.0901042e-01  -9.9954894e-02  -4.2867977e-01  -2.7698913e-01  -3.2419682e-03   5.9100947e-02   3.5614810e-02
   3.2430640e-01   5.0204204e-01   2.6853166e-01   3.1333403e-01  -8.2594649e-03  -1.6048636e-01   3.6169221e-01   3.1924537e-01   3.2849236e-02  -4.2131226e-02   2.2533043e-01   4.0780800e-01   1.6791843e-01   2.7109368e-01   1.1439464e-01   1.2445323e-01   2.7427007e-01   2.1843001e-01   3.2890824e-01   5.2174550e-01  -1.2598469e-01  -2.4640773e-02   3.7170843e-01   1.9529373e-01   2.5056455e-01   2.2947785e-01   3.8512426e-02  -7.8596432e-02   3.9592717e-01   4.7478048e-01   6.4400684e-01   5.5999381e-01   8.6709031e-01   1.0000000e+00   1.8880042e-01   2.5001182e-01   3.5665582e-02  -1.0532131e-01   2.1859721e-01   3.2251222e-01   2.7380473e-01   2.6739738e-01   3.5446589e-01   3.4191803e-01   3.6143367e-01   3.3846015e-01   1.5102436e-01  -1.7925226e-01   2.8768340e-01   2.7418991e-01   3.8249506e-01   6.0634696e-02  -9.9703407e-02  -2.9565667e-01   1.3784865e-01   1.1174152e-01   3.6236932e-01   2.8732604e-01   3.7243079e-01   2.7448265e-02   3.9403817e-01   2.1786238e-01   3.1269892e-01   3.0020384e-01   2.5444135e-01   2.5071058e-01   3.5433050e-01   3.5749276e-01  -3.4282749e-03  -1.9465346e-01   1.7146954e-01  -6.9076310e-02   5.8315086e-01   5.6366116e-01   5.0772804e-01   4.7703333e-01   1.9007059e-01   2.3252141e-01   4.9175322e-01   4.4903108e-01   2.3787881e-01   3.2139380e-01   2.4919816e-01   2.7502484e-01   1.2787764e-01   2.6465146e-01   1.3387016e-01   1.2060553e-01  -4.8132852e-02   7.4762530e-03  -5.6637231e-01  -3.4916689e-01  -4.3090824e-01  -2.7712972e-01  -4.9309815e-02  -2.0985902e-02  -1.0168653e-02   4.7946288e-02  -4.7380529e-01  -3.0671246e-01  -2.7948767e-01  -1.8201138e-01  -2.7869128e-01  -2.1570551e-01  -9.5466207e-02  -4.7885734e-02  -1.3177622e-01   9.3563298e-02  -1.9843229e-02  -9.9064039e-02  -9.7118198e-02  -5.6799440e-01  -3.6251161e-01  -1.6136433e-01  -7.9058754e-02  -6.3662373e-02
   4.4197012e-01   1.8037873e-01   7.6159382e-01   5.2895693e-01   4.5053770e-01   4.3974315e-01   5.7273924e-01   2.6143312e-01   1.6039277e-01   2.3475945e-01   2.3768479e-01  -2.1212581e-01   1.9820498e-01  -2.1635261e-02   3.1616471e-01   1.6452124e-01  -3.2231677e-01  -3.3837255e-01   2.9238544e-01  -1.3005637e-01   1.7976010e-01   1.0009928e-01   7.5262016e-01   6.5923655e-01   7.9017519e-01   8.2771644e-01   7.8531259e-01   7.0094707e-01  -3.8466321e-01  -4.1454108e-01   5.5541376e-01   5.6949763e-01   6.5943342e-02   1.8880042e-01   1.0000000e+00   8.7263704e-01  -2.7551397e-01  -3.9328231e-01   3.5475980e-01   2.7583690e-01   8.8217176e-02  -1.3819161e-01   4.7003705e-01   3.6373087e-01   6.7012722e-01   3.6777944e-01   4.3338990e-01   1.7841075e-01   1.4213322e-01   8.5881480e-02   2.6059268e-01   1.1290396e-01  -1.7069338e-01   2.4840777e-03   2.5524443e-01   2.4694447e-01  -8.6664402e-02   6.6308545e-02   8.1163769e-02  -2.9551842e-01   3.2103511e-01  -2.6295557e-02  -2.3162063e-01  -4.4077750e-01   8.9884818e-01   6.5603469e-01   5.5719394e-01   3.8115380e-01  -3.6378570e-01  -1.2836210e-01  -5.7307447e-02  -4.0444137e-01   1.6728066e-01  -5.2180500e-02   3.5976328e-01   2.5123347e-01  -2.1038781e-01  -1.7190441e-01  -1.1205457e-01  -3.1279455e-02  -3.8611140e-01  -2.6972218e-01  -3.7943813e-01  -4.3634142e-01   4.4350219e-01   4.5604677e-01   3.6153006e-01   2.8337920e-01   4.9337635e-01   1.9035483e-01  -7.5062199e-02   3.9282138e-02   4.7552202e-02   2.5900664e-01   4.1718203e-01   1.2800874e-01   3.4770426e-01   3.1888512e-01  -1.7896610e-01   1.7980948e-02  -3.8733519e-01  -9.5457577e-03  -3.6316275e-01  -3.2952206e-01  -1.4186121e-01  -8.4866432e-02  -2.3644028e-01  -3.9087787e-01   2.3620492e-01   4.6620553e-02   2.1255008e-01  -2.1502699e-01   1.7674868e-02  -2.3473907e-01  -8.8526408e-02  -7.7984166e-02
   1.9705512e-01   2.5864331e-02   5.2431348e-01   6.0680595e-01   2.4411560e-01   2.9997260e-01   3.7270249e-01   3.4644863e-01   2.4934156e-02   1.0562498e-01   1.1857449e-02  -2.1253332e-01  -2.0995530e-02   8.6730579e-03   1.1071922e-01   1.0889715e-01  -4.2455083e-01  -4.4078340e-01   4.0881237e-02  -2.1580925e-01   7.7181363e-02   5.6904995e-02   6.0734318e-01   7.2635802e-01   6.3095496e-01   7.5046259e-01   6.5600305e-01   6.0923052e-01  -4.6633189e-01  -4.4431242e-01   5.5454972e-01   6.3495084e-01   4.7432881e-02   2.5001182e-01   8.7263704e-01   1.0000000e+00  -4.4348186e-02  -2.0227155e-01   4.8704518e-01   3.6260281e-01   1.1321510e-01  -1.5361823e-01   4.2857068e-01   2.8222575e-01   5.8503244e-01   2.8291226e-01   4.1974424e-01   1.7668861e-01   5.5385916e-02   1.9463795e-02   1.9842151e-01  -2.5224373e-02  -1.0765240e-01  -1.3403743e-01   2.9214127e-01   2.7441415e-01  -1.3794711e-01  -5.8001129e-02   5.6116398e-02  -1.8078870e-01   2.1025444e-01   8.3510899e-02  -3.3296691e-01  -3.8019303e-01   7.4995360e-01   6.7469329e-01   5.6033501e-01   5.2115868e-01  -3.4311567e-01  -1.1563715e-01   5.9536195e-02  -2.3255308e-01   9.9402616e-02  -3.4761269e-02   2.1956540e-01   1.1746093e-01  -7.1668310e-02   3.2846262e-02  -1.9918428e-01  -1.5395610e-01  -4.7140554e-01  -3.5113924e-01  -3.1225408e-01  -3.2374675e-01   2.9417221e-01   4.9325156e-01   3.6509493e-01   4.1200863e-01   4.7574616e-01   3.3103703e-01  -9.5039162e-02  -5.5849388e-02   4.8369591e-02   8.2503656e-02   3.6776132e-01   6.8402884e-02   2.8593370e-01   2.8484885e-01  -2.4916206e-01  -8.9461175e-02  -3.0366035e-01  -1.2658284e-02  -3.9653136e-01  -3.7777159e-01  -3.0005910e-01  -2.7852186e-01  -2.0642151e-01  -2.4285966e-01   9.2434306e-02   5.1565499e-02   2.4302330e-01  -2.7087089e-01  -1.6496994e-01  -3.6820108e-01  -2.9098543e-01  -2.6530327e-01
  -2.9801231e-01  -9.5129215e-02  -3.9794227e-01  -2.1691324e-01  -2.1302564e-01  -2.2721954e-01  -4.6460196e-01  -2.4551788e-01  -2.4393653e-01  -3.3568071e-01  -3.9960793e-01  -1.4680089e-01  -4.0213025e-01  -1.1381918e-01  -2.9882483e-01  -1.1811232e-01   9.9738380e-02   4.7593692e-02  -3.0139047e-01  -1.0632330e-02  -6.6006837e-02   1.1140499e-01  -2.3053666e-01  -1.1969226e-01  -1.0523976e-01  -1.3382049e-01  -9.8976226e-02  -8.6808364e-02   9.1161326e-02   2.2788592e-01  -6.6515433e-02   1.2804711e-02  -9.5488576e-02   3.5665582e-02  -2.7551397e-01  -4.4348186e-02   1.0000000e+00   8.1100051e-01   4.8392400e-01   4.9968013e-01   4.8392511e-01   4.7665624e-01   1.0949359e-01   2.4920781e-03  -2.6515388e-01  -1.2081198e-01   3.8712390e-02   2.7216799e-02  -4.2800038e-02  -1.2799708e-01  -1.1644499e-01  -2.6835444e-01   2.4279391e-01  -5.2528056e-02   2.0136844e-01   2.0811645e-01  -3.8267174e-02   2.2312458e-02  -2.0579648e-01   3.6479128e-02  -4.0059465e-01  -1.1541231e-01  -2.6978805e-01   5.1362823e-02  -3.6504652e-01  -3.3160689e-01  -2.9757986e-01  -1.3313191e-01   1.8954172e-01  -3.0901469e-02   2.8906299e-01   4.8371337e-01  -1.1443791e-02   1.7703087e-01  -1.4711777e-01  -6.6182643e-02   5.2222897e-01   5.5702049e-01   1.7245122e-01   1.1793583e-01   1.6107874e-01   1.2891543e-01   4.7160515e-01   5.0071783e-01  -7.9532011e-02  -3.9406918e-02   2.4410142e-01   2.8780100e-01   2.6943690e-02   1.8779423e-01  -7.1633157e-02  -5.9775567e-02  -1.4207054e-01  -1.2779661e-01  -3.7450125e-01  -6.1963805e-02  -2.9179748e-01  -2.3902591e-01  -1.3286528e-01  -1.8973783e-01   1.1570530e-01   1.1931614e-01   2.4663755e-02   4.2452928e-02  -9.7761085e-02  -1.2749074e-01  -1.7116360e-01   1.3838293e-01  -4.8823476e-01  -2.1601204e-01  -1.7868501e-01  -1.6981291e-01  -3.4007843e-01  -9.2908010e-02  -2.0703145e-01  -1.8558458e-01
  -4.3433147e-01  -2.0567324e-01  -5.2558495e-01  -3.4696142e-01  -3.2498767e-01  -3.0861143e-01  -5.6815419e-01  -3.6756591e-01  -3.1972371e-01  -4.1718805e-01  -4.3436190e-01  -9.3482074e-02  -4.2195363e-01  -1.1821471e-01  -3.4426655e-01  -1.4673950e-01   1.7419799e-01   1.3862520e-01  -3.3528590e-01  -1.4111150e-02   5.0130185e-02   1.8704016e-01  -3.6046656e-01  -2.1026661e-01  -2.3991388e-01  -2.5832102e-01  -1.9692364e-01  -1.7491529e-01   1.7901046e-01   2.3634517e-01  -9.3272031e-02  -5.3800050e-02  -1.6172090e-01  -1.0532131e-01  -3.9328231e-01  -2.0227155e-01   8.1100051e-01   1.0000000e+00   2.0969043e-01   3.5399779e-01   3.3376396e-01   4.6562051e-01  -1.9087890e-02  -4.7135827e-02  -2.7699319e-01  -1.2311389e-01  -5.6441702e-02   1.1415608e-01  -5.1346930e-02  -1.3215345e-01  -2.7990649e-01  -3.4361153e-01   2.4952921e-01  -5.1321405e-02  -3.0759581e-02   3.2099804e-02  -2.7945106e-02  -6.5501173e-02  -3.8826848e-01  -3.7511995e-02  -5.4941074e-01  -2.5494107e-01  -1.4746332e-01   3.9467977e-02  -5.1190058e-01  -5.3836810e-01  -4.5133294e-01  -2.8504734e-01   1.9239457e-01  -4.1619629e-04   2.5322680e-01   5.8687575e-01  -9.7138142e-02   6.9870199e-02  -2.0712169e-01  -8.6034868e-02   3.8262700e-01   3.9459997e-01   1.2591807e-01   4.5818132e-02   2.6999826e-01   1.8224909e-01   4.8021802e-01   5.0291466e-01  -1.7951898e-01  -1.0474572e-01   1.7039761e-01   1.8032122e-01  -1.9447410e-01   3.8775036e-03   2.4090872e-02   2.3293629e-02  -1.2338532e-01  -2.5112587e-01  -2.9275555e-01   6.0716903e-02  -3.0074897e-01  -2.0823156e-01  -1.8499054e-02  -7.4891952e-02   1.3348799e-01  -1.8900950e-02   6.2670721e-02   1.2497902e-01  -4.1988868e-02  -7.0236145e-02  -1.6867677e-01   1.3899544e-01  -3.1000730e-01  -8.5145000e-02  -1.3219656e-01   9.1760321e-02  -1.2069204e-01   4.3277609e-02  -1.2363364e-01  -1.3120778e-01
   8.4224120e-02   9.2992994e-04   2.2618043e-01   2.1593102e-01   1.2919639e-01   1.3333355e-01   5.1698173e-02   7.3684129e-02  -1.6172099e-01  -3.0643367e-02  -1.3275330e-01  -1.6932717e-01  -1.8083935e-01  -3.6977193e-02  -1.1634289e-01  -4.7800975e-02  -2.2302885e-01  -2.1247985e-01  -2.8792865e-02  -1.8045783e-01  -7.3165526e-02  -4.0404557e-02   2.4081729e-01   2.8893162e-01   3.5851949e-01   3.7841994e-01   2.7860916e-01   2.6207681e-01  -2.2304258e-01  -1.2257848e-01   1.6577992e-01   2.8282305e-01  -4.6050717e-02   2.1859721e-01   3.5475980e-01   4.8704518e-01   4.8392400e-01   2.0969043e-01   1.0000000e+00   8.4551790e-01   5.3593075e-01   3.5542386e-01   3.1047317e-01   1.7061785e-01   1.1386828e-01   4.0818270e-02   4.2054317e-01   1.2063680e-01  -9.9796768e-02  -6.1958080e-02   1.1132995e-01   1.7123260e-02  -7.8797308e-02  -2.4440225e-01   6.8300662e-01   6.4047045e-01  -1.6948335e-01  -4.0190312e-02   1.3152250e-01  -6.8669070e-02   7.0554893e-02  -5.1165421e-02  -3.6830293e-01  -2.6422807e-01   2.8873366e-01   3.0138207e-01   2.2680582e-01   3.5501006e-01  -2.9765329e-01  -5.5722162e-02  -1.3965143e-01  -2.8041623e-01   2.3986520e-01   2.4342316e-01   2.3231645e-01   2.0998330e-01   4.7637183e-02   1.9070486e-01  -3.6878909e-02   1.7223460e-03  -3.1467845e-01  -2.3950967e-01  -8.7050545e-02  -9.8281123e-02   1.1916501e-01   1.7914704e-01   4.7590466e-01   5.2734495e-01   3.5309164e-01   2.8395264e-01  -1.8077198e-01  -6.8327136e-02  -1.0252682e-01   9.0683718e-02   3.0551179e-01   1.2211859e-01   3.4381132e-01   3.3487391e-01  -1.7329143e-01  -9.6069579e-03  -2.0299484e-01   2.2650160e-01  -3.0694879e-01  -1.8674975e-01  -2.0670886e-01  -2.3731905e-01  -2.1953963e-01  -3.8812159e-02   4.6762916e-03   1.1589973e-01   1.8570608e-01  -2.7952426e-01  -2.2622785e-01  -3.1729712e-01  -2.3155606e-01  -1.6275257e-01
   3.7768914e-02   7.2173977e-02   1.7197078e-01   1.5957336e-01   5.6829893e-02   6.0661726e-02   2.8821766e-02   4.0848335e-02  -1.5465552e-01  -6.8947113e-02  -2.3740281e-01  -1.2926031e-01  -2.3128257e-01  -3.1405716e-02  -8.8462917e-02   6.8590394e-02  -1.2043414e-01  -1.3265472e-01  -6.8642799e-02  -5.6945593e-02  -7.1112945e-02   6.6504477e-02   2.5153621e-01   2.2375293e-01   3.9181224e-01   3.6511764e-01   2.4222449e-01   1.8028707e-01  -2.0557693e-02   1.1380807e-01   3.0582431e-01   3.5708544e-01   4.4302728e-02   3.2251222e-01   2.7583690e-01   3.6260281e-01   4.9968013e-01   3.5399779e-01   8.4551790e-01   1.0000000e+00   5.9945485e-01   5.9979387e-01   3.8569022e-01   3.0035571e-01   1.8324031e-01   2.0026525e-01   3.0890222e-01   1.5996356e-02   2.4118799e-02   6.5925935e-02   1.5145041e-01   3.8089839e-02   2.2955825e-02  -2.0861353e-01   5.4225018e-01   6.0962326e-01  -1.5026647e-01   4.7884796e-03   4.7011180e-02  -1.1412795e-01  -2.1372983e-02  -1.1887014e-01  -3.3514149e-01  -2.1632477e-01   2.1089072e-01   1.7709457e-01   1.1862842e-01   2.3868868e-01  -2.6092844e-01  -1.0026105e-01  -1.5964707e-01  -2.1550212e-01   2.8603278e-01   2.9444709e-01   2.3122227e-01   3.0294618e-01  -3.4786869e-02   8.4097619e-02   1.7149481e-01   1.1614773e-01  -1.1115382e-01  -7.5973434e-02   3.6100857e-02   1.3846940e-01   9.2903161e-02   2.0094857e-01   4.1042621e-01   4.8261024e-01   2.2633681e-01   2.3079931e-01  -2.6616438e-01  -6.7454798e-02  -1.8825208e-01  -6.1382190e-03   1.3345878e-01   2.2649078e-01   1.1646563e-01   1.7692995e-01  -2.6448797e-01  -5.3844174e-02  -1.7903090e-01   1.2059535e-01  -1.6780119e-01  -5.9697761e-02   5.8596107e-02   3.9135975e-02  -2.4855318e-01   6.6637717e-02   8.2665558e-03  -7.1338268e-02  -8.3336776e-02  -3.9119665e-01  -1.5220950e-01  -1.0130128e-01   2.6923330e-03   8.2063130e-02
  -1.0292813e-01   4.8952907e-02  -4.3592299e-02   2.3337285e-02  -1.4962373e-01  -1.5671252e-01  -2.1705950e-01  -2.2333287e-01  -3.4868844e-01  -3.4799991e-01  -1.2830654e-01   1.2988428e-01  -1.6539600e-01   6.1097895e-02  -8.1613430e-02   9.2116323e-02   2.3366445e-01  -2.9123293e-02  -7.3056052e-02   1.3808774e-01   5.5755073e-02   5.8805933e-02   1.5650845e-01   1.5984975e-01   1.4925294e-01   1.5762457e-01   1.7959645e-01   1.1465107e-01   3.2940557e-01   3.6391453e-01   2.9031672e-01   3.5502568e-01   1.3225077e-01   2.7380473e-01   8.8217176e-02   1.1321510e-01   4.8392511e-01   3.3376396e-01   5.3593075e-01   5.9945485e-01   1.0000000e+00   6.9055781e-01   4.4344129e-02   1.3664740e-02  -6.7273365e-02   3.9301245e-02   7.7469402e-02  -2.4793253e-01  -1.9121351e-01  -1.1307172e-01  -1.5686178e-01  -2.9668081e-01  -2.2787357e-01  -2.8947423e-01   1.4095116e-01   6.6823751e-02  -1.6602161e-01  -3.1057532e-02  -2.7272347e-01  -3.2053801e-01  -2.3648989e-01  -3.3713639e-01  -5.8666527e-02  -4.5210573e-02   2.1031101e-03  -2.0334967e-01  -2.3691903e-01  -1.0756635e-01  -1.6622753e-01  -2.2573497e-01  -1.3801013e-01  -6.9201408e-02   3.8918386e-01   3.9738053e-01   2.7510038e-01   3.3191061e-01   4.9894528e-02   9.2495988e-02   2.7625280e-01   2.2406338e-01   1.9734982e-01   2.1648993e-01   3.7584828e-01   3.1409405e-01   1.3772614e-01   2.1308628e-01   4.9354250e-01   5.1330704e-01   1.1096755e-01  -1.0379506e-02  -3.3138395e-01  -3.1942715e-01  -3.0285163e-01  -3.1856448e-01   1.1288115e-01   2.8951198e-01   2.5674581e-02   8.3375249e-02  -3.3139729e-01  -3.3252596e-01  -2.0266093e-01  -1.4129724e-01  -1.6468059e-01  -6.5131864e-02   6.0126259e-02   1.2353700e-01  -2.5917887e-01  -4.6892286e-02   1.5083141e-01   7.0161436e-02  -1.5867278e-01  -2.6751436e-01  -1.7269050e-01  -6.0859767e-03   5.2768215e-02   1.2445819e-01
  -1.3542433e-01   1.3357281e-01  -1.0676415e-01  -7.5592442e-02  -8.9345912e-02  -1.0133405e-01  -1.3413697e-01  -1.7295842e-01  -1.9440101e-01  -1.7602963e-01  -2.6806115e-01   2.0786158e-01  -1.4652507e-01   7.1596435e-02   5.2893741e-03   1.9800970e-01   3.3147794e-01   1.6316257e-01  -3.7988140e-02   2.9781318e-01   9.7816300e-03   2.0507381e-01   5.8859903e-02  -3.9909569e-02   8.3185342e-02   4.7078156e-02  -4.6637370e-03  -6.9209545e-02   4.8415105e-01   5.6812402e-01   1.8878567e-01   1.8947943e-01   1.7637891e-01   2.6739738e-01  -1.3819161e-01  -1.5361823e-01   4.7665624e-01   4.6562051e-01   3.5542386e-01   5.9979387e-01   6.9055781e-01   1.0000000e+00   1.0622191e-01   6.9397373e-02  -1.2071800e-01   2.3594606e-02  -5.6799810e-02  -2.7791376e-01  -4.2279788e-02  -4.3081103e-02  -3.8848555e-02  -2.2209278e-01  -2.6897181e-03  -1.1636597e-01   1.0829083e-01   6.8134242e-02  -5.2661447e-02   3.5738660e-02  -2.5186082e-01  -2.9387136e-01  -2.6464974e-01  -3.2574270e-01  -4.3011903e-02  -3.2684848e-04  -1.3466385e-01  -3.3544147e-01  -3.7802995e-01  -2.6728160e-01   3.4764447e-02  -1.3269854e-01  -1.0095660e-01  -1.9641476e-02   4.3196205e-01   3.7767334e-01   2.8177461e-01   3.6710253e-01   4.6197950e-02   2.2140674e-02   5.3496136e-01   3.7450471e-01   4.4945452e-01   4.0439290e-01   4.3789166e-01   5.2172865e-01   4.1433742e-02   1.5593041e-01   3.6400223e-01   2.9095563e-01  -8.8806554e-02  -2.9400988e-02  -2.2871826e-01  -1.3448517e-01  -2.0632515e-01  -2.3400871e-01  -1.7912302e-01   2.6917111e-01  -2.1014624e-01  -1.0242578e-01  -2.1737743e-01  -2.2169198e-01  -4.2990022e-02  -1.0767372e-01   7.6337081e-02   1.6935885e-01   3.6190349e-01   3.8660530e-01  -1.7645416e-01   1.4597632e-01   2.3324077e-02  -1.8186546e-01  -3.9961629e-01  -2.7374337e-01  -6.9321575e-02   2.3602195e-01   3.1913018e-01   3.6449559e-01
   3.8204205e-01   4.3329366e-01   3.1940860e-01   1.5388583e-01   2.5309797e-01   3.6915748e-01   2.6574759e-01   2.4735016e-01   1.7912577e-01   2.5735315e-01   7.5765983e-02  -1.4355840e-01  -3.4514795e-03  -7.0314760e-02   1.1390214e-01   5.9042085e-03   1.0516471e-01   2.5428291e-01   1.7930740e-01   5.7955172e-02   2.9076044e-01   3.8203562e-01   3.0047026e-01   1.3894642e-01   5.4932227e-01   5.0484833e-01   3.9495707e-01   3.5094844e-01  -2.6000944e-02   8.7513493e-02   4.4140515e-01   3.3893596e-01   2.2214086e-01   3.5446589e-01   4.7003705e-01   4.2857068e-01   1.0949359e-01  -1.9087890e-02   3.1047317e-01   3.8569022e-01   4.4344129e-02   1.0622191e-01   1.0000000e+00   8.8553866e-01   7.6955497e-01   7.5536891e-01   7.4653716e-01   5.1028622e-01   7.2682177e-01   5.5810195e-01   7.1228541e-01   3.3541513e-01   3.7471247e-01   2.2418770e-01   4.1432319e-01   4.8337690e-01   2.9057761e-01   4.7538842e-01   1.8628430e-01  -7.6420663e-02   1.0613850e-01   6.2822116e-02  -3.1024387e-01  -1.8034471e-01   3.5569812e-01   3.0110423e-01   3.8167035e-01   3.1978214e-01   6.2302960e-02   1.5187619e-01   3.4216814e-01   2.2461647e-02   3.1436441e-01   2.2479099e-01   4.2838250e-01   3.7175388e-01   1.4987585e-01   1.5345153e-01   3.4891055e-01   4.1886423e-01   1.3270128e-01   1.4137712e-01   1.8238040e-02   6.9753241e-02   2.4113205e-01   2.0949595e-01  -1.4966389e-02   4.4230234e-02   3.9462582e-02   1.0584805e-01  -9.0843898e-02   7.0687868e-02  -5.9279775e-02   1.8541549e-01  -8.1953570e-03   1.4851952e-01   1.8438537e-01   2.2635490e-01   7.5057302e-02   1.8777813e-01  -2.7623924e-02   3.5765480e-02   8.1321902e-03  -2.7538830e-02   7.8795552e-02   9.1963923e-02  -2.1430513e-02  -2.7330588e-01  -1.2458159e-01  -2.0882072e-01   1.4411331e-01  -1.4895932e-01   1.1403821e-01   1.8231500e-02   9.7370337e-02   6.5685734e-02
   3.3644625e-01   4.1351090e-01   2.4791161e-01   2.6792814e-02   2.2287357e-01   2.7101797e-01   2.1346885e-01   1.4604379e-01   2.4496312e-01   1.9971329e-01   1.2089772e-01  -1.1899328e-01   7.2261471e-02  -1.2535137e-01   1.8650024e-01   2.0538287e-02   1.0830097e-01   2.3082473e-01   1.9291471e-01   7.4729645e-02   1.6962913e-01   1.8505759e-01   2.0587393e-01   5.1197031e-03   3.6099620e-01   3.1822461e-01   2.4896819e-01   1.9610762e-01   1.4388456e-02   1.0216393e-01   3.4852392e-01   2.3047054e-01   2.4300394e-01   3.4191803e-01   3.6373087e-01   2.8222575e-01   2.4920781e-03  -4.7135827e-02   1.7061785e-01   3.0035571e-01   1.3664740e-02   6.9397373e-02   8.8553866e-01   1.0000000e+00   7.2753722e-01   7.6672387e-01   7.0166493e-01   5.6818458e-01   7.1767246e-01   6.0098050e-01   6.8643833e-01   4.0390279e-01   3.4058581e-01   1.9423378e-01   4.0843288e-01   5.0347141e-01   2.5806851e-01   4.2412927e-01   2.5597325e-01  -1.0571750e-02   1.2147136e-01   2.9215009e-02  -1.9258263e-01  -1.7530497e-01   2.8736826e-01   1.9490900e-01   3.5190754e-01   3.0777550e-01   8.3208755e-02   2.9065106e-01   2.2782407e-01  -4.7737238e-02   2.5845156e-01   2.4753444e-01   4.1669119e-01   4.3750862e-01   1.1219058e-01   1.0548932e-01   2.8947869e-01   3.7509867e-01   1.3396585e-01   1.7089807e-01  -9.1324245e-04   4.5377412e-02   2.6329009e-01   1.6357607e-01  -3.2655241e-02   2.1865829e-02  -8.2151148e-03   2.7681913e-02  -7.5640018e-02   1.7409330e-01  -1.0326990e-01   2.1007626e-01   2.6660027e-02   1.7201144e-01   2.1760403e-01   2.6923574e-01   1.4899197e-01   3.2121177e-01  -2.0154925e-02   8.9785567e-02   3.1565943e-02   4.4388151e-02   1.3014200e-01   1.4339702e-01  -2.3068336e-02  -1.5172754e-01  -3.0239451e-02  -9.9410051e-02   1.9177287e-01  -5.7140890e-02   2.3203517e-01   9.2502287e-02   1.5988788e-01   1.4259198e-01
   4.0703808e-01   3.2225393e-01   5.0528980e-01   3.1324009e-01   3.5812221e-01   3.4286114e-01   4.7364723e-01   2.9701350e-01   2.3573741e-01   1.9483616e-01   1.9836310e-01  -1.3353232e-01   1.4810788e-01  -6.3889718e-02   1.9615194e-01  -2.1638403e-02  -9.1166748e-02   2.6951334e-02   2.8009600e-01   5.7856636e-02   2.8008977e-01   2.4458484e-01   3.8167445e-01   2.5168576e-01   5.3691279e-01   5.3551795e-01   4.4273940e-01   4.0218296e-01  -1.2427146e-01  -1.2718946e-01   5.3272279e-01   4.3265155e-01   2.8384963e-01   3.6143367e-01   6.7012722e-01   5.8503244e-01  -2.6515388e-01  -2.7699319e-01   1.1386828e-01   1.8324031e-01  -6.7273365e-02  -1.2071800e-01   7.6955497e-01   7.2753722e-01   1.0000000e+00   8.1526471e-01   5.8549378e-01   4.1406324e-01   7.0189229e-01   5.3007222e-01   6.1055519e-01   2.8603134e-01   1.5950174e-01   1.8528041e-01   2.4694163e-01   2.7255535e-01   1.7899608e-01   2.9290619e-01   2.0607554e-01  -1.8722760e-01   2.3526743e-01   7.0737071e-04  -1.6140260e-01  -3.1449203e-01   5.8349907e-01   4.3671953e-01   5.8358035e-01   4.3443289e-01   4.1652554e-03   1.6354074e-01   2.1703960e-01  -1.1379456e-01   1.5990744e-01   1.5813987e-02   3.4197051e-01   3.0286615e-01  -5.2536181e-02  -1.0541415e-01   8.9521216e-02   1.7076521e-01  -6.7854673e-02  -2.9434955e-02  -1.3294624e-01  -1.2309224e-01   3.0691511e-01   3.6897653e-01   4.8153209e-02   5.6897770e-02   7.3931857e-02   2.1595004e-03  -4.8143563e-02   1.4953267e-01  -2.1380277e-02   1.6957767e-01   1.6989902e-01   2.0275312e-01   2.1931465e-01   2.3821494e-01   6.4633632e-02   2.0271539e-01  -1.6232997e-01  -1.3479702e-02  -9.2533109e-02  -1.2537019e-01   6.3024345e-02   1.0666250e-01  -2.2905920e-02  -2.6257484e-01   1.1439326e-01  -1.0768776e-01   1.2507986e-01  -7.1738093e-02   2.2429701e-01   4.9599678e-02   1.1935454e-01   7.7910484e-02
   1.9951906e-01   3.1012683e-01   1.7389553e-01   1.5828004e-01   2.2809800e-01   2.5030505e-01   1.9565974e-01   2.5357959e-01   1.8220296e-01   1.2800489e-01   6.4482452e-02  -7.9130458e-03  -7.9626087e-03  -3.6290596e-02   8.0356493e-02  -3.4862970e-03   9.1923085e-02   2.0386878e-01   1.0215504e-01   1.0414611e-01   2.8158776e-01   3.0475067e-01   1.3181820e-01   6.9039522e-02   3.1651095e-01   3.0965009e-01   2.3778838e-01   2.1154771e-01   4.1451322e-02   1.0550704e-01   4.4814162e-01   3.7595498e-01   2.5892043e-01   3.3846015e-01   3.6777944e-01   2.8291226e-01  -1.2081198e-01  -1.2311389e-01   4.0818270e-02   2.0026525e-01   3.9301245e-02   2.3594606e-02   7.5536891e-01   7.6672387e-01   8.1526471e-01   1.0000000e+00   6.3718045e-01   4.3402632e-01   7.9986557e-01   8.0412356e-01   6.4988527e-01   3.5848464e-01   3.7169396e-01   2.4720858e-01   2.3144445e-01   3.3466631e-01   2.6150036e-01   3.2594979e-01   1.8526023e-01  -1.6903960e-02   8.3687687e-02   6.0008417e-02  -1.2683498e-01  -1.1818104e-01   2.4639127e-01   2.3932790e-01   3.5456063e-01   3.1532072e-01   4.5816499e-02   2.1950987e-01   1.9813315e-01  -1.3618535e-02   1.8634197e-01   1.0977088e-01   2.8613436e-01   3.2462165e-01  -2.0665122e-02  -4.4730415e-02   1.9361749e-01   2.4696923e-01   1.1737416e-01   1.4222114e-01   1.0082522e-01   1.0170214e-01   1.4391563e-01   2.7477285e-01  -4.1217880e-02   1.4180939e-02  -1.0565575e-01  -9.1789317e-03   1.6732077e-02   5.0080426e-02  -6.4415883e-04   6.4981232e-02   5.5603048e-02   2.7168060e-01   1.6981260e-01   2.3480261e-01   1.8719971e-01   1.9272826e-01   1.4301643e-01   3.2785789e-02   1.8347933e-01   1.5330725e-01   2.0380684e-01   2.3441147e-01   1.2355381e-01  -1.4958460e-01   7.8451240e-02  -7.7507533e-02   1.1383558e-01   1.4474236e-02   3.0207054e-01   2.4667984e-01   2.5215123e-01   1.8808119e-01
   2.0142817e-01   1.7387324e-01   1.9272520e-01   1.4235435e-01   2.3145608e-01   3.2646234e-01   8.0484466e-02   1.7783152e-01   1.3055002e-01   2.2015116e-01   5.2613862e-02  -1.8077474e-01  -1.3200983e-01  -1.4689354e-01   1.3223857e-02  -9.8861571e-02   4.1373749e-02   1.6305080e-01   4.9870223e-02  -1.7771764e-01   2.4410033e-01   2.1096351e-01   1.4751249e-01   1.5329396e-01   3.6222690e-01   3.6263774e-01   2.6411581e-01   2.8417466e-01  -1.4205938e-01  -7.1057247e-02   2.4338388e-01   2.2857931e-01  -1.7717555e-03   1.5102436e-01   4.3338990e-01   4.1974424e-01   3.8712390e-02  -5.6441702e-02   4.2054317e-01   3.0890222e-01   7.7469402e-02  -5.6799810e-02   7.4653716e-01   7.0166493e-01   5.8549378e-01   6.3718045e-01   1.0000000e+00   7.1467913e-01   5.4108707e-01   5.1338037e-01   5.3365703e-01   2.8865058e-01   3.0500023e-01   7.2031015e-02   5.5783178e-01   6.2152523e-01   1.1567755e-01   2.6708956e-01   1.2849590e-01  -3.3192737e-02   6.2815089e-02   8.6019467e-02  -3.3831714e-01  -1.9971525e-01   2.6222584e-01   3.1587626e-01   2.8155040e-01   2.9298961e-01  -1.1304187e-01   2.4529581e-01   1.7925512e-01  -8.7182263e-02   3.0974704e-01   2.8826242e-01   4.2297385e-01   3.7880313e-01   5.3159478e-02   1.6529328e-01   2.8173336e-02   2.0851410e-01  -1.1679434e-01  -1.8403354e-02  -9.8716525e-02  -1.6753466e-01   8.2033572e-02   1.3773093e-01   4.1956350e-02   1.8070969e-01   7.0388555e-02   6.5194437e-02   1.3625918e-01   8.9892571e-02   9.9033850e-02   2.3311687e-01   4.3005268e-01   2.4579138e-01   6.2017190e-01   6.0997074e-01   3.3464882e-01   3.5252858e-01   9.9400666e-02   2.1392066e-01  -4.8405034e-02  -2.9564523e-02  -1.6166090e-01  -1.9137357e-01   7.1580854e-02  -3.5145626e-01   1.3795241e-01   3.1810037e-01   6.1779619e-01   2.1480797e-01   2.1329129e-01  -1.0736414e-01  -9.4545076e-02  -1.1706246e-01
   4.6891123e-02  -7.3586207e-02  -3.4863529e-02  -1.5568978e-01   1.3900964e-01   2.5683820e-01  -9.4132496e-02   4.5622654e-02   2.0766289e-01   2.3959700e-01  -2.1395985e-02  -3.3034756e-01  -1.0887712e-01  -2.4862065e-01  -1.1929003e-01  -2.5001526e-01  -6.0722411e-02   7.0866932e-02  -8.8023788e-02  -3.3577747e-01   1.4866013e-01   1.2709250e-01  -1.9803650e-01  -1.6065767e-01   4.6244351e-02   1.0199751e-01   6.9344555e-04   6.8752418e-02  -3.1154221e-01  -3.0366443e-01  -1.0923863e-01  -1.2653438e-01  -1.9816835e-01  -1.7925226e-01   1.7841075e-01   1.7668861e-01   2.7216799e-02   1.1415608e-01   1.2063680e-01   1.5996356e-02  -2.4793253e-01  -2.7791376e-01   5.1028622e-01   5.6818458e-01   4.1406324e-01   4.3402632e-01   7.1467913e-01   1.0000000e+00   4.9628408e-01   4.5385459e-01   3.7722768e-01   3.3097280e-01   3.9853724e-01   3.0362263e-01   4.3598326e-01   5.1845154e-01   4.8769214e-02   1.4667052e-01   1.8605953e-01   2.0288311e-01  -1.0218375e-03   1.0922448e-01  -2.9665437e-01  -2.1915990e-01   1.5641424e-02   1.2119017e-01   2.1530527e-01   2.2268719e-01   1.3566693e-01   4.5131906e-01   1.8988790e-01   1.1686707e-01  -7.6806311e-02  -4.3064189e-03   1.2420052e-01   1.6112248e-01   8.6104812e-02   1.3674464e-01  -2.5525355e-01  -5.9659331e-02  -1.5247347e-01  -1.1073078e-01  -1.6161359e-01  -2.5345557e-01  -1.7494760e-02  -1.5602206e-01  -1.3545358e-01  -5.9711706e-02  -1.5420290e-02   1.8161667e-02   4.5276072e-01   4.3799526e-01   2.5162518e-01   3.0564631e-01   2.9470608e-01   2.6172121e-01   4.5734663e-01   5.1253432e-01   5.9896901e-01   6.6807338e-01   1.5883133e-01   1.7024323e-01   8.0739948e-03   3.3273229e-02  -1.9428498e-01  -2.3317376e-01   1.2074827e-01  -2.3919265e-01   5.6663869e-02   3.2553434e-01   6.4937297e-01   5.9411107e-01   3.3728857e-01  -3.2960845e-02  -1.0510695e-01  -1.6230025e-01
   3.0661337e-01   4.1884050e-01   9.6876245e-02  -2.6096096e-02   1.9226035e-01   2.0554668e-01   1.6400948e-01   1.9752603e-01   2.5527374e-01   1.9876996e-01   1.7252943e-01   2.2330157e-03   9.0863178e-02  -1.5351574e-02   9.1293601e-02  -4.0413456e-02   3.0050400e-01   4.3156393e-01   1.4914492e-01   1.6540291e-01   3.5810426e-01   4.0944277e-01   2.8958506e-02  -1.3220317e-01   2.1223146e-01   1.6908823e-01   6.9848238e-02   6.4676178e-02   1.8404102e-01   2.1179695e-01   2.8825032e-01   1.4637207e-01   2.6715799e-01   2.8768340e-01   1.4213322e-01   5.5385916e-02  -4.2800038e-02  -5.1346930e-02  -9.9796768e-02   2.4118799e-02  -1.9121351e-01  -4.2279788e-02   7.2682177e-01   7.1767246e-01   7.0189229e-01   7.9986557e-01   5.4108707e-01   4.9628408e-01   1.0000000e+00   6.7112042e-01   7.6650898e-01   3.6816035e-01   4.4560002e-01   3.7897404e-01   1.9142605e-01   2.6000704e-01   4.5356901e-01   4.7363188e-01   3.0470710e-01   7.4528407e-02   1.4542445e-01   1.5442186e-01  -1.7572258e-04   5.4655304e-02   6.4605198e-02   1.2915635e-01   2.5762000e-01   1.7353674e-01   2.6616635e-01   3.1259014e-01   4.1121615e-01   2.2452892e-01   2.3165608e-01   1.7700776e-01   2.6876396e-01   2.8554980e-01   1.4322712e-01   4.3829663e-02   3.2335383e-01   3.4129446e-01   3.0909448e-01   2.9047920e-01   2.0554188e-01   1.9776801e-01   1.1371078e-01   1.1652576e-01  -2.6091045e-01  -2.2713385e-01  -1.9470424e-01  -7.7180934e-02   2.7253091e-02   1.3292376e-01  -2.2755043e-02   1.5277466e-01  -8.5970746e-02   1.7593783e-01   1.1757624e-01   1.7710602e-01   2.4212697e-01   2.4864601e-01   9.5372344e-02   3.3676963e-02   1.6838741e-01   1.3302559e-01   1.4571473e-01   1.7986632e-01   1.3236423e-01  -1.6550147e-01  -6.0459357e-02  -1.3728541e-01   9.6355305e-02   1.0003740e-01   2.9427346e-01   2.2887061e-01   2.0400112e-01   1.2898792e-01
   1.6159825e-01   2.8948114e-01  -9.9950437e-03  -1.3293746e-02   1.7562356e-01   1.3290983e-01   7.6732674e-02   1.8034089e-01   2.1557841e-01   1.8928652e-01   6.5567483e-02   7.0963562e-02  -7.1952320e-03  -1.4272289e-02   6.4355641e-02   3.4977210e-02   1.0405009e-01   2.4274115e-01   2.3139116e-02   5.5156908e-02   1.0849017e-01   1.3023557e-01  -5.7553990e-02  -1.0553019e-01   7.1864922e-02   8.7908765e-02   1.3676339e-02  -2.5738855e-03   9.1043162e-03   8.9730125e-02   1.7743785e-01   1.2511341e-01   2.5399685e-01   2.7418991e-01   8.5881480e-02   1.9463795e-02  -1.2799708e-01  -1.3215345e-01  -6.1958080e-02   6.5925935e-02  -1.1307172e-01  -4.3081103e-02   5.5810195e-01   6.0098050e-01   5.3007222e-01   8.0412356e-01   5.1338037e-01   4.5385459e-01   6.7112042e-01   1.0000000e+00   6.3761280e-01   6.0150304e-01   5.0900158e-01   3.3695123e-01   2.8214857e-01   4.1116644e-01   3.0957589e-01   3.1311788e-01   3.6240308e-01   3.2346097e-01   1.9004984e-01   2.2497019e-01   3.1794516e-02   8.5666963e-02   7.1917120e-02   2.0403056e-01   3.3503326e-01   3.5611002e-01   1.3203770e-01   3.1113745e-01   1.6071074e-01   2.3096775e-03   1.3320227e-01   1.3055223e-01   1.8156910e-01   2.5256033e-01   2.7764752e-02   4.0447629e-02   1.4796596e-01   2.2588009e-01   1.5839376e-01   2.1838410e-01   7.5769111e-02   1.0667796e-01   1.2297358e-01   1.7751681e-01  -2.5834845e-01  -1.6279162e-01  -4.8799531e-02   1.1554149e-01   1.6990772e-01   1.6094074e-01   1.0799972e-01   1.7398015e-01   4.4613242e-03   2.1468411e-01   1.7584523e-01   2.5961539e-01   3.4461916e-01   3.4251572e-01   3.5202070e-01   2.0295811e-01   2.6984584e-01   2.6035927e-01   1.4411525e-01   1.4058073e-01   2.2598808e-01   8.2044977e-02   9.7195161e-03  -1.7011996e-03   1.9677081e-01   1.0296884e-01   2.9650699e-01   2.1558527e-01   1.8912028e-01   9.4780937e-02
   4.7511422e-01   4.9265093e-01   2.7389216e-01   8.4326773e-02   2.4987640e-01   3.0118001e-01   3.1836379e-01   2.6930651e-01   2.7883068e-01   3.4978567e-01   2.0083337e-01  -6.1156176e-02   1.6397725e-01  -2.5717536e-02   1.8284850e-01   8.0329075e-02   1.0899925e-01   2.6575037e-01   2.0199810e-01   1.0144687e-01   2.2311191e-01   2.3246150e-01   2.0276573e-01   6.9033105e-03   3.3942906e-01   3.5892449e-01   2.1808817e-01   1.6301981e-01   1.1799870e-02   7.1536936e-02   2.6056697e-01   1.7040138e-01   3.2098520e-01   3.8249506e-01   2.6059268e-01   1.9842151e-01  -1.1644499e-01  -2.7990649e-01   1.1132995e-01   1.5145041e-01  -1.5686178e-01  -3.8848555e-02   7.1228541e-01   6.8643833e-01   6.1055519e-01   6.4988527e-01   5.3365703e-01   3.7722768e-01   7.6650898e-01   6.3761280e-01   1.0000000e+00   6.4793416e-01   4.7380256e-01   4.4625175e-01   4.9279534e-01   5.1211908e-01   4.1984068e-01   4.8472783e-01   5.8813468e-01   2.2878781e-01   3.3383940e-01   2.5355315e-01  -6.7915070e-02  -5.5889293e-03   2.7499444e-01   3.7054582e-01   4.6348322e-01   4.1184634e-01   2.1006136e-01   3.3437488e-01   2.5182119e-01  -3.2833567e-02   2.4299860e-01   2.0685353e-01   3.1430161e-01   3.0225637e-01   2.7195655e-02  -2.0164118e-02   2.7596428e-01   3.1745985e-01   1.2094178e-01   1.5996391e-01  -9.3607493e-02  -5.3634269e-02   2.4743815e-01   1.8078940e-01  -2.4930555e-01  -2.7109314e-01   1.3978259e-01   1.8561788e-01  -3.3741298e-02   1.7107619e-01   4.1724203e-02   3.3664947e-01   3.4494897e-03   2.0408661e-01   2.2817599e-01   2.9960083e-01   1.8062352e-01   3.2169499e-01   7.2661105e-02   2.3589035e-01   1.3173984e-01   1.3940226e-01   1.6999960e-01   2.0983835e-01   1.8581049e-01   1.8725462e-03   3.4956579e-02  -1.3940815e-01   1.1528239e-01  -8.9228729e-02   2.4626108e-01   1.6981201e-01   2.3670691e-01   1.6955246e-01
   4.3399078e-01   2.9328418e-01   2.4249940e-01  -6.6413352e-02   2.6694322e-01   2.5587048e-01   2.4226735e-01   7.9615758e-02   2.4435968e-01   3.7536837e-01   2.8902006e-01  -8.4146840e-02   2.8567625e-01  -1.5250700e-02   3.4991940e-01   1.8566517e-01  -1.5469351e-01  -8.3731771e-03   2.7174106e-01  -1.6875779e-02   7.9686452e-02   3.1189565e-02   9.3380510e-02  -1.0594689e-01   1.9755457e-01   1.6970580e-01   1.3886850e-01   1.1372146e-01  -1.6991706e-01  -1.8145904e-01  -7.8233638e-02  -1.2339052e-01   8.3270801e-02   6.0634696e-02   1.1290396e-01  -2.5224373e-02  -2.6835444e-01  -3.4361153e-01   1.7123260e-02   3.8089839e-02  -2.9668081e-01  -2.2209278e-01   3.3541513e-01   4.0390279e-01   2.8603134e-01   3.5848464e-01   2.8865058e-01   3.3097280e-01   3.6816035e-01   6.0150304e-01   6.4793416e-01   1.0000000e+00   3.8146909e-01   4.4200390e-01   4.8006582e-01   5.5531201e-01   1.7100786e-01   1.4831604e-01   6.3128662e-01   5.0083431e-01   3.5277705e-01   2.9462533e-01   5.9743162e-02   1.8677637e-02   2.0408695e-01   3.3153477e-01   4.3250651e-01   3.9611312e-01   8.8278912e-02   4.1248428e-01   1.3608221e-02  -1.9793769e-01  -1.8552128e-02  -6.0030224e-03   7.9476197e-02   1.0663571e-01  -2.7835355e-02  -9.9329104e-02  -6.0758446e-02  -2.2618914e-03  -1.1715986e-01  -9.2721110e-02  -3.1274391e-01  -2.8619002e-01   2.7262214e-01  -6.2753436e-02  -2.5107285e-01  -3.0025708e-01   2.4223450e-01   2.4754752e-01   2.0083708e-01   3.7381705e-01   1.6040749e-01   4.7631695e-01   6.3558247e-02   1.4991939e-01   2.4835138e-01   3.1516784e-01   3.5222969e-01   5.2543908e-01   1.6431721e-01   3.6560612e-01   1.6021785e-01   1.9492524e-01   1.6815339e-01   1.3932239e-01   1.8793321e-01   1.1923735e-01   1.1005215e-01  -2.2598918e-02   1.5581554e-01   7.7405783e-02   3.1299026e-01   1.4324102e-01   2.0204157e-01   1.3703720e-01
  -9.1631860e-02   1.2348274e-02  -2.8363116e-01  -1.3210915e-01  -5.4247321e-02   1.8946927e-01  -1.8478881e-01   8.0698755e-02   1.0159361e-01   2.0484347e-01  -2.9990956e-01  -2.0598693e-01  -2.2230154e-01  -1.3072113e-01  -4.7112845e-02   1.1996438e-01  -6.1755590e-02   1.2211405e-01  -2.5332841e-01  -1.5957299e-01   1.2958094e-01   2.0865681e-01  -2.6577838e-01  -1.5109693e-01  -6.5605923e-02  -3.2755900e-02  -2.6384525e-02   1.9177956e-02  -1.1148964e-01   5.1157658e-03  -1.5143166e-01  -1.4131711e-01  -1.2239539e-01  -9.9703407e-02  -1.7069338e-01  -1.0765240e-01   2.4279391e-01   2.4952921e-01  -7.8797308e-02   2.2955825e-02  -2.2787357e-01  -2.6897181e-03   3.7471247e-01   3.4058581e-01   1.5950174e-01   3.7169396e-01   3.0500023e-01   3.9853724e-01   4.4560002e-01   5.0900158e-01   4.7380256e-01   3.8146909e-01   1.0000000e+00   5.9776593e-01   3.3147414e-01   3.5261088e-01   1.6390396e-01   2.0802491e-01   1.1423301e-01   2.9046650e-01  -1.5317324e-01   2.3296847e-01  -2.5052884e-01  -1.7290718e-02  -1.9778877e-01  -2.3602320e-02  -1.3449465e-02   3.4531427e-02   4.0323592e-01   3.8075043e-01   3.5020397e-01   3.5893521e-01  -2.0567931e-01  -1.0597035e-01  -1.8638325e-01  -1.8283085e-01   1.9218948e-01   2.4414009e-01   2.4367656e-02   5.8755700e-02   9.9088313e-02   1.1464868e-01   2.0565430e-01   2.3958426e-01   1.0243332e-02   8.8199894e-02  -2.2068059e-01  -2.1663853e-01   8.6592926e-02   3.7458110e-01   4.6512107e-01   3.2066529e-01   3.5416661e-01   2.8561787e-01  -2.7993068e-01   1.1514810e-01  -1.6402717e-01  -6.8684805e-02   4.7798523e-01   3.4358691e-01   5.2936646e-01   3.1755339e-01   4.9285940e-01   3.7399235e-01   2.3998558e-01   2.0185503e-01   2.9922017e-01   2.2334362e-01  -2.4118678e-01  -2.5049364e-01  -6.6801719e-02   1.9473855e-01   2.6078977e-01   3.1292270e-01   2.2558192e-01   1.2238495e-01
   1.1911978e-01   1.0343471e-01   9.2839707e-02  -1.7674404e-01   1.6888088e-01   2.3971176e-01   1.0109858e-01  -1.1514649e-01   2.1764889e-01   1.7800180e-01  -2.5737881e-03  -3.3081820e-01   7.0827844e-02  -2.7378361e-01   2.0046397e-01   6.3489825e-02  -3.2198199e-02   9.1896884e-02   5.8565210e-02  -3.0015821e-02   3.1702460e-01   3.2178828e-01  -4.6184782e-02  -1.8072786e-01   7.9795536e-02   4.7074973e-02   1.8999359e-01   1.9563888e-01  -9.5401433e-02  -1.4251978e-01  -1.5744011e-01  -2.2559095e-01  -1.0427383e-01  -2.9565667e-01   2.4840777e-03  -1.3403743e-01  -5.2528056e-02  -5.1321405e-02  -2.4440225e-01  -2.0861353e-01  -2.8947423e-01  -1.1636597e-01   2.2418770e-01   1.9423378e-01   1.8528041e-01   2.4720858e-01   7.2031015e-02   3.0362263e-01   3.7897404e-01   3.3695123e-01   4.4625175e-01   4.4200390e-01   5.9776593e-01   1.0000000e+00   2.2582181e-01   1.5775059e-01   1.1724276e-01   2.8896901e-01   1.1848278e-01   1.6532485e-01  -6.7040742e-02  -4.7635651e-02  -1.3112165e-01  -1.5050053e-01   4.5417343e-02  -3.3829797e-02   9.2742368e-02  -3.6165484e-02   4.9608987e-01   3.9971566e-01   2.4597504e-01   2.0197702e-01  -2.4057177e-01  -2.8565773e-01  -1.6045939e-01  -8.2125795e-02   6.2069699e-02  -1.0456360e-01  -7.7120357e-02  -2.4010639e-02   6.9695151e-02   4.6097938e-02   2.6629629e-02  -1.5303624e-02   1.2529749e-01  -5.6643821e-02  -2.4380122e-01  -4.2632982e-01   1.7858018e-01   2.1823203e-01   4.6989442e-01   4.6677457e-01   3.2791730e-01   4.5195013e-01  -2.4946559e-01   1.7779713e-01  -1.3729858e-01  -6.1159231e-02   4.8934728e-01   4.6011871e-01   3.4293499e-01   2.4349442e-01   5.0431868e-01   3.9296857e-01   4.0888265e-01   4.2038795e-01   3.4017683e-01   7.2053710e-02  -1.0335002e-01  -2.9053854e-01  -9.8310544e-02   2.7757313e-01   3.9746484e-01   4.7553038e-01   4.2434040e-01   3.1812629e-01
   1.6553712e-01   6.3444942e-02   2.3924259e-01   1.3910384e-01   2.3981427e-01   2.9781842e-01   1.6641083e-01   1.6488961e-01   1.2671253e-01   2.6829311e-01   2.6609566e-02  -1.6982931e-01   4.0135262e-02  -6.1890372e-02   1.2447748e-01   9.5409691e-02  -2.8124016e-01  -1.7750400e-01   8.7790874e-02  -1.6133622e-01  -5.8641704e-02  -7.1116970e-02   8.1572418e-02   7.5275551e-02   2.1935996e-01   2.3912215e-01   1.2278775e-01   1.1961750e-01  -2.7005808e-01  -1.9527393e-01  -4.0897106e-02   2.9696057e-02  -1.5515777e-02   1.3784865e-01   2.5524443e-01   2.9214127e-01   2.0136844e-01  -3.0759581e-02   6.8300662e-01   5.4225018e-01   1.4095116e-01   1.0829083e-01   4.1432319e-01   4.0843288e-01   2.4694163e-01   2.3144445e-01   5.5783178e-01   4.3598326e-01   1.9142605e-01   2.8214857e-01   4.9279534e-01   4.8006582e-01   3.3147414e-01   2.2582181e-01   1.0000000e+00   8.5598189e-01  -1.5221204e-01  -9.6770687e-03   4.5958570e-01   2.3943777e-01   2.3376988e-01   1.4167880e-01  -2.2522490e-01  -1.9739244e-01   2.7905931e-01   3.8681985e-01   4.0706912e-01   4.8812311e-01  -4.7214903e-02   3.3115551e-01  -1.8387972e-02  -2.5758354e-01   1.5250773e-01   2.0767139e-01   2.7034814e-01   2.8523902e-01   7.6195073e-02   1.5754745e-01  -1.7246740e-01  -8.8258700e-02  -2.8479239e-01  -1.8981607e-01  -1.9044494e-01  -2.0235965e-01   2.3684693e-01   1.3224945e-01   2.4628879e-01   2.1934439e-01   3.8337490e-01   4.0023664e-01   1.9919420e-01   3.2762653e-01   1.5459488e-01   3.9649006e-01   2.2955301e-01   2.6856379e-01   4.2808683e-01   4.6334949e-01   3.5236289e-01   4.8584011e-01   1.2148573e-01   4.4131035e-01   1.4389804e-02   8.0497361e-02   1.2450381e-02  -3.6370615e-02   9.0465511e-02   1.3368973e-01   6.9220155e-02   1.1028187e-01   3.0829548e-01   1.9986313e-02   1.1677043e-01  -2.3498054e-02   4.9793292e-02   4.6731239e-02
   1.7948926e-01   6.5807199e-02   2.1986694e-01   8.1601278e-02   2.7672155e-01   2.4090120e-01   1.3949616e-01   1.5298083e-01   2.1521557e-01   2.6531560e-01  -9.8045919e-03  -2.6883327e-01  -2.3384395e-02  -1.3539481e-01   7.7635537e-02   7.2146481e-02  -2.7482849e-01  -1.2266592e-01   1.3439876e-02  -2.6870056e-01  -1.1541114e-01  -6.7755390e-02   1.0090858e-01   6.4645467e-02   2.3675840e-01   2.3898466e-01   9.5844661e-02   8.7667541e-02  -3.0643088e-01  -1.9791757e-01  -2.2588382e-02   4.0371503e-02  -1.0387434e-01   1.1174152e-01   2.4694447e-01   2.7441415e-01   2.0811645e-01   3.2099804e-02   6.4047045e-01   6.0962326e-01   6.6823751e-02   6.8134242e-02   4.8337690e-01   5.0347141e-01   2.7255535e-01   3.3466631e-01   6.2152523e-01   5.1845154e-01   2.6000704e-01   4.1116644e-01   5.1211908e-01   5.5531201e-01   3.5261088e-01   1.5775059e-01   8.5598189e-01   1.0000000e+00  -8.2536731e-02   3.9881530e-02   4.4393121e-01   3.1734615e-01   2.1635498e-01   2.0092049e-01  -3.1373321e-01  -1.8657074e-01   2.3431705e-01   3.8765128e-01   3.7601355e-01   4.5309816e-01  -1.2229373e-01   2.8010133e-01  -5.9458777e-02  -2.3574185e-01   6.7381961e-02   1.6380320e-01   1.5735556e-01   1.9317900e-01   4.1351181e-02   1.5490500e-01  -1.2379951e-01  -3.6913486e-02  -3.1321799e-01  -2.3354881e-01  -2.3502880e-01  -2.2611148e-01   1.5646139e-01   2.7621108e-02   1.1821838e-01   1.7925613e-01   3.2892881e-01   3.7342017e-01   1.3199473e-01   3.4176698e-01   1.2479769e-01   4.3573171e-01   2.5942624e-01   2.0869691e-01   4.3494014e-01   4.7750325e-01   2.7501050e-01   5.4300838e-01   8.0348453e-02   4.6314311e-01  -3.0534701e-02   7.0931649e-02  -5.2151932e-02  -1.2848761e-01   2.1839105e-02   1.0280299e-01   4.6170288e-03   1.3649297e-01   3.4486639e-01  -1.8530214e-04   1.2927530e-01  -1.0903470e-01  -5.7903111e-02  -5.0173829e-02
   4.7250407e-01   6.2121130e-01  -2.7730642e-04  -1.6139100e-01  -2.2514102e-02  -3.7623617e-02   1.1900397e-01  -1.7219935e-02  -1.1825370e-02  -8.7441549e-03   1.8637619e-01   1.6030147e-01   1.0339122e-01   2.8353313e-02  -6.3275130e-02  -1.7898575e-01   5.3405105e-01   7.2740075e-01   2.1634560e-01   3.6953840e-01   2.5971734e-01   2.8580862e-01   5.0448603e-02  -1.4218987e-01   1.1127916e-01   4.1984793e-02   7.4189000e-02   4.1013944e-02   2.3569583e-01   2.8769826e-01   1.3347495e-01   1.4957033e-02   4.4340481e-01   3.6236932e-01  -8.6664402e-02  -1.3794711e-01  -3.8267174e-02  -2.7945106e-02  -1.6948335e-01  -1.5026647e-01  -1.6602161e-01  -5.2661447e-02   2.9057761e-01   2.5806851e-01   1.7899608e-01   2.6150036e-01   1.1567755e-01   4.8769214e-02   4.5356901e-01   3.0957589e-01   4.1984068e-01   1.7100786e-01   1.6390396e-01   1.1724276e-01  -1.5221204e-01  -8.2536731e-02   1.0000000e+00   7.9712682e-01   2.9750866e-01   1.2510477e-01   1.4059511e-01   6.1743999e-02   2.4496899e-01   2.9123612e-01  -1.1665603e-01  -1.2601702e-01   8.2505589e-02  -2.5186180e-02   4.5495422e-01   1.4941916e-01   3.7024878e-01   2.3716736e-01   1.8808622e-01   7.9257042e-02   1.6377558e-01   1.1462921e-01   2.3225903e-01   2.0309140e-01   5.2460803e-01   5.3359566e-01   4.1358236e-01   4.4712104e-01   2.3412227e-01   1.8877608e-01  -6.6325426e-02  -6.2227970e-02  -2.7469642e-01  -3.3785333e-01  -1.7972397e-01  -7.4949624e-02  -2.3471315e-01  -2.0812102e-01  -1.7607187e-01  -5.3629931e-02  -1.8191241e-01  -2.2500211e-01  -6.2197816e-02  -6.0018453e-02  -8.7134562e-02  -7.0217825e-02  -7.1926259e-03  -1.1808779e-01   4.7609029e-02   8.0079909e-02  -3.2727513e-02   5.9662268e-03   6.8695489e-02  -5.8825788e-02  -1.7470158e-01  -1.5695435e-01   1.8402305e-02  -1.0339727e-01  -1.1862624e-01  -2.1382093e-02  -2.1152471e-02  -1.3712163e-01
   5.2239150e-01   6.5168564e-01   1.3485778e-01  -2.3544104e-01   7.6251263e-02   6.0333376e-03   1.7468424e-01  -1.1162888e-01   4.3224380e-02   1.2554046e-03   1.7326645e-01  -5.2700459e-02   7.5656450e-02  -1.0980289e-01   5.4744509e-04  -1.8779680e-01   5.1958104e-01   7.0575454e-01   2.6517673e-01   3.1945899e-01   2.5253314e-01   3.0442555e-01   1.4403943e-01  -1.7046423e-01   2.8081138e-01   1.3732255e-01   2.2356983e-01   1.3914915e-01   2.2147641e-01   2.8768404e-01   1.7433103e-01  -1.6993449e-02   3.8673167e-01   2.8732604e-01   6.6308545e-02  -5.8001129e-02   2.2312458e-02  -6.5501173e-02  -4.0190312e-02   4.7884796e-03  -3.1057532e-02   3.5738660e-02   4.7538842e-01   4.2412927e-01   2.9290619e-01   3.2594979e-01   2.6708956e-01   1.4667052e-01   4.7363188e-01   3.1311788e-01   4.8472783e-01   1.4831604e-01   2.0802491e-01   2.8896901e-01  -9.6770687e-03   3.9881530e-02   7.9712682e-01   1.0000000e+00   1.6813760e-01  -1.8937536e-02   6.0177758e-02  -2.6868914e-02   2.9375804e-02   1.6017275e-01   2.5226539e-02  -1.1431653e-01   7.3918939e-02  -5.5958826e-02   4.8942566e-01   1.0586073e-01   3.3945031e-01   1.3899786e-01   2.5644145e-01   1.5665839e-01   2.6714418e-01   2.3619991e-01   2.1175203e-01   2.0627642e-01   5.5220882e-01   6.8528152e-01   4.1119441e-01   4.6189954e-01   2.1534145e-01   2.0381096e-01   2.2066369e-02  -6.6453389e-02  -2.1205910e-01  -2.6543522e-01  -1.7535103e-02  -1.6650813e-02  -2.0703682e-01  -1.2682859e-01  -2.0233959e-01   8.8401699e-02  -1.9297533e-01  -1.8242904e-01  -3.3844924e-02  -6.1286057e-02  -6.1284107e-02   2.8164643e-02  -3.3113496e-02  -5.2887690e-02   7.3009302e-02   2.5384036e-02   6.8461570e-02   1.0367226e-01   5.9034372e-02  -1.8276155e-01  -2.2988287e-01  -2.5213096e-01   2.3499014e-02  -1.4645478e-01  -1.3324435e-01  -2.2199941e-02   4.5691839e-02  -3.3505685e-02
   4.3495193e-01   3.2770102e-01   2.7655567e-01   1.2954849e-01   3.1320200e-01   1.7136963e-01   3.9091218e-01   3.8961770e-01   3.9859979e-01   3.7569107e-01   3.4553299e-01   1.2092082e-01   3.9414999e-01   2.1689451e-01   1.9703123e-01   4.1322377e-02  -1.1333834e-01   1.7820372e-02   2.5570709e-01   5.8196133e-02  -1.3899873e-01  -1.3161169e-01   6.7867104e-02  -8.0321923e-02   2.9554048e-02   5.4185961e-02  -7.7951394e-02  -1.0708363e-01  -1.3850345e-01  -1.1422852e-01  -4.8123945e-02  -7.2107635e-02   3.4135098e-01   3.7243079e-01   8.1163769e-02   5.6116398e-02  -2.0579648e-01  -3.8826848e-01   1.3152250e-01   4.7011180e-02  -2.7272347e-01  -2.5186082e-01   1.8628430e-01   2.5597325e-01   2.0607554e-01   1.8526023e-01   1.2849590e-01   1.8605953e-01   3.0470710e-01   3.6240308e-01   5.8813468e-01   6.3128662e-01   1.1423301e-01   1.1848278e-01   4.5958570e-01   4.4393121e-01   2.9750866e-01   1.6813760e-01   1.0000000e+00   6.2846245e-01   6.8649724e-01   5.3990196e-01   3.0374194e-01   2.6285352e-01   2.1318152e-01   4.9476956e-01   6.3586880e-01   5.9783491e-01   7.8555484e-02   2.3217644e-01   2.2155631e-03  -1.9030310e-01   4.9507223e-02   1.0307076e-01   1.5100770e-01   1.6635216e-01   7.5605659e-04   3.7085753e-02  -7.8616556e-02  -4.0230502e-02  -1.6177975e-01  -8.3222559e-02  -2.1698777e-01  -2.7387583e-01   2.1305200e-01   5.4513034e-02  -1.6588450e-01  -1.9754038e-01   2.3038696e-01   2.8447201e-01   7.7603823e-03   1.6589250e-01   4.2168438e-02   2.7513587e-01   5.6557621e-02  -1.9654219e-03   2.1016946e-01   2.3279451e-01   1.2895259e-01   2.7677488e-01  -3.8770376e-03   1.9403417e-01  -3.2608754e-02  -2.8826382e-02  -8.4445991e-02  -7.6442498e-02   1.7838229e-01   2.1646162e-01   9.4371623e-02  -3.8768853e-02   9.7126570e-02  -1.2799904e-01  -1.7931038e-02  -7.9540323e-02  -8.3570504e-03  -4.8584581e-02
  -2.7799366e-02   2.6874987e-02  -2.2811919e-01   1.7089874e-02   7.7389751e-03  -2.3054569e-02  -7.5812438e-02   2.5821200e-01   1.3064467e-01   1.8021112e-01   9.1554811e-03   1.0773280e-01   6.4985417e-02   2.5445522e-01  -1.0451543e-01   6.9720222e-02  -1.7120934e-01  -7.2767127e-02  -5.7839829e-02   2.0176831e-02  -1.9602783e-01  -6.7977829e-02  -2.8519849e-01  -1.4409028e-01  -3.0778922e-01  -2.7918658e-01  -3.0195820e-01  -2.4570261e-01  -2.0535363e-01  -1.5350757e-01  -3.1518545e-01  -2.7498970e-01   6.4466976e-02   2.7448265e-02  -2.9551842e-01  -1.8078870e-01   3.6479128e-02  -3.7511995e-02  -6.8669070e-02  -1.1412795e-01  -3.2053801e-01  -2.9387136e-01  -7.6420663e-02  -1.0571750e-02  -1.8722760e-01  -1.6903960e-02  -3.3192737e-02   2.0288311e-01   7.4528407e-02   3.2346097e-01   2.2878781e-01   5.0083431e-01   2.9046650e-01   1.6532485e-01   2.3943777e-01   3.1734615e-01   1.2510477e-01  -1.8937536e-02   6.2846245e-01   1.0000000e+00   2.1108748e-01   5.9175144e-01   2.8018247e-01   4.5442817e-01  -2.4041184e-01   2.4575107e-01   3.5291133e-01   5.1170422e-01   1.9401943e-01   2.4249511e-01   1.4282028e-01   1.4425265e-01  -1.7956032e-01  -2.2344253e-02  -2.0283274e-01  -1.1165716e-01   2.0890510e-01   2.6622873e-01  -2.6099730e-01  -2.6661233e-01  -1.6208240e-01  -1.8778977e-01  -1.0702368e-01  -1.2867797e-01  -1.3917892e-01  -1.8682425e-01  -3.6142077e-01  -2.3297313e-01   8.1822253e-02   3.7701196e-01   2.2033381e-01   1.1230651e-01   1.9870737e-01   5.8157903e-02  -1.2631375e-01  -8.3294164e-02   4.2345879e-02   1.1995204e-01   2.4120446e-01   2.3200988e-01   2.8303100e-01   1.3661651e-01   1.5083937e-01   6.8642390e-02  -1.7900447e-01  -2.2549304e-01   3.1861516e-01   3.8159033e-01  -1.7185499e-01  -4.4009527e-03   1.1562347e-01   4.2987727e-02  -8.4875591e-02  -1.0195622e-01  -1.7142318e-01  -2.5704866e-01
   5.6578162e-01   3.4498137e-01   5.4492918e-01   2.9124767e-01   5.1139774e-01   3.3185596e-01   6.8373089e-01   5.4127727e-01   5.9226046e-01   5.6139552e-01   6.3024514e-01   2.9863077e-01   6.7020957e-01   4.0265616e-01   4.6579334e-01   2.4999886e-01  -9.7582875e-02  -7.2729118e-02   3.3929015e-01  -2.9502232e-03  -1.5115662e-01  -2.1698132e-01   3.4961321e-01   1.3929554e-01   1.8546491e-01   2.3252191e-01   8.8808987e-02   1.1664687e-02  -1.1569391e-01  -1.2353835e-01   1.5077586e-01   9.2881297e-02   3.3972323e-01   3.9403817e-01   3.2103511e-01   2.1025444e-01  -4.0059465e-01  -5.4941074e-01   7.0554893e-02  -2.1372983e-02  -2.3648989e-01  -2.6464974e-01   1.0613850e-01   1.2147136e-01   2.3526743e-01   8.3687687e-02   6.2815089e-02  -1.0218375e-03   1.4542445e-01   1.9004984e-01   3.3383940e-01   3.5277705e-01  -1.5317324e-01  -6.7040742e-02   2.3376988e-01   2.1635498e-01   1.4059511e-01   6.0177758e-02   6.8649724e-01   2.1108748e-01   1.0000000e+00   5.7784449e-01   4.1685611e-01   2.5685057e-01   5.3610618e-01   6.3532417e-01   4.6609636e-01   3.5469963e-01  -2.4312864e-01  -8.6695240e-02  -8.6546411e-02  -3.4042097e-01   2.4464016e-01   1.6997478e-01   3.4154269e-01   2.3694940e-01  -1.5795209e-01  -1.0104935e-01  -4.3866441e-02   7.6691359e-02  -1.7289840e-01   2.2835281e-02  -2.3629166e-01  -2.8124895e-01   4.6542769e-01   2.8454671e-01   1.9471692e-02  -9.0336893e-02   3.4150521e-01   2.1926364e-01  -7.9938382e-02   9.3354079e-02  -4.0400011e-02   2.5848218e-01   2.1556088e-01  -1.0683982e-01   2.0027125e-01   2.0064305e-01  -4.5734842e-02   1.3197826e-01  -2.9380440e-01   8.3971881e-02  -3.1844510e-01  -2.5421045e-01  -2.4636329e-01  -1.9441077e-01  -1.4706071e-01  -1.5808696e-02   1.7175054e-01   1.6422637e-02   9.6790438e-02  -2.2836788e-01  -9.3039419e-02  -2.8706272e-01  -1.4065669e-01  -1.2260792e-01
   2.1086794e-01   2.0418271e-01   3.4839558e-03   2.7098953e-01   1.8731319e-01   2.2551044e-01   1.8247844e-01   6.3834492e-01   4.1284426e-01   5.5110266e-01   2.8006457e-01   3.4700928e-01   3.3206426e-01   6.0930784e-01   1.5582489e-01   3.3534102e-01  -1.7245760e-01  -1.0518638e-01   2.3511512e-02  -8.7459568e-02  -2.4176317e-01  -1.1138573e-01  -1.7090035e-02   1.1218178e-01  -1.2855594e-01  -3.2010156e-02  -1.8710324e-01  -1.8231841e-01  -2.1137575e-01  -1.2354869e-01  -4.2632983e-02  -3.3333207e-02   1.0653540e-01   2.1786238e-01  -2.6295557e-02   8.3510899e-02  -1.1541231e-01  -2.5494107e-01  -5.1165421e-02  -1.1887014e-01  -3.3713639e-01  -3.2574270e-01   6.2822116e-02   2.9215009e-02   7.0737071e-04   6.0008417e-02   8.6019467e-02   1.0922448e-01   1.5442186e-01   2.2497019e-01   2.5355315e-01   2.9462533e-01   2.3296847e-01  -4.7635651e-02   1.4167880e-01   2.0092049e-01   6.1743999e-02  -2.6868914e-02   5.3990196e-01   5.9175144e-01   5.7784449e-01   1.0000000e+00   2.5710607e-01   5.2991192e-01   4.4075655e-02   5.3256607e-01   2.4520693e-01   3.2414003e-01  -5.8187626e-02   2.6156301e-02   1.7217825e-01   7.5975456e-02   4.2060432e-02   1.3621255e-01   6.0285002e-02  -5.0906456e-02   1.3306722e-01   2.9999271e-01  -1.3205671e-01  -9.0046090e-02  -1.6113962e-01  -7.4748142e-02  -7.6694003e-02  -5.7023668e-02   1.8381959e-01   1.4805892e-01  -1.1410889e-01  -2.8224937e-02   2.6712774e-01   5.0569490e-01   1.6556807e-01  -3.2439498e-02   1.9755739e-01   5.3329739e-02  -5.0567827e-02  -2.5119318e-01  -1.1250722e-02   3.2231483e-02   5.6065648e-02   2.5172954e-02   5.9488449e-02   1.7738123e-02  -1.7179554e-01  -3.0335783e-01  -4.1120489e-01  -4.2469813e-01  -6.2389040e-03   5.6846475e-02  -1.8014824e-01  -8.8441277e-02   8.6735144e-02  -1.6900934e-01  -2.7011737e-01  -4.3303439e-01  -4.0161293e-01  -3.9533501e-01
   2.0268054e-01   3.2315909e-01   2.2588387e-02  -1.1030835e-02   8.2879428e-02  -2.2039369e-01   1.9742685e-01   4.4001450e-02   1.1268475e-01  -6.3738861e-02   5.6476207e-01   5.6390919e-01   5.5963136e-01   4.7770391e-01   3.3285737e-01   2.2159586e-01   3.3871422e-01   2.1209292e-01   3.7512326e-01   4.6432658e-01   3.2392526e-03  -1.1940997e-02   1.1522801e-03  -1.2543948e-01  -2.5899244e-01  -3.2396861e-01  -2.6473465e-01  -3.1611238e-01   4.4381654e-01   3.2406941e-01   6.6277744e-02  -2.9886570e-02   4.8604897e-01   3.1269892e-01  -2.3162063e-01  -3.3296691e-01  -2.6978805e-01  -1.4746332e-01  -3.6830293e-01  -3.3514149e-01  -5.8666527e-02  -4.3011903e-02  -3.1024387e-01  -1.9258263e-01  -1.6140260e-01  -1.2683498e-01  -3.3831714e-01  -2.9665437e-01  -1.7572258e-04   3.1794516e-02  -6.7915070e-02   5.9743162e-02  -2.5052884e-01  -1.3112165e-01  -2.2522490e-01  -3.1373321e-01   2.4496899e-01   2.9375804e-02   3.0374194e-01   2.8018247e-01   4.1685611e-01   2.5710607e-01   1.0000000e+00   6.9134183e-01  -5.6772648e-02  -3.4748441e-02   8.8114723e-02   7.0578374e-02   5.7747307e-02  -8.8727225e-02   6.3988784e-02   3.1058184e-02   3.1234951e-01   2.0959128e-01   2.0729969e-01   2.1417171e-01   1.2391741e-01   3.2447859e-02   9.4383319e-02   1.1602700e-01   3.2969986e-01   3.3445932e-01   2.7970568e-01   1.5982265e-01   1.7617689e-01   1.0405751e-01  -5.0076236e-02  -1.7959615e-01  -1.6757230e-01  -6.2304071e-02  -1.6477447e-01  -1.4922741e-01  -2.1655099e-01  -2.3930506e-01  -4.3804193e-02  -1.0551304e-02   8.3245195e-03   3.2028991e-02  -1.8995165e-02  -9.4354739e-02  -5.5945446e-02  -1.7159479e-01  -3.8619821e-02   3.2396810e-02  -4.6113907e-02   6.5279817e-04   3.9360552e-02   2.0652333e-01   1.8960015e-01   1.1653068e-01  -5.2433143e-02  -4.5120793e-02  -1.4295937e-02   1.8604271e-02   3.0745049e-02  -8.4245357e-03
   2.1155818e-02   2.7647299e-01  -3.1475014e-01  -1.4757034e-01  -1.7742179e-01  -3.2427419e-01  -1.1311477e-01   9.8282141e-02   3.5938062e-02  -3.7033641e-02   3.1903284e-01   5.1117298e-01   2.6518610e-01   4.8763607e-01   5.7235140e-02   1.5461743e-01   4.6447575e-01   3.8706261e-01   4.1099607e-02   3.2240623e-01  -5.7419871e-02   6.0300527e-02  -2.1839979e-01  -2.2723252e-01  -3.0010740e-01  -3.6680498e-01  -4.0809006e-01  -4.4698061e-01   4.4655493e-01   4.8399066e-01   9.1531638e-03  -8.8395445e-02   3.8634738e-01   3.0020384e-01  -4.4077750e-01  -3.8019303e-01   5.1362823e-02   3.9467977e-02  -2.6422807e-01  -2.1632477e-01  -4.5210573e-02  -3.2684848e-04  -1.8034471e-01  -1.7530497e-01  -3.1449203e-01  -1.1818104e-01  -1.9971525e-01  -2.1915990e-01   5.4655304e-02   8.5666963e-02  -5.5889293e-03   1.8677637e-02  -1.7290718e-02  -1.5050053e-01  -1.9739244e-01  -1.8657074e-01   2.9123612e-01   1.6017275e-01   2.6285352e-01   4.5442817e-01   2.5685057e-01   5.2991192e-01   6.9134183e-01   1.0000000e+00  -3.7886847e-01  -7.8250813e-02  -1.2258914e-01  -2.6877696e-02   1.3759089e-01  -1.3664287e-01   1.7384574e-01   2.4448203e-01   3.2889805e-01   3.9789398e-01   1.4730373e-01   1.3157660e-01   2.5135666e-01   3.0427370e-01   2.4234307e-01   2.7137265e-01   4.4521211e-01   4.5933393e-01   3.8561488e-01   3.3863033e-01  -5.6285666e-02  -1.0976499e-01  -2.4218768e-01  -2.0057883e-01  -2.1161225e-01   5.3846051e-02  -1.8694062e-01  -3.5747535e-01  -2.0668520e-01  -3.4883920e-01  -1.7264720e-01  -1.1104240e-01  -7.7336123e-02  -4.3317043e-02  -5.7182407e-02  -2.2047911e-01   1.2244359e-01  -2.0739763e-01   2.4555484e-02  -5.4174965e-02  -1.6842790e-01  -1.7557848e-01   7.1810934e-02   1.2937732e-01  -9.9174318e-02   1.6679454e-02  -2.6526280e-02  -1.1573870e-01  -2.2723315e-01  -1.4209032e-01  -1.6001930e-01  -1.7488163e-01
   5.4699043e-01   2.6154640e-01   8.5945156e-01   5.5662511e-01   5.7059440e-01   4.5991351e-01   7.4999169e-01   3.3570505e-01   3.3086545e-01   3.4212890e-01   4.0112981e-01  -1.1113568e-01   4.0184749e-01   3.8959449e-02   5.3414305e-01   3.1018778e-01  -3.9863493e-01  -3.6444479e-01   4.4553051e-01  -8.7177380e-03   4.8439972e-02  -1.8814990e-02   7.8584693e-01   6.0408110e-01   6.7259270e-01   7.0994985e-01   6.9305588e-01   6.1508568e-01  -3.4186925e-01  -3.9440405e-01   4.9300616e-01   4.7829973e-01   1.8325368e-01   2.5444135e-01   8.9884818e-01   7.4995360e-01  -3.6504652e-01  -5.1190058e-01   2.8873366e-01   2.1089072e-01   2.1031101e-03  -1.3466385e-01   3.5569812e-01   2.8736826e-01   5.8349907e-01   2.4639127e-01   2.6222584e-01   1.5641424e-02   6.4605198e-02   7.1917120e-02   2.7499444e-01   2.0408695e-01  -1.9778877e-01   4.5417343e-02   2.7905931e-01   2.3431705e-01  -1.1665603e-01   2.5226539e-02   2.1318152e-01  -2.4041184e-01   5.3610618e-01   4.4075655e-02  -5.6772648e-02  -3.7886847e-01   1.0000000e+00   7.2265770e-01   6.0629048e-01   4.1605594e-01  -3.3145383e-01  -1.6401247e-01  -8.0866133e-02  -4.6466448e-01   1.7074381e-01  -5.3019699e-02   3.6044449e-01   2.5331171e-01  -1.8925538e-01  -2.1766217e-01  -1.2711357e-01  -2.7376727e-02  -4.0345071e-01  -2.6050259e-01  -3.8442224e-01  -4.1227342e-01   5.8877748e-01   5.3050306e-01   3.7283570e-01   2.4667131e-01   5.7697696e-01   2.7735008e-01  -1.0947541e-01   1.1363753e-01  -4.6839277e-03   3.2258500e-01   3.3043042e-01   4.4999837e-02   2.5048159e-01   2.2037756e-01  -2.1368235e-01   5.0934130e-02  -4.3110951e-01   3.6789064e-02  -3.5980077e-01  -3.1017056e-01  -9.6847527e-02  -3.6130505e-02  -2.5044387e-01  -2.3023741e-01   2.1307973e-01  -6.6054267e-02   8.1994417e-02  -3.3788340e-01  -3.3476160e-02  -2.2351481e-01  -3.3014729e-02  -1.4511920e-02
   3.5425033e-01   1.4763463e-01   5.8789208e-01   7.4668502e-01   5.0471110e-01   5.3468699e-01   5.7487577e-01   7.0850437e-01   3.9421423e-01   5.1853566e-01   2.6612634e-01   6.5685349e-02   2.7007999e-01   3.3010345e-01   3.1013228e-01   2.9854595e-01  -5.3218065e-01  -4.4510005e-01   1.6148009e-01  -1.8681451e-01  -3.0686103e-02   8.0677842e-03   5.5957370e-01   6.5054948e-01   4.5738138e-01   5.8606070e-01   4.2995028e-01   4.5057169e-01  -4.9879908e-01  -4.7517936e-01   3.5702482e-01   4.2772204e-01   5.9386995e-02   2.5071058e-01   6.5603469e-01   6.7469329e-01  -3.3160689e-01  -5.3836810e-01   3.0138207e-01   1.7709457e-01  -2.0334967e-01  -3.3544147e-01   3.0110423e-01   1.9490900e-01   4.3671953e-01   2.3932790e-01   3.1587626e-01   1.2119017e-01   1.2915635e-01   2.0403056e-01   3.7054582e-01   3.3153477e-01  -2.3602320e-02  -3.3829797e-02   3.8681985e-01   3.8765128e-01  -1.2601702e-01  -1.1431653e-01   4.9476956e-01   2.4575107e-01   6.3532417e-01   5.3256607e-01  -3.4748441e-02  -7.8250813e-02   7.2265770e-01   1.0000000e+00   7.1458358e-01   6.6572387e-01  -4.2762409e-01  -1.3060952e-01   2.0357976e-02  -3.1823620e-01   1.3226870e-01   5.9378828e-02   2.7174208e-01   1.7761288e-01  -1.7904675e-01  -4.6803339e-02  -3.1308000e-01  -2.8514257e-01  -5.5617412e-01  -4.3145232e-01  -4.6780241e-01  -4.6148016e-01   3.9049040e-01   5.0625709e-01   1.0305648e-01   2.1928359e-01   5.1951100e-01   4.7532477e-01   6.8849836e-02   1.7891979e-02   2.5130386e-01   2.8373488e-01   3.3285055e-01  -7.0280533e-03   3.3958077e-01   3.3754001e-01  -7.2482314e-02   6.2889799e-02  -1.5521798e-01   1.1647870e-01  -2.9932975e-01  -3.4197067e-01  -3.0234989e-01  -2.8872674e-01  -6.8692201e-02  -1.0536618e-01   1.2084306e-01  -1.0250551e-02   2.1856089e-01  -2.8657751e-01  -1.1349528e-01  -3.6721505e-01  -2.2071013e-01  -2.2840281e-01
   3.8907425e-01   1.8160418e-01   5.5787012e-01   5.1808665e-01   3.9630684e-01   2.5044530e-01   5.7533067e-01   4.2261735e-01   2.2116129e-01   1.7384416e-01   2.4118972e-01  -1.0284169e-01   2.0151591e-01   1.9801279e-02   1.7472593e-01  -4.8129855e-02  -4.4883875e-01  -2.6424676e-01   3.7504477e-01   5.8690931e-02   9.3283539e-03  -1.5216258e-03   3.6304154e-01   3.3127328e-01   3.4196610e-01   3.7241231e-01   2.9933680e-01   3.0489221e-01  -3.7408727e-01  -3.9969478e-01   3.2467646e-01   3.1580031e-01   3.3176313e-01   3.5433050e-01   5.5719394e-01   5.6033501e-01  -2.9757986e-01  -4.5133294e-01   2.2680582e-01   1.1862842e-01  -2.3691903e-01  -3.7802995e-01   3.8167035e-01   3.5190754e-01   5.8358035e-01   3.5456063e-01   2.8155040e-01   2.1530527e-01   2.5762000e-01   3.3503326e-01   4.6348322e-01   4.3250651e-01  -1.3449465e-02   9.2742368e-02   4.0706912e-01   3.7601355e-01   8.2505589e-02   7.3918939e-02   6.3586880e-01   3.5291133e-01   4.6609636e-01   2.4520693e-01   8.8114723e-02  -1.2258914e-01   6.0629048e-01   7.1458358e-01   1.0000000e+00   8.8451146e-01  -6.1241662e-02   1.0919285e-01   4.5817043e-02  -2.6767841e-01  -3.4433030e-02  -1.0281553e-01   1.3595592e-01   1.3647889e-01  -2.1773013e-02  -1.7136068e-03  -2.6630368e-01  -2.2709307e-01  -4.2560061e-01  -4.1264521e-01  -4.0356752e-01  -4.3024362e-01   2.2666500e-01   2.8966736e-01  -4.8201331e-02   2.3196424e-02   2.7777060e-01   2.7840168e-01  -5.9002283e-02   6.2379980e-02   4.9737717e-02   1.7730548e-01   1.9856107e-01   2.0590202e-02   3.0351500e-01   2.5086510e-01  -1.3597372e-02   1.4688534e-01  -9.8183822e-02   7.6366026e-02  -1.2725544e-01  -1.8040892e-01  -1.2712227e-01  -1.3787973e-01   1.6427714e-01   8.6771411e-02   8.5126581e-02  -5.4449045e-02   1.7283268e-01  -2.5035758e-01   2.1962592e-02  -1.2966639e-01  -6.3945220e-02  -1.1423366e-01
   1.6809089e-01   9.8784440e-02   2.9404667e-01   5.0117538e-01   2.0582779e-01   1.5279141e-01   3.4317328e-01   4.7574275e-01   3.8685702e-02   1.0361660e-01   8.7521857e-02   2.8917048e-02   3.2450473e-02   1.4648648e-01  -2.0065018e-02  -3.7655226e-02  -4.6975372e-01  -3.1550750e-01   1.9013588e-01   2.7153202e-02  -6.8038306e-02  -7.0782290e-02   1.6669075e-01   2.9271500e-01   1.5145209e-01   2.4357865e-01   1.5133606e-01   1.7650060e-01  -3.7955616e-01  -3.7344423e-01   2.3759389e-01   2.9757660e-01   2.6914532e-01   3.5749276e-01   3.8115380e-01   5.2115868e-01  -1.3313191e-01  -2.8504734e-01   3.5501006e-01   2.3868868e-01  -1.0756635e-01  -2.6728160e-01   3.1978214e-01   3.0777550e-01   4.3443289e-01   3.1532072e-01   2.9298961e-01   2.2268719e-01   1.7353674e-01   3.5611002e-01   4.1184634e-01   3.9611312e-01   3.4531427e-02  -3.6165484e-02   4.8812311e-01   4.5309816e-01  -2.5186180e-02  -5.5958826e-02   5.9783491e-01   5.1170422e-01   3.5469963e-01   3.2414003e-01   7.0578374e-02  -2.6877696e-02   4.1605594e-01   6.6572387e-01   8.8451146e-01   1.0000000e+00  -1.4309831e-01   1.1242180e-01   4.4589155e-02  -2.2968731e-01  -1.2684359e-02  -2.0460177e-02   8.2543259e-02   1.0999231e-01   5.7381620e-04   7.3990612e-02  -3.0455184e-01  -2.9249751e-01  -4.1381864e-01  -4.1039149e-01  -3.4835565e-01  -3.6065131e-01   1.3352081e-01   2.8439730e-01  -6.2598719e-02   1.0417320e-01   2.3438625e-01   3.4498564e-01  -7.5306903e-02  -4.9440576e-03   2.3685457e-02   1.5419922e-02   2.0331642e-01   5.1547219e-02   3.0580388e-01   3.1116639e-01  -1.1571072e-02   1.2426461e-01  -3.3544988e-02   8.6501140e-02  -1.3615684e-01  -1.6238980e-01  -1.9211379e-01  -2.1886573e-01   1.4783160e-01   1.9517585e-01   5.3130095e-02   9.8373149e-03   2.0254444e-01  -2.3264838e-01  -4.5830166e-02  -1.8387767e-01  -1.4797424e-01  -1.8972225e-01
   4.2122179e-02   1.8489553e-01  -2.7043047e-01  -3.8883170e-01  -6.1244393e-02  -1.4791313e-01  -1.2776563e-01  -2.4926525e-01   8.1230256e-02  -5.8325932e-02  -1.2183766e-01  -1.4193634e-01  -2.3306284e-02  -2.2048165e-01  -5.9239059e-02  -1.1046129e-01   2.8949836e-01   4.1187929e-01   1.2197362e-01   3.5704165e-01   5.5695525e-02   1.5912578e-01  -3.8010226e-01  -4.7268234e-01  -2.6861568e-01  -3.5317719e-01  -2.5170448e-01  -2.4643288e-01   2.3073507e-01   2.3954719e-01  -2.6511516e-01  -3.9468825e-01   2.3967219e-01  -3.4282749e-03  -3.6378570e-01  -3.4311567e-01   1.8954172e-01   1.9239457e-01  -2.9765329e-01  -2.6092844e-01  -1.6622753e-01   3.4764447e-02   6.2302960e-02   8.3208755e-02   4.1652554e-03   4.5816499e-02  -1.1304187e-01   1.3566693e-01   2.6616635e-01   1.3203770e-01   2.1006136e-01   8.8278912e-02   4.0323592e-01   4.9608987e-01  -4.7214903e-02  -1.2229373e-01   4.5495422e-01   4.8942566e-01   7.8555484e-02   1.9401943e-01  -2.4312864e-01  -5.8187626e-02   5.7747307e-02   1.3759089e-01  -3.3145383e-01  -4.2762409e-01  -6.1241662e-02  -1.4309831e-01   1.0000000e+00   5.1024916e-01   3.2883787e-01   3.7963756e-01  -2.3021706e-01  -2.2500525e-01  -2.2534043e-01  -1.6894641e-01   3.5172756e-01   1.9328044e-01   2.2370040e-01   2.6879954e-01   3.4874396e-01   3.0524536e-01   3.6682890e-01   3.6785419e-01  -1.7877867e-01  -2.3924601e-01  -1.9288011e-01  -2.7728264e-01  -1.3178904e-01   7.4876224e-02   1.8902344e-01   1.7651238e-01   4.5360056e-02  -2.0970493e-03  -4.3302993e-01  -4.1649505e-02  -3.4705117e-01  -3.1216131e-01   2.3437013e-01   1.3969693e-01   3.0411418e-01  -2.3659055e-02   4.2648543e-01   3.0293795e-01   2.9301526e-01   2.7847615e-01   3.7099082e-01   2.2262075e-01  -2.9640325e-01  -3.1335916e-01  -2.1539393e-01   1.3093347e-01  -3.4119533e-03   2.9184407e-01   2.3730842e-01   1.4705861e-01
   2.3520144e-02   1.0233619e-01  -1.7337086e-01  -2.9461842e-01   3.0511766e-02   1.1792000e-01  -1.6691401e-01  -1.5327099e-01   1.0247185e-01   1.6391194e-01  -4.9986447e-02  -1.1886900e-01   9.5211439e-03  -1.6517478e-01   3.9787575e-03  -7.7116120e-02  -1.8776642e-02   1.1740555e-01  -1.8379115e-03  -3.6726644e-02   1.2304161e-01   3.6912125e-02  -3.0218643e-01  -2.9315712e-01  -1.6615357e-01  -1.4316964e-01  -1.6270731e-01  -1.2395501e-01  -1.2117967e-01  -1.3513238e-01  -3.3803198e-01  -4.0127701e-01  -8.3731940e-02  -1.9465346e-01  -1.2836210e-01  -1.1563715e-01  -3.0901469e-02  -4.1619629e-04  -5.5722162e-02  -1.0026105e-01  -2.2573497e-01  -1.3269854e-01   1.5187619e-01   2.9065106e-01   1.6354074e-01   2.1950987e-01   2.4529581e-01   4.5131906e-01   3.1259014e-01   3.1113745e-01   3.3437488e-01   4.1248428e-01   3.8075043e-01   3.9971566e-01   3.3115551e-01   2.8010133e-01   1.4941916e-01   1.0586073e-01   2.3217644e-01   2.4249511e-01  -8.6695240e-02   2.6156301e-02  -8.8727225e-02  -1.3664287e-01  -1.6401247e-01  -1.3060952e-01   1.0919285e-01   1.1242180e-01   5.1024916e-01   1.0000000e+00   4.8877260e-02   2.1702764e-02  -2.1927186e-01  -2.2581233e-01  -1.1376120e-01  -6.5380739e-02   1.1178576e-03  -9.7361421e-02  -8.2243995e-02  -4.1308095e-02   1.9397084e-02   4.0708964e-02  -9.6531012e-02  -6.3378239e-02  -2.6606140e-02  -7.4371440e-02  -8.5534678e-02  -6.8652381e-02   6.6552436e-02   1.7978528e-01   4.5633875e-01   4.7324347e-01   3.3121952e-01   3.1623089e-01   4.0279388e-02   2.3375288e-01   1.7778169e-01   2.1929507e-01   5.3836708e-01   4.5464037e-01   4.0997079e-01   4.0700756e-01   4.4226529e-01   4.3714699e-01   2.7453116e-01   2.2552458e-01   3.8832756e-01   2.6245362e-01   7.0057633e-02   1.5575490e-01   2.5763510e-01   4.2221391e-01   3.6789803e-01   3.1883844e-01   2.6160253e-01   1.9848029e-01
   1.6113242e-01   3.6680673e-01  -9.5260285e-03   9.6848432e-02  -2.5661746e-03   2.0072944e-02   3.8949242e-02   1.4881124e-01   1.1711479e-01  -1.3210470e-02   1.0520164e-01   7.2942462e-02   4.4042484e-02   1.6353155e-01   8.4036728e-02   4.8538122e-02   1.6545163e-01   2.3700346e-01   1.1832447e-01   2.3854487e-01   2.9770570e-01   3.9367940e-01   4.1409099e-02   6.4609123e-02   8.1341098e-02   3.2475720e-02   1.3423323e-01   1.2868501e-01   5.7617467e-02   5.6200011e-02   2.0530969e-01   1.2260402e-01   1.9988468e-01   1.7146954e-01  -5.7307447e-02   5.9536195e-02   2.8906299e-01   2.5322680e-01  -1.3965143e-01  -1.5964707e-01  -1.3801013e-01  -1.0095660e-01   3.4216814e-01   2.2782407e-01   2.1703960e-01   1.9813315e-01   1.7925512e-01   1.8988790e-01   4.1121615e-01   1.6071074e-01   2.5182119e-01   1.3608221e-02   3.5020397e-01   2.4597504e-01  -1.8387972e-02  -5.9458777e-02   3.7024878e-01   3.3945031e-01   2.2155631e-03   1.4282028e-01  -8.6546411e-02   1.7217825e-01   6.3988784e-02   1.7384574e-01  -8.0866133e-02   2.0357976e-02   4.5817043e-02   4.4589155e-02   3.2883787e-01   4.8877260e-02   1.0000000e+00   7.7562081e-01   1.5315183e-01   1.4510326e-01   1.9374132e-01   1.0733705e-01   6.8069189e-01   5.9991162e-01   2.2500496e-01   1.4898848e-01   2.5549684e-01   1.8555763e-01   3.1367898e-01   2.8449792e-01   1.5580751e-01   1.2188358e-01  -9.5171079e-02  -1.1047444e-01  -1.3392612e-02   1.1195156e-01   2.5547350e-02  -2.8225352e-02  -3.4537109e-02  -9.9479936e-03  -4.4147209e-01  -2.7339168e-01  -2.7575474e-01  -1.8849603e-01  -1.6276686e-02  -3.0684480e-02   1.2461436e-01  -4.6774852e-02  -1.8031262e-02  -1.1322466e-01  -2.3866550e-01  -2.0746675e-01  -1.1108410e-01  -1.7038572e-01  -5.0816819e-01  -3.5118096e-01  -1.5465309e-02  -8.7865303e-02  -3.1185214e-01  -1.6763204e-01  -2.6805030e-01  -3.6982676e-01
  -1.8228137e-01   4.6078899e-02  -4.1434294e-01  -1.6006846e-01  -2.2570392e-01  -1.7014354e-01  -3.4570424e-01  -6.0630705e-02  -2.1928212e-02  -1.7182003e-01  -1.3950159e-01   4.0227560e-02  -1.7084208e-01   5.9669030e-02  -1.7215523e-01  -8.7432040e-02   2.0070203e-01   2.5992705e-01  -1.8715892e-01   8.9212078e-02   2.1033947e-01   3.5758733e-01  -2.9032225e-01  -1.4950627e-01  -2.3654816e-01  -2.5663219e-01  -1.6856983e-01  -1.0406807e-01   1.3425520e-01   1.4323170e-01  -3.1312627e-02  -5.8916467e-02  -1.6269169e-02  -6.9076310e-02  -4.0444137e-01  -2.3255308e-01   4.8371337e-01   5.8687575e-01  -2.8041623e-01  -2.1550212e-01  -6.9201408e-02  -1.9641476e-02   2.2461647e-02  -4.7737238e-02  -1.1379456e-01  -1.3618535e-02  -8.7182263e-02   1.1686707e-01   2.2452892e-01   2.3096775e-03  -3.2833567e-02  -1.9793769e-01   3.5893521e-01   2.0197702e-01  -2.5758354e-01  -2.3574185e-01   2.3716736e-01   1.3899786e-01  -1.9030310e-01   1.4425265e-01  -3.4042097e-01   7.5975456e-02   3.1058184e-02   2.4448203e-01  -4.6466448e-01  -3.1823620e-01  -2.6767841e-01  -2.2968731e-01   3.7963756e-01   2.1702764e-02   7.7562081e-01   1.0000000e+00  -1.1539365e-01   4.5235094e-02  -1.4652997e-01  -1.2226576e-01   6.3485941e-01   5.5706759e-01   9.6056342e-02   1.0749781e-02   2.9590430e-01   1.9797657e-01   4.4087503e-01   4.3826392e-01  -6.5763083e-02  -6.6564479e-02  -1.6787294e-01  -1.1805376e-01  -1.8380909e-01   2.4265326e-02   1.4072912e-01  -2.8423937e-02   3.7454664e-02  -1.7434022e-01  -5.1566364e-01  -2.2344043e-01  -4.5488509e-01  -3.7595569e-01   2.6726868e-02  -1.1815079e-01   2.2331804e-01  -1.2804951e-01   8.1294994e-02  -8.7390584e-03  -2.1118579e-01  -1.8289352e-01  -6.1095385e-02  -2.0637638e-02  -5.1852426e-01  -3.0166690e-01  -1.4649094e-01   6.9975555e-02  -2.0947469e-01  -4.1775705e-02  -2.5057222e-01  -3.2060411e-01
   2.6022805e-01   4.8903983e-01   2.4581430e-01   1.7432966e-01   7.0402916e-02  -6.2693476e-03   2.1601861e-01   1.2260755e-01  -2.0838331e-02   4.3927094e-02   3.1633914e-01   4.2701030e-01   1.9306205e-01   3.1064791e-01   2.2979873e-01   2.4191476e-01   5.3178519e-01   3.1569897e-01   2.7055368e-01   4.1540095e-01   1.9385196e-01   2.6876616e-01   4.0378220e-01   1.9649888e-01   3.5287954e-01   2.8910839e-01   1.4196656e-01   4.7448625e-02   5.2584852e-01   5.4902879e-01   5.4213942e-01   4.1896376e-01   5.1291438e-01   5.8315086e-01   1.6728066e-01   9.9402616e-02  -1.1443791e-02  -9.7138142e-02   2.3986520e-01   2.8603278e-01   3.8918386e-01   4.3196205e-01   3.1436441e-01   2.5845156e-01   1.5990744e-01   1.8634197e-01   3.0974704e-01  -7.6806311e-02   2.3165608e-01   1.3320227e-01   2.4299860e-01  -1.8552128e-02  -2.0567931e-01  -2.4057177e-01   1.5250773e-01   6.7381961e-02   1.8808622e-01   2.5644145e-01   4.9507223e-02  -1.7956032e-01   2.4464016e-01   4.2060432e-02   3.1234951e-01   3.2889805e-01   1.7074381e-01   1.3226870e-01  -3.4433030e-02  -1.2684359e-02  -2.3021706e-01  -2.1927186e-01   1.5315183e-01  -1.1539365e-01   1.0000000e+00   8.3913600e-01   8.6763875e-01   7.8924467e-01   1.2696219e-01   1.4406700e-01   5.4029421e-01   5.5456286e-01   4.2188683e-01   4.8633017e-01   2.4030194e-01   2.2323484e-01   1.5369338e-01   2.1795204e-01   1.7325111e-01   1.4640317e-01  -6.5761937e-02  -1.2932863e-01  -3.9554834e-01  -3.3718082e-01  -3.1303902e-01  -1.7912764e-01   1.7311772e-01   1.6262622e-01   3.0865211e-01   3.8143517e-01  -2.3220733e-01  -1.9128149e-01  -2.2256553e-01  -1.6121786e-01  -2.3218341e-01  -1.0661206e-01  -5.2362822e-02   1.1687953e-03  -1.7570953e-01  -1.9828864e-01   1.8043029e-01   1.9562225e-01   2.1644898e-01  -2.3085090e-01  -1.2736178e-01  -9.1640512e-02   2.1055423e-02   4.9971921e-02
   9.3514381e-02   3.4880340e-01   1.4602167e-02   5.1720070e-02  -7.8423610e-02  -1.7627477e-01  -2.0439453e-02   6.1189108e-02  -8.2056038e-02  -4.9533324e-02   1.9664518e-01   4.2844772e-01   5.9456443e-02   2.7089079e-01   7.9199461e-02   1.3539692e-01   4.3969606e-01   2.6284928e-01   1.2033754e-01   3.2231845e-01   4.4341663e-03   9.2859335e-02   2.0825517e-01   6.4775378e-02   1.1016194e-01   7.4245057e-02  -8.3033110e-02  -1.5027437e-01   4.8252879e-01   5.6028886e-01   3.9823753e-01   3.0559584e-01   4.2997905e-01   5.6366116e-01  -5.2180500e-02  -3.4761269e-02   1.7703087e-01   6.9870199e-02   2.4342316e-01   2.9444709e-01   3.9738053e-01   3.7767334e-01   2.2479099e-01   2.4753444e-01   1.5813987e-02   1.0977088e-01   2.8826242e-01  -4.3064189e-03   1.7700776e-01   1.3055223e-01   2.0685353e-01  -6.0030224e-03  -1.0597035e-01  -2.8565773e-01   2.0767139e-01   1.6380320e-01   7.9257042e-02   1.5665839e-01   1.0307076e-01  -2.2344253e-02   1.6997478e-01   1.3621255e-01   2.0959128e-01   3.9789398e-01  -5.3019699e-02   5.9378828e-02  -1.0281553e-01  -2.0460177e-02  -2.2500525e-01  -2.2581233e-01   1.4510326e-01   4.5235094e-02   8.3913600e-01   1.0000000e+00   7.2419340e-01   7.5070428e-01   2.4737159e-01   3.3904826e-01   4.3392792e-01   4.7762484e-01   3.6038002e-01   4.4271992e-01   2.7057136e-01   3.0288098e-01   7.4651584e-02   8.4456493e-02   1.2577708e-01   1.7506213e-01  -7.1475901e-02  -1.1313847e-01  -3.7423645e-01  -3.3782048e-01  -3.4043193e-01  -2.3923382e-01   3.9127055e-02   4.8265867e-02   2.1512071e-01   2.8786615e-01  -2.0217693e-01  -1.6609465e-01  -1.9454383e-01  -1.5889587e-01  -3.1391299e-01  -2.3568491e-01  -2.1977081e-01  -1.7190279e-01  -2.0619983e-01  -1.0441245e-01  -6.3691562e-03   1.5453663e-01   2.0890878e-01  -2.3517129e-01  -2.1457199e-01  -1.9458778e-01  -1.4204074e-01  -8.2752346e-02
   4.4622520e-01   5.5985195e-01   4.2860800e-01   1.9974163e-01   2.2804406e-01   1.6679292e-01   3.7906611e-01   1.9254610e-01   1.2352539e-01   2.1815957e-01   4.5224097e-01   3.4895723e-01   3.1851739e-01   2.9781030e-01   3.0313809e-01   2.0138771e-01   3.1055370e-01   2.1817793e-01   4.1770404e-01   3.2528731e-01   1.7908008e-01   2.0621966e-01   4.5137061e-01   2.2482013e-01   4.2881369e-01   3.9629832e-01   2.6358511e-01   1.6823333e-01   2.3865359e-01   2.4990481e-01   5.0220029e-01   3.6444916e-01   4.6298283e-01   5.0772804e-01   3.5976328e-01   2.1956540e-01  -1.4711777e-01  -2.0712169e-01   2.3231645e-01   2.3122227e-01   2.7510038e-01   2.8177461e-01   4.2838250e-01   4.1669119e-01   3.4197051e-01   2.8613436e-01   4.2297385e-01   1.2420052e-01   2.6876396e-01   1.8156910e-01   3.1430161e-01   7.9476197e-02  -1.8638325e-01  -1.6045939e-01   2.7034814e-01   1.5735556e-01   1.6377558e-01   2.6714418e-01   1.5100770e-01  -2.0283274e-01   3.4154269e-01   6.0285002e-02   2.0729969e-01   1.4730373e-01   3.6044449e-01   2.7174208e-01   1.3595592e-01   8.2543259e-02  -2.2534043e-01  -1.1376120e-01   1.9374132e-01  -1.4652997e-01   8.6763875e-01   7.2419340e-01   1.0000000e+00   8.8344094e-01   1.3236245e-01   1.6053139e-01   3.7912029e-01   4.2722764e-01   2.5409943e-01   3.2396101e-01   1.3694456e-02  -2.3801075e-02   3.4491051e-01   2.5658469e-01   2.6057308e-01   1.9012182e-01   8.3582164e-02  -7.2480808e-02  -2.4263343e-01  -1.5351673e-01  -1.7951707e-01  -8.4689704e-03   1.8616492e-01   1.0753340e-01   3.3071908e-01   4.0561076e-01  -1.1723611e-01   1.8289522e-02  -2.4009525e-01  -1.4347779e-01  -3.0944390e-01  -2.1452773e-01  -1.2867182e-01  -5.6520122e-02  -2.6476406e-01  -3.0105667e-01   1.4430932e-01   1.2001000e-01   3.1896503e-01  -1.7603323e-01  -1.0438023e-01  -1.6055805e-01  -1.7453128e-02  -3.0786042e-02
   3.2193096e-01   4.9440217e-01   3.1160564e-01   1.2548098e-01   1.7559561e-01   4.3088489e-02   2.5526192e-01   7.5344119e-02   4.0333682e-02   5.1621790e-02   3.1074329e-01   3.0270089e-01   2.0424304e-01   1.8900160e-01   2.5613548e-01   1.2200787e-01   2.9376889e-01   1.6366659e-01   3.4316284e-01   3.7085549e-01   1.6780386e-01   2.0610411e-01   3.5925555e-01   1.2023003e-01   2.9704533e-01   2.6306022e-01   1.9041156e-01   1.0274555e-01   3.1640489e-01   3.0928170e-01   4.8071664e-01   3.4790124e-01   4.9196580e-01   4.7703333e-01   2.5123347e-01   1.1746093e-01  -6.6182643e-02  -8.6034868e-02   2.0998330e-01   3.0294618e-01   3.3191061e-01   3.6710253e-01   3.7175388e-01   4.3750862e-01   3.0286615e-01   3.2462165e-01   3.7880313e-01   1.6112248e-01   2.8554980e-01   2.5256033e-01   3.0225637e-01   1.0663571e-01  -1.8283085e-01  -8.2125795e-02   2.8523902e-01   1.9317900e-01   1.1462921e-01   2.3619991e-01   1.6635216e-01  -1.1165716e-01   2.3694940e-01  -5.0906456e-02   2.1417171e-01   1.3157660e-01   2.5331171e-01   1.7761288e-01   1.3647889e-01   1.0999231e-01  -1.6894641e-01  -6.5380739e-02   1.0733705e-01  -1.2226576e-01   7.8924467e-01   7.5070428e-01   8.8344094e-01   1.0000000e+00   8.2301091e-02   7.5935606e-02   3.2743607e-01   3.7136245e-01   2.6804700e-01   3.2665116e-01   7.6131262e-02   5.8952383e-02   2.4097426e-01   2.0382290e-01   2.0501483e-01   1.9666796e-01   1.7914793e-02  -8.5497925e-02  -2.1610147e-01  -1.2901364e-01  -2.1552687e-01  -7.5451080e-02   1.4890223e-01   2.2039802e-01   3.1365570e-01   4.2032838e-01  -5.3741590e-02   5.2441787e-02  -2.0546213e-01  -1.5271528e-01  -2.2814607e-01  -9.7087564e-02  -1.8831734e-02   6.5147843e-02  -1.3610479e-01  -1.4442538e-01   1.8670132e-01   1.1713582e-01   2.8109689e-01  -1.1482426e-01  -2.4509030e-02  -5.5269055e-03   1.1736206e-01   1.1983283e-01
   1.2518854e-01   2.6718425e-01  -1.2293416e-01  -1.2128653e-01  -5.5634543e-02  -2.2851224e-01  -6.6146127e-02  -7.8571357e-02  -1.5939589e-02  -1.5021086e-01   1.6067585e-01   7.5256459e-02   8.7152461e-02   1.0652278e-01   4.1008663e-02   4.8130576e-02   1.0002143e-01   1.6071754e-01   2.5925050e-01   3.6080150e-01  -8.3224307e-02   9.4041164e-02  -9.7681990e-02  -1.2428080e-01  -1.3375033e-01  -2.4295246e-01  -1.2359317e-01  -1.2655633e-01   6.9137005e-02   1.1647687e-01  -3.5672432e-02  -7.3993882e-02   2.3656926e-01   1.9007059e-01  -2.1038781e-01  -7.1668310e-02   5.2222897e-01   3.8262700e-01   4.7637183e-02  -3.4786869e-02   4.9894528e-02   4.6197950e-02   1.4987585e-01   1.1219058e-01  -5.2536181e-02  -2.0665122e-02   5.3159478e-02   8.6104812e-02   1.4322712e-01   2.7764752e-02   2.7195655e-02  -2.7835355e-02   1.9218948e-01   6.2069699e-02   7.6195073e-02   4.1351181e-02   2.3225903e-01   2.1175203e-01   7.5605659e-04   2.0890510e-01  -1.5795209e-01   1.3306722e-01   1.2391741e-01   2.5135666e-01  -1.8925538e-01  -1.7904675e-01  -2.1773013e-02   5.7381620e-04   3.5172756e-01   1.1178576e-03   6.8069189e-01   6.3485941e-01   1.2696219e-01   2.4737159e-01   1.3236245e-01   8.2301091e-02   1.0000000e+00   8.6633470e-01   1.5662350e-01   1.6327310e-01   1.8374723e-01   1.3275999e-01   3.8669168e-01   3.9163068e-01   1.0024244e-01  -7.5753644e-02   1.6693738e-01   1.2062107e-01  -4.1702417e-02   1.0104060e-01  -7.9890727e-02  -2.3316635e-02  -1.7227674e-01  -8.8954550e-02  -5.3424295e-01  -4.3019967e-01  -3.1458792e-01  -2.9769203e-01  -9.4914171e-02  -3.5457856e-02   3.1509128e-02  -6.2220252e-02  -1.6020653e-01  -2.0629997e-01  -3.6517543e-01  -3.7550148e-01  -2.4227120e-01   1.1343900e-02  -6.6556400e-01  -2.9526498e-01  -2.0764833e-02  -2.1004296e-01  -4.5898299e-01  -3.1362478e-01  -4.5268119e-01  -4.8527123e-01
   2.5542042e-02   1.8453338e-01  -1.8082846e-01   1.4887497e-03  -8.9870409e-02  -1.9277549e-01  -1.3375990e-01   5.5966337e-02  -4.3287310e-02  -1.1559416e-01   1.0063316e-02   1.0935812e-01  -7.1805763e-02   1.8077900e-01  -1.2404602e-01  -1.6102055e-02   3.9617542e-02   1.3138051e-01   6.1277752e-02   1.6737343e-01  -1.8322847e-01   5.9704279e-03  -1.0911220e-01   6.2146342e-03  -1.2837962e-01  -1.8235443e-01  -1.2673854e-01  -1.2505693e-01  -7.3262048e-02   7.4125368e-02  -1.9031032e-02   2.7229390e-03   1.5148613e-01   2.3252141e-01  -1.7190441e-01   3.2846262e-02   5.5702049e-01   3.9459997e-01   1.9070486e-01   8.4097619e-02   9.2495988e-02   2.2140674e-02   1.5345153e-01   1.0548932e-01  -1.0541415e-01  -4.4730415e-02   1.6529328e-01   1.3674464e-01   4.3829663e-02   4.0447629e-02  -2.0164118e-02  -9.9329104e-02   2.4414009e-01  -1.0456360e-01   1.5754745e-01   1.5490500e-01   2.0309140e-01   2.0627642e-01   3.7085753e-02   2.6622873e-01  -1.0104935e-01   2.9999271e-01   3.2447859e-02   3.0427370e-01  -2.1766217e-01  -4.6803339e-02  -1.7136068e-03   7.3990612e-02   1.9328044e-01  -9.7361421e-02   5.9991162e-01   5.5706759e-01   1.4406700e-01   3.3904826e-01   1.6053139e-01   7.5935606e-02   8.6633470e-01   1.0000000e+00   9.3274816e-02   1.2850913e-01   8.0021465e-02   8.4011985e-02   3.2471944e-01   3.3235790e-01   4.1427455e-02  -1.1716061e-02   1.7525940e-01   2.0748572e-01   5.3503133e-02   2.1019608e-01  -3.1572428e-02  -1.3357225e-01  -6.0258995e-02  -1.1627163e-01  -4.2017994e-01  -4.7601783e-01  -2.3513230e-01  -2.3408692e-01  -9.6856771e-02  -8.1658477e-02   1.0808007e-01  -2.6535043e-02  -2.2681272e-01  -3.1728653e-01  -5.2452946e-01  -5.5077664e-01  -2.3794177e-01  -3.3852864e-03  -6.7849172e-01  -2.1051618e-01   7.1683554e-02  -2.4856264e-01  -5.5765042e-01  -4.8633260e-01  -6.0633801e-01  -6.3940320e-01
   2.5586263e-01   5.5599221e-01  -3.8118070e-03  -1.8372429e-01  -1.4670297e-01  -1.1051365e-01   1.6224095e-02  -1.3838303e-01  -9.9736380e-02  -7.4761149e-02   5.9227930e-02   3.0396259e-01   6.7800077e-02   9.3367895e-02   1.1442706e-01   1.6290684e-01   7.3281558e-01   6.2941356e-01   1.4902032e-01   4.7263754e-01   2.3535040e-01   2.9343329e-01   2.0986498e-01  -8.8531578e-02   2.6183522e-01   1.4994746e-01   1.0305752e-01  -2.2345722e-02   6.5294845e-01   7.2650009e-01   3.5758049e-01   2.0733675e-01   4.6684615e-01   4.9175322e-01  -1.1205457e-01  -1.9918428e-01   1.7245122e-01   1.2591807e-01  -3.6878909e-02   1.7149481e-01   2.7625280e-01   5.3496136e-01   3.4891055e-01   2.8947869e-01   8.9521216e-02   1.9361749e-01   2.8173336e-02  -2.5525355e-01   3.2335383e-01   1.4796596e-01   2.7596428e-01  -6.0758446e-02   2.4367656e-02  -7.7120357e-02  -1.7246740e-01  -1.2379951e-01   5.2460803e-01   5.5220882e-01  -7.8616556e-02  -2.6099730e-01  -4.3866441e-02  -1.3205671e-01   9.4383319e-02   2.4234307e-01  -1.2711357e-01  -3.1308000e-01  -2.6630368e-01  -3.0455184e-01   2.2370040e-01  -8.2243995e-02   2.2500496e-01   9.6056342e-02   5.4029421e-01   4.3392792e-01   3.7912029e-01   3.2743607e-01   1.5662350e-01   9.3274816e-02   1.0000000e+00   8.3972130e-01   8.0913143e-01   7.6621500e-01   4.6364908e-01   5.4057486e-01   8.5403475e-02   5.0778161e-02  -8.9127723e-02  -1.2333926e-01  -2.1580000e-01  -2.0173738e-01  -4.8841415e-01  -2.8424644e-01  -4.0252179e-01  -1.7197888e-01  -3.0890295e-01   3.7571730e-04  -2.1519802e-01  -1.6292151e-01  -3.5105134e-01  -2.9583673e-01  -1.3705715e-01  -1.7398867e-01   2.5863558e-02   8.4879998e-02   2.7037813e-01   3.1452489e-01  -1.2270989e-01  -5.3615852e-02  -1.3060778e-01  -2.6674108e-01  -2.9100913e-01  -3.4856272e-01  -1.3597978e-01   1.2204725e-01   2.0819085e-01   2.3347514e-01
   3.6650082e-01   5.5858846e-01   4.6560170e-02  -3.1452488e-01   1.3694739e-02  -1.0203802e-01   8.4359466e-02  -1.7197558e-01   9.6971179e-03  -1.4551117e-02   1.8543282e-01   1.9227826e-01   1.4467291e-01  -7.1538996e-03   1.1597596e-01   1.0718462e-02   7.3850310e-01   7.0852288e-01   2.3335692e-01   4.2654443e-01   1.6622383e-01   1.9792010e-01   1.5237291e-01  -2.3733271e-01   2.3413527e-01   8.7511834e-02   6.7127263e-02  -6.2482623e-02   5.8753816e-01   6.7852983e-01   2.8113994e-01   7.2960870e-02   4.9087980e-01   4.4903108e-01  -3.1279455e-02  -1.5395610e-01   1.1793583e-01   4.5818132e-02   1.7223460e-03   1.1614773e-01   2.2406338e-01   3.7450471e-01   4.1886423e-01   3.7509867e-01   1.7076521e-01   2.4696923e-01   2.0851410e-01  -5.9659331e-02   3.4129446e-01   2.2588009e-01   3.1745985e-01  -2.2618914e-03   5.8755700e-02  -2.4010639e-02  -8.8258700e-02  -3.6913486e-02   5.3359566e-01   6.8528152e-01  -4.0230502e-02  -2.6661233e-01   7.6691359e-02  -9.0046090e-02   1.1602700e-01   2.7137265e-01  -2.7376727e-02  -2.8514257e-01  -2.2709307e-01  -2.9249751e-01   2.6879954e-01  -4.1308095e-02   1.4898848e-01   1.0749781e-02   5.5456286e-01   4.7762484e-01   4.2722764e-01   3.7136245e-01   1.6327310e-01   1.2850913e-01   8.3972130e-01   1.0000000e+00   7.0098891e-01   7.7444363e-01   4.3363335e-01   4.5855418e-01   1.0481043e-01   3.6602526e-04  -7.4380232e-02  -1.6066400e-01  -1.5855779e-01  -1.7211614e-01  -4.0352119e-01  -1.9630685e-01  -3.9034107e-01  -7.2951536e-02  -1.6855121e-01  -4.2414948e-02  -5.9198051e-02  -5.3441630e-02  -1.8372980e-01  -1.2617159e-01  -1.6968725e-01  -9.6286664e-02  -1.7082209e-02   5.7991455e-02   1.5776588e-01   1.9781889e-01  -9.6054042e-02  -1.5610150e-01  -1.1067273e-01  -1.5434935e-01  -8.6205198e-02  -2.0575906e-01  -7.8862655e-02   4.8437416e-02   1.3847765e-01   1.5692161e-01
   2.1781162e-02   4.1054088e-01  -2.8603159e-01  -3.9340573e-01  -2.5647799e-01  -2.3356559e-01  -2.2262414e-01  -2.8136407e-01  -1.7361761e-01  -2.0133627e-01   8.3650980e-02   3.7418026e-01   7.8843094e-02   1.3598935e-01   6.2688764e-02   9.9594806e-02   8.2695249e-01   6.8643718e-01   4.1669811e-02   4.7640995e-01   3.3506476e-01   3.4141276e-01  -1.1690157e-01  -3.3023977e-01  -7.1158665e-02  -1.5966071e-01  -1.3722124e-01  -2.2372381e-01   7.4431406e-01   7.5075220e-01   1.4905054e-01   1.3998075e-03   3.5135799e-01   2.3787881e-01  -3.8611140e-01  -4.7140554e-01   1.6107874e-01   2.6999826e-01  -3.1467845e-01  -1.1115382e-01   1.9734982e-01   4.4945452e-01   1.3270128e-01   1.3396585e-01  -6.7854673e-02   1.1737416e-01  -1.1679434e-01  -1.5247347e-01   3.0909448e-01   1.5839376e-01   1.2094178e-01  -1.1715986e-01   9.9088313e-02   6.9695151e-02  -2.8479239e-01  -3.1321799e-01   4.1358236e-01   4.1119441e-01  -1.6177975e-01  -1.6208240e-01  -1.7289840e-01  -1.6113962e-01   3.2969986e-01   4.4521211e-01  -4.0345071e-01  -5.5617412e-01  -4.2560061e-01  -4.1381864e-01   3.4874396e-01   1.9397084e-02   2.5549684e-01   2.9590430e-01   4.2188683e-01   3.6038002e-01   2.5409943e-01   2.6804700e-01   1.8374723e-01   8.0021465e-02   8.0913143e-01   7.0098891e-01   1.0000000e+00   8.9798623e-01   6.0480751e-01   6.2329044e-01   6.2126953e-02  -3.4938545e-02  -2.0961941e-01  -2.6400852e-01  -3.6430664e-01  -2.6670990e-01  -2.5336236e-01  -1.6466277e-01  -3.0566968e-01  -2.6737334e-01  -3.6146301e-01   1.4068356e-01  -2.5787481e-01  -1.6375670e-01  -4.0916420e-02  -1.4929740e-01   7.2671548e-02  -2.0835117e-01   2.0987637e-01   2.6355428e-01   3.4116750e-01   3.8185119e-01   3.9898590e-02   5.1500992e-02  -5.0793707e-02  -1.4494364e-01  -2.4542663e-01   1.1111991e-02   7.7399607e-02   3.2323410e-01   3.1424593e-01   2.9972472e-01
   6.3072676e-02   4.1654736e-01  -2.4926267e-01  -3.8088855e-01  -1.8817463e-01  -1.9160430e-01  -1.6345217e-01  -2.2191586e-01  -5.8267463e-02  -9.6943183e-02   1.4096969e-01   4.2378552e-01   1.4540158e-01   1.4892105e-01   1.3391019e-01   1.3235616e-01   8.3951042e-01   6.7941579e-01  -2.0248309e-02   3.8854799e-01   2.1903549e-01   2.1797470e-01  -3.3903752e-02  -2.7279556e-01  -1.7271829e-02  -7.9426863e-02  -9.3542870e-02  -2.0668241e-01   7.0402791e-01   7.4499120e-01   1.6261501e-01   2.4028080e-02   3.9414807e-01   3.2139380e-01  -2.6972218e-01  -3.5113924e-01   1.2891543e-01   1.8224909e-01  -2.3950967e-01  -7.5973434e-02   2.1648993e-01   4.0439290e-01   1.4137712e-01   1.7089807e-01  -2.9434955e-02   1.4222114e-01  -1.8403354e-02  -1.1073078e-01   2.9047920e-01   2.1838410e-01   1.5996391e-01  -9.2721110e-02   1.1464868e-01   4.6097938e-02  -1.8981607e-01  -2.3354881e-01   4.4712104e-01   4.6189954e-01  -8.3222559e-02  -1.8778977e-01   2.2835281e-02  -7.4748142e-02   3.3445932e-01   4.5933393e-01  -2.6050259e-01  -4.3145232e-01  -4.1264521e-01  -4.1039149e-01   3.0524536e-01   4.0708964e-02   1.8555763e-01   1.9797657e-01   4.8633017e-01   4.4271992e-01   3.2396101e-01   3.2665116e-01   1.3275999e-01   8.4011985e-02   7.6621500e-01   7.7444363e-01   8.9798623e-01   1.0000000e+00   6.3551731e-01   6.4060017e-01   1.4381621e-01   1.2766249e-01  -1.0013084e-01  -1.7401362e-01  -2.4341045e-01  -1.6753396e-01  -2.0425187e-01  -1.3160097e-01  -2.7824004e-01  -2.0391322e-01  -2.3761408e-01   1.2245112e-01  -1.7206568e-01  -8.7032709e-02  -7.3629197e-03  -1.0866481e-01   6.7048654e-02  -1.4084356e-01   1.7846928e-01   2.3296900e-01   2.6173798e-01   3.0696814e-01   1.2305192e-02   8.0962578e-02  -2.0951976e-03  -6.1241638e-02  -1.4280271e-01   1.2033738e-02   3.9506673e-02   2.5216924e-01   2.6518696e-01   2.6030774e-01
  -2.3288317e-01   1.0444509e-01  -4.0971742e-01  -2.0521312e-01  -2.2053003e-01  -3.2130432e-01  -3.1251186e-01  -1.7612167e-01  -1.3282508e-01  -3.3078880e-01  -9.2950078e-02   3.1068390e-01  -2.7782061e-02   1.1751733e-01   7.3835841e-02   1.3574204e-01   5.8212429e-01   4.0581202e-01  -1.0128295e-01   3.6720061e-01   1.5858015e-01   2.9446958e-01  -1.8282881e-01  -2.1432434e-01  -2.1697788e-01  -3.0370963e-01  -1.9468392e-01  -2.1953345e-01   6.6770941e-01   6.8743082e-01   1.2499200e-01   8.6254154e-02   2.9237146e-01   2.4919816e-01  -3.7943813e-01  -3.1225408e-01   4.7160515e-01   4.8021802e-01  -8.7050545e-02   3.6100857e-02   3.7584828e-01   4.3789166e-01   1.8238040e-02  -9.1324245e-04  -1.3294624e-01   1.0082522e-01  -9.8716525e-02  -1.6161359e-01   2.0554188e-01   7.5769111e-02  -9.3607493e-02  -3.1274391e-01   2.0565430e-01   2.6629629e-02  -1.9044494e-01  -2.3502880e-01   2.3412227e-01   2.1534145e-01  -2.1698777e-01  -1.0702368e-01  -2.3629166e-01  -7.6694003e-02   2.7970568e-01   3.8561488e-01  -3.8442224e-01  -4.6780241e-01  -4.0356752e-01  -3.4835565e-01   3.6682890e-01  -9.6531012e-02   3.1367898e-01   4.4087503e-01   2.4030194e-01   2.7057136e-01   1.3694456e-02   7.6131262e-02   3.8669168e-01   3.2471944e-01   4.6364908e-01   4.3363335e-01   6.0480751e-01   6.3551731e-01   1.0000000e+00   8.4475718e-01  -1.9187709e-02   1.5849553e-01   1.6632549e-01   1.6609600e-01  -2.8083563e-01  -2.2123584e-02  -9.7616342e-02  -2.0157892e-01  -2.7014697e-01  -3.8008987e-01  -3.5259171e-01   8.1371662e-02  -3.1080586e-01  -2.4868053e-01  -2.2048967e-02  -2.2458988e-01   1.5010552e-01  -2.1607828e-01   2.1905266e-01   2.0687421e-01   1.7562675e-01   1.9922409e-01   8.7499499e-02   1.5869612e-01  -1.7894796e-01  -1.7285363e-01  -3.0097852e-01  -2.2950374e-02  -1.1578642e-01   2.3031294e-01   1.5515413e-01   1.5525436e-01
  -2.6912774e-01   1.0185952e-01  -4.8468462e-01  -2.3558661e-01  -3.0983668e-01  -3.4454840e-01  -3.6261168e-01  -1.7095379e-01  -1.6069747e-01  -2.6851580e-01  -1.9330464e-01   3.1235896e-01  -1.0747007e-01   1.2678535e-01  -6.2975831e-03   1.8523114e-01   5.1082526e-01   3.8421186e-01  -1.8038342e-01   3.7711408e-01  -5.9987531e-02   1.9017411e-01  -2.0767084e-01  -2.1704058e-01  -2.3883418e-01  -3.0093343e-01  -2.8325021e-01  -3.2983820e-01   6.1770490e-01   7.2863062e-01   1.1243913e-01   5.7543554e-02   2.6623512e-01   2.7502484e-01  -4.3634142e-01  -3.2374675e-01   5.0071783e-01   5.0291466e-01  -9.8281123e-02   1.3846940e-01   3.1409405e-01   5.2172865e-01   6.9753241e-02   4.5377412e-02  -1.2309224e-01   1.0170214e-01  -1.6753466e-01  -2.5345557e-01   1.9776801e-01   1.0667796e-01  -5.3634269e-02  -2.8619002e-01   2.3958426e-01  -1.5303624e-02  -2.0235965e-01  -2.2611148e-01   1.8877608e-01   2.0381096e-01  -2.7387583e-01  -1.2867797e-01  -2.8124895e-01  -5.7023668e-02   1.5982265e-01   3.3863033e-01  -4.1227342e-01  -4.6148016e-01  -4.3024362e-01  -3.6065131e-01   3.6785419e-01  -6.3378239e-02   2.8449792e-01   4.3826392e-01   2.2323484e-01   3.0288098e-01  -2.3801075e-02   5.8952383e-02   3.9163068e-01   3.3235790e-01   5.4057486e-01   4.5855418e-01   6.2329044e-01   6.4060017e-01   8.4475718e-01   1.0000000e+00  -6.3107309e-02   1.7114822e-01   1.4546988e-01   1.8632434e-01  -3.3203026e-01  -5.8863519e-03  -1.7416801e-01  -2.0134298e-01  -2.6150209e-01  -4.0914750e-01  -5.3051492e-01  -3.0456147e-02  -5.0249713e-01  -4.4234927e-01  -1.2709287e-01  -3.0362016e-01   1.8772636e-01  -2.0064129e-01   2.2577131e-01   1.7957752e-01   2.1588816e-01   2.2447006e-01  -1.0922236e-02   2.5537411e-01  -3.3863085e-01  -3.4048278e-01  -4.5202184e-01  -2.0183881e-01  -2.2296971e-01   2.0408799e-01   1.3160576e-01   1.6463784e-01
   5.3635452e-01   4.3386036e-01   4.8582089e-01   2.0556103e-01   4.6309482e-01   3.9880282e-01   4.1070824e-01   1.8413813e-01   3.4186237e-01   3.6952339e-01   5.7645867e-01   2.3427077e-01   6.1849616e-01   3.7952380e-01   6.9090780e-01   5.5109161e-01  -1.7074518e-01  -1.5479660e-01   3.5962604e-01   2.7188889e-02   1.8274397e-01   4.8673238e-02   4.9871287e-01   3.3088622e-01   3.3681485e-01   4.1644668e-01   5.0805297e-01   4.2367924e-01  -1.6749528e-01  -2.2662731e-01   2.1729736e-01   2.1617670e-01   7.3976677e-02   1.2787764e-01   4.4350219e-01   2.9417221e-01  -7.9532011e-02  -1.7951898e-01   1.1916501e-01   9.2903161e-02   1.3772614e-01   4.1433742e-02   2.4113205e-01   2.6329009e-01   3.0691511e-01   1.4391563e-01   8.2033572e-02  -1.7494760e-02   1.1371078e-01   1.2297358e-01   2.4743815e-01   2.7262214e-01   1.0243332e-02   1.2529749e-01   2.3684693e-01   1.5646139e-01  -6.6325426e-02   2.2066369e-02   2.1305200e-01  -1.3917892e-01   4.6542769e-01   1.8381959e-01   1.7617689e-01  -5.6285666e-02   5.8877748e-01   3.9049040e-01   2.2666500e-01   1.3352081e-01  -1.7877867e-01  -2.6606140e-02   1.5580751e-01  -6.5763083e-02   1.5369338e-01   7.4651584e-02   3.4491051e-01   2.4097426e-01   1.0024244e-01   4.1427455e-02   8.5403475e-02   1.0481043e-01   6.2126953e-02   1.4381621e-01  -1.9187709e-02  -6.3107309e-02   1.0000000e+00   6.1921479e-01   3.5226173e-01   2.0778640e-01   6.3845613e-01   4.0550757e-01   4.1742095e-02   2.9374117e-01   3.9881921e-02   3.8581840e-01  -3.5134666e-02  -5.0173573e-03  -1.8138376e-02   1.0261954e-02  -2.8404401e-02   1.7327018e-01  -2.1834527e-01   1.5335040e-01  -2.7140143e-01  -1.9016326e-01  -6.6628547e-02   9.7573194e-03  -3.8906506e-01  -9.6890268e-02   5.4038657e-03  -2.3968941e-01  -9.6818595e-02  -2.2348095e-01  -1.6380011e-02  -1.7177583e-01  -4.2614611e-02  -4.3619705e-02
   1.1686467e-01   2.1632649e-01   2.6190620e-01   5.6432197e-01   3.3666609e-01   3.5633770e-01   2.6923547e-01   4.0278751e-01   1.4825425e-01   1.9370890e-01   1.1296922e-01   3.3292602e-01   1.8030624e-01   3.7710731e-01   3.8740485e-01   4.4921474e-01  -1.9094000e-01  -2.2870899e-01   1.1421676e-02   3.1595154e-02   1.5626552e-01   1.5733402e-01   4.7748103e-01   6.0541138e-01   2.7490632e-01   4.3870984e-01   4.4870827e-01   4.2639242e-01  -9.5190417e-02  -8.3814001e-02   4.2316753e-01   5.1149961e-01   1.1359936e-01   2.6465146e-01   4.5604677e-01   4.9325156e-01  -3.9406918e-02  -1.0474572e-01   1.7914704e-01   2.0094857e-01   2.1308628e-01   1.5593041e-01   2.0949595e-01   1.6357607e-01   3.6897653e-01   2.7477285e-01   1.3773093e-01  -1.5602206e-01   1.1652576e-01   1.7751681e-01   1.8078940e-01  -6.2753436e-02   8.8199894e-02  -5.6643821e-02   1.3224945e-01   2.7621108e-02  -6.2227970e-02  -6.6453389e-02   5.4513034e-02  -1.8682425e-01   2.8454671e-01   1.4805892e-01   1.0405751e-01  -1.0976499e-01   5.3050306e-01   5.0625709e-01   2.8966736e-01   2.8439730e-01  -2.3924601e-01  -7.4371440e-02   1.2188358e-01  -6.6564479e-02   2.1795204e-01   8.4456493e-02   2.5658469e-01   2.0382290e-01  -7.5753644e-02  -1.1716061e-02   5.0778161e-02   3.6602526e-04  -3.4938545e-02   1.2766249e-01   1.5849553e-01   1.7114822e-01   6.1921479e-01   1.0000000e+00   3.8730441e-01   4.5137986e-01   4.3298735e-01   4.9166257e-01   5.8831965e-02   1.6821589e-02   1.6254487e-01   5.5816232e-02   6.9185163e-02   1.1505188e-01   8.7073997e-03   4.5618543e-02  -7.8821981e-02  -1.2746489e-01   1.1731311e-02   9.8749491e-02  -5.0465389e-02  -3.0990533e-02   1.5592351e-02   6.4779430e-02  -1.2590451e-01   1.5440426e-01   1.1481081e-01  -1.4327546e-01  -1.0966718e-01  -2.7120531e-01  -2.3996428e-02  -1.3702191e-02   6.0480752e-02   3.6390441e-02
   5.3270057e-02   3.0761571e-02   2.5064227e-01   2.2101523e-01   1.7492459e-01   6.6836671e-02   1.3031981e-01  -4.0691019e-03  -4.1882442e-02  -2.0014011e-02   1.2482110e-01   1.4814539e-01   1.8769752e-01   1.8692530e-01   2.7534196e-01   3.0988886e-01  -2.1198841e-01  -3.2033534e-01   2.1608762e-01   1.1365505e-01  -1.8185893e-01  -8.5350165e-02   3.2599145e-01   3.5093334e-01   1.9747425e-01   2.1994877e-01   2.3254557e-01   1.7108339e-01  -7.4349445e-02  -6.0226078e-02   1.6273533e-01   2.4394321e-01   9.0055408e-03   1.3387016e-01   3.6153006e-01   3.6509493e-01   2.4410142e-01   1.7039761e-01   4.7590466e-01   4.1042621e-01   4.9354250e-01   3.6400223e-01  -1.4966389e-02  -3.2655241e-02   4.8153209e-02  -4.1217880e-02   4.1956350e-02  -1.3545358e-01  -2.6091045e-01  -2.5834845e-01  -2.4930555e-01  -2.5107285e-01  -2.2068059e-01  -2.4380122e-01   2.4628879e-01   1.1821838e-01  -2.7469642e-01  -2.1205910e-01  -1.6588450e-01  -3.6142077e-01   1.9471692e-02  -1.1410889e-01  -5.0076236e-02  -2.4218768e-01   3.7283570e-01   1.0305648e-01  -4.8201331e-02  -6.2598719e-02  -1.9288011e-01  -8.5534678e-02  -9.5171079e-02  -1.6787294e-01   1.7325111e-01   1.2577708e-01   2.6057308e-01   2.0501483e-01   1.6693738e-01   1.7525940e-01  -8.9127723e-02  -7.4380232e-02  -2.0961941e-01  -1.0013084e-01   1.6632549e-01   1.4546988e-01   3.5226173e-01   3.8730441e-01   1.0000000e+00   7.8734783e-01   3.6964980e-01   2.4444833e-01  -2.6532964e-02   1.2215367e-02  -7.0414664e-02  -7.2293369e-02   4.2331361e-02  -7.9658817e-03  -3.4865669e-02  -3.8674242e-02  -1.9324428e-01  -1.3767481e-01  -2.4903637e-01  -8.5248427e-02  -3.0397912e-01  -2.2647512e-01  -1.3800629e-01  -9.3211352e-02  -4.0374861e-01  -4.4754256e-02  -1.1044180e-02  -3.5283019e-03  -4.5608656e-02  -2.3248080e-01  -3.2858364e-01  -2.3084497e-01  -1.5341450e-01  -9.0801612e-02
  -1.0471075e-01  -5.4694034e-02   5.1603742e-02   3.4063611e-01   5.7138414e-02   8.7567131e-02  -6.8513157e-02   1.3394192e-01  -1.2959757e-01  -3.7629257e-02  -4.2816858e-02   1.8008461e-01  -3.0714444e-02   2.2644653e-01   1.0896156e-01   2.4589460e-01  -2.6708055e-01  -3.5466878e-01  -1.4327397e-02  -1.1658286e-02  -1.5889328e-01  -1.8473240e-02   2.4321700e-01   4.4342981e-01   1.3311044e-01   2.0018540e-01   1.6256104e-01   2.1041766e-01  -1.1653469e-01  -7.6658328e-02   1.7345366e-01   2.9378725e-01  -7.4924906e-02   1.2060553e-01   2.8337920e-01   4.1200863e-01   2.8780100e-01   1.8032122e-01   5.2734495e-01   4.8261024e-01   5.1330704e-01   2.9095563e-01   4.4230234e-02   2.1865829e-02   5.6897770e-02   1.4180939e-02   1.8070969e-01  -5.9711706e-02  -2.2713385e-01  -1.6279162e-01  -2.7109314e-01  -3.0025708e-01  -2.1663853e-01  -4.2632982e-01   2.1934439e-01   1.7925613e-01  -3.3785333e-01  -2.6543522e-01  -1.9754038e-01  -2.3297313e-01  -9.0336893e-02  -2.8224937e-02  -1.7959615e-01  -2.0057883e-01   2.4667131e-01   2.1928359e-01   2.3196424e-02   1.0417320e-01  -2.7728264e-01  -6.8652381e-02  -1.1047444e-01  -1.1805376e-01   1.4640317e-01   1.7506213e-01   1.9012182e-01   1.9666796e-01   1.2062107e-01   2.0748572e-01  -1.2333926e-01  -1.6066400e-01  -2.6400852e-01  -1.7401362e-01   1.6609600e-01   1.8632434e-01   2.0778640e-01   4.5137986e-01   7.8734783e-01   1.0000000e+00   2.7387778e-01   2.9459234e-01   8.5161937e-03  -9.5659150e-02   3.0546995e-02  -1.6637868e-01   1.7088652e-01   6.7953054e-02   1.0913600e-01   8.7990528e-02  -1.7634346e-01  -1.8292853e-01  -1.2530961e-01  -8.2877092e-02  -2.6630366e-01  -2.4226770e-01  -2.1363134e-01  -2.0385557e-01  -2.6428976e-01   2.6605053e-02   9.8772236e-03   9.4458238e-02   9.5213729e-02  -2.0428673e-01  -3.5494540e-01  -3.0008601e-01  -2.3807240e-01  -1.5515416e-01
   3.6324201e-01   2.1924397e-01   4.6153150e-01   3.1666587e-01   4.3779260e-01   3.7524899e-01   3.0281618e-01   1.7187062e-01   1.9914974e-01   3.4042934e-01   1.7316423e-01  -9.9205721e-02   2.4104241e-01   1.5950194e-01   4.0134410e-01   4.1557086e-01  -4.7094623e-01  -4.1683531e-01   1.3902373e-01  -1.9490994e-01   2.9222038e-02  -3.7062517e-02   4.9674917e-01   4.7959604e-01   3.6552178e-01   4.6137671e-01   5.5383656e-01   4.9951297e-01  -4.8394397e-01  -4.8791772e-01   7.8573723e-02   1.5213140e-01  -1.4927005e-01  -4.8132852e-02   4.9337635e-01   4.7574616e-01   2.6943690e-02  -1.9447410e-01   3.5309164e-01   2.2633681e-01   1.1096755e-01  -8.8806554e-02   3.9462582e-02  -8.2151148e-03   7.3931857e-02  -1.0565575e-01   7.0388555e-02  -1.5420290e-02  -1.9470424e-01  -4.8799531e-02   1.3978259e-01   2.4223450e-01   8.6592926e-02   1.7858018e-01   3.8337490e-01   3.2892881e-01  -1.7972397e-01  -1.7535103e-02   2.3038696e-01   8.1822253e-02   3.4150521e-01   2.6712774e-01  -1.6757230e-01  -2.1161225e-01   5.7697696e-01   5.1951100e-01   2.7777060e-01   2.3438625e-01  -1.3178904e-01   6.6552436e-02  -1.3392612e-02  -1.8380909e-01  -6.5761937e-02  -7.1475901e-02   8.3582164e-02   1.7914793e-02  -4.1702417e-02   5.3503133e-02  -2.1580000e-01  -1.5855779e-01  -3.6430664e-01  -2.4341045e-01  -2.8083563e-01  -3.3203026e-01   6.3845613e-01   4.3298735e-01   3.6964980e-01   2.7387778e-01   1.0000000e+00   7.0378815e-01   1.8389242e-01   2.5248595e-01   2.0178895e-01   4.4375873e-01   1.1211332e-01  -4.3293216e-02   7.7195436e-02   9.5992046e-02  -6.9182008e-02   1.0908236e-01  -1.7465935e-01   2.9363423e-01  -2.4728943e-01  -2.1451871e-01  -1.6977958e-01  -1.3234356e-01  -1.8923730e-01   1.8460287e-02  -2.7803148e-02  -1.2395780e-01   4.5289087e-02  -2.4910234e-01  -1.8767693e-01  -3.1723157e-01  -1.8334622e-01  -1.7313941e-01
   1.1838632e-01   1.7911491e-01   1.0686950e-01   3.6905088e-01   3.0736331e-01   3.2218101e-01   1.1606676e-01   3.5135953e-01   1.9787854e-01   3.3505657e-01  -3.0252202e-02   4.1967384e-02   1.0146130e-01   3.1844906e-01   2.8516959e-01   4.4255214e-01  -4.1365430e-01  -2.9155152e-01  -3.0510910e-02  -1.2018535e-01  -8.0542092e-02   8.2921434e-02   2.3062272e-01   4.0085023e-01   8.9655678e-02   2.1538760e-01   2.2800923e-01   2.4645018e-01  -3.7934945e-01  -2.9959202e-01  -5.2599231e-03   1.0110729e-01  -8.9231478e-02   7.4762530e-03   1.9035483e-01   3.3103703e-01   1.8779423e-01   3.8775036e-03   2.8395264e-01   2.3079931e-01  -1.0379506e-02  -2.9400988e-02   1.0584805e-01   2.7681913e-02   2.1595004e-03  -9.1789317e-03   6.5194437e-02   1.8161667e-02  -7.7180934e-02   1.1554149e-01   1.8561788e-01   2.4754752e-01   3.7458110e-01   2.1823203e-01   4.0023664e-01   3.7342017e-01  -7.4949624e-02  -1.6650813e-02   2.8447201e-01   3.7701196e-01   2.1926364e-01   5.0569490e-01  -6.2304071e-02   5.3846051e-02   2.7735008e-01   4.7532477e-01   2.7840168e-01   3.4498564e-01   7.4876224e-02   1.7978528e-01   1.1195156e-01   2.4265326e-02  -1.2932863e-01  -1.1313847e-01  -7.2480808e-02  -8.5497925e-02   1.0104060e-01   2.1019608e-01  -2.0173738e-01  -1.7211614e-01  -2.6670990e-01  -1.6753396e-01  -2.2123584e-02  -5.8863519e-03   4.0550757e-01   4.9166257e-01   2.4444833e-01   2.9459234e-01   7.0378815e-01   1.0000000e+00   3.5587169e-01   2.3715759e-01   4.0364564e-01   2.8917943e-01  -1.0068613e-01  -9.1256838e-02  -7.7441004e-02  -1.1767632e-02   1.2526167e-01   1.1429185e-01   2.0922239e-01   2.9757235e-01   7.8948991e-02   6.4043577e-02  -5.2413633e-02  -8.8459710e-02   9.4238296e-02   3.1910960e-01  -2.1029812e-01  -2.7808512e-01  -5.1822528e-02  -2.2164501e-01  -1.8139387e-01  -1.5193265e-01  -1.0727769e-01  -1.5670992e-01
  -2.2674607e-01  -2.9599465e-01  -1.8022276e-01  -1.6456582e-02   2.3413050e-01   4.2886866e-01  -1.4813501e-01   1.2195564e-01   2.7891726e-01   3.8038807e-01  -1.7583881e-01  -1.2553743e-01  -4.2547934e-02   1.7056343e-02   3.3291545e-02   3.0491649e-02  -3.0516503e-01  -2.0118856e-01  -2.4275720e-01  -3.9592231e-01   8.8056541e-02   1.4282458e-01  -2.9075629e-01  -5.0677176e-02  -1.8483187e-01  -9.4568967e-02  -7.5666330e-02   7.9670242e-02  -4.0933748e-01  -4.1618462e-01  -5.1230816e-01  -3.9986257e-01  -5.1337899e-01  -5.6637231e-01  -7.5062199e-02  -9.5039162e-02  -7.1633157e-02   2.4090872e-02  -1.8077198e-01  -2.6616438e-01  -3.3138395e-01  -2.2871826e-01  -9.0843898e-02  -7.5640018e-02  -4.8143563e-02   1.6732077e-02   1.3625918e-01   4.5276072e-01   2.7253091e-02   1.6990772e-01  -3.3741298e-02   2.0083708e-01   4.6512107e-01   4.6989442e-01   1.9919420e-01   1.3199473e-01  -2.3471315e-01  -2.0703682e-01   7.7603823e-03   2.2033381e-01  -7.9938382e-02   1.6556807e-01  -1.6477447e-01  -1.8694062e-01  -1.0947541e-01   6.8849836e-02  -5.9002283e-02  -7.5306903e-02   1.8902344e-01   4.5633875e-01   2.5547350e-02   1.4072912e-01  -3.9554834e-01  -3.7423645e-01  -2.4263343e-01  -2.1610147e-01  -7.9890727e-02  -3.1572428e-02  -4.8841415e-01  -4.0352119e-01  -2.5336236e-01  -2.0425187e-01  -9.7616342e-02  -1.7416801e-01   4.1742095e-02   5.8831965e-02  -2.6532964e-02   8.5161937e-03   1.8389242e-01   3.5587169e-01   1.0000000e+00   6.5116462e-01   8.6174677e-01   5.1609627e-01   3.1938576e-02   1.7762443e-01   6.8036043e-02   1.0049996e-01   8.0946584e-01   5.5421750e-01   6.0653598e-01   4.0862380e-01   4.5674719e-01   3.8405913e-01   1.4678581e-01   9.6740439e-02   3.8099690e-01   1.3296377e-01   3.2450463e-02   7.9254516e-02   2.1295207e-01   6.4334253e-01   3.7286853e-01   2.6955435e-01   1.6077616e-01   6.6386699e-02
   8.6347840e-02  -1.0067424e-01   1.1143330e-01  -2.0749585e-01   3.5350911e-01   3.1420121e-01   1.1795050e-01  -3.3346846e-02   3.9306018e-01   3.6420524e-01   7.4031136e-02  -2.5139325e-01   2.3350473e-01  -1.1688904e-01   2.2813794e-01   5.9041942e-02  -2.8185948e-01  -1.5698168e-01   2.8602557e-02  -2.4558611e-01  -2.7068202e-02  -1.9538918e-02  -1.0518033e-01  -2.0355535e-01  -2.9523767e-02  -1.0557760e-02  -1.0752119e-02   2.5425099e-02  -3.2935232e-01  -3.7649803e-01  -4.4415811e-01  -4.2733347e-01  -3.1656783e-01  -3.4916689e-01   3.9282138e-02  -5.5849388e-02  -5.9775567e-02   2.3293629e-02  -6.8327136e-02  -6.7454798e-02  -3.1942715e-01  -1.3448517e-01   7.0687868e-02   1.7409330e-01   1.4953267e-01   5.0080426e-02   8.9892571e-02   4.3799526e-01   1.3292376e-01   1.6094074e-01   1.7107619e-01   3.7381705e-01   3.2066529e-01   4.6677457e-01   3.2762653e-01   3.4176698e-01  -2.0812102e-01  -1.2682859e-01   1.6589250e-01   1.1230651e-01   9.3354079e-02  -3.2439498e-02  -1.4922741e-01  -3.5747535e-01   1.1363753e-01   1.7891979e-02   6.2379980e-02  -4.9440576e-03   1.7651238e-01   4.7324347e-01  -2.8225352e-02  -2.8423937e-02  -3.3718082e-01  -3.3782048e-01  -1.5351673e-01  -1.2901364e-01  -2.3316635e-02  -1.3357225e-01  -2.8424644e-01  -1.9630685e-01  -1.6466277e-01  -1.3160097e-01  -2.0157892e-01  -2.0134298e-01   2.9374117e-01   1.6821589e-02   1.2215367e-02  -9.5659150e-02   2.5248595e-01   2.3715759e-01   6.5116462e-01   1.0000000e+00   5.1128619e-01   7.4002001e-01  -3.2381935e-02   1.8354832e-01   3.6872621e-02   8.2025143e-02   6.4073741e-01   8.1682451e-01   2.3847044e-01   5.7134374e-01   2.6550542e-01   3.6677092e-01   2.4450147e-01   1.9371574e-01   1.1671849e-01   2.4155620e-01   1.4517497e-02  -1.7198854e-02   1.2076069e-01   4.9951460e-01   3.8822854e-01   2.9082965e-01   2.0866301e-01   1.4909134e-01
  -1.6066114e-01  -2.1624191e-01  -7.0921199e-02   2.0780440e-01   2.3954520e-01   4.9763043e-01  -4.7346877e-02   2.7872654e-01   2.5719801e-01   4.1418815e-01  -1.9793621e-01  -6.8871528e-02  -7.8871929e-02   1.2015827e-01  -5.8262675e-02   4.7883456e-02  -3.4921947e-01  -2.2224366e-01  -2.5520440e-01  -3.8805318e-01   2.3112403e-02   1.2056833e-01  -9.6983466e-02   2.0255893e-01  -3.0721042e-02   1.0359378e-01   2.0774161e-02   1.8126289e-01  -4.8505356e-01  -4.3111996e-01  -3.9098810e-01  -2.3256186e-01  -4.6428651e-01  -4.3090824e-01   4.7552202e-02   4.8369591e-02  -1.4207054e-01  -1.2338532e-01  -1.0252682e-01  -1.8825208e-01  -3.0285163e-01  -2.0632515e-01  -5.9279775e-02  -1.0326990e-01  -2.1380277e-02  -6.4415883e-04   9.9033850e-02   2.5162518e-01  -2.2755043e-02   1.0799972e-01   4.1724203e-02   1.6040749e-01   3.5416661e-01   3.2791730e-01   1.5459488e-01   1.2479769e-01  -1.7607187e-01  -2.0233959e-01   4.2168438e-02   1.9870737e-01  -4.0400011e-02   1.9755739e-01  -2.1655099e-01  -2.0668520e-01  -4.6839277e-03   2.5130386e-01   4.9737717e-02   2.3685457e-02   4.5360056e-02   3.3121952e-01  -3.4537109e-02   3.7454664e-02  -3.1303902e-01  -3.4043193e-01  -1.7951707e-01  -2.1552687e-01  -1.7227674e-01  -6.0258995e-02  -4.0252179e-01  -3.9034107e-01  -3.0566968e-01  -2.7824004e-01  -2.7014697e-01  -2.6150209e-01   3.9881921e-02   1.6254487e-01  -7.0414664e-02   3.0546995e-02   2.0178895e-01   4.0364564e-01   8.6174677e-01   5.1128619e-01   1.0000000e+00   5.6682975e-01   6.3219398e-02   8.6162344e-02   7.5047491e-02   7.0856905e-02   5.9233324e-01   3.6670020e-01   5.9634156e-01   4.5381031e-01   4.1181105e-01   3.4590503e-01   1.2739075e-01   9.5342704e-02   3.5174337e-01   1.4934390e-01   5.9960378e-03   2.9994270e-02   1.3728498e-01   4.0686976e-01   3.0325238e-01   2.0212140e-01   1.1912131e-01   1.2559253e-02
   3.4014771e-01   1.0022000e-01   3.8669138e-01  -3.3034908e-02   5.0215518e-01   4.6931465e-01   3.0073575e-01   3.7912679e-02   5.0358649e-01   4.2601365e-01   1.7662810e-01  -3.6038220e-01   2.4433571e-01  -1.5993762e-01   3.2027067e-01   7.3870111e-02  -2.7271363e-01  -1.1588441e-01   1.0288476e-01  -3.4513296e-01   6.9914227e-02  -1.7148673e-02   2.0626153e-01   4.7172404e-02   2.8839887e-01   2.6005188e-01   2.7362495e-01   2.9512796e-01  -4.2703852e-01  -4.3235548e-01  -2.8635913e-01  -2.6499007e-01  -3.0511628e-01  -2.7712972e-01   2.5900664e-01   8.2503656e-02  -1.2779661e-01  -2.5112587e-01   9.0683718e-02  -6.1382190e-03  -3.1856448e-01  -2.3400871e-01   1.8541549e-01   2.1007626e-01   1.6957767e-01   6.4981232e-02   2.3311687e-01   3.0564631e-01   1.5277466e-01   1.7398015e-01   3.3664947e-01   4.7631695e-01   2.8561787e-01   4.5195013e-01   3.9649006e-01   4.3573171e-01  -5.3629931e-02   8.8401699e-02   2.7513587e-01   5.8157903e-02   2.5848218e-01   5.3329739e-02  -2.3930506e-01  -3.4883920e-01   3.2258500e-01   2.8373488e-01   1.7730548e-01   1.5419922e-02  -2.0970493e-03   3.1623089e-01  -9.9479936e-03  -1.7434022e-01  -1.7912764e-01  -2.3923382e-01  -8.4689704e-03  -7.5451080e-02  -8.8954550e-02  -1.1627163e-01  -1.7197888e-01  -7.2951536e-02  -2.6737334e-01  -2.0391322e-01  -3.8008987e-01  -4.0914750e-01   3.8581840e-01   5.5816232e-02  -7.2293369e-02  -1.6637868e-01   4.4375873e-01   2.8917943e-01   5.1609627e-01   7.4002001e-01   5.6682975e-01   1.0000000e+00   9.4705717e-02   2.9866973e-02   2.2486522e-01   1.7441226e-01   4.4108533e-01   6.0406962e-01   2.3763969e-01   7.6981986e-01   2.0448401e-01   2.8705697e-01   1.6549931e-01   1.4083187e-01   8.5091790e-02   1.2658097e-03   1.4772237e-03  -1.0847680e-02   1.9102049e-01   2.4382079e-01   3.1712633e-01   1.1761145e-01   1.2345496e-01   7.3595938e-02
   4.3938328e-02  -2.2501949e-01   2.4659688e-01   1.8661664e-01   1.0943040e-01   1.7055186e-01   9.8020780e-02   3.3226002e-02   8.5298297e-03   8.0943741e-02   9.1888167e-02  -1.7410167e-01   8.6880420e-03  -1.1164820e-01   1.2105767e-02  -8.6083171e-02  -7.0128469e-02  -1.8406827e-01  -8.0744822e-02  -3.9199315e-01   1.1813402e-01  -1.1105972e-01   2.1972903e-01   2.7968470e-01   2.2859150e-01   3.2563153e-01   1.9590767e-01   2.3428344e-01  -1.3149250e-01  -2.3803921e-01   1.6394713e-01   2.1945032e-01  -1.1427498e-01  -4.9309815e-02   4.1718203e-01   3.6776132e-01  -3.7450125e-01  -2.9275555e-01   3.0551179e-01   1.3345878e-01   1.1288115e-01  -1.7912302e-01  -8.1953570e-03   2.6660027e-02   1.6989902e-01   5.5603048e-02   4.3005268e-01   2.9470608e-01  -8.5970746e-02   4.4613242e-03   3.4494897e-03   6.3558247e-02  -2.7993068e-01  -2.4946559e-01   2.2955301e-01   2.5942624e-01  -1.8191241e-01  -1.9297533e-01   5.6557621e-02  -1.2631375e-01   2.1556088e-01  -5.0567827e-02  -4.3804193e-02  -1.7264720e-01   3.3043042e-01   3.3285055e-01   1.9856107e-01   2.0331642e-01  -4.3302993e-01   4.0279388e-02  -4.4147209e-01  -5.1566364e-01   1.7311772e-01   3.9127055e-02   1.8616492e-01   1.4890223e-01  -5.3424295e-01  -4.2017994e-01  -3.0890295e-01  -1.6855121e-01  -3.6146301e-01  -2.3761408e-01  -3.5259171e-01  -5.3051492e-01  -3.5134666e-02   6.9185163e-02   4.2331361e-02   1.7088652e-01   1.1211332e-01  -1.0068613e-01   3.1938576e-02  -3.2381935e-02   6.3219398e-02   9.4705717e-02   1.0000000e+00   5.0708466e-01   8.5866521e-01   8.0745232e-01   1.2523334e-01   1.9713493e-01  -1.9325973e-01   1.2705433e-01  -2.2571307e-01  -8.2961519e-02  -1.7381456e-01  -1.9692310e-01   9.1227739e-02  -2.0643686e-01   7.8143479e-01   7.9702139e-01   6.4281826e-01   3.4543917e-01   3.3993685e-01  -1.4162882e-01  -4.6180501e-02  -1.9041530e-03
  -2.1706192e-01  -1.8375007e-01  -5.1031298e-02  -3.8401648e-03  -4.4418694e-02   1.7353515e-01  -1.7859800e-01  -1.3875724e-01  -9.0593296e-02  -1.1251578e-02  -1.9622088e-01  -1.5526064e-01  -1.1408983e-01  -1.8176091e-01   4.4350269e-02   1.0113145e-01   1.5805729e-01  -9.5350375e-02  -2.4309205e-01  -1.4380520e-01   3.4261327e-01   2.6471450e-01   2.2064370e-02   5.4488816e-02   1.7802997e-01   2.4061653e-01   1.2109053e-01   1.5576769e-01   2.3974484e-01   1.6572122e-01   1.8249602e-01   2.3094439e-01  -4.1575739e-02  -2.0985902e-02   1.2800874e-01   6.8402884e-02  -6.1963805e-02   6.0716903e-02   1.2211859e-01   2.2649078e-01   2.8951198e-01   2.6917111e-01   1.4851952e-01   1.7201144e-01   2.0275312e-01   2.7168060e-01   2.4579138e-01   2.6172121e-01   1.7593783e-01   2.1468411e-01   2.0408661e-01   1.4991939e-01   1.1514810e-01   1.7779713e-01   2.6856379e-01   2.0869691e-01  -2.2500211e-01  -1.8242904e-01  -1.9654219e-03  -8.3294164e-02  -1.0683982e-01  -2.5119318e-01  -1.0551304e-02  -1.1104240e-01   4.4999837e-02  -7.0280533e-03   2.0590202e-02   5.1547219e-02  -4.1649505e-02   2.3375288e-01  -2.7339168e-01  -2.2344043e-01   1.6262622e-01   4.8265867e-02   1.0753340e-01   2.2039802e-01  -4.3019967e-01  -4.7601783e-01   3.7571730e-04  -4.2414948e-02   1.4068356e-01   1.2245112e-01   8.1371662e-02  -3.0456147e-02  -5.0173573e-03   1.1505188e-01  -7.9658817e-03   6.7953054e-02  -4.3293216e-02  -9.1256838e-02   1.7762443e-01   1.8354832e-01   8.6162344e-02   2.9866973e-02   5.0708466e-01   1.0000000e+00   4.6650475e-01   5.9702287e-01   3.3307660e-01   2.7559663e-01   1.0049357e-01   1.2642544e-01   2.7758958e-01   3.8491560e-01   4.5255652e-01   4.5041584e-01   3.4582120e-01   1.1631930e-01   7.3482425e-01   4.6669711e-01   2.0739933e-01   4.2245548e-01   5.9059221e-01   4.9388782e-01   5.6287485e-01   5.8843616e-01
   1.2292341e-01  -6.1015891e-02   2.2493184e-01   1.2422938e-01   1.7491060e-01   1.6399948e-01   7.7763804e-02   8.4371786e-03   2.3796369e-02   6.2848753e-02   1.9247681e-01  -1.4850403e-01   4.8458287e-02  -1.3019030e-01   7.7306117e-02  -1.1967984e-01   2.2632646e-02  -4.5172227e-02   2.8684163e-02  -2.8389140e-01   2.2361373e-01   3.9052906e-02   1.7688127e-01   1.8274908e-01   2.4864497e-01   2.7377825e-01   1.6005095e-01   2.0956600e-01  -8.5128115e-02  -1.7881364e-01   1.1702554e-01   1.4226845e-01  -5.3434824e-02  -1.0168653e-02   3.4770426e-01   2.8593370e-01  -2.9179748e-01  -3.0074897e-01   3.4381132e-01   1.1646563e-01   2.5674581e-02  -2.1014624e-01   1.8438537e-01   2.1760403e-01   2.1931465e-01   1.6981260e-01   6.2017190e-01   4.5734663e-01   1.1757624e-01   1.7584523e-01   2.2817599e-01   2.4835138e-01  -1.6402717e-01  -1.3729858e-01   4.2808683e-01   4.3494014e-01  -6.2197816e-02  -3.3844924e-02   2.1016946e-01   4.2345879e-02   2.0027125e-01  -1.1250722e-02   8.3245195e-03  -7.7336123e-02   2.5048159e-01   3.3958077e-01   3.0351500e-01   3.0580388e-01  -3.4705117e-01   1.7778169e-01  -2.7575474e-01  -4.5488509e-01   3.0865211e-01   2.1512071e-01   3.3071908e-01   3.1365570e-01  -3.1458792e-01  -2.3513230e-01  -2.1519802e-01  -5.9198051e-02  -2.5787481e-01  -1.7206568e-01  -3.1080586e-01  -5.0249713e-01  -1.8138376e-02   8.7073997e-03  -3.4865669e-02   1.0913600e-01   7.7195436e-02  -7.7441004e-02   6.8036043e-02   3.6872621e-02   7.5047491e-02   2.2486522e-01   8.5866521e-01   4.6650475e-01   1.0000000e+00   9.2842921e-01   3.0971406e-01   3.5141923e-01  -1.9009999e-02   2.7124545e-01  -1.1424550e-01   3.9307881e-02  -1.4853959e-01  -1.8453817e-01   2.2574325e-01  -1.7867240e-01   6.3445125e-01   7.9970619e-01   8.2048770e-01   4.0070389e-01   3.9253164e-01  -8.0426342e-02  -1.4030282e-02  -6.2798527e-03
   8.4483343e-02  -8.2730418e-03   1.7548681e-01   1.2949394e-01   1.3423559e-01   1.9325568e-01   2.8402295e-02   3.5635515e-02   1.0030666e-02   1.0167582e-01   1.3498986e-01  -9.5893582e-02   2.9118048e-02  -6.9083881e-02   8.7216188e-02   2.5413893e-03   6.2394002e-02  -7.1925065e-02  -4.0978865e-02  -2.4740859e-01   2.7876614e-01   1.0412838e-01   1.8486908e-01   2.0825391e-01   2.5249449e-01   3.1965629e-01   1.8534560e-01   2.1035174e-01  -4.4527232e-02  -1.3156590e-01   1.8504035e-01   2.1398998e-01  -1.6960999e-02   4.7946288e-02   3.1888512e-01   2.8484885e-01  -2.3902591e-01  -2.0823156e-01   3.3487391e-01   1.7692995e-01   8.3375249e-02  -1.0242578e-01   2.2635490e-01   2.6923574e-01   2.3821494e-01   2.3480261e-01   6.0997074e-01   5.1253432e-01   1.7710602e-01   2.5961539e-01   2.9960083e-01   3.1516784e-01  -6.8684805e-02  -6.1159231e-02   4.6334949e-01   4.7750325e-01  -6.0018453e-02  -6.1286057e-02   2.3279451e-01   1.1995204e-01   2.0064305e-01   3.2231483e-02   3.2028991e-02  -4.3317043e-02   2.2037756e-01   3.3754001e-01   2.5086510e-01   3.1116639e-01  -3.1216131e-01   2.1929507e-01  -1.8849603e-01  -3.7595569e-01   3.8143517e-01   2.8786615e-01   4.0561076e-01   4.2032838e-01  -2.9769203e-01  -2.3408692e-01  -1.6292151e-01  -5.3441630e-02  -1.6375670e-01  -8.7032709e-02  -2.4868053e-01  -4.4234927e-01   1.0261954e-02   4.5618543e-02  -3.8674242e-02   8.7990528e-02   9.5992046e-02  -1.1767632e-02   1.0049996e-01   8.2025143e-02   7.0856905e-02   1.7441226e-01   8.0745232e-01   5.9702287e-01   9.2842921e-01   1.0000000e+00   3.2698457e-01   4.0837724e-01  -3.7528892e-02   2.3404359e-01  -1.2455444e-01   8.3871009e-02  -1.0870589e-01  -1.2339224e-01   1.9858592e-01  -1.2303854e-01   6.5449886e-01   7.7647709e-01   7.9403021e-01   4.2657366e-01   4.0283052e-01  -3.0064651e-02   4.2678636e-02   3.8435744e-02
  -1.5102176e-01  -2.1138870e-01  -2.3079092e-01  -2.2334452e-01   1.8096290e-01   3.0348355e-01  -1.5609446e-01  -3.9879309e-04   2.1723971e-01   2.7471106e-01  -2.5625788e-02  -1.1393986e-01   3.5674491e-02  -1.1199060e-01   4.2994188e-02  -1.0796957e-01  -3.9767092e-02   6.9953336e-02  -1.5434715e-01  -2.7833494e-01   2.0172343e-01   1.6327370e-01  -4.4767249e-01  -3.4666038e-01  -2.5570317e-01  -2.3304258e-01  -2.1410576e-01  -8.3074474e-02  -1.5592498e-01  -1.8538240e-01  -5.1386072e-01  -4.7328990e-01  -3.6944812e-01  -4.7380529e-01  -1.7896610e-01  -2.4916206e-01  -1.3286528e-01  -1.8499054e-02  -1.7329143e-01  -2.6448797e-01  -3.3139729e-01  -2.1737743e-01   7.5057302e-02   1.4899197e-01   6.4633632e-02   1.8719971e-01   3.3464882e-01   5.9896901e-01   2.4212697e-01   3.4461916e-01   1.8062352e-01   3.5222969e-01   4.7798523e-01   4.8934728e-01   3.5236289e-01   2.7501050e-01  -8.7134562e-02  -6.1284107e-02   1.2895259e-01   2.4120446e-01  -4.5734842e-02   5.6065648e-02  -1.8995165e-02  -5.7182407e-02  -2.1368235e-01  -7.2482314e-02  -1.3597372e-02  -1.1571072e-02   2.3437013e-01   5.3836708e-01  -1.6276686e-02   2.6726868e-02  -2.3220733e-01  -2.0217693e-01  -1.1723611e-01  -5.3741590e-02  -9.4914171e-02  -9.6856771e-02  -3.5105134e-01  -1.8372980e-01  -4.0916420e-02  -7.3629197e-03  -2.2048967e-02  -1.2709287e-01  -2.8404401e-02  -7.8821981e-02  -1.9324428e-01  -1.7634346e-01  -6.9182008e-02   1.2526167e-01   8.0946584e-01   6.4073741e-01   5.9233324e-01   4.4108533e-01   1.2523334e-01   3.3307660e-01   3.0971406e-01   3.2698457e-01   1.0000000e+00   7.5920668e-01   5.9176472e-01   4.1470179e-01   5.2128405e-01   5.1432099e-01   2.5650387e-01   1.8842683e-01   4.9011725e-01   1.3967884e-01   1.8326607e-01   2.4606000e-01   3.7911136e-01   8.0682544e-01   6.0867345e-01   4.3822116e-01   3.2612277e-01   2.2547730e-01
   1.5942261e-01  -6.3867115e-02   8.3845109e-02  -2.5904794e-01   2.7314268e-01   2.4235286e-01   1.0611106e-01  -3.1903970e-02   3.1999458e-01   3.3208993e-01   1.6837334e-01  -2.6177873e-01   2.2358729e-01  -1.6969424e-01   1.6695121e-01  -4.1328261e-02  -1.6185090e-01  -5.4238601e-03   5.8025129e-02  -2.7070160e-01   3.8770193e-02  -1.3615108e-02  -1.9011943e-01  -2.9774064e-01  -6.2648880e-02  -5.3835576e-02  -6.2108542e-02  -3.5391726e-02  -2.9349583e-01  -3.4623294e-01  -3.9904585e-01  -4.0836371e-01  -2.5123585e-01  -3.0671246e-01   1.7980948e-02  -8.9461175e-02  -1.8973783e-01  -7.4891952e-02  -9.6069579e-03  -5.3844174e-02  -3.3252596e-01  -2.2169198e-01   1.8777813e-01   3.2121177e-01   2.0271539e-01   1.9272826e-01   3.5252858e-01   6.6807338e-01   2.4864601e-01   3.4251572e-01   3.2169499e-01   5.2543908e-01   3.4358691e-01   4.6011871e-01   4.8584011e-01   5.4300838e-01  -7.0217825e-02   2.8164643e-02   2.7677488e-01   2.3200988e-01   1.3197826e-01   2.5172954e-02  -9.4354739e-02  -2.2047911e-01   5.0934130e-02   6.2889799e-02   1.4688534e-01   1.2426461e-01   1.3969693e-01   4.5464037e-01  -3.0684480e-02  -1.1815079e-01  -1.9128149e-01  -1.6609465e-01   1.8289522e-02   5.2441787e-02  -3.5457856e-02  -8.1658477e-02  -2.9583673e-01  -1.2617159e-01  -1.4929740e-01  -1.0866481e-01  -2.2458988e-01  -3.0362016e-01   1.7327018e-01  -1.2746489e-01  -1.3767481e-01  -1.8292853e-01   1.0908236e-01   1.1429185e-01   5.5421750e-01   8.1682451e-01   3.6670020e-01   6.0406962e-01   1.9713493e-01   2.7559663e-01   3.5141923e-01   4.0837724e-01   7.5920668e-01   1.0000000e+00   2.3638561e-01   4.5734690e-01   1.8979725e-01   2.9994617e-01   1.2590264e-01   5.2316672e-02   1.7663699e-01   1.2054150e-01   1.5852676e-01   2.0801055e-01   4.2453578e-01   6.2698786e-01   4.8241174e-01   2.1036550e-01   1.6538117e-01   8.5928898e-02
  -4.5362971e-01  -2.2341474e-01  -4.7423110e-01  -1.2753075e-01  -8.6655709e-02  -9.5123046e-03  -3.7189644e-01  -3.2824791e-02   9.2671531e-02  -2.6645454e-02  -3.3147942e-01  -4.7314626e-02  -3.0477533e-01  -9.6200322e-02  -1.2660041e-01  -7.8562676e-02   1.7053576e-02   1.1056736e-01  -3.7080463e-01  -1.8282613e-01   2.1000742e-02   1.4054354e-01  -4.6699438e-01  -1.9428414e-01  -3.0679602e-01  -3.0057779e-01  -3.0005009e-01  -2.1503526e-01  -4.7280674e-02   3.0471566e-02  -3.5800960e-01  -2.9599954e-01  -2.2716646e-01  -2.7948767e-01  -3.8733519e-01  -3.0366035e-01   1.1570530e-01   1.3348799e-01  -2.0299484e-01  -1.7903090e-01  -2.0266093e-01  -4.2990022e-02  -2.7623924e-02  -2.0154925e-02  -1.6232997e-01   1.4301643e-01   9.9400666e-02   1.5883133e-01   9.5372344e-02   3.5202070e-01   7.2661105e-02   1.6431721e-01   5.2936646e-01   3.4293499e-01   1.2148573e-01   8.0348453e-02  -7.1926259e-03  -3.3113496e-02  -3.8770376e-03   2.8303100e-01  -2.9380440e-01   5.9488449e-02  -5.5945446e-02   1.2244359e-01  -4.3110951e-01  -1.5521798e-01  -9.8183822e-02  -3.3544988e-02   3.0411418e-01   4.0997079e-01   1.2461436e-01   2.2331804e-01  -2.2256553e-01  -1.9454383e-01  -2.4009525e-01  -2.0546213e-01   3.1509128e-02   1.0808007e-01  -1.3705715e-01  -1.6968725e-01   7.2671548e-02   6.7048654e-02   1.5010552e-01   1.8772636e-01  -2.1834527e-01   1.1731311e-02  -2.4903637e-01  -1.2530961e-01  -1.7465935e-01   2.0922239e-01   6.0653598e-01   2.3847044e-01   5.9634156e-01   2.3763969e-01  -1.9325973e-01   1.0049357e-01  -1.9009999e-02  -3.7528892e-02   5.9176472e-01   2.3638561e-01   1.0000000e+00   4.5425058e-01   8.1493265e-01   6.7823020e-01   4.0004380e-01   3.0032520e-01   5.8634325e-01   3.2740278e-01  -9.0998670e-02   2.9316794e-03   6.1918481e-02   3.6818365e-01   2.9389415e-01   4.8884605e-01   3.3192996e-01   1.9902952e-01
  -2.4035367e-03  -5.4526925e-02   4.9858585e-02  -9.6624141e-02   2.8799691e-01   1.7692753e-01   5.8721699e-03  -7.3332226e-02   2.5256131e-01   1.0884266e-01  -8.5433926e-02  -3.0065929e-01  -3.0177566e-02  -1.9379177e-01   8.7092730e-02  -6.9023705e-02  -2.0913601e-01  -1.3246317e-01  -1.4702108e-01  -3.3344114e-01  -2.0215680e-02  -1.4347914e-01  -3.7853770e-02  -4.1211004e-02   2.4782042e-02   1.2032763e-02   3.6015145e-02   4.6994099e-02  -2.7304368e-01  -2.4286118e-01  -2.9069815e-01  -2.0679928e-01  -2.4564565e-01  -1.8201138e-01  -9.5457577e-03  -1.2658284e-02   1.1931614e-01  -1.8900950e-02   2.2650160e-01   1.2059535e-01  -1.4129724e-01  -1.0767372e-01   3.5765480e-02   8.9785567e-02  -1.3479702e-02   3.2785789e-02   2.1392066e-01   1.7024323e-01   3.3676963e-02   2.0295811e-01   2.3589035e-01   3.6560612e-01   3.1755339e-01   2.4349442e-01   4.4131035e-01   4.6314311e-01  -1.1808779e-01  -5.2887690e-02   1.9403417e-01   1.3661651e-01   8.3971881e-02   1.7738123e-02  -1.7159479e-01  -2.0739763e-01   3.6789064e-02   1.1647870e-01   7.6366026e-02   8.6501140e-02  -2.3659055e-02   4.0700756e-01  -4.6774852e-02  -1.2804951e-01  -1.6121786e-01  -1.5889587e-01  -1.4347779e-01  -1.5271528e-01  -6.2220252e-02  -2.6535043e-02  -1.7398867e-01  -9.6286664e-02  -2.0835117e-01  -1.4084356e-01  -2.1607828e-01  -2.0064129e-01   1.5335040e-01   9.8749491e-02  -8.5248427e-02  -8.2877092e-02   2.9363423e-01   2.9757235e-01   4.0862380e-01   5.7134374e-01   4.5381031e-01   7.6981986e-01   1.2705433e-01   1.2642544e-01   2.7124545e-01   2.3404359e-01   4.1470179e-01   4.5734690e-01   4.5425058e-01   1.0000000e+00   3.5023301e-01   5.0450661e-01   2.1270418e-01   1.2819023e-01   2.2905549e-01   3.1617706e-01   4.2932036e-02   1.8418078e-01   2.2185598e-01   2.3079537e-01   2.8358518e-01   1.9241470e-01   1.2560261e-01   7.9450075e-02
  -3.7575247e-01  -1.4667928e-01  -3.4937793e-01  -2.1107321e-01  -5.5255830e-02   4.7140988e-02  -2.3897339e-01  -1.2663956e-01   7.4786043e-02  -5.1750181e-02  -3.4113187e-01  -1.3759231e-01  -2.3970078e-01  -2.4108056e-01  -4.6265560e-02  -8.7067642e-02   1.4939818e-01   2.0691839e-01  -2.5649464e-01   2.3878086e-03   1.7612645e-01   2.8164314e-01  -3.8121022e-01  -3.1790869e-01  -2.0249160e-01  -2.6687541e-01  -2.1609761e-01  -1.3847621e-01   1.8149433e-01   2.0983300e-01  -3.0250516e-01  -3.2326558e-01  -1.3730929e-01  -2.7869128e-01  -3.6316275e-01  -3.9653136e-01   2.4663755e-02   6.2670721e-02  -3.0694879e-01  -1.6780119e-01  -1.6468059e-01   7.6337081e-02   8.1321902e-03   3.1565943e-02  -9.2533109e-02   1.8347933e-01  -4.8405034e-02   8.0739948e-03   1.6838741e-01   2.6984584e-01   1.3173984e-01   1.6021785e-01   4.9285940e-01   5.0431868e-01   1.4389804e-02  -3.0534701e-02   4.7609029e-02   7.3009302e-02  -3.2608754e-02   1.5083937e-01  -3.1844510e-01  -1.7179554e-01  -3.8619821e-02   2.4555484e-02  -3.5980077e-01  -2.9932975e-01  -1.2725544e-01  -1.3615684e-01   4.2648543e-01   4.4226529e-01  -1.8031262e-02   8.1294994e-02  -2.3218341e-01  -3.1391299e-01  -3.0944390e-01  -2.2814607e-01  -1.6020653e-01  -2.2681272e-01   2.5863558e-02  -1.7082209e-02   2.0987637e-01   1.7846928e-01   2.1905266e-01   2.2577131e-01  -2.7140143e-01  -5.0465389e-02  -3.0397912e-01  -2.6630366e-01  -2.4728943e-01   7.8948991e-02   4.5674719e-01   2.6550542e-01   4.1181105e-01   2.0448401e-01  -2.2571307e-01   2.7758958e-01  -1.1424550e-01  -1.2455444e-01   5.2128405e-01   1.8979725e-01   8.1493265e-01   3.5023301e-01   1.0000000e+00   8.5550080e-01   7.6920981e-01   6.8931640e-01   7.2118064e-01   4.0623363e-01   6.6233383e-02  -1.1195215e-01  -1.8214298e-01   3.3305641e-01   4.6936136e-01   8.1338964e-01   7.1213927e-01   6.0174515e-01
  -3.1466393e-01  -1.1212891e-01  -2.9554760e-01  -2.4400803e-01   1.5928369e-02   2.4520005e-02  -2.1610559e-01  -2.1424106e-01   3.6467695e-02  -1.0777058e-01  -2.9165153e-01  -1.2970320e-01  -1.8822070e-01  -2.8891058e-01   2.7862786e-02  -5.0509256e-02   2.2228014e-01   2.0357998e-01  -2.2952685e-01   1.7943283e-02   2.3594506e-01   2.6225990e-01  -2.9164839e-01  -2.9070391e-01  -1.6393999e-01  -2.0380307e-01  -1.7099130e-01  -1.2734977e-01   2.5071045e-01   2.3708862e-01  -2.4129848e-01  -2.2192534e-01  -9.3942738e-02  -2.1570551e-01  -3.2952206e-01  -3.7777159e-01   4.2452928e-02   1.2497902e-01  -1.8674975e-01  -5.9697761e-02  -6.5131864e-02   1.6935885e-01  -2.7538830e-02   4.4388151e-02  -1.2537019e-01   1.5330725e-01  -2.9564523e-02   3.3273229e-02   1.3302559e-01   2.6035927e-01   1.3940226e-01   1.9492524e-01   3.7399235e-01   3.9296857e-01   8.0497361e-02   7.0931649e-02   8.0079909e-02   2.5384036e-02  -2.8826382e-02   6.8642390e-02  -2.5421045e-01  -3.0335783e-01   3.2396810e-02  -5.4174965e-02  -3.1017056e-01  -3.4197067e-01  -1.8040892e-01  -1.6238980e-01   3.0293795e-01   4.3714699e-01  -1.1322466e-01  -8.7390584e-03  -1.0661206e-01  -2.3568491e-01  -2.1452773e-01  -9.7087564e-02  -2.0629997e-01  -3.1728653e-01   8.4879998e-02   5.7991455e-02   2.6355428e-01   2.3296900e-01   2.0687421e-01   1.7957752e-01  -1.9016326e-01  -3.0990533e-02  -2.2647512e-01  -2.4226770e-01  -2.1451871e-01   6.4043577e-02   3.8405913e-01   3.6677092e-01   3.4590503e-01   2.8705697e-01  -8.2961519e-02   3.8491560e-01   3.9307881e-02   8.3871009e-02   5.1432099e-01   2.9994617e-01   6.7823020e-01   5.0450661e-01   8.5550080e-01   1.0000000e+00   7.7658007e-01   7.1267388e-01   6.2596678e-01   4.5757867e-01   2.1356720e-01   8.3180921e-02  -4.8133368e-02   4.1423701e-01   5.5674113e-01   8.3726562e-01   7.3387308e-01   6.3209809e-01
  -1.8268896e-01  -3.7885882e-03  -5.3467281e-02  -1.6509694e-01   3.1528873e-02   7.5607766e-02  -2.8794329e-02  -2.1743268e-01   6.0666162e-03  -7.3255790e-02  -2.6406795e-01  -1.2032599e-01  -9.9016730e-02  -2.7732720e-01   1.7024941e-01   8.3111593e-02   2.0124966e-01   1.3258061e-01  -4.3049052e-02   1.6479996e-01   2.4674374e-01   2.8226086e-01  -7.2336234e-02  -2.3018840e-01   7.0324245e-02  -2.7780877e-02   3.4581305e-03  -1.3365781e-02   3.7678302e-01   3.4562605e-01  -4.2106702e-02  -9.6095360e-02   9.1973641e-03  -9.5466207e-02  -1.4186121e-01  -3.0005910e-01  -9.7761085e-02  -4.1988868e-02  -2.0670886e-01   5.8596107e-02   6.0126259e-02   3.6190349e-01   7.8795552e-02   1.3014200e-01   6.3024345e-02   2.0380684e-01  -1.6166090e-01  -1.9428498e-01   1.4571473e-01   1.4411525e-01   1.6999960e-01   1.6815339e-01   2.3998558e-01   4.0888265e-01   1.2450381e-02  -5.2151932e-02  -3.2727513e-02   6.8461570e-02  -8.4445991e-02  -1.7900447e-01  -2.4636329e-01  -4.1120489e-01  -4.6113907e-02  -1.6842790e-01  -9.6847527e-02  -3.0234989e-01  -1.2712227e-01  -1.9211379e-01   2.9301526e-01   2.7453116e-01  -2.3866550e-01  -2.1118579e-01  -5.2362822e-02  -2.1977081e-01  -1.2867182e-01  -1.8831734e-02  -3.6517543e-01  -5.2452946e-01   2.7037813e-01   1.5776588e-01   3.4116750e-01   2.6173798e-01   1.7562675e-01   2.1588816e-01  -6.6628547e-02   1.5592351e-02  -1.3800629e-01  -2.1363134e-01  -1.6977958e-01  -5.2413633e-02   1.4678581e-01   2.4450147e-01   1.2739075e-01   1.6549931e-01  -1.7381456e-01   4.5255652e-01  -1.4853959e-01  -1.0870589e-01   2.5650387e-01   1.2590264e-01   4.0004380e-01   2.1270418e-01   7.6920981e-01   7.7658007e-01   1.0000000e+00   9.6257080e-01   4.9456757e-01   3.3736192e-01   2.8641771e-01  -2.0594221e-01  -4.1250412e-01   1.2515961e-01   5.3873614e-01   8.9271914e-01   9.4365876e-01   9.1082114e-01
  -1.0293423e-01   7.7009876e-02   1.7100601e-03  -1.4029996e-01   4.0144740e-02   1.0977290e-01   1.7485687e-02  -1.9245663e-01   1.5584754e-02  -5.8536097e-02  -1.9513890e-01  -6.1549123e-02  -2.6107756e-02  -2.3063586e-01   1.9944686e-01   1.2327812e-01   2.3936141e-01   1.3625898e-01  -3.0064665e-03   2.1616628e-01   2.9844918e-01   3.0145660e-01  -7.4377769e-03  -1.9111651e-01   1.1926560e-01   3.0491813e-02   7.7486224e-02   4.3520302e-02   4.0631473e-01   3.6522739e-01   2.2008230e-02  -4.3755654e-02   7.3395907e-02  -4.7885734e-02  -8.4866432e-02  -2.7852186e-01  -1.2749074e-01  -7.0236145e-02  -2.3731905e-01   3.9135975e-02   1.2353700e-01   3.8660530e-01   9.1963923e-02   1.4339702e-01   1.0666250e-01   2.3441147e-01  -1.9137357e-01  -2.3317376e-01   1.7986632e-01   1.4058073e-01   2.0983835e-01   1.3932239e-01   2.0185503e-01   4.2038795e-01  -3.6370615e-02  -1.2848761e-01   5.9662268e-03   1.0367226e-01  -7.6442498e-02  -2.2549304e-01  -1.9441077e-01  -4.2469813e-01   6.5279817e-04  -1.7557848e-01  -3.6130505e-02  -2.8872674e-01  -1.3787973e-01  -2.1886573e-01   2.7847615e-01   2.2552458e-01  -2.0746675e-01  -1.8289352e-01   1.1687953e-03  -1.7190279e-01  -5.6520122e-02   6.5147843e-02  -3.7550148e-01  -5.5077664e-01   3.1452489e-01   1.9781889e-01   3.8185119e-01   3.0696814e-01   1.9922409e-01   2.2447006e-01   9.7573194e-03   6.4779430e-02  -9.3211352e-02  -2.0385557e-01  -1.3234356e-01  -8.8459710e-02   9.6740439e-02   1.9371574e-01   9.5342704e-02   1.4083187e-01  -1.9692310e-01   4.5041584e-01  -1.8453817e-01  -1.2339224e-01   1.8842683e-01   5.2316672e-02   3.0032520e-01   1.2819023e-01   6.8931640e-01   7.1267388e-01   9.6257080e-01   1.0000000e+00   4.2485000e-01   2.7118671e-01   2.9956729e-01  -2.3383514e-01  -4.5647223e-01   7.9483311e-02   5.2094325e-01   8.7894078e-01   9.5109951e-01   9.2303335e-01
  -3.0165683e-01  -1.8577353e-01  -2.4298631e-01   1.6795425e-02  -3.8737271e-02   5.3508038e-02  -1.5474726e-01   8.6883196e-03  -1.0235998e-02  -3.3153762e-02  -3.1390410e-01  -1.3463775e-01  -2.2638224e-01  -1.8787205e-01  -8.9863817e-02  -1.6426088e-01   7.5508579e-02   1.2486970e-01  -1.8613547e-01  -4.3944774e-03   1.8990353e-01   2.3970606e-01  -2.7126421e-01  -1.6255195e-01  -2.0227236e-01  -2.0366288e-01  -2.0462776e-01  -8.7570392e-02   1.2214282e-01   1.1177903e-01  -1.9773563e-01  -1.8241604e-01   1.3979332e-02  -1.3177622e-01  -2.3644028e-01  -2.0642151e-01  -1.7116360e-01  -1.6867677e-01  -2.1953963e-01  -2.4855318e-01  -2.5917887e-01  -1.7645416e-01  -2.1430513e-02  -2.3068336e-02  -2.2905920e-02   1.2355381e-01   7.1580854e-02   1.2074827e-01   1.3236423e-01   2.2598808e-01   1.8581049e-01   1.8793321e-01   2.9922017e-01   3.4017683e-01   9.0465511e-02   2.1839105e-02   6.8695489e-02   5.9034372e-02   1.7838229e-01   3.1861516e-01  -1.4706071e-01  -6.2389040e-03   3.9360552e-02   7.1810934e-02  -2.5044387e-01  -6.8692201e-02   1.6427714e-01   1.4783160e-01   3.7099082e-01   3.8832756e-01  -1.1108410e-01  -6.1095385e-02  -1.7570953e-01  -2.0619983e-01  -2.6476406e-01  -1.3610479e-01  -2.4227120e-01  -2.3794177e-01  -1.2270989e-01  -9.6054042e-02   3.9898590e-02   1.2305192e-02   8.7499499e-02  -1.0922236e-02  -3.8906506e-01  -1.2590451e-01  -4.0374861e-01  -2.6428976e-01  -1.8923730e-01   9.4238296e-02   3.8099690e-01   1.1671849e-01   3.5174337e-01   8.5091790e-02   9.1227739e-02   3.4582120e-01   2.2574325e-01   1.9858592e-01   4.9011725e-01   1.7663699e-01   5.8634325e-01   2.2905549e-01   7.2118064e-01   6.2596678e-01   4.9456757e-01   4.2485000e-01   1.0000000e+00   4.2902579e-01   2.5061326e-01   1.7585663e-01   1.0936342e-01   3.6011385e-01   4.1696398e-01   5.7060966e-01   5.1588094e-01   4.5152677e-01
  -2.6477647e-01  -1.1607423e-01  -2.9615510e-01  -6.1867855e-02  -1.2279721e-01  -2.0043157e-01  -1.1944539e-01  -2.3903984e-02  -1.1804265e-01  -1.4218814e-01  -2.5015575e-01   1.3975535e-01  -5.6117342e-02   7.3056784e-02  -5.5803260e-02   5.2472526e-02  -1.4403145e-01  -1.3730283e-01  -1.9881469e-01   1.1330285e-01  -2.6413558e-01  -1.5734905e-01  -1.9492176e-01  -1.2007923e-01  -3.6691218e-01  -3.0694684e-01  -3.2714288e-01  -2.9597948e-01   7.2080341e-02   1.1454858e-01  -2.3314522e-01  -1.5284716e-01   1.3917338e-01   9.3563298e-02  -3.9087787e-01  -2.4285966e-01   1.3838293e-01   1.3899544e-01  -3.8812159e-02   6.6637717e-02  -4.6892286e-02   1.4597632e-01  -2.7330588e-01  -1.5172754e-01  -2.6257484e-01  -1.4958460e-01  -3.5145626e-01  -2.3919265e-01  -1.6550147e-01   8.2044977e-02   1.8725462e-03   1.1923735e-01   2.2334362e-01   7.2053710e-02   1.3368973e-01   1.0280299e-01  -5.8825788e-02  -1.8276155e-01   2.1646162e-01   3.8159033e-01  -1.5808696e-02   5.6846475e-02   2.0652333e-01   1.2937732e-01  -2.3023741e-01  -1.0536618e-01   8.6771411e-02   1.9517585e-01   2.2262075e-01   2.6245362e-01  -1.7038572e-01  -2.0637638e-02  -1.9828864e-01  -1.0441245e-01  -3.0105667e-01  -1.4442538e-01   1.1343900e-02  -3.3852864e-03  -5.3615852e-02  -1.5610150e-01   5.1500992e-02   8.0962578e-02   1.5869612e-01   2.5537411e-01  -9.6890268e-02   1.5440426e-01  -4.4754256e-02   2.6605053e-02   1.8460287e-02   3.1910960e-01   1.3296377e-01   2.4155620e-01   1.4934390e-01   1.2658097e-03  -2.0643686e-01   1.1631930e-01  -1.7867240e-01  -1.2303854e-01   1.3967884e-01   1.2054150e-01   3.2740278e-01   3.1617706e-01   4.0623363e-01   4.5757867e-01   3.3736192e-01   2.7118671e-01   4.2902579e-01   1.0000000e+00  -1.5548499e-02  -4.7447812e-02  -2.1326300e-01  -4.6365445e-02   9.6721497e-02   3.3428801e-01   2.8070818e-01   2.6235855e-01
  -2.7084096e-02  -1.7259946e-01   1.7789785e-01   9.3670455e-02   5.0378604e-02   1.3667230e-01   7.5363099e-02  -5.3495990e-02  -1.0755377e-02   2.5193112e-02   7.8811335e-02  -3.3309413e-02   1.1516618e-01  -7.1071770e-02   1.7346593e-01   5.7395950e-02   1.0831427e-01  -1.3773025e-01  -4.6565902e-02  -1.7069582e-01   2.4763957e-01   1.6268085e-02   1.6047381e-01   1.2182225e-01   1.5039014e-01   2.1256837e-01   1.3136000e-01   1.2893095e-01   1.8890812e-01   2.4030879e-02   1.6135264e-01   1.8433840e-01   9.5164776e-03  -1.9843229e-02   2.3620492e-01   9.2434306e-02  -4.8823476e-01  -3.1000730e-01   4.6762916e-03   8.2665558e-03   1.5083141e-01   2.3324077e-02  -1.2458159e-01  -3.0239451e-02   1.1439326e-01   7.8451240e-02   1.3795241e-01   5.6663869e-02  -6.0459357e-02   9.7195161e-03   3.4956579e-02   1.1005215e-01  -2.4118678e-01  -1.0335002e-01   6.9220155e-02   4.6170288e-03  -1.7470158e-01  -2.2988287e-01   9.4371623e-02  -1.7185499e-01   1.7175054e-01  -1.8014824e-01   1.8960015e-01  -9.9174318e-02   2.1307973e-01   1.2084306e-01   8.5126581e-02   5.3130095e-02  -2.9640325e-01   7.0057633e-02  -5.0816819e-01  -5.1852426e-01   1.8043029e-01  -6.3691562e-03   1.4430932e-01   1.8670132e-01  -6.6556400e-01  -6.7849172e-01  -1.3060778e-01  -1.1067273e-01  -5.0793707e-02  -2.0951976e-03  -1.7894796e-01  -3.3863085e-01   5.4038657e-03   1.1481081e-01  -1.1044180e-02   9.8772236e-03  -2.7803148e-02  -2.1029812e-01   3.2450463e-02   1.4517497e-02   5.9960378e-03   1.4772237e-03   7.8143479e-01   7.3482425e-01   6.3445125e-01   6.5449886e-01   1.8326607e-01   1.5852676e-01  -9.0998670e-02   4.2932036e-02   6.6233383e-02   2.1356720e-01   2.8641771e-01   2.9956729e-01   2.5061326e-01  -1.5548499e-02   1.0000000e+00   6.5466472e-01   3.0590864e-01   3.8466027e-01   5.4684143e-01   3.0812192e-01   4.2713235e-01   4.6795046e-01
  -1.9973596e-01  -2.9483800e-01  -1.0212316e-01  -6.1459392e-02  -1.3934788e-01  -9.8901200e-02  -2.1846885e-01  -1.6819042e-01  -1.3923278e-01  -1.2974986e-01   4.0218890e-02  -6.3439835e-02  -9.2433886e-02  -1.5264210e-01  -1.2991801e-01  -1.5772321e-01   1.4309767e-01  -6.0609086e-02  -1.9623691e-01  -2.6936779e-01   5.3361629e-02  -1.6869704e-01  -7.0823951e-02   4.6573498e-02  -7.0948834e-02  -1.2794450e-02  -1.2356279e-01  -8.0125295e-02   3.7822799e-02  -5.2339094e-02  -3.9742814e-02   3.8065023e-02  -1.0901042e-01  -9.9064039e-02   4.6620553e-02   5.1565499e-02  -2.1601204e-01  -8.5145000e-02   1.1589973e-01  -7.1338268e-02   7.0161436e-02  -1.8186546e-01  -2.0882072e-01  -9.9410051e-02  -1.0768776e-01  -7.7507533e-02   3.1810037e-01   3.2553434e-01  -1.3728541e-01  -1.7011996e-03  -1.3940815e-01  -2.2598918e-02  -2.5049364e-01  -2.9053854e-01   1.1028187e-01   1.3649297e-01  -1.5695435e-01  -2.5213096e-01  -3.8768853e-02  -4.4009527e-03   1.6422637e-02  -8.8441277e-02   1.1653068e-01   1.6679454e-02  -6.6054267e-02  -1.0250551e-02  -5.4449045e-02   9.8373149e-03  -3.1335916e-01   1.5575490e-01  -3.5118096e-01  -3.0166690e-01   1.9562225e-01   1.5453663e-01   1.2001000e-01   1.1713582e-01  -2.9526498e-01  -2.1051618e-01  -2.6674108e-01  -1.5434935e-01  -1.4494364e-01  -6.1241638e-02  -1.7285363e-01  -3.4048278e-01  -2.3968941e-01  -1.4327546e-01  -3.5283019e-03   9.4458238e-02  -1.2395780e-01  -2.7808512e-01   7.9254516e-02  -1.7198854e-02   2.9994270e-02  -1.0847680e-02   7.9702139e-01   4.6669711e-01   7.9970619e-01   7.7647709e-01   2.4606000e-01   2.0801055e-01   2.9316794e-03   1.8418078e-01  -1.1195215e-01   8.3180921e-02  -2.0594221e-01  -2.3383514e-01   1.7585663e-01  -4.7447812e-02   6.5466472e-01   1.0000000e+00   7.6615637e-01   5.4691544e-01   3.3506458e-01  -5.7372968e-02  -9.4012859e-02  -5.6686166e-02
   6.9574563e-02  -4.8863066e-02   3.7318304e-02  -2.0942945e-02   4.9535923e-02   7.1185207e-02  -7.1940964e-02  -1.9183064e-02   1.0111194e-03   6.2272027e-02   1.9054224e-01  -1.3533945e-01  -3.5617788e-02  -1.2960112e-01  -7.2304687e-02  -2.2753546e-01   7.1512510e-03   1.5502372e-02  -2.6713615e-02  -2.8407120e-01   1.2781615e-01  -7.2737262e-03   5.9366915e-03   8.5261212e-02   7.6001435e-02   1.3395193e-01   3.7865045e-02   1.0069511e-01  -2.3808702e-01  -2.9963801e-01   7.1602588e-04   6.6387320e-03  -9.9954894e-02  -9.7118198e-02   2.1255008e-01   2.4302330e-01  -1.7868501e-01  -1.3219656e-01   1.8570608e-01  -8.3336776e-02  -1.5867278e-01  -3.9961629e-01   1.4411331e-01   1.9177287e-01   1.2507986e-01   1.1383558e-01   6.1779619e-01   6.4937297e-01   9.6355305e-02   1.9677081e-01   1.1528239e-01   1.5581554e-01  -6.6801719e-02  -9.8310544e-02   3.0829548e-01   3.4486639e-01   1.8402305e-02   2.3499014e-02   9.7126570e-02   1.1562347e-01   9.6790438e-02   8.6735144e-02  -5.2433143e-02  -2.6526280e-02   8.1994417e-02   2.1856089e-01   1.7283268e-01   2.0254444e-01  -2.1539393e-01   2.5763510e-01  -1.5465309e-02  -1.4649094e-01   2.1644898e-01   2.0890878e-01   3.1896503e-01   2.8109689e-01  -2.0764833e-02   7.1683554e-02  -2.9100913e-01  -8.6205198e-02  -2.4542663e-01  -1.4280271e-01  -3.0097852e-01  -4.5202184e-01  -9.6818595e-02  -1.0966718e-01  -4.5608656e-02   9.5213729e-02   4.5289087e-02  -5.1822528e-02   2.1295207e-01   1.2076069e-01   1.3728498e-01   1.9102049e-01   6.4281826e-01   2.0739933e-01   8.2048770e-01   7.9403021e-01   3.7911136e-01   4.2453578e-01   6.1918481e-02   2.2185598e-01  -1.8214298e-01  -4.8133368e-02  -4.1250412e-01  -4.5647223e-01   1.0936342e-01  -2.1326300e-01   3.0590864e-01   7.6615637e-01   1.0000000e+00   5.2866779e-01   1.8102152e-01  -2.5596511e-01  -3.0776918e-01  -3.3274777e-01
  -2.8721934e-01  -3.8755807e-01  -3.4585730e-01  -3.7811140e-01  -7.0206344e-02   8.9162902e-02  -3.6233719e-01  -2.3466187e-01   1.4732208e-02   3.2763109e-02  -8.5881660e-02  -1.8883758e-01  -9.4780733e-02  -2.4412283e-01  -1.5237975e-01  -2.7710457e-01   1.2637647e-01   9.7117552e-02  -2.9192674e-01  -3.4628629e-01   2.7905276e-01   1.2996009e-01  -4.7227419e-01  -3.6217777e-01  -2.8781763e-01  -2.3596853e-01  -2.2521341e-01  -9.7560239e-02  -5.9172583e-02  -1.7962357e-01  -4.5396103e-01  -4.2423885e-01  -4.2867977e-01  -5.6799440e-01  -2.1502699e-01  -2.7087089e-01  -1.6981291e-01   9.1760321e-02  -2.7952426e-01  -3.9119665e-01  -2.6751436e-01  -2.7374337e-01  -1.4895932e-01  -5.7140890e-02  -7.1738093e-02   1.4474236e-02   2.1480797e-01   5.9411107e-01   1.0003740e-01   1.0296884e-01  -8.9228729e-02   7.7405783e-02   1.9473855e-01   2.7757313e-01   1.9986313e-02  -1.8530214e-04  -1.0339727e-01  -1.4645478e-01  -1.2799904e-01   4.2987727e-02  -2.2836788e-01  -1.6900934e-01  -4.5120793e-02  -1.1573870e-01  -3.3788340e-01  -2.8657751e-01  -2.5035758e-01  -2.3264838e-01   1.3093347e-01   4.2221391e-01  -8.7865303e-02   6.9975555e-02  -2.3085090e-01  -2.3517129e-01  -1.7603323e-01  -1.1482426e-01  -2.1004296e-01  -2.4856264e-01  -3.4856272e-01  -2.0575906e-01   1.1111991e-02   1.2033738e-02  -2.2950374e-02  -2.0183881e-01  -2.2348095e-01  -2.7120531e-01  -2.3248080e-01  -2.0428673e-01  -2.4910234e-01  -2.2164501e-01   6.4334253e-01   4.9951460e-01   4.0686976e-01   2.4382079e-01   3.4543917e-01   4.2245548e-01   4.0070389e-01   4.2657366e-01   8.0682544e-01   6.2698786e-01   3.6818365e-01   2.3079537e-01   3.3305641e-01   4.1423701e-01   1.2515961e-01   7.9483311e-02   3.6011385e-01  -4.6365445e-02   3.8466027e-01   5.4691544e-01   5.2866779e-01   1.0000000e+00   6.0293844e-01   3.6017204e-01   2.1364652e-01   1.4581045e-01
  -1.4163104e-01  -2.0734345e-01  -3.8336450e-02  -1.7496398e-01   1.2837725e-01   2.2950165e-01  -7.7554675e-02  -1.8032098e-01   7.7960991e-02   3.4922969e-02  -7.3462883e-02  -2.2197755e-01  -4.5502700e-02  -3.3649165e-01   7.8296374e-02  -9.4960293e-02   6.5454937e-02   5.0685925e-02  -1.2882726e-01  -2.4603065e-01   4.1486182e-01   2.1526869e-01  -1.5599210e-01  -1.9039312e-01   1.3288060e-02   7.6885987e-03  -4.9317816e-03   7.2389265e-02   7.6599531e-02  -2.8870655e-02  -1.3335302e-01  -1.3306990e-01  -2.7698913e-01  -3.6251161e-01   1.7674868e-02  -1.6496994e-01  -3.4007843e-01  -1.2069204e-01  -2.2622785e-01  -1.5220950e-01  -1.7269050e-01  -6.9321575e-02   1.1403821e-01   2.3203517e-01   2.2429701e-01   3.0207054e-01   2.1329129e-01   3.3728857e-01   2.9427346e-01   2.9650699e-01   2.4626108e-01   3.1299026e-01   2.6078977e-01   3.9746484e-01   1.1677043e-01   1.2927530e-01  -1.1862624e-01  -1.3324435e-01  -1.7931038e-02  -8.4875591e-02  -9.3039419e-02  -2.7011737e-01  -1.4295937e-02  -2.2723315e-01  -3.3476160e-02  -1.1349528e-01   2.1962592e-02  -4.5830166e-02  -3.4119533e-03   3.6789803e-01  -3.1185214e-01  -2.0947469e-01  -1.2736178e-01  -2.1457199e-01  -1.0438023e-01  -2.4509030e-02  -4.5898299e-01  -5.5765042e-01  -1.3597978e-01  -7.8862655e-02   7.7399607e-02   3.9506673e-02  -1.1578642e-01  -2.2296971e-01  -1.6380011e-02  -2.3996428e-02  -3.2858364e-01  -3.5494540e-01  -1.8767693e-01  -1.8139387e-01   3.7286853e-01   3.8822854e-01   3.0325238e-01   3.1712633e-01   3.3993685e-01   5.9059221e-01   3.9253164e-01   4.0283052e-01   6.0867345e-01   4.8241174e-01   2.9389415e-01   2.8358518e-01   4.6936136e-01   5.5674113e-01   5.3873614e-01   5.2094325e-01   4.1696398e-01   9.6721497e-02   5.4684143e-01   3.3506458e-01   1.8102152e-01   6.0293844e-01   1.0000000e+00   6.7640981e-01   6.4099991e-01   6.1345483e-01
  -2.9895493e-01  -1.3049667e-01  -1.9734563e-01  -2.1103739e-01  -5.0161899e-02   1.7589288e-02  -1.3260739e-01  -2.1441739e-01  -3.7730879e-02  -1.4744343e-01  -2.5770109e-01  -9.6276367e-02  -1.6100355e-01  -3.2761655e-01   4.9741775e-02  -6.1672849e-02   2.3395938e-01   1.6590319e-01  -1.1632160e-01   1.4492373e-01   3.2002145e-01   3.2361752e-01  -2.4361210e-01  -3.2279999e-01  -9.0088761e-02  -1.5110492e-01  -1.1044425e-01  -7.9205003e-02   3.8540186e-01   3.2185879e-01  -1.0082885e-01  -1.3778195e-01  -3.2419682e-03  -1.6136433e-01  -2.3473907e-01  -3.6820108e-01  -9.2908010e-02   4.3277609e-02  -3.1729712e-01  -1.0130128e-01  -6.0859767e-03   2.3602195e-01   1.8231500e-02   9.2502287e-02   4.9599678e-02   2.4667984e-01  -1.0736414e-01  -3.2960845e-02   2.2887061e-01   2.1558527e-01   1.6981201e-01   1.4324102e-01   3.1292270e-01   4.7553038e-01  -2.3498054e-02  -1.0903470e-01  -2.1382093e-02  -2.2199941e-02  -7.9540323e-02  -1.0195622e-01  -2.8706272e-01  -4.3303439e-01   1.8604271e-02  -1.4209032e-01  -2.2351481e-01  -3.6721505e-01  -1.2966639e-01  -1.8387767e-01   2.9184407e-01   3.1883844e-01  -1.6763204e-01  -4.1775705e-02  -9.1640512e-02  -1.9458778e-01  -1.6055805e-01  -5.5269055e-03  -3.1362478e-01  -4.8633260e-01   1.2204725e-01   4.8437416e-02   3.2323410e-01   2.5216924e-01   2.3031294e-01   2.0408799e-01  -1.7177583e-01  -1.3702191e-02  -2.3084497e-01  -3.0008601e-01  -3.1723157e-01  -1.5193265e-01   2.6955435e-01   2.9082965e-01   2.0212140e-01   1.1761145e-01  -1.4162882e-01   4.9388782e-01  -8.0426342e-02  -3.0064651e-02   4.3822116e-01   2.1036550e-01   4.8884605e-01   1.9241470e-01   8.1338964e-01   8.3726562e-01   8.9271914e-01   8.7894078e-01   5.7060966e-01   3.3428801e-01   3.0812192e-01  -5.7372968e-02  -2.5596511e-01   3.6017204e-01   6.7640981e-01   1.0000000e+00   9.1445355e-01   8.4086935e-01
  -1.2979710e-01   4.4165993e-03  -3.2456367e-03  -1.0656107e-01   7.0822231e-02   1.4953187e-01   2.6809968e-02  -1.4926531e-01   2.9821730e-02  -7.4903178e-03  -1.9104120e-01  -7.3341864e-02  -3.9988377e-02  -2.6672151e-01   1.9790755e-01   6.9703559e-02   2.1214694e-01   1.2409927e-01  -1.5200589e-02   1.6618016e-01   3.0896725e-01   3.0237981e-01  -4.6575276e-02  -2.1308094e-01   8.5012992e-02   1.5163548e-02   2.7619519e-02   2.6084858e-02   3.9038655e-01   3.3824320e-01   1.1810778e-02  -4.3717377e-02   5.9100947e-02  -7.9058754e-02  -8.8526408e-02  -2.9098543e-01  -2.0703145e-01  -1.2363364e-01  -2.3155606e-01   2.6923330e-03   5.2768215e-02   3.1913018e-01   9.7370337e-02   1.5988788e-01   1.1935454e-01   2.5215123e-01  -9.4545076e-02  -1.0510695e-01   2.0400112e-01   1.8912028e-01   2.3670691e-01   2.0204157e-01   2.2558192e-01   4.2434040e-01   4.9793292e-02  -5.7903111e-02  -2.1152471e-02   4.5691839e-02  -8.3570504e-03  -1.7142318e-01  -1.4065669e-01  -4.0161293e-01   3.0745049e-02  -1.6001930e-01  -3.3014729e-02  -2.2071013e-01  -6.3945220e-02  -1.4797424e-01   2.3730842e-01   2.6160253e-01  -2.6805030e-01  -2.5057222e-01   2.1055423e-02  -1.4204074e-01  -1.7453128e-02   1.1736206e-01  -4.5268119e-01  -6.0633801e-01   2.0819085e-01   1.3847765e-01   3.1424593e-01   2.6518696e-01   1.5515413e-01   1.3160576e-01  -4.2614611e-02   6.0480752e-02  -1.5341450e-01  -2.3807240e-01  -1.8334622e-01  -1.0727769e-01   1.6077616e-01   2.0866301e-01   1.1912131e-01   1.2345496e-01  -4.6180501e-02   5.6287485e-01  -1.4030282e-02   4.2678636e-02   3.2612277e-01   1.6538117e-01   3.3192996e-01   1.2560261e-01   7.1213927e-01   7.3387308e-01   9.4365876e-01   9.5109951e-01   5.1588094e-01   2.8070818e-01   4.2713235e-01  -9.4012859e-02  -3.0776918e-01   2.1364652e-01   6.4099991e-01   9.1445355e-01   1.0000000e+00   9.5263694e-01
  -1.5918383e-01  -4.6672388e-02   2.2029956e-03  -1.1089629e-01   2.6281178e-02   1.2011814e-01  -3.9087624e-03  -1.6912717e-01   1.2985006e-02  -1.5289361e-02  -2.0599471e-01  -7.4207779e-02  -4.3481341e-02  -2.7307644e-01   2.1363161e-01   1.1168337e-01   2.0031171e-01   5.6244873e-02  -4.1174543e-02   1.3036656e-01   2.4830947e-01   2.2472826e-01  -1.7040765e-02  -2.0605862e-01   9.1600066e-02   1.0013091e-02   3.9501255e-03  -6.5789984e-03   4.3367653e-01   3.8813329e-01   2.9975844e-02  -1.6696516e-02   3.5614810e-02  -6.3662373e-02  -7.7984166e-02  -2.6530327e-01  -1.8558458e-01  -1.3120778e-01  -1.6275257e-01   8.2063130e-02   1.2445819e-01   3.6449559e-01   6.5685734e-02   1.4259198e-01   7.7910484e-02   1.8808119e-01  -1.1706246e-01  -1.6230025e-01   1.2898792e-01   9.4780937e-02   1.6955246e-01   1.3703720e-01   1.2238495e-01   3.1812629e-01   4.6731239e-02  -5.0173829e-02  -1.3712163e-01  -3.3505685e-02  -4.8584581e-02  -2.5704866e-01  -1.2260792e-01  -3.9533501e-01  -8.4245357e-03  -1.7488163e-01  -1.4511920e-02  -2.2840281e-01  -1.1423366e-01  -1.8972225e-01   1.4705861e-01   1.9848029e-01  -3.6982676e-01  -3.2060411e-01   4.9971921e-02  -8.2752346e-02  -3.0786042e-02   1.1983283e-01  -4.8527123e-01  -6.3940320e-01   2.3347514e-01   1.5692161e-01   2.9972472e-01   2.6030774e-01   1.5525436e-01   1.6463784e-01  -4.3619705e-02   3.6390441e-02  -9.0801612e-02  -1.5515416e-01  -1.7313941e-01  -1.5670992e-01   6.6386699e-02   1.4909134e-01   1.2559253e-02   7.3595938e-02  -1.9041530e-03   5.8843616e-01  -6.2798527e-03   3.8435744e-02   2.2547730e-01   8.5928898e-02   1.9902952e-01   7.9450075e-02   6.0174515e-01   6.3209809e-01   9.1082114e-01   9.2303335e-01   4.5152677e-01   2.6235855e-01   4.6795046e-01  -5.6686166e-02  -3.3274777e-01   1.4581045e-01   6.1345483e-01   8.4086935e-01   9.5263694e-01   1.0000000e+00
