# Supplementary material for: “I Know that You Know that I Know”: Neural Substrates Associated with Social Cognition Deficits in DM1 Patients
Source: PLoS One. 2016 Jun 3;11(6):e0156901. doi: 10.1371/journal.pone.0156901 (PMC4892543; doi:10.1371/journal.pone.0156901)
Supplement: S2 File — Adjacency matrices obtained by graph theory bases analysis illustrating the intra-nodal correlations in individual subjects (DM1 patients and controls) (ZIP) [file pone.0156901.s002.zip › Adjacency_matrices/Sub_36.txt]

   1.0000000e+00   1.5750318e-01   9.3875152e-03  -2.0186968e-01  -4.4266099e-01  -2.3088238e-01   2.7182924e-01   9.5292991e-02  -1.6143139e-01  -1.4325768e-01   3.3991023e-01   3.8105488e-01   2.1527447e-01   8.0102937e-02  -1.1039504e-01  -1.9896729e-01   6.6386328e-01   4.9655269e-01   6.5924434e-01   3.6994957e-01  -1.0048095e-01  -1.5263290e-01  -5.1882145e-01  -4.9681904e-01  -4.6468002e-01  -3.9944643e-01  -3.2316024e-01  -2.0263882e-01   4.9135662e-01   3.1808354e-01  -4.3876440e-01  -3.9294352e-01   1.8676761e-01   8.8106010e-02  -5.1669778e-01  -4.8947874e-01  -2.5568720e-01  -3.4274297e-01  -2.4496645e-01  -1.7040880e-01   4.5905783e-02  -1.1460161e-01  -2.5206008e-01  -3.0223078e-01  -5.2976723e-01  -4.4093640e-01  -1.0267073e-01  -1.3605321e-01  -3.5414698e-01  -1.5154351e-01  -8.9607116e-02   5.4912621e-02   1.6528571e-01   1.8267662e-02   1.6120075e-01   2.4824699e-01   9.0306450e-01   5.6700122e-01   2.8800264e-01   1.5962859e-01   3.3661210e-01   1.1842794e-01   5.3495864e-01   6.1812408e-01  -3.8200536e-01  -3.1559773e-01  -2.9855236e-01  -3.6509804e-01   3.3153992e-01   1.7691697e-01  -3.1408077e-01  -2.3221284e-01   3.8631937e-01   3.4605886e-01   3.2132421e-01   3.7930525e-01   3.4046209e-01  -3.4269211e-03   5.5342812e-01   2.8726938e-01   4.4291202e-01   3.5856450e-01  -1.6088274e-01   3.9827437e-02  -3.2754454e-01  -2.2941379e-01  -3.2412225e-01  -3.5137701e-01  -1.4500899e-01  -7.6340043e-02  -1.8721106e-01  -1.9392745e-02  -1.9459009e-01   1.7579052e-01   1.4594745e-01   1.6890953e-01   9.6778060e-02   4.6484546e-01   3.8067218e-01   5.8366166e-01  -9.6840680e-02   2.2404796e-01   1.4585684e-01   2.6034136e-01   1.0211681e-01   8.9087992e-02  -1.4109524e-01   4.6586598e-02   8.1695934e-02   2.3592991e-01   1.5929840e-01   1.1170248e-01  -1.4177139e-01   1.1019246e-01  -9.4995349e-02  -3.6234802e-02
   1.5750318e-01   1.0000000e+00   1.2466456e-01   1.7358608e-01  -1.7339514e-02  -2.7629019e-02   1.2043251e-01  -1.7573169e-02  -2.4306453e-02  -6.0624417e-02   2.2720219e-01   8.1777017e-02   8.2467345e-02  -1.6526363e-01   1.3015326e-01  -8.2024930e-02   3.3951390e-01   4.5528313e-01   1.1385071e-01   3.2286037e-01   1.7108716e-01   1.6709472e-02  -8.3678682e-02  -1.4347244e-01  -2.4738235e-01  -1.9570043e-01  -5.6092151e-02  -2.5664462e-02   4.5040838e-01   4.7800137e-01  -9.6459027e-02  -1.1690973e-01  -5.7010950e-02  -2.5514405e-02  -3.5823614e-01  -3.4881791e-01  -2.0078442e-01  -1.1806580e-01  -8.4427212e-02  -1.0764922e-01  -1.5216023e-01  -8.3787009e-02   1.0799887e-01   2.4712845e-01   9.3562421e-02   3.4427853e-01   1.9227562e-01   1.9160729e-01   1.2301913e-01   1.2042935e-01   8.4678158e-02   6.6503986e-02   2.8543703e-01   4.0519488e-01   1.6111930e-01   1.6445898e-01   1.1303247e-01   5.9325821e-01  -3.8093214e-01  -2.0614494e-01  -3.1990039e-01  -1.9792128e-01   1.7499217e-01   1.6877592e-01  -4.5285282e-01  -3.5841429e-01  -5.5436634e-01  -4.0277740e-01  -5.8429567e-02  -1.6140876e-02   1.6187579e-01   1.5619335e-01   1.5560734e-01   9.6398683e-02   1.1348963e-01   1.4982294e-02  -4.1158344e-02  -8.5759010e-02   3.0259667e-01   5.1552924e-01   4.6383197e-01   4.9069014e-01   1.2600989e-02   1.8061189e-01  -1.3852084e-01   1.4400169e-01  -2.0552661e-01  -8.5318176e-02  -1.6598262e-01  -1.0699152e-01  -2.9001954e-01  -4.5788648e-01  -4.1484145e-01  -3.5122929e-01   2.2050768e-01   2.1336631e-01   2.9369883e-01   1.6019131e-01   4.5499115e-01   1.2604857e-03  -2.6665544e-01  -9.9320031e-02   9.2226469e-03   9.1663801e-02   1.5019140e-01   1.0309089e-01  -2.1963461e-01  -4.1443456e-01   8.3394456e-02   2.7005819e-01   2.2215940e-01   3.5404084e-01  -1.3269835e-02   3.1160603e-01   2.7002961e-01   1.0301667e-01
   9.3875152e-03   1.2466456e-01   1.0000000e+00   2.7904568e-01   1.0587536e-01   9.4512331e-02   6.0818581e-01   2.2046924e-01   3.6538501e-01   3.9720596e-01   2.1797208e-01  -1.6411506e-01   3.9983392e-01  -1.3611112e-01   3.2701200e-01   5.3967855e-03  -1.1931486e-01  -1.4657768e-01   1.4034545e-02  -5.4807615e-02  -7.3669488e-04  -1.8526513e-01   4.8157555e-01   3.7935846e-02  -3.7933950e-02  -3.3323966e-02  -6.3364839e-02  -1.8081074e-01  -5.6355578e-03  -7.2819304e-02   2.6224117e-01   2.0582505e-01   1.2961050e-02  -2.6065990e-02   5.0281782e-02   2.6651238e-02   1.2673411e-01  -7.8892677e-02   1.8150659e-01  -2.5702411e-02  -3.5367004e-02  -7.7653822e-02  -2.6503109e-01  -1.3375527e-01  -3.2722612e-02  -2.9567215e-02  -2.1278128e-01  -1.4882389e-01   5.3117148e-02  -3.4572093e-01   1.0665680e-01  -2.9686321e-01  -5.1105023e-02   1.8235260e-01   1.6078015e-01  -4.5757873e-02  -9.7187648e-02  -8.7914294e-03  -1.7898700e-01  -3.4278689e-01   1.8577982e-01   8.9309563e-02  -7.4850315e-02  -1.5307640e-01   3.2275300e-01  -5.0020650e-02  -1.0807510e-01  -1.8372650e-01  -6.8733660e-02  -1.2892178e-01   1.0270447e-01   9.4851876e-02   1.1782645e-01  -5.0903106e-02   2.4527524e-01   1.1379914e-01  -1.5194312e-01  -2.0102767e-01   1.0176035e-01   6.7636669e-02  -1.3627070e-02  -1.7638226e-02   1.1553754e-01  -1.1367232e-01   3.7683282e-01   1.2979046e-01   1.5153371e-01  -9.0821393e-02   5.1546731e-01   1.8138481e-01  -3.5718955e-01  -3.2779487e-02  -2.0117768e-01  -8.3614583e-02   1.1936274e-02  -1.0746697e-01  -6.6843204e-03  -1.1945517e-01  -1.0090602e-01  -1.1776251e-01  -3.3786125e-02   1.1713311e-01  -7.0404496e-02  -5.6047086e-02   9.7063022e-02  -1.0145988e-01  -3.5322878e-01  -4.3872544e-01  -2.0310445e-01  -4.0216785e-02  -2.3016024e-01  -1.1849081e-01  -1.0023835e-01  -8.6667001e-02  -1.0907024e-01  -2.3120514e-01
  -2.0186968e-01   1.7358608e-01   2.7904568e-01   1.0000000e+00   8.0665999e-02   4.3334093e-01  -1.1868478e-01   5.3492275e-01  -2.5937793e-01   1.6339362e-01  -3.8605437e-02   2.3985257e-01  -2.3244117e-01   3.3836906e-01  -9.3697856e-02   3.3186694e-01  -1.8626502e-02  -9.2053849e-02  -1.0815575e-01   9.1963961e-02   1.6264459e-01   2.4619574e-01   3.4207956e-01   7.1313959e-01   4.0088635e-01   5.2378985e-01   3.8628607e-01   4.0115959e-01  -4.0759822e-01  -6.7467283e-02   2.7702893e-01   4.2699917e-01  -1.9535851e-02   3.2167946e-01   5.0944089e-01   5.0701097e-01   1.0245682e-01   1.2916589e-01   6.6936472e-02   3.3893085e-01  -3.7326230e-02   1.8566785e-01  -2.1647639e-01   5.1380149e-02   1.0633891e-01   1.0750744e-01  -2.3782200e-01  -1.7092202e-01  -9.6379894e-02   4.3134176e-02  -1.2529650e-01   1.7261719e-01  -1.0644128e-01  -2.3466646e-01  -3.2376979e-02  -1.6210006e-02  -2.0489593e-01  -1.7260827e-02  -3.6583615e-01  -5.7678974e-02  -4.5917929e-01   2.0849494e-01  -1.2943895e-01  -8.8213134e-02   1.6045404e-01   5.5409946e-01   1.9973584e-01   4.7639638e-01  -1.2631712e-01  -2.5645686e-02   4.7250549e-03  -7.8125117e-03  -5.5975428e-02   1.3558405e-01   1.1572669e-03   4.2039093e-02  -7.9636183e-02   2.2847487e-01   9.0565483e-02  -1.9488481e-02  -1.3629917e-01  -2.8541206e-01  -2.4428451e-03   7.8274559e-02   3.3277547e-01   6.0114723e-01   2.4308034e-01   4.2670720e-01   1.8127347e-04   3.9583985e-01   3.5103488e-02  -4.1777005e-01   2.0839600e-01  -3.0099866e-01   4.0967879e-03   1.5412290e-01  -1.0005486e-01  -8.8825801e-02  -2.0049931e-01  -4.9605612e-01   7.2147289e-02  -1.3625917e-01  -3.9266692e-02  -1.8525012e-01   4.9642654e-03  -5.1632437e-02  -2.0346617e-01  -3.3051301e-01  -1.3110542e-01  -8.3016529e-02  -3.4890003e-01  -3.6150097e-01  -2.9705074e-02  -1.5934776e-01  -5.7664753e-02  -1.9447007e-01
  -4.4266099e-01  -1.7339514e-02   1.0587536e-01   8.0665999e-02   1.0000000e+00   6.3143013e-01  -1.6139384e-01  -2.1536311e-01   6.1869137e-01   2.6310305e-01  -1.5278144e-01  -3.9352402e-01  -1.0564102e-01  -1.7939393e-01   3.9037792e-01   1.1753778e-01  -3.4108123e-01  -2.9733225e-01  -3.9767209e-01  -2.1645298e-01   5.2782764e-01   4.3692234e-01   2.9596091e-01   2.2457883e-01   4.9364399e-01   3.9464607e-01   6.6742068e-01   5.4942673e-01  -2.4924384e-01  -2.2036265e-01   2.0220021e-01   1.4189461e-01  -2.7250793e-01  -1.6915451e-01   3.4446288e-01   2.7441502e-01   1.6863349e-01   2.1992309e-02   1.2936605e-01  -9.6157146e-03   1.4542846e-01   8.2618513e-02   3.0646427e-01   5.1654492e-01   4.7017258e-01   5.3430879e-01   2.0783574e-01   3.9889078e-01   4.2752239e-01   2.8427795e-01   2.0977608e-01   2.9652270e-02  -2.6068737e-01   2.6353091e-01  -3.6042268e-01  -2.5463552e-01  -5.2795518e-01  -3.1043623e-01  -2.5254485e-01  -5.8215617e-02  -2.0000902e-01  -1.2786344e-01  -3.9614338e-01  -4.1093593e-01   3.1842438e-01   1.8927709e-01   9.3391411e-02   1.6400492e-01  -2.2976519e-01  -1.3075266e-01   2.3327245e-01   2.0849281e-01   8.8229638e-03  -5.7519509e-02   4.7240605e-02  -4.3782178e-02  -1.0498875e-01  -6.2736845e-02  -3.4446900e-01  -1.9137380e-01  -3.5102144e-01  -2.4126761e-01   2.7949866e-01  -3.8552955e-02   2.2337791e-01  -2.5388649e-03   3.1747166e-01   1.4250117e-01   2.3665480e-02  -1.4082100e-01  -1.5346041e-01  -4.9117722e-02   9.9184371e-02  -2.1236574e-01  -1.4336381e-01  -1.0605458e-01  -5.4917036e-02  -1.9636992e-01  -3.6105271e-01  -2.6998795e-01  -5.0135304e-02  -1.6366645e-01  -1.7691768e-01   1.2074290e-02  -2.4931222e-01  -1.9538303e-01   1.1858979e-01   1.6546133e-01  -1.1232919e-01  -1.9577527e-01  -6.0626775e-02  -3.5644666e-02   7.6148490e-02   4.9875828e-02  -8.9891321e-02  -5.8191845e-02
  -2.3088238e-01  -2.7629019e-02   9.4512331e-02   4.3334093e-01   6.3143013e-01   1.0000000e+00  -2.4623532e-01   3.1809353e-02   1.7281809e-01   2.5967612e-01  -1.8271110e-01  -1.3826754e-01  -1.9108953e-01   1.0803076e-01   2.6027998e-01   3.8006136e-01  -1.9833666e-01  -2.7140862e-01  -2.4197520e-01  -1.2981657e-01   6.5681418e-01   7.8127369e-01   2.9471881e-01   4.7247285e-01   6.5603882e-01   7.2138487e-01   7.7335558e-01   8.2001503e-01  -3.0691297e-01  -1.7066474e-01   3.2713603e-01   3.3544680e-01  -2.1071746e-01   2.7112617e-02   4.6093299e-01   4.1442875e-01   2.1590072e-01   7.6821509e-02   6.6780129e-02   1.8194419e-01   1.2658709e-01   1.5904863e-01   1.8111702e-01   4.0663916e-01   3.0758229e-01   3.4591716e-01   6.2699243e-02   3.0215632e-01   2.7235172e-01   2.2643797e-01   1.8356172e-01   1.3910047e-01  -1.8966416e-01   7.4521055e-02  -3.5016154e-01  -2.0959147e-01  -3.3216908e-01  -2.8515615e-01  -3.1768841e-01  -1.5584878e-02  -3.2206987e-01  -2.5954389e-02  -4.1038468e-01  -3.4138225e-01   2.1063813e-01   4.0753281e-01   1.0477481e-01   2.9114083e-01  -1.3678569e-01  -8.7568052e-02   2.4441193e-01   2.9449369e-01   4.7644069e-02   1.4099477e-01   6.7436290e-02   1.1823774e-01  -6.3468100e-02   6.1029603e-03  -1.8137749e-01  -2.6072258e-01  -3.1000062e-01  -4.2877238e-01   2.0222329e-01   9.6379395e-03   1.2384177e-01   1.5290890e-01   2.0658792e-01   2.0390409e-01  -1.6157823e-01   1.1117441e-03  -1.7151324e-01  -3.0642869e-01   1.5820562e-01  -2.8034297e-01  -1.9196941e-01  -3.8854332e-02  -1.7709018e-01  -2.2997373e-01  -4.2474629e-01  -3.7837994e-01  -1.0717244e-01  -1.6353153e-01  -1.1485007e-01   1.5081973e-02  -1.8434640e-01  -1.5403597e-01   1.4298148e-01   1.4459224e-01  -1.1468972e-01  -3.0721151e-01  -2.5666096e-01  -2.6614784e-01  -6.0150928e-02  -6.8565928e-02  -2.0644424e-01  -1.1607041e-01
   2.7182924e-01   1.2043251e-01   6.0818581e-01  -1.1868478e-01  -1.6139384e-01  -2.4623532e-01   1.0000000e+00   3.8172579e-01   3.6401467e-01   3.5157036e-01   3.9712341e-01   3.8796456e-02   6.2270459e-01  -9.4843432e-02   2.4453055e-01  -2.3016105e-01   9.7347062e-02   6.3819607e-02   1.5679065e-01  -1.5071434e-03  -1.2316415e-01  -3.5450778e-01  -9.6046011e-02  -5.3005878e-01  -4.6550199e-01  -4.9529341e-01  -4.0294156e-01  -4.7368630e-01   3.9750666e-01   1.0970837e-01  -1.0252680e-01  -1.7347213e-01   2.3544439e-01   5.9010093e-02  -3.7966102e-01  -3.8372520e-01  -1.2661021e-01  -2.5113703e-01   6.5672682e-02  -1.6538565e-01  -1.0605763e-01  -2.3023757e-01  -3.5251420e-01  -3.0883121e-01  -3.7689335e-01  -3.1528626e-01  -2.6374363e-01  -2.9056907e-01  -8.8080398e-02  -3.0970105e-01   2.3607968e-01  -1.6613607e-01   5.1054118e-02   7.7299658e-02   3.2176223e-01   7.6313431e-03   2.5773645e-01   2.9679443e-01   3.3079527e-01  -4.3876760e-02   6.4313368e-01   2.0208417e-01   2.9928198e-01   3.3572008e-01   1.6778316e-01  -3.8961650e-01  -1.0294298e-01  -3.4990983e-01   6.4544257e-02  -1.0858448e-02   1.1158078e-03  -1.0930464e-01   2.2762661e-01  -3.0565298e-02   1.8129479e-01   9.1742518e-02  -6.5084857e-02  -2.5032673e-01   1.4386166e-01   5.2906053e-02   9.7891724e-02   1.4498501e-01  -1.3790084e-01  -1.8184987e-01   2.5166541e-02  -2.3465817e-01  -2.2031838e-01  -4.5052833e-01   3.6765958e-01   8.9711702e-02  -3.9863979e-01   1.7825520e-01  -3.2618035e-01   2.3313365e-01   1.3560450e-02  -1.1946785e-01  -1.6645080e-02  -5.0532756e-02   1.2199205e-01   1.2685653e-01   1.9057924e-02   3.7276820e-01   1.1865610e-01   1.5573746e-01   1.8568765e-01   7.8103685e-02  -3.0984625e-01  -1.8718791e-01  -1.5251622e-01  -1.2495357e-02  -2.4716588e-01  -8.1622130e-02  -1.5528604e-01  -8.3597106e-02  -1.1745409e-01  -5.3891068e-02
   9.5292991e-02  -1.7573169e-02   2.2046924e-01   5.3492275e-01  -2.1536311e-01   3.1809353e-02   3.8172579e-01   1.0000000e+00  -6.2273284e-02   3.6968875e-01   1.6659597e-01   5.3458204e-01   1.2513952e-01   5.3910294e-01  -4.0153327e-02   2.8823844e-01   6.2305552e-02  -4.2174929e-02   1.1326493e-02  -1.0021145e-01  -1.1274190e-01  -3.5925787e-02   1.4298323e-02   1.4591692e-01  -7.0375827e-02   4.8486608e-02  -1.0809337e-01  -7.0083383e-02  -9.2335371e-02   7.1256566e-02  -4.0303540e-02   7.7226263e-02   1.2538437e-01   3.5642991e-01   4.9029989e-02   6.1629744e-02   2.6639654e-03  -5.9627369e-02   3.2191499e-02   1.6643066e-01  -2.5436645e-02   1.1286444e-01  -3.4738018e-01  -1.9382129e-01  -2.2650123e-01  -1.6910482e-01  -3.5046695e-01  -3.7909304e-01  -1.9007366e-01   1.1796496e-01   9.6515125e-02   2.0406666e-01  -1.0255112e-01  -2.4933131e-01   2.0344916e-01   1.0091677e-01   1.4561237e-01   1.4189076e-01   1.7919689e-01   3.1426532e-01   2.1222452e-01   6.5177302e-01   1.5877113e-01   3.3500322e-01   2.2051141e-01   2.6962323e-01   1.8666590e-01   2.1105023e-01  -1.7296001e-01  -2.2669433e-01  -8.0433986e-02  -1.7561934e-01   8.4294782e-02   1.2761120e-01   8.3297213e-02   1.5487973e-01   4.9275539e-02   1.8051937e-01   1.3039754e-01  -6.9930673e-02  -1.0270384e-01  -2.6958436e-01  -1.6932570e-01  -8.4205944e-02   1.2857655e-01   2.5139773e-01   2.2650424e-02   5.2875835e-02   1.9622682e-01   4.1155233e-01   3.1181378e-02   4.6730121e-02   2.0641974e-01   1.3251515e-03  -1.1729974e-01  -6.6417137e-02  -2.5150400e-01  -1.8143736e-01   2.5042475e-02  -1.5441782e-01   1.1356900e-01  -8.9970448e-04   2.3762398e-01  -3.7253245e-02   1.1148000e-01   9.2779149e-03  -3.1605587e-01  -2.3153713e-01  -1.6324355e-01  -1.9269517e-01  -4.9509236e-01  -3.2606774e-01   1.2999372e-01  -1.8326677e-01  -1.2308863e-01  -1.6702995e-01
  -1.6143139e-01  -2.4306453e-02   3.6538501e-01  -2.5937793e-01   6.1869137e-01   1.7281809e-01   3.6401467e-01  -6.2273284e-02   1.0000000e+00   5.0254924e-01   1.9682636e-01  -2.6236345e-01   4.1620826e-01  -1.4226612e-01   6.8549266e-01   8.5743550e-02  -2.5798591e-01  -2.0411105e-01  -2.1444723e-01  -2.1062451e-01   1.3682673e-01   7.0266478e-03   2.2351498e-01  -2.4993106e-01   3.6022164e-02  -8.6554230e-02   1.0716794e-01  -5.1434827e-02   1.1707060e-01  -1.0988293e-01   4.3243142e-02  -1.4517893e-01  -2.5558399e-01  -3.5200297e-01  -1.5683546e-01  -1.9855761e-01   1.4731078e-01  -1.6554385e-01   7.2357088e-02  -3.1014350e-01   1.1816800e-01  -3.6701850e-02   1.0938268e-01   2.0554230e-01   1.2300207e-01   2.1905673e-01   1.0596267e-01   2.2507058e-01   3.1072131e-01   3.4164872e-02   2.5452301e-01  -2.3414429e-01  -2.9633867e-01   2.8086119e-01  -2.3232984e-01  -2.8336377e-01  -2.9648241e-01  -1.9997528e-01  -8.6924409e-02  -1.0047917e-01   2.9839152e-01   8.9660571e-02  -2.4030535e-01  -2.3754498e-01   4.0945292e-01  -1.1749179e-01  -1.5053218e-01  -2.8392301e-01  -2.1122614e-01  -1.7910898e-01   2.8412571e-01   1.8844150e-01   1.9819926e-01  -8.9702978e-02   1.6025359e-01   1.2407371e-02  -4.3016545e-02  -1.7763406e-01  -1.5257474e-01  -1.0170454e-01  -1.7815497e-01  -5.1416092e-02   1.9054058e-01  -1.4932901e-01   2.2401349e-01  -1.8540927e-01  -8.5437038e-03  -2.4359378e-01   3.5197828e-01  -2.2437400e-01  -2.9838580e-01   2.3065933e-01   1.9440793e-02  -4.1626763e-02  -5.2243251e-03  -1.9267244e-01   3.0611108e-02  -6.9634392e-02  -1.9173094e-01   3.8242913e-02  -1.3284819e-02   8.4766629e-03  -6.6350217e-02   1.7126242e-01  -1.0740832e-01  -1.8349868e-01  -2.7720454e-02   1.4207226e-01  -2.8984988e-02  -3.6684759e-03  -1.0314207e-02   1.3332002e-01   2.0723219e-01   1.5106571e-01  -2.3866616e-02  -9.0277855e-02
  -1.4325768e-01  -6.0624417e-02   3.9720596e-01   1.6339362e-01   2.6310305e-01   2.5967612e-01   3.5157036e-01   3.6968875e-01   5.0254924e-01   1.0000000e+00  -5.3013080e-02  -2.0997342e-01   1.2609992e-01  -4.4808595e-02   2.8822460e-01   2.8478631e-01  -2.3111928e-01  -1.4126269e-01  -1.0546513e-01  -5.5443385e-02  -8.4161347e-02  -5.8113931e-02   1.0820806e-01  -8.1830483e-02   8.1189425e-03   4.1312241e-02  -3.0294507e-02  -8.8555249e-02  -3.7817549e-02   2.5310564e-02   6.8691868e-02  -7.3054065e-02  -1.4216081e-01  -1.0263667e-01  -5.9414477e-03  -1.3563727e-02   1.7475056e-01  -7.3085278e-02   3.2245244e-02  -1.1243026e-01   1.9234508e-03  -1.6038811e-02  -1.7839613e-03   8.9381723e-02   1.7180757e-01   1.0708736e-01  -1.4147863e-02   2.1626932e-02   1.6236738e-01  -1.7686890e-01   1.2012973e-01  -2.4348337e-01  -1.3808820e-01   8.3275567e-02  -6.7437234e-02  -7.9932083e-02  -2.1775732e-01  -1.1665619e-01  -1.3340134e-01  -1.0088724e-01   4.6097955e-02   2.2956349e-01  -9.1001925e-02  -8.4178695e-02   3.3373665e-01  -1.0077269e-02   6.7123773e-03  -3.3555905e-02  -7.8679799e-02  -8.3254871e-02   2.2448676e-01   8.0779489e-02   2.3130890e-01   9.2080515e-02   1.9632062e-01   9.2117208e-02  -2.9556878e-02  -8.1559481e-02  -3.1620481e-02   2.5510380e-02  -2.2154075e-01  -1.8621722e-01  -1.1980369e-02  -1.9962715e-01   1.7328581e-01  -4.8006510e-02  -3.8913913e-02  -2.0550169e-02   3.3152184e-01   1.9206606e-01  -1.8197198e-01   1.2058060e-01  -7.6662340e-02   4.7486935e-02  -6.0678456e-02  -9.8440941e-03  -8.3188162e-02  -1.8765772e-01  -2.0209430e-01  -1.9332154e-01   1.7077561e-01   5.2375251e-02  -1.4238435e-01  -1.6002748e-01  -1.4338859e-01  -2.4875708e-01  -1.5111191e-02  -2.1007719e-03  -7.1128045e-02  -4.1025350e-02  -2.3236568e-01  -1.9030742e-01  -1.8631704e-02  -2.8279287e-01  -3.2195988e-01  -1.2733610e-01
   3.3991023e-01   2.2720219e-01   2.1797208e-01  -3.8605437e-02  -1.5278144e-01  -1.8271110e-01   3.9712341e-01   1.6659597e-01   1.9682636e-01  -5.3013080e-02   1.0000000e+00   4.2802534e-01   7.6688394e-01   3.5056414e-01   4.0742933e-01   5.0214950e-02   2.6086746e-01   6.5789940e-02   3.2251183e-01   2.0297234e-01   3.1634950e-02  -1.1638623e-01   4.8314383e-02  -1.3864051e-01  -1.2475681e-01  -1.9555614e-01  -3.1191130e-02  -1.4043233e-01   4.4303379e-01   2.0782364e-01  -8.4364762e-02  -1.0249990e-01   1.0916031e-02  -1.6817422e-02  -2.2649711e-01  -2.6718828e-01  -1.9106647e-01  -3.3927189e-01  -2.9482221e-01  -3.4336144e-01  -1.4716117e-01  -1.9170515e-04  -2.2993992e-01  -1.6823021e-01  -3.1150014e-01  -1.8779291e-01  -2.0074239e-01  -1.6905205e-01  -6.7532431e-02  -7.8681569e-02   6.6818884e-03  -2.0479344e-01  -1.6864426e-01  -9.4639227e-02  -4.3144073e-02  -1.8529963e-01   2.1474678e-01   1.7630110e-01  -1.4218434e-02  -7.8962632e-02   4.1392287e-01   2.5895360e-01   3.0131882e-01   2.2258240e-01   1.5250169e-01  -4.1386728e-03  -2.0663137e-01  -2.4711268e-01  -1.9499355e-02  -5.9499847e-02  -6.3493159e-02  -7.3461694e-02   2.9303697e-01   3.5100452e-02   2.3009008e-01   2.0271070e-01   1.3207533e-01   9.6014081e-03   2.8135859e-01   3.7323469e-02   2.9899852e-01   1.5882227e-01  -1.8523975e-03   1.0503380e-01   2.5529446e-01   1.9507060e-01  -6.3076263e-02  -8.1724589e-02   2.1102072e-01   2.0147707e-02  -1.8081651e-01   1.2775272e-01  -2.0593813e-02  -1.1619364e-01   1.9442080e-02  -1.0036638e-01  -1.4720126e-01   7.2214610e-02   2.6320776e-02   1.5861390e-01  -3.8229002e-03   7.3668443e-02   1.9628545e-01   1.7716838e-01   1.5268999e-01  -1.0791501e-02  -2.5737902e-01  -4.0294406e-02  -4.4066519e-02   6.5539071e-02  -6.3777221e-02   9.4830606e-02   1.0793400e-01   1.9992912e-01   1.6385724e-01  -2.0748846e-01
   3.8105488e-01   8.1777017e-02  -1.6411506e-01   2.3985257e-01  -3.9352402e-01  -1.3826754e-01   3.8796456e-02   5.3458204e-01  -2.6236345e-01  -2.0997342e-01   4.2802534e-01   1.0000000e+00   2.4023385e-01   8.4447727e-01   4.3672235e-02   3.8665461e-01   4.0482218e-01   2.5861530e-01   3.4667770e-01   2.0951503e-01  -7.4134676e-02  -2.6939846e-03  -1.7652946e-01   3.0260626e-02  -1.9050006e-01  -9.4858552e-02  -7.5386666e-02  -4.1190932e-02   2.3515475e-01   3.4730074e-01  -2.2676766e-01  -3.2485589e-02   1.3631984e-01   3.0716476e-01  -1.9945413e-01  -2.0220938e-01  -5.8468801e-02  -1.0281188e-01  -2.0795008e-01   3.5505734e-03   1.0592403e-01   1.9623106e-01  -3.1389417e-01  -2.7625193e-01  -4.5651842e-01  -2.8413051e-01  -3.3996172e-01  -3.6850404e-01  -3.4162373e-01   2.1692890e-01  -9.1345919e-02   2.8928639e-01  -6.6967674e-02  -3.2441529e-01   1.4575888e-02   6.1417163e-02   4.3484260e-01   2.8186441e-01   1.8312522e-01   3.8110341e-01   1.9224320e-01   5.2072303e-01   4.0579030e-01   5.8144925e-01  -1.9522631e-01   1.7582521e-01  -1.3644895e-01  -5.1986243e-02   3.9027374e-02  -3.7083648e-02  -2.4537969e-01  -2.2556701e-01   1.5308156e-01   2.8997683e-01   1.2649814e-01   2.3833956e-01   2.2186716e-01   2.7360887e-01   3.3816544e-01   4.8338367e-02   2.8145789e-01  -8.9642053e-04   4.1350697e-02   3.7125486e-01  -1.1578717e-01   2.0488573e-01  -7.1496317e-02   1.9744200e-02  -1.1031775e-01   1.8279004e-01   1.1435423e-01   1.3231767e-02   2.9510243e-01   9.1873874e-02   3.8801232e-02  -2.5006966e-02  -1.6389868e-01   5.8963006e-02   2.1678777e-01   1.7771205e-01   9.8594594e-02  -5.2236191e-02   3.5416657e-01   2.2901254e-01   1.2547249e-01   5.3490025e-02  -1.9328007e-01  -3.8477247e-02   5.9442622e-02   9.0339445e-02  -1.5800447e-01  -5.8152612e-02   2.4692198e-01   6.8556675e-02   1.5108832e-01  -1.8597238e-01
   2.1527447e-01   8.2467345e-02   3.9983392e-01  -2.3244117e-01  -1.0564102e-01  -1.9108953e-01   6.2270459e-01   1.2513952e-01   4.1620826e-01   1.2609992e-01   7.6688394e-01   2.4023385e-01   1.0000000e+00   2.4216867e-01   5.8529143e-01   8.1706629e-02   5.4992315e-02  -1.6334384e-02   2.4898085e-01   9.6034528e-02   7.6848689e-03  -1.5326913e-01   1.3774783e-01  -3.0783194e-01  -1.5202004e-01  -2.4655364e-01  -1.8541845e-01  -3.1363606e-01   4.3679431e-01   1.8698908e-01   6.7600852e-02  -3.6949789e-02   7.8568563e-02  -7.9293385e-02  -3.0853719e-01  -3.8881996e-01  -7.3772862e-02  -2.6174491e-01  -6.0863553e-02  -3.0816442e-01  -7.5913288e-02  -6.3459241e-02  -1.8452677e-01  -1.9129730e-01  -2.6083977e-01  -1.9565784e-01  -2.6108569e-01  -1.6430999e-01  -3.6355058e-02  -2.4617346e-01  -2.6926478e-04  -3.5670629e-01  -2.1599073e-01  -1.8839859e-02   3.8030191e-02  -1.3781430e-01   8.2830747e-02   1.0552026e-02   2.3274766e-02  -1.4925245e-01   5.5194791e-01   1.6733173e-01   1.0429244e-01   8.5573756e-02   2.3611459e-01  -1.9437747e-01  -2.1184535e-01  -3.5149137e-01   2.8853235e-02  -1.9827044e-02   6.8160984e-03   3.1021310e-02   1.8503931e-01  -4.3172897e-02   1.9193589e-01   1.5023406e-01  -1.8950385e-02  -1.6317395e-01   1.8800382e-01   5.6692698e-02   1.9125495e-01   1.8576292e-01   1.1036308e-01   7.0857613e-02   1.6604194e-01  -2.1474769e-02  -9.6371702e-02  -2.3410840e-01   3.6927597e-01   1.7468299e-02  -2.0414452e-01   2.5154158e-01  -7.7415862e-02   4.9947045e-02   6.4525304e-02  -1.0115437e-01  -6.3848861e-02   1.0693124e-02   1.7610384e-02   2.3408042e-01  -2.9528895e-02   1.8203480e-01   2.0034138e-01   2.1759917e-01   2.9390658e-01   3.0535850e-02  -2.2450081e-01  -3.5583144e-02   3.7454605e-03   5.4818156e-02  -3.1144392e-02   1.2759621e-01   1.2906787e-01   1.7022100e-01   1.8589103e-01  -9.8932214e-02
   8.0102937e-02  -1.6526363e-01  -1.3611112e-01   3.3836906e-01  -1.7939393e-01   1.0803076e-01  -9.4843432e-02   5.3910294e-01  -1.4226612e-01  -4.4808595e-02   3.5056414e-01   8.4447727e-01   2.4216867e-01   1.0000000e+00   1.9794707e-01   6.2769518e-01   9.4041083e-02  -1.5432716e-02   9.9168776e-02  -2.1276248e-02  -1.3735614e-02   1.6192727e-01   9.9453724e-02   3.0860312e-01   1.4412090e-01   2.1648737e-01   1.5710429e-01   1.5433608e-01  -4.0780711e-02   1.5190144e-01   3.1626567e-02   1.5352254e-01  -1.1306510e-02   2.1536558e-01   1.2204418e-01   1.1600813e-01   1.7534785e-01   8.3285716e-02  -7.0663819e-02   1.2664287e-01   1.4848318e-01   3.4355959e-01  -2.1721098e-01  -1.6909385e-01  -2.2443294e-01  -1.6246201e-01  -3.4936981e-01  -2.8391958e-01  -1.8121913e-01   2.1782740e-01  -7.6707336e-02   1.5958628e-01  -2.6433394e-01  -3.6977657e-01  -8.1341394e-02  -2.0152209e-02   1.0300196e-01  -8.4082883e-02   5.4061776e-02   3.0578715e-01   1.5943722e-01   5.6510388e-01   5.7278122e-02   2.4977531e-01   1.3931977e-01   4.5613545e-01   9.6845638e-02   1.9409207e-01  -1.1328932e-01  -1.6335295e-01  -1.2346640e-01  -1.3943176e-01   3.2666601e-02   1.9506698e-01   6.5583614e-02   2.2982694e-01   1.7376334e-01   3.3162410e-01   5.2550641e-02  -2.0507367e-01  -1.7892574e-02  -3.0438931e-01   1.1060254e-01   3.1687576e-01   1.1107740e-01   3.6804694e-01   1.4424374e-01   2.5044733e-01   5.8798403e-02   2.9846083e-01   2.0108368e-01   1.4356926e-01   5.0450348e-01   5.5522497e-02  -1.3419020e-01  -1.1514263e-01  -3.0523115e-01  -1.4257614e-01  -6.2383965e-02   1.8304537e-02   1.2248265e-01  -1.5347677e-01   3.4002223e-01   1.6188686e-01   1.1360183e-01   5.5747699e-02  -6.6931289e-02   8.8080469e-02  -2.7842815e-02  -1.4530625e-01  -2.9795681e-01  -1.9468062e-01   3.5560738e-01   1.5211642e-02   1.3687332e-01  -1.9330676e-01
  -1.1039504e-01   1.3015326e-01   3.2701200e-01  -9.3697856e-02   3.9037792e-01   2.6027998e-01   2.4453055e-01  -4.0153327e-02   6.8549266e-01   2.8822460e-01   4.0742933e-01   4.3672235e-02   5.8529143e-01   1.9794707e-01   1.0000000e+00   4.0948628e-01  -2.2006277e-01  -1.6239061e-01  -1.4845347e-01  -1.1649972e-01   3.1293102e-01   1.8916183e-01   3.0695410e-01  -9.2859999e-02   1.7079869e-01   1.2791166e-01   2.5439172e-01   1.0145701e-01   2.0868549e-01   5.7466977e-02   1.1079510e-01  -7.3367516e-02  -3.9742876e-01  -4.2522541e-01  -6.8258082e-02  -6.6008153e-02   2.8812424e-01  -1.0468509e-01   1.4029891e-01  -2.5410063e-01   1.2597938e-01   4.2417198e-02   1.8948636e-02   1.5478328e-01   1.6156572e-02   1.1098294e-01  -9.3845253e-02   1.3428628e-01   2.0965476e-01  -3.4145325e-02   1.0399214e-01  -2.8030268e-01  -3.7569627e-01   7.5122940e-02  -2.3146948e-01  -3.3325753e-01  -3.1178451e-01  -1.9738496e-01  -2.9952563e-01  -3.3129849e-01   1.8843037e-01   2.1612537e-03  -2.2672072e-01  -2.5392525e-01   3.3307654e-01  -2.0075831e-02  -3.1114430e-01  -3.6684484e-01  -1.3001706e-01  -1.5293331e-01   2.6893667e-01   1.9232173e-01   2.6844698e-01   3.9246664e-03   3.0925824e-01   2.1440421e-01   1.5371444e-02  -3.5262923e-02   2.6743828e-02  -6.1839267e-02   3.2898294e-02  -4.0032943e-02   4.4251764e-01   6.6439642e-03   2.7195417e-01   4.7212484e-02   6.9455158e-02  -1.0516122e-01   3.6006959e-01  -2.4371188e-02  -3.8639468e-01   7.1472909e-03  -9.1095319e-03  -1.7759361e-01  -2.2790328e-02  -1.2691931e-01  -4.3344440e-02  -1.1722046e-01  -2.8246799e-01  -7.4054520e-02  -1.6622720e-01  -7.8018138e-02  -8.2512920e-03   1.0739640e-01   2.8453945e-02  -1.8901879e-01   5.2408644e-03   9.3831153e-02  -7.1624744e-02  -1.0742796e-02  -1.6195349e-02   4.0298732e-02   1.5404933e-01   1.5562463e-01   7.7652219e-03  -2.2306895e-01
  -1.9896729e-01  -8.2024930e-02   5.3967855e-03   3.3186694e-01   1.1753778e-01   3.8006136e-01  -2.3016105e-01   2.8823844e-01   8.5743550e-02   2.8478631e-01   5.0214950e-02   3.8665461e-01   8.1706629e-02   6.2769518e-01   4.0948628e-01   1.0000000e+00  -1.2318759e-01  -1.3115658e-01  -7.7334485e-03   4.8661797e-02   4.6075968e-02   2.7091182e-01   2.5585273e-01   3.5660505e-01   2.9007976e-01   3.6942396e-01   2.6550127e-01   2.7102022e-01  -4.7948163e-02   2.3506832e-01   6.8349814e-02   5.5572060e-02  -3.4189264e-01  -1.4997817e-01   1.0659085e-01   1.3107874e-01   2.8516084e-01   1.6031154e-01  -1.7377223e-02   1.8540107e-02   9.0317085e-02   2.3668376e-01   1.4612407e-01   1.7227596e-01   1.9020741e-01   1.6465122e-01  -5.4581057e-02   6.2479394e-02   1.3281331e-01   1.1688362e-01  -7.1099852e-02  -1.1786003e-01  -2.7175383e-01  -1.8008129e-01  -2.7288515e-01  -1.4707144e-01  -2.8286596e-01  -3.1242106e-01  -3.4706630e-01  -5.7821994e-02  -2.6554257e-01   1.8562843e-01  -2.3811595e-01  -1.9454750e-01   8.6155943e-02   3.0981134e-01  -1.8081158e-01  -2.4514041e-02  -1.0391966e-01  -6.6429534e-02   1.2761676e-01   1.2801799e-01   6.4370896e-02   2.4191654e-01   1.4445856e-01   2.0770966e-01   9.1635949e-02   2.2832610e-01  -3.0596629e-02  -5.8841482e-02  -6.2659642e-02  -2.5913922e-01   2.4022185e-01   2.9484080e-01   3.7355367e-02   2.4205604e-01   4.1978787e-02   1.7624114e-01   3.8266775e-02   2.3037667e-01   2.2176355e-01  -4.3866070e-03   4.4055237e-01  -1.2573466e-01   4.2175963e-03   4.3056184e-02  -1.3410346e-01  -1.9378399e-01  -1.7764581e-01  -2.1680400e-01  -3.5092312e-02  -3.4000925e-01   5.6683780e-02   4.5321258e-03  -6.8105986e-02  -2.4342630e-01   7.0445158e-02   7.5217613e-03   1.0161971e-01   1.6137426e-02  -3.8240370e-02  -7.3563009e-02   3.9369026e-01  -1.8491112e-02  -1.9598500e-02  -2.4408082e-01
   6.6386328e-01   3.3951390e-01  -1.1931486e-01  -1.8626502e-02  -3.4108123e-01  -1.9833666e-01   9.7347062e-02   6.2305552e-02  -2.5798591e-01  -2.3111928e-01   2.6086746e-01   4.0482218e-01   5.4992315e-02   9.4041083e-02  -2.2006277e-01  -1.2318759e-01   1.0000000e+00   7.3078608e-01   5.1838333e-01   3.2168679e-01  -3.6636028e-02  -8.3507182e-02  -4.3322870e-01  -3.0415664e-01  -3.8523397e-01  -3.0177545e-01  -1.8483729e-01  -7.5262847e-02   5.7318714e-01   5.5595384e-01  -3.4277564e-01  -2.3346627e-01   1.6786499e-01   1.6684732e-01  -4.0928749e-01  -3.5488220e-01  -3.5198480e-01  -2.9603779e-01  -3.2588415e-01  -1.1878203e-01  -1.5617200e-03  -9.3640274e-02  -1.7648657e-01  -2.0095945e-01  -3.8986744e-01  -1.9995754e-01   2.1122810e-02  -5.5462912e-02  -2.8330826e-01   4.1249839e-02   2.0345506e-03   2.3496354e-01   2.3834773e-01   1.2113478e-01   3.4280289e-02   2.2077403e-01   7.5182894e-01   6.6677245e-01   1.9160924e-01   2.2886983e-01   2.8430107e-02   8.4095772e-02   5.8549789e-01   5.6643285e-01  -4.5972244e-01  -2.0280026e-01  -3.4288880e-01  -2.4546800e-01   6.1878068e-02  -2.4456489e-02  -2.7772456e-01  -2.3014012e-01   2.6731347e-01   2.5615219e-01   1.6086304e-01   1.3324127e-01   1.5070972e-01  -1.2142519e-01   6.6547014e-01   5.5531476e-01   5.5147817e-01   4.3259638e-01  -1.2964315e-01   2.6573860e-01  -3.8981361e-01  -1.4938382e-01  -2.5962275e-01  -2.0291148e-01  -3.5426024e-01  -1.4901380e-02  -1.2105200e-02  -1.8090748e-02  -8.1200571e-02   2.5977996e-02  -1.7228032e-02  -4.7697616e-02   6.0431039e-03   1.8591059e-01   4.6797006e-01   3.6159102e-01  -3.3278226e-02   6.5275720e-02   1.2911667e-01   2.7317599e-01  -2.4735397e-02  -4.2622503e-02  -1.9173397e-01  -1.1438031e-01  -1.1515910e-01   1.1899743e-01   1.1671348e-01   9.6454243e-02  -6.0306811e-02   1.5222423e-01   2.6198182e-02  -2.0597108e-01
   4.9655269e-01   4.5528313e-01  -1.4657768e-01  -9.2053849e-02  -2.9733225e-01  -2.7140862e-01   6.3819607e-02  -4.2174929e-02  -2.0411105e-01  -1.4126269e-01   6.5789940e-02   2.5861530e-01  -1.6334384e-02  -1.5432716e-02  -1.6239061e-01  -1.3115658e-01   7.3078608e-01   1.0000000e+00   4.5282095e-01   4.0433731e-01  -9.3123897e-02  -1.7940060e-01  -5.2831348e-01  -4.0832273e-01  -5.7810275e-01  -4.5054522e-01  -2.9472340e-01  -1.9270829e-01   5.0494207e-01   6.4533123e-01  -3.8752154e-01  -3.5577819e-01   1.1313764e-01   4.9006637e-02  -4.6885060e-01  -3.7500064e-01  -1.8495472e-01  -1.6292671e-01  -1.4327126e-01  -9.7093950e-02   3.7194678e-03  -1.3451076e-01   7.9657485e-04  -7.8374288e-02  -2.4148234e-01  -1.0502215e-01   8.9477773e-02   7.0841446e-02  -1.9745172e-01  -7.6988336e-02  -1.7105611e-02   2.0453479e-02   4.0741313e-01   2.6359348e-01   1.6869866e-01   2.6509820e-01   5.4735433e-01   6.4901673e-01   5.3308132e-02   2.7940367e-02  -5.5124028e-02  -1.0801667e-01   4.6239344e-01   5.0047261e-01  -5.3099994e-01  -3.7775259e-01  -4.2103022e-01  -3.4796799e-01   2.3306273e-01   1.2652665e-01  -2.3704424e-01  -1.8219235e-01   2.8827515e-01   3.9228279e-01   1.8758461e-01   1.6462266e-01   2.2575039e-01   3.3683508e-02   4.3031642e-01   6.3381317e-01   4.9015627e-01   5.7215930e-01  -4.2155519e-02   3.4685174e-01  -4.4194337e-01  -2.3612538e-01  -2.9095880e-01  -1.2882070e-01  -2.2651714e-01  -6.6907399e-02  -8.2056646e-02  -1.5445996e-01  -2.5324278e-01   1.0862527e-01   4.3867007e-02   8.6595314e-02   1.4742231e-01   2.1728200e-01   5.0620484e-01   2.9960609e-01  -9.4256865e-02   4.9169567e-02   9.8773127e-02   1.8801782e-01   1.2607978e-01   9.4274328e-02   5.0878296e-02  -3.8655109e-02  -1.0211373e-01   2.1485730e-01   3.0149881e-01   1.5235350e-01  -1.4889319e-02   1.3671229e-01  -2.5613553e-02   9.3305827e-02
   6.5924434e-01   1.1385071e-01   1.4034545e-02  -1.0815575e-01  -3.9767209e-01  -2.4197520e-01   1.5679065e-01   1.1326493e-02  -2.1444723e-01  -1.0546513e-01   3.2251183e-01   3.4667770e-01   2.4898085e-01   9.9168776e-02  -1.4845347e-01  -7.7334485e-03   5.1838333e-01   4.5282095e-01   1.0000000e+00   8.2419408e-01  -2.1055928e-01  -2.3024878e-01  -3.9397822e-01  -3.6373570e-01  -3.5647326e-01  -3.2751665e-01  -3.3190077e-01  -2.9472997e-01   5.0907896e-01   5.5145924e-01  -1.4202964e-01  -1.7157485e-01   4.6711387e-01   3.0476156e-01  -4.0212348e-01  -4.2847646e-01  -3.2848863e-01  -3.1461944e-01  -3.0403906e-01  -2.4662942e-01  -1.1860921e-01  -1.3265709e-01  -8.7528922e-02  -2.9594421e-01  -3.1838268e-01  -3.3850262e-01  -6.9309037e-02  -1.9425008e-01  -2.4689274e-01  -2.1028493e-01  -2.3925667e-01  -6.1441898e-02   1.0078805e-01  -7.4684038e-02  -7.1121907e-02   2.9962374e-02   5.5481615e-01   2.7861701e-01   1.2816818e-01  -1.6421190e-02   1.1914915e-01   1.1287973e-02   5.6035801e-01   4.5990648e-01  -4.0513457e-01  -2.9378608e-01  -2.3427006e-01  -2.7071207e-01   6.6115131e-01   5.1702418e-01  -2.1803132e-01  -1.2458537e-01   4.1032197e-01   4.5689633e-01   2.9176231e-01   3.4751570e-01   4.1802296e-01   1.2396302e-01   4.2185036e-01   3.6151050e-01   4.7302743e-01   3.9145373e-01   1.4750627e-02   3.2174077e-01  -3.0892195e-01  -2.2410369e-01  -2.9821638e-01  -2.6331775e-01  -2.5649997e-01  -1.2379346e-01   6.1025846e-02   9.1842701e-02  -1.2460750e-01   2.5260267e-01   3.8533812e-01   3.4220801e-01   2.7606261e-01   5.4238411e-01   3.6580775e-01   4.8349126e-01   4.4467206e-02   2.2997140e-01   3.4939777e-02   1.9600037e-01   2.0324596e-02  -7.1477392e-02  -1.0098362e-01   6.1987087e-02   2.7851552e-01   5.2188332e-01   3.9456315e-01   2.2612212e-01  -8.0990880e-02   5.2160742e-02  -7.9645562e-02  -4.5559911e-02
   3.6994957e-01   3.2286037e-01  -5.4807615e-02   9.1963961e-02  -2.1645298e-01  -1.2981657e-01  -1.5071434e-03  -1.0021145e-01  -2.1062451e-01  -5.5443385e-02   2.0297234e-01   2.0951503e-01   9.6034528e-02  -2.1276248e-02  -1.1649972e-01   4.8661797e-02   3.2168679e-01   4.0433731e-01   8.2419408e-01   1.0000000e+00  -1.3392746e-01  -1.9683242e-01  -3.1970982e-01  -1.8785304e-01  -2.3600480e-01  -2.3070457e-01  -1.9482893e-01  -1.8877971e-01   4.1128554e-01   5.6900605e-01  -7.3841980e-02  -1.1013956e-01   4.0598419e-01   3.0364767e-01  -2.9183346e-01  -3.7185553e-01  -3.1908811e-01  -2.0089795e-01  -2.7765345e-01  -1.9707054e-01  -2.2500999e-01  -1.4709022e-01  -7.1569504e-03  -1.3719805e-01  -1.3628645e-01  -1.4398469e-01  -5.7687716e-02  -1.4400133e-01  -1.9620932e-01  -2.1034963e-01  -3.7096074e-01  -7.5187122e-02   1.1847148e-01  -9.4549967e-02  -1.1828729e-01   2.9468305e-03   2.5147515e-01   2.3116924e-01  -1.7046187e-01  -1.8453155e-01  -2.4094306e-01  -1.9603676e-01   4.3085996e-01   3.3097565e-01  -4.7133923e-01  -2.6787384e-01  -2.7782181e-01  -2.1002149e-01   6.8806036e-01   7.1362185e-01  -1.0780675e-01  -1.9212865e-02   2.9865403e-01   4.4527462e-01   1.4744678e-01   2.1097861e-01   2.5126820e-01   1.5102032e-01   3.3751150e-01   4.3021839e-01   4.8438820e-01   4.8893727e-01   7.5087212e-02   3.4273628e-01  -2.3495292e-01  -9.2980295e-02  -2.9000723e-01  -1.3287698e-01  -2.9656799e-01  -9.5655660e-02   5.9956244e-02  -1.5474961e-01  -2.0150176e-01   6.8351124e-02   5.9069445e-01   5.7361639e-01   4.7547962e-01   6.2480273e-01   3.4193793e-01   2.5009334e-01   1.1634879e-01   1.3408680e-01  -6.7433828e-02   8.9051877e-02   2.8163582e-02  -7.7913806e-02  -8.3560405e-02  -4.0978386e-02   3.9827641e-01   7.3014234e-01   5.1618299e-01   2.8639722e-01  -1.4378368e-01   5.2533621e-02   1.3227793e-04   5.5796414e-02
  -1.0048095e-01   1.7108716e-01  -7.3669488e-04   1.6264459e-01   5.2782764e-01   6.5681418e-01  -1.2316415e-01  -1.1274190e-01   1.3682673e-01  -8.4161347e-02   3.1634950e-02  -7.4134676e-02   7.6848689e-03  -1.3735614e-02   3.1293102e-01   4.6075968e-02  -3.6636028e-02  -9.3123897e-02  -2.1055928e-01  -1.3392746e-01   1.0000000e+00   8.3876614e-01   1.5245862e-01   2.0038204e-01   4.3985603e-01   4.9626996e-01   7.0007667e-01   7.4017758e-01  -6.4042008e-02  -8.5947842e-02   2.1635500e-01   2.7961817e-01  -2.0216605e-01  -7.9992674e-02   2.6188546e-01   2.4514106e-01   1.4209800e-01  -5.9784737e-02   1.3807798e-01   1.4858135e-01   1.7444988e-01   1.6018708e-01   1.5988788e-01   4.8069831e-01   2.0369523e-01   2.9959581e-01   8.1179372e-02   3.3955783e-01   2.8577194e-01   2.5946520e-01   2.4441044e-01   2.1528957e-01  -1.4001266e-01   1.4330556e-01  -2.0958333e-01  -1.3498818e-01  -1.9078337e-01  -5.3126427e-02  -1.8803032e-01  -4.6700877e-02  -1.5393036e-01  -1.1693621e-01  -1.6349672e-01  -1.4852326e-01   6.3735984e-02   1.6310578e-01  -1.9945254e-02   9.1169124e-02  -1.5959080e-01  -1.7435038e-01   1.7782494e-01   2.2999203e-01   8.5613401e-02   6.9708757e-02   1.1554498e-01   1.5974498e-01  -5.3673610e-02  -3.9987984e-02   1.1342641e-02  -6.4375312e-02  -7.0920883e-02  -1.5241631e-01   3.3750249e-01   9.0411691e-02   1.1565424e-01   5.9978500e-02   2.8178220e-01   1.5724545e-01  -1.7593560e-01  -2.1366018e-01  -3.3320753e-01  -3.2996842e-01  -1.7283921e-01  -3.5073099e-01  -1.8019026e-01  -9.1177530e-02  -2.0376838e-01  -2.0279804e-01  -3.3487463e-01  -2.7781412e-01  -2.9856027e-01  -2.0334910e-01  -9.1661645e-02   4.6813742e-02  -8.4403188e-02  -1.4664038e-01   7.2954420e-02   1.2993671e-01  -1.0061036e-01  -2.4277406e-01  -1.6619074e-01  -1.6440235e-01  -1.6918040e-01   3.0735149e-02  -9.6592730e-02  -1.1497866e-01
  -1.5263290e-01   1.6709472e-02  -1.8526513e-01   2.4619574e-01   4.3692234e-01   7.8127369e-01  -3.5450778e-01  -3.5925787e-02   7.0266478e-03  -5.8113931e-02  -1.1638623e-01  -2.6939846e-03  -1.5326913e-01   1.6192727e-01   1.8916183e-01   2.7091182e-01  -8.3507182e-02  -1.7940060e-01  -2.3024878e-01  -1.9683242e-01   8.3876614e-01   1.0000000e+00   1.8750652e-01   3.8735642e-01   6.0791474e-01   6.8908003e-01   7.2067092e-01   8.4470933e-01  -2.0432045e-01  -1.2659695e-01   2.8755245e-01   3.7672403e-01  -1.8275344e-01   2.1754911e-02   3.4364803e-01   3.2810983e-01   1.7047914e-01   7.4943534e-02   3.7518124e-02   2.2192780e-01   1.9455069e-01   2.7875512e-01   3.0089617e-01   5.2767690e-01   3.0917669e-01   3.8316288e-01   2.0252266e-01   4.2202650e-01   3.4847797e-01   4.1795706e-01   2.8635716e-01   3.2917221e-01  -1.6809592e-01   1.0308255e-01  -3.3141102e-01  -1.4055663e-01  -2.1568965e-01  -1.8460279e-01  -1.7193283e-01   1.1446821e-01  -2.6267509e-01  -1.6776744e-02  -3.3800075e-01  -2.5689849e-01   4.4995485e-02   3.3957834e-01   8.0411229e-02   2.5080562e-01  -2.1859048e-01  -1.9731698e-01   2.8146268e-01   3.3400193e-01  -1.6892547e-02   1.0929701e-01  -1.1175530e-02   1.3008412e-01   2.1531682e-02   6.5827013e-02  -1.2024673e-01  -2.2012638e-01  -2.2062271e-01  -3.4718385e-01   1.8774291e-01   1.4609221e-01  -8.9568299e-03   9.7207265e-02   1.7967387e-01   2.2279049e-01  -3.5540531e-01  -2.0814834e-01  -1.3890925e-01  -2.6687487e-01   8.6642976e-02  -3.0617245e-01  -2.2769593e-01  -1.1302408e-01  -2.5172387e-01  -2.4612292e-01  -3.7336649e-01  -3.0558777e-01  -2.9393490e-01  -2.5579835e-01  -9.0968982e-02   6.8875002e-02  -1.0923009e-01  -1.0397628e-01   1.4468216e-01   1.8729315e-01  -2.6906729e-02  -3.1089447e-01  -2.0181521e-01  -1.6784131e-01  -1.0104689e-02   1.1330398e-02  -7.0525323e-02  -7.1859305e-02
  -5.1882145e-01  -8.3678682e-02   4.8157555e-01   3.4207956e-01   2.9596091e-01   2.9471881e-01  -9.6046011e-02   1.4298323e-02   2.2351498e-01   1.0820806e-01   4.8314383e-02  -1.7652946e-01   1.3774783e-01   9.9453724e-02   3.0695410e-01   2.5585273e-01  -4.3322870e-01  -5.2831348e-01  -3.9397822e-01  -3.1970982e-01   1.5245862e-01   1.8750652e-01   1.0000000e+00   6.7142327e-01   5.7904477e-01   5.4451494e-01   3.6412173e-01   2.2067980e-01  -3.7547650e-01  -3.0593013e-01   6.4144216e-01   6.0925122e-01  -1.5604822e-01  -2.3663785e-02   5.1261796e-01   4.2308147e-01   3.0629733e-01   2.8198528e-01   2.1267825e-01   1.6259198e-01  -1.9892807e-03   1.7733204e-01   2.0303128e-03   1.0073840e-01   3.1892903e-01   2.8272501e-01  -9.7742105e-02   1.7214544e-02   1.7835997e-01  -7.1789157e-02  -7.8912431e-02  -1.8571002e-01  -3.1027352e-01  -4.0821989e-03  -1.2856398e-01  -1.0492557e-01  -5.9000152e-01  -4.9849266e-01  -4.7546940e-01  -3.3241348e-01  -2.1074322e-01   4.6359536e-02  -5.7085227e-01  -6.3706317e-01   4.6042641e-01   4.2107549e-01   1.2281770e-01   2.1992000e-01  -4.4422517e-01  -3.5854806e-01   3.0720698e-01   3.4579091e-01  -3.1013963e-01  -3.7986049e-01  -1.1587613e-01  -1.5305674e-01  -2.9103928e-01  -8.2402508e-02  -1.1655398e-01  -1.2167448e-01  -1.8059003e-01  -2.5535039e-01   2.8395405e-01  -5.6611668e-02   5.8968438e-01   4.8692336e-01   4.8636017e-01   4.0617069e-01   3.6373791e-01   2.2110380e-01   6.8764863e-02   8.8090061e-02   2.4357665e-01  -3.6501279e-01  -7.0493494e-02  -1.6101986e-01  -7.2612943e-02  -3.1313437e-01  -2.7332477e-01  -2.8456836e-01  -5.9736434e-02  -2.5993238e-01  -9.3135005e-02  -9.3396183e-02  -2.5313277e-02  -1.3031198e-01  -2.4775236e-01  -3.4500226e-01  -1.4002111e-01  -2.5597934e-01  -1.3175180e-01   3.2551365e-02   2.3944679e-01   8.1830710e-02   2.3726736e-01  -2.7168685e-01
  -4.9681904e-01  -1.4347244e-01   3.7935846e-02   7.1313959e-01   2.2457883e-01   4.7247285e-01  -5.3005878e-01   1.4591692e-01  -2.4993106e-01  -8.1830483e-02  -1.3864051e-01   3.0260626e-02  -3.0783194e-01   3.0860312e-01  -9.2859999e-02   3.5660505e-01  -3.0415664e-01  -4.0832273e-01  -3.6373570e-01  -1.8785304e-01   2.0038204e-01   3.8735642e-01   6.7142327e-01   1.0000000e+00   7.2954693e-01   7.7334483e-01   5.9444942e-01   5.6455777e-01  -6.5494442e-01  -3.5008608e-01   4.5624362e-01   6.0305207e-01  -1.7809751e-01   1.5126556e-01   7.4130680e-01   7.1459794e-01   2.0106094e-01   3.1956630e-01   8.8251497e-02   3.4857402e-01  -2.0517418e-02   2.3500443e-01   1.3866905e-02   1.6895046e-01   3.2960529e-01   2.6436662e-01  -1.1035245e-01   1.4961823e-03   3.0393506e-02   1.2662123e-01  -1.7998258e-01   6.2642986e-02  -1.9727453e-01  -2.2555017e-01  -1.6530352e-01  -7.5166273e-02  -4.9625089e-01  -4.4062008e-01  -4.9109349e-01  -1.1050165e-01  -5.2245513e-01   9.4405437e-02  -5.3201923e-01  -5.1495959e-01   3.1649135e-01   7.5538741e-01   3.1457272e-01   6.1701975e-01  -3.2598909e-01  -1.8379834e-01   9.5685126e-02   1.6412074e-01  -3.5189053e-01  -1.6278112e-01  -2.1922710e-01  -1.1024914e-01  -2.3038373e-01   1.5563944e-01  -1.8747524e-01  -2.3021071e-01  -3.3066191e-01  -4.2889413e-01   8.9607506e-02   1.2966631e-02   4.6099844e-01   6.7254012e-01   4.9536192e-01   6.4687796e-01   4.1518959e-02   3.0246489e-01   3.1042610e-01  -2.0062335e-01   4.6335005e-01  -3.8380821e-01  -1.3073972e-01  -1.7893157e-03  -1.7259743e-01  -2.2845502e-01  -3.4201898e-01  -4.7170944e-01   6.6889391e-02  -3.3016080e-01  -6.4625974e-02  -2.1231524e-01  -9.7962397e-02  -6.3811705e-02  -4.7784732e-02  -1.9958214e-01  -1.3347499e-01  -2.9868991e-01  -2.4111721e-01  -2.2351764e-01   1.4793923e-01  -8.7986296e-02   1.2041058e-01  -1.6039580e-01
  -4.6468002e-01  -2.4738235e-01  -3.7933950e-02   4.0088635e-01   4.9364399e-01   6.5603882e-01  -4.6550199e-01  -7.0375827e-02   3.6022164e-02   8.1189425e-03  -1.2475681e-01  -1.9050006e-01  -1.5202004e-01   1.4412090e-01   1.7079869e-01   2.9007976e-01  -3.8523397e-01  -5.7810275e-01  -3.5647326e-01  -2.3600480e-01   4.3985603e-01   6.0791474e-01   5.7904477e-01   7.2954693e-01   1.0000000e+00   9.3320554e-01   7.6801343e-01   7.3383143e-01  -5.3449847e-01  -3.7789020e-01   5.7461545e-01   5.4902288e-01  -1.8433312e-01   5.0251717e-02   7.5714371e-01   6.7075766e-01   2.7486185e-01   2.4676494e-01   1.7777032e-01   2.9436426e-01   1.0721582e-01   3.0016273e-01   1.4505301e-01   3.0634986e-01   4.0017470e-01   3.4169484e-01   4.3425488e-03   1.5637734e-01   1.8235356e-01   2.2524376e-01  -4.3139767e-02   1.3238205e-01  -4.3681013e-01  -1.6216380e-01  -3.5631050e-01  -2.5414845e-01  -5.5787502e-01  -5.9164660e-01  -3.4055168e-01  -5.4773154e-02  -3.3137185e-01  -2.1884793e-02  -6.2116850e-01  -6.1550350e-01   4.8231848e-01   6.9011352e-01   4.2287070e-01   6.0609529e-01  -2.8604136e-01  -1.5667590e-01   2.1419738e-01   2.4845802e-01  -2.2866690e-01  -1.5058368e-01  -1.0068027e-01  -8.3364366e-03  -1.5843910e-01   3.2699331e-02  -2.0684161e-01  -3.4978784e-01  -3.7437672e-01  -4.8710980e-01   2.0935072e-01  -5.8193029e-02   4.4831573e-01   4.2452943e-01   4.8932285e-01   4.8799641e-01  -2.8513627e-02   7.9735581e-02   1.2881798e-01  -9.3907160e-02   3.8492538e-01  -3.9828938e-01  -1.0726929e-01   1.8133897e-02  -1.4833445e-01  -1.8818155e-01  -5.0733465e-01  -4.0193086e-01  -4.6354127e-02  -2.7715450e-01  -1.3779322e-01  -1.1589516e-01  -1.6688414e-01  -1.8075829e-01   1.9716116e-02   2.0940808e-02  -2.2802152e-02  -2.8501684e-01  -1.9689584e-01  -1.9441826e-01   6.0583681e-02   1.5012893e-03   1.2040229e-02  -1.9389294e-01
  -3.9944643e-01  -1.9570043e-01  -3.3323966e-02   5.2378985e-01   3.9464607e-01   7.2138487e-01  -4.9529341e-01   4.8486608e-02  -8.6554230e-02   4.1312241e-02  -1.9555614e-01  -9.4858552e-02  -2.4655364e-01   2.1648737e-01   1.2791166e-01   3.6942396e-01  -3.0177545e-01  -4.5054522e-01  -3.2751665e-01  -2.3070457e-01   4.9626996e-01   6.8908003e-01   5.4451494e-01   7.7334483e-01   9.3320554e-01   1.0000000e+00   7.5420046e-01   7.7801520e-01  -5.4811222e-01  -3.2519636e-01   5.5886822e-01   5.7461715e-01  -2.5309534e-01   4.9437912e-02   7.4646783e-01   7.0583409e-01   3.2002011e-01   2.4644734e-01   1.6379878e-01   3.6111309e-01   1.5108135e-01   3.0514499e-01   1.1749451e-01   3.0326802e-01   3.6512225e-01   3.0831475e-01   1.6292675e-02   1.7432154e-01   1.5765574e-01   2.0808917e-01  -5.1575078e-02   1.7064855e-01  -3.6011169e-01  -1.6802918e-01  -3.1634363e-01  -1.8894724e-01  -4.9192050e-01  -5.0408197e-01  -3.8440561e-01  -7.3388513e-02  -4.1207028e-01   1.2723008e-02  -5.7255494e-01  -5.5300070e-01   3.8834849e-01   6.9997592e-01   3.3808822e-01   5.8628324e-01  -2.6505633e-01  -1.8677566e-01   2.4117008e-01   2.7312109e-01  -1.7213550e-01  -3.7974478e-02  -3.8339004e-02   4.0418024e-02  -1.1277506e-01   1.1951861e-01  -1.0771868e-01  -2.8344508e-01  -3.6728746e-01  -5.2741597e-01   2.3405023e-01  -4.8948951e-02   3.4698673e-01   4.2431697e-01   4.9044455e-01   5.2445403e-01  -6.6694513e-02   1.3197897e-01   1.2364026e-01  -1.8739845e-01   3.3640470e-01  -3.7745958e-01  -1.5431789e-01   6.6777600e-03  -1.6960997e-01  -2.3496386e-01  -4.8261240e-01  -4.4150342e-01  -9.7699149e-02  -3.0672987e-01  -1.6872340e-01  -1.5396440e-01  -1.7978690e-01  -2.3475518e-01   4.4515961e-02  -2.7728770e-03  -7.5783547e-02  -3.2387398e-01  -2.1570679e-01  -2.7078407e-01   2.2401851e-02  -1.0692648e-01  -9.5999480e-02  -2.6078291e-01
  -3.2316024e-01  -5.6092151e-02  -6.3364839e-02   3.8628607e-01   6.6742068e-01   7.7335558e-01  -4.0294156e-01  -1.0809337e-01   1.0716794e-01  -3.0294507e-02  -3.1191130e-02  -7.5386666e-02  -1.8541845e-01   1.5710429e-01   2.5439172e-01   2.6550127e-01  -1.8483729e-01  -2.9472340e-01  -3.3190077e-01  -1.9482893e-01   7.0007667e-01   7.2067092e-01   3.6412173e-01   5.9444942e-01   7.6801343e-01   7.5420046e-01   1.0000000e+00   9.2459045e-01  -4.1281787e-01  -2.6136529e-01   2.1327184e-01   2.9760087e-01  -3.5992517e-01  -9.3250374e-02   6.2559474e-01   6.0160792e-01   2.8037280e-01   1.2537237e-01   1.8315513e-01   2.3411524e-01   1.2423055e-01   2.2923331e-01   1.0576800e-01   4.2052334e-01   2.5247669e-01   3.1935039e-01  -4.1720844e-02   2.3469844e-01   1.7178988e-01   2.2525094e-01   5.7442898e-02   1.1226946e-01  -3.2009763e-01  -6.8634548e-02  -3.1621862e-01  -2.3993877e-01  -3.8399834e-01  -3.3461572e-01  -3.5797366e-01  -9.6937205e-02  -3.0478538e-01  -4.1457700e-02  -4.3341724e-01  -4.0567950e-01   3.4601432e-01   5.9412922e-01   1.7788157e-01   3.8252660e-01  -2.8449135e-01  -2.3229238e-01   7.5738481e-02   6.1119772e-02  -4.3670721e-02  -3.0016529e-03   7.5255155e-03   1.0813531e-01  -7.6600903e-02   3.0853113e-02  -2.2081278e-01  -3.0888110e-01  -3.3673298e-01  -4.2516353e-01   2.1530564e-01   5.3663095e-02   3.3915886e-01   3.2160914e-01   4.8988144e-01   4.7929092e-01  -6.4557023e-02   8.4936057e-02  -1.0218250e-01  -2.5992143e-01   2.6768809e-01  -4.4867644e-01  -2.4487851e-01  -6.0212394e-02  -2.6639381e-01  -2.1280099e-01  -4.9333344e-01  -4.0237465e-01  -1.5276891e-01  -3.3743052e-01  -1.6529669e-01   7.7729023e-05  -1.6002209e-01  -8.7496647e-02   1.5646408e-01   1.7476315e-01  -1.7447090e-01  -3.5875419e-01  -2.0975525e-01  -2.5435300e-01   3.7944989e-03  -2.0036682e-02  -6.4736030e-02  -7.2775172e-02
  -2.0263882e-01  -2.5664462e-02  -1.8081074e-01   4.0115959e-01   5.4942673e-01   8.2001503e-01  -4.7368630e-01  -7.0083383e-02  -5.1434827e-02  -8.8555249e-02  -1.4043233e-01  -4.1190932e-02  -3.1363606e-01   1.5433608e-01   1.0145701e-01   2.7102022e-01  -7.5262847e-02  -1.9270829e-01  -2.9472997e-01  -1.8877971e-01   7.4017758e-01   8.4470933e-01   2.2067980e-01   5.6455777e-01   7.3383143e-01   7.7801520e-01   9.2459045e-01   1.0000000e+00  -3.6094587e-01  -2.0393213e-01   1.7804653e-01   2.9743724e-01  -3.2447693e-01  -4.2891916e-02   5.4304990e-01   5.4660707e-01   2.1237950e-01   1.0236249e-01   1.1138992e-01   2.5968506e-01   1.3716654e-01   2.2135913e-01   1.7234964e-01   4.8120704e-01   2.8914742e-01   3.5216416e-01   7.6998147e-02   3.3352936e-01   2.1595955e-01   3.4269917e-01   1.2954719e-01   2.6918480e-01  -1.9785880e-01  -9.1139302e-03  -3.1479408e-01  -1.5690186e-01  -2.5526267e-01  -2.3334396e-01  -2.8899457e-01   4.1879467e-02  -3.7008192e-01  -4.1398428e-02  -3.9651183e-01  -3.0983628e-01   1.8088604e-01   5.6282048e-01   1.6568521e-01   4.0280855e-01  -2.7014133e-01  -2.2095727e-01   1.0300525e-01   1.1829004e-01  -3.7470973e-02   1.0051791e-01  -2.0881629e-02   1.5541434e-01  -3.6191140e-02   6.3869830e-02  -1.6120806e-01  -2.6048669e-01  -2.9495320e-01  -3.9967601e-01   1.1635532e-01   6.2267692e-02   1.6122330e-01   2.5287207e-01   3.7025827e-01   4.1666350e-01  -2.5834385e-01  -9.8066061e-03  -6.9407903e-02  -3.3986059e-01   2.2978299e-01  -4.3273598e-01  -2.5318814e-01  -3.0351178e-02  -2.8723208e-01  -2.0914902e-01  -4.2112441e-01  -3.6785675e-01  -1.8258088e-01  -3.4994778e-01  -1.1392198e-01   2.2829189e-02  -1.5812554e-01  -7.1695791e-02   1.8039842e-01   1.7246757e-01  -1.1456451e-01  -3.8027875e-01  -2.0370556e-01  -2.5539969e-01  -4.4595537e-02  -1.5349780e-02  -9.7572475e-02  -4.9220124e-02
   4.9135662e-01   4.5040838e-01  -5.6355578e-03  -4.0759822e-01  -2.4924384e-01  -3.0691297e-01   3.9750666e-01  -9.2335371e-02   1.1707060e-01  -3.7817549e-02   4.4303379e-01   2.3515475e-01   4.3679431e-01  -4.0780711e-02   2.0868549e-01  -4.7948163e-02   5.7318714e-01   5.0494207e-01   5.0907896e-01   4.1128554e-01  -6.4042008e-02  -2.0432045e-01  -3.7547650e-01  -6.5494442e-01  -5.3449847e-01  -5.4811222e-01  -4.1281787e-01  -3.6094587e-01   1.0000000e+00   7.6742557e-01  -2.1872704e-01  -3.3387923e-01   2.2602080e-01   3.8447312e-02  -7.2543060e-01  -7.3732968e-01  -3.3669416e-01  -3.5072332e-01  -2.8410244e-01  -4.3988912e-01  -9.8026880e-02  -1.6526128e-01   2.0032435e-02  -8.2604968e-02  -2.2664071e-01  -7.8421320e-02   1.0279623e-01   7.4256065e-03   3.0004888e-02  -5.8374557e-02   9.6704331e-02  -1.4743589e-02   2.0203138e-01   1.6862546e-01  -7.5238388e-03   3.4876642e-03   4.6025591e-01   5.1182467e-01   1.9240573e-01   3.1588573e-02   1.9357822e-01  -1.1328721e-01   5.7345203e-01   5.1534694e-01  -4.9290057e-01  -6.3502605e-01  -5.0857354e-01  -6.1691525e-01   1.7441039e-01   1.5759828e-01   7.8923705e-03   3.8832233e-03   4.7026303e-01   2.7779230e-01   3.5878166e-01   2.4159226e-01   2.4255855e-01  -1.1799962e-01   5.1634231e-01   5.0625209e-01   6.7537924e-01   6.2431879e-01   8.6841859e-02   2.8539887e-01  -4.2561835e-01  -3.6623266e-01  -4.9013157e-01  -5.2074807e-01  -2.7432964e-01  -2.4076043e-01  -2.7490639e-01   5.1689365e-02  -3.9662594e-01   7.1743953e-02   1.1332889e-01   1.7826537e-02   1.1523558e-01   1.5252650e-01   4.2530355e-01   3.5465406e-01  -7.2202128e-02   1.3370347e-01   1.3261861e-01   3.1491554e-01   1.0101829e-01  -3.5621606e-02  -1.8924549e-01  -3.7802440e-02   1.0247632e-01   2.9572825e-01   2.7834010e-01   2.8384782e-01  -8.4171007e-02   2.5679500e-01   1.2111125e-01  -8.3901277e-02
   3.1808354e-01   4.7800137e-01  -7.2819304e-02  -6.7467283e-02  -2.2036265e-01  -1.7066474e-01   1.0970837e-01   7.1256566e-02  -1.0988293e-01   2.5310564e-02   2.0782364e-01   3.4730074e-01   1.8698908e-01   1.5190144e-01   5.7466977e-02   2.3506832e-01   5.5595384e-01   6.4533123e-01   5.5145924e-01   5.6900605e-01  -8.5947842e-02  -1.2659695e-01  -3.0593013e-01  -3.5008608e-01  -3.7789020e-01  -3.2519636e-01  -2.6136529e-01  -2.0393213e-01   7.6742557e-01   1.0000000e+00  -1.0446201e-01  -1.5920344e-01   2.8308684e-01   2.3976437e-01  -4.8608340e-01  -4.9150118e-01  -2.0064609e-01  -1.5151893e-01  -1.2429367e-01  -1.4924646e-01  -1.1591742e-01  -1.8030683e-02   9.1254155e-02  -1.5148341e-02  -4.1252972e-02   3.4564491e-02   2.4882219e-02  -3.6270132e-02  -3.5965850e-02  -3.9642522e-02  -8.4998515e-02   2.0880712e-02   2.3464653e-01   9.5423640e-02   1.3482651e-02   1.4871488e-01   3.1063664e-01   4.2851706e-01  -4.3853163e-02  -1.0749238e-02  -1.5400776e-01  -9.2920102e-02   4.7501329e-01   4.6899454e-01  -5.3037875e-01  -4.3156088e-01  -4.2007370e-01  -3.6788680e-01   2.5638806e-01   2.2625631e-01  -1.2096770e-01  -1.1123951e-01   3.9745905e-01   4.8514378e-01   3.4687694e-01   3.1689005e-01   2.4481095e-01   5.1570864e-03   4.8539691e-01   6.9293718e-01   6.6158059e-01   6.1608570e-01   1.8405788e-01   5.1134381e-01  -3.9497342e-01  -1.5141974e-01  -3.2808518e-01  -2.0188790e-01  -3.0998517e-01  -4.9525436e-02  -7.9658325e-02  -7.2719859e-02  -2.5165948e-01  -2.5199361e-02   1.7508497e-01   2.1066910e-01   1.5267712e-01   1.8326168e-01   4.4224082e-01   2.1896549e-01  -2.7316316e-02  -4.9024836e-02   9.3565304e-02   2.0965714e-01   1.3136057e-01  -6.1129030e-02  -1.6087698e-01  -1.3641547e-01   9.6368563e-02   3.6576626e-01   3.3864173e-01   2.0857573e-01  -3.4030254e-03   1.8169890e-01   9.1001454e-02  -4.9177797e-02
  -4.3876440e-01  -9.6459027e-02   2.6224117e-01   2.7702893e-01   2.0220021e-01   3.2713603e-01  -1.0252680e-01  -4.0303540e-02   4.3243142e-02   6.8691868e-02  -8.4364762e-02  -2.2676766e-01   6.7600852e-02   3.1626567e-02   1.1079510e-01   6.8349814e-02  -3.4277564e-01  -3.8752154e-01  -1.4202964e-01  -7.3841980e-02   2.1635500e-01   2.8755245e-01   6.4144216e-01   4.5624362e-01   5.7461545e-01   5.5886822e-01   2.1327184e-01   1.7804653e-01  -2.1872704e-01  -1.0446201e-01   1.0000000e+00   8.5558258e-01   3.0000614e-01   3.1748869e-01   5.3356249e-01   4.0450898e-01   1.0540441e-01   1.2503163e-01   8.8394480e-02   1.7743919e-01  -3.4627403e-02   1.3792056e-01   1.0221494e-01   5.5604659e-02   3.9094541e-01   2.4162831e-01   3.5105490e-02   6.4358396e-02   2.6241905e-01  -4.3014952e-03   1.8647576e-02   2.0009128e-02  -1.7396589e-01  -6.5039693e-02  -1.8472138e-01  -1.9642884e-01  -4.8470288e-01  -4.0639035e-01  -2.1913636e-01  -1.8381763e-01  -1.7881902e-01  -2.3172605e-02  -2.8972933e-01  -3.9337726e-01   3.2395830e-01   2.9626594e-01   3.6568671e-01   4.1160487e-01  -1.0956073e-01  -7.1550888e-02   2.2697714e-01   2.5567727e-01  -1.0190516e-01  -1.0041135e-01  -4.1018611e-02  -1.0285741e-01  -1.1455616e-01  -1.7938494e-02  -8.8955493e-02  -6.9928172e-02  -1.5841660e-01  -2.3552202e-01   3.3858123e-01   5.8151653e-02   3.6481193e-01   2.9055393e-01   3.3444082e-01   2.4136565e-01   4.8556344e-02  -4.2383975e-02   2.0455908e-02   4.7492841e-02  -5.4742579e-03  -1.0156097e-01  -2.6239088e-02  -6.8175158e-02   8.3458644e-02  -2.0356640e-01  -2.6225353e-01  -2.3834238e-01   8.2631670e-02  -2.8872623e-02  -4.0923301e-02  -5.5180773e-02   8.4254582e-02  -6.0463795e-02  -1.2706224e-01  -1.3097734e-01  -6.9801911e-02  -1.0666164e-01  -3.5381180e-02  -8.7821254e-02  -6.9627088e-02   5.3850579e-02   1.5737473e-01  -1.7786770e-01
  -3.9294352e-01  -1.1690973e-01   2.0582505e-01   4.2699917e-01   1.4189461e-01   3.3544680e-01  -1.7347213e-01   7.7226263e-02  -1.4517893e-01  -7.3054065e-02  -1.0249990e-01  -3.2485589e-02  -3.6949789e-02   1.5352254e-01  -7.3367516e-02   5.5572060e-02  -2.3346627e-01  -3.5577819e-01  -1.7157485e-01  -1.1013956e-01   2.7961817e-01   3.7672403e-01   6.0925122e-01   6.0305207e-01   5.4902288e-01   5.7461715e-01   2.9760087e-01   2.9743724e-01  -3.3387923e-01  -1.5920344e-01   8.5558258e-01   1.0000000e+00   3.5117021e-01   4.8649631e-01   5.4380604e-01   4.4681245e-01  -2.6913593e-02   6.5906203e-02  -1.3716200e-04   2.1285400e-01  -1.1052206e-01   7.8050981e-02   2.1624371e-02   4.4151212e-02   2.8807519e-01   2.0468378e-01  -5.0297526e-02   4.1290411e-03   1.4279612e-01   6.6797750e-02  -7.0047787e-03   2.3895263e-01  -5.3331654e-02  -1.0909073e-01  -1.3311665e-01  -9.6231537e-02  -3.5946926e-01  -3.2762394e-01  -1.6733232e-01  -6.0124897e-02  -2.5218992e-01   8.7048910e-02  -2.1029020e-01  -2.7468173e-01   2.2402986e-01   3.9881523e-01   3.8449786e-01   5.1623991e-01  -1.3184444e-01  -8.4385988e-02   1.0393018e-01   1.2419258e-01  -2.0283899e-01  -6.5003923e-02  -1.5210158e-01  -1.0989998e-01  -2.0494372e-01   1.2364939e-02  -7.1427492e-02  -9.2539333e-02  -1.8014394e-01  -2.6408147e-01   2.0017684e-01   1.0770455e-01   2.9369553e-01   3.9390069e-01   4.0129563e-01   3.1207835e-01  -5.7430963e-02   4.3791692e-02   1.0883174e-01  -2.7638966e-02   7.3965666e-02  -6.7748682e-02  -8.3044133e-02  -1.2207951e-01  -3.8604386e-02  -2.1569622e-01  -2.3192685e-01  -2.6473559e-01   8.9554227e-02  -7.9949629e-02   4.9743060e-03   2.5221863e-02   1.1036902e-01  -6.3814521e-03  -2.2180888e-01  -2.3178093e-01  -1.2759609e-01  -1.8594017e-01  -1.2720503e-01  -1.3760037e-01  -5.3641168e-02   1.7837219e-02   2.0233428e-01  -1.8623991e-01
   1.8676761e-01  -5.7010950e-02   1.2961050e-02  -1.9535851e-02  -2.7250793e-01  -2.1071746e-01   2.3544439e-01   1.2538437e-01  -2.5558399e-01  -1.4216081e-01   1.0916031e-02   1.3631984e-01   7.8568563e-02  -1.1306510e-02  -3.9742876e-01  -3.4189264e-01   1.6786499e-01   1.1313764e-01   4.6711387e-01   4.0598419e-01  -2.0216605e-01  -1.8275344e-01  -1.5604822e-01  -1.7809751e-01  -1.8433312e-01  -2.5309534e-01  -3.5992517e-01  -3.2447693e-01   2.2602080e-01   2.8308684e-01   3.0000614e-01   3.5117021e-01   1.0000000e+00   8.5150137e-01  -4.7722252e-02  -2.0537464e-01  -4.7933614e-01  -1.6005250e-01  -2.1809481e-01  -4.3801839e-02  -3.2427539e-01  -1.2189860e-01  -1.3129225e-01  -3.2740316e-01  -1.4949663e-01  -2.0587229e-01  -1.5169121e-01  -3.2726979e-01  -1.5862900e-01  -3.2115322e-03  -4.7925846e-02   2.9727933e-01   1.3973583e-01  -1.2390891e-01   1.5367312e-02   5.8561322e-03   2.8419956e-01   1.6549380e-01   4.3589629e-01   3.1692411e-01   1.6930683e-01   1.5831265e-01   4.3360202e-01   4.3006618e-01  -1.8492546e-01  -1.3860830e-01   3.7082882e-01   2.4722273e-01   4.3373700e-01   4.0643441e-01  -1.8246825e-01  -1.5485572e-01   4.3096385e-02   1.7919129e-01  -7.0345014e-02  -7.5145423e-03   1.3399430e-01   3.0100788e-02   1.5306469e-01   1.7242720e-01   2.5352297e-01   2.5821743e-01  -7.4832912e-02   1.6088259e-01  -1.4699859e-01  -1.2600696e-01  -1.8300238e-01  -2.2617770e-01  -3.0730613e-01  -1.0320185e-01   2.2308792e-02   1.6144926e-01  -1.5155984e-01   3.1692066e-01   2.1228336e-01   1.0970955e-01   1.9509590e-01   2.5641029e-01   2.2931174e-01   2.0906244e-01   2.8555518e-01   3.0762571e-01   7.6611674e-02   1.0258331e-01   1.1499861e-01   1.3193027e-01  -2.8365134e-01  -8.5012860e-02   4.3035960e-02   2.6767936e-01   1.0118129e-01   3.2395744e-02  -2.2130992e-01  -8.0993887e-03   1.1316889e-01   4.5661807e-02
   8.8106010e-02  -2.5514405e-02  -2.6065990e-02   3.2167946e-01  -1.6915451e-01   2.7112617e-02   5.9010093e-02   3.5642991e-01  -3.5200297e-01  -1.0263667e-01  -1.6817422e-02   3.0716476e-01  -7.9293385e-02   2.1536558e-01  -4.2522541e-01  -1.4997817e-01   1.6684732e-01   4.9006637e-02   3.0476156e-01   3.0364767e-01  -7.9992674e-02   2.1754911e-02  -2.3663785e-02   1.5126556e-01   5.0251717e-02   4.9437912e-02  -9.3250374e-02  -4.2891916e-02   3.8447312e-02   2.3976437e-01   3.1748869e-01   4.8649631e-01   8.5150137e-01   1.0000000e+00   1.6676775e-01   2.0595600e-02  -4.0626208e-01  -6.8877853e-02  -2.1021728e-01   1.0493385e-01  -3.0639971e-01  -3.4159936e-02  -2.1594248e-01  -2.7676402e-01  -1.6337871e-01  -1.5956731e-01  -2.8394703e-01  -4.0602481e-01  -2.7044467e-01   1.0726310e-01  -1.3643171e-01   4.5410653e-01   7.8851648e-02  -1.9730549e-01  -6.1881495e-02  -2.1774449e-02   2.1693091e-01   1.6921463e-01   3.1624220e-01   4.4081933e-01  -4.9879841e-02   3.0573567e-01   3.5343430e-01   4.0721788e-01  -1.4641448e-01   1.3067624e-01   4.2357919e-01   4.6419057e-01   2.9455634e-01   3.2231178e-01  -1.1523195e-01  -1.2442571e-01  -1.7643417e-02   2.3318745e-01  -8.5464886e-02  -1.5979052e-02   8.3724104e-02   1.1245307e-01   1.8182428e-01   1.1088185e-01   1.3381857e-01   7.3626090e-02  -8.3764678e-02   1.4341753e-01  -1.0457321e-01   7.4552193e-02   2.6683705e-02  -1.2162766e-02  -3.5785197e-01   6.8337485e-02   1.1008462e-01   2.5341724e-02   5.1451289e-02   1.5489475e-01   9.4892605e-02   1.0019962e-01   1.9714888e-02   1.2685706e-01   1.4063049e-01  -4.2926842e-03   2.6540516e-01   1.9840736e-01   7.9585200e-02   4.3172510e-02   8.3885455e-02   6.2022191e-02  -3.5553043e-01  -1.6344748e-01  -5.5401959e-02   1.1489929e-01  -8.7179932e-02  -1.3871378e-01  -1.5217076e-01  -9.3409130e-02   3.9166180e-02  -6.3688938e-02
  -5.1669778e-01  -3.5823614e-01   5.0281782e-02   5.0944089e-01   3.4446288e-01   4.6093299e-01  -3.7966102e-01   4.9029989e-02  -1.5683546e-01  -5.9414477e-03  -2.2649711e-01  -1.9945413e-01  -3.0853719e-01   1.2204418e-01  -6.8258082e-02   1.0659085e-01  -4.0928749e-01  -4.6885060e-01  -4.0212348e-01  -2.9183346e-01   2.6188546e-01   3.4364803e-01   5.1261796e-01   7.4130680e-01   7.5714371e-01   7.4646783e-01   6.2559474e-01   5.4304990e-01  -7.2543060e-01  -4.8608340e-01   5.3356249e-01   5.4380604e-01  -4.7722252e-02   1.6676775e-01   1.0000000e+00   9.0555147e-01   2.6931231e-01   2.2630185e-01   2.4099031e-01   3.7463177e-01  -1.8877288e-02   2.0734271e-01  -1.3241814e-01   4.6197954e-02   2.4328124e-01   9.1141336e-02  -2.5094915e-01  -1.2889726e-01  -1.9616410e-02   1.3060053e-02  -1.6458214e-01   3.0196781e-02  -4.0413907e-01  -3.3465662e-01  -1.9330047e-01  -2.5780502e-01  -5.1491815e-01  -5.1263658e-01  -2.3057807e-01  -9.5777473e-02  -2.4122061e-01   9.2418372e-02  -4.2911010e-01  -4.8384349e-01   6.2053147e-01   7.9751323e-01   6.7731027e-01   8.0147111e-01  -2.1113964e-01  -1.5361308e-01  -9.1379575e-03  -1.4964557e-02  -2.6099517e-01  -1.5101381e-01  -1.4087815e-01  -7.3805982e-02  -1.3278323e-01   1.2812433e-01  -3.0541770e-01  -3.7476970e-01  -5.0914466e-01  -5.8714934e-01   1.6891410e-01  -1.0904573e-01   6.2373411e-01   4.9139642e-01   6.1941694e-01   6.1717065e-01   1.9035178e-01   2.1985932e-01   1.6279050e-01  -1.7042222e-02   3.6121349e-01  -1.7563703e-01  -2.3772467e-01  -7.2759505e-02  -2.3850051e-01  -2.7035815e-01  -5.6921312e-01  -4.6942418e-01   1.2193235e-01  -1.3518493e-01  -2.1114637e-01  -3.6547756e-01  -1.2763851e-01  -3.6799767e-02   1.0606671e-01   1.5936167e-02  -2.5885270e-01  -3.9122031e-01  -3.1490987e-01  -4.7203097e-01  -1.0982487e-01  -3.2461007e-01  -1.5175125e-01  -1.3504225e-01
  -4.8947874e-01  -3.4881791e-01   2.6651238e-02   5.0701097e-01   2.7441502e-01   4.1442875e-01  -3.8372520e-01   6.1629744e-02  -1.9855761e-01  -1.3563727e-02  -2.6718828e-01  -2.0220938e-01  -3.8881996e-01   1.1600813e-01  -6.6008153e-02   1.3107874e-01  -3.5488220e-01  -3.7500064e-01  -4.2847646e-01  -3.7185553e-01   2.4514106e-01   3.2810983e-01   4.2308147e-01   7.1459794e-01   6.7075766e-01   7.0583409e-01   6.0160792e-01   5.4660707e-01  -7.3732968e-01  -4.9150118e-01   4.0450898e-01   4.4681245e-01  -2.0537464e-01   2.0595600e-02   9.0555147e-01   1.0000000e+00   3.3583624e-01   2.5033416e-01   2.9411246e-01   3.8956648e-01   5.8193968e-02   1.8553864e-01  -8.5228732e-02   7.7727470e-02   2.2949443e-01   3.5993181e-02  -1.8302048e-01  -5.6717337e-02  -3.9527396e-02  -2.6111028e-02  -1.0114674e-01   6.9275568e-03  -2.6664434e-01  -2.9271242e-01  -1.5090744e-01  -2.3049921e-01  -4.7760898e-01  -4.7403900e-01  -2.2791165e-01  -1.5628026e-01  -2.4904073e-01   2.8638009e-02  -4.1631620e-01  -5.0419491e-01   5.7150433e-01   7.4013277e-01   5.7634681e-01   7.1528811e-01  -1.9852821e-01  -2.0305868e-01  -4.5768654e-02  -1.1335340e-01  -2.2693303e-01  -1.4569027e-01  -8.9456908e-02  -5.8305552e-02  -8.3483020e-02   1.7787446e-01  -3.1321279e-01  -3.5333445e-01  -5.0761021e-01  -5.9508462e-01   1.2566208e-01  -1.3186428e-01   5.4086131e-01   4.6196683e-01   5.9723417e-01   6.0004303e-01   1.8486615e-01   2.3934278e-01   1.5433744e-01  -8.2014027e-02   3.5560589e-01  -1.3230016e-01  -3.5645823e-01  -1.5141455e-01  -3.4401247e-01  -3.6218074e-01  -6.0013035e-01  -5.1059741e-01   1.9427126e-02  -1.4182200e-01  -2.3115281e-01  -3.5280932e-01  -1.6571988e-01  -1.2577153e-01   1.7450541e-01   4.0332170e-02  -3.2633878e-01  -4.6455581e-01  -3.5864227e-01  -5.3086701e-01  -9.7878933e-02  -3.3732374e-01  -2.6682217e-01  -1.8701877e-01
  -2.5568720e-01  -2.0078442e-01   1.2673411e-01   1.0245682e-01   1.6863349e-01   2.1590072e-01  -1.2661021e-01   2.6639654e-03   1.4731078e-01   1.7475056e-01  -1.9106647e-01  -5.8468801e-02  -7.3772862e-02   1.7534785e-01   2.8812424e-01   2.8516084e-01  -3.5198480e-01  -1.8495472e-01  -3.2848863e-01  -3.1908811e-01   1.4209800e-01   1.7047914e-01   3.0629733e-01   2.0106094e-01   2.7486185e-01   3.2002011e-01   2.8037280e-01   2.1237950e-01  -3.3669416e-01  -2.0064609e-01   1.0540441e-01  -2.6913593e-02  -4.7933614e-01  -4.0626208e-01   2.6931231e-01   3.3583624e-01   1.0000000e+00   6.4851825e-01   7.0917733e-01   5.2475825e-01   6.2215898e-01   5.1142181e-01   4.2510854e-02   1.6012353e-01   1.1648345e-01   5.0728290e-02  -3.1873262e-02   1.2029656e-01   7.8936265e-02  -7.7975816e-02   6.6575738e-02  -1.7221025e-01  -1.9731202e-01  -9.2662491e-02   2.2718153e-02   7.0051548e-02  -3.4271426e-01  -3.7759957e-01  -1.6939615e-01  -2.2952893e-01  -3.6348704e-03  -1.0888982e-01  -4.2508374e-01  -3.7729646e-01   2.9011139e-01   1.6881673e-01   5.4384883e-02  -7.8689287e-03  -2.3808758e-01  -2.4034174e-01   1.5725153e-01   1.2455174e-01  -6.5226698e-02  -6.4101458e-02   1.2361260e-01   1.6593537e-01   8.5050910e-02   2.0576208e-01  -2.4130906e-01  -2.6515720e-01  -2.8699403e-01  -3.7296657e-01   3.3316808e-01   9.3116084e-02   2.5909862e-01   1.2501320e-01   2.7704524e-01   3.6918877e-01   2.9104050e-01   8.6611838e-02  -1.5876610e-01  -3.1119387e-02   6.0865400e-02  -8.2199553e-02  -1.6397697e-01  -1.2667636e-01  -1.6437094e-01  -2.8624986e-01  -3.7147047e-01  -1.8531780e-01  -3.0391090e-01  -1.3730900e-01  -1.2308926e-01  -2.8326909e-02   3.6751238e-02   3.0494490e-02   2.5190942e-01   1.4517189e-01  -4.8710934e-02  -1.7047131e-01  -2.0796811e-01  -2.1990981e-01   1.5607601e-01  -1.0178434e-01  -1.8255531e-01   2.6999487e-02
  -3.4274297e-01  -1.1806580e-01  -7.8892677e-02   1.2916589e-01   2.1992309e-02   7.6821509e-02  -2.5113703e-01  -5.9627369e-02  -1.6554385e-01  -7.3085278e-02  -3.3927189e-01  -1.0281188e-01  -2.6174491e-01   8.3285716e-02  -1.0468509e-01   1.6031154e-01  -2.9603779e-01  -1.6292671e-01  -3.1461944e-01  -2.0089795e-01  -5.9784737e-02   7.4943534e-02   2.8198528e-01   3.1956630e-01   2.4676494e-01   2.4644734e-01   1.2537237e-01   1.0236249e-01  -3.5072332e-01  -1.5151893e-01   1.2503163e-01   6.5906203e-02  -1.6005250e-01  -6.8877853e-02   2.2630185e-01   2.5033416e-01   6.4851825e-01   1.0000000e+00   5.4889991e-01   7.4171393e-01   3.4598423e-01   4.6010051e-01   2.1137988e-01   1.4331583e-01   2.3975804e-01   1.7609652e-01   6.3247941e-02   6.2238263e-02   7.8543962e-02   5.6841854e-02   1.1200038e-02  -4.6129955e-02   4.2422002e-02   2.3584215e-03   1.4246029e-01   3.0076763e-01  -3.0080855e-01  -2.2898340e-01  -1.0288687e-01  -5.9141064e-02  -1.7903434e-01  -1.5546222e-01  -4.4902737e-01  -3.7809759e-01   1.6127515e-03   1.0501772e-01   8.2419593e-02   1.0407762e-01  -1.5108056e-01  -6.8148119e-02   1.9762048e-01   2.2318310e-01  -4.4594714e-01  -1.9144247e-01  -2.4019842e-01  -1.2203567e-01  -5.0244982e-02   1.2433294e-01  -2.4269703e-01  -1.1671855e-01  -1.1481583e-01  -1.0228183e-01   1.3754637e-01   1.1712132e-01   3.3346745e-02   2.1579189e-01   1.7986344e-01   4.4223730e-01   4.3235108e-02   1.2526732e-01   6.5779558e-02  -3.1482212e-02   3.0518512e-02  -1.2536780e-01   9.3354740e-03  -1.6532331e-02   7.5684272e-03  -2.2762455e-01  -1.0735644e-01  -2.3881318e-01  -1.9040041e-01  -1.5150845e-01  -1.0513555e-01  -4.7616207e-02  -4.9457825e-03   1.4316359e-01   1.0410555e-01  -3.8318430e-02  -8.6041168e-02  -8.0506420e-02  -1.1158921e-01  -9.2371026e-02   7.7222095e-02  -7.2423761e-02  -2.1231434e-02   1.0640017e-01
  -2.4496645e-01  -8.4427212e-02   1.8150659e-01   6.6936472e-02   1.2936605e-01   6.6780129e-02   6.5672682e-02   3.2191499e-02   7.2357088e-02   3.2245244e-02  -2.9482221e-01  -2.0795008e-01  -6.0863553e-02  -7.0663819e-02   1.4029891e-01  -1.7377223e-02  -3.2588415e-01  -1.4327126e-01  -3.0403906e-01  -2.7765345e-01   1.3807798e-01   3.7518124e-02   2.1267825e-01   8.8251497e-02   1.7777032e-01   1.6379878e-01   1.8315513e-01   1.1138992e-01  -2.8410244e-01  -1.2429367e-01   8.8394480e-02  -1.3716200e-04  -2.1809481e-01  -2.1021728e-01   2.4099031e-01   2.9411246e-01   7.0917733e-01   5.4889991e-01   1.0000000e+00   6.3085392e-01   4.1051680e-01   3.1527044e-01  -1.8606868e-02   9.1151707e-02   1.1382738e-01   3.4359658e-02  -1.7124472e-01  -3.1442151e-02  -3.5010683e-02  -1.6351304e-01   9.2003517e-03  -1.6860677e-01  -6.5407589e-03  -7.3419088e-02   3.9173373e-01   2.8945046e-01  -2.7039909e-01  -2.6573865e-01  -4.8266874e-02  -2.5231996e-01   8.4193244e-02  -1.9240919e-01  -3.8772068e-01  -2.9996448e-01   2.5439946e-01   1.3373780e-02   1.8912030e-01   6.7771811e-02  -1.3839557e-01  -1.3270718e-01  -8.6583839e-02  -1.3993596e-01  -9.0672958e-02  -1.0619709e-01   1.0856361e-01   2.0475084e-01  -8.4957556e-02  -2.3587943e-02  -2.4823043e-01  -8.8978544e-02  -2.2165003e-01  -1.6715110e-01   2.5870186e-01  -4.2007853e-02   2.3793118e-01   1.0871178e-01   3.5001079e-01   2.8512211e-01   3.7026303e-01   1.4994006e-01  -2.6131404e-01  -7.8648090e-02  -6.9641889e-02  -5.6340685e-02  -4.0905039e-02   1.0183809e-01  -1.0787595e-02  -1.3603214e-01  -2.2426869e-01  -1.0682825e-01  -2.5316474e-01   1.1703592e-03  -7.7127693e-02   2.7339765e-02   1.8086052e-01   2.3423025e-01   1.1643806e-01   8.0812815e-03  -9.2595914e-02  -2.0605915e-01  -1.8315672e-01  -2.1105348e-01  -1.6160366e-02  -3.0735983e-02  -5.7085179e-02   2.3315188e-01
  -1.7040880e-01  -1.0764922e-01  -2.5702411e-02   3.3893085e-01  -9.6157146e-03   1.8194419e-01  -1.6538565e-01   1.6643066e-01  -3.1014350e-01  -1.1243026e-01  -3.4336144e-01   3.5505734e-03  -3.0816442e-01   1.2664287e-01  -2.5410063e-01   1.8540107e-02  -1.1878203e-01  -9.7093950e-02  -2.4662942e-01  -1.9707054e-01   1.4858135e-01   2.2192780e-01   1.6259198e-01   3.4857402e-01   2.9436426e-01   3.6111309e-01   2.3411524e-01   2.5968506e-01  -4.3988912e-01  -1.4924646e-01   1.7743919e-01   2.1285400e-01  -4.3801839e-02   1.0493385e-01   3.7463177e-01   3.8956648e-01   5.2475825e-01   7.4171393e-01   6.3085392e-01   1.0000000e+00   3.7256152e-01   5.1752638e-01  -5.5457301e-03   4.2036160e-02   1.3053444e-01   5.1915791e-02  -6.7339143e-02  -5.8181866e-02  -6.8564723e-02   4.4354260e-02  -2.4262976e-03   1.2010276e-01   9.3979836e-02  -8.3526550e-02   3.3447191e-01   4.6160957e-01  -1.2727180e-01  -1.5426069e-01  -2.7354371e-02   8.6958166e-03  -1.1253372e-01  -3.9235271e-02  -3.1721157e-01  -2.0235487e-01   5.6606401e-02   2.2852791e-01   2.6563435e-01   3.2970535e-01  -1.3616737e-01  -1.2127695e-01  -1.1025314e-01  -5.8895465e-02  -4.1321615e-01  -1.4476267e-01  -2.1639321e-01   9.9108651e-04  -2.1158899e-01  -7.4987273e-03  -1.1873601e-01  -6.6644288e-02  -1.2515611e-01  -1.9297408e-01   1.2355542e-01   8.8253189e-02   9.7632167e-02   3.0514431e-01   3.0879718e-01   4.9929884e-01   1.1663098e-01   2.6621357e-01  -4.5421119e-02  -1.6460072e-01   8.6783185e-03  -1.1967661e-01   1.2591149e-02   1.0029614e-01  -4.9781437e-02  -1.7256140e-01  -1.4396934e-01  -2.8294037e-01  -9.0088449e-02  -1.0856529e-01   4.0204372e-02   3.0937009e-04   9.8919713e-02   2.0818150e-01  -3.7278185e-02  -1.6962177e-01  -1.2814995e-01  -1.9220753e-01  -3.2625820e-01  -3.1875695e-01  -1.1659382e-01  -1.2666959e-01  -8.1199684e-02   6.1933973e-02
   4.5905783e-02  -1.5216023e-01  -3.5367004e-02  -3.7326230e-02   1.4542846e-01   1.2658709e-01  -1.0605763e-01  -2.5436645e-02   1.1816800e-01   1.9234508e-03  -1.4716117e-01   1.0592403e-01  -7.5913288e-02   1.4848318e-01   1.2597938e-01   9.0317085e-02  -1.5617200e-03   3.7194678e-03  -1.1860921e-01  -2.2500999e-01   1.7444988e-01   1.9455069e-01  -1.9892807e-03  -2.0517418e-02   1.0721582e-01   1.5108135e-01   1.2423055e-01   1.3716654e-01  -9.8026880e-02  -1.1591742e-01  -3.4627403e-02  -1.1052206e-01  -3.2427539e-01  -3.0639971e-01  -1.8877288e-02   5.8193968e-02   6.2215898e-01   3.4598423e-01   4.1051680e-01   3.7256152e-01   1.0000000e+00   6.4058102e-01   7.5727083e-02   1.0741485e-01   7.4922287e-03   3.3945174e-02   1.8116192e-01   1.9238953e-01   3.8694080e-02   1.5124573e-01   2.1137587e-01   1.2221941e-01  -9.0484286e-02   5.9615141e-02  -2.4105028e-02   1.4549255e-01  -9.1571144e-03  -9.9006298e-02   1.0885701e-01   9.1693722e-02   8.9539975e-02  -1.0850751e-01  -1.7958685e-01  -7.1799227e-02  -5.2993235e-02  -5.8123797e-02  -6.9719416e-02  -1.1118373e-01  -1.1429107e-01  -1.1599135e-01  -1.3336755e-02   1.1326748e-01   7.2128861e-02   3.0878760e-02   2.2421933e-01   1.5273342e-01   1.5483840e-01   1.4376029e-01  -4.1127452e-03  -1.2602044e-01  -3.8993529e-02  -1.9946489e-01   3.8625073e-01   3.0181333e-01  -8.9568008e-02  -7.3447204e-02   2.2111020e-02   8.0962529e-02  -2.7579238e-02  -5.2614635e-02  -1.4960424e-01  -5.7012792e-02   3.9904226e-02   1.6459725e-01  -1.7532639e-01  -1.5194518e-01  -1.6723084e-01  -1.4594164e-01  -2.1564585e-01   1.9250815e-02  -2.6848119e-01   5.8222746e-02   5.5090832e-03   2.1127810e-01   1.0890994e-02  -1.0482565e-01   1.9841009e-01   1.5771582e-01   1.0697652e-01  -1.1174337e-01  -2.6980442e-01  -1.9562346e-01   7.4854317e-02   7.1157134e-02  -9.3114209e-02  -8.8458534e-02
  -1.1460161e-01  -8.3787009e-02  -7.7653822e-02   1.8566785e-01   8.2618513e-02   1.5904863e-01  -2.3023757e-01   1.1286444e-01  -3.6701850e-02  -1.6038811e-02  -1.9170515e-04   1.9623106e-01  -6.3459241e-02   3.4355959e-01   4.2417198e-02   2.3668376e-01  -9.3640274e-02  -1.3451076e-01  -1.3265709e-01  -1.4709022e-01   1.6018708e-01   2.7875512e-01   1.7733204e-01   2.3500443e-01   3.0016273e-01   3.0514499e-01   2.2923331e-01   2.2135913e-01  -1.6526128e-01  -1.8030683e-02   1.3792056e-01   7.8050981e-02  -1.2189860e-01  -3.4159936e-02   2.0734271e-01   1.8553864e-01   5.1142181e-01   4.6010051e-01   3.1527044e-01   5.1752638e-01   6.4058102e-01   1.0000000e+00   4.1247768e-02   1.6185088e-01   1.7207094e-01   2.3709692e-01   6.0932706e-02   1.5119976e-03   1.8208552e-01   3.0008831e-01   1.7809591e-01   1.4093099e-01  -2.5261712e-01  -8.9737225e-02  -5.6235753e-02   1.3494820e-01  -1.3506749e-01  -1.8183979e-01   4.8622834e-02   1.7785399e-01  -3.1157290e-02   5.5720812e-02  -2.2813166e-01  -1.4820216e-01   3.3659016e-02   2.2026526e-01   1.6318477e-01   1.7178311e-01  -2.2897986e-01  -2.0612388e-01   6.1142564e-02   1.6030760e-01   1.9846804e-03   1.0098736e-01   2.0859179e-01   1.5969560e-01   1.5194637e-01   2.6600375e-01  -1.0553947e-02  -1.5777603e-01   7.3745372e-02  -1.7835461e-01   2.9091920e-01   5.5810922e-01   1.2245524e-01   2.7953055e-01   6.7050541e-03   3.8488253e-01  -4.5450107e-02   8.9133756e-02  -1.5824957e-01  -8.3297550e-02   7.2822246e-02  -1.7054152e-01   2.2744099e-02  -5.2729165e-02  -2.0788576e-01  -1.8275241e-01  -2.6010811e-01  -2.6470872e-01  -1.8474830e-01  -2.0456624e-01  -6.2377748e-02   1.7798711e-02   2.1836061e-02  -2.4794345e-02  -5.6419631e-02  -7.2620035e-03   2.6769985e-01  -1.5280109e-03  -4.1311626e-01  -2.1650562e-01   7.4883979e-02  -2.3561095e-03   6.2158493e-02  -1.1733816e-01
  -2.5206008e-01   1.0799887e-01  -2.6503109e-01  -2.1647639e-01   3.0646427e-01   1.8111702e-01  -3.5251420e-01  -3.4738018e-01   1.0938268e-01  -1.7839613e-03  -2.2993992e-01  -3.1389417e-01  -1.8452677e-01  -2.1721098e-01   1.8948636e-02   1.4612407e-01  -1.7648657e-01   7.9657485e-04  -8.7528922e-02  -7.1569504e-03   1.5988788e-01   3.0089617e-01   2.0303128e-03   1.3866905e-02   1.4505301e-01   1.1749451e-01   1.0576800e-01   1.7234964e-01   2.0032435e-02   9.1254155e-02   1.0221494e-01   2.1624371e-02  -1.3129225e-01  -2.1594248e-01  -1.3241814e-01  -8.5228732e-02   4.2510854e-02   2.1137988e-01  -1.8606868e-02  -5.5457301e-03   7.5727083e-02   4.1247768e-02   1.0000000e+00   8.1396780e-01   7.4013769e-01   6.8531217e-01   8.1185123e-01   8.3225023e-01   6.6324252e-01   3.4273550e-01   3.7706536e-01   1.0988757e-01   2.5125655e-01   4.5895138e-01  -3.2099008e-02   1.5942363e-01  -3.2403206e-01  -2.3695283e-01  -1.7228605e-01  -1.3179936e-01  -3.0734490e-01  -4.4581979e-01  -2.8608617e-01  -3.9147861e-01  -2.4938654e-01  -2.3178677e-01  -1.4246785e-01  -1.2133051e-01  -7.2350160e-02  -4.6433754e-02   2.7389495e-01   3.2087572e-01  -1.0075248e-01   5.8831615e-02  -1.3039781e-01   9.2455191e-03   1.0264005e-01   1.3916699e-01  -3.8253980e-01  -3.4495514e-03  -9.5052516e-02   6.2151922e-02   4.9736765e-02   1.2804658e-01  -2.9312321e-01  -9.8303338e-02  -1.4020381e-01  -3.9723792e-02  -3.3181772e-01  -3.7491078e-01   1.1154408e-01  -1.2247891e-02  -1.0226062e-01  -2.1362063e-02  -4.8725200e-02   3.7449004e-02   2.5893205e-01  -7.9812821e-02   1.0453411e-01  -2.7077400e-02  -1.5333365e-01  -1.7274838e-01  -9.5450482e-02   1.5748018e-02  -2.8717536e-02  -8.1703513e-02   2.8636450e-01   2.1966064e-01   8.0835274e-02   4.9784843e-03   3.9384201e-01   4.1044445e-01   3.0158546e-01   2.2911251e-01   1.2764006e-01   1.9318029e-01
  -3.0223078e-01   2.4712845e-01  -1.3375527e-01   5.1380149e-02   5.1654492e-01   4.0663916e-01  -3.0883121e-01  -1.9382129e-01   2.0554230e-01   8.9381723e-02  -1.6823021e-01  -2.7625193e-01  -1.9129730e-01  -1.6909385e-01   1.5478328e-01   1.7227596e-01  -2.0095945e-01  -7.8374288e-02  -2.9594421e-01  -1.3719805e-01   4.8069831e-01   5.2767690e-01   1.0073840e-01   1.6895046e-01   3.0634986e-01   3.0326802e-01   4.2052334e-01   4.8120704e-01  -8.2604968e-02  -1.5148341e-02   5.5604659e-02   4.4151212e-02  -3.2740316e-01  -2.7676402e-01   4.6197954e-02   7.7727470e-02   1.6012353e-01   1.4331583e-01   9.1151707e-02   4.2036160e-02   1.0741485e-01   1.6185088e-01   8.1396780e-01   1.0000000e+00   7.2025889e-01   8.0159205e-01   6.5674234e-01   8.0045768e-01   6.7536284e-01   4.4777605e-01   4.4135582e-01   2.2060060e-01   7.3657296e-02   4.4341101e-01  -9.2860209e-02   8.6412630e-02  -3.9320874e-01  -1.9427260e-01  -2.9962173e-01  -1.3325179e-01  -3.8258757e-01  -3.5357612e-01  -3.8032452e-01  -4.1722349e-01  -7.5069362e-02   2.6226936e-03  -1.0101864e-01  -9.5191766e-03  -2.9365577e-01  -2.3594851e-01   3.6867279e-01   3.6632793e-01  -3.5445066e-02   7.4202521e-02  -5.0723393e-02   6.9523367e-02   4.0364046e-02   1.4717384e-01  -3.5797130e-01  -9.3087451e-02  -1.9423639e-01  -7.7476959e-02   7.2407261e-02   1.1699228e-01  -5.7374523e-02   8.7592401e-02   3.9910279e-03   1.3181107e-01  -2.6938753e-01  -3.0132911e-01  -1.1489660e-01  -2.2225664e-01  -1.2434035e-01  -3.0363197e-01  -9.6434362e-02   4.1297769e-02   7.1425987e-02  -1.6075592e-01  -9.1968759e-02  -2.6084240e-01  -1.9020382e-01  -2.9364281e-01  -1.7001148e-01  -1.4105637e-01  -6.6273868e-02  -9.1841775e-02   2.4738414e-01   1.5995971e-01   7.4014546e-02  -1.1269987e-01   1.2876369e-01   2.0774945e-01   1.8290109e-01   8.8333218e-02   3.9665095e-02   1.5345197e-01
  -5.2976723e-01   9.3562421e-02  -3.2722612e-02   1.0633891e-01   4.7017258e-01   3.0758229e-01  -3.7689335e-01  -2.2650123e-01   1.2300207e-01   1.7180757e-01  -3.1150014e-01  -4.5651842e-01  -2.6083977e-01  -2.2443294e-01   1.6156572e-02   1.9020741e-01  -3.8986744e-01  -2.4148234e-01  -3.1838268e-01  -1.3628645e-01   2.0369523e-01   3.0917669e-01   3.1892903e-01   3.2960529e-01   4.0017470e-01   3.6512225e-01   2.5247669e-01   2.8914742e-01  -2.2664071e-01  -4.1252972e-02   3.9094541e-01   2.8807519e-01  -1.4949663e-01  -1.6337871e-01   2.4328124e-01   2.2949443e-01   1.1648345e-01   2.3975804e-01   1.1382738e-01   1.3053444e-01   7.4922287e-03   1.7207094e-01   7.4013769e-01   7.2025889e-01   1.0000000e+00   8.3635968e-01   5.8852905e-01   6.4240107e-01   7.5944888e-01   3.4294647e-01   2.9647258e-01   6.4117212e-03   3.6077038e-02   2.7879276e-01  -5.6040344e-02   1.1279991e-01  -5.8790265e-01  -3.7578497e-01  -3.5068084e-01  -2.1638700e-01  -4.2025540e-01  -3.2224088e-01  -4.6773107e-01  -5.4417592e-01   3.8950739e-02   5.6040378e-02   1.3393973e-01   2.0919008e-01  -2.7300233e-01  -1.9127537e-01   3.0245254e-01   3.1895918e-01  -1.6157356e-01  -2.6651929e-02  -9.2394618e-02  -2.2478142e-02  -8.0695474e-02   7.7643294e-02  -3.9755225e-01  -1.0804816e-02  -2.3917350e-01  -1.0494090e-01   1.2923045e-01   5.7721923e-02   1.0768996e-01   1.6361334e-01   1.3050401e-01   2.7968148e-01  -9.3872966e-02  -1.7696351e-01   8.7204067e-02  -4.8128580e-02  -7.6494063e-02  -2.3073231e-01  -3.0370690e-02   6.3449668e-02   1.2293223e-01  -2.0596565e-01  -1.4979787e-01  -2.8858760e-01  -5.5836311e-02  -2.7824837e-01  -1.6305851e-01  -1.9422506e-01  -1.0220441e-01  -1.3365976e-01   1.7570026e-01  -1.6767009e-02   4.0009667e-02  -9.8777549e-02   1.4909539e-01   1.6246081e-01   1.3753409e-01   7.6007127e-02   1.3151445e-01   7.5177972e-02
  -4.4093640e-01   3.4427853e-01  -2.9567215e-02   1.0750744e-01   5.3430879e-01   3.4591716e-01  -3.1528626e-01  -1.6910482e-01   2.1905673e-01   1.0708736e-01  -1.8779291e-01  -2.8413051e-01  -1.9565784e-01  -1.6246201e-01   1.1098294e-01   1.6465122e-01  -1.9995754e-01  -1.0502215e-01  -3.3850262e-01  -1.4398469e-01   2.9959581e-01   3.8316288e-01   2.8272501e-01   2.6436662e-01   3.4169484e-01   3.0831475e-01   3.1935039e-01   3.5216416e-01  -7.8421320e-02   3.4564491e-02   2.4162831e-01   2.0468378e-01  -2.0587229e-01  -1.5956731e-01   9.1141336e-02   3.5993181e-02   5.0728290e-02   1.7609652e-01   3.4359658e-02   5.1915791e-02   3.3945174e-02   2.3709692e-01   6.8531217e-01   8.0159205e-01   8.3635968e-01   1.0000000e+00   6.1470420e-01   6.6054222e-01   7.6283856e-01   6.1685507e-01   4.7333971e-01   2.2361668e-01   7.9071126e-02   4.8739171e-01  -4.0101598e-02   1.4785960e-01  -4.5993871e-01  -1.3514156e-01  -3.0381962e-01  -6.0155981e-02  -3.8787783e-01  -2.3882950e-01  -4.3149020e-01  -4.2161882e-01  -6.3269433e-02   3.8664436e-02  -7.0545850e-02   5.1545368e-02  -4.1262654e-01  -3.0524958e-01   4.1338781e-01   4.5734901e-01  -9.6511572e-02  -2.7681100e-02  -5.8149246e-02  -3.1030106e-02  -1.3871296e-01  -1.8628892e-02  -2.9483888e-01   5.1685462e-03  -1.0957256e-01  -1.4201881e-02   3.9020539e-02   1.8400719e-01   1.1481159e-02   1.6276364e-01   2.7823223e-02   2.1464747e-01  -1.7591588e-01  -1.9885618e-01  -2.9487577e-02  -1.0913756e-01  -6.6901972e-02  -3.4475895e-01  -1.0713243e-02  -1.5305573e-02   1.3296609e-01  -2.0502432e-01   5.8723054e-02  -2.5716316e-01  -1.3772227e-01  -3.3614501e-01  -8.5386828e-02  -9.1085575e-02  -1.1688336e-01  -7.7563345e-02  -1.1898241e-02  -1.4676074e-01   8.1493471e-02  -8.7983039e-02   5.5272842e-02   2.9383659e-01   2.4039453e-01   1.9471219e-01   2.4157027e-01   7.7096244e-02
  -1.0267073e-01   1.9227562e-01  -2.1278128e-01  -2.3782200e-01   2.0783574e-01   6.2699243e-02  -2.6374363e-01  -3.5046695e-01   1.0596267e-01  -1.4147863e-02  -2.0074239e-01  -3.3996172e-01  -2.6108569e-01  -3.4936981e-01  -9.3845253e-02  -5.4581057e-02   2.1122810e-02   8.9477773e-02  -6.9309037e-02  -5.7687716e-02   8.1179372e-02   2.0252266e-01  -9.7742105e-02  -1.1035245e-01   4.3425488e-03   1.6292675e-02  -4.1720844e-02   7.6998147e-02   1.0279623e-01   2.4882219e-02   3.5105490e-02  -5.0297526e-02  -1.5169121e-01  -2.8394703e-01  -2.5094915e-01  -1.8302048e-01  -3.1873262e-02   6.3247941e-02  -1.7124472e-01  -6.7339143e-02   1.8116192e-01   6.0932706e-02   8.1185123e-01   6.5674234e-01   5.8852905e-01   6.1470420e-01   1.0000000e+00   8.7747561e-01   6.5147898e-01   4.1527471e-01   5.1358808e-01   2.1473992e-01   3.2336235e-01   5.7276122e-01  -1.7378843e-02   1.7229123e-01  -1.2312106e-01   2.3505714e-02  -4.5935787e-02  -1.4240925e-04  -2.4514228e-01  -3.4223209e-01  -1.4388505e-01  -2.4757191e-01  -3.1139788e-01  -2.7940315e-01  -2.2441933e-01  -2.0034546e-01  -1.3323786e-01  -1.1183335e-01   2.7445398e-01   3.1896605e-01   4.0846591e-03  -6.7474458e-04  -7.7381303e-02  -6.5370340e-02   1.3156229e-01   1.2336042e-01  -1.6473331e-01   5.3445389e-02  -1.6240790e-02   7.4144553e-02  -1.0754243e-01   3.5534435e-02  -3.5858673e-01  -1.9258669e-01  -3.1205586e-01  -1.7313086e-01  -3.9901962e-01  -3.6622526e-01   4.1099138e-02  -3.4714347e-02  -2.0960667e-01   5.4403199e-04  -3.3567019e-02  -3.5199793e-02   3.0077700e-01  -6.5529895e-03   2.2757408e-01   6.4780912e-02  -1.6086262e-01  -1.2976211e-01  -1.2187779e-01   6.6641572e-02  -1.0991081e-01  -9.0002269e-02   2.1264407e-01   1.0833974e-01   9.8584326e-02   3.4457126e-02   3.3290437e-01   4.4916304e-01   1.8765042e-01   2.7702206e-01   1.2950539e-01   1.2158560e-01
  -1.3605321e-01   1.9160729e-01  -1.4882389e-01  -1.7092202e-01   3.9889078e-01   3.0215632e-01  -2.9056907e-01  -3.7909304e-01   2.2507058e-01   2.1626932e-02  -1.6905205e-01  -3.6850404e-01  -1.6430999e-01  -2.8391958e-01   1.3428628e-01   6.2479394e-02  -5.5462912e-02   7.0841446e-02  -1.9425008e-01  -1.4400133e-01   3.3955783e-01   4.2202650e-01   1.7214544e-02   1.4961823e-03   1.5637734e-01   1.7432154e-01   2.3469844e-01   3.3352936e-01   7.4256065e-03  -3.6270132e-02   6.4358396e-02   4.1290411e-03  -3.2726979e-01  -4.0602481e-01  -1.2889726e-01  -5.6717337e-02   1.2029656e-01   6.2238263e-02  -3.1442151e-02  -5.8181866e-02   1.9238953e-01   1.5119976e-03   8.3225023e-01   8.0045768e-01   6.4240107e-01   6.6054222e-01   8.7747561e-01   1.0000000e+00   6.8655415e-01   3.6370511e-01   4.9835643e-01   1.2787130e-01   2.2143198e-01   5.5480701e-01  -5.1830319e-02   1.1635262e-01  -2.1591663e-01  -9.3207104e-02  -2.3126186e-01  -1.6184387e-01  -2.6647742e-01  -3.8946416e-01  -3.0962483e-01  -3.7435068e-01  -1.6634288e-01  -1.6407152e-01  -2.4384186e-01  -1.9677710e-01  -2.1772801e-01  -2.0601230e-01   2.5933318e-01   2.9904042e-01   1.9705341e-02   3.6844876e-02  -6.9557393e-02   5.3728217e-02   8.4350516e-02   9.8515006e-02  -2.6814873e-01  -2.1804437e-02  -1.6628779e-01  -3.4832733e-02  -1.9504204e-02  -1.2589138e-02  -2.3636145e-01  -1.5872661e-01  -1.2703400e-01  -7.1940664e-02  -2.8395160e-01  -3.5492866e-01  -5.4412150e-02  -1.2179427e-01  -1.6664439e-01  -1.1514111e-01  -1.5102641e-01  -7.1216048e-02   2.1727914e-01  -6.1411817e-02   6.6338444e-02   3.3522457e-02  -2.3801352e-01  -1.9860465e-01  -7.5995795e-02   9.7473096e-02   1.4664287e-02  -4.6487117e-02   3.5106627e-01   2.1781992e-01  -3.6871092e-02  -9.8957202e-02   3.4853122e-01   3.8144242e-01   2.3858831e-01   3.0633495e-01   1.3506421e-01   1.9855234e-01
  -3.5414698e-01   1.2301913e-01   5.3117148e-02  -9.6379894e-02   4.2752239e-01   2.7235172e-01  -8.8080398e-02  -1.9007366e-01   3.1072131e-01   1.6236738e-01  -6.7532431e-02  -3.4162373e-01  -3.6355058e-02  -1.8121913e-01   2.0965476e-01   1.3281331e-01  -2.8330826e-01  -1.9745172e-01  -2.4689274e-01  -1.9620932e-01   2.8577194e-01   3.4847797e-01   1.7835997e-01   3.0393506e-02   1.8235356e-01   1.5765574e-01   1.7178988e-01   2.1595955e-01   3.0004888e-02  -3.5965850e-02   2.6241905e-01   1.4279612e-01  -1.5862900e-01  -2.7044467e-01  -1.9616410e-02  -3.9527396e-02   7.8936265e-02   7.8543962e-02  -3.5010683e-02  -6.8564723e-02   3.8694080e-02   1.8208552e-01   6.6324252e-01   6.7536284e-01   7.5944888e-01   7.6283856e-01   6.5147898e-01   6.8655415e-01   1.0000000e+00   4.7008603e-01   6.7091365e-01   6.5910970e-02   8.6333002e-02   3.9935564e-01  -5.5664341e-02  -2.3256487e-02  -4.0906425e-01  -2.0907280e-01  -1.0337576e-01  -1.2267742e-01  -9.3379705e-02  -2.2350613e-01  -2.7518953e-01  -3.4775731e-01   2.3401881e-02  -1.2135558e-01  -5.3790549e-02  -1.1785380e-01  -2.7985723e-01  -3.0553635e-01   4.7566352e-01   3.9663613e-01   1.2709564e-01   6.3720774e-02   5.1206325e-02   7.7306019e-02   1.0321664e-01   1.1372484e-01  -3.8547129e-01  -1.9149904e-01  -1.8586107e-01  -1.2241382e-01   9.5606135e-02   1.0950488e-01  -2.8405736e-02  -5.3141939e-02  -6.3700724e-02   1.5182359e-02  -1.3643159e-01  -2.8872298e-01  -1.5967172e-01  -5.8240429e-04  -2.4531567e-01  -2.1794370e-01  -1.0079033e-01  -1.7989288e-01   8.8873739e-02  -2.3892537e-01  -1.0683004e-01  -2.0614595e-01  -1.0807012e-01  -2.4740767e-01  -2.2906346e-03   2.9033886e-02   7.5650907e-03  -3.3840947e-02   1.5299878e-01   1.0383011e-01   1.9707995e-02  -8.3007312e-02   6.7290427e-02   1.7123611e-01   9.9594494e-02   1.3218640e-01   1.4918933e-01   9.6870041e-02
  -1.5154351e-01   1.2042935e-01  -3.4572093e-01   4.3134176e-02   2.8427795e-01   2.2643797e-01  -3.0970105e-01   1.1796496e-01   3.4164872e-02  -1.7686890e-01  -7.8681569e-02   2.1692890e-01  -2.4617346e-01   2.1782740e-01  -3.4145325e-02   1.1688362e-01   4.1249839e-02  -7.6988336e-02  -2.1028493e-01  -2.1034963e-01   2.5946520e-01   4.1795706e-01  -7.1789157e-02   1.2662123e-01   2.2524376e-01   2.0808917e-01   2.2525094e-01   3.4269917e-01  -5.8374557e-02  -3.9642522e-02  -4.3014952e-03   6.6797750e-02  -3.2115322e-03   1.0726310e-01   1.3060053e-02  -2.6111028e-02  -7.7975816e-02   5.6841854e-02  -1.6351304e-01   4.4354260e-02   1.5124573e-01   3.0008831e-01   3.4273550e-01   4.4777605e-01   3.4294647e-01   6.1685507e-01   4.1527471e-01   3.6370511e-01   4.7008603e-01   1.0000000e+00   5.6673288e-01   6.6239884e-01  -8.7183275e-03   2.7829890e-01  -1.5209107e-01   3.0438531e-02  -5.6532068e-02   9.8256685e-02   2.2600687e-01   5.8284507e-01  -2.9281388e-02   2.4818536e-01  -1.1674760e-01   5.2814288e-02  -9.4535743e-02   2.1373187e-01   1.0241962e-01   1.7293082e-01  -3.2834556e-01  -3.0160026e-01   2.8040910e-01   2.8544146e-01  -4.5100162e-02   8.6192400e-03  -1.3475372e-01  -5.3164697e-02   1.9108388e-02   7.0677527e-02  -1.6579294e-01  -2.1513707e-01  -8.9454597e-02  -1.8319503e-01  -8.2617309e-02   1.5917057e-01  -1.4980621e-01   7.0933101e-03  -3.9255884e-02   6.4628671e-02  -3.7132374e-01  -1.9517452e-01   9.8908390e-02   4.2222487e-02   2.0962796e-01  -1.8878832e-01  -1.1475412e-01  -1.9698750e-01  -1.0011693e-01  -1.5078846e-01   1.0311519e-01  -8.2371844e-02  -3.6464416e-02  -2.6779058e-01   1.9809327e-01   5.6706634e-02  -1.8390867e-01  -5.9875671e-02  -5.3827498e-02   3.4872966e-02   7.3984575e-02  -1.2199936e-01  -1.7905462e-01   1.1705485e-01   2.5190922e-01   1.9890792e-01   1.8601074e-01  -1.0112705e-02
  -8.9607116e-02   8.4678158e-02   1.0665680e-01  -1.2529650e-01   2.0977608e-01   1.8356172e-01   2.3607968e-01   9.6515125e-02   2.5452301e-01   1.2012973e-01   6.6818884e-03  -9.1345919e-02  -2.6926478e-04  -7.6707336e-02   1.0399214e-01  -7.1099852e-02   2.0345506e-03  -1.7105611e-02  -2.3925667e-01  -3.7096074e-01   2.4441044e-01   2.8635716e-01  -7.8912431e-02  -1.7998258e-01  -4.3139767e-02  -5.1575078e-02   5.7442898e-02   1.2954719e-01   9.6704331e-02  -8.4998515e-02   1.8647576e-02  -7.0047787e-03  -4.7925846e-02  -1.3643171e-01  -1.6458214e-01  -1.0114674e-01   6.6575738e-02   1.1200038e-02   9.2003517e-03  -2.4262976e-03   2.1137587e-01   1.7809591e-01   3.7706536e-01   4.4135582e-01   2.9647258e-01   4.7333971e-01   5.1358808e-01   4.9835643e-01   6.7091365e-01   5.6673288e-01   1.0000000e+00   3.3608121e-01   2.6409793e-01   4.9498528e-01   1.3701733e-01   3.2967595e-02  -6.5386817e-03   1.1183521e-01   3.2084777e-01   2.2177870e-01   3.0805198e-01   5.4623652e-02  -7.7859440e-02   7.8903376e-04   3.3620990e-02  -1.2411657e-01  -2.9543396e-02  -1.7127511e-01  -3.2075200e-01  -4.3724822e-01   2.9126785e-01   2.2445037e-01   1.9445277e-01   4.3413893e-02   7.2262692e-02   9.2348462e-02   1.0477887e-01  -1.2767923e-02  -2.5959751e-01  -2.7504801e-01  -1.6058365e-01  -1.9437109e-01  -8.8583383e-02   4.9940926e-02  -1.4520139e-01  -1.6783876e-01  -2.0185679e-01  -1.8044092e-01  -1.3734057e-01  -2.3572517e-01  -3.1861286e-01   2.8986733e-02  -2.0286542e-01  -4.8710098e-02  -3.3334470e-01  -4.0016775e-01  -1.4233010e-01  -3.2821992e-01   3.3553332e-03  -1.2454517e-01  -1.1239009e-01  -8.5080138e-02   1.2641436e-01   1.4699115e-01   2.2960262e-02   1.7611887e-02   6.9342445e-02   7.1669247e-02  -2.0455699e-01  -2.9470682e-01  -3.1222689e-01  -4.1863872e-02   4.1181092e-02   1.0736600e-01   1.8106700e-02   6.0009402e-02
   5.4912621e-02   6.6503986e-02  -2.9686321e-01   1.7261719e-01   2.9652270e-02   1.3910047e-01  -1.6613607e-01   2.0406666e-01  -2.3414429e-01  -2.4348337e-01  -2.0479344e-01   2.8928639e-01  -3.5670629e-01   1.5958628e-01  -2.8030268e-01  -1.1786003e-01   2.3496354e-01   2.0453479e-02  -6.1441898e-02  -7.5187122e-02   2.1528957e-01   3.2917221e-01  -1.8571002e-01   6.2642986e-02   1.3238205e-01   1.7064855e-01   1.1226946e-01   2.6918480e-01  -1.4743589e-02   2.0880712e-02   2.0009128e-02   2.3895263e-01   2.9727933e-01   4.5410653e-01   3.0196781e-02   6.9275568e-03  -1.7221025e-01  -4.6129955e-02  -1.6860677e-01   1.2010276e-01   1.2221941e-01   1.4093099e-01   1.0988757e-01   2.2060060e-01   6.4117212e-03   2.2361668e-01   2.1473992e-01   1.2787130e-01   6.5910970e-02   6.6239884e-01   3.3608121e-01   1.0000000e+00   1.3892838e-01   1.5607777e-01  -9.7766560e-02   1.1459304e-01   1.9109343e-01   2.2701951e-01   3.8224197e-01   5.7820142e-01  -8.6908822e-02   1.7890897e-01   1.9948334e-01   3.3597635e-01  -2.4723170e-01   1.4605141e-01   2.4866478e-01   3.0572882e-01  -9.7738759e-02  -6.0291255e-02   1.0496730e-01   6.7137857e-02  -6.2936630e-02   1.0687198e-01  -1.6479792e-01  -1.0352998e-02  -2.3495740e-02   4.4707252e-02   5.2218643e-02  -1.3387665e-01   2.4551635e-02  -1.1047294e-01  -1.3934681e-01   1.3181505e-01  -2.6433583e-01   1.9758375e-02  -5.7378470e-02  -6.7905887e-02  -5.5506705e-01  -9.7957331e-02   3.7009635e-02  -8.4879928e-02   8.4177307e-02   6.9514271e-02  -1.1750263e-01  -1.1889125e-01  -8.5563692e-02  -2.2180434e-02   1.7301372e-01  -1.5217647e-02   5.3247093e-02  -6.7751794e-02   1.6121873e-01   1.0644233e-01  -7.5420823e-02  -8.7782506e-02  -2.0918481e-01  -4.5131705e-02   7.2923877e-03  -9.1165786e-02  -1.6916144e-01   9.0983726e-03   2.4367245e-02   7.3693959e-02   3.8528964e-02  -1.3331112e-01
   1.6528571e-01   2.8543703e-01  -5.1105023e-02  -1.0644128e-01  -2.6068737e-01  -1.8966416e-01   5.1054118e-02  -1.0255112e-01  -2.9633867e-01  -1.3808820e-01  -1.6864426e-01  -6.6967674e-02  -2.1599073e-01  -2.6433394e-01  -3.7569627e-01  -2.7175383e-01   2.3834773e-01   4.0741313e-01   1.0078805e-01   1.1847148e-01  -1.4001266e-01  -1.6809592e-01  -3.1027352e-01  -1.9727453e-01  -4.3681013e-01  -3.6011169e-01  -3.2009763e-01  -1.9785880e-01   2.0203138e-01   2.3464653e-01  -1.7396589e-01  -5.3331654e-02   1.3973583e-01   7.8851648e-02  -4.0413907e-01  -2.6664434e-01  -1.9731202e-01   4.2422002e-02  -6.5407589e-03   9.3979836e-02  -9.0484286e-02  -2.5261712e-01   2.5125655e-01   7.3657296e-02   3.6077038e-02   7.9071126e-02   3.2336235e-01   2.2143198e-01   8.6333002e-02  -8.7183275e-03   2.6409793e-01   1.3892838e-01   1.0000000e+00   4.4739337e-01   5.4014520e-01   4.5964571e-01   2.8767192e-01   3.9616164e-01   1.6788864e-01   1.3002652e-02  -8.3955403e-02  -3.0141796e-01   3.0030893e-01   2.7505354e-01  -5.4239660e-01  -4.6802387e-01  -2.6004176e-01  -2.3837072e-01   1.8753328e-01   1.5144191e-01  -1.0984360e-01  -1.0878544e-01   3.7046908e-03   7.1466404e-02  -7.6158252e-02  -1.8578124e-02  -1.4451055e-01  -1.9345847e-01   4.7085046e-03   2.5395885e-01   2.1560627e-01   3.9483382e-01  -2.9135728e-01  -4.6681720e-04  -4.6476633e-01  -1.2155449e-01  -2.2381693e-01  -2.4492623e-01  -1.7781658e-01   1.1298891e-02   1.2135052e-02  -2.0517870e-01  -3.2413466e-01   1.4105864e-01  -4.3466531e-02   8.0351840e-02   1.6812601e-01   3.2513875e-02   4.7942100e-01   1.0752808e-01  -8.6221233e-02   2.6209393e-02   2.1209331e-01   1.8422846e-01   2.6318746e-01   1.5788693e-01  -1.2888001e-01  -2.4161226e-01  -1.1312782e-01  -9.0619355e-03   1.3490942e-01   1.8059612e-01  -1.1409551e-01   1.7160798e-01   7.9140039e-02   2.5113446e-01
   1.8267662e-02   4.0519488e-01   1.8235260e-01  -2.3466646e-01   2.6353091e-01   7.4521055e-02   7.7299658e-02  -2.4933131e-01   2.8086119e-01   8.3275567e-02  -9.4639227e-02  -3.2441529e-01  -1.8839859e-02  -3.6977657e-01   7.5122940e-02  -1.8008129e-01   1.2113478e-01   2.6359348e-01  -7.4684038e-02  -9.4549967e-02   1.4330556e-01   1.0308255e-01  -4.0821989e-03  -2.2555017e-01  -1.6216380e-01  -1.6802918e-01  -6.8634548e-02  -9.1139302e-03   1.6862546e-01   9.5423640e-02  -6.5039693e-02  -1.0909073e-01  -1.2390891e-01  -1.9730549e-01  -3.3465662e-01  -2.9271242e-01  -9.2662491e-02   2.3584215e-03  -7.3419088e-02  -8.3526550e-02   5.9615141e-02  -8.9737225e-02   4.5895138e-01   4.4341101e-01   2.7879276e-01   4.8739171e-01   5.7276122e-01   5.5480701e-01   3.9935564e-01   2.7829890e-01   4.9498528e-01   1.5607777e-01   4.4739337e-01   1.0000000e+00   1.2680435e-01   2.4840899e-01   2.5194837e-02   2.9201965e-01  -7.9902121e-02  -4.3592052e-05  -7.2702529e-02  -2.0828998e-01  -1.1740010e-01  -9.9686151e-02  -2.6539054e-01  -3.6709275e-01  -3.9072006e-01  -3.5381667e-01  -7.0075988e-02  -1.4723503e-01   3.0892009e-01   3.7787187e-01  -7.9112645e-02  -1.1871236e-01  -7.8214751e-02  -9.7972452e-02  -1.2934155e-01  -3.1566217e-01  -8.9525005e-02   1.8284962e-01   1.2786970e-01   2.8331057e-01  -9.7095861e-02   6.1437859e-03  -2.7473771e-01  -1.5439146e-01  -1.4297747e-01  -2.4094005e-01  -1.1885703e-01  -2.6730728e-01  -1.1508696e-01  -3.6605127e-02  -2.0786239e-01  -7.9289320e-02  -1.5140355e-01  -6.5892511e-02   1.0466723e-01  -3.7319322e-02   3.7676842e-01   1.2371022e-01  -2.0462172e-01  -1.0911410e-01   4.8197416e-02   9.4574741e-02  -1.3623839e-02  -5.4075590e-02  -1.0459681e-01  -1.8920839e-01  -1.0975163e-01  -1.0269965e-01   1.2902156e-01   3.7915658e-01   1.6545605e-01   2.7183764e-01   9.8965750e-02   7.9661897e-02
   1.6120075e-01   1.6111930e-01   1.6078015e-01  -3.2376979e-02  -3.6042268e-01  -3.5016154e-01   3.2176223e-01   2.0344916e-01  -2.3232984e-01  -6.7437234e-02  -4.3144073e-02   1.4575888e-02   3.8030191e-02  -8.1341394e-02  -2.3146948e-01  -2.7288515e-01   3.4280289e-02   1.6869866e-01  -7.1121907e-02  -1.1828729e-01  -2.0958333e-01  -3.3141102e-01  -1.2856398e-01  -1.6530352e-01  -3.5631050e-01  -3.1634363e-01  -3.1621862e-01  -3.1479408e-01  -7.5238388e-03   1.3482651e-02  -1.8472138e-01  -1.3311665e-01   1.5367312e-02  -6.1881495e-02  -1.9330047e-01  -1.5090744e-01   2.2718153e-02   1.4246029e-01   3.9173373e-01   3.3447191e-01  -2.4105028e-02  -5.6235753e-02  -3.2099008e-02  -9.2860209e-02  -5.6040344e-02  -4.0101598e-02  -1.7378843e-02  -5.1830319e-02  -5.5664341e-02  -1.5209107e-01   1.3701733e-01  -9.7766560e-02   5.4014520e-01   1.2680435e-01   1.0000000e+00   6.9213877e-01   2.5034587e-01   2.5518014e-01   1.6446951e-01  -1.1459183e-01   2.6537329e-01  -8.7416994e-02   5.2145176e-02   1.9741222e-01  -1.1025968e-01  -2.5759555e-01  -2.6380773e-02  -1.2303730e-01  -6.1372999e-02  -1.1698480e-01  -2.5860548e-01  -2.6884629e-01  -1.0163655e-01  -1.0200557e-01  -3.6988406e-02   9.9957130e-02  -2.3983283e-01  -1.8948570e-01  -5.0567647e-02   9.3350675e-02   5.8867941e-02   2.0721398e-01  -2.9989809e-01  -2.1178581e-01  -5.2220554e-02   9.0916122e-02  -5.5113185e-02  -1.1097853e-01   3.9453892e-01   3.1120867e-01  -4.5168297e-02   2.0117887e-03  -2.3089434e-01   7.4783323e-02   1.1647470e-02   1.4743883e-01   2.4465905e-01   8.8423859e-02   4.6174413e-01   2.0813588e-01  -5.1659199e-02   8.3606018e-02   2.5360199e-01   7.9515114e-02   4.4540890e-01   3.8329060e-01  -1.4897176e-01  -2.7286710e-01  -1.4939828e-01  -1.4218020e-01  -6.2453559e-02   9.6022536e-02  -4.3251982e-02   1.0605617e-01   2.1572554e-01   3.5844537e-01
   2.4824699e-01   1.6445898e-01  -4.5757873e-02  -1.6210006e-02  -2.5463552e-01  -2.0959147e-01   7.6313431e-03   1.0091677e-01  -2.8336377e-01  -7.9932083e-02  -1.8529963e-01   6.1417163e-02  -1.3781430e-01  -2.0152209e-02  -3.3325753e-01  -1.4707144e-01   2.2077403e-01   2.6509820e-01   2.9962374e-02   2.9468305e-03  -1.3498818e-01  -1.4055663e-01  -1.0492557e-01  -7.5166273e-02  -2.5414845e-01  -1.8894724e-01  -2.3993877e-01  -1.5690186e-01   3.4876642e-03   1.4871488e-01  -1.9642884e-01  -9.6231537e-02   5.8561322e-03  -2.1774449e-02  -2.5780502e-01  -2.3049921e-01   7.0051548e-02   3.0076763e-01   2.8945046e-01   4.6160957e-01   1.4549255e-01   1.3494820e-01   1.5942363e-01   8.6412630e-02   1.1279991e-01   1.4785960e-01   1.7229123e-01   1.1635262e-01  -2.3256487e-02   3.0438531e-02   3.2967595e-02   1.1459304e-01   4.5964571e-01   2.4840899e-01   6.9213877e-01   1.0000000e+00   3.1450860e-01   2.5038538e-01   3.3226571e-02  -1.5710267e-02  -1.7358182e-02  -1.3685104e-01  -5.9201729e-03   1.6550366e-01  -3.3432394e-01  -2.6488519e-01  -1.5737311e-01  -1.2247122e-01  -9.4254066e-02  -1.1600243e-01  -1.0650547e-01  -1.5034430e-02  -2.1931188e-01  -5.4477261e-02  -1.4105654e-01   4.1169049e-02  -2.2768900e-01  -1.5800962e-01   9.9340908e-02   2.9134985e-01   2.2269071e-01   3.1961967e-01  -1.7818791e-01  -7.7309612e-03  -1.8908046e-01   1.1075466e-01  -9.3142452e-02   1.2393781e-01   1.1059536e-01   3.1816166e-01   1.0134892e-01   8.1973782e-02  -1.3623747e-01   4.8911499e-02   1.5552333e-01   2.4970398e-01   2.6404242e-01   1.7983258e-01   5.3196061e-01   3.4909674e-01  -3.1313271e-02  -3.2177916e-02   1.6697052e-01   6.8650320e-02   1.5188560e-01   2.3036168e-01  -9.6644359e-02  -1.9669678e-01   5.8144461e-02  -3.2012361e-02   3.7256057e-02   2.8060664e-01   3.9796394e-02   1.3900765e-01   1.6025324e-01   1.7830997e-01
   9.0306450e-01   1.1303247e-01  -9.7187648e-02  -2.0489593e-01  -5.2795518e-01  -3.3216908e-01   2.5773645e-01   1.4561237e-01  -2.9648241e-01  -2.1775732e-01   2.1474678e-01   4.3484260e-01   8.2830747e-02   1.0300196e-01  -3.1178451e-01  -2.8286596e-01   7.5182894e-01   5.4735433e-01   5.5481615e-01   2.5147515e-01  -1.9078337e-01  -2.1568965e-01  -5.9000152e-01  -4.9625089e-01  -5.5787502e-01  -4.9192050e-01  -3.8399834e-01  -2.5526267e-01   4.6025591e-01   3.1063664e-01  -4.8470288e-01  -3.5946926e-01   2.8419956e-01   2.1693091e-01  -5.1491815e-01  -4.7760898e-01  -3.4271426e-01  -3.0080855e-01  -2.7039909e-01  -1.2727180e-01  -9.1571144e-03  -1.3506749e-01  -3.2403206e-01  -3.9320874e-01  -5.8790265e-01  -4.5993871e-01  -1.2312106e-01  -2.1591663e-01  -4.0906425e-01  -5.6532068e-02  -6.5386817e-03   1.9109343e-01   2.8767192e-01   2.5194837e-02   2.5034587e-01   3.1450860e-01   1.0000000e+00   7.0762341e-01   4.8175560e-01   3.6996358e-01   3.5249418e-01   2.1774884e-01   6.4337183e-01   7.5817220e-01  -4.5220176e-01  -3.0177316e-01  -2.2723823e-01  -2.8655247e-01   2.4546678e-01   9.4165259e-02  -3.7416374e-01  -3.3127167e-01   3.1653280e-01   3.1171098e-01   2.1286684e-01   2.5998536e-01   2.7001518e-01  -5.4627193e-02   5.3242089e-01   2.8452759e-01   4.0588878e-01   3.3248902e-01  -3.3977452e-01   5.7141103e-02  -4.5208927e-01  -2.9857210e-01  -3.5435792e-01  -3.4870397e-01  -2.3307288e-01   1.7401806e-02  -8.8283426e-02   4.1812421e-02  -1.4558139e-01   2.2170000e-01   5.0432493e-02   6.4239858e-02   2.4729187e-02   3.6332097e-01   4.8734270e-01   5.6841346e-01  -1.4259197e-02   1.9985970e-01   1.7090963e-01   2.2073195e-01   9.6652041e-02   1.7585736e-01  -1.4579666e-01   3.5747520e-02  -3.0091074e-03   1.3955614e-01   5.5165296e-02   7.8368133e-02  -1.5077721e-01   6.3196724e-02  -1.9647969e-02   4.3370993e-02
   5.6700122e-01   5.9325821e-01  -8.7914294e-03  -1.7260827e-02  -3.1043623e-01  -2.8515615e-01   2.9679443e-01   1.4189076e-01  -1.9997528e-01  -1.1665619e-01   1.7630110e-01   2.8186441e-01   1.0552026e-02  -8.4082883e-02  -1.9738496e-01  -3.1242106e-01   6.6677245e-01   6.4901673e-01   2.7861701e-01   2.3116924e-01  -5.3126427e-02  -1.8460279e-01  -4.9849266e-01  -4.4062008e-01  -5.9164660e-01  -5.0408197e-01  -3.3461572e-01  -2.3334396e-01   5.1182467e-01   4.2851706e-01  -4.0639035e-01  -3.2762394e-01   1.6549380e-01   1.6921463e-01  -5.1263658e-01  -4.7403900e-01  -3.7759957e-01  -2.2898340e-01  -2.6573865e-01  -1.5426069e-01  -9.9006298e-02  -1.8183979e-01  -2.3695283e-01  -1.9427260e-01  -3.7578497e-01  -1.3514156e-01   2.3505714e-02  -9.3207104e-02  -2.0907280e-01   9.8256685e-02   1.1183521e-01   2.2701951e-01   3.9616164e-01   2.9201965e-01   2.5518014e-01   2.5038538e-01   7.0762341e-01   1.0000000e+00   2.3991780e-01   2.9145749e-01   7.2661456e-02   1.4479066e-01   5.9655681e-01   7.1934650e-01  -5.4822573e-01  -4.1123707e-01  -4.1547709e-01  -3.5880750e-01   1.0256089e-01   4.6956761e-02  -1.2913865e-01  -1.4691471e-01   2.7800831e-01   2.1853527e-01   1.6645757e-01   1.0701053e-02   1.4016397e-01  -1.5359450e-01   5.4187418e-01   4.8159072e-01   4.7267131e-01   4.8898560e-01  -2.6454263e-01   9.6681542e-02  -4.2504538e-01  -1.9362639e-01  -3.5119891e-01  -3.0459330e-01  -2.6506124e-01   1.1164325e-02  -2.0158970e-01  -2.1667872e-01  -3.8242060e-01  -7.1262387e-03   2.1562075e-02   3.0056593e-02   7.0444794e-02   2.1169836e-01   5.6990782e-01   2.7315560e-01  -1.1037750e-01   1.2806904e-01   7.2808362e-02   9.2658637e-02   6.6295898e-02   1.2736449e-01  -2.1764757e-01  -1.7744673e-01  -1.2028762e-01   1.5508567e-01   5.1076267e-02   1.0800307e-01  -2.0210458e-01   9.7638916e-02   3.4756373e-02   4.8953989e-02
   2.8800264e-01  -3.8093214e-01  -1.7898700e-01  -3.6583615e-01  -2.5254485e-01  -3.1768841e-01   3.3079527e-01   1.7919689e-01  -8.6924409e-02  -1.3340134e-01  -1.4218434e-02   1.8312522e-01   2.3274766e-02   5.4061776e-02  -2.9952563e-01  -3.4706630e-01   1.9160924e-01   5.3308132e-02   1.2816818e-01  -1.7046187e-01  -1.8803032e-01  -1.7193283e-01  -4.7546940e-01  -4.9109349e-01  -3.4055168e-01  -3.8440561e-01  -3.5797366e-01  -2.8899457e-01   1.9240573e-01  -4.3853163e-02  -2.1913636e-01  -1.6733232e-01   4.3589629e-01   3.1624220e-01  -2.3057807e-01  -2.2791165e-01  -1.6939615e-01  -1.0288687e-01  -4.8266874e-02  -2.7354371e-02   1.0885701e-01   4.8622834e-02  -1.7228605e-01  -2.9962173e-01  -3.5068084e-01  -3.0381962e-01  -4.5935787e-02  -2.3126186e-01  -1.0337576e-01   2.2600687e-01   3.2084777e-01   3.8224197e-01   1.6788864e-01  -7.9902121e-02   1.6446951e-01   3.3226571e-02   4.8175560e-01   2.3991780e-01   1.0000000e+00   6.8661351e-01   6.4786154e-01   2.7939864e-01   4.8775011e-01   5.4912389e-01  -4.9297291e-02  -1.7915193e-01   3.8190210e-01   9.3795453e-02   1.1084568e-01   5.1341995e-02  -2.1560056e-01  -2.8894633e-01   1.4474683e-01   7.4987702e-02   9.1962505e-02   2.1977456e-02   2.1002214e-01   8.8847183e-03   1.9808633e-03  -2.3131957e-01  -4.8765955e-02  -8.4135984e-02  -3.0152586e-01  -2.0969460e-02  -3.5707153e-01  -4.8568862e-01  -1.8465534e-01  -3.5338723e-01  -1.8056932e-01  -4.7147486e-02  -4.6507495e-02   3.8357215e-01  -4.6948680e-03   4.6148326e-01  -2.1594232e-01  -2.7530041e-01  -2.3158707e-01  -1.0546713e-01   7.6294710e-02   2.2323083e-01   1.6451910e-02   2.4798181e-01   1.8410439e-01   1.7368749e-01   1.4373902e-02   1.1165013e-01  -1.5026158e-01   1.8954079e-01  -5.2606535e-02  -1.4614943e-01  -2.7155596e-01  -1.6709825e-01  -8.3051166e-02  -5.6584378e-02  -9.3531271e-02   3.8600370e-02
   1.5962859e-01  -2.0614494e-01  -3.4278689e-01  -5.7678974e-02  -5.8215617e-02  -1.5584878e-02  -4.3876760e-02   3.1426532e-01  -1.0047917e-01  -1.0088724e-01  -7.8962632e-02   3.8110341e-01  -1.4925245e-01   3.0578715e-01  -3.3129849e-01  -5.7821994e-02   2.2886983e-01   2.7940367e-02  -1.6421190e-02  -1.8453155e-01  -4.6700877e-02   1.1446821e-01  -3.3241348e-01  -1.1050165e-01  -5.4773154e-02  -7.3388513e-02  -9.6937205e-02   4.1879467e-02   3.1588573e-02  -1.0749238e-02  -1.8381763e-01  -6.0124897e-02   3.1692411e-01   4.4081933e-01  -9.5777473e-02  -1.5628026e-01  -2.2952893e-01  -5.9141064e-02  -2.5231996e-01   8.6958166e-03   9.1693722e-02   1.7785399e-01  -1.3179936e-01  -1.3325179e-01  -2.1638700e-01  -6.0155981e-02  -1.4240925e-04  -1.6184387e-01  -1.2267742e-01   5.8284507e-01   2.2177870e-01   5.7820142e-01   1.3002652e-02  -4.3592052e-05  -1.1459183e-01  -1.5710267e-02   3.6996358e-01   2.9145749e-01   6.8661351e-01   1.0000000e+00   2.7054905e-01   5.7416548e-01   2.6733437e-01   4.9528944e-01  -9.3120973e-02   1.6573761e-01   3.1842731e-01   3.0116111e-01  -1.2408257e-01  -7.7088231e-02  -6.9557324e-02  -7.1282027e-02  -3.5391098e-02   5.5949236e-02  -9.7888189e-02  -1.3690348e-01   7.9385397e-02   1.1774705e-02   8.2555979e-02  -1.4898217e-01  -7.0051685e-02  -1.4458713e-01  -2.9535342e-01   4.1896296e-02  -3.0269242e-01  -2.3074680e-01  -1.0577336e-01  -1.4230889e-01  -3.6130237e-01  -9.4273230e-03   1.6939762e-01   1.8924093e-01   3.0354547e-01   1.1410092e-01  -1.7355122e-01  -2.1165927e-01  -2.8879892e-01  -1.0250199e-01   1.2135884e-01   9.7364378e-02   1.2849266e-01  -4.5540638e-02   2.2875126e-01   1.1403306e-01  -1.6169044e-01   8.8479975e-03  -1.7148462e-01   9.1841786e-02   4.3756649e-02  -1.4683724e-01  -3.2928426e-01  -1.0156341e-01   1.0421857e-01   2.2477542e-02   3.3991058e-02  -2.7405561e-02
   3.3661210e-01  -3.1990039e-01   1.8577982e-01  -4.5917929e-01  -2.0000902e-01  -3.2206987e-01   6.4313368e-01   2.1222452e-01   2.9839152e-01   4.6097955e-02   4.1392287e-01   1.9224320e-01   5.5194791e-01   1.5943722e-01   1.8843037e-01  -2.6554257e-01   2.8430107e-02  -5.5124028e-02   1.1914915e-01  -2.4094306e-01  -1.5393036e-01  -2.6267509e-01  -2.1074322e-01  -5.2245513e-01  -3.3137185e-01  -4.1207028e-01  -3.0478538e-01  -3.7008192e-01   1.9357822e-01  -1.5400776e-01  -1.7881902e-01  -2.5218992e-01   1.6930683e-01  -4.9879841e-02  -2.4122061e-01  -2.4904073e-01  -3.6348704e-03  -1.7903434e-01   8.4193244e-02  -1.1253372e-01   8.9539975e-02  -3.1157290e-02  -3.0734490e-01  -3.8258757e-01  -4.2025540e-01  -3.8787783e-01  -2.4514228e-01  -2.6647742e-01  -9.3379705e-02  -2.9281388e-02   3.0805198e-01  -8.6908822e-02  -8.3955403e-02  -7.2702529e-02   2.6537329e-01  -1.7358182e-02   3.5249418e-01   7.2661456e-02   6.4786154e-01   2.7054905e-01   1.0000000e+00   4.2163186e-01   2.1712514e-01   3.3098825e-01   3.6394689e-01  -1.1015692e-01   1.8931864e-01  -1.5152481e-01  -1.0509289e-02  -1.7512768e-01  -1.8294351e-01  -2.5012221e-01   1.7309385e-01  -8.0666762e-02   1.2517421e-01   1.5409907e-01   1.0632109e-01  -1.4335739e-01  -7.2275025e-02  -2.9877466e-01  -1.2319311e-01  -1.4132657e-01  -1.3701086e-01  -1.9428612e-01   7.1939772e-02  -2.9617445e-01  -3.5341062e-02  -2.8348426e-01   4.0310730e-01  -2.3852074e-02  -2.2284600e-01   5.1717041e-01  -1.3631651e-02   3.5802797e-01  -1.7504705e-01  -3.2381128e-01  -2.1207930e-01  -6.9972228e-02  -1.2274164e-02   3.6313106e-01   5.8848644e-02   2.8047386e-01   2.5219850e-01   2.5118896e-01   1.2025211e-01   1.7172661e-01  -8.0446412e-02   1.9842453e-01  -1.5683653e-01  -2.2626715e-01  -2.8323767e-01  -1.1050720e-01  -4.5904576e-03  -4.4593535e-03  -4.0968589e-02   3.0197634e-02
   1.1842794e-01  -1.9792128e-01   8.9309563e-02   2.0849494e-01  -1.2786344e-01  -2.5954389e-02   2.0208417e-01   6.5177302e-01   8.9660571e-02   2.2956349e-01   2.5895360e-01   5.2072303e-01   1.6733173e-01   5.6510388e-01   2.1612537e-03   1.8562843e-01   8.4095772e-02  -1.0801667e-01   1.1287973e-02  -1.9603676e-01  -1.1693621e-01  -1.6776744e-02   4.6359536e-02   9.4405437e-02  -2.1884793e-02   1.2723008e-02  -4.1457700e-02  -4.1398428e-02  -1.1328721e-01  -9.2920102e-02  -2.3172605e-02   8.7048910e-02   1.5831265e-01   3.0573567e-01   9.2418372e-02   2.8638009e-02  -1.0888982e-01  -1.5546222e-01  -1.9240919e-01  -3.9235271e-02  -1.0850751e-01   5.5720812e-02  -4.4581979e-01  -3.5357612e-01  -3.2224088e-01  -2.3882950e-01  -3.4223209e-01  -3.8946416e-01  -2.2350613e-01   2.4818536e-01   5.4623652e-02   1.7890897e-01  -3.0141796e-01  -2.0828998e-01  -8.7416994e-02  -1.3685104e-01   2.1774884e-01   1.4479066e-01   2.7939864e-01   5.7416548e-01   4.2163186e-01   1.0000000e+00   1.4337223e-01   3.4987601e-01   3.7856671e-01   4.6945368e-01   2.6040458e-01   2.5866423e-01  -2.6585367e-01  -3.3775456e-01  -1.0082168e-01  -2.0208521e-01   1.1325909e-02  -3.1670783e-02  -6.1573473e-02  -1.3664704e-02   3.4945257e-02  -1.2582829e-03   1.0374215e-01  -1.7487222e-01  -1.9542810e-01  -3.5514508e-01  -1.6638425e-01  -1.3978202e-01   2.5366717e-01   1.7224765e-01   1.9532976e-01   1.0603715e-01   2.3380401e-01   2.4666548e-01   4.7002887e-02   2.7359883e-01   3.3973450e-01   1.1059926e-03  -1.3168015e-01  -2.4916138e-01  -3.1202867e-01  -1.2079930e-01  -5.1182374e-02   3.7808119e-02   3.0054161e-01  -8.7885726e-02   2.2969071e-01   5.7658251e-02  -1.4304600e-01   3.0073821e-02  -1.9743777e-01  -2.3718646e-02  -1.6879182e-01  -2.1344077e-01  -4.0604226e-01  -2.1786730e-01   1.6022064e-01  -9.8434017e-02  -1.9616184e-02  -1.9356548e-01
   5.3495864e-01   1.7499217e-01  -7.4850315e-02  -1.2943895e-01  -3.9614338e-01  -4.1038468e-01   2.9928198e-01   1.5877113e-01  -2.4030535e-01  -9.1001925e-02   3.0131882e-01   4.0579030e-01   1.0429244e-01   5.7278122e-02  -2.2672072e-01  -2.3811595e-01   5.8549789e-01   4.6239344e-01   5.6035801e-01   4.3085996e-01  -1.6349672e-01  -3.3800075e-01  -5.7085227e-01  -5.3201923e-01  -6.2116850e-01  -5.7255494e-01  -4.3341724e-01  -3.9651183e-01   5.7345203e-01   4.7501329e-01  -2.8972933e-01  -2.1029020e-01   4.3360202e-01   3.5343430e-01  -4.2911010e-01  -4.1631620e-01  -4.2508374e-01  -4.4902737e-01  -3.8772068e-01  -3.1721157e-01  -1.7958685e-01  -2.2813166e-01  -2.8608617e-01  -3.8032452e-01  -4.6773107e-01  -4.3149020e-01  -1.4388505e-01  -3.0962483e-01  -2.7518953e-01  -1.1674760e-01  -7.7859440e-02   1.9948334e-01   3.0030893e-01  -1.1740010e-01   5.2145176e-02  -5.9201729e-03   6.4337183e-01   5.9655681e-01   4.8775011e-01   2.6733437e-01   2.1712514e-01   1.4337223e-01   1.0000000e+00   8.2131160e-01  -4.3537549e-01  -3.9392289e-01  -1.2226157e-01  -2.2560705e-01   3.9091271e-01   2.7352166e-01  -3.4406300e-01  -4.2235109e-01   4.2605030e-01   3.4980861e-01   2.7463028e-01   1.3957184e-01   2.9467358e-01   7.1245367e-02   4.6113526e-01   3.3630809e-01   4.4891986e-01   3.5506231e-01  -1.2586878e-01   1.7388752e-01  -3.4680247e-01  -2.9254469e-01  -2.7836389e-01  -3.8881355e-01  -2.6487139e-01  -2.5327065e-02  -8.0887325e-02   5.7380302e-02  -2.8050332e-01   3.3439708e-01   4.4808215e-02  -1.3716046e-03  -1.1455225e-03   1.7016782e-01   3.2762133e-01   2.8170858e-01   8.2801514e-02   2.4536516e-01   1.2464908e-01   1.2158977e-01   1.0299938e-01  -1.1760170e-02  -2.2127758e-01   1.3616893e-02  -5.6609702e-03   2.9181286e-01   1.1857600e-01   1.0612658e-02  -2.2054870e-01  -5.3010882e-03  -8.3030223e-02  -1.0902521e-01
   6.1812408e-01   1.6877592e-01  -1.5307640e-01  -8.8213134e-02  -4.1093593e-01  -3.4138225e-01   3.3572008e-01   3.3500322e-01  -2.3754498e-01  -8.4178695e-02   2.2258240e-01   5.8144925e-01   8.5573756e-02   2.4977531e-01  -2.5392525e-01  -1.9454750e-01   5.6643285e-01   5.0047261e-01   4.5990648e-01   3.3097565e-01  -1.4852326e-01  -2.5689849e-01  -6.3706317e-01  -5.1495959e-01  -6.1550350e-01  -5.5300070e-01  -4.0567950e-01  -3.0983628e-01   5.1534694e-01   4.6899454e-01  -3.9337726e-01  -2.7468173e-01   4.3006618e-01   4.0721788e-01  -4.8384349e-01  -5.0419491e-01  -3.7729646e-01  -3.7809759e-01  -2.9996448e-01  -2.0235487e-01  -7.1799227e-02  -1.4820216e-01  -3.9147861e-01  -4.1722349e-01  -5.4417592e-01  -4.2161882e-01  -2.4757191e-01  -3.7435068e-01  -3.4775731e-01   5.2814288e-02   7.8903376e-04   3.3597635e-01   2.7505354e-01  -9.9686151e-02   1.9741222e-01   1.6550366e-01   7.5817220e-01   7.1934650e-01   5.4912389e-01   4.9528944e-01   3.3098825e-01   3.4987601e-01   8.2131160e-01   1.0000000e+00  -4.3637499e-01  -3.0866692e-01  -1.0322265e-01  -1.8006197e-01   2.8860921e-01   1.9751147e-01  -3.5690945e-01  -4.0157989e-01   3.7023733e-01   3.7823165e-01   2.1834604e-01   1.8361014e-01   2.4104991e-01  -1.4054263e-02   4.4070204e-01   2.5561539e-01   3.8963316e-01   3.1173645e-01  -2.0857396e-01   1.4733211e-01  -4.0129967e-01  -2.7971707e-01  -3.1261286e-01  -3.7298258e-01  -2.5805781e-01   3.5808979e-02  -1.0273553e-01   1.5094843e-02  -1.8541671e-01   2.8535710e-01   1.4100296e-02   3.4883887e-02  -4.6982488e-02   2.3904865e-01   4.3707501e-01   3.9097933e-01   1.5128622e-01   2.0410192e-01   2.8253214e-01   2.0698888e-01   1.1332050e-01   1.0974432e-01  -2.0806164e-01   4.7158722e-02   6.7855577e-04   1.8256934e-01  -2.5879663e-02  -3.1753170e-02  -1.7440236e-01   2.1224255e-02  -4.9704283e-03   1.6010910e-02
  -3.8200536e-01  -4.5285282e-01   3.2275300e-01   1.6045404e-01   3.1842438e-01   2.1063813e-01   1.6778316e-01   2.2051141e-01   4.0945292e-01   3.3373665e-01   1.5250169e-01  -1.9522631e-01   2.3611459e-01   1.3931977e-01   3.3307654e-01   8.6155943e-02  -4.5972244e-01  -5.3099994e-01  -4.0513457e-01  -4.7133923e-01   6.3735984e-02   4.4995485e-02   4.6042641e-01   3.1649135e-01   4.8231848e-01   3.8834849e-01   3.4601432e-01   1.8088604e-01  -4.9290057e-01  -5.3037875e-01   3.2395830e-01   2.2402986e-01  -1.8492546e-01  -1.4641448e-01   6.2053147e-01   5.7150433e-01   2.9011139e-01   1.6127515e-03   2.5439946e-01   5.6606401e-02  -5.2993235e-02   3.3659016e-02  -2.4938654e-01  -7.5069362e-02   3.8950739e-02  -6.3269433e-02  -3.1139788e-01  -1.6634288e-01   2.3401881e-02  -9.4535743e-02   3.3620990e-02  -2.4723170e-01  -5.4239660e-01  -2.6539054e-01  -1.1025968e-01  -3.3432394e-01  -4.5220176e-01  -5.4822573e-01  -4.9297291e-02  -9.3120973e-02   3.6394689e-01   3.7856671e-01  -4.3537549e-01  -4.3637499e-01   1.0000000e+00   6.3832893e-01   5.5571098e-01   4.6518772e-01  -3.6703609e-01  -3.5599062e-01   5.1355251e-02  -8.0649837e-02  -9.9554827e-02  -2.9129660e-01  -4.9842397e-02  -4.6424311e-02  -1.3600057e-01  -2.6724795e-02  -3.4286033e-01  -4.8052747e-01  -6.0303595e-01  -6.0541320e-01   4.2406809e-02  -3.8799527e-01   7.5818408e-01   2.7680651e-01   5.0158459e-01   3.3310156e-01   6.2585063e-01   2.0750393e-01  -2.5364205e-02   3.3484687e-01   3.5428952e-01  -1.0635971e-01  -2.7437032e-01  -2.7923255e-01  -2.9685291e-01  -2.9294034e-01  -5.7584159e-01  -2.4130351e-01   1.9574052e-01  -4.8079440e-02  -5.5372510e-02  -1.9940819e-01  -1.1896274e-01  -4.2289998e-02   5.3715102e-02   9.5479597e-02  -2.9011903e-01  -4.4006940e-01  -3.9733143e-01  -3.7197500e-01   5.4177780e-02  -2.3164015e-01  -1.6843073e-01  -1.4834439e-01
  -3.1559773e-01  -3.5841429e-01  -5.0020650e-02   5.5409946e-01   1.8927709e-01   4.0753281e-01  -3.8961650e-01   2.6962323e-01  -1.1749179e-01  -1.0077269e-02  -4.1386728e-03   1.7582521e-01  -1.9437747e-01   4.5613545e-01  -2.0075831e-02   3.0981134e-01  -2.0280026e-01  -3.7775259e-01  -2.9378608e-01  -2.6787384e-01   1.6310578e-01   3.3957834e-01   4.2107549e-01   7.5538741e-01   6.9011352e-01   6.9997592e-01   5.9412922e-01   5.6282048e-01  -6.3502605e-01  -4.3156088e-01   2.9626594e-01   3.9881523e-01  -1.3860830e-01   1.3067624e-01   7.9751323e-01   7.4013277e-01   1.6881673e-01   1.0501772e-01   1.3373780e-02   2.2852791e-01  -5.8123797e-02   2.2026526e-01  -2.3178677e-01   2.6226936e-03   5.6040378e-02   3.8664436e-02  -2.7940315e-01  -1.6407152e-01  -1.2135558e-01   2.1373187e-01  -1.2411657e-01   1.4605141e-01  -4.6802387e-01  -3.6709275e-01  -2.5759555e-01  -2.6488519e-01  -3.0177316e-01  -4.1123707e-01  -1.7915193e-01   1.6573761e-01  -1.1015692e-01   4.6945368e-01  -3.9392289e-01  -3.0866692e-01   6.3832893e-01   1.0000000e+00   5.6279348e-01   7.4775651e-01  -3.5252966e-01  -2.9819046e-01  -4.0278684e-02  -5.8500277e-02  -2.4055451e-01  -1.2403822e-01  -2.0371228e-01  -6.3962607e-02  -1.0199817e-01   1.5048046e-01  -1.7951868e-01  -4.1065906e-01  -4.5431062e-01  -6.1439254e-01  -3.0233967e-02  -9.3980938e-02   6.0174600e-01   5.6815814e-01   5.0276243e-01   5.9515736e-01   1.7910539e-01   2.8884743e-01   2.4699271e-01   4.0251407e-02   6.0885376e-01  -2.9554955e-01  -2.1371794e-01  -1.1663212e-01  -3.3642245e-01  -1.9247923e-01  -4.5533607e-01  -3.4740473e-01   2.1933422e-01  -3.0447408e-01  -1.7526050e-02  -2.2934111e-01  -1.8960481e-01  -5.6130044e-02   3.8458840e-02   2.2696748e-02  -1.7901066e-01  -3.8363573e-01  -3.7501061e-01  -3.8823489e-01   9.0033140e-02  -1.9214695e-01  -3.4581072e-02  -1.8887778e-01
  -2.9855236e-01  -5.5436634e-01  -1.0807510e-01   1.9973584e-01   9.3391411e-02   1.0477481e-01  -1.0294298e-01   1.8666590e-01  -1.5053218e-01   6.7123773e-03  -2.0663137e-01  -1.3644895e-01  -2.1184535e-01   9.6845638e-02  -3.1114430e-01  -1.8081158e-01  -3.4288880e-01  -4.2103022e-01  -2.3427006e-01  -2.7782181e-01  -1.9945254e-02   8.0411229e-02   1.2281770e-01   3.1457272e-01   4.2287070e-01   3.3808822e-01   1.7788157e-01   1.6568521e-01  -5.0857354e-01  -4.2007370e-01   3.6568671e-01   3.8449786e-01   3.7082882e-01   4.2357919e-01   6.7731027e-01   5.7634681e-01   5.4384883e-02   8.2419593e-02   1.8912030e-01   2.6563435e-01  -6.9719416e-02   1.6318477e-01  -1.4246785e-01  -1.0101864e-01   1.3393973e-01  -7.0545850e-02  -2.2441933e-01  -2.4384186e-01  -5.3790549e-02   1.0241962e-01  -2.9543396e-02   2.4866478e-01  -2.6004176e-01  -3.9072006e-01  -2.6380773e-02  -1.5737311e-01  -2.2723823e-01  -4.1547709e-01   3.8190210e-01   3.1842731e-01   1.8931864e-01   2.6040458e-01  -1.2226157e-01  -1.0322265e-01   5.5571098e-01   5.6279348e-01   1.0000000e+00   8.7833272e-01  -9.0776634e-02  -1.2024724e-02  -1.5003552e-01  -2.3949072e-01  -2.2798422e-01  -1.3886379e-01  -1.8605523e-01  -8.9373219e-02  -3.6849670e-02   1.2731918e-01  -3.6858724e-01  -4.7436351e-01  -5.0950966e-01  -5.1485416e-01  -1.1355187e-01  -1.8640715e-01   4.0966016e-01   1.9244545e-01   3.6458725e-01   2.8105830e-01   9.0503502e-02   1.1021929e-01   1.3045293e-01   2.5404085e-01   2.8149618e-01   1.6100788e-01  -2.4309233e-01  -1.2339653e-01  -2.6866529e-01  -1.8448879e-01  -4.4558948e-01  -2.2657921e-01   2.4286495e-01   9.7474859e-02  -2.7880796e-02  -2.0721840e-01  -4.4960308e-02   7.5548476e-02  -1.4880199e-02   1.4159037e-01  -1.6766262e-01  -3.5845732e-01  -3.6758080e-01  -4.4350667e-01  -1.2854769e-01  -2.8652932e-01  -1.1956821e-01   8.0199697e-03
  -3.6509804e-01  -4.0277740e-01  -1.8372650e-01   4.7639638e-01   1.6400492e-01   2.9114083e-01  -3.4990983e-01   2.1105023e-01  -2.8392301e-01  -3.3555905e-02  -2.4711268e-01  -5.1986243e-02  -3.5149137e-01   1.9409207e-01  -3.6684484e-01  -2.4514041e-02  -2.4546800e-01  -3.4796799e-01  -2.7071207e-01  -2.1002149e-01   9.1169124e-02   2.5080562e-01   2.1992000e-01   6.1701975e-01   6.0609529e-01   5.8628324e-01   3.8252660e-01   4.0280855e-01  -6.1691525e-01  -3.6788680e-01   4.1160487e-01   5.1623991e-01   2.4722273e-01   4.6419057e-01   8.0147111e-01   7.1528811e-01  -7.8689287e-03   1.0407762e-01   6.7771811e-02   3.2970535e-01  -1.1118373e-01   1.7178311e-01  -1.2133051e-01  -9.5191766e-03   2.0919008e-01   5.1545368e-02  -2.0034546e-01  -1.9677710e-01  -1.1785380e-01   1.7293082e-01  -1.7127511e-01   3.0572882e-01  -2.3837072e-01  -3.5381667e-01  -1.2303730e-01  -1.2247122e-01  -2.8655247e-01  -3.5880750e-01   9.3795453e-02   3.0116111e-01  -1.5152481e-01   2.5866423e-01  -2.2560705e-01  -1.8006197e-01   4.6518772e-01   7.4775651e-01   8.7833272e-01   1.0000000e+00  -1.3491537e-01  -8.3931111e-03  -1.0932060e-01  -1.3636948e-01  -3.1949686e-01  -1.0554238e-01  -2.6014185e-01  -1.4867247e-01  -1.5252353e-01   1.2378576e-01  -2.4828428e-01  -3.2724111e-01  -4.6598632e-01  -4.8911241e-01  -1.1060862e-01  -1.2281847e-01   4.0368350e-01   3.9818474e-01   4.4085463e-01   4.6981881e-01  -2.4189004e-02   1.9776724e-01   3.0712614e-01   7.1428727e-02   4.2397428e-01  -1.6577213e-02  -2.0406569e-01  -1.0268519e-02  -2.6373749e-01  -1.6578633e-01  -3.9897902e-01  -3.4771819e-01   2.4779693e-01  -5.0346632e-02  -7.0418101e-02  -2.8117317e-01  -1.3578057e-01  -1.9579171e-02  -4.1697036e-02   1.5928787e-02  -1.5216891e-01  -3.5868552e-01  -3.4684336e-01  -4.3102011e-01  -9.5811514e-02  -2.8447487e-01  -8.4390272e-02  -8.7092182e-02
   3.3153992e-01  -5.8429567e-02  -6.8733660e-02  -1.2631712e-01  -2.2976519e-01  -1.3678569e-01   6.4544257e-02  -1.7296001e-01  -2.1122614e-01  -7.8679799e-02  -1.9499355e-02   3.9027374e-02   2.8853235e-02  -1.1328932e-01  -1.3001706e-01  -1.0391966e-01   6.1878068e-02   2.3306273e-01   6.6115131e-01   6.8806036e-01  -1.5959080e-01  -2.1859048e-01  -4.4422517e-01  -3.2598909e-01  -2.8604136e-01  -2.6505633e-01  -2.8449135e-01  -2.7014133e-01   1.7441039e-01   2.5638806e-01  -1.0956073e-01  -1.3184444e-01   4.3373700e-01   2.9455634e-01  -2.1113964e-01  -1.9852821e-01  -2.3808758e-01  -1.5108056e-01  -1.3839557e-01  -1.3616737e-01  -1.1429107e-01  -2.2897986e-01  -7.2350160e-02  -2.9365577e-01  -2.7300233e-01  -4.1262654e-01  -1.3323786e-01  -2.1772801e-01  -2.7985723e-01  -3.2834556e-01  -3.2075200e-01  -9.7738759e-02   1.8753328e-01  -7.0075988e-02  -6.1372999e-02  -9.4254066e-02   2.4546678e-01   1.0256089e-01   1.1084568e-01  -1.2408257e-01  -1.0509289e-02  -2.6585367e-01   3.9091271e-01   2.8860921e-01  -3.6703609e-01  -3.5252966e-01  -9.0776634e-02  -1.3491537e-01   1.0000000e+00   8.6416587e-01  -1.9044844e-01  -1.2666660e-01   2.6854343e-01   4.2445594e-01   1.8523424e-01   1.9682209e-01   3.5947820e-01   2.0300513e-01   1.4013692e-01   1.9076912e-01   2.9925214e-01   3.2725150e-01   7.6600934e-02   1.3806175e-01  -3.2827992e-01  -2.7479602e-01  -2.6263581e-01  -2.9742167e-01  -2.4296423e-01  -1.6503148e-01   7.8214570e-02  -6.4244232e-02  -1.7973905e-01   4.5818165e-01   3.6692530e-01   4.9725249e-01   2.8834353e-01   5.7281843e-01   1.2638795e-01   2.8361365e-01   6.2489638e-02   4.3127019e-01  -8.7053900e-02   4.7091106e-02   8.8708010e-02  -5.9119670e-02   1.1484518e-01   1.8462709e-01   2.5502252e-01   5.6156430e-01   3.8664172e-01   3.2477344e-02  -2.8034789e-01  -9.1690657e-02  -2.0218511e-01   1.2348024e-01
   1.7691697e-01  -1.6140876e-02  -1.2892178e-01  -2.5645686e-02  -1.3075266e-01  -8.7568052e-02  -1.0858448e-02  -2.2669433e-01  -1.7910898e-01  -8.3254871e-02  -5.9499847e-02  -3.7083648e-02  -1.9827044e-02  -1.6335295e-01  -1.5293331e-01  -6.6429534e-02  -2.4456489e-02   1.2652665e-01   5.1702418e-01   7.1362185e-01  -1.7435038e-01  -1.9731698e-01  -3.5854806e-01  -1.8379834e-01  -1.5667590e-01  -1.8677566e-01  -2.3229238e-01  -2.2095727e-01   1.5759828e-01   2.2625631e-01  -7.1550888e-02  -8.4385988e-02   4.0643441e-01   3.2231178e-01  -1.5361308e-01  -2.0305868e-01  -2.4034174e-01  -6.8148119e-02  -1.3270718e-01  -1.2127695e-01  -1.1599135e-01  -2.0612388e-01  -4.6433754e-02  -2.3594851e-01  -1.9127537e-01  -3.0524958e-01  -1.1183335e-01  -2.0601230e-01  -3.0553635e-01  -3.0160026e-01  -4.3724822e-01  -6.0291255e-02   1.5144191e-01  -1.4723503e-01  -1.1698480e-01  -1.1600243e-01   9.4165259e-02   4.6956761e-02   5.1341995e-02  -7.7088231e-02  -1.7512768e-01  -3.3775456e-01   2.7352166e-01   1.9751147e-01  -3.5599062e-01  -2.9819046e-01  -1.2024724e-02  -8.3931111e-03   8.6416587e-01   1.0000000e+00  -1.1616833e-01  -2.0396341e-02   1.3654926e-01   3.2067495e-01   8.3523304e-02   8.2513166e-02   1.8362393e-01   1.6345593e-01   9.9614810e-02   1.6041993e-01   2.1836428e-01   3.1737513e-01   1.2979841e-02   1.1557232e-01  -3.0036378e-01  -2.3750327e-01  -2.7886823e-01  -2.7719223e-01  -2.9537578e-01  -1.4359659e-01   1.3455332e-01  -1.3071189e-01  -1.0152104e-01   3.8323660e-01   4.4228112e-01   5.3126665e-01   3.5882386e-01   5.6237213e-01   9.4339586e-02   1.6066098e-01   8.2586918e-02   3.8706214e-01  -1.3583288e-01   8.4793514e-03   1.5682564e-02  -7.0104409e-02   1.1820882e-02   6.1668480e-02   3.4027972e-01   5.8499662e-01   3.7608190e-01   7.8638224e-02  -2.3313879e-01  -9.7161415e-02  -1.5272119e-01   1.2587496e-01
  -3.1408077e-01   1.6187579e-01   1.0270447e-01   4.7250549e-03   2.3327245e-01   2.4441193e-01   1.1158078e-03  -8.0433986e-02   2.8412571e-01   2.2448676e-01  -6.3493159e-02  -2.4537969e-01   6.8160984e-03  -1.2346640e-01   2.6893667e-01   1.2761676e-01  -2.7772456e-01  -2.3704424e-01  -2.1803132e-01  -1.0780675e-01   1.7782494e-01   2.8146268e-01   3.0720698e-01   9.5685126e-02   2.1419738e-01   2.4117008e-01   7.5738481e-02   1.0300525e-01   7.8923705e-03  -1.2096770e-01   2.2697714e-01   1.0393018e-01  -1.8246825e-01  -1.1523195e-01  -9.1379575e-03  -4.5768654e-02   1.5725153e-01   1.9762048e-01  -8.6583839e-02  -1.1025314e-01  -1.3336755e-02   6.1142564e-02   2.7389495e-01   3.6867279e-01   3.0245254e-01   4.1338781e-01   2.7445398e-01   2.5933318e-01   4.7566352e-01   2.8040910e-01   2.9126785e-01   1.0496730e-01  -1.0984360e-01   3.0892009e-01  -2.5860548e-01  -1.0650547e-01  -3.7416374e-01  -1.2913865e-01  -2.1560056e-01  -6.9557324e-02  -1.8294351e-01  -1.0082168e-01  -3.4406300e-01  -3.5690945e-01   5.1355251e-02  -4.0278684e-02  -1.5003552e-01  -1.0932060e-01  -1.9044844e-01  -1.1616833e-01   1.0000000e+00   8.5026325e-01  -6.2997948e-02  -1.0989757e-01  -1.4868221e-01  -2.2321297e-01  -7.3678514e-02   4.5063739e-02  -1.6939461e-01  -1.8351348e-01  -1.2873155e-01  -6.6903233e-02   8.1427742e-02  -7.9170060e-02   2.5316852e-02  -2.5308575e-02  -7.6120597e-02   2.0113058e-02  -7.8404746e-02  -1.3923199e-01   2.0414753e-03   7.1859379e-02  -9.1565967e-02  -2.3286011e-01   1.1300465e-01  -5.1833195e-02   1.1424620e-01  -1.2491969e-01  -3.5100280e-02  -2.0006050e-01  -8.3142513e-02  -6.8267377e-02  -1.8750886e-01  -1.7884171e-01  -2.2490629e-01  -2.4489612e-01   5.4383611e-02   8.2067513e-03   2.0216613e-01   6.1849898e-02  -3.1983204e-02   1.8197688e-01   4.2088552e-02  -1.3075559e-01  -1.4274010e-01  -1.1103731e-01
  -2.3221284e-01   1.5619335e-01   9.4851876e-02  -7.8125117e-03   2.0849281e-01   2.9449369e-01  -1.0930464e-01  -1.7561934e-01   1.8844150e-01   8.0779489e-02  -7.3461694e-02  -2.2556701e-01   3.1021310e-02  -1.3943176e-01   1.9232173e-01   1.2801799e-01  -2.3014012e-01  -1.8219235e-01  -1.2458537e-01  -1.9212865e-02   2.2999203e-01   3.3400193e-01   3.4579091e-01   1.6412074e-01   2.4845802e-01   2.7312109e-01   6.1119772e-02   1.1829004e-01   3.8832233e-03  -1.1123951e-01   2.5567727e-01   1.2419258e-01  -1.5485572e-01  -1.2442571e-01  -1.4964557e-02  -1.1335340e-01   1.2455174e-01   2.2318310e-01  -1.3993596e-01  -5.8895465e-02   1.1326748e-01   1.6030760e-01   3.2087572e-01   3.6632793e-01   3.1895918e-01   4.5734901e-01   3.1896605e-01   2.9904042e-01   3.9663613e-01   2.8544146e-01   2.2445037e-01   6.7137857e-02  -1.0878544e-01   3.7787187e-01  -2.6884629e-01  -1.5034430e-02  -3.3127167e-01  -1.4691471e-01  -2.8894633e-01  -7.1282027e-02  -2.5012221e-01  -2.0208521e-01  -4.2235109e-01  -4.0157989e-01  -8.0649837e-02  -5.8500277e-02  -2.3949072e-01  -1.3636948e-01  -1.2666660e-01  -2.0396341e-02   8.5026325e-01   1.0000000e+00  -1.3549072e-01  -1.0518358e-01  -1.2044706e-01  -1.6658890e-01  -1.3132272e-01  -2.0362368e-02  -5.5759232e-02  -8.1146641e-02   6.9841906e-03   2.5545717e-02   1.6834616e-01   6.2680623e-02  -2.5610959e-02  -1.1796162e-02  -1.5093960e-01   3.5660500e-02  -1.3824443e-01  -2.1228819e-01   7.8858551e-02   2.4402925e-04  -3.3259286e-02  -2.1314852e-01   1.7852491e-01   1.8521205e-02   1.4054275e-01  -6.6265953e-02   4.8765886e-02  -1.4111783e-01  -1.1518581e-01  -7.8068856e-02  -1.3273171e-01  -2.0825820e-01  -2.4906224e-01  -2.6997420e-01   3.0882475e-02  -8.2648790e-02   2.8561570e-01   8.7539196e-02  -2.6565310e-03   2.5702205e-01   1.0689936e-01  -3.0089223e-02  -6.3562217e-02  -1.5045102e-01
   3.8631937e-01   1.5560734e-01   1.1782645e-01  -5.5975428e-02   8.8229638e-03   4.7644069e-02   2.2762661e-01   8.4294782e-02   1.9819926e-01   2.3130890e-01   2.9303697e-01   1.5308156e-01   1.8503931e-01   3.2666601e-02   2.6844698e-01   6.4370896e-02   2.6731347e-01   2.8827515e-01   4.1032197e-01   2.9865403e-01   8.5613401e-02  -1.6892547e-02  -3.1013963e-01  -3.5189053e-01  -2.2866690e-01  -1.7213550e-01  -4.3670721e-02  -3.7470973e-02   4.7026303e-01   3.9745905e-01  -1.0190516e-01  -2.0283899e-01   4.3096385e-02  -1.7643417e-02  -2.6099517e-01  -2.2693303e-01  -6.5226698e-02  -4.4594714e-01  -9.0672958e-02  -4.1321615e-01   7.2128861e-02   1.9846804e-03  -1.0075248e-01  -3.5445066e-02  -1.6157356e-01  -9.6511572e-02   4.0846591e-03   1.9705341e-02   1.2709564e-01  -4.5100162e-02   1.9445277e-01  -6.2936630e-02   3.7046908e-03  -7.9112645e-02  -1.0163655e-01  -2.1931188e-01   3.1653280e-01   2.7800831e-01   1.4474683e-01  -3.5391098e-02   1.7309385e-01   1.1325909e-02   4.2605030e-01   3.7023733e-01  -9.9554827e-02  -2.4055451e-01  -2.2798422e-01  -3.1949686e-01   2.6854343e-01   1.3654926e-01  -6.2997948e-02  -1.3549072e-01   1.0000000e+00   7.3441805e-01   8.3530431e-01   6.4258404e-01   5.8811940e-01   2.6443761e-01   3.2193316e-01   1.7937092e-01   1.8731941e-01   9.7698951e-02   1.3733499e-01   2.1944761e-01  -1.6236064e-01  -2.6750774e-01  -2.5798918e-01  -2.2701136e-01  -1.4722908e-01  -1.3391659e-01  -3.5339145e-01  -8.3306691e-02  -2.6034094e-01   5.8294011e-02   5.0119499e-02   9.0141900e-02   5.5286535e-02   2.3431257e-01   3.8769824e-02   2.1373174e-01  -3.3995979e-02   5.2722240e-02  -3.6332785e-02   9.9491508e-02   6.5469647e-02  -4.0235088e-02   1.5193724e-01   3.0477264e-01   1.0674752e-01   2.3259202e-01   9.2980647e-02  -4.4225505e-02  -1.3442837e-01   3.3842850e-02  -1.4300614e-01   3.5229359e-03
   3.4605886e-01   9.6398683e-02  -5.0903106e-02   1.3558405e-01  -5.7519509e-02   1.4099477e-01  -3.0565298e-02   1.2761120e-01  -8.9702978e-02   9.2080515e-02   3.5100452e-02   2.8997683e-01  -4.3172897e-02   1.9506698e-01   3.9246664e-03   2.4191654e-01   2.5615219e-01   3.9228279e-01   4.5689633e-01   4.4527462e-01   6.9708757e-02   1.0929701e-01  -3.7986049e-01  -1.6278112e-01  -1.5058368e-01  -3.7974478e-02  -3.0016529e-03   1.0051791e-01   2.7779230e-01   4.8514378e-01  -1.0041135e-01  -6.5003923e-02   1.7919129e-01   2.3318745e-01  -1.5101381e-01  -1.4569027e-01  -6.4101458e-02  -1.9144247e-01  -1.0619709e-01  -1.4476267e-01   3.0878760e-02   1.0098736e-01   5.8831615e-02   7.4202521e-02  -2.6651929e-02  -2.7681100e-02  -6.7474458e-04   3.6844876e-02   6.3720774e-02   8.6192400e-03   4.3413893e-02   1.0687198e-01   7.1466404e-02  -1.1871236e-01  -1.0200557e-01  -5.4477261e-02   3.1171098e-01   2.1853527e-01   7.4987702e-02   5.5949236e-02  -8.0666762e-02  -3.1670783e-02   3.4980861e-01   3.7823165e-01  -2.9129660e-01  -1.2403822e-01  -1.3886379e-01  -1.0554238e-01   4.2445594e-01   3.2067495e-01  -1.0989757e-01  -1.0518358e-01   7.3441805e-01   1.0000000e+00   6.2165620e-01   6.7608586e-01   5.8481872e-01   4.5380445e-01   2.2517720e-01   1.9955378e-01   1.5854523e-01   1.1919235e-01   1.0957903e-01   4.1240611e-01  -3.4564551e-01  -1.6967343e-01  -2.5847789e-01  -8.3453310e-02  -3.5875433e-01  -1.6405722e-01  -1.2814266e-01  -1.6866319e-01  -1.8546669e-01   1.1443923e-01   1.8846770e-01   2.7685249e-01   1.3289147e-01   3.1104608e-01   1.0455579e-01   1.4176513e-01   1.9026603e-03   3.9333605e-04  -1.4294441e-01   5.0775313e-02   1.2343628e-01  -4.0849068e-03   2.0578466e-01   2.8898343e-01   1.9161951e-01   3.3846880e-01   1.9867314e-01  -6.2988094e-02  -1.4772786e-01  -1.0178522e-01  -1.8366696e-01   8.5650933e-02
   3.2132421e-01   1.1348963e-01   2.4527524e-01   1.1572669e-03   4.7240605e-02   6.7436290e-02   1.8129479e-01   8.3297213e-02   1.6025359e-01   1.9632062e-01   2.3009008e-01   1.2649814e-01   1.9193589e-01   6.5583614e-02   3.0925824e-01   1.4445856e-01   1.6086304e-01   1.8758461e-01   2.9176231e-01   1.4744678e-01   1.1554498e-01  -1.1175530e-02  -1.1587613e-01  -2.1922710e-01  -1.0068027e-01  -3.8339004e-02   7.5255155e-03  -2.0881629e-02   3.5878166e-01   3.4687694e-01  -4.1018611e-02  -1.5210158e-01  -7.0345014e-02  -8.5464886e-02  -1.4087815e-01  -8.9456908e-02   1.2361260e-01  -2.4019842e-01   1.0856361e-01  -2.1639321e-01   2.2421933e-01   2.0859179e-01  -1.3039781e-01  -5.0723393e-02  -9.2394618e-02  -5.8149246e-02  -7.7381303e-02  -6.9557393e-02   5.1206325e-02  -1.3475372e-01   7.2262692e-02  -1.6479792e-01  -7.6158252e-02  -7.8214751e-02  -3.6988406e-02  -1.4105654e-01   2.1286684e-01   1.6645757e-01   9.1962505e-02  -9.7888189e-02   1.2517421e-01  -6.1573473e-02   2.7463028e-01   2.1834604e-01  -4.9842397e-02  -2.0371228e-01  -1.8605523e-01  -2.6014185e-01   1.8523424e-01   8.3523304e-02  -1.4868221e-01  -1.2044706e-01   8.3530431e-01   6.2165620e-01   1.0000000e+00   6.6156549e-01   5.3354933e-01   2.5870310e-01   3.8066051e-01   1.9462851e-01   2.3026612e-01   9.7916793e-02   2.6976104e-01   2.8036146e-01  -7.2970009e-02  -1.1872363e-01  -1.2882645e-01  -1.2297576e-01  -4.4322639e-02  -8.7696234e-02  -3.7839673e-01  -1.3008544e-01  -2.3558428e-01   4.2699165e-02  -4.0000074e-02   3.8731596e-02  -7.6797804e-02   5.4987185e-02  -5.1461328e-02   1.0566850e-01  -2.1746138e-01   9.8268861e-05  -1.3946881e-01   8.4860128e-03  -6.9600228e-03  -1.3956771e-01  -2.1847440e-02   1.1588353e-01   5.0827065e-02   1.0591353e-01  -4.8115402e-02  -1.1853153e-01  -6.7838535e-02  -1.6531938e-02  -2.0603801e-01  -1.8260725e-01
   3.7930525e-01   1.4982294e-02   1.1379914e-01   4.2039093e-02  -4.3782178e-02   1.1823774e-01   9.1742518e-02   1.5487973e-01   1.2407371e-02   9.2117208e-02   2.0271070e-01   2.3833956e-01   1.5023406e-01   2.2982694e-01   2.1440421e-01   2.0770966e-01   1.3324127e-01   1.6462266e-01   3.4751570e-01   2.1097861e-01   1.5974498e-01   1.3008412e-01  -1.5305674e-01  -1.1024914e-01  -8.3364366e-03   4.0418024e-02   1.0813531e-01   1.5541434e-01   2.4159226e-01   3.1689005e-01  -1.0285741e-01  -1.0989998e-01  -7.5145423e-03  -1.5979052e-02  -7.3805982e-02  -5.8305552e-02   1.6593537e-01  -1.2203567e-01   2.0475084e-01   9.9108651e-04   1.5273342e-01   1.5969560e-01   9.2455191e-03   6.9523367e-02  -2.2478142e-02  -3.1030106e-02  -6.5370340e-02   5.3728217e-02   7.7306019e-02  -5.3164697e-02   9.2348462e-02  -1.0352998e-02  -1.8578124e-02  -9.7972452e-02   9.9957130e-02   4.1169049e-02   2.5998536e-01   1.0701053e-02   2.1977456e-02  -1.3690348e-01   1.5409907e-01  -1.3664704e-02   1.3957184e-01   1.8361014e-01  -4.6424311e-02  -6.3962607e-02  -8.9373219e-02  -1.4867247e-01   1.9682209e-01   8.2513166e-02  -2.2321297e-01  -1.6658890e-01   6.4258404e-01   6.7608586e-01   6.6156549e-01   1.0000000e+00   4.1070031e-01   2.7269806e-01   1.6728252e-01   6.5346529e-02   1.1005859e-01  -3.0289801e-03   1.1331041e-01   2.1035782e-01  -7.8753714e-02  -4.9219216e-02  -4.1282754e-02  -1.1995017e-02  -4.0543321e-02  -1.2725914e-01  -2.5225531e-01  -7.8656885e-02  -1.1456444e-01   6.2828336e-02   2.7390989e-02   1.5539477e-01  -7.1278191e-03   1.5680091e-01   2.6469171e-02   1.9263158e-01  -9.6910321e-02  -9.8897708e-02  -1.9782049e-03   1.0256567e-01   1.5534820e-01   6.7374162e-02   2.2858374e-02   1.4267406e-01   1.0114639e-02   4.7833044e-02   5.0646813e-02  -4.3685217e-02   1.0984859e-02  -2.3486856e-02  -9.9293162e-02   3.1964607e-02
   3.4046209e-01  -4.1158344e-02  -1.5194312e-01  -7.9636183e-02  -1.0498875e-01  -6.3468100e-02  -6.5084857e-02   4.9275539e-02  -4.3016545e-02  -2.9556878e-02   1.3207533e-01   2.2186716e-01  -1.8950385e-02   1.7376334e-01   1.5371444e-02   9.1635949e-02   1.5070972e-01   2.2575039e-01   4.1802296e-01   2.5126820e-01  -5.3673610e-02   2.1531682e-02  -2.9103928e-01  -2.3038373e-01  -1.5843910e-01  -1.1277506e-01  -7.6600903e-02  -3.6191140e-02   2.4255855e-01   2.4481095e-01  -1.1455616e-01  -2.0494372e-01   1.3399430e-01   8.3724104e-02  -1.3278323e-01  -8.3483020e-02   8.5050910e-02  -5.0244982e-02  -8.4957556e-02  -2.1158899e-01   1.5483840e-01   1.5194637e-01   1.0264005e-01   4.0364046e-02  -8.0695474e-02  -1.3871296e-01   1.3156229e-01   8.4350516e-02   1.0321664e-01   1.9108388e-02   1.0477887e-01  -2.3495740e-02  -1.4451055e-01  -1.2934155e-01  -2.3983283e-01  -2.2768900e-01   2.7001518e-01   1.4016397e-01   2.1002214e-01   7.9385397e-02   1.0632109e-01   3.4945257e-02   2.9467358e-01   2.4104991e-01  -1.3600057e-01  -1.0199817e-01  -3.6849670e-02  -1.5252353e-01   3.5947820e-01   1.8362393e-01  -7.3678514e-02  -1.3132272e-01   5.8811940e-01   5.8481872e-01   5.3354933e-01   4.1070031e-01   1.0000000e+00   7.0508995e-01   1.3473992e-01   1.9910450e-02   1.3332768e-01  -3.7397254e-04   1.4934965e-01   2.7185070e-01  -1.8290995e-01  -1.7211486e-01  -2.0931199e-01  -7.5156022e-02  -3.5707568e-01  -2.9003193e-01  -8.5912111e-02   6.6894571e-02  -1.1459581e-01   1.6517238e-01  -5.9407655e-02   4.7382031e-02  -2.7604570e-02   2.4794126e-01  -3.2301566e-02   2.8908488e-01  -1.7163113e-01   1.1353337e-01  -1.9924522e-01   6.3989378e-02   5.2758840e-02   4.8542543e-02   3.1769581e-01   4.5443271e-01   6.0285027e-02   2.1965054e-01   2.3646107e-01  -3.8393495e-02  -8.8872947e-04   2.8508651e-03  -1.0493740e-01   1.0903800e-01
  -3.4269211e-03  -8.5759010e-02  -2.0102767e-01   2.2847487e-01  -6.2736845e-02   6.1029603e-03  -2.5032673e-01   1.8051937e-01  -1.7763406e-01  -8.1559481e-02   9.6014081e-03   2.7360887e-01  -1.6317395e-01   3.3162410e-01  -3.5262923e-02   2.2832610e-01  -1.2142519e-01   3.3683508e-02   1.2396302e-01   1.5102032e-01  -3.9987984e-02   6.5827013e-02  -8.2402508e-02   1.5563944e-01   3.2699331e-02   1.1951861e-01   3.0853113e-02   6.3869830e-02  -1.1799962e-01   5.1570864e-03  -1.7938494e-02   1.2364939e-02   3.0100788e-02   1.1245307e-01   1.2812433e-01   1.7787446e-01   2.0576208e-01   1.2433294e-01  -2.3587943e-02  -7.4987273e-03   1.4376029e-01   2.6600375e-01   1.3916699e-01   1.4717384e-01   7.7643294e-02  -1.8628892e-02   1.2336042e-01   9.8515006e-02   1.1372484e-01   7.0677527e-02  -1.2767923e-02   4.4707252e-02  -1.9345847e-01  -3.1566217e-01  -1.8948570e-01  -1.5800962e-01  -5.4627193e-02  -1.5359450e-01   8.8847183e-03   1.1774705e-02  -1.4335739e-01  -1.2582829e-03   7.1245367e-02  -1.4054263e-02  -2.6724795e-02   1.5048046e-01   1.2731918e-01   1.2378576e-01   2.0300513e-01   1.6345593e-01   4.5063739e-02  -2.0362368e-02   2.6443761e-01   4.5380445e-01   2.5870310e-01   2.7269806e-01   7.0508995e-01   1.0000000e+00  -7.4318197e-02  -1.3219068e-01  -8.4645294e-02  -1.9939215e-01   1.2436574e-01   1.9571877e-01  -3.4808242e-02   7.9664653e-02  -7.8919228e-02   1.7810141e-01  -2.5440134e-01  -6.6151844e-02   7.6137046e-02  -6.1361059e-02   3.0143242e-02   1.1619359e-01   6.9910192e-02   1.0220695e-01   9.3061917e-02   1.1666885e-01  -1.4364023e-01  -1.1839124e-02  -5.3571992e-02  -2.0509341e-03  -2.1669352e-01  -7.8954323e-02   8.6940743e-02   7.6078144e-02   3.0965466e-01   2.6945204e-01   1.4978353e-01   2.1079124e-01   1.3397881e-01  -4.0296006e-02   1.0014886e-01  -1.3495628e-01  -4.8619449e-02   9.0212533e-02
   5.5342812e-01   3.0259667e-01   1.0176035e-01   9.0565483e-02  -3.4446900e-01  -1.8137749e-01   1.4386166e-01   1.3039754e-01  -1.5257474e-01  -3.1620481e-02   2.8135859e-01   3.3816544e-01   1.8800382e-01   5.2550641e-02   2.6743828e-02  -3.0596629e-02   6.6547014e-01   4.3031642e-01   4.2185036e-01   3.3751150e-01   1.1342641e-02  -1.2024673e-01  -1.1655398e-01  -1.8747524e-01  -2.0684161e-01  -1.0771868e-01  -2.2081278e-01  -1.6120806e-01   5.1634231e-01   4.8539691e-01  -8.8955493e-02  -7.1427492e-02   1.5306469e-01   1.8182428e-01  -3.0541770e-01  -3.1321279e-01  -2.4130906e-01  -2.4269703e-01  -2.4823043e-01  -1.1873601e-01  -4.1127452e-03  -1.0553947e-02  -3.8253980e-01  -3.5797130e-01  -3.9755225e-01  -2.9483888e-01  -1.6473331e-01  -2.6814873e-01  -3.8547129e-01  -1.6579294e-01  -2.5959751e-01   5.2218643e-02   4.7085046e-03  -8.9525005e-02  -5.0567647e-02   9.9340908e-02   5.3242089e-01   5.4187418e-01   1.9808633e-03   8.2555979e-02  -7.2275025e-02   1.0374215e-01   4.6113526e-01   4.4070204e-01  -3.4286033e-01  -1.7951868e-01  -3.6858724e-01  -2.4828428e-01   1.4013692e-01   9.9614810e-02  -1.6939461e-01  -5.5759232e-02   3.2193316e-01   2.2517720e-01   3.8066051e-01   1.6728252e-01   1.3473992e-01  -7.4318197e-02   1.0000000e+00   6.8738865e-01   7.1121560e-01   5.2367321e-01   1.3406635e-01   1.4121702e-01  -1.5512686e-01  -2.1609706e-02  -2.1566113e-01  -1.4535425e-01  -1.8436603e-01   1.0746618e-01  -1.1530128e-01  -1.6728341e-01  -2.0925180e-01  -1.4088624e-01   2.0171400e-01   1.2068935e-01   5.5761180e-02   2.4374278e-01   3.0291376e-01   2.0621527e-01  -4.4468768e-02  -8.2808020e-03  -4.2172794e-02   5.9232950e-02  -9.2409917e-02  -3.1620897e-01  -3.8067514e-01  -2.9985150e-01  -1.5803608e-02   3.0056874e-01   1.0830535e-01   3.9921596e-02  -1.8539482e-01   9.7638804e-02  -3.2098112e-02  -4.7503294e-01
   2.8726938e-01   5.1552924e-01   6.7636669e-02  -1.9488481e-02  -1.9137380e-01  -2.6072258e-01   5.2906053e-02  -6.9930673e-02  -1.0170454e-01   2.5510380e-02   3.7323469e-02   4.8338367e-02   5.6692698e-02  -2.0507367e-01  -6.1839267e-02  -5.8841482e-02   5.5531476e-01   6.3381317e-01   3.6151050e-01   4.3021839e-01  -6.4375312e-02  -2.2012638e-01  -1.2167448e-01  -2.3021071e-01  -3.4978784e-01  -2.8344508e-01  -3.0888110e-01  -2.6048669e-01   5.0625209e-01   6.9293718e-01  -6.9928172e-02  -9.2539333e-02   1.7242720e-01   1.1088185e-01  -3.7476970e-01  -3.5333445e-01  -2.6515720e-01  -1.1671855e-01  -8.8978544e-02  -6.6644288e-02  -1.2602044e-01  -1.5777603e-01  -3.4495514e-03  -9.3087451e-02  -1.0804816e-02   5.1685462e-03   5.3445389e-02  -2.1804437e-02  -1.9149904e-01  -2.1513707e-01  -2.7504801e-01  -1.3387665e-01   2.5395885e-01   1.8284962e-01   9.3350675e-02   2.9134985e-01   2.8452759e-01   4.8159072e-01  -2.3131957e-01  -1.4898217e-01  -2.9877466e-01  -1.7487222e-01   3.3630809e-01   2.5561539e-01  -4.8052747e-01  -4.1065906e-01  -4.7436351e-01  -3.2724111e-01   1.9076912e-01   1.6041993e-01  -1.8351348e-01  -8.1146641e-02   1.7937092e-01   1.9955378e-01   1.9462851e-01   6.5346529e-02   1.9910450e-02  -1.3219068e-01   6.8738865e-01   1.0000000e+00   7.0637240e-01   7.6486454e-01   1.4636879e-01   2.2537882e-01  -2.1911226e-01  -6.3351369e-02  -1.9057179e-01  -6.5169322e-02  -1.2013292e-01   1.3637121e-02   6.7152247e-03  -1.3917344e-01  -2.9769930e-01  -1.1529931e-01   3.0153229e-01   2.9136974e-01   2.8939440e-01   2.6647380e-01   4.6579772e-01   2.4241816e-01  -6.6727484e-02  -5.2308743e-02  -4.9246597e-02   6.9937415e-02   2.2680942e-02  -1.2694984e-01  -2.1151624e-01  -3.8188795e-01   4.3160400e-02   3.9160757e-01   4.1675538e-01   2.9770852e-01  -8.4847284e-02   2.1903243e-01   1.3670145e-01  -1.1841001e-01
   4.4291202e-01   4.6383197e-01  -1.3627070e-02  -1.3629917e-01  -3.5102144e-01  -3.1000062e-01   9.7891724e-02  -1.0270384e-01  -1.7815497e-01  -2.2154075e-01   2.9899852e-01   2.8145789e-01   1.9125495e-01  -1.7892574e-02   3.2898294e-02  -6.2659642e-02   5.5147817e-01   4.9015627e-01   4.7302743e-01   4.8438820e-01  -7.0920883e-02  -2.2062271e-01  -1.8059003e-01  -3.3066191e-01  -3.7437672e-01  -3.6728746e-01  -3.3673298e-01  -2.9495320e-01   6.7537924e-01   6.6158059e-01  -1.5841660e-01  -1.8014394e-01   2.5352297e-01   1.3381857e-01  -5.0914466e-01  -5.0761021e-01  -2.8699403e-01  -1.1481583e-01  -2.2165003e-01  -1.2515611e-01  -3.8993529e-02   7.3745372e-02  -9.5052516e-02  -1.9423639e-01  -2.3917350e-01  -1.0957256e-01  -1.6240790e-02  -1.6628779e-01  -1.8586107e-01  -8.9454597e-02  -1.6058365e-01   2.4551635e-02   2.1560627e-01   1.2786970e-01   5.8867941e-02   2.2269071e-01   4.0588878e-01   4.7267131e-01  -4.8765955e-02  -7.0051685e-02  -1.2319311e-01  -1.9542810e-01   4.4891986e-01   3.8963316e-01  -6.0303595e-01  -4.5431062e-01  -5.0950966e-01  -4.6598632e-01   2.9925214e-01   2.1836428e-01  -1.2873155e-01   6.9841906e-03   1.8731941e-01   1.5854523e-01   2.3026612e-01   1.1005859e-01   1.3332768e-01  -8.4645294e-02   7.1121560e-01   7.0637240e-01   1.0000000e+00   8.3667317e-01   1.9637682e-01   4.2457886e-01  -2.2600101e-01   4.7005123e-02  -4.2306284e-01  -2.3509680e-01  -2.3613636e-01  -3.6689819e-02  -1.2136303e-01  -1.5649780e-01  -3.3452078e-01  -1.0132662e-01   3.2629318e-01   2.5526008e-01   1.6988063e-01   3.2406100e-01   4.6343423e-01   2.6062232e-01  -9.5974870e-02   3.4566906e-02   9.2146480e-02   2.0700308e-01   9.0089176e-02  -1.0682291e-01  -3.3649964e-01  -3.0885305e-01   1.9471430e-01   4.7146417e-01   2.5861375e-01   2.9190029e-01  -1.3804864e-01   3.5005398e-01   2.2067895e-01  -1.9566950e-01
   3.5856450e-01   4.9069014e-01  -1.7638226e-02  -2.8541206e-01  -2.4126761e-01  -4.2877238e-01   1.4498501e-01  -2.6958436e-01  -5.1416092e-02  -1.8621722e-01   1.5882227e-01  -8.9642053e-04   1.8576292e-01  -3.0438931e-01  -4.0032943e-02  -2.5913922e-01   4.3259638e-01   5.7215930e-01   3.9145373e-01   4.8893727e-01  -1.5241631e-01  -3.4718385e-01  -2.5535039e-01  -4.2889413e-01  -4.8710980e-01  -5.2741597e-01  -4.2516353e-01  -3.9967601e-01   6.2431879e-01   6.1608570e-01  -2.3552202e-01  -2.6408147e-01   2.5821743e-01   7.3626090e-02  -5.8714934e-01  -5.9508462e-01  -3.7296657e-01  -1.0228183e-01  -1.6715110e-01  -1.9297408e-01  -1.9946489e-01  -1.7835461e-01   6.2151922e-02  -7.7476959e-02  -1.0494090e-01  -1.4201881e-02   7.4144553e-02  -3.4832733e-02  -1.2241382e-01  -1.8319503e-01  -1.9437109e-01  -1.1047294e-01   3.9483382e-01   2.8331057e-01   2.0721398e-01   3.1961967e-01   3.3248902e-01   4.8898560e-01  -8.4135984e-02  -1.4458713e-01  -1.4132657e-01  -3.5514508e-01   3.5506231e-01   3.1173645e-01  -6.0541320e-01  -6.1439254e-01  -5.1485416e-01  -4.8911241e-01   3.2725150e-01   3.1737513e-01  -6.6903233e-02   2.5545717e-02   9.7698951e-02   1.1919235e-01   9.7916793e-02  -3.0289801e-03  -3.7397254e-04  -1.9939215e-01   5.2367321e-01   7.6486454e-01   8.3667317e-01   1.0000000e+00   2.7620042e-02   2.5630121e-01  -2.8764588e-01  -9.2226777e-02  -4.4310852e-01  -3.0260129e-01  -1.5897967e-01  -1.0739047e-01  -5.4127305e-02  -1.2618846e-01  -4.2319602e-01  -7.4521963e-02   3.9306274e-01   3.4488966e-01   3.5478648e-01   4.2646891e-01   5.7759382e-01   3.3153100e-01  -8.9934325e-02   6.3268278e-02   2.5371775e-02   1.6865648e-01   1.7187761e-01   4.2921061e-03  -2.4762460e-01  -2.7328119e-01   1.7980512e-01   5.0555883e-01   4.5655794e-01   4.5122829e-01  -1.3560845e-01   3.4214707e-01   2.1124106e-01   7.1216299e-02
  -1.6088274e-01   1.2600989e-02   1.1553754e-01  -2.4428451e-03   2.7949866e-01   2.0222329e-01  -1.3790084e-01  -1.6932570e-01   1.9054058e-01  -1.1980369e-02  -1.8523975e-03   4.1350697e-02   1.1036308e-01   1.1060254e-01   4.4251764e-01   2.4022185e-01  -1.2964315e-01  -4.2155519e-02   1.4750627e-02   7.5087212e-02   3.3750249e-01   1.8774291e-01   2.8395405e-01   8.9607506e-02   2.0935072e-01   2.3405023e-01   2.1530564e-01   1.1635532e-01   8.6841859e-02   1.8405788e-01   3.3858123e-01   2.0017684e-01  -7.4832912e-02  -8.3764678e-02   1.6891410e-01   1.2566208e-01   3.3316808e-01   1.3754637e-01   2.5870186e-01   1.2355542e-01   3.8625073e-01   2.9091920e-01   4.9736765e-02   7.2407261e-02   1.2923045e-01   3.9020539e-02  -1.0754243e-01  -1.9504204e-02   9.5606135e-02  -8.2617309e-02  -8.8583383e-02  -1.3934681e-01  -2.9135728e-01  -9.7095861e-02  -2.9989809e-01  -1.7818791e-01  -3.3977452e-01  -2.6454263e-01  -3.0152586e-01  -2.9535342e-01  -1.3701086e-01  -1.6638425e-01  -1.2586878e-01  -2.0857396e-01   4.2406809e-02  -3.0233967e-02  -1.1355187e-01  -1.1060862e-01   7.6600934e-02   1.2979841e-02   8.1427742e-02   1.6834616e-01   1.3733499e-01   1.0957903e-01   2.6976104e-01   1.1331041e-01   1.4934965e-01   1.2436574e-01   1.3406635e-01   1.4636879e-01   1.9637682e-01   2.7620042e-02   1.0000000e+00   3.2198109e-01   2.2150846e-01   1.4770345e-01   3.3535757e-01   1.9472670e-01   8.0401657e-02  -1.2032425e-01  -2.4022017e-01  -9.5806985e-02  -1.4512794e-01  -8.0652427e-02   3.7977829e-02  -2.7564988e-02  -1.1751776e-03  -9.0260951e-02  -3.4918275e-01  -1.7722948e-01  -4.2252490e-02  -3.0751051e-02  -9.1336316e-02   4.3499949e-02  -6.2341981e-02  -2.5317434e-01   1.5625106e-01   9.7626068e-02  -3.2099852e-02   1.0482696e-01   5.4302984e-02  -2.3900843e-01  -1.5951952e-01  -2.8158064e-02  -1.1658392e-01  -3.5621909e-01
   3.9827437e-02   1.8061189e-01  -1.1367232e-01   7.8274559e-02  -3.8552955e-02   9.6379395e-03  -1.8184987e-01  -8.4205944e-02  -1.4932901e-01  -1.9962715e-01   1.0503380e-01   3.7125486e-01   7.0857613e-02   3.1687576e-01   6.6439642e-03   2.9484080e-01   2.6573860e-01   3.4685174e-01   3.2174077e-01   3.4273628e-01   9.0411691e-02   1.4609221e-01  -5.6611668e-02   1.2966631e-02  -5.8193029e-02  -4.8948951e-02   5.3663095e-02   6.2267692e-02   2.8539887e-01   5.1134381e-01   5.8151653e-02   1.0770455e-01   1.6088259e-01   1.4341753e-01  -1.0904573e-01  -1.3186428e-01   9.3116084e-02   1.1712132e-01  -4.2007853e-02   8.8253189e-02   3.0181333e-01   5.5810922e-01   1.2804658e-01   1.1699228e-01   5.7721923e-02   1.8400719e-01   3.5534435e-02  -1.2589138e-02   1.0950488e-01   1.5917057e-01   4.9940926e-02   1.3181505e-01  -4.6681720e-04   6.1437859e-03  -2.1178581e-01  -7.7309612e-03   5.7141103e-02   9.6681542e-02  -2.0969460e-02   4.1896296e-02  -1.9428612e-01  -1.3978202e-01   1.7388752e-01   1.4733211e-01  -3.8799527e-01  -9.3980938e-02  -1.8640715e-01  -1.2281847e-01   1.3806175e-01   1.1557232e-01  -7.9170060e-02   6.2680623e-02   2.1944761e-01   4.1240611e-01   2.8036146e-01   2.1035782e-01   2.7185070e-01   1.9571877e-01   1.4121702e-01   2.2537882e-01   4.2457886e-01   2.5630121e-01   3.2198109e-01   1.0000000e+00  -2.1132714e-01   1.1225503e-01  -2.2114295e-01   1.7589038e-01  -3.4476014e-01  -1.1350196e-01  -3.0120179e-02  -1.3507078e-01  -5.1028510e-02   3.3863443e-02   1.1961535e-01   1.6587408e-02  -1.1871328e-01  -2.9142657e-02   6.3148369e-02  -4.9850965e-02  -9.7867473e-02  -1.0837565e-01   5.5161468e-02   1.8159583e-01   1.5016785e-01   4.5936480e-02  -2.2776074e-02   1.6604118e-03   3.1342328e-01   2.6879124e-01  -5.7597177e-03   1.5214981e-03   9.3926121e-02   1.2279136e-01   1.8928281e-01  -6.9858412e-03
  -3.2754454e-01  -1.3852084e-01   3.7683282e-01   3.3277547e-01   2.2337791e-01   1.2384177e-01   2.5166541e-02   1.2857655e-01   2.2401349e-01   1.7328581e-01   2.5529446e-01  -1.1578717e-01   1.6604194e-01   1.1107740e-01   2.7195417e-01   3.7355367e-02  -3.8981361e-01  -4.4194337e-01  -3.0892195e-01  -2.3495292e-01   1.1565424e-01  -8.9568299e-03   5.8968438e-01   4.6099844e-01   4.4831573e-01   3.4698673e-01   3.3915886e-01   1.6122330e-01  -4.2561835e-01  -3.9497342e-01   3.6481193e-01   2.9369553e-01  -1.4699859e-01  -1.0457321e-01   6.2373411e-01   5.4086131e-01   2.5909862e-01   3.3346745e-02   2.3793118e-01   9.7632167e-02  -8.9568008e-02   1.2245524e-01  -2.9312321e-01  -5.7374523e-02   1.0768996e-01   1.1481159e-02  -3.5858673e-01  -2.3636145e-01  -2.8405736e-02  -1.4980621e-01  -1.4520139e-01  -2.6433583e-01  -4.6476633e-01  -2.7473771e-01  -5.2220554e-02  -1.8908046e-01  -4.5208927e-01  -4.2504538e-01  -3.5707153e-01  -3.0269242e-01   7.1939772e-02   2.5366717e-01  -3.4680247e-01  -4.0129967e-01   7.5818408e-01   6.0174600e-01   4.0966016e-01   4.0368350e-01  -3.2827992e-01  -3.0036378e-01   2.5316852e-02  -2.5610959e-02  -1.6236064e-01  -3.4564551e-01  -7.2970009e-02  -7.8753714e-02  -1.8290995e-01  -3.4808242e-02  -1.5512686e-01  -2.1911226e-01  -2.2600101e-01  -2.8764588e-01   2.2150846e-01  -2.1132714e-01   1.0000000e+00   6.6105860e-01   5.0653333e-01   4.7372538e-01   6.3505792e-01   2.2685380e-01  -7.1358074e-02   8.9178801e-02   2.0369041e-01  -2.9944446e-01  -3.8125095e-02  -3.8215733e-02  -1.7006393e-01  -8.1792541e-02  -4.6886509e-01  -2.6471870e-01   1.5041166e-01  -8.4629412e-02  -6.8819607e-02  -2.7047410e-01  -8.2097800e-02  -3.5025900e-02  -4.2968712e-02  -1.3925802e-01  -1.6540370e-01  -1.9741365e-01  -3.0386880e-01  -2.5404890e-01  -5.4606427e-02  -8.4858479e-02  -1.5641903e-02  -1.8443044e-01
  -2.2941379e-01   1.4400169e-01   1.2979046e-01   6.0114723e-01  -2.5388649e-03   1.5290890e-01  -2.3465817e-01   2.5139773e-01  -1.8540927e-01  -4.8006510e-02   1.9507060e-01   2.0488573e-01  -2.1474769e-02   3.6804694e-01   4.7212484e-02   2.4205604e-01  -1.4938382e-01  -2.3612538e-01  -2.2410369e-01  -9.2980295e-02   5.9978500e-02   9.7207265e-02   4.8692336e-01   6.7254012e-01   4.2452943e-01   4.2431697e-01   3.2160914e-01   2.5287207e-01  -3.6623266e-01  -1.5141974e-01   2.9055393e-01   3.9390069e-01  -1.2600696e-01   7.4552193e-02   4.9139642e-01   4.6196683e-01   1.2501320e-01   2.1579189e-01   1.0871178e-01   3.0514431e-01  -7.3447204e-02   2.7953055e-01  -9.8303338e-02   8.7592401e-02   1.6361334e-01   1.6276364e-01  -1.9258669e-01  -1.5872661e-01  -5.3141939e-02   7.0933101e-03  -1.6783876e-01   1.9758375e-02  -1.2155449e-01  -1.5439146e-01   9.0916122e-02   1.1075466e-01  -2.9857210e-01  -1.9362639e-01  -4.8568862e-01  -2.3074680e-01  -2.9617445e-01   1.7224765e-01  -2.9254469e-01  -2.7971707e-01   2.7680651e-01   5.6815814e-01   1.9244545e-01   3.9818474e-01  -2.7479602e-01  -2.3750327e-01  -2.5308575e-02  -1.1796162e-02  -2.6750774e-01  -1.6967343e-01  -1.1872363e-01  -4.9219216e-02  -1.7211486e-01   7.9664653e-02  -2.1609706e-02  -6.3351369e-02   4.7005123e-02  -9.2226777e-02   1.4770345e-01   1.1225503e-01   6.6105860e-01   1.0000000e+00   3.0466434e-01   5.4111118e-01   2.6099865e-01   3.0620459e-01   7.4180176e-02  -2.0717784e-01   2.0596135e-01  -3.2729808e-01   1.3072609e-02   1.3688538e-01  -1.1358613e-01  -2.7911085e-02  -1.6761536e-01  -3.1460336e-01   7.1374948e-02  -1.9085433e-01   3.8349334e-02  -1.3386876e-01   7.5396666e-02   9.9502606e-02  -1.5239256e-01  -2.9002059e-01  -9.2035056e-02  -1.5352722e-01  -2.8131325e-01  -1.6647927e-01   2.4383883e-02   5.0158832e-02   1.8311171e-01  -1.5434932e-01
  -3.2412225e-01  -2.0552661e-01   1.5153371e-01   2.4308034e-01   3.1747166e-01   2.0658792e-01  -2.2031838e-01   2.2650424e-02  -8.5437038e-03  -3.8913913e-02  -6.3076263e-02  -7.1496317e-02  -9.6371702e-02   1.4424374e-01   6.9455158e-02   4.1978787e-02  -2.5962275e-01  -2.9095880e-01  -2.9821638e-01  -2.9000723e-01   2.8178220e-01   1.7967387e-01   4.8636017e-01   4.9536192e-01   4.8932285e-01   4.9044455e-01   4.8988144e-01   3.7025827e-01  -4.9013157e-01  -3.2808518e-01   3.3444082e-01   4.0129563e-01  -1.8300238e-01   2.6683705e-02   6.1941694e-01   5.9723417e-01   2.7704524e-01   1.7986344e-01   3.5001079e-01   3.0879718e-01   2.2111020e-02   6.7050541e-03  -1.4020381e-01   3.9910279e-03   1.3050401e-01   2.7823223e-02  -3.1205586e-01  -1.2703400e-01  -6.3700724e-02  -3.9255884e-02  -2.0185679e-01  -5.7378470e-02  -2.2381693e-01  -1.4297747e-01  -5.5113185e-02  -9.3142452e-02  -3.5435792e-01  -3.5119891e-01  -1.8465534e-01  -1.0577336e-01  -3.5341062e-02   1.9532976e-01  -2.7836389e-01  -3.1261286e-01   5.0158459e-01   5.0276243e-01   3.6458725e-01   4.4085463e-01  -2.6263581e-01  -2.7886823e-01  -7.6120597e-02  -1.5093960e-01  -2.5798918e-01  -2.5847789e-01  -1.2882645e-01  -4.1282754e-02  -2.0931199e-01  -7.8919228e-02  -2.1566113e-01  -1.9057179e-01  -4.2306284e-01  -4.4310852e-01   3.3535757e-01  -2.2114295e-01   5.0653333e-01   3.0466434e-01   1.0000000e+00   6.0505208e-01   3.8288825e-01   2.4243262e-01   6.5347435e-02   9.4684582e-02   2.3018428e-01  -1.8589593e-01  -2.4794503e-01  -1.3664246e-01  -2.4186590e-01  -2.9064318e-01  -3.9894336e-01  -2.4566730e-01   5.1707743e-02  -2.0020608e-01   3.8397500e-02  -1.0808261e-01  -1.1688107e-01  -5.5824125e-02  -4.0927576e-02  -9.0347264e-02  -3.4278837e-01  -3.8681310e-01  -1.5016370e-01  -3.0378167e-01   1.2233019e-02  -1.5440275e-01  -5.6711696e-02  -1.8570408e-01
  -3.5137701e-01  -8.5318176e-02  -9.0821393e-02   4.2670720e-01   1.4250117e-01   2.0390409e-01  -4.5052833e-01   5.2875835e-02  -2.4359378e-01  -2.0550169e-02  -8.1724589e-02   1.9744200e-02  -2.3410840e-01   2.5044733e-01  -1.0516122e-01   1.7624114e-01  -2.0291148e-01  -1.2882070e-01  -2.6331775e-01  -1.3287698e-01   1.5724545e-01   2.2279049e-01   4.0617069e-01   6.4687796e-01   4.8799641e-01   5.2445403e-01   4.7929092e-01   4.1666350e-01  -5.2074807e-01  -2.0188790e-01   2.4136565e-01   3.1207835e-01  -2.2617770e-01  -1.2162766e-02   6.1717065e-01   6.0004303e-01   3.6918877e-01   4.4223730e-01   2.8512211e-01   4.9929884e-01   8.0962529e-02   3.8488253e-01  -3.9723792e-02   1.3181107e-01   2.7968148e-01   2.1464747e-01  -1.7313086e-01  -7.1940664e-02   1.5182359e-02   6.4628671e-02  -1.8044092e-01  -6.7905887e-02  -2.4492623e-01  -2.4094005e-01  -1.1097853e-01   1.2393781e-01  -3.4870397e-01  -3.0459330e-01  -3.5338723e-01  -1.4230889e-01  -2.8348426e-01   1.0603715e-01  -3.8881355e-01  -3.7298258e-01   3.3310156e-01   5.9515736e-01   2.8105830e-01   4.6981881e-01  -2.9742167e-01  -2.7719223e-01   2.0113058e-02   3.5660500e-02  -2.2701136e-01  -8.3453310e-02  -1.2297576e-01  -1.1995017e-02  -7.5156022e-02   1.7810141e-01  -1.4535425e-01  -6.5169322e-02  -2.3509680e-01  -3.0260129e-01   1.9472670e-01   1.7589038e-01   4.7372538e-01   5.4111118e-01   6.0505208e-01   1.0000000e+00   2.0008445e-01   3.7371926e-01   1.2672545e-01  -5.2708364e-02   2.0937632e-01  -3.2909451e-01  -4.2361911e-02   6.1050118e-02  -2.5572424e-01  -2.0761090e-01  -3.4761194e-01  -3.3866536e-01   1.1051893e-01  -3.4611924e-01  -4.0922675e-02  -2.6709632e-01  -1.1180685e-01   1.0594974e-01   1.5297632e-01  -4.2328106e-02  -6.2670698e-02  -2.1362620e-01  -2.2751861e-01  -2.6328706e-01   1.3588761e-02  -1.7713214e-01   2.0415899e-02  -1.0199284e-02
  -1.4500899e-01  -1.6598262e-01   5.1546731e-01   1.8127347e-04   2.3665480e-02  -1.6157823e-01   3.6765958e-01   1.9622682e-01   3.5197828e-01   3.3152184e-01   2.1102072e-01  -1.1031775e-01   3.6927597e-01   5.8798403e-02   3.6006959e-01   3.8266775e-02  -3.5426024e-01  -2.2651714e-01  -2.5649997e-01  -2.9656799e-01  -1.7593560e-01  -3.5540531e-01   3.6373791e-01   4.1518959e-02  -2.8513627e-02  -6.6694513e-02  -6.4557023e-02  -2.5834385e-01  -2.7432964e-01  -3.0998517e-01   4.8556344e-02  -5.7430963e-02  -3.0730613e-01  -3.5785197e-01   1.9035178e-01   1.8486615e-01   2.9104050e-01   4.3235108e-02   3.7026303e-01   1.1663098e-01  -2.7579238e-02  -4.5450107e-02  -3.3181772e-01  -2.6938753e-01  -9.3872966e-02  -1.7591588e-01  -3.9901962e-01  -2.8395160e-01  -1.3643159e-01  -3.7132374e-01  -1.3734057e-01  -5.5506705e-01  -1.7781658e-01  -1.1885703e-01   3.9453892e-01   1.1059536e-01  -2.3307288e-01  -2.6506124e-01  -1.8056932e-01  -3.6130237e-01   4.0310730e-01   2.3380401e-01  -2.6487139e-01  -2.5805781e-01   6.2585063e-01   1.7910539e-01   9.0503502e-02  -2.4189004e-02  -2.4296423e-01  -2.9537578e-01  -7.8404746e-02  -1.3824443e-01  -1.4722908e-01  -3.5875433e-01  -4.4322639e-02  -4.0543321e-02  -3.5707568e-01  -2.5440134e-01  -1.8436603e-01  -1.2013292e-01  -2.3613636e-01  -1.5897967e-01   8.0401657e-02  -3.4476014e-01   6.3505792e-01   2.6099865e-01   3.8288825e-01   2.0008445e-01   1.0000000e+00   4.1102993e-01  -7.9285645e-02   2.6787459e-01   8.7377419e-02  -3.7362526e-02   8.9839507e-03  -5.9086167e-02  -3.8407102e-02  -1.2450395e-01  -1.6542015e-01  -3.5727316e-02   1.3024606e-01   4.0216341e-02   1.5226076e-01  -1.2776210e-01   1.4167975e-01   9.5439319e-02  -6.6039737e-02  -1.9749496e-01  -1.7936790e-01  -1.9860041e-01  -2.4111428e-01  -1.4534889e-01   5.3178538e-02  -9.0475338e-02  -4.5271435e-02  -1.5950363e-02
  -7.6340043e-02  -1.0699152e-01   1.8138481e-01   3.9583985e-01  -1.4082100e-01   1.1117441e-03   8.9711702e-02   4.1155233e-01  -2.2437400e-01   1.9206606e-01   2.0147707e-02   1.8279004e-01   1.7468299e-02   2.9846083e-01  -2.4371188e-02   2.3037667e-01  -1.4901380e-02  -6.6907399e-02  -1.2379346e-01  -9.5655660e-02  -2.1366018e-01  -2.0814834e-01   2.2110380e-01   3.0246489e-01   7.9735581e-02   1.3197897e-01   8.4936057e-02  -9.8066061e-03  -2.4076043e-01  -4.9525436e-02  -4.2383975e-02   4.3791692e-02  -1.0320185e-01   6.8337485e-02   2.1985932e-01   2.3934278e-01   8.6611838e-02   1.2526732e-01   1.4994006e-01   2.6621357e-01  -5.2614635e-02   8.9133756e-02  -3.7491078e-01  -3.0132911e-01  -1.7696351e-01  -1.9885618e-01  -3.6622526e-01  -3.5492866e-01  -2.8872298e-01  -1.9517452e-01  -2.3572517e-01  -9.7957331e-02   1.1298891e-02  -2.6730728e-01   3.1120867e-01   3.1816166e-01   1.7401806e-02   1.1164325e-02  -4.7147486e-02  -9.4273230e-03  -2.3852074e-02   2.4666548e-01  -2.5327065e-02   3.5808979e-02   2.0750393e-01   2.8884743e-01   1.1021929e-01   1.9776724e-01  -1.6503148e-01  -1.4359659e-01  -1.3923199e-01  -2.1228819e-01  -1.3391659e-01  -1.6405722e-01  -8.7696234e-02  -1.2725914e-01  -2.9003193e-01  -6.6151844e-02   1.0746618e-01   1.3637121e-02  -3.6689819e-02  -1.0739047e-01  -1.2032425e-01  -1.1350196e-01   2.2685380e-01   3.0620459e-01   2.4243262e-01   3.7371926e-01   4.1102993e-01   1.0000000e+00   9.5591654e-02  -8.0167174e-03   2.0308759e-01  -1.5982370e-01   1.1708984e-02   1.3398360e-01  -1.1036658e-01  -6.7089199e-02  -2.5298518e-03  -1.6800909e-01   2.0091977e-01  -1.2251010e-01   2.0805349e-01  -1.1451311e-01   1.1498649e-01   5.7324753e-02  -1.3990597e-01  -2.7927903e-01  -1.1094116e-01  -1.8222107e-01  -3.1863729e-01  -1.8695932e-01  -2.0102512e-02  -7.5189089e-02   1.5185319e-02  -6.9595561e-02
  -1.8721106e-01  -2.9001954e-01  -3.5718955e-01   3.5103488e-02  -1.5346041e-01  -1.7151324e-01  -3.9863979e-01   3.1181378e-02  -2.9838580e-01  -1.8197198e-01  -1.8081651e-01   1.1435423e-01  -2.0414452e-01   2.0108368e-01  -3.8639468e-01   2.2176355e-01  -1.2105200e-02  -8.2056646e-02   6.1025846e-02   5.9956244e-02  -3.3320753e-01  -1.3890925e-01   6.8764863e-02   3.1042610e-01   1.2881798e-01   1.2364026e-01  -1.0218250e-01  -6.9407903e-02  -2.7490639e-01  -7.9658325e-02   2.0455908e-02   1.0883174e-01   2.2308792e-02   1.1008462e-01   1.6279050e-01   1.5433744e-01  -1.5876610e-01   6.5779558e-02  -2.6131404e-01  -4.5421119e-02  -1.4960424e-01  -1.5824957e-01   1.1154408e-01  -1.1489660e-01   8.7204067e-02  -2.9487577e-02   4.1099138e-02  -5.4412150e-02  -1.5967172e-01   9.8908390e-02  -3.1861286e-01   3.7009635e-02   1.2135052e-02  -1.1508696e-01  -4.5168297e-02   1.0134892e-01  -8.8283426e-02  -2.0158970e-01  -4.6507495e-02   1.6939762e-01  -2.2284600e-01   4.7002887e-02  -8.0887325e-02  -1.0273553e-01  -2.5364205e-02   2.4699271e-01   1.3045293e-01   3.0712614e-01   7.8214570e-02   1.3455332e-01   2.0414753e-03   7.8858551e-02  -3.5339145e-01  -1.2814266e-01  -3.7839673e-01  -2.5225531e-01  -8.5912111e-02   7.6137046e-02  -1.1530128e-01   6.7152247e-03  -1.2136303e-01  -5.4127305e-02  -2.4022017e-01  -3.0120179e-02  -7.1358074e-02   7.4180176e-02   6.5347435e-02   1.2672545e-01  -7.9285645e-02   9.5591654e-02   1.0000000e+00   4.6184448e-01   6.2344094e-01   1.8414351e-01   1.0113328e-02   1.0070126e-01   3.6921793e-02   8.8924250e-02   2.9059855e-01   2.4859056e-01   8.6084851e-02  -1.1251812e-01   9.6969611e-02  -1.2417013e-01  -5.9969765e-02  -1.2677436e-01   4.6089928e-02  -1.3376194e-02   1.4203727e-01   1.7968341e-02   2.4848197e-01   2.3517813e-01   3.8796416e-01   2.7940358e-02   1.8341390e-01   2.1881326e-02
  -1.9392745e-02  -4.5788648e-01  -3.2779487e-02  -4.1777005e-01  -4.9117722e-02  -3.0642869e-01   1.7825520e-01   4.6730121e-02   2.3065933e-01   1.2058060e-01   1.2775272e-01   1.3231767e-02   2.5154158e-01   1.4356926e-01   7.1472909e-03  -4.3866070e-03  -1.8090748e-02  -1.5445996e-01   9.1842701e-02  -1.5474961e-01  -3.2996842e-01  -2.6687487e-01   8.8090061e-02  -2.0062335e-01  -9.3907160e-02  -1.8739845e-01  -2.5992143e-01  -3.3986059e-01   5.1689365e-02  -7.2719859e-02   4.7492841e-02  -2.7638966e-02   1.6144926e-01   2.5341724e-02  -1.7042222e-02  -8.2014027e-02  -3.1119387e-02  -3.1482212e-02  -7.8648090e-02  -1.6460072e-01  -5.7012792e-02  -8.3297550e-02  -1.2247891e-02  -2.2225664e-01  -4.8128580e-02  -1.0913756e-01  -3.4714347e-02  -1.2179427e-01  -5.8240429e-04   4.2222487e-02   2.8986733e-02  -8.4879928e-02  -2.0517870e-01  -3.6605127e-02   2.0117887e-03   8.1973782e-02   4.1812421e-02  -2.1667872e-01   3.8357215e-01   1.8924093e-01   5.1717041e-01   2.7359883e-01   5.7380302e-02   1.5094843e-02   3.3484687e-01   4.0251407e-02   2.5404085e-01   7.1428727e-02  -6.4244232e-02  -1.3071189e-01   7.1859379e-02   2.4402925e-04  -8.3306691e-02  -1.6866319e-01  -1.3008544e-01  -7.8656885e-02   6.6894571e-02  -6.1361059e-02  -1.6728341e-01  -1.3917344e-01  -1.5649780e-01  -1.2618846e-01  -9.5806985e-02  -1.3507078e-01   8.9178801e-02  -2.0717784e-01   9.4684582e-02  -5.2708364e-02   2.6787459e-01  -8.0167174e-03   4.6184448e-01   1.0000000e+00   3.4163942e-01   4.0613424e-01  -1.3822853e-01  -2.3823846e-01  -8.8261989e-02  -8.0523250e-02   1.3533656e-01   4.6509819e-01   9.2805339e-02   1.3917168e-01   2.4215896e-02   5.2261104e-02  -1.1836274e-01  -4.7190261e-02  -3.0698835e-02   2.0221179e-01  -3.7213914e-02  -1.5957565e-01   3.7869804e-02   1.6118280e-01   2.4033737e-01  -3.9336970e-02   5.4915720e-02  -7.3064772e-02
  -1.9459009e-01  -4.1484145e-01  -2.0117768e-01   2.0839600e-01   9.9184371e-02   1.5820562e-01  -3.2618035e-01   2.0641974e-01   1.9440793e-02  -7.6662340e-02  -2.0593813e-02   2.9510243e-01  -7.7415862e-02   5.0450348e-01  -9.1095319e-03   4.4055237e-01  -8.1200571e-02  -2.5324278e-01  -1.2460750e-01  -2.0150176e-01  -1.7283921e-01   8.6642976e-02   2.4357665e-01   4.6335005e-01   3.8492538e-01   3.3640470e-01   2.6768809e-01   2.2978299e-01  -3.9662594e-01  -2.5165948e-01  -5.4742579e-03   7.3965666e-02  -1.5155984e-01   5.1451289e-02   3.6121349e-01   3.5560589e-01   6.0865400e-02   3.0518512e-02  -6.9641889e-02   8.6783185e-03   3.9904226e-02   7.2822246e-02  -1.0226062e-01  -1.2434035e-01  -7.6494063e-02  -6.6901972e-02  -2.0960667e-01  -1.6664439e-01  -2.4531567e-01   2.0962796e-01  -2.0286542e-01   8.4177307e-02  -3.2413466e-01  -2.0786239e-01  -2.3089434e-01  -1.3623747e-01  -1.4558139e-01  -3.8242060e-01  -4.6948680e-03   3.0354547e-01  -1.3631651e-02   3.3973450e-01  -2.8050332e-01  -1.8541671e-01   3.5428952e-01   6.0885376e-01   2.8149618e-01   4.2397428e-01  -1.7973905e-01  -1.0152104e-01  -9.1565967e-02  -3.3259286e-02  -2.6034094e-01  -1.8546669e-01  -2.3558428e-01  -1.1456444e-01  -1.1459581e-01   3.0143242e-02  -2.0925180e-01  -2.9769930e-01  -3.3452078e-01  -4.2319602e-01  -1.4512794e-01  -5.1028510e-02   2.0369041e-01   2.0596135e-01   2.3018428e-01   2.0937632e-01   8.7377419e-02   2.0308759e-01   6.2344094e-01   3.4163942e-01   1.0000000e+00   6.1065741e-02  -1.8885553e-01  -7.3596474e-02  -2.4942238e-01  -8.8388336e-02  -1.1997478e-01   3.7860114e-02   8.7163094e-02  -2.0339054e-01   1.9180477e-01   1.7223785e-02  -1.6051000e-01  -1.1159747e-01  -9.8284281e-03   4.6055683e-02   8.4124966e-03  -2.5392408e-01  -1.4625023e-01  -4.3532187e-02   5.7528352e-01   8.7569652e-02   1.4186230e-01  -1.4821669e-01
   1.7579052e-01  -3.5122929e-01  -8.3614583e-02  -3.0099866e-01  -2.1236574e-01  -2.8034297e-01   2.3313365e-01   1.3251515e-03  -4.1626763e-02   4.7486935e-02  -1.1619364e-01   9.1873874e-02   4.9947045e-02   5.5522497e-02  -1.7759361e-01  -1.2573466e-01   2.5977996e-02   1.0862527e-01   2.5260267e-01   6.8351124e-02  -3.5073099e-01  -3.0617245e-01  -3.6501279e-01  -3.8380821e-01  -3.9828938e-01  -3.7745958e-01  -4.4867644e-01  -4.3273598e-01   7.1743953e-02  -2.5199361e-02  -1.0156097e-01  -6.7748682e-02   3.1692066e-01   1.5489475e-01  -1.7563703e-01  -1.3230016e-01  -8.2199553e-02  -1.2536780e-01  -5.6340685e-02  -1.1967661e-01   1.6459725e-01  -1.7054152e-01  -2.1362063e-02  -3.0363197e-01  -2.3073231e-01  -3.4475895e-01   5.4403199e-04  -1.1514111e-01  -2.1794370e-01  -1.8878832e-01  -4.8710098e-02   6.9514271e-02   1.4105864e-01  -7.9289320e-02   7.4783323e-02   4.8911499e-02   2.2170000e-01  -7.1262387e-03   4.6148326e-01   1.1410092e-01   3.5802797e-01   1.1059926e-03   3.3439708e-01   2.8535710e-01  -1.0635971e-01  -2.9554955e-01   1.6100788e-01  -1.6577213e-02   4.5818165e-01   3.8323660e-01  -2.3286011e-01  -2.1314852e-01   5.8294011e-02   1.1443923e-01   4.2699165e-02   6.2828336e-02   1.6517238e-01   1.1619359e-01  -1.4088624e-01  -1.1529931e-01  -1.0132662e-01  -7.4521963e-02  -8.0652427e-02   3.3863443e-02  -2.9944446e-01  -3.2729808e-01  -1.8589593e-01  -3.2909451e-01  -3.7362526e-02  -1.5982370e-01   1.8414351e-01   4.0613424e-01   6.1065741e-02   1.0000000e+00  -8.7875071e-02  -7.4656704e-02   2.5128085e-02   3.6880164e-02   9.6521776e-02   3.8207753e-01   1.4453865e-01   6.2256612e-01   2.2581618e-02   1.4542645e-01   1.1167682e-02   4.3088977e-02   1.4499098e-01   2.6197056e-01   7.0120235e-03   2.8067979e-02   3.7402726e-02  -3.5730091e-02   4.1925027e-02  -1.7956817e-01  -1.7696857e-01   1.5159218e-02
   1.4594745e-01   2.2050768e-01   1.1936274e-02   4.0967879e-03  -1.4336381e-01  -1.9196941e-01   1.3560450e-02  -1.1729974e-01  -5.2243251e-03  -6.0678456e-02   1.9442080e-02   3.8801232e-02   6.4525304e-02  -1.3419020e-01  -2.2790328e-02   4.2175963e-03  -1.7228032e-02   4.3867007e-02   3.8533812e-01   5.9069445e-01  -1.8019026e-01  -2.2769593e-01  -7.0493494e-02  -1.3073972e-01  -1.0726929e-01  -1.5431789e-01  -2.4487851e-01  -2.5318814e-01   1.1332889e-01   1.7508497e-01  -2.6239088e-02  -8.3044133e-02   2.1228336e-01   9.4892605e-02  -2.3772467e-01  -3.5645823e-01  -1.6397697e-01   9.3354740e-03  -4.0905039e-02   1.2591149e-02  -1.7532639e-01   2.2744099e-02  -4.8725200e-02  -9.6434362e-02  -3.0370690e-02  -1.0713243e-02  -3.3567019e-02  -1.5102641e-01  -1.0079033e-01  -1.1475412e-01  -3.3334470e-01  -1.1750263e-01  -4.3466531e-02  -1.5140355e-01   1.1647470e-02   1.5552333e-01   5.0432493e-02   2.1562075e-02  -2.1594232e-01  -1.7355122e-01  -1.7504705e-01  -1.3168015e-01   4.4808215e-02   1.4100296e-02  -2.7437032e-01  -2.1371794e-01  -2.4309233e-01  -2.0406569e-01   3.6692530e-01   4.4228112e-01   1.1300465e-01   1.7852491e-01   5.0119499e-02   1.8846770e-01  -4.0000074e-02   2.7390989e-02  -5.9407655e-02   6.9910192e-02   2.0171400e-01   3.0153229e-01   3.2629318e-01   3.9306274e-01   3.7977829e-02   1.1961535e-01  -3.8125095e-02   1.3072609e-02  -2.4794503e-01  -4.2361911e-02   8.9839507e-03   1.1708984e-02   1.0113328e-02  -1.3822853e-01  -1.8885553e-01  -8.7875071e-02   1.0000000e+00   7.0302233e-01   7.1869926e-01   6.6413365e-01   3.0711121e-01   1.6818144e-01   1.5189431e-01   5.8174810e-02  -7.8263349e-02   5.1448368e-03  -5.3469686e-04   6.2952704e-02  -7.5942463e-02  -1.7805426e-01   6.9950376e-01   8.1815779e-01   4.1719535e-01   4.5768867e-01  -8.8316442e-02   1.1774993e-01   1.1883616e-01   1.3003079e-01
   1.6890953e-01   2.1336631e-01  -1.0746697e-01   1.5412290e-01  -1.0605458e-01  -3.8854332e-02  -1.1946785e-01  -6.6417137e-02  -1.9267244e-01  -9.8440941e-03  -1.0036638e-01  -2.5006966e-02  -1.0115437e-01  -1.1514263e-01  -1.2691931e-01   4.3056184e-02  -4.7697616e-02   8.6595314e-02   3.4220801e-01   5.7361639e-01  -9.1177530e-02  -1.1302408e-01  -1.6101986e-01  -1.7893157e-03   1.8133897e-02   6.6777600e-03  -6.0212394e-02  -3.0351178e-02   1.7826537e-02   2.1066910e-01  -6.8175158e-02  -1.2207951e-01   1.0970955e-01   1.0019962e-01  -7.2759505e-02  -1.5141455e-01  -1.2667636e-01  -1.6532331e-02   1.0183809e-01   1.0029614e-01  -1.5194518e-01  -5.2729165e-02   3.7449004e-02   4.1297769e-02   6.3449668e-02  -1.5305573e-02  -3.5199793e-02  -7.1216048e-02  -1.7989288e-01  -1.9698750e-01  -4.0016775e-01  -1.1889125e-01   8.0351840e-02  -6.5892511e-02   1.4743883e-01   2.4970398e-01   6.4239858e-02   3.0056593e-02  -2.7530041e-01  -2.1165927e-01  -3.2381128e-01  -2.4916138e-01  -1.3716046e-03   3.4883887e-02  -2.7923255e-01  -1.1663212e-01  -1.2339653e-01  -1.0268519e-02   4.9725249e-01   5.3126665e-01  -5.1833195e-02   1.8521205e-02   9.0141900e-02   2.7685249e-01   3.8731596e-02   1.5539477e-01   4.7382031e-02   1.0220695e-01   1.2068935e-01   2.9136974e-01   2.5526008e-01   3.4488966e-01  -2.7564988e-02   1.6587408e-02  -3.8215733e-02   1.3688538e-01  -1.3664246e-01   6.1050118e-02  -5.9086167e-02   1.3398360e-01   1.0070126e-01  -2.3823846e-01  -7.3596474e-02  -7.4656704e-02   7.0302233e-01   1.0000000e+00   5.3852659e-01   7.2547572e-01   2.4708134e-01   1.6977034e-01   1.1291368e-01   8.6652203e-02  -4.3746147e-02  -5.8910283e-02   1.1124538e-01   1.5491681e-01   1.1267436e-01  -5.4074922e-02   5.8613541e-01   5.8893449e-01   3.8604003e-01   2.9322515e-01  -1.1737535e-01   1.4573382e-01   1.2404618e-01   3.2876249e-01
   9.6778060e-02   2.9369883e-01  -6.6843204e-03  -1.0005486e-01  -5.4917036e-02  -1.7709018e-01  -1.6645080e-02  -2.5150400e-01   3.0611108e-02  -8.3188162e-02  -1.4720126e-01  -1.6389868e-01  -6.3848861e-02  -3.0523115e-01  -4.3344440e-02  -1.3410346e-01   6.0431039e-03   1.4742231e-01   2.7606261e-01   4.7547962e-01  -2.0376838e-01  -2.5172387e-01  -7.2612943e-02  -1.7259743e-01  -1.4833445e-01  -1.6960997e-01  -2.6639381e-01  -2.8723208e-01   1.1523558e-01   1.5267712e-01   8.3458644e-02  -3.8604386e-02   1.9509590e-01   1.9714888e-02  -2.3850051e-01  -3.4401247e-01  -1.6437094e-01   7.5684272e-03  -1.0787595e-02  -4.9781437e-02  -1.6723084e-01  -2.0788576e-01   2.5893205e-01   7.1425987e-02   1.2293223e-01   1.3296609e-01   3.0077700e-01   2.1727914e-01   8.8873739e-02  -1.0011693e-01  -1.4233010e-01  -8.5563692e-02   1.6812601e-01   1.0466723e-01   2.4465905e-01   2.6404242e-01   2.4729187e-02   7.0444794e-02  -2.3158707e-01  -2.8879892e-01  -2.1207930e-01  -3.1202867e-01  -1.1455225e-03  -4.6982488e-02  -2.9685291e-01  -3.3642245e-01  -2.6866529e-01  -2.6373749e-01   2.8834353e-01   3.5882386e-01   1.1424620e-01   1.4054275e-01   5.5286535e-02   1.3289147e-01  -7.6797804e-02  -7.1278191e-03  -2.7604570e-02   9.3061917e-02   5.5761180e-02   2.8939440e-01   1.6988063e-01   3.5478648e-01  -1.1751776e-03  -1.1871328e-01  -1.7006393e-01  -1.1358613e-01  -2.4186590e-01  -2.5572424e-01  -3.8407102e-02  -1.1036658e-01   3.6921793e-02  -8.8261989e-02  -2.4942238e-01   2.5128085e-02   7.1869926e-01   5.3852659e-01   1.0000000e+00   6.3845587e-01   5.1061268e-01   3.2875257e-01   1.0139373e-01   9.6118631e-02  -9.2937016e-02   8.3706999e-02   9.5264875e-02   1.3666079e-01   5.1767712e-02  -8.6910577e-02   3.6925287e-01   6.4779293e-01   6.6854645e-01   6.2359749e-01   3.3366556e-02   2.2753501e-01   2.1235144e-01   2.4495298e-01
   4.6484546e-01   1.6019131e-01  -1.1945517e-01  -8.8825801e-02  -1.9636992e-01  -2.2997373e-01  -5.0532756e-02  -1.8143736e-01  -6.9634392e-02  -1.8765772e-01   7.2214610e-02   5.8963006e-02   1.0693124e-02  -1.4257614e-01  -1.1722046e-01  -1.9378399e-01   1.8591059e-01   2.1728200e-01   5.4238411e-01   6.2480273e-01  -2.0279804e-01  -2.4612292e-01  -3.1313437e-01  -2.2845502e-01  -1.8818155e-01  -2.3496386e-01  -2.1280099e-01  -2.0914902e-01   1.5252650e-01   1.8326168e-01  -2.0356640e-01  -2.1569622e-01   2.5641029e-01   1.2685706e-01  -2.7035815e-01  -3.6218074e-01  -2.8624986e-01  -2.2762455e-01  -1.3603214e-01  -1.7256140e-01  -1.4594164e-01  -1.8275241e-01  -7.9812821e-02  -1.6075592e-01  -2.0596565e-01  -2.0502432e-01  -6.5529895e-03  -6.1411817e-02  -2.3892537e-01  -1.5078846e-01  -3.2821992e-01  -2.2180434e-02   3.2513875e-02  -3.7319322e-02   8.8423859e-02   1.7983258e-01   3.6332097e-01   2.1169836e-01  -1.0546713e-01  -1.0250199e-01  -6.9972228e-02  -1.2079930e-01   1.7016782e-01   2.3904865e-01  -2.9294034e-01  -1.9247923e-01  -1.8448879e-01  -1.6578633e-01   5.7281843e-01   5.6237213e-01  -1.2491969e-01  -6.6265953e-02   2.3431257e-01   3.1104608e-01   5.4987185e-02   1.5680091e-01   2.4794126e-01   1.1666885e-01   2.4374278e-01   2.6647380e-01   3.2406100e-01   4.2646891e-01  -9.0260951e-02  -2.9142657e-02  -8.1792541e-02  -2.7911085e-02  -2.9064318e-01  -2.0761090e-01  -1.2450395e-01  -6.7089199e-02   8.8924250e-02  -8.0523250e-02  -8.8388336e-02   3.6880164e-02   6.6413365e-01   7.2547572e-01   6.3845587e-01   1.0000000e+00   3.9513285e-01   5.5077111e-01   1.0406591e-01   1.8185297e-01  -4.0052125e-02   1.0842029e-01   1.0614337e-01   1.3342833e-01   1.1010738e-01   8.7215378e-02   4.5541080e-01   6.9120706e-01   5.5651501e-01   4.3081953e-01  -1.2065791e-01   2.4562393e-01   1.5913984e-01   3.0554322e-01
   3.8067218e-01   4.5499115e-01  -1.0090602e-01  -2.0049931e-01  -3.6105271e-01  -4.2474629e-01   1.2199205e-01   2.5042475e-02  -1.9173094e-01  -2.0209430e-01   2.6320776e-02   2.1678777e-01   1.7610384e-02  -6.2383965e-02  -2.8246799e-01  -1.7764581e-01   4.6797006e-01   5.0620484e-01   3.6580775e-01   3.4193793e-01  -3.3487463e-01  -3.7336649e-01  -2.7332477e-01  -3.4201898e-01  -5.0733465e-01  -4.8261240e-01  -4.9333344e-01  -4.2112441e-01   4.2530355e-01   4.4224082e-01  -2.6225353e-01  -2.3192685e-01   2.2931174e-01   1.4063049e-01  -5.6921312e-01  -6.0013035e-01  -3.7147047e-01  -1.0735644e-01  -2.2426869e-01  -1.4396934e-01  -2.1564585e-01  -2.6010811e-01   1.0453411e-01  -9.1968759e-02  -1.4979787e-01   5.8723054e-02   2.2757408e-01   6.6338444e-02  -1.0683004e-01   1.0311519e-01   3.3553332e-03   1.7301372e-01   4.7942100e-01   3.7676842e-01   4.6174413e-01   5.3196061e-01   4.8734270e-01   5.6990782e-01   7.6294710e-02   1.2135884e-01  -1.2274164e-02  -5.1182374e-02   3.2762133e-01   4.3707501e-01  -5.7584159e-01  -4.5533607e-01  -4.4558948e-01  -3.9897902e-01   1.2638795e-01   9.4339586e-02  -3.5100280e-02   4.8765886e-02   3.8769824e-02   1.0455579e-01  -5.1461328e-02   2.6469171e-02  -3.2301566e-02  -1.4364023e-01   3.0291376e-01   4.6579772e-01   4.6343423e-01   5.7759382e-01  -3.4918275e-01   6.3148369e-02  -4.6886509e-01  -1.6761536e-01  -3.9894336e-01  -3.4761194e-01  -1.6542015e-01  -2.5298518e-03   2.9059855e-01   1.3533656e-01  -1.1997478e-01   9.6521776e-02   3.0711121e-01   2.4708134e-01   5.1061268e-01   3.9513285e-01   1.0000000e+00   6.1362512e-01   1.2753431e-02   8.8324191e-03   2.5547000e-01   2.0101146e-01   2.0377998e-01   1.8631093e-01  -2.3518184e-01  -2.4760895e-01   1.6779129e-01   3.1045860e-01   4.4747482e-01   6.8576715e-01   2.5672818e-01   3.7727553e-01   3.7841636e-01   2.3409166e-01
   5.8366166e-01   1.2604857e-03  -1.1776251e-01  -4.9605612e-01  -2.6998795e-01  -3.7837994e-01   1.2685653e-01  -1.5441782e-01   3.8242913e-02  -1.9332154e-01   1.5861390e-01   1.7771205e-01   2.3408042e-01   1.8304537e-02  -7.4054520e-02  -2.1680400e-01   3.6159102e-01   2.9960609e-01   4.8349126e-01   2.5009334e-01  -2.7781412e-01  -3.0558777e-01  -2.8456836e-01  -4.7170944e-01  -4.0193086e-01  -4.4150342e-01  -4.0237465e-01  -3.6785675e-01   3.5465406e-01   2.1896549e-01  -2.3834238e-01  -2.6473559e-01   2.0906244e-01  -4.2926842e-03  -4.6942418e-01  -5.1059741e-01  -1.8531780e-01  -2.3881318e-01  -1.0682825e-01  -2.8294037e-01   1.9250815e-02  -2.6470872e-01  -2.7077400e-02  -2.6084240e-01  -2.8858760e-01  -2.5716316e-01   6.4780912e-02   3.3522457e-02  -2.0614595e-01  -8.2371844e-02  -1.2454517e-01  -1.5217647e-02   1.0752808e-01   1.2371022e-01   2.0813588e-01   3.4909674e-01   5.6841346e-01   2.7315560e-01   2.2323083e-01   9.7364378e-02   3.6313106e-01   3.7808119e-02   2.8170858e-01   3.9097933e-01  -2.4130351e-01  -3.4740473e-01  -2.2657921e-01  -3.4771819e-01   2.8361365e-01   1.6066098e-01  -2.0006050e-01  -1.4111783e-01   2.1373174e-01   1.4176513e-01   1.0566850e-01   1.9263158e-01   2.8908488e-01  -1.1839124e-02   2.0621527e-01   2.4241816e-01   2.6062232e-01   3.3153100e-01  -1.7722948e-01  -4.9850965e-02  -2.6471870e-01  -3.1460336e-01  -2.4566730e-01  -3.3866536e-01  -3.5727316e-02  -1.6800909e-01   2.4859056e-01   4.6509819e-01   3.7860114e-02   3.8207753e-01   1.6818144e-01   1.6977034e-01   3.2875257e-01   5.5077111e-01   6.1362512e-01   1.0000000e+00   7.2365160e-03   2.3246511e-01   1.9221876e-01   3.4952552e-01   1.7107215e-01   2.1354348e-01   9.1312939e-02   2.2619130e-01   1.8456377e-01   2.2826868e-01   4.9102302e-01   5.6333419e-01   2.0636198e-01   3.6306630e-01   2.9720305e-01   2.6607801e-01
  -9.6840680e-02  -2.6665544e-01  -3.3786125e-02   7.2147289e-02  -5.0135304e-02  -1.0717244e-01   1.9057924e-02   1.1356900e-01  -1.3284819e-02   1.7077561e-01  -3.8229002e-03   9.8594594e-02  -2.9528895e-02   1.2248265e-01  -1.6622720e-01  -3.5092312e-02  -3.3278226e-02  -9.4256865e-02   4.4467206e-02   1.1634879e-01  -2.9856027e-01  -2.9393490e-01  -5.9736434e-02   6.6889391e-02  -4.6354127e-02  -9.7699149e-02  -1.5276891e-01  -1.8258088e-01  -7.2202128e-02  -2.7316316e-02   8.2631670e-02   8.9554227e-02   2.8555518e-01   2.6540516e-01   1.2193235e-01   1.9427126e-02  -3.0391090e-01  -1.9040041e-01  -2.5316474e-01  -9.0088449e-02  -2.6848119e-01  -1.8474830e-01  -1.5333365e-01  -1.9020382e-01  -5.5836311e-02  -1.3772227e-01  -1.6086262e-01  -2.3801352e-01  -1.0807012e-01  -3.6464416e-02  -1.1239009e-01   5.3247093e-02  -8.6221233e-02  -2.0462172e-01  -5.1659199e-02  -3.1313271e-02  -1.4259197e-02  -1.1037750e-01   1.6451910e-02   1.2849266e-01   5.8848644e-02   3.0054161e-01   8.2801514e-02   1.5128622e-01   1.9574052e-01   2.1933422e-01   2.4286495e-01   2.4779693e-01   6.2489638e-02   8.2586918e-02  -8.3142513e-02  -1.1518581e-01  -3.3995979e-02   1.9026603e-03  -2.1746138e-01  -9.6910321e-02  -1.7163113e-01  -5.3571992e-02  -4.4468768e-02  -6.6727484e-02  -9.5974870e-02  -8.9934325e-02  -4.2252490e-02  -9.7867473e-02   1.5041166e-01   7.1374948e-02   5.1707743e-02   1.1051893e-01   1.3024606e-01   2.0091977e-01   8.6084851e-02   9.2805339e-02   8.7163094e-02   1.4453865e-01   1.5189431e-01   1.1291368e-01   1.0139373e-01   1.0406591e-01   1.2753431e-02   7.2365160e-03   1.0000000e+00   1.7069437e-01   2.7662188e-01  -1.9418988e-01  -1.0122808e-01   3.4657087e-02   1.5312884e-01   1.2994824e-01   1.6104370e-02   9.1463710e-02  -6.4223351e-02  -1.1933673e-01  -1.2789349e-01  -2.5331320e-01  -8.8747062e-03  -1.3955086e-02
   2.2404796e-01  -9.9320031e-02   1.1713311e-01  -1.3625917e-01  -1.6366645e-01  -1.6353153e-01   3.7276820e-01  -8.9970448e-04   8.4766629e-03   5.2375251e-02   7.3668443e-02  -5.2236191e-02   1.8203480e-01  -1.5347677e-01  -7.8018138e-02  -3.4000925e-01   6.5275720e-02   4.9169567e-02   2.2997140e-01   1.3408680e-01  -2.0334910e-01  -2.5579835e-01  -2.5993238e-01  -3.3016080e-01  -2.7715450e-01  -3.0672987e-01  -3.3743052e-01  -3.4994778e-01   1.3370347e-01  -4.9024836e-02  -2.8872623e-02  -7.9949629e-02   3.0762571e-01   1.9840736e-01  -1.3518493e-01  -1.4182200e-01  -1.3730900e-01  -1.5150845e-01   1.1703592e-03  -1.0856529e-01   5.8222746e-02  -2.0456624e-01  -1.7274838e-01  -2.9364281e-01  -2.7824837e-01  -3.3614501e-01  -1.2976211e-01  -1.9860465e-01  -2.4740767e-01  -2.6779058e-01  -8.5080138e-02  -6.7751794e-02   2.6209393e-02  -1.0911410e-01   8.3606018e-02  -3.2177916e-02   1.9985970e-01   1.2806904e-01   2.4798181e-01  -4.5540638e-02   2.8047386e-01  -8.7885726e-02   2.4536516e-01   2.0410192e-01  -4.8079440e-02  -3.0447408e-01   9.7474859e-02  -5.0346632e-02   4.3127019e-01   3.8706214e-01  -6.8267377e-02  -7.8068856e-02   5.2722240e-02   3.9333605e-04   9.8268861e-05  -9.8897708e-02   1.1353337e-01  -2.0509341e-03  -8.2808020e-03  -5.2308743e-02   3.4566906e-02   6.3268278e-02  -3.0751051e-02  -1.0837565e-01  -8.4629412e-02  -1.9085433e-01  -2.0020608e-01  -3.4611924e-01   4.0216341e-02  -1.2251010e-01  -1.1251812e-01   1.3917168e-01  -2.0339054e-01   6.2256612e-01   5.8174810e-02   8.6652203e-02   9.6118631e-02   1.8185297e-01   8.8324191e-03   2.3246511e-01   1.7069437e-01   1.0000000e+00  -1.7467599e-02   8.5883034e-02   9.8569193e-02   1.3553927e-01   1.2000339e-01   1.8902837e-01   2.7693377e-02   1.2284594e-01  -5.7038198e-02  -1.3468837e-01  -2.7782899e-01  -1.5043366e-01  -1.8572335e-01   9.7127611e-02
   1.4585684e-01   9.2226469e-03  -7.0404496e-02  -3.9266692e-02  -1.7691768e-01  -1.1485007e-01   1.1865610e-01   2.3762398e-01  -6.6350217e-02  -1.4238435e-01   1.9628545e-01   3.5416657e-01   2.0034138e-01   3.4002223e-01  -8.2512920e-03   5.6683780e-02   1.2911667e-01   9.8773127e-02   3.4939777e-02  -6.7433828e-02  -9.1661645e-02  -9.0968982e-02  -9.3135005e-02  -6.4625974e-02  -1.3779322e-01  -1.6872340e-01  -1.6529669e-01  -1.1392198e-01   1.3261861e-01   9.3565304e-02  -4.0923301e-02   4.9743060e-03   7.6611674e-02   7.9585200e-02  -2.1114637e-01  -2.3115281e-01  -1.2308926e-01  -1.0513555e-01  -7.7127693e-02   4.0204372e-02   5.5090832e-03  -6.2377748e-02  -9.5450482e-02  -1.7001148e-01  -1.6305851e-01  -8.5386828e-02  -1.2187779e-01  -7.5995795e-02  -2.2906346e-03   1.9809327e-01   1.2641436e-01   1.6121873e-01   2.1209331e-01   4.8197416e-02   2.5360199e-01   1.6697052e-01   1.7090963e-01   7.2808362e-02   1.8410439e-01   2.2875126e-01   2.5219850e-01   2.2969071e-01   1.2464908e-01   2.8253214e-01  -5.5372510e-02  -1.7526050e-02  -2.7880796e-02  -7.0418101e-02  -8.7053900e-02  -1.3583288e-01  -1.8750886e-01  -1.3273171e-01  -3.6332785e-02  -1.4294441e-01  -1.3946881e-01  -1.9782049e-03  -1.9924522e-01  -2.1669352e-01  -4.2172794e-02  -4.9246597e-02   9.2146480e-02   2.5371775e-02  -9.1336316e-02   5.5161468e-02  -6.8819607e-02   3.8349334e-02   3.8397500e-02  -4.0922675e-02   1.5226076e-01   2.0805349e-01   9.6969611e-02   2.4215896e-02   1.9180477e-01   2.2581618e-02  -7.8263349e-02  -4.3746147e-02  -9.2937016e-02  -4.0052125e-02   2.5547000e-01   1.9221876e-01   2.7662188e-01  -1.7467599e-02   1.0000000e+00   4.0582952e-01   4.5679915e-01   3.6322115e-01  -8.3241141e-02  -9.1900746e-02  -1.2895288e-02  -1.2003366e-01  -1.0881589e-01   5.3723318e-02   3.2916689e-01   4.7215671e-01   4.1048611e-01   1.7596461e-01
   2.6034136e-01   9.1663801e-02  -5.6047086e-02  -1.8525012e-01   1.2074290e-02   1.5081973e-02   1.5573746e-01  -3.7253245e-02   1.7126242e-01  -1.6002748e-01   1.7716838e-01   2.2901254e-01   2.1759917e-01   1.6188686e-01   1.0739640e-01   4.5321258e-03   2.7317599e-01   1.8801782e-01   1.9600037e-01   8.9051877e-02   4.6813742e-02   6.8875002e-02  -9.3396183e-02  -2.1231524e-01  -1.1589516e-01  -1.5396440e-01   7.7729023e-05   2.2829189e-02   3.1491554e-01   2.0965714e-01  -5.5180773e-02   2.5221863e-02   1.0258331e-01   4.3172510e-02  -3.6547756e-01  -3.5280932e-01  -2.8326909e-02  -4.7616207e-02   2.7339765e-02   3.0937009e-04   2.1127810e-01   1.7798711e-02   1.5748018e-02  -1.4105637e-01  -1.9422506e-01  -9.1085575e-02   6.6641572e-02   9.7473096e-02   2.9033886e-02   5.6706634e-02   1.4699115e-01   1.0644233e-01   1.8422846e-01   9.4574741e-02   7.9515114e-02   6.8650320e-02   2.2073195e-01   9.2658637e-02   1.7368749e-01   1.1403306e-01   2.5118896e-01   5.7658251e-02   1.2158977e-01   2.0698888e-01  -1.9940819e-01  -2.2934111e-01  -2.0721840e-01  -2.8117317e-01   4.7091106e-02   8.4793514e-03  -1.7884171e-01  -2.0825820e-01   9.9491508e-02   5.0775313e-02   8.4860128e-03   1.0256567e-01   6.3989378e-02  -7.8954323e-02   5.9232950e-02   6.9937415e-02   2.0700308e-01   1.6865648e-01   4.3499949e-02   1.8159583e-01  -2.7047410e-01  -1.3386876e-01  -1.0808261e-01  -2.6709632e-01  -1.2776210e-01  -1.1451311e-01  -1.2417013e-01   5.2261104e-02   1.7223785e-02   1.4542645e-01   5.1448368e-03  -5.8910283e-02   8.3706999e-02   1.0842029e-01   2.0101146e-01   3.4952552e-01  -1.9418988e-01   8.5883034e-02   4.0582952e-01   1.0000000e+00   3.9056037e-01   3.1789369e-01  -1.2434304e-01   1.6425990e-02   4.7344316e-02   4.1286374e-02   1.4911312e-01   2.2724013e-01   2.3878167e-01   6.3312298e-01   4.2058445e-01   1.5760772e-01
   1.0211681e-01   1.5019140e-01   9.7063022e-02   4.9642654e-03  -2.4931222e-01  -1.8434640e-01   1.8568765e-01   1.1148000e-01  -1.0740832e-01  -1.4338859e-01   1.5268999e-01   1.2547249e-01   2.9390658e-01   1.1360183e-01   2.8453945e-02  -6.8105986e-02  -2.4735397e-02   1.2607978e-01   2.0324596e-02   2.8163582e-02  -8.4403188e-02  -1.0923009e-01  -2.5313277e-02  -9.7962397e-02  -1.6688414e-01  -1.7978690e-01  -1.6002209e-01  -1.5812554e-01   1.0101829e-01   1.3136057e-01   8.4254582e-02   1.1036902e-01   1.1499861e-01   8.3885455e-02  -1.2763851e-01  -1.6571988e-01   3.6751238e-02  -4.9457825e-03   1.8086052e-01   9.8919713e-02   1.0890994e-02   2.1836061e-02  -2.8717536e-02  -6.6273868e-02  -1.0220441e-01  -1.1688336e-01  -1.0991081e-01   1.4664287e-02   7.5650907e-03  -1.8390867e-01   2.2960262e-02  -7.5420823e-02   2.6318746e-01  -1.3623839e-02   4.4540890e-01   1.5188560e-01   9.6652041e-02   6.6295898e-02   1.4373902e-02  -1.6169044e-01   1.2025211e-01  -1.4304600e-01   1.0299938e-01   1.1332050e-01  -1.1896274e-01  -1.8960481e-01  -4.4960308e-02  -1.3578057e-01   8.8708010e-02   1.5682564e-02  -2.2490629e-01  -2.4906224e-01   6.5469647e-02   1.2343628e-01  -6.9600228e-03   1.5534820e-01   5.2758840e-02   8.6940743e-02  -9.2409917e-02   2.2680942e-02   9.0089176e-02   1.7187761e-01  -6.2341981e-02   1.5016785e-01  -8.2097800e-02   7.5396666e-02  -1.1688107e-01  -1.1180685e-01   1.4167975e-01   1.1498649e-01  -5.9969765e-02  -1.1836274e-01  -1.6051000e-01   1.1167682e-02  -5.3469686e-04   1.1124538e-01   9.5264875e-02   1.0614337e-01   2.0377998e-01   1.7107215e-01  -1.0122808e-01   9.8569193e-02   4.5679915e-01   3.9056037e-01   1.0000000e+00   5.7198221e-01   3.4001429e-03  -5.9374559e-02   8.3829700e-03   5.2925058e-02   1.3275276e-01   5.9235080e-02   8.7562606e-02   4.0889029e-01   4.7941007e-01   5.3107657e-01
   8.9087992e-02   1.0309089e-01  -1.0145988e-01  -5.1632437e-02  -1.9538303e-01  -1.5403597e-01   7.8103685e-02   9.2779149e-03  -1.8349868e-01  -2.4875708e-01  -1.0791501e-02   5.3490025e-02   3.0535850e-02   5.5747699e-02  -1.8901879e-01  -2.4342630e-01  -4.2622503e-02   9.4274328e-02  -7.1477392e-02  -7.7913806e-02  -1.4664038e-01  -1.0397628e-01  -1.3031198e-01  -6.3811705e-02  -1.8075829e-01  -2.3475518e-01  -8.7496647e-02  -7.1695791e-02  -3.5621606e-02  -6.1129030e-02  -6.0463795e-02  -6.3814521e-03   1.3193027e-01   6.2022191e-02  -3.6799767e-02  -1.2577153e-01   3.0494490e-02   1.4316359e-01   2.3423025e-01   2.0818150e-01  -1.0482565e-01  -2.4794345e-02  -8.1703513e-02  -9.1841775e-02  -1.3365976e-01  -7.7563345e-02  -9.0002269e-02  -4.6487117e-02  -3.3840947e-02  -5.9875671e-02   1.7611887e-02  -8.7782506e-02   1.5788693e-01  -5.4075590e-02   3.8329060e-01   2.3036168e-01   1.7585736e-01   1.2736449e-01   1.1165013e-01   8.8479975e-03   1.7172661e-01   3.0073821e-02  -1.1760170e-02   1.0974432e-01  -4.2289998e-02  -5.6130044e-02   7.5548476e-02  -1.9579171e-02  -5.9119670e-02  -7.0104409e-02  -2.4489612e-01  -2.6997420e-01  -4.0235088e-02  -4.0849068e-03  -1.3956771e-01   6.7374162e-02   4.8542543e-02   7.6078144e-02  -3.1620897e-01  -1.2694984e-01  -1.0682291e-01   4.2921061e-03  -2.5317434e-01   4.5936480e-02  -3.5025900e-02   9.9502606e-02  -5.5824125e-02   1.0594974e-01   9.5439319e-02   5.7324753e-02  -1.2677436e-01  -4.7190261e-02  -1.1159747e-01   4.3088977e-02   6.2952704e-02   1.5491681e-01   1.3666079e-01   1.3342833e-01   1.8631093e-01   2.1354348e-01   3.4657087e-02   1.3553927e-01   3.6322115e-01   3.1789369e-01   5.7198221e-01   1.0000000e+00   1.9203194e-01   1.1124005e-01   6.5617286e-02  -7.3351867e-02   1.1994278e-02   8.8993468e-02   2.2522027e-02   2.5839003e-01   4.5243240e-01   7.6032414e-01
  -1.4109524e-01  -2.1963461e-01  -3.5322878e-01  -2.0346617e-01   1.1858979e-01   1.4298148e-01  -3.0984625e-01  -3.1605587e-01  -2.7720454e-02  -1.5111191e-02  -2.5737902e-01  -1.9328007e-01  -2.2450081e-01  -6.6931289e-02   5.2408644e-03   7.0445158e-02  -1.9173397e-01   5.0878296e-02  -1.0098362e-01  -8.3560405e-02   7.2954420e-02   1.4468216e-01  -2.4775236e-01  -4.7784732e-02   1.9716116e-02   4.4515961e-02   1.5646408e-01   1.8039842e-01  -1.8924549e-01  -1.6087698e-01  -1.2706224e-01  -2.2180888e-01  -2.8365134e-01  -3.5553043e-01   1.0606671e-01   1.7450541e-01   2.5190942e-01   1.0410555e-01   1.1643806e-01  -3.7278185e-02   1.9841009e-01  -5.6419631e-02   2.8636450e-01   2.4738414e-01   1.7570026e-01  -1.1898241e-02   2.1264407e-01   3.5106627e-01   1.5299878e-01  -5.3827498e-02   6.9342445e-02  -2.0918481e-01  -1.2888001e-01  -1.0459681e-01  -1.4897176e-01  -9.6644359e-02  -1.4579666e-01  -2.1764757e-01  -1.5026158e-01  -1.7148462e-01  -8.0446412e-02  -1.9743777e-01  -2.2127758e-01  -2.0806164e-01   5.3715102e-02   3.8458840e-02  -1.4880199e-02  -4.1697036e-02   1.1484518e-01   1.1820882e-02   5.4383611e-02   3.0882475e-02   1.5193724e-01   2.0578466e-01  -2.1847440e-02   2.2858374e-02   3.1769581e-01   3.0965466e-01  -3.8067514e-01  -2.1151624e-01  -3.3649964e-01  -2.4762460e-01   1.5625106e-01  -2.2776074e-02  -4.2968712e-02  -1.5239256e-01  -4.0927576e-02   1.5297632e-01  -6.6039737e-02  -1.3990597e-01   4.6089928e-02  -3.0698835e-02  -9.8284281e-03   1.4499098e-01  -7.5942463e-02   1.1267436e-01   5.1767712e-02   1.1010738e-01  -2.3518184e-01   9.1312939e-02   1.5312884e-01   1.2000339e-01  -8.3241141e-02  -1.2434304e-01   3.4001429e-03   1.9203194e-01   1.0000000e+00   7.2518705e-01   6.1048559e-02  -2.8108309e-02   1.8274892e-01  -9.5064484e-02  -8.4912290e-02  -1.0515821e-01  -1.5704269e-01   4.1798358e-01
   4.6586598e-02  -4.1443456e-01  -4.3872544e-01  -3.3051301e-01   1.6546133e-01   1.4459224e-01  -1.8718791e-01  -2.3153713e-01   1.4207226e-01  -2.1007719e-03  -4.0294406e-02  -3.8477247e-02  -3.5583144e-02   8.8080469e-02   9.3831153e-02   7.5217613e-03  -1.1438031e-01  -3.8655109e-02   6.1987087e-02  -4.0978386e-02   1.2993671e-01   1.8729315e-01  -3.4500226e-01  -1.9958214e-01   2.0940808e-02  -2.7728770e-03   1.7476315e-01   1.7246757e-01  -3.7802440e-02  -1.3641547e-01  -1.3097734e-01  -2.3178093e-01  -8.5012860e-02  -1.6344748e-01   1.5936167e-02   4.0332170e-02   1.4517189e-01  -3.8318430e-02   8.0812815e-03  -1.6962177e-01   1.5771582e-01  -7.2620035e-03   2.1966064e-01   1.5995971e-01  -1.6767009e-02  -1.4676074e-01   1.0833974e-01   2.1781992e-01   1.0383011e-01   3.4872966e-02   7.1669247e-02  -4.5131705e-02  -2.4161226e-01  -1.8920839e-01  -2.7286710e-01  -1.9669678e-01   3.5747520e-02  -1.7744673e-01   1.8954079e-01   9.1841786e-02   1.9842453e-01  -2.3718646e-02   1.3616893e-02   4.7158722e-02   9.5479597e-02   2.2696748e-02   1.4159037e-01   1.5928787e-02   1.8462709e-01   6.1668480e-02   8.2067513e-03  -8.2648790e-02   3.0477264e-01   2.8898343e-01   1.1588353e-01   1.4267406e-01   4.5443271e-01   2.6945204e-01  -2.9985150e-01  -3.8188795e-01  -3.0885305e-01  -2.7328119e-01   9.7626068e-02   1.6604118e-03  -1.3925802e-01  -2.9002059e-01  -9.0347264e-02  -4.2328106e-02  -1.9749496e-01  -2.7927903e-01  -1.3376194e-02   2.0221179e-01   4.6055683e-02   2.6197056e-01  -1.7805426e-01  -5.4074922e-02  -8.6910577e-02   8.7215378e-02  -2.4760895e-01   2.2619130e-01   1.2994824e-01   1.8902837e-01  -9.1900746e-02   1.6425990e-02  -5.9374559e-02   1.1124005e-01   7.2518705e-01   1.0000000e+00   2.6247695e-02  -7.2191740e-02   1.2274627e-01  -1.1187317e-01  -3.6252156e-02  -9.6279895e-02  -1.8339069e-01   2.6637759e-01
   8.1695934e-02   8.3394456e-02  -2.0310445e-01  -1.3110542e-01  -1.1232919e-01  -1.1468972e-01  -1.5251622e-01  -1.6324355e-01  -2.8984988e-02  -7.1128045e-02  -4.4066519e-02   5.9442622e-02   3.7454605e-03  -2.7842815e-02  -7.1624744e-02   1.0161971e-01  -1.1515910e-01  -1.0211373e-01   2.7851552e-01   3.9827641e-01  -1.0061036e-01  -2.6906729e-02  -1.4002111e-01  -1.3347499e-01  -2.2802152e-02  -7.5783547e-02  -1.7447090e-01  -1.1456451e-01   1.0247632e-01   9.6368563e-02  -6.9801911e-02  -1.2759609e-01   4.3035960e-02  -5.5401959e-02  -2.5885270e-01  -3.2633878e-01  -4.8710934e-02  -8.6041168e-02  -9.2595914e-02  -1.2814995e-01   1.0697652e-01   2.6769985e-01   8.0835274e-02   7.4014546e-02   4.0009667e-02   8.1493471e-02   9.8584326e-02  -3.6871092e-02   1.9707995e-02   7.3984575e-02  -2.0455699e-01   7.2923877e-03  -1.1312782e-01  -1.0975163e-01  -1.4939828e-01   5.8144461e-02  -3.0091074e-03  -1.2028762e-01  -5.2606535e-02   4.3756649e-02  -1.5683653e-01  -1.6879182e-01  -5.6609702e-03   6.7855577e-04  -2.9011903e-01  -1.7901066e-01  -1.6766262e-01  -1.5216891e-01   2.5502252e-01   3.4027972e-01   2.0216613e-01   2.8561570e-01   1.0674752e-01   1.9161951e-01   5.0827065e-02   1.0114639e-02   6.0285027e-02   1.4978353e-01  -1.5803608e-02   4.3160400e-02   1.9471430e-01   1.7980512e-01  -3.2099852e-02   3.1342328e-01  -1.6540370e-01  -9.2035056e-02  -3.4278837e-01  -6.2670698e-02  -1.7936790e-01  -1.1094116e-01   1.4203727e-01  -3.7213914e-02   8.4124966e-03   7.0120235e-03   6.9950376e-01   5.8613541e-01   3.6925287e-01   4.5541080e-01   1.6779129e-01   1.8456377e-01   1.6104370e-02   2.7693377e-02  -1.2895288e-02   4.7344316e-02   8.3829700e-03   6.5617286e-02   6.1048559e-02   2.6247695e-02   1.0000000e+00   6.3255548e-01   2.3030862e-01   4.2131609e-01   8.1943210e-02   1.7711119e-01   2.1228124e-01   2.4206672e-01
   2.3592991e-01   2.7005819e-01  -4.0216785e-02  -8.3016529e-02  -1.9577527e-01  -3.0721151e-01  -1.2495357e-02  -1.9269517e-01  -3.6684759e-03  -4.1025350e-02   6.5539071e-02   9.0339445e-02   5.4818156e-02  -1.4530625e-01  -1.0742796e-02   1.6137426e-02   1.1899743e-01   2.1485730e-01   5.2188332e-01   7.3014234e-01  -2.4277406e-01  -3.1089447e-01  -2.5597934e-01  -2.9868991e-01  -2.8501684e-01  -3.2387398e-01  -3.5875419e-01  -3.8027875e-01   2.9572825e-01   3.6576626e-01  -1.0666164e-01  -1.8594017e-01   2.6767936e-01   1.1489929e-01  -3.9122031e-01  -4.6455581e-01  -1.7047131e-01  -8.0506420e-02  -2.0605915e-01  -1.9220753e-01  -1.1174337e-01  -1.5280109e-03   4.9784843e-03  -1.1269987e-01  -9.8777549e-02  -8.7983039e-02   3.4457126e-02  -9.8957202e-02  -8.3007312e-02  -1.2199936e-01  -2.9470682e-01  -9.1165786e-02  -9.0619355e-03  -1.0269965e-01  -1.4218020e-01  -3.2012361e-02   1.3955614e-01   1.5508567e-01  -1.4614943e-01  -1.4683724e-01  -2.2626715e-01  -2.1344077e-01   2.9181286e-01   1.8256934e-01  -4.4006940e-01  -3.8363573e-01  -3.5845732e-01  -3.5868552e-01   5.6156430e-01   5.8499662e-01   6.1849898e-02   8.7539196e-02   2.3259202e-01   3.3846880e-01   1.0591353e-01   4.7833044e-02   2.1965054e-01   2.1079124e-01   3.0056874e-01   3.9160757e-01   4.7146417e-01   5.0555883e-01   1.0482696e-01   2.6879124e-01  -1.9741365e-01  -1.5352722e-01  -3.8681310e-01  -2.1362620e-01  -1.9860041e-01  -1.8222107e-01   1.7968341e-02  -1.5957565e-01  -2.5392408e-01   2.8067979e-02   8.1815779e-01   5.8893449e-01   6.4779293e-01   6.9120706e-01   3.1045860e-01   2.2826868e-01   9.1463710e-02   1.2284594e-01  -1.2003366e-01   4.1286374e-02   5.2925058e-02  -7.3351867e-02  -2.8108309e-02  -7.2191740e-02   6.3255548e-01   1.0000000e+00   5.6161293e-01   4.2225079e-01  -5.8840180e-02   1.4999639e-01   1.0801560e-01   9.8839528e-02
   1.5929840e-01   2.2215940e-01  -2.3016024e-01  -3.4890003e-01  -6.0626775e-02  -2.5666096e-01  -2.4716588e-01  -4.9509236e-01  -1.0314207e-02  -2.3236568e-01  -6.3777221e-02  -1.5800447e-01  -3.1144392e-02  -2.9795681e-01  -1.6195349e-02  -3.8240370e-02   1.1671348e-01   3.0149881e-01   3.9456315e-01   5.1618299e-01  -1.6619074e-01  -2.0181521e-01  -1.3175180e-01  -2.4111721e-01  -1.9689584e-01  -2.1570679e-01  -2.0975525e-01  -2.0370556e-01   2.7834010e-01   3.3864173e-01  -3.5381180e-02  -1.2720503e-01   1.0118129e-01  -8.7179932e-02  -3.1490987e-01  -3.5864227e-01  -2.0796811e-01  -1.1158921e-01  -1.8315672e-01  -3.2625820e-01  -2.6980442e-01  -4.1311626e-01   3.9384201e-01   1.2876369e-01   1.4909539e-01   5.5272842e-02   3.3290437e-01   3.4853122e-01   6.7290427e-02  -1.7905462e-01  -3.1222689e-01  -1.6916144e-01   1.3490942e-01   1.2902156e-01  -6.2453559e-02   3.7256057e-02   5.5165296e-02   5.1076267e-02  -2.7155596e-01  -3.2928426e-01  -2.8323767e-01  -4.0604226e-01   1.1857600e-01  -2.5879663e-02  -3.9733143e-01  -3.7501061e-01  -3.6758080e-01  -3.4684336e-01   3.8664172e-01   3.7608190e-01  -3.1983204e-02  -2.6565310e-03   9.2980647e-02   1.9867314e-01  -4.8115402e-02   5.0646813e-02   2.3646107e-01   1.3397881e-01   1.0830535e-01   4.1675538e-01   2.5861375e-01   4.5655794e-01   5.4302984e-02  -5.7597177e-03  -3.0386880e-01  -2.8131325e-01  -1.5016370e-01  -2.2751861e-01  -2.4111428e-01  -3.1863729e-01   2.4848197e-01   3.7869804e-02  -1.4625023e-01   3.7402726e-02   4.1719535e-01   3.8604003e-01   6.6854645e-01   5.5651501e-01   4.4747482e-01   4.9102302e-01  -6.4223351e-02  -5.7038198e-02  -1.0881589e-01   1.4911312e-01   1.3275276e-01   1.1994278e-02   1.8274892e-01   1.2274627e-01   2.3030862e-01   5.6161293e-01   1.0000000e+00   6.7832936e-01   1.8858816e-01   3.4662231e-01   2.7497608e-01   2.4576801e-01
   1.1170248e-01   3.5404084e-01  -1.1849081e-01  -3.6150097e-01  -3.5644666e-02  -2.6614784e-01  -8.1622130e-02  -3.2606774e-01   1.3332002e-01  -1.9030742e-01   9.4830606e-02  -5.8152612e-02   1.2759621e-01  -1.9468062e-01   4.0298732e-02  -7.3563009e-02   9.6454243e-02   1.5235350e-01   2.2612212e-01   2.8639722e-01  -1.6440235e-01  -1.6784131e-01   3.2551365e-02  -2.2351764e-01  -1.9441826e-01  -2.7078407e-01  -2.5435300e-01  -2.5539969e-01   2.8384782e-01   2.0857573e-01  -8.7821254e-02  -1.3760037e-01   3.2395744e-02  -1.3871378e-01  -4.7203097e-01  -5.3086701e-01  -2.1990981e-01  -9.2371026e-02  -2.1105348e-01  -3.1875695e-01  -1.9562346e-01  -2.1650562e-01   4.1044445e-01   2.0774945e-01   1.6246081e-01   2.9383659e-01   4.4916304e-01   3.8144242e-01   1.7123611e-01   1.1705485e-01  -4.1863872e-02   9.0983726e-03   1.8059612e-01   3.7915658e-01   9.6022536e-02   2.8060664e-01   7.8368133e-02   1.0800307e-01  -1.6709825e-01  -1.0156341e-01  -1.1050720e-01  -2.1786730e-01   1.0612658e-02  -3.1753170e-02  -3.7197500e-01  -3.8823489e-01  -4.4350667e-01  -4.3102011e-01   3.2477344e-02   7.8638224e-02   1.8197688e-01   2.5702205e-01  -4.4225505e-02  -6.2988094e-02  -1.1853153e-01  -4.3685217e-02  -3.8393495e-02  -4.0296006e-02   3.9921596e-02   2.9770852e-01   2.9190029e-01   4.5122829e-01  -2.3900843e-01   1.5214981e-03  -2.5404890e-01  -1.6647927e-01  -3.0378167e-01  -2.6328706e-01  -1.4534889e-01  -1.8695932e-01   2.3517813e-01   1.6118280e-01  -4.3532187e-02  -3.5730091e-02   4.5768867e-01   2.9322515e-01   6.2359749e-01   4.3081953e-01   6.8576715e-01   5.6333419e-01  -1.1933673e-01  -1.3468837e-01   5.3723318e-02   2.2724013e-01   5.9235080e-02   8.8993468e-02  -9.5064484e-02  -1.1187317e-01   4.2131609e-01   4.2225079e-01   6.7832936e-01   1.0000000e+00   4.7232923e-01   5.6356291e-01   4.9971706e-01   2.5581337e-01
  -1.4177139e-01  -1.3269835e-02  -1.0023835e-01  -2.9705074e-02   7.6148490e-02  -6.0150928e-02  -1.5528604e-01   1.2999372e-01   2.0723219e-01  -1.8631704e-02   1.0793400e-01   2.4692198e-01   1.2906787e-01   3.5560738e-01   1.5404933e-01   3.9369026e-01  -6.0306811e-02  -1.4889319e-02  -8.0990880e-02  -1.4378368e-01  -1.6918040e-01  -1.0104689e-02   2.3944679e-01   1.4793923e-01   6.0583681e-02   2.2401851e-02   3.7944989e-03  -4.4595537e-02  -8.4171007e-02  -3.4030254e-03  -6.9627088e-02  -5.3641168e-02  -2.2130992e-01  -1.5217076e-01  -1.0982487e-01  -9.7878933e-02   1.5607601e-01   7.7222095e-02  -1.6160366e-02  -1.1659382e-01   7.4854317e-02   7.4883979e-02   3.0158546e-01   1.8290109e-01   1.3753409e-01   2.4039453e-01   1.8765042e-01   2.3858831e-01   9.9594494e-02   2.5190922e-01   4.1181092e-02   2.4367245e-02  -1.1409551e-01   1.6545605e-01  -4.3251982e-02   3.9796394e-02  -1.5077721e-01  -2.0210458e-01  -8.3051166e-02   1.0421857e-01  -4.5904576e-03   1.6022064e-01  -2.2054870e-01  -1.7440236e-01   5.4177780e-02   9.0033140e-02  -1.2854769e-01  -9.5811514e-02  -2.8034789e-01  -2.3313879e-01   4.2088552e-02   1.0689936e-01  -1.3442837e-01  -1.4772786e-01  -6.7838535e-02   1.0984859e-02  -8.8872947e-04   1.0014886e-01  -1.8539482e-01  -8.4847284e-02  -1.3804864e-01  -1.3560845e-01  -1.5951952e-01   9.3926121e-02  -5.4606427e-02   2.4383883e-02   1.2233019e-02   1.3588761e-02   5.3178538e-02  -2.0102512e-02   3.8796416e-01   2.4033737e-01   5.7528352e-01   4.1925027e-02  -8.8316442e-02  -1.1737535e-01   3.3366556e-02  -1.2065791e-01   2.5672818e-01   2.0636198e-01  -1.2789349e-01  -2.7782899e-01   3.2916689e-01   2.3878167e-01   8.7562606e-02   2.2522027e-02  -8.4912290e-02  -3.6252156e-02   8.1943210e-02  -5.8840180e-02   1.8858816e-01   4.7232923e-01   1.0000000e+00   4.4929154e-01   3.9305927e-01   1.7542520e-02
   1.1019246e-01   3.1160603e-01  -8.6667001e-02  -1.5934776e-01   4.9875828e-02  -6.8565928e-02  -8.3597106e-02  -1.8326677e-01   1.5106571e-01  -2.8279287e-01   1.9992912e-01   6.8556675e-02   1.7022100e-01   1.5211642e-02   1.5562463e-01  -1.8491112e-02   1.5222423e-01   1.3671229e-01   5.2160742e-02   5.2533621e-02   3.0735149e-02   1.1330398e-02   8.1830710e-02  -8.7986296e-02   1.5012893e-03  -1.0692648e-01  -2.0036682e-02  -1.5349780e-02   2.5679500e-01   1.8169890e-01   5.3850579e-02   1.7837219e-02  -8.0993887e-03  -9.3409130e-02  -3.2461007e-01  -3.3732374e-01  -1.0178434e-01  -7.2423761e-02  -3.0735983e-02  -1.2666959e-01   7.1157134e-02  -2.3561095e-03   2.2911251e-01   8.8333218e-02   7.6007127e-02   1.9471219e-01   2.7702206e-01   3.0633495e-01   1.3218640e-01   1.9890792e-01   1.0736600e-01   7.3693959e-02   1.7160798e-01   2.7183764e-01   1.0605617e-01   1.3900765e-01   6.3196724e-02   9.7638916e-02  -5.6584378e-02   2.2477542e-02  -4.4593535e-03  -9.8434017e-02  -5.3010882e-03   2.1224255e-02  -2.3164015e-01  -1.9214695e-01  -2.8652932e-01  -2.8447487e-01  -9.1690657e-02  -9.7161415e-02  -1.3075559e-01  -3.0089223e-02   3.3842850e-02  -1.0178522e-01  -1.6531938e-02  -2.3486856e-02   2.8508651e-03  -1.3495628e-01   9.7638804e-02   2.1903243e-01   3.5005398e-01   3.4214707e-01  -2.8158064e-02   1.2279136e-01  -8.4858479e-02   5.0158832e-02  -1.5440275e-01  -1.7713214e-01  -9.0475338e-02  -7.5189089e-02   2.7940358e-02  -3.9336970e-02   8.7569652e-02  -1.7956817e-01   1.1774993e-01   1.4573382e-01   2.2753501e-01   2.4562393e-01   3.7727553e-01   3.6306630e-01  -2.5331320e-01  -1.5043366e-01   4.7215671e-01   6.3312298e-01   4.0889029e-01   2.5839003e-01  -1.0515821e-01  -9.6279895e-02   1.7711119e-01   1.4999639e-01   3.4662231e-01   5.6356291e-01   4.4929154e-01   1.0000000e+00   7.0841421e-01   2.4346076e-01
  -9.4995349e-02   2.7002961e-01  -1.0907024e-01  -5.7664753e-02  -8.9891321e-02  -2.0644424e-01  -1.1745409e-01  -1.2308863e-01  -2.3866616e-02  -3.2195988e-01   1.6385724e-01   1.5108832e-01   1.8589103e-01   1.3687332e-01   7.7652219e-03  -1.9598500e-02   2.6198182e-02  -2.5613553e-02  -7.9645562e-02   1.3227793e-04  -9.6592730e-02  -7.0525323e-02   2.3726736e-01   1.2041058e-01   1.2040229e-02  -9.5999480e-02  -6.4736030e-02  -9.7572475e-02   1.2111125e-01   9.1001454e-02   1.5737473e-01   2.0233428e-01   1.1316889e-01   3.9166180e-02  -1.5175125e-01  -2.6682217e-01  -1.8255531e-01  -2.1231434e-02  -5.7085179e-02  -8.1199684e-02  -9.3114209e-02   6.2158493e-02   1.2764006e-01   3.9665095e-02   1.3151445e-01   2.4157027e-01   1.2950539e-01   1.3506421e-01   1.4918933e-01   1.8601074e-01   1.8106700e-02   3.8528964e-02   7.9140039e-02   9.8965750e-02   2.1572554e-01   1.6025324e-01  -1.9647969e-02   3.4756373e-02  -9.3531271e-02   3.3991058e-02  -4.0968589e-02  -1.9616184e-02  -8.3030223e-02  -4.9704283e-03  -1.6843073e-01  -3.4581072e-02  -1.1956821e-01  -8.4390272e-02  -2.0218511e-01  -1.5272119e-01  -1.4274010e-01  -6.3562217e-02  -1.4300614e-01  -1.8366696e-01  -2.0603801e-01  -9.9293162e-02  -1.0493740e-01  -4.8619449e-02  -3.2098112e-02   1.3670145e-01   2.2067895e-01   2.1124106e-01  -1.1658392e-01   1.8928281e-01  -1.5641903e-02   1.8311171e-01  -5.6711696e-02   2.0415899e-02  -4.5271435e-02   1.5185319e-02   1.8341390e-01   5.4915720e-02   1.4186230e-01  -1.7696857e-01   1.1883616e-01   1.2404618e-01   2.1235144e-01   1.5913984e-01   3.7841636e-01   2.9720305e-01  -8.8747062e-03  -1.8572335e-01   4.1048611e-01   4.2058445e-01   4.7941007e-01   4.5243240e-01  -1.5704269e-01  -1.8339069e-01   2.1228124e-01   1.0801560e-01   2.7497608e-01   4.9971706e-01   3.9305927e-01   7.0841421e-01   1.0000000e+00   3.9709121e-01
  -3.6234802e-02   1.0301667e-01  -2.3120514e-01  -1.9447007e-01  -5.8191845e-02  -1.1607041e-01  -5.3891068e-02  -1.6702995e-01  -9.0277855e-02  -1.2733610e-01  -2.0748846e-01  -1.8597238e-01  -9.8932214e-02  -1.9330676e-01  -2.2306895e-01  -2.4408082e-01  -2.0597108e-01   9.3305827e-02  -4.5559911e-02   5.5796414e-02  -1.1497866e-01  -7.1859305e-02  -2.7168685e-01  -1.6039580e-01  -1.9389294e-01  -2.6078291e-01  -7.2775172e-02  -4.9220124e-02  -8.3901277e-02  -4.9177797e-02  -1.7786770e-01  -1.8623991e-01   4.5661807e-02  -6.3688938e-02  -1.3504225e-01  -1.8701877e-01   2.6999487e-02   1.0640017e-01   2.3315188e-01   6.1933973e-02  -8.8458534e-02  -1.1733816e-01   1.9318029e-01   1.5345197e-01   7.5177972e-02   7.7096244e-02   1.2158560e-01   1.9855234e-01   9.6870041e-02  -1.0112705e-02   6.0009402e-02  -1.3331112e-01   2.5113446e-01   7.9661897e-02   3.5844537e-01   1.7830997e-01   4.3370993e-02   4.8953989e-02   3.8600370e-02  -2.7405561e-02   3.0197634e-02  -1.9356548e-01  -1.0902521e-01   1.6010910e-02  -1.4834439e-01  -1.8887778e-01   8.0199697e-03  -8.7092182e-02   1.2348024e-01   1.2587496e-01  -1.1103731e-01  -1.5045102e-01   3.5229359e-03   8.5650933e-02  -1.8260725e-01   3.1964607e-02   1.0903800e-01   9.0212533e-02  -4.7503294e-01  -1.1841001e-01  -1.9566950e-01   7.1216299e-02  -3.5621909e-01  -6.9858412e-03  -1.8443044e-01  -1.5434932e-01  -1.8570408e-01  -1.0199284e-02  -1.5950363e-02  -6.9595561e-02   2.1881326e-02  -7.3064772e-02  -1.4821669e-01   1.5159218e-02   1.3003079e-01   3.2876249e-01   2.4495298e-01   3.0554322e-01   2.3409166e-01   2.6607801e-01  -1.3955086e-02   9.7127611e-02   1.7596461e-01   1.5760772e-01   5.3107657e-01   7.6032414e-01   4.1798358e-01   2.6637759e-01   2.4206672e-01   9.8839528e-02   2.4576801e-01   2.5581337e-01   1.7542520e-02   2.4346076e-01   3.9709121e-01   1.0000000e+00
